# Supplementary material for: Connectomics Analysis Reveals First-, Second-, and Third-Order Thermosensory and Hygrosensory Neurons in the Adult Drosophila Brain
Source: Curr Biol. 2020 Aug 17;30(16):3167–3182.e4. doi: 10.1016/j.cub.2020.06.028 (PMC7443704; doi:10.1016/j.cub.2020.06.028)
Supplement: Data S1. Skeletons and Meshes, Related to STAR Methods — marin2020-skeletons contains files describing the morphology of each neuron in this study (in FAFB14 space, .swc format). glomeruli_meshes contains the glomerular meshes (in FAFB14 space, .stl format). neuropil_meshes contains the glomerular meshes (in FAFB14 space, .stl format). [file mmc5.zip › VP_SI/marin2020-skeletons/8866744.swc]

# SWC format file
# based on specifications at http://www.neuronland.org/NLMorphologyConverter/MorphologyFormats/SWC/Spec.html
# Created by nat::write.neuron.swc
# PointNo Label X Y Z Radius Parent 
1 0 695039 119663 169200 2272 -1
2 0 695139 119659 170600 -1 1
3 0 693527 121407 170640 -1 2
4 0 693359 121951 170720 -1 3
5 0 693287 122079 170800 -1 4
6 0 693215 122191 170880 -1 5
7 0 693135 122407 170960 -1 6
8 0 693055 122719 171080 -1 7
9 0 692975 123183 171200 -1 8
10 0 692887 123399 171280 -1 9
11 0 692847 123583 171360 -1 10
12 0 692767 123911 171440 -1 11
13 0 692783 123975 171520 -1 12
14 0 692407 124303 171520 -1 13
15 0 692363 124475 171680 -1 14
16 0 692059 124655 171760 -1 15
17 0 691823 124811 171840 -1 16
18 0 691679 124907 171920 -1 17
19 0 691511 125027 172000 -1 18
20 0 691419 125091 172080 -1 19
21 0 691235 125143 172120 -1 20
22 0 691047 125183 172240 -1 21
23 0 690855 125135 172360 -1 22
24 0 690771 125123 172440 -1 23
25 0 690643 125067 172560 -1 24
26 0 690611 125027 172640 -1 25
27 0 690555 124987 172720 -1 26
28 0 690451 124911 172800 -1 27
29 0 690307 124843 172880 -1 28
30 0 690219 124763 173000 -1 29
31 0 690139 124691 173160 -1 30
32 0 690067 124655 173320 -1 31
33 0 690027 124595 173440 -1 32
34 0 689923 124583 173600 -1 33
35 0 689739 124599 173760 -1 34
36 0 689623 124603 173920 -1 35
37 0 689649 124601 174040 -1 36
38 0 689573 124677 174080 -1 37
39 0 689417 124733 174200 -1 38
40 0 689305 124837 174280 -1 39
41 0 689141 124917 174360 -1 40
42 0 689033 125017 174440 -1 41
43 0 688885 125097 174520 -1 42
44 0 688713 125121 174640 -1 43
45 0 688585 125309 174760 -1 44
46 0 688437 125373 174920 -1 45
47 0 688377 125381 175040 -1 46
48 0 688317 125397 175120 -1 47
49 0 688041 125365 175200 -1 48
50 0 687625 125421 175240 -1 49
51 0 687305 125445 175280 -1 50
52 0 687053 125517 175400 -1 51
53 0 686749 125477 175480 -1 52
54 0 686531 125471 175560 -1 53
55 0 686431 125487 175640 -1 54
56 0 686287 125471 175680 -1 55
57 0 685947 125475 175720 -1 56
58 0 685711 125487 175760 -1 57
59 0 685575 125595 175880 -1 58
60 0 685559 125599 176000 -1 59
61 0 685539 125607 176160 -1 60
62 0 685471 125623 176320 -1 61
63 0 685099 125759 176400 -1 62
64 0 684931 125767 176520 -1 63
65 0 684695 125855 176640 -1 64
66 0 684551 125927 176760 -1 65
67 0 684415 125995 176880 -1 66
68 0 684321 126089 177000 -1 67
69 0 684165 126297 177080 -1 68
70 0 683937 126357 177240 -1 69
71 0 683785 126389 177360 -1 70
72 0 683665 126429 177440 -1 71
73 0 683545 126477 177520 -1 72
74 0 683385 126549 177560 -1 73
75 0 683215 126667 177600 -1 74
76 0 682839 126771 177680 -1 75
77 0 682635 126823 177760 -1 76
78 0 682371 126823 177880 -1 77
79 0 681805 126993 177960 -1 78
80 0 681421 127093 178040 -1 79
81 0 680945 127533 177960 -1 80
82 0 680261 127725 178000 -1 81
83 0 679753 127849 178080 -1 82
84 0 679499 127875 178160 -1 83
85 0 679095 127967 178200 -1 84
86 0 678655 128039 178280 -1 85
87 0 678471 128059 178360 -1 86
88 0 678183 128151 178440 -1 87
89 0 677911 128179 178480 -1 88
90 0 677639 128159 178640 -1 89
91 0 677491 128135 178800 -1 90
92 0 677443 128131 179000 -1 91
93 0 677313 128145 179160 -1 92
94 0 676901 128597 179280 -1 93
95 0 676789 128737 179360 -1 94
96 0 676633 128729 179440 -1 95
97 0 676493 128657 179520 -1 96
98 0 676373 128597 179560 -1 97
99 0 676457 128489 179680 -1 98
100 0 676433 128465 179800 -1 99
101 0 676229 128617 179920 -1 100
102 0 676105 128773 180000 -1 101
103 0 675991 128951 180120 -1 102
104 0 675927 129027 180240 -1 103
105 0 675839 129103 180360 -1 104
106 0 675763 129171 180480 -1 105
107 0 675639 129275 180600 -1 106
108 0 675479 129391 180720 -1 107
109 0 675351 129479 180840 -1 108
110 0 675191 129631 180960 -1 109
111 0 675031 129647 181080 -1 110
112 0 674911 129631 181200 -1 111
113 0 674789 129641 181360 -1 112
114 0 674369 129937 181480 -1 113
115 0 674261 130001 181600 -1 114
116 0 674117 130101 181720 -1 115
117 0 673977 130221 181840 -1 116
118 0 673809 130313 181960 -1 117
119 0 673605 130389 182080 -1 118
120 0 673497 130505 182200 -1 119
121 0 673417 130557 182320 -1 120
122 0 673259 130591 182400 -1 121
123 0 672919 130767 182480 -1 122
124 0 672807 130795 182560 -1 123
125 0 672663 130803 182640 -1 124
126 0 672503 130919 182720 -1 125
127 0 672295 131095 182800 -1 126
128 0 672179 131223 182880 -1 127
129 0 672011 131387 182960 -1 128
130 0 671943 131551 183040 -1 129
131 0 671867 131755 183160 -1 130
132 0 671777 131965 183240 -1 131
133 0 671609 132197 183360 -1 132
134 0 671541 132321 183440 -1 133
135 0 671305 132521 183560 -1 134
136 0 671153 132617 183640 -1 135
137 0 670809 132813 183720 -1 136
138 0 670549 132925 183800 -1 137
139 0 670373 133025 183880 -1 138
140 0 670133 133145 184000 -1 139
141 0 669995 133239 184080 -1 140
142 0 669791 133327 184160 -1 141
143 0 669611 133415 184240 -1 142
144 0 669467 133487 184320 -1 143
145 0 669271 133595 184400 -1 144
146 0 669131 133699 184480 -1 145
147 0 668953 133777 184640 -1 146
148 0 668745 133825 184760 -1 147
149 0 668581 133873 184880 -1 148
150 0 668373 133961 185040 -1 149
151 0 668289 134009 185200 -1 150
152 0 668151 134059 185320 -1 151
153 0 668003 134107 185440 -1 152
154 0 667823 134147 185520 -1 153
155 0 667583 134195 185640 -1 154
156 0 667379 134271 185760 -1 155
157 0 667239 134319 185880 -1 156
158 0 667111 134327 186000 -1 157
159 0 667043 134275 186080 -1 158
160 0 666927 134239 186200 -1 159
161 0 666879 134207 186320 -1 160
162 0 666715 134199 186400 -1 161
163 0 666459 134131 186520 -1 162
164 0 666199 134067 186640 -1 163
165 0 665991 134039 186760 -1 164
166 0 665865 134049 186880 -1 165
167 0 665841 134061 187000 -1 166
168 0 665737 134077 187120 -1 167
169 0 665613 134105 187240 -1 168
170 0 665477 134153 187360 -1 169
171 0 665281 134221 187480 -1 170
172 0 665057 134337 187600 -1 171
173 0 664869 134433 187760 -1 172
174 0 664625 134493 187880 -1 173
175 0 664465 134537 188000 -1 174
176 0 664353 134537 188120 -1 175
177 0 664245 134553 188240 -1 176
178 0 664089 134597 188360 -1 177
179 0 663893 134625 188480 -1 178
180 0 663873 134633 188600 -1 179
181 0 663681 134709 188720 -1 180
182 0 663461 134829 188840 -1 181
183 0 663179 134995 188960 -1 182
184 0 663023 135107 189080 -1 183
185 0 662903 135195 189200 -1 184
186 0 662771 135243 189320 -1 185
187 0 662555 135347 189440 -1 186
188 0 662359 135443 189560 -1 187
189 0 662167 135603 189720 -1 188
190 0 662093 135713 189880 -1 189
191 0 661821 135849 190000 -1 190
192 0 661653 135861 190120 -1 191
193 0 661517 135937 190240 -1 192
194 0 661493 135921 190400 -1 193
195 0 661381 135997 190560 -1 194
196 0 661213 136009 190720 -1 195
197 0 660965 136089 190840 -1 196
198 0 660821 136161 191000 -1 197
199 0 660717 136141 191160 -1 198
200 0 660625 136089 191320 -1 199
201 0 660561 136057 191440 -1 200
202 0 660485 136049 191560 -1 201
203 0 660453 136029 191680 -1 202
204 0 660377 136005 191800 -1 203
205 0 660297 135949 191920 -1 204
206 0 660197 135913 192080 -1 205
207 0 660049 135893 192240 -1 206
208 0 659843 135899 192400 -1 207
209 0 659699 135895 192520 -1 208
210 0 659571 135871 192640 -1 209
211 0 659431 135879 192760 -1 210
212 0 659283 135887 192880 -1 211
213 0 659159 135855 193000 -1 212
214 0 659031 135851 193120 -1 213
215 0 658879 135779 193240 -1 214
216 0 658815 135723 193360 -1 215
217 0 658663 135675 193440 -1 216
218 0 658571 135591 193560 -1 217
219 0 658455 135499 193680 -1 218
220 0 658263 135411 193800 -1 219
221 0 658079 135387 193920 -1 220
222 0 657915 135335 194040 -1 221
223 0 657735 135339 194160 -1 222
224 0 657599 135319 194280 -1 223
225 0 657455 135331 194360 -1 224
226 0 657339 135387 194440 -1 225
227 0 657239 135435 194560 -1 226
228 0 657199 135475 194640 -1 227
229 0 657145 135597 194720 -1 228
230 0 657153 135981 194760 -1 229
231 0 657151 136299 194680 -1 230
232 0 657215 136495 194600 -1 231
233 0 657307 136767 194520 -1 232
234 0 657511 137091 194440 -1 233
235 0 657631 137275 194320 -1 234
236 0 657795 137515 194200 -1 235
237 0 657971 137707 194080 -1 236
238 0 658069 137885 193960 -1 237
239 0 658309 138065 193840 -1 238
240 0 658465 138217 193720 -1 239
241 0 658681 138385 193560 -1 240
242 0 658825 138553 193400 -1 241
243 0 658969 138701 193240 -1 242
244 0 659145 138761 193080 -1 243
245 0 659369 138845 192920 -1 244
246 0 659533 138921 192760 -1 245
247 0 659689 139001 192600 -1 246
248 0 659825 139069 192440 -1 247
249 0 659951 139135 192280 -1 248
250 0 660079 139211 192080 -1 249
251 0 660151 139303 191920 -1 250
252 0 660243 139399 191760 -1 251
253 0 660309 139493 191600 -1 252
254 0 660329 139561 191480 -1 253
255 0 660477 139581 191320 -1 254
256 0 660525 139673 191160 -1 255
257 0 660561 139741 191000 -1 256
258 0 660657 139777 190840 -1 257
259 0 660693 139793 190680 -1 258
260 0 660729 139841 190520 -1 259
261 0 660797 139921 190360 -1 260
262 0 660781 139981 190200 -1 261
263 0 660825 140085 190040 -1 262
264 0 660859 140139 189840 -1 263
265 0 660867 140171 189640 -1 264
266 0 660891 140207 189440 -1 265
267 0 661011 140223 189280 -1 266
268 0 661083 140275 189080 -1 267
269 0 661179 140315 188880 -1 268
270 0 661279 140383 188640 -1 269
271 0 661375 140415 188480 -1 270
272 0 661515 140447 188280 -1 271
273 0 661571 140531 188080 -1 272
274 0 661595 140595 187880 -1 273
275 0 661599 140635 187680 -1 274
276 0 661611 140663 187480 -1 275
277 0 661555 140655 187280 -1 276
278 0 661499 140727 187080 -1 277
279 0 661395 140831 186920 -1 278
280 0 661311 140947 186680 -1 279
281 0 661211 141019 186480 -1 280
282 0 661119 141099 186240 -1 281
283 0 661103 141135 186080 -1 282
284 0 661079 141203 185920 -1 283
285 0 661095 141235 185720 -1 284
286 0 661087 141295 185560 -1 285
287 0 661087 141347 185400 -1 286
288 0 661091 141359 185200 -1 287
289 0 661119 141359 185000 -1 288
290 0 661115 141359 184800 -1 289
291 0 661111 141335 184600 -1 290
292 0 661203 141295 184400 -1 291
293 0 661321 141197 184240 -1 292
294 0 661369 141125 184080 -1 293
295 0 661389 141061 183960 -1 294
296 0 661417 140989 183800 -1 295
297 0 661401 140921 183640 -1 296
298 0 661361 140885 183440 -1 297
299 0 661281 140853 183280 -1 298
300 0 661129 140865 183120 -1 299
301 0 661015 140847 182960 -1 300
302 0 660855 140875 182800 -1 301
303 0 660743 140903 182640 -1 302
304 0 660583 140963 182480 -1 303
305 0 660463 140999 182360 -1 304
306 0 660335 141083 182240 -1 305
307 0 660207 141111 182120 -1 306
308 0 660083 141119 182000 -1 307
309 0 659967 141127 181880 -1 308
310 0 659879 141107 181760 -1 309
311 0 659839 141071 181600 -1 310
312 0 659791 141055 181440 -1 311
313 0 659709 141041 181320 -1 312
314 0 659669 141049 181240 -1 313
315 0 659635 140971 181120 -1 314
316 0 659615 140943 180960 -1 315
317 0 659579 140863 180800 -1 316
318 0 659505 140853 180680 -1 317
319 0 659433 140781 180560 -1 318
320 0 659309 140773 180440 -1 319
321 0 659165 140661 180280 -1 320
322 0 659025 140609 180160 -1 321
323 0 658917 140549 180040 -1 322
324 0 658647 140643 179960 -1 323
325 0 658659 140479 179880 -1 324
326 0 658659 140479 179800 -1 325
327 0 658653 140405 179680 -1 326
328 0 658585 140321 179520 -1 327
329 0 658565 140161 179480 -1 328
330 0 658433 139757 179440 -1 329
331 0 658431 139151 179400 -1 330
332 0 658407 138951 179360 -1 331
333 0 658351 138791 179280 -1 332
334 0 658247 138707 179200 -1 333
335 0 658187 138487 179120 -1 334
336 0 658157 138253 179040 -1 335
337 0 658033 138049 178920 -1 336
338 0 657973 137901 178840 -1 337
339 0 657953 137849 178680 -1 338
340 0 657897 137805 178560 -1 339
341 0 657833 137761 178400 -1 340
342 0 657793 137697 178280 -1 341
343 0 657737 137617 178160 -1 342
344 0 657761 137609 178040 -1 343
345 0 657769 137617 177920 -1 344
346 0 657729 137613 177800 -1 345
347 0 657673 137589 177680 -1 346
348 0 657653 137569 177520 -1 347
349 0 657637 137545 177360 -1 348
350 0 657589 137573 177240 -1 349
351 0 657545 137553 177120 -1 350
352 0 657515 137547 177040 -1 351
353 0 657419 137539 176920 -1 352
354 0 657067 137495 176800 -1 353
355 0 656951 137475 176720 -1 354
356 0 656825 137485 176640 -1 355
357 0 656581 137441 176560 -1 356
358 0 656161 137089 176480 -1 357
359 0 655741 136769 176560 -1 358
360 0 655381 136461 176600 -1 359
361 0 655089 136165 176640 -1 360
362 0 654923 135999 176680 -1 361
363 0 654679 135795 176720 -1 362
364 0 654311 135367 176760 -1 363
365 0 653841 134733 176720 -1 364
366 0 653661 134345 176640 -1 365
367 0 653561 134213 176600 -1 366
368 0 653373 134169 176480 -1 367
369 0 653233 133977 176360 -1 368
370 0 653253 133841 176200 -1 369
371 0 653313 133813 176040 -1 370
372 0 653501 133877 175960 -1 371
373 0 653609 133965 175880 -1 372
374 0 653753 134001 175800 -1 373
375 0 653805 133969 175680 -1 374
376 0 653973 134061 175560 -1 375
377 0 654221 133913 175400 -1 376
378 0 654329 133929 175280 -1 377
379 0 654629 133953 175240 -1 378
380 0 654851 133995 175200 -1 379
381 0 654967 134039 175120 -1 380
382 0 655111 134047 175040 -1 381
383 0 655259 134043 174960 -1 382
384 0 655351 134063 174880 -1 383
385 0 656471 134309 174880 -1 384
386 0 656543 133973 174920 -1 385
387 0 656531 133965 174960 -1 386
388 0 656387 133953 175000 -1 387
389 0 656351 133901 175120 -1 388
390 0 656267 133821 175200 -1 389
391 0 656199 133705 175240 -1 390
392 0 656279 133653 175280 -1 391
393 0 656295 133587 175320 -1 392
394 0 656052 133510 175360 -1 393
395 0 655924 133450 175400 -1 394
396 0 655616 133144 175440 -1 395
397 0 655372 132868 175480 -1 396
398 0 655220 132636 175520 -1 397
399 0 655012 132504 175560 -1 398
400 0 655096 131924 175560 -1 399
401 0 655004 131428 175440 -1 400
402 0 654876 131376 175280 -1 401
403 0 654585 131390 175200 -1 402
404 0 654548 131456 175120 -1 403
405 0 654476 131496 175000 -1 404
406 0 654428 131512 174920 -1 405
407 0 654432 131516 174840 -1 406
408 0 654396 131488 174760 -1 407
409 0 654392 131484 174680 -1 408
410 0 654436 131548 174640 -1 409
411 0 654412 131512 174520 -1 410
412 0 654348 131456 174440 -1 411
413 0 654332 131425 174400 -1 412
414 0 654688 131856 174400 -1 413
415 0 654700 131888 174480 -1 414
416 0 654788 132028 174520 -1 415
417 0 654864 132070 174440 -1 416
418 0 654316 131394 174360 -1 413
419 0 654100 131198 174280 -1 418
420 0 653884 131050 174200 -1 419
421 0 653724 131054 174040 -1 420
422 0 653516 131062 173920 -1 421
423 0 653412 131066 173800 -1 422
424 0 653256 130938 173720 -1 423
425 0 653120 130814 173600 -1 424
426 0 653052 130774 173520 -1 425
427 0 652924 130704 173400 -1 426
428 0 652916 130640 173280 -1 427
429 0 652972 130612 173200 -1 428
430 0 652596 130712 173200 -1 429
431 0 652956 130536 173120 -1 429
432 0 652928 130364 173080 -1 431
433 0 652932 129776 173080 -1 432
434 0 652660 129920 173000 -1 433
435 0 652516 130188 172920 -1 434
436 0 652212 130344 172840 -1 435
437 0 652024 130376 172760 -1 436
438 0 651984 130384 172720 -1 437
439 0 651920 130384 172600 -1 438
440 0 651832 130368 172480 -1 439
441 0 651504 130064 172480 -1 440
442 0 651464 130112 172440 -1 441
443 0 651384 130120 172400 -1 442
444 0 651308 130148 172360 -1 443
445 0 651124 130208 172240 -1 444
446 0 651100 130260 172160 -1 445
447 0 651008 130324 172080 -1 446
448 0 650948 130276 172000 -1 447
449 0 651272 130768 172040 -1 448
450 0 651462 130998 172080 -1 449
451 0 651582 131070 172160 -1 450
452 0 651754 131118 172280 -1 451
453 0 651846 131174 172400 -1 452
454 0 651866 131118 172560 -1 453
455 0 651886 131122 172640 -1 454
456 0 651898 131110 172720 -1 455
457 0 650764 129908 172000 -1 448
458 0 650680 129932 171960 -1 457
459 0 650604 129888 171880 -1 458
460 0 650432 129766 171880 -1 459
461 0 650890 130222 171920 -1 448
462 0 650890 130102 171800 -1 461
463 0 650694 129970 171760 -1 462
464 0 650350 130034 171720 -1 463
465 0 650330 130014 171800 -1 464
466 0 650306 129994 171880 -1 465
467 0 650308 129986 171920 -1 466
468 0 649914 130042 171720 -1 464
469 0 649854 130050 171800 -1 468
470 0 649822 130058 171840 -1 469
471 0 649666 129954 171880 -1 470
472 0 649542 129822 171920 -1 471
473 0 649886 130062 171680 -1 468
474 0 649867 130097 171640 -1 473
475 0 649914 130198 171560 -1 474
476 0 649926 130182 171480 -1 475
477 0 649886 130158 171360 -1 476
478 0 649898 130174 171240 -1 477
479 0 649914 130274 171120 -1 478
480 0 649874 130330 171000 -1 479
481 0 649890 130370 170880 -1 480
482 0 649922 130382 170760 -1 481
483 0 649914 130378 170720 -1 482
484 0 649814 130386 170640 -1 483
485 0 649686 130418 170600 -1 484
486 0 649674 130418 170560 -1 485
487 0 649674 130438 170480 -1 486
488 0 649674 130450 170440 -1 487
489 0 649682 130434 170360 -1 488
490 0 649662 130430 170320 -1 489
491 0 649618 130398 170240 -1 490
492 0 649622 130382 170200 -1 491
493 0 649642 130358 170160 -1 492
494 0 649778 130370 170160 -1 493
495 0 649790 130386 170200 -1 494
496 0 649798 130406 170240 -1 495
497 0 650178 130312 170760 -1 482
498 0 650178 130336 170640 -1 497
499 0 650162 130360 170560 -1 498
500 0 650158 130372 170480 -1 499
501 0 650142 130352 170400 -1 500
502 0 650102 130336 170320 -1 501
503 0 650094 130332 170280 -1 502
504 0 649990 130360 170240 -1 503
505 0 649942 130336 170160 -1 504
506 0 649922 130324 170120 -1 505
507 0 649778 130260 170040 -1 506
508 0 649618 130232 170080 -1 507
509 0 649514 130192 170160 -1 508
510 0 649354 130168 170280 -1 509
511 0 653028 129616 173160 -1 433
512 0 652332 129428 173160 -1 511
513 0 651312 129528 173160 -1 512
514 0 650772 129368 173200 -1 513
515 0 650688 129280 173120 -1 514
516 0 654612 131732 174320 -1 418
517 0 654552 131648 174200 -1 516
518 0 655572 133214 175520 -1 396
519 0 655572 133242 175640 -1 518
520 0 655572 133258 175760 -1 519
521 0 655680 133250 175880 -1 520
522 0 655736 133266 175960 -1 521
523 0 655840 133266 176080 -1 522
524 0 655884 133250 176200 -1 523
525 0 655924 133258 176280 -1 524
526 0 655935 133259 176360 -1 525
527 0 656663 135119 174880 -1 385
528 0 656639 135351 174840 -1 527
529 0 656111 135779 174800 -1 528
530 0 656357 136078 174840 -1 529
531 0 655967 136053 174720 -1 529
532 0 655491 136337 174680 -1 531
533 0 655671 136177 174600 -1 532
534 0 655611 136149 174480 -1 533
535 0 655539 136169 174360 -1 534
536 0 655467 136177 174240 -1 535
537 0 655375 136161 174080 -1 536
538 0 655051 136157 173960 -1 537
539 0 655159 136257 173920 -1 538
540 0 654991 136237 173800 -1 539
541 0 654847 136337 173680 -1 540
542 0 654831 136337 173600 -1 541
543 0 654735 136449 173520 -1 542
544 0 654671 136825 173520 -1 543
545 0 654551 137081 173480 -1 544
546 0 654499 137185 173400 -1 545
547 0 654447 137237 173320 -1 546
548 0 654381 137611 173240 -1 547
549 0 654161 137847 173200 -1 548
550 0 653813 138091 173160 -1 549
551 0 653779 138165 173240 -1 550
552 0 653707 138261 173360 -1 551
553 0 653763 138449 173400 -1 552
554 0 653843 138549 173320 -1 553
555 0 653859 138581 173280 -1 554
556 0 653947 138677 173240 -1 555
557 0 653987 138685 173280 -1 556
558 0 654051 138685 173320 -1 557
559 0 653825 138443 173480 -1 553
560 0 654013 138463 173520 -1 559
561 0 654117 138519 173600 -1 560
562 0 654177 138827 173680 -1 561
563 0 654219 139133 173640 -1 562
564 0 654235 139157 173600 -1 563
565 0 654271 139181 173560 -1 564
566 0 654407 139461 173520 -1 565
567 0 654399 139609 173480 -1 566
568 0 654347 139721 173400 -1 567
569 0 654163 138829 173760 -1 562
570 0 654147 138837 173880 -1 569
571 0 654139 138845 173960 -1 570
572 0 654055 138849 174080 -1 571
573 0 654087 138873 174240 -1 572
574 0 654155 138913 174320 -1 573
575 0 654235 138945 174400 -1 574
576 0 654299 139017 174520 -1 575
577 0 654399 139185 174600 -1 576
578 0 654431 139293 174720 -1 577
579 0 654479 139377 174840 -1 578
580 0 654631 139457 174880 -1 579
581 0 654715 139553 174920 -1 580
582 0 654835 139645 174960 -1 581
583 0 654951 139801 175120 -1 582
584 0 655295 139697 175120 -1 583
585 0 654911 139921 175200 -1 583
586 0 654103 138897 174560 -1 576
587 0 654087 136205 173680 -1 541
588 0 653913 136139 173640 -1 587
589 0 653433 136111 173640 -1 588
590 0 653293 136083 173520 -1 589
591 0 653229 136139 173440 -1 590
592 0 653181 136203 173360 -1 591
593 0 653153 136239 173240 -1 592
594 0 653121 136259 173160 -1 593
595 0 653113 136291 173080 -1 594
596 0 653881 136171 173800 -1 588
597 0 653893 136183 174000 -1 596
598 0 653845 136319 174200 -1 597
599 0 653925 136543 174360 -1 598
600 0 653881 136755 174520 -1 599
601 0 653885 136863 174640 -1 600
602 0 653836.3 136911.67 174680 -1 601
603 0 653739 137009 174760 -1 602
604 0 653595 137041 174800 -1 603
605 0 653519 137077 174760 -1 604
606 0 653591 137189 174720 -1 605
607 0 653575 137165 174680 -1 606
608 0 653911 136873 174760 -1 602
609 0 653955 136893 174920 -1 608
610 0 653979 136929 175040 -1 609
611 0 653963 136961 175120 -1 610
612 0 655239 136829 173880 -1 539
613 0 655207 137289 173840 -1 612
614 0 655443 137817 173800 -1 613
615 0 655355 138073 173880 -1 614
616 0 655347 138157 174040 -1 615
617 0 655399 138229 174160 -1 616
618 0 655383 136473 174800 -1 532
619 0 655291 136561 174920 -1 618
620 0 655179 136841 174960 -1 619
621 0 655199 137009 174880 -1 620
622 0 655183 137281 174840 -1 621
623 0 655187 137329 174920 -1 622
624 0 655183 137265 174760 -1 622
625 0 655155 137097 174640 -1 624
626 0 655151 137013 174560 -1 625
627 0 655095 137005 174480 -1 626
628 0 655051 137013 174400 -1 627
629 0 657111 134565 174840 -1 385
630 0 657491 134849 174760 -1 629
631 0 657851 135389 174680 -1 630
632 0 657915 135445 174800 -1 631
633 0 657839 135573 174920 -1 632
634 0 657715 135633 175040 -1 633
635 0 657629 135710 175080 -1 634
636 0 657347 135761 175240 -1 635
637 0 657147 135945 175280 -1 636
638 0 657047 136065 175320 -1 637
639 0 657031 136125 175440 -1 638
640 0 656907 136261 175480 -1 639
641 0 656931 136421 175440 -1 640
642 0 656977 136462 175400 -1 641
643 0 657087 135945 175200 -1 637
644 0 657087 135945 175080 -1 643
645 0 657007 135929 174960 -1 644
646 0 657007 135905 174920 -1 645
647 0 657011 135889 174880 -1 646
648 0 656991 135885 174840 -1 647
649 0 657015 135877 174760 -1 648
650 0 657051 135841 174680 -1 649
651 0 657043 135841 174640 -1 650
652 0 657083 135801 174600 -1 651
653 0 657107 135773 174560 -1 652
654 0 657111 135737 174520 -1 653
655 0 657071 135824 174480 -1 654
656 0 656993 135826 174520 -1 655
657 0 657003 135836 174560 -1 656
658 0 657089 135810 174440 -1 655
659 0 657071 135772 174400 -1 658
660 0 656917 135954 174640 -1 651
661 0 656925 135969 174680 -1 660
662 0 656879 136015 174760 -1 661
663 0 656765 136030 174840 -1 662
664 0 658527 135695 174600 -1 631
665 0 658711 135863 174680 -1 664
666 0 658791 135995 174760 -1 665
667 0 658875 136063 174840 -1 666
668 0 659011 136227 174960 -1 667
669 0 659159 136415 175040 -1 668
670 0 659231 136495 175160 -1 669
671 0 659307 136541 175280 -1 670
672 0 659411 136617 175440 -1 671
673 0 659439 136849 175440 -1 672
674 0 659455 136917 175520 -1 673
675 0 659431 136901 175600 -1 674
676 0 659375 137021 175680 -1 675
677 0 659311 137169 175760 -1 676
678 0 659247 137209 175840 -1 677
679 0 659215 137279 175960 -1 678
680 0 659151 137267 176120 -1 679
681 0 659083 137283 176280 -1 680
682 0 658999 137263 176440 -1 681
683 0 658971 137247 176600 -1 682
684 0 658951 137187 176720 -1 683
685 0 658867 137163 176840 -1 684
686 0 658797 137168 176920 -1 685
687 0 658707 137231 177120 -1 686
688 0 658719 137275 177280 -1 687
689 0 658671 137331 177400 -1 688
690 0 658643 137455 177520 -1 689
691 0 658647 137507 177640 -1 690
692 0 658659 137515 177720 -1 691
693 0 658291 137483 177760 -1 692
694 0 658135 137639 177760 -1 693
695 0 658091 137715 177680 -1 694
696 0 657991 137719 177600 -1 695
697 0 657891 137715 177560 -1 696
698 0 657783 137767 177520 -1 697
699 0 657735 137831 177480 -1 698
700 0 657647 137859 177360 -1 699
701 0 657555 138067 177240 -1 700
702 0 657447 138127 177160 -1 701
703 0 657035 138227 177040 -1 702
704 0 656689 138153 177000 -1 703
705 0 656625 138125 176920 -1 704
706 0 656461 138153 176880 -1 705
707 0 656385 138161 176800 -1 706
708 0 656369 138161 176760 -1 707
709 0 657695 138199 177160 -1 702
710 0 657839 138215 177200 -1 709
711 0 657943 138195 177280 -1 710
712 0 657963 138159 177360 -1 711
713 0 658151 137655 177840 -1 694
714 0 659495 136505 175520 -1 672
715 0 659623 136401 175600 -1 714
716 0 659663 136529 175680 -1 715
717 0 659711 136541 175760 -1 716
718 0 659736 136532 175800 -1 717
719 0 658365 136018 174960 -1 668
720 0 658277 136248 174960 -1 719
721 0 658399 136296 175000 -1 720
722 0 658429 136286 175040 -1 721
723 0 658433 136296 175080 -1 722
724 0 658431 136288 175120 -1 723
725 0 658427 136284 175160 -1 724
726 0 658433 136278 175200 -1 725
727 0 658237 136254 174920 -1 720
728 0 658141 136248 174880 -1 727
729 0 658099 136146 174840 -1 728
730 0 658159 136044 174800 -1 729
731 0 658163 136028 174760 -1 730
732 0 658143 135964 174680 -1 731
733 0 658011 136004 174720 -1 732
734 0 657995 136044 174760 -1 733
735 0 657995 136272 174840 -1 734
736 0 657975 136316 174880 -1 735
737 0 657895 136432 174920 -1 736
738 0 657811 136508 174880 -1 737
739 0 657779 136504 174800 -1 738
740 0 657877 136698 174800 -1 739
741 0 658055 136916 174800 -1 740
742 0 658099 136924 174840 -1 741
743 0 658131 136924 174880 -1 742
744 1 658115 136884 174960 -1 743
745 0 658121 136890 175000 -1 744
746 0 657879 136756 174720 -1 740
747 0 657835 136844 174640 -1 746
748 0 657715 136708 174600 -1 747
749 0 657607 136636 174520 -1 748
750 0 657507 136692 174440 -1 749
751 0 657403 136760 174360 -1 750
752 0 658079 137008 174640 -1 747
753 0 658099 137028 174600 -1 752
754 0 658223 137100 174560 -1 753
755 0 658323 137272 174600 -1 754
756 0 658337 137336 174680 -1 755
757 0 658107 135904 174600 -1 732
758 0 658079 135876 174560 -1 757
759 0 658637 141537 180000 -1 324
760 0 658549 142437 180040 -1 759
761 0 658425 143069 179920 -1 760
762 0 658169 143333 179920 -1 761
763 0 658009 143581 179760 -1 762
764 0 657945 143677 179680 -1 763
765 0 657785 143773 179600 -1 764
766 0 657689 143805 179520 -1 765
767 0 657505 144045 179480 -1 766
768 0 657321 144285 179280 -1 767
769 0 657001 144501 179080 -1 768
770 0 656929 144525 179000 -1 769
771 0 656825 144733 178920 -1 770
772 0 656753 144845 178880 -1 771
773 0 656569 144989 178760 -1 772
774 0 656489 145045 178680 -1 773
775 0 656289 145309 178520 -1 774
776 0 656121 145429 178320 -1 775
777 0 655905 145553 178160 -1 776
778 0 655613 145649 177960 -1 777
779 0 655253 145737 177760 -1 778
780 0 655081 145853 177600 -1 779
781 0 654641 146057 177400 -1 780
782 0 654297 146217 177240 -1 781
783 0 653869 146421 177120 -1 782
784 0 653437 146537 176960 -1 783
785 0 653065 146689 176880 -1 784
786 0 652517 146897 176760 -1 785
787 0 652097 147045 176680 -1 786
788 0 651669 147325 176560 -1 787
789 0 651473 147393 176520 -1 788
790 0 651229 147517 176400 -1 789
791 0 650741 147581 176400 -1 790
792 0 650185 147677 176400 -1 791
793 0 649593 147813 176400 -1 792
794 0 649313 147833 176320 -1 793
795 0 649097 147969 176240 -1 794
796 0 649001 147977 176120 -1 795
797 0 648865 147953 176000 -1 796
798 0 648337 148129 175880 -1 797
799 0 648057 148305 175760 -1 798
800 0 647985 148425 175680 -1 799
801 0 647897 148473 175640 -1 800
802 0 647761 148545 175560 -1 801
803 0 647529 148657 175480 -1 802
804 0 647249 148825 175360 -1 803
805 0 647137 148865 175320 -1 804
806 0 646857 149089 175240 -1 805
807 0 646481 149449 175240 -1 806
808 0 646401 149601 175160 -1 807
809 0 646217 149801 175080 -1 808
810 0 645705 150281 175040 -1 809
811 0 645401 150409 174960 -1 810
812 0 645257 150553 174920 -1 811
813 0 645081 150689 174800 -1 812
814 0 644793 150817 174680 -1 813
815 0 644761 150713 174520 -1 814
816 0 644729 150721 174360 -1 815
817 0 644585 150801 174160 -1 816
818 0 643945 151553 174160 -1 817
819 0 643537 152169 174160 -1 818
820 0 643289 153145 174160 -1 819
821 0 643127 153893 174160 -1 820
822 0 642311 154941 174160 -1 821
823 0 641375 155909 174200 -1 822
824 0 640375 156877 174200 -1 823
825 0 639943 157461 174200 -1 824
826 0 639567 157989 174200 -1 825
827 0 639407 158373 174200 -1 826
828 0 639407 158813 174200 -1 827
829 0 639199 159509 174200 -1 828
830 0 639039 159669 173920 -1 829
831 0 638959 159877 173840 -1 830
832 0 638839 160269 173680 -1 831
833 0 638775 160589 173520 -1 832
834 0 638759 160637 173480 -1 833
835 0 638623 160877 173280 -1 834
836 0 638551 161013 173080 -1 835
837 0 638503 161317 172880 -1 836
838 0 638399 161757 172640 -1 837
839 0 638143 162261 172440 -1 838
840 0 637799 162757 172200 -1 839
841 0 637695 162933 172040 -1 840
842 0 637511 163237 171840 -1 841
843 0 637359 163325 171640 -1 842
844 0 637207 163485 171400 -1 843
845 0 637015 163589 171120 -1 844
846 0 636943 163613 170880 -1 845
847 0 636903 163741 170600 -1 846
848 0 636895 163821 170320 -1 847
849 0 636855 163965 170000 -1 848
850 0 636823 163949 169720 -1 849
851 0 636831 163973 169520 -1 850
852 0 636743 163989 169360 -1 851
853 0 636735 164085 169080 -1 852
854 0 636679 164109 168840 -1 853
855 0 636607 164125 168440 -1 854
856 0 636559 164245 168120 -1 855
857 0 636543 164389 167760 -1 856
858 0 636511 164541 167400 -1 857
859 0 636415 164573 167320 -1 858
860 0 636311 164765 167000 -1 859
861 0 636127 165109 166640 -1 860
862 0 636103 165133 166400 -1 861
863 0 636071 165365 166080 -1 862
864 0 636167 165637 165760 -1 863
865 0 636183 165741 165640 -1 864
866 0 636223 165837 165360 -1 865
867 0 636311 165981 165080 -1 866
868 0 636383 165973 164920 -1 867
869 0 636479 166061 164720 -1 868
870 0 636487 166093 164640 -1 869
871 0 636519 166109 164520 -1 870
872 0 636623 166221 164240 -1 871
873 0 636743 166397 163920 -1 872
874 0 636879 166549 163640 -1 873
875 0 636951 166621 163320 -1 874
876 0 637111 166717 163000 -1 875
877 0 637135 166789 162840 -1 876
878 0 637127 166885 162560 -1 877
879 0 637111 166877 162360 -1 878
880 0 637023 166797 162080 -1 879
881 0 637087 166813 161800 -1 880
882 0 637095 166821 161480 -1 881
883 0 637111 166893 161160 -1 882
884 0 637247 166933 160840 -1 883
885 0 637487 167005 160480 -1 884
886 0 637695 167061 160120 -1 885
887 0 637759 167069 160000 -1 886
888 0 637895 167173 159680 -1 887
889 0 638015 167189 159320 -1 888
890 0 638127 167293 159000 -1 889
891 0 638135 167325 158560 -1 890
892 0 638159 167389 158200 -1 891
893 0 638119 167341 158040 -1 892
894 0 638135 167405 158000 -1 893
895 0 638207 167493 157720 -1 894
896 0 638271 167581 157440 -1 895
897 0 638343 167685 157080 -1 896
898 0 638375 167797 156760 -1 897
899 0 638367 167901 156440 -1 898
900 0 638391 167981 156200 -1 899
901 0 638399 168157 155920 -1 900
902 0 638391 168301 155600 -1 901
903 0 638391 168293 155280 -1 902
904 0 638479 168429 154920 -1 903
905 0 638535 168485 154640 -1 904
906 0 638511 168541 154280 -1 905
907 0 638567 168645 153920 -1 906
908 0 638639 168741 153560 -1 907
909 0 638607 168789 153240 -1 908
910 0 638647 168781 153120 -1 909
911 0 638591 168965 152880 -1 910
912 0 638535 169085 152640 -1 911
913 0 638527 169085 152400 -1 912
914 0 638607 169149 152080 -1 913
915 0 638679 169261 151720 -1 914
916 0 638735 169357 151400 -1 915
917 0 638783 169477 151120 -1 916
918 0 638855 169557 150760 -1 917
919 0 638727 169957 150480 -1 918
920 0 638695 169989 150440 -1 919
921 0 638575 170237 150120 -1 920
922 0 638711 170093 149840 -1 921
923 0 638991 169797 149480 -1 922
924 0 638983 169837 149200 -1 923
925 0 639031 169917 148920 -1 924
926 0 639127 170085 148560 -1 925
927 0 639167 170189 148440 -1 926
928 0 639183 170373 148120 -1 927
929 0 639095 170365 147760 -1 928
930 0 639191 170277 147440 -1 929
931 0 639247 170325 147160 -1 930
932 0 639295 170429 146760 -1 931
933 0 639295 170493 146360 -1 932
934 0 639399 170549 146080 -1 933
935 0 639431 170533 145760 -1 934
936 0 639495 170613 145640 -1 935
937 0 639527 170637 145600 -1 936
938 0 639559 170653 145280 -1 937
939 0 639623 170669 145000 -1 938
940 0 639695 170637 144680 -1 939
941 0 639711 170661 144400 -1 940
942 0 639735 170677 144160 -1 941
943 0 639655 170773 143720 -1 942
944 0 639543 170893 143400 -1 943
945 0 639423 170925 143120 -1 944
946 0 639319 171005 142800 -1 945
947 0 639207 171101 142560 -1 946
948 0 639207 171109 142360 -1 947
949 0 639095 171237 142120 -1 948
950 0 639079 171333 141840 -1 949
951 0 639071 171541 141560 -1 950
952 0 639119 171685 141200 -1 951
953 0 639159 171669 141000 -1 952
954 0 639143 171733 140760 -1 953
955 0 639039 171741 140400 -1 954
956 0 638951 171741 140040 -1 955
957 0 638887 171789 139760 -1 956
958 0 638823 171773 139520 -1 957
959 0 638775 171669 139200 -1 958
960 0 638807 171645 138960 -1 959
961 0 638767 171565 138720 -1 960
962 0 638775 171549 138480 -1 961
963 0 638807 171525 138200 -1 962
964 0 638807 171525 138000 -1 963
965 0 638775 171613 137720 -1 964
966 0 638823 171669 137400 -1 965
967 0 638807 171733 137120 -1 966
968 0 638863 171749 136840 -1 967
969 0 638887 171757 136680 -1 968
970 0 638863 171749 136360 -1 969
971 0 638855 171741 136080 -1 970
972 0 638855 171741 135840 -1 971
973 0 638879 171717 135640 -1 972
974 0 638743 171765 135320 -1 973
975 0 638719 171853 135040 -1 974
976 0 638671 171981 134840 -1 975
977 0 638631 172061 134640 -1 976
978 0 638631 172213 134360 -1 977
979 0 638719 172269 134120 -1 978
980 0 638711 172325 133880 -1 979
981 0 638703 172301 133840 -1 980
982 0 638799 172413 133760 -1 981
983 0 638751 172541 133480 -1 982
984 0 638767 172693 133120 -1 983
985 0 638775 172701 133080 -1 984
986 0 638783 172773 132840 -1 985
987 0 638839 172829 132600 -1 986
988 0 638839 172845 132400 -1 987
989 0 638735 172845 132120 -1 988
990 0 638647 172781 131800 -1 989
991 0 638627 172909 131520 -1 990
992 0 638639 173025 131320 -1 991
993 0 638547 173073 131040 -1 992
994 0 638523 173177 130760 -1 993
995 0 638411 173249 130480 -1 994
996 0 638275 173289 130200 -1 995
997 0 638123 173289 129920 -1 996
998 0 638043 173313 129600 -1 997
999 0 637951 173389 129360 -1 998
1000 0 637863 173429 129080 -1 999
1001 0 637831 173441 128800 -1 1000
1002 0 637779 173509 128600 -1 1001
1003 0 637771 173577 128520 -1 1002
1004 0 637747 173673 128400 -1 1003
1005 0 637655 173733 128240 -1 1004
1006 0 637567 173861 127880 -1 1005
1007 0 637463 173961 127680 -1 1006
1008 0 637315 174061 127400 -1 1007
1009 0 637227 174157 127200 -1 1008
1010 0 637103 174217 126920 -1 1009
1011 0 636959 174297 126560 -1 1010
1012 0 636935 174365 126320 -1 1011
1013 0 636847 174529 125960 -1 1012
1014 0 636795 174653 125600 -1 1013
1015 0 636767 174817 125240 -1 1014
1016 0 636819 174905 124920 -1 1015
1017 0 636795 174897 124720 -1 1016
1018 0 636691 174877 124280 -1 1017
1019 0 636571 174865 123960 -1 1018
1020 0 636503 174901 123800 -1 1019
1021 0 636543 174945 123480 -1 1020
1022 0 636415 175017 123160 -1 1021
1023 0 636315 175181 122880 -1 1022
1024 0 636239 175209 122760 -1 1023
1025 0 636207 175305 122440 -1 1024
1026 0 636151 175389 122120 -1 1025
1027 0 636139 175489 121920 -1 1026
1028 0 636135 175577 121600 -1 1027
1029 0 636099 175573 121400 -1 1028
1030 0 636075 175589 121160 -1 1029
1031 0 636039 175545 120840 -1 1030
1032 0 636007 175593 120600 -1 1031
1033 0 635911 175613 120400 -1 1032
1034 0 635871 175545 120120 -1 1033
1035 0 635779 175509 119920 -1 1034
1036 0 635707 175473 119600 -1 1035
1037 0 635627 175441 119320 -1 1036
1038 0 635547 175377 119080 -1 1037
1039 0 635599 175297 118800 -1 1038
1040 0 635551 175273 118480 -1 1039
1041 0 635467 175281 118240 -1 1040
1042 0 635375 175349 117920 -1 1041
1043 0 635347 175389 117640 -1 1042
1044 0 635275 175429 117400 -1 1043
1045 0 635191 175405 117120 -1 1044
1046 0 635143 175393 116920 -1 1045
1047 0 635095 175397 116640 -1 1046
1048 0 635011 175405 116360 -1 1047
1049 0 635003 175449 116080 -1 1048
1050 0 634971 175505 115840 -1 1049
1051 0 634919 175557 115640 -1 1050
1052 0 634830.7 175649 115400 -1 1051
1053 0 634963 175557 115360 -1 1052
1054 0 634771 175665 115320 -1 1053
1055 0 634655 175717 115040 -1 1054
1056 0 634631 175833 114760 -1 1055
1057 0 634595 175861 114520 -1 1056
1058 0 634499 175933 114280 -1 1057
1059 0 634431 175993 114000 -1 1058
1060 0 634431 175993 113720 -1 1059
1061 0 634475 175997 113480 -1 1060
1062 0 634431 176025 113240 -1 1061
1063 0 634419 175997 113040 -1 1062
1064 0 634359 175949 112800 -1 1063
1065 0 634287 175893 112560 -1 1064
1066 0 634235 175849 112360 -1 1065
1067 0 634231 175849 112120 -1 1066
1068 0 634159 175853 111840 -1 1067
1069 0 634079 175877 111640 -1 1068
1070 0 634055 175881 111440 -1 1069
1071 0 634007 175877 111200 -1 1070
1072 0 633975 175877 110920 -1 1071
1073 0 633975 175877 110720 -1 1072
1074 0 634031 175909 110520 -1 1073
1075 0 634027 175941 110280 -1 1074
1076 0 634011 175937 110080 -1 1075
1077 0 634023 175869 109800 -1 1076
1078 0 634059 175813 109480 -1 1077
1079 0 634195 175789 109160 -1 1078
1080 0 634287 175769 108880 -1 1079
1081 0 634363 175769 108560 -1 1080
1082 0 634415 175757 108280 -1 1081
1083 0 634447 175721 108000 -1 1082
1084 0 634383 175673 107760 -1 1083
1085 0 634363 175657 107560 -1 1084
1086 0 634343 175653 107320 -1 1085
1087 0 634351 175697 107040 -1 1086
1088 0 634443 175825 106760 -1 1087
1089 0 634515 175981 106480 -1 1088
1090 0 634511 175989 106440 -1 1089
1091 0 634523 175985 106200 -1 1090
1092 0 634499 176021 106000 -1 1091
1093 0 634539 176201 105800 -1 1092
1094 0 634535 176209 105520 -1 1093
1095 0 634527 176209 105320 -1 1094
1096 0 634527 176209 105080 -1 1095
1097 0 634583 176217 104960 -1 1096
1098 0 634567 176193 104720 -1 1097
1099 0 634591 176221 104480 -1 1098
1100 0 634567 176245 104440 -1 1099
1101 0 634451 176209 104400 -1 1100
1102 0 634439 176205 104360 -1 1101
1103 0 634343 176101 104120 -1 1102
1104 0 634279 176009 103840 -1 1103
1105 0 634183 175925 103640 -1 1104
1106 0 634111 175837 103400 -1 1105
1107 0 634051 175793 103200 -1 1106
1108 0 634003 175745 103000 -1 1107
1109 0 633931 175689 102720 -1 1108
1110 0 633887 175649 102480 -1 1109
1111 0 633847 175589 102240 -1 1110
1112 0 633819 175593 101960 -1 1111
1113 0 633695 175569 101640 -1 1112
1114 0 633663 175569 101440 -1 1113
1115 0 633571 175541 101160 -1 1114
1116 0 633535 175689 100840 -1 1115
1117 0 633467 175681 100640 -1 1116
1118 0 633399 175701 100360 -1 1117
1119 0 633271 175757 100200 -1 1118
1120 0 633219 175745 99960 -1 1119
1121 0 633127 175853 99760 -1 1120
1122 0 632967 176017 99440 -1 1121
1123 0 633019 176097 99120 -1 1122
1124 0 633067 176253 98880 -1 1123
1125 0 633023 176425 98600 -1 1124
1126 0 633007 176501 98440 -1 1125
1127 0 633011 176649 98280 -1 1126
1128 0 633039 176821 98000 -1 1127
1129 0 633111 176921 97760 -1 1128
1130 0 633143 176981 97520 -1 1129
1131 0 633111 177037 97280 -1 1130
1132 0 633123 177057 97080 -1 1131
1133 0 633131 177153 96840 -1 1132
1134 0 633163 177229 96600 -1 1133
1135 0 633211 177261 96320 -1 1134
1136 0 633243 177285 96040 -1 1135
1137 0 633207 177309 95760 -1 1136
1138 0 633163 177341 95440 -1 1137
1139 0 633167 177369 95200 -1 1138
1140 0 633171 177369 94920 -1 1139
1141 0 633167 177405 94640 -1 1140
1142 0 633167 177405 94440 -1 1141
1143 0 633175 177433 94360 -1 1142
1144 0 633127 177481 94120 -1 1143
1145 0 633035 177473 93920 -1 1144
1146 0 632959 177321 93600 -1 1145
1147 0 632963 177329 93520 -1 1146
1148 0 632963 177369 93240 -1 1147
1149 0 632963 177457 92960 -1 1148
1150 0 633047 177609 92720 -1 1149
1151 0 633075 177721 92440 -1 1150
1152 0 633083 177749 92200 -1 1151
1153 0 633087 177849 91960 -1 1152
1154 0 633123 177957 91760 -1 1153
1155 0 633199 178117 91520 -1 1154
1156 0 633187 178165 91200 -1 1155
1157 0 633127 178137 90920 -1 1156
1158 0 633187 178137 90720 -1 1157
1159 0 633295 178093 90400 -1 1158
1160 0 633367 178101 90120 -1 1159
1161 0 633499 178073 89800 -1 1160
1162 0 633579 178085 89520 -1 1161
1163 0 633635 178169 89160 -1 1162
1164 0 633655 178193 88920 -1 1163
1165 0 633659 178225 88640 -1 1164
1166 0 633695 178209 88360 -1 1165
1167 0 633751 178161 88240 -1 1166
1168 0 633767 178037 87920 -1 1167
1169 0 633771 177945 87640 -1 1168
1170 0 633787 177881 87440 -1 1169
1171 0 633847 177749 87280 -1 1170
1172 0 633931 177477 87120 -1 1171
1173 0 633891 177637 87000 -1 1172
1174 0 633895 177653 86960 -1 1173
1175 0 633899 177777 86680 -1 1174
1176 0 633891 177777 86400 -1 1175
1177 0 633883 177801 86080 -1 1176
1178 0 633855 177749 85800 -1 1177
1179 0 633791 177717 85600 -1 1178
1180 0 633727 177621 85320 -1 1179
1181 0 633699 177557 85160 -1 1180
1182 0 633619 177537 84920 -1 1181
1183 0 633559 177493 84720 -1 1182
1184 0 633471 177473 84400 -1 1183
1185 0 633431 177429 84120 -1 1184
1186 0 633399 177389 83920 -1 1185
1187 0 633387 177285 83640 -1 1186
1188 0 633351 177269 83480 -1 1187
1189 0 633347 177269 83280 -1 1188
1190 0 633323 177261 83120 -1 1189
1191 0 633199 177273 82840 -1 1190
1192 0 633035 177281 82560 -1 1191
1193 0 632927 177285 82280 -1 1192
1194 0 632767 177245 82000 -1 1193
1195 0 632751 177201 81880 -1 1194
1196 0 632639 177093 81560 -1 1195
1197 0 632575 177005 81240 -1 1196
1198 0 632575 176933 81040 -1 1197
1199 0 632567 176925 80920 -1 1198
1200 0 632515 176837 80680 -1 1199
1201 0 632507 176821 80440 -1 1200
1202 0 632471 176769 80280 -1 1201
1203 0 632383 176665 80000 -1 1202
1204 0 632351 176573 79720 -1 1203
1205 0 632327 176397 79440 -1 1204
1206 0 632219 176241 79200 -1 1205
1207 0 632095 176085 78880 -1 1206
1208 0 631987 175977 78600 -1 1207
1209 0 631807 175881 78280 -1 1208
1210 0 631919 175753 78240 -1 1209
1211 0 631731 175849 78200 -1 1210
1212 0 631703 175801 77920 -1 1211
1213 0 631623 175837 77560 -1 1212
1214 0 631495 175909 77280 -1 1213
1215 0 631435 175889 77000 -1 1214
1216 0 631343 175797 76720 -1 1215
1217 0 631191 175693 76440 -1 1216
1218 0 631107 175629 76200 -1 1217
1219 0 630975 175601 75960 -1 1218
1220 0 630791 175477 75640 -1 1219
1221 0 630623 175421 75360 -1 1220
1222 0 630475 175313 75120 -1 1221
1223 0 630295 175253 74840 -1 1222
1224 0 630151 175193 74600 -1 1223
1225 0 630167 175169 74360 -1 1224
1226 0 630151 175157 74320 -1 1225
1227 0 630159 175021 74040 -1 1226
1228 0 630103 174893 73760 -1 1227
1229 0 630027 174821 73480 -1 1228
1230 0 629939 174777 73200 -1 1229
1231 0 629883 174769 72960 -1 1230
1232 0 629839 174785 72920 -1 1231
1233 0 629827 174773 72800 -1 1232
1234 0 629715 174781 72480 -1 1233
1235 0 629559 174789 72200 -1 1234
1236 0 629499 174805 71920 -1 1235
1237 0 629367 174845 71600 -1 1236
1238 0 629251 174841 71320 -1 1237
1239 0 629103 174789 71040 -1 1238
1240 0 628939 174677 70760 -1 1239
1241 0 628703 174597 70480 -1 1240
1242 0 628575 174513 70240 -1 1241
1243 0 628499 174449 70000 -1 1242
1244 0 628331 174373 69720 -1 1243
1245 0 628327 174393 69600 -1 1244
1246 0 628263 174293 69360 -1 1245
1247 0 628127 174229 69120 -1 1246
1248 0 627971 174157 68880 -1 1247
1249 0 627867 174021 68640 -1 1248
1250 0 627767 173981 68400 -1 1249
1251 0 627647 173825 68120 -1 1250
1252 0 627579 173713 67840 -1 1251
1253 0 627567 173685 67720 -1 1252
1254 0 627363 173617 67480 -1 1253
1255 0 627311 173521 67240 -1 1254
1256 0 627303 173393 67080 -1 1255
1257 0 627271 173145 66840 -1 1256
1258 0 627231 173029 66720 -1 1257
1259 0 627111 172885 66480 -1 1258
1260 0 627043 172781 66280 -1 1259
1261 0 626939 172657 66040 -1 1260
1262 0 626867 172605 65880 -1 1261
1263 0 626811 172513 65600 -1 1262
1264 0 626735 172397 65360 -1 1263
1265 0 626595 172341 65080 -1 1264
1266 0 626559 172289 64960 -1 1265
1267 0 626535 172221 64840 -1 1266
1268 0 626467 172213 64560 -1 1267
1269 0 626279 172141 64280 -1 1268
1270 0 626223 172041 63960 -1 1269
1271 0 626139 171885 63640 -1 1270
1272 0 626023 171861 63320 -1 1271
1273 0 625919 171861 63080 -1 1272
1274 0 625815 171741 62960 -1 1273
1275 0 625691 171729 62720 -1 1274
1276 0 625691 171733 62640 -1 1275
1277 0 625491 171693 62520 -1 1276
1278 0 625311 171625 62280 -1 1277
1279 0 625211 171621 62080 -1 1278
1280 0 625011 171441 61800 -1 1279
1281 0 624823 171345 61520 -1 1280
1282 0 624679 171225 61280 -1 1281
1283 0 624523 171045 61000 -1 1282
1284 0 624419 170893 60760 -1 1283
1285 0 624147 170737 60520 -1 1284
1286 0 624039 170625 60360 -1 1285
1287 0 623951 170453 60160 -1 1286
1288 0 623775 170297 60000 -1 1287
1289 0 623695 170193 59920 -1 1288
1290 0 623519 169969 59640 -1 1289
1291 0 623475 169969 59600 -1 1290
1292 0 623471 169937 59560 -1 1291
1293 0 623555 170017 59520 -1 1292
1294 0 623319 169821 59480 -1 1293
1295 0 623247 169601 59200 -1 1294
1296 0 623091 169337 58840 -1 1295
1297 0 622991 169169 58600 -1 1296
1298 0 623075 169053 58280 -1 1297
1299 0 623143 168873 57960 -1 1298
1300 0 623163 168733 57640 -1 1299
1301 0 623231 168597 57400 -1 1300
1302 0 623311 168345 57120 -1 1301
1303 0 623327 168197 56920 -1 1302
1304 0 623351 168053 56640 -1 1303
1305 0 623443 167877 56360 -1 1304
1306 0 623395 167705 56080 -1 1305
1307 0 623347 167665 55800 -1 1306
1308 0 623267 167505 55640 -1 1307
1309 0 623183 167329 55480 -1 1308
1310 0 623135 167177 55240 -1 1309
1311 0 623103 167145 55160 -1 1310
1312 0 622923 166901 54880 -1 1311
1313 0 622699 166641 54640 -1 1312
1314 0 622479 166149 54360 -1 1313
1315 0 622451 166073 54320 -1 1314
1316 0 622263 165657 54000 -1 1315
1317 0 622059 165217 53720 -1 1316
1318 0 621867 165093 53600 -1 1317
1319 0 621823 164921 53440 -1 1318
1320 0 621615 164721 53160 -1 1319
1321 0 621487 164573 52880 -1 1320
1322 0 621487 164517 52760 -1 1321
1323 0 621351 164337 52520 -1 1322
1324 0 621295.8 164181 52400 -1 1323
1325 0 621259 164077 52320 -1 1324
1326 0 621239 163997 52240 -1 1325
1327 0 621095 163917 52080 -1 1326
1328 0 620959 163817 51840 -1 1327
1329 0 620815 163745 51600 -1 1328
1330 0 620867 163745 51320 -1 1329
1331 0 620711 163581 51120 -1 1330
1332 0 620503 163445 50960 -1 1331
1333 0 620655 163273 50760 -1 1332
1334 0 620479 163129 50520 -1 1333
1335 0 620423 163013 50320 -1 1334
1336 0 620279 162813 50280 -1 1335
1337 0 620279 162941 50200 -1 1336
1338 0 620039 162941 50040 -1 1337
1339 0 620330 163296 50000 -1 1338
1340 0 619847 162769 49960 -1 1339
1341 0 619675 162709 49840 -1 1340
1342 0 619547 162625 49760 -1 1341
1343 0 619355 162549 49520 -1 1342
1344 0 619352.7 162546.72 49360 -1 1343
1345 0 619351 162545 49240 -1 1344
1346 0 619203 162413 49040 -1 1345
1347 0 618775 162317 48840 -1 1346
1348 0 618755 162101 48720 -1 1347
1349 0 618663 162097 48600 -1 1348
1350 0 618483 161929 48320 -1 1349
1351 0 618143 161649 48080 -1 1350
1352 0 618183 161597 47920 -1 1351
1353 0 618139 161609 47760 -1 1352
1354 0 618107 161693 47720 -1 1353
1355 0 618023 161689 47640 -1 1354
1356 0 618065.7 161734.33 47560 -1 1355
1357 0 618087 161757 47520 -1 1356
1358 0 617999 161773 47360 -1 1357
1359 0 617954 161764 47240 -1 1358
1360 0 617939 161761 47200 -1 1359
1361 0 617895 161689 47080 -1 1360
1362 0 617785.7 161657 46920 -1 1361
1363 0 617731 161641 46840 -1 1362
1364 0 617547 161557 46640 -1 1363
1365 0 617263 161433 46440 -1 1364
1366 0 617235 161369 46360 -1 1365
1367 0 617167 161237 46240 -1 1366
1368 0 617027 161041 45960 -1 1367
1369 0 616807 161045 45720 -1 1368
1370 0 616395 161057 45560 -1 1369
1371 0 616139 161009 45440 -1 1370
1372 0 615667 160649 45200 -1 1371
1373 0 615383 160169 44840 -1 1372
1374 0 615347.8 160098.6 44680 -1 1373
1375 0 615295 159993 44440 -1 1374
1376 0 615223 159473 44360 -1 1375
1377 0 615319 159209 44080 -1 1376
1378 0 615407 159009 43880 -1 1377
1379 0 615467 158921 43760 -1 1378
1380 0 615453 158909 43720 -1 1379
1381 0 615439 158897 43680 -1 1380
1382 0 615451 158729 43520 -1 1381
1383 0 615399 158621 43360 -1 1382
1384 0 615375 158569 43280 -1 1383
1385 0 615419 158441 43120 -1 1384
1386 0 615471 158301 43120 -1 1385
1387 0 615403 158281 42920 -1 1386
1388 0 614951 157597 42920 -1 1387
1389 0 615067 156869 42920 -1 1388
1390 0 615099 156457 43000 -1 1389
1391 0 615011 156209 43000 -1 1390
1392 0 614971 156065 42960 -1 1391
1393 0 614923 155853 42880 -1 1392
1394 0 614859 155709 42800 -1 1393
1395 0 614791 155541 42680 -1 1394
1396 0 614759 155337 42560 -1 1395
1397 0 614691 155193 42440 -1 1396
1398 0 614595 154953 42280 -1 1397
1399 0 614615 154901 42160 -1 1398
1400 0 614479 154569 42080 -1 1399
1401 0 614299 153897 42080 -1 1400
1402 0 614079 152985 42240 -1 1401
1403 0 613991 152369 42320 -1 1402
1404 0 613855 151821 42320 -1 1403
1405 0 613619 151689 42480 -1 1404
1406 0 613399 151245 42640 -1 1405
1407 0 613159 150849 42640 -1 1406
1408 0 612967 150681 42640 -1 1407
1409 0 612831 150529 42640 -1 1408
1410 0 612591 150185 42640 -1 1409
1411 0 612343 149913 42720 -1 1410
1412 0 612356.3 149959.67 42920 -1 1411
1413 0 612359 149969 42960 -1 1412
1414 0 612299 149993 43040 -1 1413
1415 0 611935 149345 43080 -1 1414
1416 0 611735 149121 43200 -1 1415
1417 0 611683 149065 43400 -1 1416
1418 0 611615 148921 43640 -1 1417
1419 0 611559 148889 43880 -1 1418
1420 0 611467 148845 44040 -1 1419
1421 0 611415 148853 44440 -1 1420
1422 0 611423 148785 44640 -1 1421
1423 0 611413 148810 44680 -1 1422
1424 0 611239 148693 44760 -1 1423
1425 0 611163 148525 45200 -1 1424
1426 0 611160.6 148557.94 45240 -1 1425
1427 0 611183 148577 45280 -1 1426
1428 0 611235 148465 45520 -1 1427
1429 0 611291 148249 45680 -1 1428
1430 0 611335 148273 45800 -1 1429
1431 0 611351 148201 45840 -1 1430
1432 0 611207 148057 46120 -1 1431
1433 0 611055 147829 46400 -1 1432
1434 0 610999 147745 46600 -1 1433
1435 0 610895 147613 46840 -1 1434
1436 0 610891 147569 46920 -1 1435
1437 0 610875 147493 47000 -1 1436
1438 0 610995 147653 47040 -1 1437
1439 0 610895 147461 47080 -1 1438
1440 0 610871 147461 47120 -1 1439
1441 0 610859 147425 47240 -1 1440
1442 0 610775 147213 47480 -1 1441
1443 0 610687 146977 47720 -1 1442
1444 0 610607 146861 47920 -1 1443
1445 0 610503 146809 47960 -1 1444
1446 0 610555 146825 48080 -1 1445
1447 0 610647 146913 48160 -1 1446
1448 0 610671 146869 48400 -1 1447
1449 0 610611 146749 48640 -1 1448
1450 0 610591 146761 48720 -1 1449
1451 0 610571 146785 48760 -1 1450
1452 0 610515 146909 48800 -1 1451
1453 0 610471 148469 48840 -1 1452
1454 0 610715 146861 48880 -1 1453
1455 0 610715 146665 49040 -1 1454
1456 0 610663 146501 49280 -1 1455
1457 0 610615 146421 49400 -1 1456
1458 0 610619 146261 49560 -1 1457
1459 0 610603 146081 49800 -1 1458
1460 0 610643 145769 50040 -1 1459
1461 0 610715 145573 50200 -1 1460
1462 0 610683 145345 50280 -1 1461
1463 0 610731 145325 50360 -1 1462
1464 0 610699 145257 50400 -1 1463
1465 0 610623 145069 50520 -1 1464
1466 0 610579 144845 50720 -1 1465
1467 0 610587 144745 50800 -1 1466
1468 0 610571 144709 50840 -1 1467
1469 0 610479 144801 50880 -1 1468
1470 0 610443 144745 50920 -1 1469
1471 0 610463 144445 51080 -1 1470
1472 0 610483 144173 51240 -1 1471
1473 0 610463 143945 51480 -1 1472
1474 0 610559 143673 51720 -1 1473
1475 0 610607 143449 51920 -1 1474
1476 0 610623 143193 52160 -1 1475
1477 0 610627 142893 52400 -1 1476
1478 0 610615 142741 52520 -1 1477
1479 0 610635 142441 52760 -1 1478
1480 0 610615 142245 52920 -1 1479
1481 0 610739 142005 53000 -1 1480
1482 0 610767 141829 53080 -1 1481
1483 0 610863 141609 53280 -1 1482
1484 0 610831 141473 53360 -1 1483
1485 0 610837 141458 53400 -1 1484
1486 0 610767 141285 53480 -1 1485
1487 0 610751 141073 53680 -1 1486
1488 0 610727 141025 53880 -1 1487
1489 0 610755 141037 53920 -1 1488
1490 0 610755 140997 54040 -1 1489
1491 0 610771 141005 54240 -1 1490
1492 0 610815 140937 54440 -1 1491
1493 0 610823 140821 54640 -1 1492
1494 0 610867 140857 54720 -1 1493
1495 0 610847 140829 54800 -1 1494
1496 0 610887 140649 54840 -1 1495
1497 0 610803 140605 54880 -1 1496
1498 0 610799 140565 54960 -1 1497
1499 0 610799 140561 55080 -1 1498
1500 0 610807 140493 55200 -1 1499
1501 0 610819 140489 55280 -1 1500
1502 0 610775 140337 55400 -1 1501
1503 0 610803 140169 55600 -1 1502
1504 0 610867 140021 55720 -1 1503
1505 0 610871 139977 55760 -1 1504
1506 0 610931 139645 55920 -1 1505
1507 0 610987 139433 56040 -1 1506
1508 0 611019 139349 56120 -1 1507
1509 0 611199 139129 56280 -1 1508
1510 0 611371 138901 56400 -1 1509
1511 0 611463 138605 56560 -1 1510
1512 0 611535 138345 56680 -1 1511
1513 0 611667 137841 56800 -1 1512
1514 0 611711 137825 56840 -1 1513
1515 0 611767 137597 57040 -1 1514
1516 0 611755 137445 57120 -1 1515
1517 0 611675 137213 57160 -1 1516
1518 0 611807 137325 57200 -1 1517
1519 0 611815 137093 57280 -1 1518
1520 0 611823 136773 57440 -1 1519
1521 0 611875 136593 57520 -1 1520
1522 0 611959 136313 57680 -1 1521
1523 0 612047 136085 57800 -1 1522
1524 0 612139 135853 57920 -1 1523
1525 0 612263 135605 58080 -1 1524
1526 0 612347 135537 58240 -1 1525
1527 0 612347 135409 58400 -1 1526
1528 0 612367 135377 58440 -1 1527
1529 0 612515 135225 58480 -1 1528
1530 0 612591 135133 58520 -1 1529
1531 0 612659 135073 58560 -1 1530
1532 0 612691 134997 58600 -1 1531
1533 0 612771 134833 58680 -1 1532
1534 0 612859 134693 58760 -1 1533
1535 0 612891 134629 58840 -1 1534
1536 0 613007 134421 59000 -1 1535
1537 0 613031 134353 59040 -1 1536
1538 0 613099 134293 59160 -1 1537
1539 0 613255 134165 59320 -1 1538
1540 0 613287 134081 59360 -1 1539
1541 0 613359 133853 59400 -1 1540
1542 0 613403 133769 59440 -1 1541
1543 0 613499 133649 59520 -1 1542
1544 0 613727 133505 59680 -1 1543
1545 0 613891 133449 59880 -1 1544
1546 0 614059 133481 60080 -1 1545
1547 0 614119 133577 60280 -1 1546
1548 0 614170 133607 60400 -1 1547
1549 0 614187 133617 60440 -1 1548
1550 0 614231 133601 60600 -1 1549
1551 0 614287 133537 60800 -1 1550
1552 0 614327 133385 60920 -1 1551
1553 0 614343 133233 61080 -1 1552
1554 0 614343 133157 61160 -1 1553
1555 0 614359 132993 61400 -1 1554
1556 0 614371 132837 61640 -1 1555
1557 0 614343 132781 61720 -1 1556
1558 0 614359 132729 61800 -1 1557
1559 0 614347 132685 61840 -1 1558
1560 0 614347 132633 61920 -1 1559
1561 0 614339 132545 62000 -1 1560
1562 0 614355 132453 62080 -1 1561
1563 0 614391 132325 62200 -1 1562
1564 0 614531 132177 62400 -1 1563
1565 0 614631 132153 62480 -1 1564
1566 0 614655 132117 62520 -1 1565
1567 0 614999 131933 62640 -1 1566
1568 0 615019 131893 62680 -1 1567
1569 0 615059 131809 62800 -1 1568
1570 0 615059 131621 62920 -1 1569
1571 0 615131 131409 63040 -1 1570
1572 0 615143 131349 63120 -1 1571
1573 0 615147 131161 63280 -1 1572
1574 0 615083 130913 63480 -1 1573
1575 0 615035 130585 63640 -1 1574
1576 0 615075 130509 63680 -1 1575
1577 0 614979 130561 63720 -1 1576
1578 0 614795 130757 63840 -1 1577
1579 0 614679 130885 63920 -1 1578
1580 0 614695 130609 63920 -1 1579
1581 0 614735 130581 63960 -1 1580
1582 0 614755 130497 64040 -1 1581
1583 0 614775 130409 64080 -1 1582
1584 0 614827 130281 64160 -1 1583
1585 0 614847 130177 64200 -1 1584
1586 0 614887 130077 64240 -1 1585
1587 0 614923 129877 64320 -1 1586
1588 0 615051 129589 64400 -1 1587
1589 0 615115 129413 64440 -1 1588
1590 0 615123 129165 64520 -1 1589
1591 0 615119 128865 64560 -1 1590
1592 0 615115 128625 64600 -1 1591
1593 0 615159 128437 64640 -1 1592
1594 0 615191 128309 64680 -1 1593
1595 0 615167 128229 64720 -1 1594
1596 0 615135 128157 64800 -1 1595
1597 0 615107 127997 64960 -1 1596
1598 0 615115 127813 65120 -1 1597
1599 0 615255 127497 65280 -1 1598
1600 0 615267 127357 65360 -1 1599
1601 0 615247 127197 65520 -1 1600
1602 0 615251 127105 65600 -1 1601
1603 0 615259 126937 65760 -1 1602
1604 0 615247 126733 65880 -1 1603
1605 0 615203 126473 66040 -1 1604
1606 0 615195 126193 66200 -1 1605
1607 0 615271 126005 66360 -1 1606
1608 0 615391 125881 66520 -1 1607
1609 0 615483 125673 66680 -1 1608
1610 0 615563 125705 66840 -1 1609
1611 0 615543 125773 66920 -1 1610
1612 0 615527 125921 67080 -1 1611
1613 0 615511 125989 67240 -1 1612
1614 0 615655 125709 67400 -1 1613
1615 0 615847 125325 67520 -1 1614
1616 0 615971 125029 67640 -1 1615
1617 0 616099 124625 67720 -1 1616
1618 0 616275 124361 67840 -1 1617
1619 0 616295 124297 67880 -1 1618
1620 0 616459 124113 67920 -1 1619
1621 0 616651 123921 67960 -1 1620
1622 0 616943 123353 68000 -1 1621
1623 0 616999 123161 68200 -1 1622
1624 0 617083 123045 68400 -1 1623
1625 0 617019 123121 68640 -1 1624
1626 0 616911 123113 68840 -1 1625
1627 0 616915 123205 68960 -1 1626
1628 0 617291 122897 68920 -1 1627
1629 0 617671 122601 68920 -1 1628
1630 0 617695 122453 69040 -1 1629
1631 0 617647 122385 69160 -1 1630
1632 0 617631 122261 69320 -1 1631
1633 0 617595 122113 69480 -1 1632
1634 0 617671 121733 69560 -1 1633
1635 0 617731 121521 69720 -1 1634
1636 0 617975 121365 69920 -1 1635
1637 0 618027 121345 69960 -1 1636
1638 0 618139 121293 70160 -1 1637
1639 0 618211 121229 70360 -1 1638
1640 0 618303 121201 70440 -1 1639
1641 0 618435 121129 70640 -1 1640
1642 0 618483 121057 70680 -1 1641
1643 0 618567 121009 70800 -1 1642
1644 0 618543 120957 71000 -1 1643
1645 0 618543 120901 71200 -1 1644
1646 0 618555 120797 71400 -1 1645
1647 0 618643 120673 71600 -1 1646
1648 0 618611 120433 71920 -1 1647
1649 0 618531 120273 72160 -1 1648
1650 0 618527 120209 72400 -1 1649
1651 0 618475 120061 72640 -1 1650
1652 0 618383 119993 72880 -1 1651
1653 0 618387 119985 72920 -1 1652
1654 0 618336 119898 73040 -1 1653
1655 0 618311 119865 73080 -1 1654
1656 0 618263 119701 73160 -1 1655
1657 0 618035 119405 73280 -1 1656
1658 0 617863 119317 73360 -1 1657
1659 0 617779 119257 73440 -1 1658
1660 0 617787 119237 73480 -1 1659
1661 0 617743 119161 73560 -1 1660
1662 0 617759 119121 73680 -1 1661
1663 0 617787 119029 73760 -1 1662
1664 0 617907 118709 73920 -1 1663
1665 0 618035 118397 73920 -1 1664
1666 0 617847 117817 73920 -1 1665
1667 0 617883 117841 74120 -1 1666
1668 0 617911 117753 74160 -1 1667
1669 0 617815 117689 74200 -1 1668
1670 0 617563 117369 74200 -1 1669
1671 0 617571 117177 74200 -1 1670
1672 0 617527 117165 74120 -1 1671
1673 0 617395 117145 74080 -1 1672
1674 0 617263 117089 74040 -1 1673
1675 0 617139 116949 74040 -1 1674
1676 0 617263 116753 74080 -1 1675
1677 0 617211 116649 74080 -1 1676
1678 0 617191 116685 74000 -1 1677
1679 0 617971 117601 74320 -1 1668
1680 0 617959 117593 74440 -1 1679
1681 0 618059 117189 74480 -1 1680
1682 0 618355 116789 74520 -1 1681
1683 0 618759 116605 74600 -1 1682
1684 0 618679 116613 74680 -1 1683
1685 0 618701 116653 74760 -1 1684
1686 0 618633 116517 74840 -1 1685
1687 0 619079 116345 74520 -1 1683
1688 0 619327 116149 74480 -1 1687
1689 0 619599 116001 74440 -1 1688
1690 0 619855 115705 74440 -1 1689
1691 0 619931 115581 74480 -1 1690
1692 0 619979 115517 74520 -1 1691
1693 0 620163 115321 74560 -1 1692
1694 0 620131 115267.664 74640 -1 1693
1695 0 620115 115241 74680 -1 1694
1696 0 619971 115093 74840 -1 1695
1697 0 619987 115113 74920 -1 1696
1698 0 619983 115113 75000 -1 1697
1699 0 620671 115021 74640 -1 1694
1700 0 621147 114733 74640 -1 1699
1701 0 621723 114537 74640 -1 1700
1702 0 621595 114533 74480 -1 1701
1703 0 621687 114381 74320 -1 1702
1704 0 621867 114113 74160 -1 1703
1705 0 622055 114133 74040 -1 1704
1706 0 622179 114133 73800 -1 1705
1707 0 621603 113853 73800 -1 1706
1708 0 621451 113693 73800 -1 1707
1709 0 621551 113501 73800 -1 1708
1710 0 621347 113477 73920 -1 1709
1711 0 621425 113509 73960 -1 1710
1712 0 622583 113845 73800 -1 1706
1713 0 622875 113701 73480 -1 1712
1714 0 623075 113481 73440 -1 1713
1715 0 623135 113337 73280 -1 1714
1716 0 623263 113241 73120 -1 1715
1717 0 623295 113161 73040 -1 1716
1718 0 623651 112901 73040 -1 1717
1719 0 623879 112769 73080 -1 1718
1720 0 624143 112525 73160 -1 1719
1721 0 624283 112457 73200 -1 1720
1722 0 624631 112177 73240 -1 1721
1723 0 624915 111921 73240 -1 1722
1724 0 625215 111845 73240 -1 1723
1725 0 625295 111745 73280 -1 1724
1726 0 625175 111713 73640 -1 1725
1727 0 625215 111665 73680 -1 1726
1728 0 625383 111493 73880 -1 1727
1729 0 625555 111309 74000 -1 1728
1730 0 625623 111089 74040 -1 1729
1731 0 625763 110913 74160 -1 1730
1732 0 625927 110629 74240 -1 1731
1733 0 625987 110557 74320 -1 1732
1734 0 626055 110465 74360 -1 1733
1735 0 626007 110405 74480 -1 1734
1736 0 626171 110281 74640 -1 1735
1737 0 626227 110225 74760 -1 1736
1738 0 626423 110057 74880 -1 1737
1739 0 626735 109773 74920 -1 1738
1740 0 626727 109793 74960 -1 1739
1741 0 626779 109777 75040 -1 1740
1742 0 626803 109757 75120 -1 1741
1743 0 626823 109645 75240 -1 1742
1744 0 626871 109561 75400 -1 1743
1745 0 626879 109533 75440 -1 1744
1746 0 626899 109441 75480 -1 1745
1747 0 626939 109409 75560 -1 1746
1748 0 626979 109285 75600 -1 1747
1749 0 627027 109233 75640 -1 1748
1750 0 627083 109173 75720 -1 1749
1751 0 627279 109029 75800 -1 1750
1752 0 627363 108945 75840 -1 1751
1753 0 627423 108881 75960 -1 1752
1754 0 627559 108745 76120 -1 1753
1755 0 627695 108597 76200 -1 1754
1756 0 627803 108137 76240 -1 1755
1757 0 627827 107925 76360 -1 1756
1758 0 627895 107685 76520 -1 1757
1759 0 627751 107229 76520 -1 1758
1760 0 627631 107049 76520 -1 1759
1761 0 627539 106881 76360 -1 1760
1762 0 627455 106741 76160 -1 1761
1763 0 627403 106785 75960 -1 1762
1764 0 626843 106457 75960 -1 1763
1765 0 626707 106405 75920 -1 1764
1766 0 626563 106377 75840 -1 1765
1767 0 626327 106377 75760 -1 1766
1768 0 626079 106241 75680 -1 1767
1769 0 625983 106193 75600 -1 1768
1770 0 625867 106153 75520 -1 1769
1771 0 625827 106161 75440 -1 1770
1772 0 625739 106149 75360 -1 1771
1773 0 625683 106149 75280 -1 1772
1774 0 625779 106065 75200 -1 1773
1775 0 625708 106057 75160 -1 1774
1776 0 625495 106033 75040 -1 1775
1777 0 624983 105865 75040 -1 1776
1778 0 624843 105889 75000 -1 1777
1779 0 624711 105821 74920 -1 1778
1780 0 624387 105761 74840 -1 1779
1781 0 623923 105525 74760 -1 1780
1782 0 623827 105409 74720 -1 1781
1783 0 623599 104869 74720 -1 1782
1784 0 623519 104701 74640 -1 1783
1785 0 623483 104773 74560 -1 1784
1786 0 623507 104817 74480 -1 1785
1787 0 623583 104461 74880 -1 1784
1788 0 623555 104353 75040 -1 1787
1789 0 623463 104309 75200 -1 1788
1790 0 623463 104245 75320 -1 1789
1791 0 623451 104141 75440 -1 1790
1792 0 623431 104001 75560 -1 1791
1793 0 623475 103989 75680 -1 1792
1794 0 623483 103925 75720 -1 1793
1795 0 623471 103837 75800 -1 1794
1796 0 623479 103885 75840 -1 1795
1797 0 623563 103749 75880 -1 1796
1798 0 623499 103789 75920 -1 1797
1799 0 623503 103693 75960 -1 1798
1800 0 623539 103633 76040 -1 1799
1801 0 623499 103489 76120 -1 1800
1802 0 623497 103453 76160 -1 1801
1803 0 623495 103417 76200 -1 1802
1804 0 623119 103069 76200 -1 1803
1805 0 622679 102869 76200 -1 1804
1806 0 622403 102681 76240 -1 1805
1807 0 622295 102469 76440 -1 1806
1808 0 622087 102529 76600 -1 1807
1809 0 621991 102377 76800 -1 1808
1810 0 621847 102313 76840 -1 1809
1811 0 621447 102233 76880 -1 1810
1812 0 621187 102133 77000 -1 1811
1813 0 620811 102193 77040 -1 1812
1814 0 620499 102121 77200 -1 1813
1815 0 620451 102153 77240 -1 1814
1816 0 627623 107169 76680 -1 1760
1817 0 627626.1 107160.55 76720 -1 1816
1818 0 627667 107141 76800 -1 1817
1819 0 627635 107065 76920 -1 1818
1820 0 612537.1 150268.88 43480 -1 1412
1821 0 612563 150313 43560 -1 1820
1822 0 612619 150501 43760 -1 1821
1823 0 612611 150477 43800 -1 1822
1824 0 614535 160769 45200 -1 1372
1825 0 614317 160781 45320 -1 1824
1826 0 613965 160841 45360 -1 1825
1827 0 613741 160885 45400 -1 1826
1828 0 613545 160877 45440 -1 1827
1829 0 613293 160949 45480 -1 1828
1830 0 613085 161269 45560 -1 1829
1831 0 612209 161473 45560 -1 1830
1832 0 612333 161421 45160 -1 1831
1833 0 612397 161457 45040 -1 1832
1834 0 612665 161401 44880 -1 1833
1835 0 612653 161421 44720 -1 1834
1836 0 611221 161577 45560 -1 1831
1837 0 611301 161621 45920 -1 1836
1838 0 611109 161569 46040 -1 1837
1839 0 611129 161541 46200 -1 1838
1840 0 611017 161525 46320 -1 1839
1841 0 610685 161473 46040 -1 1838
1842 0 610261 161533 46040 -1 1841
1843 0 610093 161593 46080 -1 1842
1844 0 609445 161805 46080 -1 1843
1845 0 608973 161737 46080 -1 1844
1846 0 608509 161437 46080 -1 1845
1847 0 608575 161413 45960 -1 1846
1848 0 608597 161405 45920 -1 1847
1849 0 608381 161241 45720 -1 1848
1850 0 608385 161313 45560 -1 1849
1851 0 608389 161321 45480 -1 1850
1852 0 608385 161349 45400 -1 1851
1853 0 608313 161365 45360 -1 1852
1854 0 608961 162089 46200 -1 1844
1855 0 608902.3 162013.67 46280 -1 1854
1856 0 608726.2 161787.8 46520 -1 1855
1857 0 607905 162109 46520 -1 1856
1858 0 607577 162181 46520 -1 1857
1859 0 606809 162761 46520 -1 1858
1860 0 606761 162781 46680 -1 1859
1861 0 606777 162857 46800 -1 1860
1862 0 606289 163057 46800 -1 1861
1863 0 606053 163173 46920 -1 1862
1864 0 605821 163333 46960 -1 1863
1865 0 605653 163345 47000 -1 1864
1866 0 605401 163433 47000 -1 1865
1867 0 605109 163745 47040 -1 1866
1868 0 604733 164173 47080 -1 1867
1869 0 604513 164577 47080 -1 1868
1870 0 604525 164609 46800 -1 1869
1871 0 604449 164493 47440 -1 1869
1872 0 604365 164665 47560 -1 1871
1873 0 604069 164977 47720 -1 1872
1874 0 603909 164981 47880 -1 1873
1875 0 603309 165493 47920 -1 1874
1876 0 603009 165689 47960 -1 1875
1877 0 602805 165921 47880 -1 1876
1878 0 602545 166073 47880 -1 1877
1879 0 602361 166297 47880 -1 1878
1880 0 602325 166337 47840 -1 1879
1881 0 602281 166385 47800 -1 1880
1882 0 602113 166445 47720 -1 1881
1883 0 602053 166773 47680 -1 1882
1884 0 602165 166649 47640 -1 1883
1885 0 602169 166705 47560 -1 1884
1886 0 602157 166853 47480 -1 1885
1887 0 602065 167045 47440 -1 1886
1888 0 602021 167293 47360 -1 1887
1889 0 601877 167469 47320 -1 1888
1890 0 601837 167665 47200 -1 1889
1891 0 601665 168009 47120 -1 1890
1892 0 601273 168397 47080 -1 1891
1893 0 601257 168521 46880 -1 1892
1894 0 601249 168509 46800 -1 1893
1895 0 601201 168589 46600 -1 1894
1896 0 601137 168581 46440 -1 1895
1897 0 600521 168809 46240 -1 1896
1898 0 599741 169393 46360 -1 1897
1899 0 599465 169473 46440 -1 1898
1900 0 599269 169629 46520 -1 1899
1901 0 599141 169813 46600 -1 1900
1902 0 598945 170213 46640 -1 1901
1903 0 598785 170129 46480 -1 1902
1904 0 598717 170205 46680 -1 1903
1905 0 598701 170201 46800 -1 1904
1906 0 598750 170312 46840 -1 1905
1907 0 598665 170637 47000 -1 1906
1908 0 598609 170909 47160 -1 1907
1909 0 598592.7 170930.67 47200 -1 1908
1910 0 598413 171169 47640 -1 1909
1911 0 598265 171685 47360 -1 1910
1912 0 598065 171945 47480 -1 1911
1913 0 597894 172112 47520 -1 1912
1914 0 597882 172132 47560 -1 1913
1915 0 597577 172253 47680 -1 1914
1916 0 597541 172325 47840 -1 1915
1917 0 597185 172329 48080 -1 1916
1918 0 597133 172613 48240 -1 1917
1919 0 597081 172605 48280 -1 1918
1920 0 596973 172673 48440 -1 1919
1921 0 596841 172765 48520 -1 1920
1922 0 596665 172865 48680 -1 1921
1923 0 596585 172865 48800 -1 1922
1924 0 596437 172985 48880 -1 1923
1925 0 595969 172977 48880 -1 1924
1926 0 595885 172929 48920 -1 1925
1927 0 595669 173045 49000 -1 1926
1928 0 595517 173145 49120 -1 1927
1929 0 595045 173273 49120 -1 1928
1930 0 594657 173273 49120 -1 1929
1931 0 594237 173161 49120 -1 1930
1932 0 593705 172997 49280 -1 1931
1933 0 592129 172581 49280 -1 1932
1934 0 592473 172605 49120 -1 1933
1935 0 592425 172481 49040 -1 1934
1936 0 592425 172481 49000 -1 1935
1937 0 592425 172473 48960 -1 1936
1938 0 592453 172413 48880 -1 1937
1939 0 592437 172357 48800 -1 1938
1940 0 592309 172425 48680 -1 1939
1941 0 592421 172317 48560 -1 1940
1942 0 592469 172309 48480 -1 1941
1943 0 592501 172229 48400 -1 1942
1944 0 592541 172217 48360 -1 1943
1945 0 591349 172577 49280 -1 1933
1946 0 590901 172825 49280 -1 1945
1947 0 590713 172909 49160 -1 1946
1948 0 590581 172917 49040 -1 1947
1949 0 590457 172765 49040 -1 1948
1950 0 590209 172689 49040 -1 1949
1951 0 590149 172729 49160 -1 1950
1952 0 590181 172689 49200 -1 1951
1953 0 590253 173277 48880 -1 1948
1954 0 590101 173681 48880 -1 1953
1955 0 590173 173873 48880 -1 1954
1956 0 590153 173841 48800 -1 1955
1957 0 590109 173705 48520 -1 1956
1958 0 590049 173541 48280 -1 1957
1959 0 590009 173345 48120 -1 1958
1960 0 589885 173089 47960 -1 1959
1961 0 589949 173149 47760 -1 1960
1962 0 589865 173253 47600 -1 1961
1963 0 589605 173309 47400 -1 1962
1964 0 589145 173565 47280 -1 1963
1965 0 589125 173605 47000 -1 1964
1966 0 588461 173609 47000 -1 1965
1967 0 587953 173657 47000 -1 1966
1968 0 587741 173641 46920 -1 1967
1969 0 587565 173509 47120 -1 1968
1970 0 587745 173725 46200 -1 1969
1971 0 587779 173761 46080 -1 1970
1972 0 587687 173817 45840 -1 1971
1973 0 587639 173833 45720 -1 1972
1974 0 587591 173813 45680 -1 1973
1975 0 587591 173817 45560 -1 1974
1976 0 587579 173681 45440 -1 1975
1977 0 587555 173665 45360 -1 1976
1978 0 587543 173657 45320 -1 1977
1979 0 587571 173599 45280 -1 1978
1980 0 587599 173541 45240 -1 1979
1981 0 587595 173593 45160 -1 1980
1982 0 587547 173605 45080 -1 1981
1983 0 587560.3 173575.67 45040 -1 1982
1984 0 587587 173517 44960 -1 1983
1985 0 587059 174009 44960 -1 1984
1986 0 586975 174105 44720 -1 1985
1987 0 586731 174253 44680 -1 1986
1988 0 586579 174333 44640 -1 1987
1989 0 586443 174429 44480 -1 1988
1990 0 586159 174497 44360 -1 1989
1991 0 586167 174517 44320 -1 1990
1992 0 585715 174837 44320 -1 1991
1993 0 585555 175017 44320 -1 1992
1994 0 584447 175377 44320 -1 1993
1995 0 583575 175757 44520 -1 1994
1996 0 583491 175977 44720 -1 1995
1997 0 583267 176045 44880 -1 1996
1998 0 582983 176217 45000 -1 1997
1999 0 582687 176325 45120 -1 1998
2000 0 582143 176609 45240 -1 1999
2001 0 581807 176817 45440 -1 2000
2002 0 581603 176937 45560 -1 2001
2003 0 581555 176977 45600 -1 2002
2004 0 581443 177117 45680 -1 2003
2005 0 581339 177197 45760 -1 2004
2006 0 581307 177153 45840 -1 2005
2007 0 581219 177213 45960 -1 2006
2008 0 580915 177093 46080 -1 2007
2009 0 580875 177053 46240 -1 2008
2010 0 580891 176977 46440 -1 2009
2011 0 580755 177049 46560 -1 2010
2012 0 580719 177049 46760 -1 2011
2013 0 580727 177117 46880 -1 2012
2014 0 580651 177097 47040 -1 2013
2015 0 580623 177077 47240 -1 2014
2016 0 580567 177097 47280 -1 2015
2017 0 580107 177149 47480 -1 2016
2018 0 579743 177101 47600 -1 2017
2019 0 579643 176913 47760 -1 2018
2020 0 579407 176969 47880 -1 2019
2021 0 579119 176837 48040 -1 2020
2022 0 578967 177029 48240 -1 2021
2023 0 578743 177153 48520 -1 2022
2024 0 578723 177285 48680 -1 2023
2025 0 578687 177421 48840 -1 2024
2026 0 578507 177777 48920 -1 2025
2027 0 578631 177701 49000 -1 2026
2028 0 578575 177801 49040 -1 2027
2029 0 578643 177729 49120 -1 2028
2030 0 578499 177881 49240 -1 2029
2031 0 578471 177957 49280 -1 2030
2032 0 578435 177985 49320 -1 2031
2033 0 578443 177981 49360 -1 2032
2034 0 578435 177957 49480 -1 2033
2035 0 578371 178061 49560 -1 2034
2036 0 578411 178085 49600 -1 2035
2037 0 578287 178105 49760 -1 2036
2038 0 578263 178101 49960 -1 2037
2039 0 578255 178213 50160 -1 2038
2040 0 578055 178157 50400 -1 2039
2041 0 577883 178029 50600 -1 2040
2042 0 577515 177937 50800 -1 2041
2043 0 577271 177977 50880 -1 2042
2044 0 576895 177849 50960 -1 2043
2045 0 576555 177713 51080 -1 2044
2046 0 576275 177653 51200 -1 2045
2047 0 575879 177709 51400 -1 2046
2048 0 575543 177785 51440 -1 2047
2049 0 575451 177841 51600 -1 2048
2050 0 575091 177885 51680 -1 2049
2051 0 574963 177873 51720 -1 2050
2052 0 574643 177809 52040 -1 2051
2053 0 574455 177661 52440 -1 2052
2054 0 574395 177625 52640 -1 2053
2055 0 574251 177681 52880 -1 2054
2056 0 573959 177517 52960 -1 2055
2057 0 573575 177033 53080 -1 2056
2058 0 573155 176897 53200 -1 2057
2059 0 572923 176497 53400 -1 2058
2060 0 572227 176593 53480 -1 2059
2061 0 571895 176517 53680 -1 2060
2062 0 571591 176353 53840 -1 2061
2063 0 571323 176249 54000 -1 2062
2064 0 571275 176285 54080 -1 2063
2065 0 571195 176237 54120 -1 2064
2066 0 571211 175933 54160 -1 2065
2067 0 571199 175097 54160 -1 2066
2068 0 571071 174973 54000 -1 2067
2069 0 570911 174921 53760 -1 2068
2070 0 570932 174876 53640 -1 2069
2071 0 570939 174861 53600 -1 2070
2072 0 570841 174565 53440 -1 2071
2073 0 570809 174389 53280 -1 2072
2074 0 570769 174121 53160 -1 2073
2075 0 570905 174025 53080 -1 2074
2076 0 570829 174021 53040 -1 2075
2077 0 571213 173933 53000 -1 2076
2078 0 571373 174029 52960 -1 2077
2079 0 571481 173955 52920 -1 2078
2080 0 571589 173881 52880 -1 2079
2081 0 571769 173721 52800 -1 2080
2082 0 571981 173345 53040 -1 2081
2083 0 572241 173145 53600 -1 2082
2084 0 572274 173172 53640 -1 2083
2085 0 572201 173121 53720 -1 2084
2086 0 572181 173609 52360 -1 2081
2087 0 572097 173625 52160 -1 2086
2088 0 571079 176125 54320 -1 2065
2089 0 570659 176237 54520 -1 2088
2090 0 570487 176141 54720 -1 2089
2091 0 570247 176237 54920 -1 2090
2092 0 570031 176285 54960 -1 2091
2093 0 569779 176341 55080 -1 2092
2094 0 569635 176349 55120 -1 2093
2095 0 569483 176329 55160 -1 2094
2096 0 569355 176549 55240 -1 2095
2097 0 569243 176633 55400 -1 2096
2098 0 569019 176669 55480 -1 2097
2099 0 568407 176721 55560 -1 2098
2100 0 568087 176781 55640 -1 2099
2101 0 567931 176817 55720 -1 2100
2102 0 567819 176925 55800 -1 2101
2103 0 567767 176901 55880 -1 2102
2104 0 567423 176857 56040 -1 2103
2105 0 567195 176849 56160 -1 2104
2106 0 567043 176993 56360 -1 2105
2107 0 566943 177069 56440 -1 2106
2108 0 566748.7 177204.08 56480 -1 2107
2109 0 566823 176961 56600 -1 2108
2110 0 566639 177121 56680 -1 2109
2111 0 566619 177089 56880 -1 2110
2112 0 566251 177117 57160 -1 2111
2113 0 565183 177157 57320 -1 2112
2114 0 564895 177197 57320 -1 2113
2115 0 564315 177257 57440 -1 2114
2116 0 563827 177273 57480 -1 2115
2117 0 563583 177289 57600 -1 2116
2118 0 563307 177149 57760 -1 2117
2119 0 563031 177025 57920 -1 2118
2120 0 562739 176829 57960 -1 2119
2121 0 562719 176781 58000 -1 2120
2122 0 562479 176565 58240 -1 2121
2123 0 562391 176565 58320 -1 2122
2124 0 562275 176613 58400 -1 2123
2125 0 562111 176565 58560 -1 2124
2126 0 562099 176481 58720 -1 2125
2127 0 562079 176529 58880 -1 2126
2128 0 562119 176533 58920 -1 2127
2129 0 562111 176573 58960 -1 2128
2130 0 561751 176709 59200 -1 2129
2131 0 561519 176729 59400 -1 2130
2132 0 561327 176689 59520 -1 2131
2133 0 561179 176577 59640 -1 2132
2134 0 560927 176529 59800 -1 2133
2135 0 560847 176429 59840 -1 2134
2136 0 560683 176321 59880 -1 2135
2137 0 560527 176305 59960 -1 2136
2138 0 560351 176325 60080 -1 2137
2139 0 560071 176269 60160 -1 2138
2140 0 559947 176285 60240 -1 2139
2141 0 559863 176413 60440 -1 2140
2142 0 559387 176353 60640 -1 2141
2143 0 559255 176337 60760 -1 2142
2144 0 558987 176341 60920 -1 2143
2145 0 558275 176345 60960 -1 2144
2146 0 558203 176237 61160 -1 2145
2147 0 558105 176007 61200 -1 2146
2148 0 558007 175777 61240 -1 2147
2149 0 557707 175253 61240 -1 2148
2150 0 557843 175129 61440 -1 2149
2151 0 557803 175221 61600 -1 2150
2152 0 557801 175449 61680 -1 2151
2153 0 557717 175573 61800 -1 2152
2154 0 557721 175557 61920 -1 2153
2155 0 557793 175585 61960 -1 2154
2156 0 558041 175625 61960 -1 2155
2157 0 558065 175641 62000 -1 2156
2158 0 558041 175697 62080 -1 2157
2159 0 558025 175741 62160 -1 2158
2160 0 557683 174653 61360 -1 2150
2161 0 557659 174425 61360 -1 2160
2162 0 558199 174017 61360 -1 2161
2163 0 558383 173761 61480 -1 2162
2164 0 558647 173441 61480 -1 2163
2165 0 558935 173097 61480 -1 2164
2166 0 559083 172989 61680 -1 2165
2167 0 559135 172913 61880 -1 2166
2168 0 559239 172753 62000 -1 2167
2169 0 559287 172697 62040 -1 2168
2170 0 559303 172605 62080 -1 2169
2171 0 559423 172585 62120 -1 2170
2172 0 559435 172437 62200 -1 2171
2173 0 559419 172473 62240 -1 2172
2174 0 559479 172357 62320 -1 2173
2175 0 559659 172125 62360 -1 2174
2176 0 559787 171929 62440 -1 2175
2177 0 559875 171833 62480 -1 2176
2178 0 559883 171817 62520 -1 2177
2179 0 559995 171629 62640 -1 2178
2180 0 559995 171605 62760 -1 2179
2181 0 560019 171593 62800 -1 2180
2182 0 560043 171581 62840 -1 2181
2183 0 560091 171581 62920 -1 2182
2184 0 560223 171577 62960 -1 2183
2185 0 560307 171509 63040 -1 2184
2186 0 560299 171397 63160 -1 2185
2187 0 560255 171353 63240 -1 2186
2188 0 560323 171345 63320 -1 2187
2189 0 560431 171229 63360 -1 2188
2190 0 560691 171173 63440 -1 2189
2191 0 560619 171085 63520 -1 2190
2192 0 560619 170889 63600 -1 2191
2193 0 560671 170693 63720 -1 2192
2194 0 560891 170321 63760 -1 2193
2195 0 561051 170077 63800 -1 2194
2196 0 561187 169885 63960 -1 2195
2197 0 561179 169929 64160 -1 2196
2198 0 561259 169821 64280 -1 2197
2199 0 561391 169557 64320 -1 2198
2200 0 561291 169185 64360 -1 2199
2201 0 561423 168401 64400 -1 2200
2202 0 561447 167893 64560 -1 2201
2203 0 561459 167829 64640 -1 2202
2204 0 561099 167505 64840 -1 2203
2205 0 560799 167357 65120 -1 2204
2206 0 560693 167317 65200 -1 2205
2207 0 560721 167289 65360 -1 2206
2208 0 560513 167297 65600 -1 2207
2209 0 560457 167281 65680 -1 2208
2210 0 560341 167285 65760 -1 2209
2211 0 560301 167249 65800 -1 2210
2212 0 560221 167177 65880 -1 2211
2213 0 559957 166933 66000 -1 2212
2214 0 559765 166661 66120 -1 2213
2215 0 559733 166593 66160 -1 2214
2216 0 559717 166581 66240 -1 2215
2217 0 559710.6 166550.6 66280 -1 2216
2218 0 559685 166429 66440 -1 2217
2219 0 559669 166441 66520 -1 2218
2220 0 559567.7 166425 66600 -1 2219
2221 0 559517 166417 66640 -1 2220
2222 0 559313 166405 66680 -1 2221
2223 0 559173 166357 66760 -1 2222
2224 0 558845 166197 66800 -1 2223
2225 0 558869 166489 66960 -1 2224
2226 0 558869 166609 67000 -1 2225
2227 0 558797 166789 67160 -1 2226
2228 0 558681 166737 67320 -1 2227
2229 0 558521 166593 67440 -1 2228
2230 0 558369 166325 67600 -1 2229
2231 0 558257 166061 67720 -1 2230
2232 0 558221 166025 67760 -1 2231
2233 0 558065 165897 67960 -1 2232
2234 0 557933 165633 68120 -1 2233
2235 0 557797 165549 68360 -1 2234
2236 0 557785 165641 68640 -1 2235
2237 0 557721 165709 68880 -1 2236
2238 0 557731 165653 69000 -1 2237
2239 0 557603 165677 69200 -1 2238
2240 0 557515 165677 69320 -1 2239
2241 0 557515 165665 69560 -1 2240
2242 0 557599 165689 69800 -1 2241
2243 0 557563 165713 69960 -1 2242
2244 0 557527 165649 70160 -1 2243
2245 0 557531 165653 70360 -1 2244
2246 0 557491 165681 70600 -1 2245
2247 0 557447 165729 70840 -1 2246
2248 0 557419 165765 70920 -1 2247
2249 0 557415 165765 70960 -1 2248
2250 0 557391 165805 71000 -1 2249
2251 0 557423 165849 71160 -1 2250
2252 0 557415 165833 71200 -1 2251
2253 0 557443 165825 71360 -1 2252
2254 0 557451 165749 71520 -1 2253
2255 0 557483 165669 71760 -1 2254
2256 0 557487 165537 71960 -1 2255
2257 0 557491 165509 72000 -1 2256
2258 0 557551 165493 72240 -1 2257
2259 0 557755 165581 72440 -1 2258
2260 0 557975 165557 72600 -1 2259
2261 0 558271 165505 72680 -1 2260
2262 0 558459 165425 72800 -1 2261
2263 0 558663 165353 73000 -1 2262
2264 0 558643 165389 73040 -1 2263
2265 0 558679 165369 73200 -1 2264
2266 0 558687 165357 73240 -1 2265
2267 0 558859 165353 73360 -1 2266
2268 0 559043 165357 73560 -1 2267
2269 0 559175 165265 73680 -1 2268
2270 0 559391 165281 73880 -1 2269
2271 0 559375 165253 73920 -1 2270
2272 0 559367 165233 74040 -1 2271
2273 0 559455 165225 74080 -1 2272
2274 0 559475 165205 74160 -1 2273
2275 0 559519 165137 74280 -1 2274
2276 0 559543 165085 74320 -1 2275
2277 0 559671 165029 74440 -1 2276
2278 0 559823 164973 74600 -1 2277
2279 0 560199 165025 74800 -1 2278
2280 0 560315 165089 74880 -1 2279
2281 0 560491 165041 74960 -1 2280
2282 0 560559 165069 75080 -1 2281
2283 0 560695 165133 75160 -1 2282
2284 0 560967 165297 75160 -1 2283
2285 0 561039 165309 75240 -1 2284
2286 0 561099 165353 75320 -1 2285
2287 0 561175 165417 75480 -1 2286
2288 0 561295 165489 75640 -1 2287
2289 0 561411 165553 75720 -1 2288
2290 0 561695 165597 75840 -1 2289
2291 0 561755 165649 75920 -1 2290
2292 0 561855 165665 75960 -1 2291
2293 0 561863 165689 76040 -1 2292
2294 0 561871 165733 76120 -1 2293
2295 0 561879 165777 76200 -1 2294
2296 0 561951 165777 76240 -1 2295
2297 0 562011 165853 76400 -1 2296
2298 0 562155 165917 76600 -1 2297
2299 0 562263 165977 76720 -1 2298
2300 0 562387 165985 76880 -1 2299
2301 0 562483 166017 77080 -1 2300
2302 0 562591 166077 77120 -1 2301
2303 0 562807 166041 77280 -1 2302
2304 0 562971 165933 77400 -1 2303
2305 0 563143 165805 77560 -1 2304
2306 0 563259 165729 77680 -1 2305
2307 0 563459 165625 77840 -1 2306
2308 0 563567 165565 78000 -1 2307
2309 0 563675 165625 78080 -1 2308
2310 0 563591 165589 78120 -1 2309
2311 0 563639 165713 78200 -1 2310
2312 0 563875 165589 78240 -1 2311
2313 0 563767 165793 78280 -1 2312
2314 0 563731 165905 78520 -1 2313
2315 0 563787 166021 78600 -1 2314
2316 0 563767 166241 78720 -1 2315
2317 0 563775 166469 78840 -1 2316
2318 0 563807 166649 79000 -1 2317
2319 0 563807 166749 79120 -1 2318
2320 0 563771 166989 79240 -1 2319
2321 0 563739 167109 79320 -1 2320
2322 0 563499 167353 79560 -1 2321
2323 0 563363 167553 79600 -1 2322
2324 0 563259 167601 79800 -1 2323
2325 0 562935 167717 79960 -1 2324
2326 0 563412.56 167601.19 80080 -1 2325
2327 0 563367 167577 80160 -1 2326
2328 0 563391 167705 80280 -1 2327
2329 0 563399 167717 80320 -1 2328
2330 0 562471 167885 79960 -1 2325
2331 0 562403 168057 80160 -1 2330
2332 0 562479 168169 80280 -1 2331
2333 0 562535 168309 80400 -1 2332
2334 0 562471 168473 80520 -1 2333
2335 0 562479 168561 80600 -1 2334
2336 0 562447 168641 80640 -1 2335
2337 0 562435 168713 80720 -1 2336
2338 0 562471 168733 80800 -1 2337
2339 0 562383 168717 81000 -1 2338
2340 0 562339 168777 81080 -1 2339
2341 0 562323 168837 81160 -1 2340
2342 0 562287 168901 81200 -1 2341
2343 0 562403 168741 81240 -1 2342
2344 0 562427 168737 81320 -1 2343
2345 0 557697 165481 68160 -1 2234
2346 0 557497 165173 68160 -1 2345
2347 0 557269 164953 68160 -1 2346
2348 0 556965 164761 68320 -1 2347
2349 0 556761 164741 68320 -1 2348
2350 0 556461 164757 68360 -1 2349
2351 0 556317 164765 68480 -1 2350
2352 0 556205 164745 68640 -1 2351
2353 0 556137 164781 68760 -1 2352
2354 0 556005 164761 68880 -1 2353
2355 0 555765 164649 69000 -1 2354
2356 0 555713 164661 69080 -1 2355
2357 0 555465 164605 69280 -1 2356
2358 0 555397 164609 69440 -1 2357
2359 0 555349 164589 69560 -1 2358
2360 0 555345 164581 69720 -1 2359
2361 0 555249 164481 69880 -1 2360
2362 0 555101 164477 70040 -1 2361
2363 0 554953 164421 70120 -1 2362
2364 0 554813 164337 70320 -1 2363
2365 0 554269 163993 70360 -1 2364
2366 0 554265 163761 70080 -1 2365
2367 0 554441 163377 69920 -1 2366
2368 0 554501 162905 70000 -1 2367
2369 0 554289 162817 70200 -1 2368
2370 0 554289 162829 70360 -1 2369
2371 0 554025 162781 70360 -1 2370
2372 0 554001 162773 70400 -1 2371
2373 0 554361 162845 70440 -1 2370
2374 0 554606 162744 69720 -1 2368
2375 0 554711 162583 69440 -1 2374
2376 0 554741 162537 69360 -1 2375
2377 0 554773 162445 69240 -1 2376
2378 0 554821 162445 69200 -1 2377
2379 0 554929 162325 68960 -1 2378
2380 0 555021 162157 68880 -1 2379
2381 0 555129 161945 68840 -1 2380
2382 0 555241 161605 68760 -1 2381
2383 0 555201 161369 68960 -1 2382
2384 0 554933 160745 68960 -1 2383
2385 0 554825 160641 69000 -1 2384
2386 0 554873 160545 68720 -1 2385
2387 0 554933 160565 68680 -1 2386
2388 0 554705 160531 69040 -1 2385
2389 0 554585 160421 69080 -1 2388
2390 0 554401 160125 69120 -1 2389
2391 0 554297 160037 69200 -1 2390
2392 0 554229 159889 69360 -1 2391
2393 0 554221 159793 69480 -1 2392
2394 0 554193 159693 69560 -1 2393
2395 0 554189 159657 69640 -1 2394
2396 0 554181 159449 69800 -1 2395
2397 0 554033 159113 69920 -1 2396
2398 0 553849 158853 70080 -1 2397
2399 0 553708.2 158558.6 70240 -1 2398
2400 0 553673 158485 70280 -1 2399
2401 0 553685 158513 70320 -1 2400
2402 0 553517 158385 70400 -1 2401
2403 0 553433 158329 70520 -1 2402
2404 0 553309 158101 70680 -1 2403
2405 0 553281 158033 70760 -1 2404
2406 0 553235 158011 70840 -1 2405
2407 0 553005 157901 71240 -1 2406
2408 0 552933 157781 71440 -1 2407
2409 0 552841 157569 71680 -1 2408
2410 0 552637 157313 71880 -1 2409
2411 0 552417 157161 72000 -1 2410
2412 0 552199.4 156981.8 72160 -1 2411
2413 0 552145 156937 72200 -1 2412
2414 0 551777 156601 72320 -1 2413
2415 0 551313 156377 72440 -1 2414
2416 0 550985 156217 72560 -1 2415
2417 0 550289 155721 72720 -1 2416
2418 0 550225 155609 72880 -1 2417
2419 0 549977 155677 72440 -1 2418
2420 0 549921 155749 72360 -1 2419
2421 0 549901 155769 72320 -1 2420
2422 0 549845 155749 72240 -1 2421
2423 0 549753 155789 72160 -1 2422
2424 0 549717 155815.5 72120 -1 2423
2425 0 549681 155842.33 72080 -1 2424
2426 0 549645 155869 72040 -1 2425
2427 0 549569 155989 71880 -1 2426
2428 0 549505 156025 71840 -1 2427
2429 0 549389 156069 71760 -1 2428
2430 0 549225 156117 71680 -1 2429
2431 0 549121 156157 71600 -1 2430
2432 0 549073 156201 71480 -1 2431
2433 0 549073 156205 71440 -1 2432
2434 0 550305 155641 73040 -1 2418
2435 0 550325 155693 73200 -1 2434
2436 0 550437 155801 73320 -1 2435
2437 0 550601 155945 73440 -1 2436
2438 0 550641 156025 73480 -1 2437
2439 0 550633 156129 73520 -1 2438
2440 0 550777 156197 73560 -1 2439
2441 0 550741 156237 73680 -1 2440
2442 0 550689 156185 73800 -1 2441
2443 0 553869 163953 70560 -1 2365
2444 0 553473 163973 70720 -1 2443
2445 0 553309 163985 70800 -1 2444
2446 0 552931 163865 70880 -1 2445
2447 0 552939 163809 70920 -1 2446
2448 0 552703 163669 71000 -1 2447
2449 0 552459 163341 71080 -1 2448
2450 0 552447 162741 71480 -1 2449
2451 0 552583 162065 71560 -1 2450
2452 0 552559 161617 71600 -1 2451
2453 0 552523 161321 71800 -1 2452
2454 0 552487 161197 71880 -1 2453
2455 0 552523 161069 71960 -1 2454
2456 0 552459 160865 72080 -1 2455
2457 0 552427 160757 72160 -1 2456
2458 0 552423 160613 72280 -1 2457
2459 0 552395 160449 72520 -1 2458
2460 0 552355 160285 72680 -1 2459
2461 0 552327 160117 72760 -1 2460
2462 0 552251 159993 72880 -1 2461
2463 0 552183 159877 72960 -1 2462
2464 0 552079 159909 73040 -1 2463
2465 0 552003 159861 73160 -1 2464
2466 0 551867 159889 73320 -1 2465
2467 0 551843 159841 73400 -1 2466
2468 0 551811 159829 73560 -1 2467
2469 0 551803 159833 73600 -1 2468
2470 0 551793 159835 73640 -1 2469
2471 0 551783 159837 73680 -1 2470
2472 0 551695 159829 73800 -1 2471
2473 0 551691 159881 73840 -1 2472
2474 0 551739 159817 73920 -1 2473
2475 0 551731 159789 74000 -1 2474
2476 0 551723 159773 74120 -1 2475
2477 0 551667 159649 74360 -1 2476
2478 0 551703 159649 74440 -1 2477
2479 0 551687 159625 74520 -1 2478
2480 0 551679 159645 74600 -1 2479
2481 0 551735 159641 74800 -1 2480
2482 0 551755 159641 74960 -1 2481
2483 0 551647 159673 75160 -1 2482
2484 0 551651 159709 75240 -1 2483
2485 0 551775 159813 75360 -1 2484
2486 0 551831 159905 75400 -1 2485
2487 0 551875 160057 75560 -1 2486
2488 0 551951 160185 75720 -1 2487
2489 0 551943 160301 75840 -1 2488
2490 0 551995 160297 75880 -1 2489
2491 0 552147 160197 76040 -1 2490
2492 0 552215 160177 76160 -1 2491
2493 0 552291 160193 76280 -1 2492
2494 0 552403 160181 76400 -1 2493
2495 0 552463 160221 76560 -1 2494
2496 0 552583 160209 76760 -1 2495
2497 0 552903 160149 76920 -1 2496
2498 0 553051 160073 77000 -1 2497
2499 0 553063 159941 77080 -1 2498
2500 0 553079 159549 77320 -1 2499
2501 0 553189 159421 77400 -1 2500
2502 0 553142.3 159262.33 77680 -1 2501
2503 0 553089 159081 78000 -1 2502
2504 0 553317 159269 77480 -1 2501
2505 0 553437 158953 77640 -1 2504
2506 0 553457 158793 77800 -1 2505
2507 0 553509 158705 77840 -1 2506
2508 0 553609 158397 77960 -1 2507
2509 0 553485 157961 77960 -1 2508
2510 0 553517 157789 78040 -1 2509
2511 0 553517 157761 78080 -1 2510
2512 0 553545 157669 78160 -1 2511
2513 0 553785 158321 78040 -1 2508
2514 0 554205 157961 78160 -1 2513
2515 0 554325 157893 78240 -1 2514
2516 0 554537 157765 78360 -1 2515
2517 0 554689 157757 78440 -1 2516
2518 0 555081 157661 78520 -1 2517
2519 0 555425 157645 78560 -1 2518
2520 0 555681 157657 78720 -1 2519
2521 0 555701 157249 78720 -1 2520
2522 0 555841 157069 78520 -1 2521
2523 0 555953 156989 78440 -1 2522
2524 0 556069 156921 78400 -1 2523
2525 0 556157 156841 78360 -1 2524
2526 0 556181 156845 78240 -1 2525
2527 0 555969 157901 78840 -1 2520
2528 0 556030.7 157935.28 79080 -1 2527
2529 0 556041 157941 79120 -1 2528
2530 0 556153 158037 79320 -1 2529
2531 0 556277 158169 79440 -1 2530
2532 0 556417 158297 79560 -1 2531
2533 0 556557 158357 79640 -1 2532
2534 0 556557 158477 79680 -1 2533
2535 0 556585 158509 79760 -1 2534
2536 0 556669 158629 79840 -1 2535
2537 0 556749 158785 79920 -1 2536
2538 0 556769 158861 80120 -1 2537
2539 0 556785 158909 80320 -1 2538
2540 0 556769 159077 80480 -1 2539
2541 0 556769 159117 80640 -1 2540
2542 0 556885 159177 80760 -1 2541
2543 0 556845 159181 80840 -1 2542
2544 0 553523 160269 77080 -1 2499
2545 0 553727 160501 77080 -1 2544
2546 0 553831 160669 77080 -1 2545
2547 0 553971 160861 77080 -1 2546
2548 0 554571 161033 77080 -1 2547
2549 0 554627 160605 77440 -1 2548
2550 0 554631 160589 77520 -1 2549
2551 0 554723 161197 76960 -1 2548
2552 0 554743 161189 76880 -1 2551
2553 0 554707 161229 76760 -1 2552
2554 0 554743 161229 76680 -1 2553
2555 0 554807 161305 76560 -1 2554
2556 0 554795 161393 76440 -1 2555
2557 0 554731 161449 76280 -1 2556
2558 0 554663 161469 76120 -1 2557
2559 0 554619 161497 76000 -1 2558
2560 0 554587 161509 75880 -1 2559
2561 0 552468.2 161861 71400 -1 2452
2562 0 552384.2 161933 71240 -1 2561
2563 0 552356.2 161977 71160 -1 2562
2564 0 552380.2 162021 71120 -1 2563
2565 0 552268.2 162089 71040 -1 2564
2566 0 552288.2 162021 70920 -1 2565
2567 0 552284.2 161921 70840 -1 2566
2568 0 552268.2 161885 70800 -1 2567
2569 0 552268.2 161789 70680 -1 2568
2570 0 552264.2 161733 70560 -1 2569
2571 0 552256.2 161725 70520 -1 2570
2572 0 552244.2 161721 70480 -1 2571
2573 0 552196.2 161769 70440 -1 2572
2574 0 562091 167805 64640 -1 2203
2575 0 562435 167753 64640 -1 2574
2576 0 562727 167457 64680 -1 2575
2577 0 562919 167337 64720 -1 2576
2578 0 563039 167289 64760 -1 2577
2579 0 563395 167269 64800 -1 2578
2580 0 563779 167313 64840 -1 2579
2581 0 564139 167305 64920 -1 2580
2582 0 564365 167341 65000 -1 2581
2583 0 564399 167389 65200 -1 2582
2584 0 564031 167381 65360 -1 2583
2585 0 563939 167373 65400 -1 2584
2586 0 563799 167369 65440 -1 2585
2587 0 563811 167365 65480 -1 2586
2588 0 564591 167377 65080 -1 2582
2589 0 565443 167049 65160 -1 2588
2590 0 565615 166817 65280 -1 2589
2591 0 565675 166673 65400 -1 2590
2592 0 565803 166597 65480 -1 2591
2593 0 565895 166525 65560 -1 2592
2594 0 565915 166449 65600 -1 2593
2595 0 566011 166357 65720 -1 2594
2596 0 566075 166309 65760 -1 2595
2597 0 566219 166197 65880 -1 2596
2598 0 566375 166093 66000 -1 2597
2599 0 566455 165993 66040 -1 2598
2600 0 566555 165813 66080 -1 2599
2601 0 566655 165785 66120 -1 2600
2602 0 566763 165817 66200 -1 2601
2603 0 566755 165885 66360 -1 2602
2604 0 566907 165933 66520 -1 2603
2605 0 567055 165965 66680 -1 2604
2606 0 567087 166053 66800 -1 2605
2607 0 567035 166257 66880 -1 2606
2608 0 567003 166417 67000 -1 2607
2609 0 567055 166465 67080 -1 2608
2610 0 567019 166601 67200 -1 2609
2611 0 567011 166801 67280 -1 2610
2612 0 567003 166933 67400 -1 2611
2613 0 566961.4 166875.4 67560 -1 2612
2614 0 566943 166865 67600 -1 2613
2615 0 566991 166749 67720 -1 2614
2616 0 566951 166709 67800 -1 2615
2617 0 566879 166625 67840 -1 2616
2618 0 566839 166581 68080 -1 2617
2619 0 566863 166561 68200 -1 2618
2620 0 566763 166585 68280 -1 2619
2621 0 566587 166653 68360 -1 2620
2622 0 566415 166673 68440 -1 2621
2623 0 566279 166741 68560 -1 2622
2624 0 566203 166697 68600 -1 2623
2625 0 565743 166653 68760 -1 2624
2626 0 565527 166561 68920 -1 2625
2627 0 565311 166549 69120 -1 2626
2628 0 565159 166577 69240 -1 2627
2629 0 565079 166581 69400 -1 2628
2630 0 564935 166589 69600 -1 2629
2631 0 564739 166757 69760 -1 2630
2632 0 564659 166837 69840 -1 2631
2633 0 564327 166905 70000 -1 2632
2634 0 564135 166857 70080 -1 2633
2635 0 563911 166805 70120 -1 2634
2636 0 563787 166781 70200 -1 2635
2637 0 563627 166789 70280 -1 2636
2638 0 563563 166785 70360 -1 2637
2639 0 563523 166705 70560 -1 2638
2640 0 563507 166609 70720 -1 2639
2641 0 563479 166533 70880 -1 2640
2642 0 563487 166565 70920 -1 2641
2643 0 563499 166581 71040 -1 2642
2644 0 563439 166529 71120 -1 2643
2645 0 563335 166561 71160 -1 2644
2646 0 563115 166565 71320 -1 2645
2647 0 562839 166385 71440 -1 2646
2648 0 562739 166281 71520 -1 2647
2649 0 562687 166225 71600 -1 2648
2650 0 562631 166169 71720 -1 2649
2651 0 562563 166045 71840 -1 2650
2652 0 562427 165937 72000 -1 2651
2653 0 562411 165905 72040 -1 2652
2654 0 562307 165773 72160 -1 2653
2655 0 562307 165713 72280 -1 2654
2656 0 562331 165693 72360 -1 2655
2657 0 562355 165605 72560 -1 2656
2658 0 562363 165497 72800 -1 2657
2659 0 562351 165445 72960 -1 2658
2660 0 562307 165385 73040 -1 2659
2661 0 562547 165305 73280 -1 2660
2662 0 562683 165277 73400 -1 2661
2663 0 562831 165129 73560 -1 2662
2664 0 562991 165061 73720 -1 2663
2665 0 563219 165053 73840 -1 2664
2666 0 563375 164993 73880 -1 2665
2667 0 563479 165021 73920 -1 2666
2668 0 563483 164969 74000 -1 2667
2669 0 563851 165057 74040 -1 2668
2670 0 564047 165017 74080 -1 2669
2671 0 564279 165033 74160 -1 2670
2672 0 564411 165021 74240 -1 2671
2673 0 564447 164941 74400 -1 2672
2674 0 564539 164905 74600 -1 2673
2675 0 564607 164893 74720 -1 2674
2676 0 564683 164925 74880 -1 2675
2677 0 564823 164981 75080 -1 2676
2678 0 564835 164965 75240 -1 2677
2679 0 564879 164837 75440 -1 2678
2680 0 564939 164821 75520 -1 2679
2681 0 565123 164705 75720 -1 2680
2682 0 565179 164525 75800 -1 2681
2683 0 565239 164497 75840 -1 2682
2684 0 565359 164361 76000 -1 2683
2685 0 565475 164257 76120 -1 2684
2686 0 565543 164197 76200 -1 2685
2687 0 565607 164141 76280 -1 2686
2688 0 565651 164117 76440 -1 2687
2689 0 565707 163909 76600 -1 2688
2690 0 565807 163553 76760 -1 2689
2691 0 565887 163357 76800 -1 2690
2692 0 565831 163341 76920 -1 2691
2693 0 565680.06 162801.8 76960 -1 2692
2694 0 565451 162257 77000 -1 2693
2695 0 565287 161969 76640 -1 2694
2696 0 564883 161357 76600 -1 2695
2697 0 564659 160869 76600 -1 2696
2698 0 564343 160713 76560 -1 2697
2699 0 564011 160621 76520 -1 2698
2700 0 563739 160365 76400 -1 2699
2701 0 563495 160261 76320 -1 2700
2702 0 563187 160109 76200 -1 2701
2703 0 562755 160085 76200 -1 2702
2704 0 562535 159829 76120 -1 2703
2705 0 562403 159713 76040 -1 2704
2706 0 562383 159645 75880 -1 2705
2707 0 562391 159605 75840 -1 2706
2708 0 562319 159653 75800 -1 2707
2709 0 562299 159541 75720 -1 2708
2710 0 562335 159601 75640 -1 2709
2711 0 562339 159409 75400 -1 2710
2712 0 562319 159301 75320 -1 2711
2713 0 562335 159093 75160 -1 2712
2714 0 562339 158913 74760 -1 2713
2715 0 562179 158441 74720 -1 2714
2716 0 561027 158121 74920 -1 2715
2717 0 560755 158037 75040 -1 2716
2718 0 560179 157989 74960 -1 2717
2719 0 559751 157737 75000 -1 2718
2720 0 559727 157737 75080 -1 2719
2721 0 559747 157637 75160 -1 2720
2722 0 559779 157589 75240 -1 2721
2723 0 559767 157601 75280 -1 2722
2724 0 558859 173025 61360 -1 2165
2725 0 558727 172905 61120 -1 2724
2726 0 558835 172777 60920 -1 2725
2727 0 573135 176145 53600 -1 2059
2728 0 573207 176109 53680 -1 2727
2729 0 573191 175821 53720 -1 2728
2730 0 573195 175465 53760 -1 2729
2731 0 573155 175217 53800 -1 2730
2732 0 573123 175309 53640 -1 2731
2733 0 573131 175345 53600 -1 2732
2734 0 573127 175333 53560 -1 2733
2735 0 576589.6 177603.4 50640 -1 2045
2736 0 576621.6 177567.4 50560 -1 2735
2737 0 576613.6 177587.4 50520 -1 2736
2738 0 587919 172973 44960 -1 1984
2739 0 587847 172845 44800 -1 2738
2740 0 587931 172873 44640 -1 2739
2741 0 587731 172565 44640 -1 2740
2742 0 587651 172373 44600 -1 2741
2743 0 587623 172077 44480 -1 2742
2744 0 587631 172073 44360 -1 2743
2745 0 587559 172009 44240 -1 2744
2746 0 587571 172013 44200 -1 2745
2747 0 588147 172617 45680 -1 1974
2748 0 588167 172365 45520 -1 2747
2749 0 587421 173481 47360 -1 1969
2750 0 587365 173453 47480 -1 2749
2751 0 587041 173549 47480 -1 2750
2752 0 586933 173537 47600 -1 2751
2753 0 586913 173485 47680 -1 2752
2754 0 586893 173421 47760 -1 2753
2755 0 586825 173457 47840 -1 2754
2756 0 586613 173309 47960 -1 2755
2757 0 586537 173313 48000 -1 2756
2758 0 586565 173409 48080 -1 2757
2759 0 586557 173525 48120 -1 2758
2760 0 586585 173633 48200 -1 2759
2761 0 586553 173669 48240 -1 2760
2762 0 590188.6 173930.6 48920 -1 1955
2763 0 590251 174161 49080 -1 2762
2764 0 590319 174109 49200 -1 2763
2765 0 607091 162429 46920 -1 1861
2766 0 608609 161637 46680 -1 1856
2767 0 608467 161653 46800 -1 2766
2768 0 608463 161641 46880 -1 2767
2769 0 608463 161641 47000 -1 2768
2770 0 608563 161645 47040 -1 2769
2771 0 608543 161473 47080 -1 2770
2772 0 608527 161449 47120 -1 2771
2773 0 644665 150585 173840 -1 817
2774 0 645385 150185 173800 -1 2773
2775 0 645853 149785 173760 -1 2774
2776 0 646161 149473 173720 -1 2775
2777 0 646433 149293 173680 -1 2776
2778 0 646625 148993 173560 -1 2777
2779 0 646593 148669 173440 -1 2778
2780 0 646557 148461 173280 -1 2779
2781 0 646517 148189 173240 -1 2780
2782 0 646505 147809 173240 -1 2781
2783 0 646621 147497 173240 -1 2782
2784 0 646617 147237 173200 -1 2783
2785 0 646629 147205 173160 -1 2784
2786 0 646689 147013 173120 -1 2785
2787 0 646697 146933 173040 -1 2786
2788 0 646709 146921 173000 -1 2787
2789 0 646739 146717 172960 -1 2788
2790 0 646703 146665 172920 -1 2789
2791 0 646583 146501 172920 -1 2790
2792 0 646615 146453 172880 -1 2791
2793 0 646671 146415 172840 -1 2792
2794 0 646855 146363 172800 -1 2793
2795 0 647151 146167 172760 -1 2794
2796 0 647347 146137 172720 -1 2795
2797 0 647487 146121 172640 -1 2796
2798 0 647575 146105 172600 -1 2797
2799 0 647819 146009 172520 -1 2798
2800 0 648087 145929 172440 -1 2799
2801 0 648259 145953 172360 -1 2800
2802 0 648163 146045 172200 -1 2801
2803 0 648031 146257 172160 -1 2802
2804 0 648029 146301 172080 -1 2803
2805 0 648471 145921 172400 -1 2801
2806 0 648767 145981 172400 -1 2805
2807 0 648787 146061 172360 -1 2806
2808 0 648815 146085 172320 -1 2807
2809 0 648839 146141 172280 -1 2808
2810 0 648847 146405 172240 -1 2809
2811 0 648819 146417 172200 -1 2810
2812 0 648863 146509 172160 -1 2811
2813 0 648903 146649 172120 -1 2812
2814 0 648935 146689 172080 -1 2813
2815 0 648947 146705 172040 -1 2814
2816 0 648967 146709 171960 -1 2815
2817 0 648979 146709 171920 -1 2816
2818 0 648999 146685 171880 -1 2817
2819 0 649059 146573 171800 -1 2818
2820 0 649067 146553 171760 -1 2819
2821 0 649075 146501 171680 -1 2820
2822 0 649095 146449 171640 -1 2821
2823 0 649147 146449 171600 -1 2822
2824 0 649191 146473 171560 -1 2823
2825 0 649231 146537 171520 -1 2824
2826 0 644467 150741 173720 -1 2773
2827 0 644275 150813 173560 -1 2826
2828 0 644167 150741 173480 -1 2827
2829 0 643947 150777 173400 -1 2828
2830 0 643835 150825 173320 -1 2829
2831 0 643697 150825 173240 -1 2830
2832 0 643457 150857 173160 -1 2831
2833 0 643241 150889 173080 -1 2832
2834 0 642937 150941 173000 -1 2833
2835 0 642453 150933 172960 -1 2834
2836 0 642093 150969 172920 -1 2835
2837 0 641911 151085 172840 -1 2836
2838 0 641795 151181 172800 -1 2837
2839 0 641735 151225 172720 -1 2838
2840 0 641479 151301 172600 -1 2839
2841 0 641059 151529 172480 -1 2840
2842 0 640993 151585 172320 -1 2841
2843 0 640961 151581 172160 -1 2842
2844 0 640749 151561 172040 -1 2843
2845 0 640569 151569 171960 -1 2844
2846 0 640513 151545 171880 -1 2845
2847 0 640493 151529 171800 -1 2846
2848 0 640469 151505 171680 -1 2847
2849 0 640369 151509 171560 -1 2848
2850 0 640305 151489 171440 -1 2849
2851 0 640245 151485 171320 -1 2850
2852 0 640101 151397 171200 -1 2851
2853 0 640033 151329 171120 -1 2852
2854 0 639981 151281 171040 -1 2853
2855 0 639869 151205 170920 -1 2854
2856 0 639749 151137 170840 -1 2855
2857 0 639631 151077 170760 -1 2856
2858 0 639539 151029 170680 -1 2857
2859 0 639443 150973 170600 -1 2858
2860 0 639327 150941 170520 -1 2859
2861 0 639135 150877 170440 -1 2860
2862 0 638995 150805 170360 -1 2861
2863 0 638571 150709 170280 -1 2862
2864 0 638363 150693 170200 -1 2863
2865 0 638191 150649 170120 -1 2864
2866 0 638095 150593 170000 -1 2865
2867 0 637803 150461 169880 -1 2866
2868 0 637525 150381 169760 -1 2867
2869 0 637213 150333 169680 -1 2868
2870 0 636989 150317 169600 -1 2869
2871 0 636697 150337 169520 -1 2870
2872 0 636431 150301 169440 -1 2871
2873 0 635959 150297 169360 -1 2872
2874 0 635167 150265 169400 -1 2873
2875 0 634689 150761 169360 -1 2874
2876 0 634577 150845 169320 -1 2875
2877 0 634441 150785 169280 -1 2876
2878 0 634405 150749 169200 -1 2877
2879 0 634413 150725 169160 -1 2878
2880 0 634465 149993 169480 -1 2874
2881 0 634457 150037 169640 -1 2880
2882 0 634441 150081 169800 -1 2881
2883 0 634333 150169 169920 -1 2882
2884 0 633749 150229 170000 -1 2883
2885 0 633501 150313 170080 -1 2884
2886 0 633505 150385 170160 -1 2885
2887 0 633565 150473 170240 -1 2886
2888 0 633477 150505 170360 -1 2887
2889 0 633185 150973 170400 -1 2888
2890 0 632999 151205 170360 -1 2889
2891 0 632907 151221 170280 -1 2890
2892 0 632815 151185 170160 -1 2891
2893 0 632779 151181 170040 -1 2892
2894 0 632787 151233 169920 -1 2893
2895 0 632823 151245 169760 -1 2894
2896 0 632827 151237 169640 -1 2895
2897 0 632827 151301 169520 -1 2896
2898 0 632839 151393 169400 -1 2897
2899 0 632807 151433 169280 -1 2898
2900 0 632751 151461 169120 -1 2899
2901 0 632523 151485 169000 -1 2900
2902 0 632179 151473 168960 -1 2901
2903 0 631923 151369 168960 -1 2902
2904 0 631831 151353 168880 -1 2903
2905 0 631691 151221 168840 -1 2904
2906 0 631459 151133 168720 -1 2905
2907 0 631211 151085 168680 -1 2906
2908 0 631063 151097 168600 -1 2907
2909 0 631015 151089 168560 -1 2908
2910 0 632751 150949 169920 -1 2893
2911 0 632703 150797 169840 -1 2910
2912 0 632667 150757 169760 -1 2911
