# Supplementary material for: Connectomics Analysis Reveals First-, Second-, and Third-Order Thermosensory and Hygrosensory Neurons in the Adult Drosophila Brain
Source: Curr Biol. 2020 Aug 17;30(16):3167–3182.e4. doi: 10.1016/j.cub.2020.06.028 (PMC7443704; doi:10.1016/j.cub.2020.06.028)
Supplement: Data S1. Skeletons and Meshes, Related to STAR Methods — marin2020-skeletons contains files describing the morphology of each neuron in this study (in FAFB14 space, .swc format). glomeruli_meshes contains the glomerular meshes (in FAFB14 space, .stl format). neuropil_meshes contains the glomerular meshes (in FAFB14 space, .stl format). [file mmc5.zip › VP_SI/marin2020-skeletons/4631122.swc]

# SWC format file
# based on specifications at http://www.neuronland.org/NLMorphologyConverter/MorphologyFormats/SWC/Spec.html
# Created by nat::write.neuron.swc
# PointNo Label X Y Z Radius Parent 
1 0 644136.7 279067.88 37040 2633 -1
2 0 644793.44 279541.12 37240 -1 1
3 0 645535 280235.3 37480 -1 2
4 0 645575.9 280421.12 38080 -1 3
5 0 645284.56 280214.62 38320 -1 4
6 0 644208 279418.56 38520 -1 5
7 0 643755.06 278958.25 38720 -1 6
8 0 643768.56 278926.12 38920 -1 7
9 0 643770.44 278825.3 39160 -1 8
10 0 643734.06 278850.3 39320 -1 9
11 0 643746.44 278802.75 39600 -1 10
12 0 643886.1 278691.06 39840 -1 11
13 0 643988.25 278827.25 40080 -1 12
14 0 644031.56 278692.8 40280 -1 13
15 0 644156.7 278574.62 40520 -1 14
16 0 643941.25 278801.8 40760 -1 15
17 0 643902.44 279200.2 41000 -1 16
18 0 643657.94 279394.88 41240 -1 17
19 0 643643.25 279346.56 41440 -1 18
20 0 643368.2 279304.75 41600 -1 19
21 0 642913.44 278706.88 41720 -1 20
22 0 642202.3 278572.8 41920 -1 21
23 0 642025.1 278648.38 42120 -1 22
24 0 641540.06 278472.44 42320 -1 23
25 0 641332.56 278429.56 42520 -1 24
26 0 641108.6 278397.56 42720 -1 25
27 0 640882.06 278222.3 42920 -1 26
28 0 640683.25 278302.5 43160 -1 27
29 0 640460.3 278349.62 43440 -1 28
30 0 640556 278624.9 43600 -1 29
31 0 640448.5 278607.34 43840 -1 30
32 0 640277.25 278534.72 44040 -1 31
33 0 639897.9 278231.9 44200 -1 32
34 0 639461.9 278211.44 44440 -1 33
35 0 639135.56 278137.53 44600 -1 34
36 0 638728.9 277902.78 44720 -1 35
37 0 638300.75 277786.62 44880 -1 36
38 0 638073.6 277760.7 45080 -1 37
39 0 637888.9 277718.4 45280 -1 38
40 0 637859 277666.75 45480 -1 39
41 0 637875.75 277631.03 45680 -1 40
42 0 637824.75 277602.38 45800 -1 41
43 0 637824.5 277587.53 45840 -1 42
44 0 638159.8 277613.66 45880 -1 43
45 0 637739.1 277599.72 45920 -1 44
46 0 637560.8 277592.84 46040 -1 45
47 0 637187.1 277580.6 46200 -1 46
48 0 636940.1 277541.78 46360 -1 47
49 0 636724.4 277501.25 46520 -1 48
50 0 636298.9 277411.88 46680 -1 49
51 0 635970.94 277429.78 46880 -1 50
52 0 635881.1 277443.9 47000 -1 51
53 0 635814.2 277435.47 47080 -1 52
54 0 635719.5 277492.06 47120 -1 53
55 0 635442.4 277510.53 47280 -1 54
56 0 635467 277655.9 47520 -1 55
57 0 635471.4 277763.16 47720 -1 56
58 0 635451.9 277777.66 47800 -1 57
59 0 635314.75 277731 47840 -1 58
60 0 634832.1 277546.34 47920 -1 59
61 0 634570.56 277297.53 47960 -1 60
62 0 634552.1 277261.97 48040 -1 61
63 0 634572.6 277385.72 48080 -1 62
64 0 634723.5 277767.2 48160 -1 63
65 0 634667 278125.9 48400 -1 64
66 0 634540.5 278248.38 48640 -1 65
67 0 634490.8 278358.06 48840 -1 66
68 0 634419.1 278480.06 49040 -1 67
69 0 634351.2 278432.53 49240 -1 68
70 0 634247.4 278267.03 49440 -1 69
71 0 634210.56 278230.97 49640 -1 70
72 0 634130.5 278256.7 49840 -1 71
73 0 634140.1 278517.9 50040 -1 72
74 0 634166.1 278723.62 50240 -1 73
75 0 634103.25 278867.25 50400 -1 74
76 0 633999.75 278884.75 50600 -1 75
77 0 633859.9 278837 50760 -1 76
78 0 633809.3 278755.47 50840 -1 77
79 0 633588.7 278727.56 50880 -1 78
80 0 633413.1 278829.47 51040 -1 79
81 0 633255.25 278997.84 51240 -1 80
82 0 633128.5 279066.22 51440 -1 81
83 0 632987.75 279116.5 51680 -1 82
84 0 632838.9 279163.22 51960 -1 83
85 0 632699.9 279181.56 52200 -1 84
86 0 632641.5 279194.47 52360 -1 85
87 0 632492.7 279243.6 52560 -1 86
88 0 632424.6 279272.4 52800 -1 87
89 0 632311.1 279299.7 52960 -1 88
90 0 631930.1 279379.34 53160 -1 89
91 0 631748.9 279438.6 53360 -1 90
92 0 631679.2 279558.22 53560 -1 91
93 0 631562.6 279625.84 53760 -1 92
94 0 631327.4 279710.22 53920 -1 93
95 0 631197.9 279784.6 54080 -1 94
96 0 631113.6 279858.38 54240 -1 95
97 0 630856.5 279926.47 54400 -1 96
98 0 630722.2 279971.66 54560 -1 97
99 0 630425.94 279977.38 54680 -1 98
100 0 630105.44 280075.84 54800 -1 99
101 0 630006.1 280092.97 54960 -1 100
102 0 629893.9 280103.03 55120 -1 101
103 0 629700.9 280090.06 55280 -1 102
104 0 629455 280133.7 55480 -1 103
105 0 629273.6 280098.2 55680 -1 104
106 0 629227.6 280189.12 55840 -1 105
107 0 629048.5 280235.5 56040 -1 106
108 0 628842.56 280254.78 56240 -1 107
109 0 628687.06 280253.56 56440 -1 108
110 0 628545.8 280274.66 56600 -1 109
111 0 628271.5 280276.9 56720 -1 110
112 0 627963.25 280355.62 56880 -1 111
113 0 627707.44 280346.53 57000 -1 112
114 0 627222.8 280397.72 57120 -1 113
115 0 626951.4 280377.9 57240 -1 114
116 0 626716.8 280326.84 57400 -1 115
117 0 626506.2 280313.44 57520 -1 116
118 0 626347.9 280237.7 57640 -1 117
119 0 626160.5 280240.38 57760 -1 118
120 0 625814.5 280218.66 57920 -1 119
121 0 625514 280167.3 58080 -1 120
122 0 625197.8 280241.2 58200 -1 121
123 0 624771.6 280324.28 58400 -1 122
124 0 624540.75 280357.5 58560 -1 123
125 0 624368.25 280325.66 58680 -1 124
126 0 624188.4 280292.16 58800 -1 125
127 0 623987.75 280254.94 58920 -1 126
128 0 623720.75 280262.38 59040 -1 127
129 0 623455.9 280322.34 59160 -1 128
130 0 622996.25 280314.94 59320 -1 129
131 0 622743.2 280200.5 59440 -1 130
132 0 621834.2 280052.8 59560 -1 131
133 0 621375.9 279909.97 59640 -1 132
134 0 620734.2 279423.9 59720 -1 133
135 0 620328.4 279129.03 59800 -1 134
136 0 620108.7 278997.28 59960 -1 135
137 0 620087 278992.12 60000 -1 136
138 0 620821.56 279056.1 60040 -1 137
139 0 620740.5 278991.25 60080 -1 138
140 0 620557.25 278978.8 60200 -1 139
141 0 620358.5 278899.2 60280 -1 140
142 0 619759.75 278732.38 60480 -1 141
143 0 619401.1 278589.3 60680 -1 142
144 0 619230.6 278492.56 60880 -1 143
145 0 619080.56 278409.22 61000 -1 144
146 0 618939.25 278342.1 61160 -1 145
147 0 618746 278266.9 61320 -1 146
148 0 618531 278174.2 61480 -1 147
149 0 618256.7 278084.4 61680 -1 148
150 0 618095.4 277911.06 61800 -1 149
151 0 617941.4 277639.78 61920 -1 150
152 0 617750.6 277407.22 62080 -1 151
153 0 617610.6 277234.1 62160 -1 152
154 0 617451.5 277000.84 62280 -1 153
155 0 617410.5 276761.88 62400 -1 154
156 0 617298.8 276556.44 62520 -1 155
157 0 617083.7 276432.06 62640 -1 156
158 0 616721.56 276383.06 62680 -1 157
159 0 616405.4 276217.34 62840 -1 158
160 0 616301.75 276047.94 63000 -1 159
161 0 616044.8 275875.88 63120 -1 160
162 0 615706.5 275627.38 63200 -1 161
163 0 615545.5 275430.66 63240 -1 162
164 0 615225.6 275240.4 63320 -1 163
165 0 615039.3 275194.62 63440 -1 164
166 0 614873.1 275175.8 63520 -1 165
167 0 614669.25 275138.84 63640 -1 166
168 0 614528.5 275009.84 63720 -1 167
169 0 614405.75 274850.66 63800 -1 168
170 0 614313.75 274669.25 63880 -1 169
171 0 614080.25 274528.28 63960 -1 170
172 0 613866.9 274417.75 64040 -1 171
173 0 613659.4 274341.84 64120 -1 172
174 0 613547.4 274282.56 64200 -1 173
175 0 613284.06 274244.5 64280 86 174
176 0 613024 274240 64400 136 175
177 0 612768 274336 64480 120 176
178 0 612512 274368 64560 107 177
179 0 612256 274368 64640 86 178
180 0 612000 274400 64680 102 179
181 0 611744 274336 64760 120 180
182 0 611488 274336 64760 120 181
183 0 611232 274304 64800 120 182
184 0 610976 274272 64840 120 183
185 0 610720 274240 64920 107 184
186 0 610464 274208 64960 104 185
187 0 610208 274208 65000 86 186
188 0 609952 274176 65040 80 187
189 0 609696 274176 65040 86 188
190 0 609440 274144 65080 80 189
191 0 609184 274112 65120 80 190
192 0 608928 274080 65160 124 191
193 0 608672 274080 65240 137 192
194 0 608416 274112 65240 148 193
195 0 608160 274112 65320 102 194
196 0 607904 274112 65400 124 195
197 0 607680 274048 65520 124 196
198 0 607424 274048 65600 124 197
199 0 607168 274016 65680 137 198
200 0 606912 274080 65720 128 199
201 0 606656 274112 65720 108 200
202 0 606432 274176 65840 107 201
203 0 606208 274240 65960 107 202
204 0 605952 274304 65960 120 203
205 0 605760 274368 66160 143 204
206 0 605568 274560 66200 175 205
207 0 605344 274720 66280 163 206
208 0 605088 274752 66360 104 207
209 0 604832 274720 66480 128 208
210 0 604576 274720 66560 96 209
211 0 604320 274816 66560 108 210
212 0 604064 274880 66640 124 211
213 0 603840 274976 66720 101 212
214 0 603648 275040 66880 51 213
215 0 603392 275040 66960 86 214
216 0 603136 275136 67000 86 215
217 0 602880 275200 67080 80 216
218 0 602624 275232 67120 91 217
219 0 602368 275264 67120 75 218
220 0 602112 275264 67200 120 219
221 0 601888 275264 67320 148 220
222 0 601632 275296 67400 153 221
223 0 601376 275296 67400 139 222
224 0 601120 275232 67440 107 223
225 0 600864 275200 67440 80 224
226 0 600608 275200 67440 86 225
227 0 600352 275104 67440 102 226
228 0 600096 275072 67440 102 227
229 0 599840 275072 67440 80 228
230 0 599584 275008 67440 128 229
231 0 599328 274912 67440 120 230
232 0 599104 274784 67400 120 231
233 0 598848 274720 67400 120 232
234 0 598592 274720 67400 96 233
235 0 598336 274720 67440 128 234
236 0 598080 274784 67480 122 235
237 0 597824 274912 67520 183 236
238 0 597568 274912 67520 156 237
239 0 597344 274848 67680 143 238
240 0 597120 274752 67800 98 239
241 0 596896 274624 67840 124 240
242 0 596640 274528 67880 104 241
243 0 596416 274432 67960 120 242
244 0 596192 274336 68120 104 243
245 0 596032 274208 68280 107 244
246 0 595808 274080 68440 128 245
247 0 595616 274016 68600 102 246
248 0 595424 273888 68760 102 247
249 0 595232 273792 68920 81 248
250 0 595008 273760 69040 75 249
251 0 594752 273760 69080 80 250
252 0 594496 273824 69040 124 251
253 0 594240 273824 69040 102 252
254 0 594016 273920 68960 135 253
255 0 593760 273984 68840 139 254
256 0 593504 273952 68800 150 255
257 0 593248 273952 68800 143 256
258 0 593088 274080 68640 186 257
259 0 592928 274240 68440 101 258
260 0 592736 274464 68400 98 259
261 0 592512 274624 68400 90 260
262 0 592352 274816 68360 140 261
263 0 592192 275008 68280 168 262
264 0 592032 275168 68120 183 263
265 0 591968 275424 68080 240 264
266 0 591968 275456 68080 237 265
267 0 591744 275584 68040 207 266
268 0 591552 275776 67960 212 267
269 0 591328 275968 67960 245 268
270 0 591072 276064 67960 245 269
271 0 590816 276128 67880 219 270
272 0 590784 276128 67880 219 271
273 0 590656 276064 68120 40 272
274 0 590400 276032 68240 96 273
275 0 590240 276064 68440 32 274
276 0 590112 276064 68520 32 275
277 0 590656 276256 67680 134 272
278 0 590656 276320 67560 120 277
279 0 590752 276576 67560 124 278
280 0 590752 276704 67560 86 279
281 0 590784 276960 67560 60 280
282 0 590848 277216 67600 32 281
283 0 590784 277376 67680 32 282
284 0 590592 276768 67760 32 280
285 0 590336 276864 67800 51 284
286 0 590304 276896 68080 32 285
287 0 590304 276896 68120 32 286
288 0 590848 276288 67320 137 278
289 0 591072 276320 67160 157 288
290 0 591264 276512 67160 128 289
291 0 591424 276672 67000 128 290
292 0 591616 276800 66800 196 291
293 0 591808 276864 66600 192 292
294 0 591904 276928 66480 227 293
295 0 591968 277088 66680 120 294
296 0 591968 277344 66680 71 295
297 0 591744 277440 66760 40 296
298 0 591488 277504 66760 32 297
299 0 591488 277536 66840 32 298
300 0 592000 276928 66240 186 294
301 0 592064 276896 65960 156 300
302 0 592096 276864 65680 192 301
303 0 592096 276864 65400 256 302
304 0 592000 276896 65160 246 303
305 0 591904 276928 64920 186 304
306 0 591904 276928 64720 163 305
307 0 592096 276736 64600 172 306
308 0 592256 276576 64480 156 307
309 0 592416 276416 64320 153 308
310 0 592480 276416 64040 124 309
311 0 592544 276480 63800 104 310
312 0 592704 276640 63600 91 311
313 0 592800 276800 63400 115 312
314 0 592800 276960 63200 163 313
315 0 592800 277184 63000 257 314
316 0 592704 277312 62800 120 315
317 0 592608 277216 62520 40 316
318 0 592800 277152 62360 150 317
319 0 592992 277312 62240 166 318
320 0 593216 277440 62120 124 319
321 0 593184 277600 61880 178 320
322 0 593056 277568 61640 203 321
323 0 592960 277568 61400 196 322
324 0 592896 277504 61160 160 323
325 0 592736 277440 60920 122 324
326 0 592544 277472 60760 71 325
327 0 592288 277472 60760 51 326
328 0 592032 277568 60760 40 327
329 0 591808 276960 64480 90 306
330 0 591648 277024 64240 64 329
331 0 591488 277184 64040 86 330
332 0 591328 277376 63960 80 331
333 0 591136 277568 63920 120 332
334 0 590944 277760 63840 51 333
335 0 590752 277952 63760 75 334
336 0 590592 278112 63600 124 335
337 0 590336 278176 63520 124 336
338 0 590144 278304 63400 128 337
339 0 589984 278464 63280 86 338
340 0 589792 278656 63240 86 339
341 0 589600 278848 63120 108 340
342 0 589472 279072 63080 120 341
343 0 589344 279328 63080 120 342
344 0 589216 279552 63040 156 343
345 0 589056 279776 63160 156 344
346 0 588960 280000 63280 128 345
347 0 588864 280224 63360 150 346
348 0 588736 280416 63480 163 347
349 0 588576 280576 63680 134 348
350 0 588544 280608 63720 122 349
351 0 588544 280448 63920 96 350
352 0 588704 280416 64120 32 351
353 0 588896 280576 64160 51 352
354 0 589024 280736 64320 32 353
355 0 588384 280800 63760 91 350
356 0 588224 280992 63680 75 355
357 0 588160 281248 63640 86 356
358 0 588160 281440 63440 102 357
359 0 588064 281632 63280 91 358
360 0 588000 281856 63160 81 359
361 0 587904 282048 63000 128 360
362 0 587776 282240 62960 81 361
363 0 592160 275616 68000 156 266
364 0 592320 275648 67800 148 363
365 0 592480 275648 67600 139 364
366 0 592704 275648 67440 148 365
367 0 592896 275744 67280 176 366
368 0 593056 275904 67120 128 367
369 0 593248 276096 67000 102 368
370 0 593408 276288 66920 91 369
371 0 593600 276480 66840 120 370
372 0 593760 276640 66680 160 371
373 0 593984 276736 66520 157 372
374 0 594176 276800 66360 209 373
375 0 594400 276896 66240 234 374
376 0 594624 276992 66120 178 375
377 0 594848 277056 65960 148 376
378 0 595072 277120 65800 189 377
379 0 595328 277184 65760 189 378
380 0 595520 277312 65640 181 379
381 0 595680 277472 65440 140 380
382 0 595936 277504 65360 189 381
383 0 596160 277600 65200 164 382
384 0 596352 277600 65000 150 383
385 0 596512 277440 64800 108 384
386 0 596768 277408 64760 120 385
387 0 597024 277408 64760 96 386
388 0 597280 277408 64680 128 387
389 0 597344 277408 64680 134 388
390 0 597728 277792 65160 32 389
391 0 597888 277984 65240 60 390
392 0 597920 278208 65360 75 391
393 0 597920 278240 65360 51 392
394 0 597664 278240 65400 32 393
395 0 597408 278240 65400 40 394
396 0 597184 278240 65520 51 395
397 0 596928 278368 65600 45 396
398 0 596704 278496 65640 80 397
399 0 596480 278560 65800 71 398
400 0 596320 278592 66040 60 399
401 0 596288 278592 66080 64 400
402 0 598176 278272 65360 64 393
403 0 598400 278432 65440 75 402
404 0 598496 278688 65440 131 403
405 0 598496 278944 65480 131 404
406 0 598400 279200 65480 154 405
407 0 598304 279456 65480 124 406
408 0 598240 279712 65480 160 407
409 0 598208 279968 65440 172 408
410 0 598176 280224 65480 139 409
411 0 598048 280416 65600 107 410
412 0 597952 280480 65720 135 411
413 0 597920 280416 65960 96 412
414 0 598016 280352 66200 71 413
415 0 598144 280608 66200 40 414
416 0 598112 280768 66120 51 415
417 0 597728 280512 65560 131 412
418 0 597568 280672 65360 98 417
419 0 597600 280928 65440 71 418
420 0 597824 281056 65400 86 419
421 0 597856 281056 65280 32 420
422 0 597504 277248 64560 120 389
423 0 597728 277120 64520 102 422
424 0 597920 276928 64440 120 423
425 0 598176 276864 64320 137 424
426 0 598400 276864 64200 137 425
427 0 598624 276864 64080 124 426
428 0 598848 276896 63960 139 427
429 0 599104 276960 63880 120 428
430 0 599296 277056 63720 139 429
431 0 599552 277056 63640 136 430
432 0 599744 277024 63480 150 431
433 0 6e+05 276928 63480 120 432
434 0 600256 276864 63400 120 433
435 0 600480 276864 63280 153 434
436 0 600736 276864 63200 134 435
437 0 600992 276864 63160 108 436
438 0 601248 276864 63080 194 437
439 0 601504 276864 63040 175 438
440 0 601760 276864 63040 175 439
441 0 602016 276800 63040 200 440
442 0 602272 276736 63120 163 441
443 0 602336 276736 63120 163 442
444 0 602368 276992 63120 81 443
445 0 602432 277216 63240 45 444
446 0 602592 277408 63280 32 445
447 0 602528 276544 63160 183 443
448 0 602720 276352 63280 226 447
449 0 602880 276224 63320 253 448
450 0 603072 276416 63280 168 449
451 0 603200 276640 63280 150 450
452 0 603328 276896 63280 107 451
453 0 603552 277024 63280 128 452
454 0 603808 277120 63280 81 453
455 0 604000 277216 63440 81 454
456 0 604064 277408 63240 60 455
457 0 604064 277568 63040 45 456
458 0 604064 277600 63000 40 457
459 0 603072 276064 63360 230 449
460 0 603264 275872 63440 200 459
461 0 603456 275680 63440 160 460
462 0 603648 275488 63520 139 461
463 0 603840 275296 63560 124 462
464 0 604032 275104 63600 175 463
465 0 604160 274880 63680 140 464
466 0 604288 274656 63760 120 465
467 0 604416 274432 63840 86 466
468 0 604480 274176 63920 60 467
469 0 604608 273952 64000 80 468
470 0 604768 273728 64080 128 469
471 0 604928 273536 64200 166 470
472 0 605024 273440 64200 128 471
473 0 604928 273312 64400 101 472
474 0 604832 273152 64600 32 473
475 0 604928 272992 64800 96 474
476 0 605088 272896 65000 128 475
477 0 605184 272864 65240 81 476
478 0 605216 272768 65480 60 477
479 0 605216 272736 65520 60 478
480 0 605248 273312 64200 60 472
481 0 605504 273248 64160 91 480
482 0 605632 273248 64160 124 481
483 0 605632 273472 64000 86 482
484 0 605600 273696 63880 75 483
485 0 605472 273600 64080 32 484
486 0 605472 273504 64160 32 485
487 0 605888 273184 64160 98 482
488 0 606112 273024 64160 32 487
489 0 606368 273024 64240 98 488
490 0 606528 272864 64360 186 489
491 0 606720 272704 64440 178 490
492 0 606944 272512 64440 166 491
493 0 607168 272352 64440 139 492
494 0 607392 272448 64520 160 493
495 0 607648 272384 64560 178 494
496 0 607840 272224 64600 221 495
497 0 608032 272032 64600 197 496
498 0 608192 271808 64600 163 497
499 0 608384 271616 64600 186 498
500 0 608608 271488 64600 186 499
501 0 608864 271392 64640 178 500
502 0 609120 271328 64680 166 501
503 0 609376 271232 64720 160 502
504 0 609632 271104 64800 160 503
505 0 609888 271040 64840 183 504
506 0 610144 270944 64840 186 505
507 0 610368 270816 64920 197 506
508 0 610560 270592 64920 200 507
509 0 610816 270528 64920 80 508
510 0 611040 270464 64800 134 509
511 0 611200 270304 64640 102 510
512 0 611360 270144 64480 60 511
513 0 611584 270016 64400 124 512
514 0 611776 269888 64280 217 513
515 0 611904 269760 64080 189 514
516 0 612096 269728 64040 150 515
517 0 612224 269504 64080 137 516
518 0 612320 269248 64120 86 517
519 0 612480 269024 64160 45 518
520 0 612640 268896 64240 32 519
521 0 612288 269888 63960 139 516
522 0 612384 269952 63920 163 521
523 0 612224 270144 63800 107 522
524 0 612192 270400 63800 128 523
525 0 612160 270656 63720 124 524
526 0 612160 270912 63640 120 525
527 0 612160 270976 63600 122 526
528 0 612640 269984 63920 176 522
529 0 612800 269760 63960 189 528
530 0 612960 269536 63920 139 529
531 0 613056 269440 63920 136 530
532 0 613216 269600 63800 107 531
533 0 613408 269728 63680 128 532
534 0 613664 269760 63600 150 533
535 0 613824 269920 63400 81 534
536 0 614048 269920 63280 51 535
537 0 614112 269920 63240 75 536
538 0 613248 269248 64000 60 531
539 0 613344 269024 64080 40 538
540 0 613536 268832 64120 40 539
541 0 613632 268576 64120 40 540
542 0 613664 268320 64160 60 541
543 0 613632 268128 64320 81 542
544 0 613472 268032 64520 154 543
545 0 613312 267872 64640 101 544
546 0 613152 267840 64760 32 545
547 0 592000 275136 68120 189 264
548 0 591808 274912 68120 200 547
549 0 591648 274752 68240 219 548
550 0 591616 274592 68440 189 549
551 0 591488 274432 68640 214 550
552 0 591296 274272 68720 282 551
553 0 591104 274112 68880 226 552
554 0 590848 274016 68880 214 553
555 0 590720 273856 69040 237 554
556 0 590528 273728 69200 253 555
557 0 590304 273568 69280 310 556
558 0 590080 273440 69440 284 557
559 0 589824 273344 69440 284 558
560 0 589632 273152 69520 267 559
561 0 589408 273024 69560 236 560
562 0 589216 272864 69640 240 561
563 0 588992 272864 69760 181 562
564 0 588864 272768 70000 190 563
565 0 588736 272672 70240 226 564
566 0 588544 272576 70440 286 565
567 0 588352 272480 70600 273 566
568 0 588096 272480 70640 256 567
569 0 587936 272480 70840 286 568
570 0 587712 272384 70960 291 569
571 0 587456 272288 71000 228 570
572 0 587296 272160 71160 218 571
573 0 587136 272032 71360 209 572
574 0 586976 271872 71560 226 573
575 0 586784 271712 71680 251 574
576 0 586592 271520 71720 256 575
577 0 586432 271360 71840 262 576
578 0 586400 271520 72080 51 577
579 0 586400 271648 72320 32 578
580 0 586304 271808 72520 71 579
581 0 586144 271968 72640 81 580
582 0 586048 272192 72720 80 581
583 0 586048 272416 72920 81 582
584 0 586016 272576 73120 75 583
585 0 586016 272800 73240 64 584
586 0 585984 272992 73400 71 585
587 0 585984 273216 73520 60 586
588 0 585888 273440 73680 64 587
589 0 585856 273472 73720 51 588
590 0 586272 271264 71840 217 577
591 0 586080 271104 71920 249 590
592 0 585824 271008 71960 176 591
593 0 585664 270848 72080 200 592
594 0 585504 270688 72200 141 593
595 0 585312 270496 72240 200 594
596 0 585120 270336 72360 209 595
597 0 584864 270272 72440 176 596
598 0 584672 270112 72520 194 597
599 0 584544 269856 72560 200 598
600 0 584416 269632 72600 163 599
601 0 584224 269472 72720 209 600
602 0 584064 269312 72880 209 601
603 0 583904 269088 73000 249 602
604 0 583648 268960 73040 224 603
605 0 583456 268800 73080 206 604
606 0 583360 268896 72840 134 605
607 0 583264 269120 72680 64 606
608 0 583104 269312 72600 40 607
609 0 583040 269568 72520 86 608
610 0 583040 269600 72480 98 609
611 0 583360 268704 73080 214 605
612 0 583104 268640 73160 304 611
613 0 582944 268416 73240 226 612
614 0 582784 268288 73400 226 613
615 0 582624 268288 73600 346 614
616 0 582432 268096 73680 270 615
617 0 582272 267936 73880 270 616
618 0 582240 267680 74000 256 617
619 0 582080 267488 74080 230 618
620 0 581888 267360 74200 226 619
621 0 581760 267136 74240 272 620
622 0 581600 266976 74400 237 621
623 0 581472 266784 74600 228 622
624 0 581312 266592 74680 237 623
625 0 581152 266432 74800 206 624
626 0 581024 266208 74960 246 625
627 0 580800 266080 75080 304 626
628 0 580672 265920 75280 326 627
629 0 580672 265760 75480 272 628
630 0 580672 265536 75640 209 629
631 0 580544 265696 75840 51 630
632 0 580384 265760 76040 75 631
633 0 580224 265888 76240 45 632
634 0 580096 266048 76440 45 633
635 0 580064 266304 76480 40 634
636 0 580064 266464 76480 40 635
637 0 580672 265504 75640 207 630
638 0 580576 265280 75760 197 637
639 0 580576 265088 75960 190 638
640 0 580480 264896 76120 249 639
641 0 580320 264736 76240 237 640
642 0 580160 264544 76200 261 641
643 0 579968 264320 76160 254 642
644 0 579936 264064 76080 107 643
645 0 580064 263840 75920 51 644
646 0 580160 263616 75760 32 645
647 0 580416 263616 75760 64 646
648 0 580640 263744 75600 51 647
649 0 580800 263744 75400 64 648
650 0 580832 263744 75320 96 649
651 0 580000 263392 75680 40 646
652 0 579808 263200 75640 40 651
653 0 579584 263040 75640 40 652
654 0 579520 263008 75640 40 653
655 0 580224 264736 76360 197 641
656 0 579968 264800 76440 172 655
657 0 579712 264864 76440 163 656
658 0 579456 264928 76400 183 657
659 0 579200 264896 76360 186 658
660 0 578976 264768 76320 209 659
661 0 578720 264768 76320 246 660
662 0 578496 264672 76200 178 661
663 0 578272 264768 76080 148 662
664 0 578048 264864 75960 143 663
665 0 577856 264992 75840 200 664
666 0 577600 265024 75760 153 665
667 0 577408 265152 75600 202 666
668 0 577184 265216 75480 219 667
669 0 576960 265216 75360 227 668
670 0 576704 265216 75280 219 669
671 0 576448 265216 75240 240 670
672 0 576224 265216 75080 210 671
673 0 575968 265184 74960 235 672
674 0 575712 265216 74880 228 673
675 0 575456 265120 74840 226 674
676 0 575200 265088 74760 232 675
677 0 574944 264992 74720 181 676
678 0 574688 264992 74640 226 677
679 0 574432 264928 74640 186 678
680 0 574176 264928 74640 209 679
681 0 573952 264928 74520 249 680
682 0 573888 264928 74440 270 681
683 0 573984 265024 74320 256 682
684 0 574144 264928 74120 108 683
685 0 574304 264832 73920 75 684
686 0 574464 264768 73680 32 685
687 0 574496 264736 73400 51 686
688 0 574528 264736 73120 64 687
689 0 574560 264768 72840 75 688
690 0 574656 264864 72640 75 689
691 0 573952 265280 74280 189 683
692 0 573952 265536 74240 204 691
693 0 573856 265760 74160 148 692
694 0 573728 265984 74040 135 693
695 0 573600 266208 73920 128 694
696 0 573536 266464 73920 115 695
697 0 573536 266720 73880 128 696
698 0 573600 266976 73880 71 697
699 0 573728 267104 73960 51 698
700 0 573888 267104 73760 96 699
701 0 574112 267104 73640 64 700
702 0 574368 267168 73520 60 701
703 0 574624 267168 73440 32 702
704 0 574848 267296 73560 40 703
705 0 575040 267488 73640 51 704
706 0 575232 267680 73640 75 705
707 0 575456 267808 73560 60 706
708 0 575680 267840 73400 75 707
709 0 575904 267872 73280 45 708
710 0 576128 268032 73240 75 709
711 0 573888 267264 74160 51 699
712 0 574048 267424 74320 60 711
713 0 574144 267616 74480 124 712
714 0 574240 267840 74560 164 713
715 0 574176 268064 74680 166 714
716 0 574208 268320 74720 139 715
717 0 574304 268576 74760 168 716
718 0 574400 268832 74800 175 717
719 0 574528 269056 74800 136 718
720 0 574688 269280 74800 98 719
721 0 574880 269472 74800 141 720
722 0 575040 269664 74920 60 721
723 0 575168 269856 75040 86 722
724 0 575232 270080 75160 80 723
725 0 575328 270304 75280 98 724
726 0 575360 270496 75440 75 725
727 0 575360 270720 75600 134 726
728 0 575360 270784 75640 150 727
729 0 575616 270784 75640 51 728
730 0 575808 270848 75840 32 729
731 0 576064 270848 75760 40 730
732 0 576320 270784 75720 45 731
733 0 576384 270624 75720 60 732
734 0 575296 271040 75720 91 728
735 0 575264 271232 75880 81 734
736 0 575264 271392 76080 60 735
737 0 575264 271616 76280 81 736
738 0 575264 271776 76480 32 737
739 0 575392 271936 76680 51 738
740 0 575520 272032 76880 51 739
741 0 575680 272064 77080 75 740
742 0 575936 272096 77120 40 741
743 0 576192 272000 77240 51 742
744 0 576416 272032 77360 98 743
745 0 576608 271904 77560 81 744
746 0 576768 271840 77760 75 745
747 0 576864 271808 77880 60 746
748 0 573664 264768 74480 198 682
749 0 573440 264640 74480 192 748
750 0 573184 264576 74400 194 749
751 0 572928 264512 74360 198 750
752 0 572672 264448 74360 137 751
753 0 572416 264448 74360 128 752
754 0 572160 264448 74400 166 753
755 0 571904 264448 74480 164 754
756 0 571680 264384 74600 108 755
757 0 571456 264224 74640 81 756
758 0 571232 264096 74640 124 757
759 0 571008 264000 74560 237 758
760 0 570848 263808 74520 269 759
761 0 570592 263776 74440 228 760
762 0 570400 263904 74560 232 761
763 0 570176 263776 74600 226 762
764 0 569952 263744 74480 262 763
765 0 569696 263808 74480 244 764
766 0 569536 263840 74680 236 765
767 0 569312 263808 74800 229 766
768 0 569056 263744 74840 189 767
769 0 568800 263712 74880 175 768
770 0 568544 263808 74920 160 769
771 0 568320 263936 74920 81 770
772 0 568064 264000 74920 45 771
773 0 567808 263968 74920 98 772
774 0 567584 263968 74920 178 773
775 0 567456 264000 74680 228 774
776 0 567424 264000 74400 120 775
777 0 567392 263968 74120 32 776
778 0 567360 263776 73960 64 777
779 0 567456 263648 73760 32 778
780 0 567360 263648 73520 32 779
781 0 567104 263680 73480 32 780
782 0 566848 263680 73400 64 781
783 0 566624 263648 73280 86 782
784 0 566464 263520 73080 32 783
785 0 566304 263360 72920 102 784
786 0 566176 263136 72800 102 785
787 0 565984 262976 72760 81 786
788 0 565728 262880 72680 96 787
789 0 565472 262784 72680 90 788
790 0 565248 262624 72760 91 789
791 0 565088 262432 72840 98 790
792 0 564928 262208 72840 75 791
793 0 564704 262080 72800 81 792
794 0 564512 261888 72840 102 793
795 0 564256 261792 72920 134 794
796 0 564096 261664 73080 32 795
797 0 563936 261504 73280 45 796
798 0 563776 261344 73400 32 797
799 0 563712 261376 73640 71 798
800 0 563552 261376 73880 45 799
801 0 563392 261376 74080 45 800
802 0 563232 261376 74280 60 801
803 0 567328 263968 75000 175 774
804 0 567104 264096 75000 181 803
805 0 566944 264256 75160 156 804
806 0 566816 264384 75360 197 805
807 0 566752 264512 75520 204 806
808 0 566848 264384 75760 172 807
809 0 567040 264288 75920 156 808
810 0 567296 264288 76000 80 809
811 0 567424 264192 76200 45 810
812 0 567584 264192 76440 40 811
813 0 567744 264256 76640 71 812
814 0 567904 264288 76840 32 813
815 0 568128 264256 76960 71 814
816 0 568320 264064 77000 32 815
817 0 568544 263936 77080 51 816
818 0 568704 263776 77200 75 817
819 0 568736 263744 77240 51 818
820 0 566496 264512 75520 148 807
821 0 566240 264512 75440 102 820
822 0 565984 264512 75440 86 821
823 0 565728 264448 75440 107 822
824 0 565536 264256 75480 45 823
825 0 565280 264224 75520 96 824
826 0 565024 264128 75560 75 825
827 0 564800 264000 75600 75 826
828 0 564608 263808 75600 80 827
829 0 564416 263648 75680 101 828
830 0 564192 263488 75800 160 829
831 0 563936 263488 75880 156 830
832 0 563680 263424 75920 120 831
833 0 563424 263328 75960 120 832
834 0 563168 263232 76040 128 833
835 0 562912 263200 76040 108 834
836 0 562656 263168 76040 101 835
837 0 562432 263040 76200 124 836
838 0 562464 262848 76400 120 837
839 0 562560 262656 76560 75 838
840 0 562528 262400 76680 75 839
841 0 562400 262176 76800 120 840
842 0 562432 261952 76960 96 841
843 0 562336 261696 77000 51 842
844 0 562240 261472 77120 51 843
845 0 562144 261216 77120 75 844
846 0 562144 260960 77120 45 845
847 0 562048 260704 77200 71 846
848 0 562016 260544 77280 75 847
849 0 562240 263168 76040 81 837
850 0 562016 263328 76040 71 849
851 0 561760 263392 75960 81 850
852 0 561536 263488 75800 101 851
853 0 561344 263648 75720 71 852
854 0 561088 263744 75720 115 853
855 0 560928 263904 75560 71 854
856 0 560864 264160 75480 134 855
857 0 560800 264384 75320 140 856
858 0 560736 264480 75200 128 857
859 0 560704 265024 75560 32 858
860 0 560832 265216 75720 51 859
861 0 561024 265376 75800 40 860
862 0 561280 265472 75800 96 861
863 0 560608 264576 75000 135 858
864 0 560608 264512 74720 163 863
865 0 560640 264480 74440 128 864
866 0 560640 264480 74160 108 865
867 0 560640 264416 73880 81 866
868 0 560576 264384 73640 96 867
869 0 560416 264288 73440 90 868
870 0 560192 264224 73280 60 869
871 0 559968 264224 73080 75 870
872 0 559712 264224 73000 98 871
873 0 559456 264256 72960 96 872
874 0 559200 264320 72920 101 873
875 0 558944 264416 72960 107 874
876 0 558688 264448 72880 81 875
877 0 558528 264448 72680 32 876
878 0 558496 264416 72520 45 877
879 0 567072 264256 74760 168 804
880 0 567040 264352 74520 176 879
881 0 567104 264448 74400 154 880
882 0 567104 264672 74360 124 881
883 0 567232 264832 74520 32 882
884 0 567296 264864 74880 32 883
885 0 567200 264832 74160 51 882
886 0 567232 264992 73920 75 885
887 0 567296 265088 73800 40 886
888 0 567424 264864 73760 32 887
889 0 567424 264928 73640 32 888
890 0 567360 265248 73600 96 887
891 0 567680 265248 73480 32 890
892 0 567968 265312 73360 32 891
893 0 567296 264384 74200 150 881
894 0 567552 264416 74080 160 893
895 0 567776 264480 73960 202 894
896 0 567968 264640 73800 124 895
897 0 568224 264736 73760 136 896
898 0 568256 264736 73760 122 897
899 0 568512 264736 73760 51 898
900 0 568704 264800 73920 32 899
901 0 568672 264736 74160 32 900
902 0 568608 264672 74400 45 901
903 0 568256 264896 73560 115 898
904 0 568256 265088 73360 102 903
905 0 568416 265280 73200 104 904
906 0 568352 265504 72960 107 905
907 0 568352 265760 72880 172 906
908 0 568288 265952 72680 136 907
909 0 568288 266208 72640 156 908
910 0 568320 266464 72560 200 909
911 0 568448 266688 72480 150 910
912 0 568448 266944 72480 86 911
913 0 568512 267200 72480 136 912
914 0 568544 267360 72280 140 913
915 0 568544 267456 72120 102 914
916 0 568448 267648 72320 102 915
917 0 568448 267872 72480 71 916
918 0 568416 268064 72560 32 917
919 0 568640 267648 71960 102 915
920 0 568704 267904 71880 80 919
921 0 568704 268160 71880 102 920
922 0 568736 268416 71800 186 921
923 0 568768 268672 71760 197 922
924 0 568800 268864 71600 197 923
925 0 568864 269024 71360 153 924
926 0 569024 269248 71320 237 925
927 0 569056 269472 71200 256 926
928 0 569056 269664 71000 251 927
929 0 569120 269824 70800 200 928
930 0 569152 269984 70600 156 929
931 0 569152 270240 70520 200 930
932 0 569120 270400 70320 131 931
933 0 569120 270624 70160 156 932
934 0 569152 270848 70000 124 933
935 0 569184 271072 69880 141 934
936 0 569248 271264 69720 189 935
937 0 569344 271456 69560 228 936
938 0 569472 271712 69560 200 937
939 0 569632 271904 69480 196 938
940 0 569728 272096 69320 203 939
941 0 569856 272320 69280 200 940
942 0 569888 272576 69280 196 941
943 0 570016 272800 69280 209 942
944 0 570176 273024 69280 200 943
945 0 570272 273152 69280 200 944
946 0 570496 273152 69480 175 945
947 0 570560 273216 69720 102 946
948 0 570656 273184 70000 60 947
949 0 570816 273088 70200 32 948
950 0 571008 273088 70400 32 949
951 0 570272 273376 69080 120 945
952 0 570240 273568 68920 136 951
953 0 570112 273760 68760 178 952
954 0 570048 273984 68640 204 953
955 0 570048 274208 68480 163 954
956 0 569920 274432 68400 197 955
957 0 569856 274688 68360 212 956
958 0 569856 274720 68360 219 957
959 0 570112 274848 68320 135 958
960 0 570336 275008 68240 32 959
961 0 570560 275136 68120 71 960
962 0 570784 275264 68040 81 961
963 0 570976 275392 67920 45 962
964 0 571168 275584 67840 98 963
965 0 571328 275808 67760 60 964
966 0 571520 276000 67760 40 965
967 0 571712 276192 67720 60 966
968 0 571840 276416 67720 104 967
969 0 572000 276640 67720 60 968
970 0 572128 276864 67760 60 969
971 0 572192 277120 67840 80 970
972 0 572320 277344 67880 120 971
973 0 572352 277600 67960 136 972
974 0 572480 277856 67960 107 973
975 0 572608 278080 67960 81 974
976 0 572800 278272 68000 107 975
977 0 572864 278528 68000 80 976
978 0 572960 278656 68120 120 977
979 0 573056 278528 68320 104 978
980 0 573120 278368 68520 101 979
981 0 573120 278208 68720 122 980
982 0 573184 278080 68960 51 981
983 0 573312 278016 69200 64 982
984 0 573472 278048 69400 32 983
985 0 573632 278048 69600 90 984
986 0 573024 278912 68080 107 978
987 0 573120 279168 68040 98 986
988 0 573248 279392 67960 91 987
989 0 573312 279648 67880 80 988
990 0 573344 279872 67720 96 989
991 0 573376 280000 67480 64 990
992 0 573504 280192 67280 51 991
993 0 573632 280416 67200 45 992
994 0 573824 280608 67160 51 993
995 0 573952 280864 67120 40 994
996 0 574112 281088 67040 51 995
997 0 574208 281184 67000 51 996
998 0 574272 281024 66800 32 997
999 0 574208 280864 66600 45 998
1000 0 574112 280672 66440 71 999
1001 0 573888 280544 66440 40 1000
1002 0 573632 280448 66400 64 1001
1003 0 573504 280416 66360 51 1002
1004 0 574240 281440 66920 40 997
1005 0 574240 281696 66880 40 1004
1006 0 574240 281952 66800 40 1005
1007 0 574272 282176 66640 60 1006
1008 0 574336 282432 66640 40 1007
1009 0 574464 282720 66560 75 1008
1010 0 574688 282848 66480 80 1009
1011 0 574880 283040 66480 75 1010
1012 0 575136 283008 66560 32 1011
1013 0 569696 274912 68320 160 958
1014 0 569600 275136 68200 178 1013
1015 0 569408 275360 68200 157 1014
1016 0 569216 275552 68200 136 1015
1017 0 569024 275744 68200 120 1016
1018 0 568864 275936 68160 120 1017
1019 0 568768 276160 68080 128 1018
1020 0 568736 276416 68040 163 1019
1021 0 568576 276640 68000 240 1020
1022 0 568352 276800 67880 154 1021
1023 0 568128 276864 67760 101 1022
1024 0 567904 276992 67720 51 1023
1025 0 567648 277024 67720 81 1024
1026 0 567488 277024 67720 80 1025
1027 0 567232 277056 67800 102 1026
1028 0 566976 277056 67760 64 1027
1029 0 566720 276928 67720 81 1028
1030 0 566528 276768 67680 75 1029
1031 0 566368 276608 67560 124 1030
1032 0 566176 276544 67360 75 1031
1033 0 566144 276672 67120 45 1032
1034 0 566176 276864 66920 81 1033
1035 0 565984 277056 67000 64 1034
1036 0 565984 277312 67080 60 1035
1037 0 565984 277344 67080 45 1036
1038 0 566176 277024 66720 32 1034
1039 0 566208 277120 66480 64 1038
1040 0 566272 277216 66240 90 1039
1041 0 566272 277184 65960 60 1040
1042 0 566304 277120 65720 148 1041
1043 0 566336 277088 65560 181 1042
1044 0 566496 276864 65560 120 1043
1045 0 566496 276608 65640 40 1044
1046 0 566496 276352 65640 40 1045
1047 0 566496 276192 65640 40 1046
1048 0 566336 277088 65480 166 1043
1049 0 566336 277312 65320 141 1048
1050 0 566240 277472 65160 139 1049
1051 0 566240 277728 65120 108 1050
1052 0 566272 277952 65000 51 1051
1053 0 566304 278112 64840 90 1052
1054 0 566560 277984 64840 64 1053
1055 0 566400 277760 64680 32 1054
1056 0 566208 278368 64760 102 1053
1057 0 566048 278592 64800 120 1056
1058 0 565952 278816 64720 137 1057
1059 0 565856 279040 64560 102 1058
1060 0 565696 279200 64440 81 1059
1061 0 565568 279392 64600 71 1060
1062 0 565600 279616 64720 86 1061
1063 0 565984 277472 65120 81 1050
1064 0 565728 277440 65080 51 1063
1065 0 565472 277440 65000 107 1064
1066 0 565216 277408 65000 153 1065
1067 0 564960 277376 65000 75 1066
1068 0 564800 277216 65120 108 1067
1069 0 564672 276992 65160 96 1068
1070 0 564544 276768 65200 75 1069
1071 0 564416 276576 65200 81 1070
1072 0 566336 276992 65240 64 1048
1073 0 566464 276896 65040 32 1072
1074 0 566624 276864 64840 32 1073
1075 0 566848 276864 64680 32 1074
1076 0 566720 276672 64560 81 1075
1077 0 566656 276448 64440 51 1076
1078 0 566624 276224 64280 32 1077
1079 0 566592 276096 64040 75 1078
1080 0 566592 276256 63800 90 1079
1081 0 566592 276256 63520 128 1080
1082 0 566720 276416 63320 86 1081
1083 0 566720 276544 63080 45 1082
1084 0 566720 276672 62840 75 1083
1085 0 566848 276832 62680 40 1084
1086 0 567008 277024 62560 60 1085
1087 0 567040 277248 62440 32 1086
1088 0 567136 277472 62320 90 1087
1089 0 567360 277632 62280 98 1088
1090 0 567520 277792 62160 75 1089
1091 0 567680 277888 61960 81 1090
1092 0 567872 277984 61800 90 1091
1093 0 568032 278144 61600 71 1092
1094 0 568192 278304 61480 81 1093
1095 0 568320 278464 61280 75 1094
1096 0 568480 278624 61080 98 1095
1097 0 568512 278816 60920 148 1096
1098 0 568544 279072 60840 40 1097
1099 0 568608 279328 60840 71 1098
1100 0 568576 279584 60840 40 1099
1101 0 568512 279840 60920 51 1100
1102 0 566496 276096 63320 181 1081
1103 0 566464 276064 63040 98 1102
1104 0 566592 275936 62840 32 1103
1105 0 566752 275744 62680 40 1104
1106 0 566944 275584 62560 40 1105
1107 0 566944 275360 62440 75 1106
1108 0 566880 275168 62280 107 1107
1109 0 566848 275008 62080 81 1108
1110 0 566816 274784 61920 60 1109
1111 0 566720 274528 61800 102 1110
1112 0 566656 274304 61640 140 1111
1113 0 566560 274080 61520 120 1112
1114 0 566464 273856 61440 96 1113
1115 0 566304 273696 61240 71 1114
1116 0 566112 273696 61040 64 1115
1117 0 566016 273504 60880 45 1116
1118 0 565888 273344 60680 108 1117
1119 0 565792 273152 60520 139 1118
1120 0 565632 272960 60440 107 1119
1121 0 565600 272800 60400 91 1120
1122 0 567488 277248 67840 96 1026
1123 0 567520 277440 68040 115 1122
1124 0 567488 277568 68200 96 1123
1125 0 567392 277408 68400 32 1124
1126 0 567136 277312 68400 32 1125
1127 0 567072 277568 68360 32 1126
1128 0 567104 277632 68280 32 1127
1129 0 567392 277824 68240 32 1124
1130 0 567392 278048 68440 120 1129
1131 0 567488 278304 68520 107 1130
1132 0 567584 278464 68720 104 1131
1133 0 567680 278688 68880 150 1132
1134 0 567776 278944 68960 137 1133
1135 0 567904 279168 68960 137 1134
1136 0 568000 279392 69120 148 1135
1137 0 568096 279552 69320 136 1136
1138 0 568128 279712 69320 154 1137
1139 0 567904 279904 69320 71 1138
1140 0 567648 279936 69320 64 1139
1141 0 567392 279904 69360 71 1140
1142 0 567168 279872 69440 32 1141
1143 0 568320 279904 69280 120 1138
1144 0 568320 279872 69000 128 1143
1145 0 568256 279808 68760 204 1144
1146 0 568224 279936 68520 172 1145
1147 0 568352 280032 68280 166 1146
1148 0 568608 280032 68280 45 1147
1149 0 568864 280000 68280 32 1148
1150 0 569056 279872 68320 45 1149
1151 0 568320 280160 69280 137 1143
1152 0 568288 280416 69360 226 1151
1153 0 568384 280608 69520 242 1152
1154 0 568544 280800 69600 81 1153
1155 0 568736 280992 69600 45 1154
1156 0 568832 281184 69800 134 1155
1157 0 568896 281216 70080 154 1156
1158 0 568960 281344 70320 131 1157
1159 0 569152 281504 70400 160 1158
1160 0 569376 281696 70400 32 1159
1161 0 569568 281888 70440 45 1160
1162 0 569792 281984 70560 122 1161
1163 0 569888 282016 70680 115 1162
1164 0 570144 282080 70720 96 1163
1165 0 570400 282080 70760 91 1164
1166 0 570560 281984 70960 60 1165
1167 0 570624 281824 71200 71 1166
1168 0 569664 282016 70880 120 1163
1169 0 569504 281856 71040 98 1168
1170 0 569440 281760 71280 96 1169
1171 0 569312 281792 71520 134 1170
1172 0 569376 281856 71760 108 1171
1173 0 569536 281856 72000 32 1172
1174 0 569440 281984 72240 32 1173
1175 0 569472 282048 72520 80 1174
1176 0 569568 282144 72760 101 1175
1177 0 569600 282176 73040 115 1176
1178 0 569568 282240 73280 122 1177
1179 0 569536 282240 73560 101 1178
1180 0 569472 282240 73840 134 1179
1181 0 569504 282176 74080 96 1180
1182 0 569664 282144 74320 122 1181
1183 0 569824 282176 74520 122 1182
1184 0 569984 282208 74720 140 1183
1185 0 570080 282240 74840 166 1184
1186 0 569952 282080 75000 108 1185
1187 0 569792 281920 75120 101 1186
1188 0 569856 281792 75360 108 1187
1189 0 569984 281792 75600 107 1188
1190 0 570048 281792 75680 96 1189
1191 0 570336 282304 74840 258 1185
1192 0 570560 282464 74880 156 1191
1193 0 570752 282656 74960 186 1192
1194 0 570976 282752 75040 186 1193
1195 0 571232 282848 75080 178 1194
1196 0 571488 282944 75040 124 1195
1197 0 571744 283008 74960 107 1196
1198 0 572000 283072 74920 107 1197
1199 0 572256 283104 74920 96 1198
1200 0 572512 283104 74920 124 1199
1201 0 572768 283104 74920 104 1200
1202 0 573024 283104 74920 120 1201
1203 0 573280 283104 74920 51 1202
1204 0 573536 283168 74920 60 1203
1205 0 573792 283232 74880 80 1204
1206 0 574048 283296 74880 80 1205
1207 0 574272 283424 74880 102 1206
1208 0 574528 283424 74920 80 1207
1209 0 574784 283392 74920 75 1208
1210 0 575040 283424 74920 75 1209
1211 0 575296 283456 74840 91 1210
1212 0 575488 283488 74680 81 1211
1213 0 575744 283616 74680 81 1212
1214 0 575968 283776 74680 60 1213
1215 0 576224 283872 74680 64 1214
1216 0 576448 284000 74640 90 1215
1217 0 576672 284128 74560 81 1216
1218 0 576896 284288 74520 45 1217
1219 0 577088 284480 74440 40 1218
1220 0 577184 284736 74400 80 1219
1221 0 577312 284896 74560 32 1220
1222 0 578496 264608 76240 210 662
1223 0 578496 264352 76280 240 1222
1224 0 578560 264160 76480 278 1223
1225 0 578592 263936 76640 246 1224
1226 0 578656 263744 76800 266 1225
1227 0 578816 263584 76920 214 1226
1228 0 578976 263520 77120 218 1227
1229 0 579040 263296 77240 224 1228
1230 0 579040 263040 77280 289 1229
1231 0 578944 262784 77360 273 1230
1232 0 578752 262592 77400 249 1231
1233 0 578592 262400 77440 244 1232
1234 0 578464 262176 77480 277 1233
1235 0 578368 261984 77640 275 1234
1236 0 578496 261792 77760 256 1235
1237 0 578464 261568 77880 218 1236
1238 0 578240 261440 77960 200 1237
1239 0 578080 261248 78000 186 1238
1240 0 577952 260992 78080 204 1239
1241 0 577792 260800 78120 189 1240
1242 0 577600 260576 78120 266 1241
1243 0 577440 260384 78200 214 1242
1244 0 577216 260192 78240 143 1243
1245 0 577056 259968 78240 124 1244
1246 0 577024 259712 78240 150 1245
1247 0 576928 259456 78240 175 1246
1248 0 576864 259200 78320 160 1247
1249 0 576832 258944 78320 172 1248
1250 0 576992 258752 78360 239 1249
1251 0 577216 258624 78440 210 1250
1252 0 577344 258528 78640 271 1251
1253 0 577408 258272 78600 256 1252
1254 0 577600 258208 78720 248 1253
1255 0 577536 257952 78760 226 1254
1256 0 577344 257760 78760 185 1255
1257 0 577344 257504 78760 60 1256
1258 0 577376 257248 78720 51 1257
1259 0 577632 257184 78760 32 1258
1260 0 577856 258240 78800 251 1254
1261 0 577920 258304 78840 261 1260
1262 0 577984 258560 78760 108 1261
1263 0 577952 258816 78760 140 1262
1264 0 577920 259072 78680 217 1263
1265 0 577984 259328 78680 200 1264
1266 0 578080 259584 78560 60 1265
1267 0 577952 259680 78360 32 1266
1268 0 577856 259488 78360 32 1267
1269 0 578080 258432 79040 178 1261
1270 0 578240 258560 79240 178 1269
1271 0 578432 258592 79440 156 1270
1272 0 578656 258592 79600 210 1271
1273 0 578848 258720 79760 178 1272
1274 0 579040 258816 79960 160 1273
1275 0 579264 258816 80120 178 1274
1276 0 579488 258880 80240 221 1275
1277 0 579744 258912 80320 200 1276
1278 0 580000 259008 80360 186 1277
1279 0 580224 259136 80400 176 1278
1280 0 580448 259264 80400 163 1279
1281 0 580672 259424 80400 157 1280
1282 0 580864 259616 80440 120 1281
1283 0 581056 259808 80440 86 1282
1284 0 581248 260000 80480 75 1283
1285 0 581440 260192 80520 81 1284
1286 0 581664 260320 80520 81 1285
1287 0 581888 260416 80600 134 1286
1288 0 582144 260480 80640 178 1287
1289 0 582400 260608 80640 163 1288
1290 0 582592 260768 80680 136 1289
1291 0 582816 260928 80680 160 1290
1292 0 583040 261056 80680 102 1291
1293 0 583264 261216 80680 164 1292
1294 0 583424 261440 80680 156 1293
1295 0 583680 261440 80680 197 1294
1296 0 583936 261536 80720 175 1295
1297 0 584192 261600 80720 189 1296
1298 0 584416 261664 80840 153 1297
1299 0 584672 261696 80880 163 1298
1300 0 584896 261856 80880 172 1299
1301 0 585120 261952 80800 202 1300
1302 0 585344 261984 80680 205 1301
1303 0 585568 262112 80640 178 1302
1304 0 585824 262208 80640 197 1303
1305 0 586080 262304 80680 230 1304
1306 0 586304 262464 80800 140 1305
1307 0 586528 262624 80840 102 1306
1308 0 586752 262688 80840 124 1307
1309 0 586944 262496 80880 139 1308
1310 0 587168 262368 80880 124 1309
1311 0 587424 262368 80880 102 1310
1312 0 587648 262496 80960 148 1311
1313 0 587904 262528 81080 128 1312
1314 0 588000 262528 81160 107 1313
1315 0 586944 262880 80920 122 1308
1316 0 587168 263008 81000 122 1315
1317 0 587424 263104 81000 128 1316
1318 0 587680 263136 81000 150 1317
1319 0 587936 263200 80960 189 1318
1320 0 588192 263232 80960 197 1319
1321 0 588448 263296 81000 258 1320
1322 0 588672 263424 81000 258 1321
1323 0 588704 263456 81040 258 1322
1324 0 588768 263552 81040 250 1323
1325 0 588672 263808 81040 186 1324
1326 0 588480 263968 80960 135 1325
1327 0 588288 264160 80960 51 1326
1328 0 588064 264288 80920 80 1327
1329 0 587872 264416 80840 96 1328
1330 0 588928 263744 81080 189 1324
1331 0 588992 263904 81280 124 1330
1332 0 589152 264064 81440 115 1331
1333 0 589280 264288 81520 148 1332
1334 0 589408 264480 81680 71 1333
1335 0 589408 264704 81840 104 1334
1336 0 589408 264960 81880 128 1335
1337 0 589440 265216 81960 115 1336
1338 0 589472 265472 82000 102 1337
1339 0 589536 265728 82040 104 1338
1340 0 589600 265984 82080 120 1339
1341 0 589696 266240 82080 137 1340
1342 0 589696 266496 82080 154 1341
1343 0 589760 266752 82040 137 1342
1344 0 589760 267008 81960 107 1343
1345 0 589760 267264 81920 120 1344
1346 0 589728 267520 81880 75 1345
1347 0 589664 267616 81880 120 1346
1348 0 589280 267360 81880 51 1347
1349 0 589088 267296 82080 60 1348
1350 0 588960 267296 82160 64 1349
1351 0 589600 267872 81800 124 1347
1352 0 589536 268128 81800 124 1351
1353 0 589440 268352 81880 164 1352
1354 0 589344 268544 82040 163 1353
1355 0 589344 268800 82080 120 1354
1356 0 589408 269056 82160 128 1355
1357 0 589472 269312 82200 80 1356
1358 0 589504 269568 82240 120 1357
1359 0 589504 269824 82280 136 1358
1360 0 589504 270080 82360 124 1359
1361 0 589440 270336 82360 86 1360
1362 0 589312 270592 82360 163 1361
1363 0 589280 270848 82400 124 1362
1364 0 589280 271104 82440 153 1363
1365 0 589280 271360 82480 163 1364
1366 0 589344 271616 82520 175 1365
1367 0 589376 271872 82560 160 1366
1368 0 589376 272128 82560 124 1367
1369 0 589440 272384 82560 64 1368
1370 0 589408 272640 82560 108 1369
1371 0 589184 272832 82560 120 1370
1372 0 588960 273024 82560 32 1371
1373 0 588704 273152 82560 71 1372
1374 0 588448 273280 82560 45 1373
1375 0 588288 273440 82680 128 1374
1376 0 588256 273696 82680 45 1375
1377 0 588192 273920 82800 166 1376
1378 0 588224 274176 82880 64 1377
1379 0 588128 274432 82960 86 1378
1380 0 588096 274688 83000 107 1379
1381 0 588032 274944 83080 148 1380
1382 0 588000 275072 83120 197 1381
1383 0 588256 275104 83160 156 1382
1384 0 588480 275104 83000 150 1383
1385 0 588704 275264 83000 136 1384
1386 0 588928 275360 82920 91 1385
1387 0 589152 275520 82920 60 1386
1388 0 589216 275584 82920 60 1387
1389 0 587968 275296 83280 139 1382
1390 0 588032 275552 83360 139 1389
1391 0 588192 275744 83440 124 1390
1392 0 588256 276000 83520 124 1391
1393 0 588096 276224 83520 160 1392
1394 0 588032 276480 83520 176 1393
1395 0 588064 276736 83440 163 1394
1396 0 587840 276896 83480 153 1395
1397 0 587648 277088 83480 120 1396
1398 0 587616 277344 83480 154 1397
1399 0 587584 277472 83480 124 1398
1400 0 587360 277504 83600 75 1399
1401 0 587136 277504 83720 32 1400
1402 0 587008 277504 83840 45 1401
1403 0 587520 277728 83480 124 1399
1404 0 587392 277920 83600 80 1403
1405 0 587392 278176 83600 75 1404
1406 0 587328 278432 83600 120 1405
1407 0 587328 278688 83520 91 1406
1408 0 587328 278912 83360 120 1407
1409 0 587488 279104 83200 102 1408
1410 0 587552 279296 83040 86 1409
1411 0 587552 279456 82840 98 1410
1412 0 587616 279648 82680 75 1411
1413 0 587808 279840 82600 120 1412
1414 0 587840 279872 82560 91 1413
1415 0 587904 279712 82360 32 1414
1416 0 588032 279520 82200 60 1415
1417 0 588224 279328 82240 81 1416
1418 0 588352 279232 82240 86 1417
1419 0 587744 280128 82600 51 1414
1420 0 587648 280320 82440 98 1419
1421 0 587648 280480 82360 137 1420
1422 0 587904 280416 82440 150 1421
1423 0 588160 280384 82520 107 1422
1424 0 588384 280192 82560 51 1423
1425 0 588576 280128 82640 75 1424
1426 0 587584 280672 82160 197 1421
1427 0 587488 280928 82080 139 1426
1428 0 587392 281152 81960 134 1427
1429 0 587360 281248 81880 102 1428
1430 0 587104 281248 81880 86 1429
1431 0 586880 281344 81760 32 1430
1432 0 586624 281408 81720 40 1431
1433 0 586368 281440 81720 51 1432
1434 0 586112 281472 81640 40 1433
1435 0 585856 281472 81640 75 1434
1436 0 585600 281600 81720 32 1435
1437 0 585344 281664 81800 71 1436
1438 0 585120 281632 81920 98 1437
1439 0 585088 281600 81960 96 1438
1440 0 587552 281376 81760 32 1429
1441 0 587712 281536 81560 98 1440
1442 0 587808 281696 81360 81 1441
1443 0 587808 281920 81160 120 1442
1444 0 587840 282112 81000 122 1443
1445 0 588000 282336 80920 150 1444
1446 0 588192 282528 80840 148 1445
1447 0 588352 282752 80800 140 1446
1448 0 588544 282944 80760 136 1447
1449 0 588736 283136 80720 120 1448
1450 0 588960 283264 80680 98 1449
1451 0 589184 283424 80640 75 1450
1452 0 589408 283552 80600 71 1451
1453 0 589664 283648 80560 71 1452
1454 0 589888 283744 80400 108 1453
1455 0 590048 283744 80200 104 1454
1456 0 590208 283744 80000 128 1455
1457 0 590240 283616 79760 104 1456
1458 0 590208 283456 79560 40 1457
1459 0 590272 283360 79320 107 1458
1460 0 590336 283488 79080 102 1459
1461 0 590336 283520 78800 128 1460
1462 0 590208 283616 78600 98 1461
1463 0 590144 283520 78360 32 1462
1464 0 590080 283584 78120 80 1463
1465 0 589984 283744 77920 122 1464
1466 0 589920 283904 77720 98 1465
1467 0 589920 284000 77640 104 1466
1468 0 589664 284032 77600 128 1467
1469 0 589408 283936 77520 107 1468
1470 0 589184 283808 77520 140 1469
1471 0 588992 283648 77480 128 1470
1472 0 588768 283520 77480 64 1471
1473 0 588576 283584 77480 75 1472
1474 0 590080 284160 77520 71 1467
1475 0 590240 284320 77400 124 1474
1476 0 590464 284416 77320 80 1475
1477 0 590720 284384 77200 81 1476
1478 0 590976 284384 77200 86 1477
1479 0 591168 284352 77040 101 1478
1480 0 591328 284448 76840 71 1479
1481 0 591488 284416 76600 96 1480
1482 0 591680 284352 76400 64 1481
1483 0 591872 284288 76240 64 1482
1484 0 592128 284224 76200 60 1483
1485 0 592352 284352 76360 60 1484
1486 0 592608 284352 76360 32 1485
1487 0 592864 284416 76360 71 1486
1488 0 593088 284544 76320 71 1487
1489 0 593344 284576 76320 64 1488
1490 0 593600 284576 76280 51 1489
1491 0 593792 284576 76240 51 1490
1492 0 588864 263328 80840 186 1323
1493 0 589120 263296 80840 186 1492
1494 0 589344 263424 80840 260 1493
1495 0 589536 263456 80680 186 1494
1496 0 589760 263456 80480 120 1495
1497 0 589984 263360 80360 98 1496
1498 0 590208 263328 80240 91 1497
1499 0 590464 263328 80160 163 1498
1500 0 590720 263328 80080 131 1499
1501 0 590752 263328 80040 108 1500
1502 0 590976 263360 80160 75 1501
1503 0 591232 263296 80160 51 1502
1504 0 591296 263040 80080 32 1503
1505 0 591328 263008 80080 51 1504
1506 0 590944 263328 79840 101 1501
1507 0 591136 263296 79680 91 1506
1508 0 591392 263264 79600 122 1507
1509 0 591616 263200 79480 153 1508
1510 0 591776 263168 79280 120 1509
1511 0 592000 263136 79160 102 1510
1512 0 592256 263040 79120 136 1511
1513 0 592448 262880 79160 190 1512
1514 0 592704 262784 79080 150 1513
1515 0 592928 262752 78920 164 1514
1516 0 593184 262656 78840 175 1515
1517 0 593440 262624 78800 163 1516
1518 0 593664 262592 78680 128 1517
1519 0 593888 262560 78560 163 1518
1520 0 594112 262592 78440 166 1519
1521 0 594272 262560 78240 131 1520
1522 0 594528 262528 78160 186 1521
1523 0 594784 262528 78040 137 1522
1524 0 595008 262400 77880 157 1523
1525 0 595168 262368 77680 175 1524
1526 0 595296 262336 77440 178 1525
1527 0 595296 262176 77240 154 1526
1528 0 595392 262048 77000 181 1527
1529 0 595520 261888 76800 163 1528
1530 0 595520 261664 76600 168 1529
1531 0 595488 261504 76400 150 1530
1532 0 595616 261472 76160 131 1531
1533 0 595744 261280 75960 150 1532
1534 0 595808 261088 75760 153 1533
1535 0 595904 260896 75560 178 1534
1536 0 595872 260736 75360 175 1535
1537 0 595968 260544 75160 90 1536
1538 0 596128 260448 74960 139 1537
1539 0 596160 260320 74720 128 1538
1540 0 596192 260320 74440 178 1539
1541 0 596256 260224 74200 178 1540
1542 0 596320 260128 73960 135 1541
1543 0 596416 260064 73720 209 1542
1544 0 596448 259904 73520 164 1543
1545 0 596544 259872 73280 122 1544
1546 0 596704 259840 73080 122 1545
1547 0 596832 259808 72840 108 1546
1548 0 596960 259712 72600 164 1547
1549 0 597120 259712 72400 108 1548
1550 0 597280 259552 72280 128 1549
1551 0 597344 259360 72120 168 1550
1552 0 597440 259168 72000 214 1551
1553 0 597216 259008 72000 96 1552
1554 0 596992 258848 72040 160 1553
1555 0 596864 258752 72240 120 1554
1556 0 596672 258560 72240 120 1555
1557 0 596512 258336 72120 75 1556
1558 0 596320 258144 72040 122 1557
1559 0 596096 258016 71960 64 1558
1560 0 595936 257856 71800 45 1559
1561 0 595776 257728 71600 75 1560
1562 0 595616 257728 71360 75 1561
1563 0 595424 257728 71160 122 1562
1564 0 595168 257728 71040 107 1563
1565 0 594912 257728 71040 102 1564
1566 0 594656 257696 71080 131 1565
1567 0 594496 257536 71200 124 1566
1568 0 594272 257408 71240 71 1567
1569 0 594144 257184 71240 71 1568
1570 0 593984 256960 71280 115 1569
1571 0 593984 256832 71400 71 1570
1572 0 597696 259296 72000 178 1552
1573 0 597888 259360 71800 115 1572
1574 0 598016 259360 71560 115 1573
1575 0 598048 259392 71280 51 1574
1576 0 598208 259424 71080 90 1575
1577 0 598304 259456 70840 122 1576
1578 0 598432 259424 70600 128 1577
1579 0 598400 259424 70320 115 1578
1580 0 598368 259488 70080 122 1579
1581 0 598432 259488 69800 143 1580
1582 0 598432 259520 69520 164 1581
1583 0 598464 259520 69240 135 1582
1584 0 598496 259456 69000 181 1583
1585 0 598560 259296 68800 163 1584
1586 0 598592 259232 68800 139 1585
1587 0 598848 259232 68800 75 1586
1588 0 599104 259232 68760 64 1587
1589 0 599328 259200 68600 64 1588
1590 0 599584 259200 68600 86 1589
1591 0 599840 259264 68600 81 1590
1592 0 600096 259296 68640 75 1591
1593 0 600352 259296 68640 91 1592
1594 0 600608 259360 68720 80 1593
1595 0 600864 259360 68760 86 1594
1596 0 601120 259360 68840 86 1595
1597 0 601376 259360 68920 104 1596
1598 0 601632 259360 68960 80 1597
1599 0 601888 259360 68960 75 1598
1600 0 602144 259296 68960 98 1599
1601 0 602240 259264 69040 90 1600
1602 0 598656 258976 68720 102 1586
1603 0 598720 258720 68720 120 1602
1604 0 598720 258464 68760 91 1603
1605 0 598752 258208 68760 64 1604
1606 0 598784 257952 68760 101 1605
1607 0 598720 257696 68680 120 1606
1608 0 598592 257472 68640 124 1607
1609 0 598528 257216 68640 128 1608
1610 0 598528 256960 68640 75 1609
1611 0 598528 256704 68600 80 1610
1612 0 598624 256448 68600 81 1611
1613 0 598752 256224 68680 120 1612
1614 0 598784 255968 68760 102 1613
1615 0 598944 255776 68840 124 1614
1616 0 599104 255584 68920 108 1615
1617 0 599104 255328 69000 104 1616
1618 0 599104 255072 69040 128 1617
1619 0 599072 254816 69000 150 1618
1620 0 599008 254560 68960 160 1619
1621 0 598848 254400 68800 136 1620
1622 0 598688 254176 68680 124 1621
1623 0 598528 253952 68640 128 1622
1624 0 598400 253728 68640 120 1623
1625 0 598400 253664 68640 128 1624
1626 0 598528 253568 68840 60 1625
1627 0 598720 253376 68920 40 1626
1628 0 598912 253184 69000 86 1627
1629 0 599072 252992 69120 45 1628
1630 0 599232 252832 69280 80 1629
1631 0 599392 252640 69400 98 1630
1632 0 599552 252416 69520 90 1631
1633 0 599680 252224 69640 108 1632
1634 0 599680 251968 69600 124 1633
1635 0 599776 251744 69440 120 1634
1636 0 6e+05 251648 69320 98 1635
1637 0 600224 251744 69240 45 1636
1638 0 600288 251808 69160 64 1637
1639 0 598272 253440 68640 86 1625
1640 0 598112 253248 68680 122 1639
1641 0 598048 253120 68760 102 1640
1642 0 598016 253216 69000 81 1641
1643 0 597888 253280 69240 101 1642
1644 0 597728 253408 69400 60 1643
1645 0 597664 253472 69480 32 1644
1646 0 597888 252896 68760 136 1641
1647 0 597824 252640 68840 131 1646
1648 0 597728 252384 68800 124 1647
1649 0 597696 252128 68720 124 1648
1650 0 597504 251936 68720 71 1649
1651 0 597344 251712 68680 115 1650
1652 0 597184 251488 68680 139 1651
1653 0 597088 251392 68640 150 1652
1654 0 597120 251136 68520 86 1653
1655 0 597216 250912 68400 120 1654
1656 0 597280 250656 68360 75 1655
1657 0 597280 250496 68160 107 1656
1658 0 597216 250336 67960 81 1657
1659 0 597216 250176 67760 32 1658
1660 0 597184 249984 67600 75 1659
1661 0 597152 249760 67480 80 1660
1662 0 597152 249568 67280 40 1661
1663 0 596992 249504 67040 75 1662
1664 0 596736 249600 66920 60 1663
1665 0 596576 249696 66720 75 1664
1666 0 596384 249696 66520 102 1665
1667 0 596160 249600 66400 115 1666
1668 0 596000 249440 66200 60 1667
1669 0 595808 249280 66120 32 1668
1670 0 595712 249024 66120 120 1669
1671 0 595584 248800 66120 102 1670
1672 0 595456 248576 66120 86 1671
1673 0 595392 248320 66120 91 1672
1674 0 595296 248064 66080 86 1673
1675 0 595200 247808 66000 107 1674
1676 0 595072 247584 66000 135 1675
1677 0 594848 247488 65840 80 1676
1678 0 594624 247328 65840 80 1677
1679 0 594368 247264 65840 51 1678
1680 0 594240 247232 65880 60 1679
1681 0 596832 251456 68640 98 1653
1682 0 596576 251488 68680 81 1681
1683 0 596320 251520 68680 108 1682
1684 0 596160 251520 68680 101 1683
1685 0 596160 251360 68920 51 1684
1686 0 596224 251200 69120 32 1685
1687 0 596384 251008 69200 40 1686
1688 0 596480 250912 68960 32 1687
1689 0 596448 250944 68920 32 1688
1690 0 595904 251584 68640 96 1684
1691 0 595648 251552 68600 120 1690
1692 0 595488 251520 68560 124 1691
1693 0 595328 251680 68720 45 1692
1694 0 595072 251680 68760 75 1693
1695 0 594880 251616 68920 64 1694
1696 0 594720 251456 69040 51 1695
1697 0 594528 251296 69160 32 1696
1698 0 594368 251232 69360 75 1697
1699 0 594144 251104 69440 51 1698
1700 0 593952 250944 69520 71 1699
1701 0 593760 250880 69520 71 1700
1702 0 595296 251392 68400 102 1692
1703 0 595040 251360 68320 107 1702
1704 0 594816 251360 68200 102 1703
1705 0 594560 251264 68160 60 1704
1706 0 594304 251168 68120 51 1705
1707 0 594080 251040 68160 80 1706
1708 0 593856 250880 68200 75 1707
1709 0 593664 250720 68240 75 1708
1710 0 593472 250528 68320 81 1709
1711 0 593312 250336 68400 91 1710
1712 0 593184 250112 68520 86 1711
1713 0 593024 249920 68600 86 1712
1714 0 592896 249696 68640 96 1713
1715 0 592800 249440 68640 81 1714
1716 0 592608 249248 68600 71 1715
1717 0 592448 249056 68480 80 1716
1718 0 592384 248800 68400 81 1717
1719 0 592192 248608 68280 104 1718
1720 0 592032 248576 68080 98 1719
1721 0 591872 248544 67840 136 1720
1722 0 591616 248544 67800 102 1721
1723 0 591360 248512 67760 86 1722
1724 0 591104 248448 67680 75 1723
1725 0 590848 248448 67680 75 1724
1726 0 590624 248320 67600 40 1725
1727 0 590368 248320 67680 51 1726
1728 0 590112 248224 67680 80 1727
1729 0 589952 248032 67640 80 1728
1730 0 589792 247808 67600 86 1729
1731 0 589600 247616 67560 98 1730
1732 0 589376 247456 67440 71 1731
1733 0 589152 247392 67320 96 1732
1734 0 588896 247328 67320 75 1733
1735 0 588640 247264 67320 75 1734
1736 0 588384 247168 67360 86 1735
1737 0 588128 247136 67400 75 1736
1738 0 587872 247072 67400 80 1737
1739 0 587616 246976 67440 75 1738
1740 0 587360 246880 67480 71 1739
1741 0 587104 246848 67560 86 1740
1742 0 586880 246816 67520 32 1741
1743 0 577344 258208 78520 212 1253
1744 0 577120 258080 78400 153 1743
1745 0 576928 257888 78280 202 1744
1746 0 576768 257696 78200 166 1745
1747 0 576608 257792 78240 181 1746
1748 0 576416 257952 78280 139 1747
1749 0 576160 257920 78400 51 1748
1750 0 576000 257888 78600 75 1749
1751 0 575936 257632 78520 32 1750
1752 0 575936 257600 78520 32 1751
1753 0 576512 257600 78400 40 1747
1754 0 576480 257472 78640 32 1753
1755 0 576768 257568 78800 32 1754
1756 0 576832 257376 78960 32 1755
1757 0 576704 257632 78120 150 1746
1758 0 576576 257504 77920 175 1757
1759 0 576384 257312 77880 200 1758
1760 0 576256 257056 77840 228 1759
1761 0 576128 256832 77800 243 1760
1762 0 575968 256800 77600 186 1761
1763 0 575808 256704 77400 128 1762
1764 0 575584 256576 77320 157 1763
1765 0 575424 256416 77200 141 1764
1766 0 575232 256224 77080 104 1765
1767 0 575072 256064 76880 139 1766
1768 0 574880 255936 76720 108 1767
1769 0 574720 255872 76520 81 1768
1770 0 574688 255872 76240 64 1769
1771 0 574624 255904 76000 128 1770
1772 0 574528 255968 75760 135 1771
1773 0 574432 256224 75760 45 1772
1774 0 574560 256448 75760 32 1773
1775 0 574784 256640 75760 32 1774
1776 0 575008 256800 75760 32 1775
1777 0 575264 256896 75760 32 1776
1778 0 575424 256896 75760 51 1777
1779 0 574368 255968 75520 96 1772
1780 0 574336 255968 75240 86 1779
1781 0 574272 255936 75000 148 1780
1782 0 574240 255968 74720 122 1781
1783 0 574240 255968 74680 115 1782
1784 0 573984 255904 74680 51 1783
1785 0 573728 255904 74680 51 1784
1786 0 573504 255872 74680 45 1785
1787 0 574304 256064 74440 51 1783
1788 0 574464 256096 74200 71 1787
1789 0 574624 256128 74000 51 1788
1790 0 574784 256160 73800 32 1789
1791 0 574944 256160 73560 75 1790
1792 0 575104 256128 73360 71 1791
1793 0 575360 256032 73360 51 1792
1794 0 575552 255936 73200 90 1793
1795 0 575648 255744 73000 128 1794
1796 0 575680 255584 72800 40 1795
1797 0 575840 255424 72600 143 1796
1798 0 575936 255392 72360 160 1797
1799 0 576096 255264 72200 140 1798
1800 0 576320 255232 72080 140 1799
1801 0 576480 255232 71840 164 1800
1802 0 576704 255200 71720 166 1801
1803 0 576800 255296 71480 168 1802
1804 0 576736 255392 71240 186 1803
1805 0 576768 255456 71000 202 1804
1806 0 576768 255584 70760 230 1805
1807 0 576544 255488 70640 176 1806
1808 0 576352 255488 70440 104 1807
1809 0 576256 255488 70200 64 1808
1810 0 576256 255584 69960 81 1809
1811 0 576320 255616 69720 96 1810
1812 0 576320 255648 69440 98 1811
1813 0 576224 255744 69200 90 1812
1814 0 576032 255840 69040 80 1813
1815 0 575872 256000 68920 80 1814
1816 0 575616 256064 68800 60 1815
1817 0 575456 256128 68600 51 1816
1818 0 575296 256256 68400 90 1817
1819 0 575136 256224 68200 75 1818
1820 0 574976 256160 68000 75 1819
1821 0 574848 256000 67840 81 1820
1822 0 574720 255776 67800 98 1821
1823 0 574528 255584 67800 90 1822
1824 0 574304 255456 67800 108 1823
1825 0 574112 255328 67640 60 1824
1826 0 573888 255200 67520 71 1825
1827 0 573696 255136 67320 75 1826
1828 0 573568 255232 67120 91 1827
1829 0 573504 255296 67040 91 1828
1830 0 573312 255072 66800 64 1829
1831 0 573120 255008 66640 60 1830
1832 0 573088 254784 66520 51 1831
1833 0 573088 254656 66520 40 1832
1834 0 573472 255520 66920 75 1829
1835 0 573600 255776 66920 75 1834
1836 0 573600 256032 66880 40 1835
1837 0 573632 256192 66840 51 1836
1838 0 576832 255840 70840 202 1806
1839 0 576896 256096 70840 102 1838
1840 0 576896 256352 70760 139 1839
1841 0 576992 256608 70800 101 1840
1842 0 577024 256864 70760 98 1841
1843 0 577024 257120 70720 102 1842
1844 0 577024 257184 70720 98 1843
1845 0 577152 257344 70920 32 1844
1846 0 577216 257504 71120 32 1845
1847 0 577280 257760 71040 40 1846
1848 0 577344 257888 70960 32 1847
1849 0 576960 257408 70560 81 1844
1850 0 577024 257664 70520 75 1849
1851 0 577216 257888 70520 90 1850
1852 0 577408 258048 70480 102 1851
1853 0 577632 258240 70480 80 1852
1854 0 577760 258496 70480 124 1853
1855 0 577952 258656 70320 96 1854
1856 0 578144 258784 70160 71 1855
1857 0 578336 258976 70080 81 1856
1858 0 578464 259200 70040 107 1857
1859 0 578560 259392 69880 124 1858
1860 0 578784 259584 69880 107 1859
1861 0 578976 259776 69840 120 1860
1862 0 579136 260000 69800 51 1861
1863 0 579328 260160 69720 75 1862
1864 0 579552 260288 69760 80 1863
1865 0 579712 260480 69800 120 1864
1866 0 579872 260704 69800 124 1865
1867 0 580064 260928 69800 81 1866
1868 0 580256 261120 69720 60 1867
1869 0 580448 261312 69720 115 1868
1870 0 580640 261472 69640 124 1869
1871 0 580864 261600 69600 154 1870
1872 0 581088 261696 69480 51 1871
1873 0 581280 261856 69360 115 1872
1874 0 581504 261952 69240 71 1873
1875 0 581728 262080 69160 101 1874
1876 0 581952 262240 69040 98 1875
1877 0 582176 262336 68960 71 1876
1878 0 582336 262464 68800 71 1877
1879 0 582528 262592 68680 64 1878
1880 0 582752 262688 68560 98 1879
1881 0 582976 262848 68480 91 1880
1882 0 583168 263008 68360 86 1881
1883 0 583360 263168 68240 91 1882
1884 0 583584 263296 68240 71 1883
1885 0 583808 263424 68240 81 1884
1886 0 584032 263552 68240 86 1885
1887 0 584256 263680 68280 80 1886
1888 0 584512 263744 68360 91 1887
1889 0 584768 263808 68360 80 1888
1890 0 585024 263872 68360 107 1889
1891 0 585280 263904 68360 80 1890
1892 0 585536 263968 68360 102 1891
1893 0 585760 264096 68280 101 1892
1894 0 585984 264224 68120 75 1893
1895 0 586176 264416 68000 60 1894
1896 0 586400 264544 67840 102 1895
1897 0 586624 264640 67720 98 1896
1898 0 586675.4 264586.5 67680 90 1897
1899 0 586801 264517.9 67560 -1 1898
1900 0 586970.4 264466.06 67400 -1 1899
1901 0 587184.8 264530.53 67200 -1 1900
1902 0 587506.75 264828.38 67040 -1 1901
1903 0 588042.9 265245.06 67080 -1 1902
1904 0 588365.25 265531.7 67160 -1 1903
1905 0 588355.5 265968.38 67160 -1 1904
1906 0 588776.1 266551.06 67200 -1 1905
1907 0 588840.9 266604.34 67240 -1 1906
1908 0 588952.75 266726 67320 -1 1907
1909 0 589221.9 266886.6 67400 -1 1908
1910 0 589484.1 267225.75 67480 -1 1909
1911 0 589501.8 267324.94 67560 -1 1910
1912 0 589607.56 267562.72 67800 -1 1911
1913 0 589626.06 267547 67920 -1 1912
1914 0 589680.25 267531.06 68040 -1 1913
1915 0 589807.25 267554.56 68160 -1 1914
1916 0 589853.9 267542.25 68320 -1 1915
1917 0 589888.8 267525.5 68520 -1 1916
1918 0 588240.75 266258.72 67080 -1 1905
1919 0 588232.6 266210.78 67040 -1 1918
1920 0 588192.25 266280.3 66920 -1 1919
1921 0 575232 256192 77120 128 1766
1922 0 575296 256000 77320 153 1921
1923 0 575296 255776 77440 166 1922
1924 0 575296 255552 77560 273 1923
1925 0 575296 255296 77560 284 1924
1926 0 575040 255200 77600 226 1925
1927 0 574784 255136 77600 204 1926
1928 0 574624 255008 77440 166 1927
1929 0 574432 254880 77320 137 1928
1930 0 574272 254720 77200 178 1929
1931 0 574080 254656 77000 286 1930
1932 0 574112 254912 76920 186 1931
1933 0 574272 255072 76760 32 1932
1934 0 574304 255104 76720 45 1933
1935 0 574464 254912 76520 64 1934
1936 0 574592 255072 76320 60 1935
1937 0 574592 255104 76240 32 1936
1938 0 574528 255424 76640 32 1934
1939 0 574592 255712 77000 32 1938
1940 0 574816 255488 76600 32 1938
1941 0 574944 255392 76840 32 1940
1942 0 575328 255232 76920 32 1941
1943 0 573920 254528 77040 284 1931
1944 0 573728 254368 77080 229 1943
1945 0 573472 254272 77120 194 1944
1946 0 573248 254144 77120 172 1945
1947 0 573056 253952 77080 208 1946
1948 0 572864 253760 77040 214 1947
1949 0 572704 253536 77080 245 1948
1950 0 572576 253344 77200 202 1949
1951 0 572448 253120 77080 200 1950
1952 0 572256 252992 76960 190 1951
1953 0 572064 252832 76880 186 1952
1954 0 571872 252640 76880 175 1953
1955 0 571680 252480 76760 160 1954
1956 0 571488 252352 76600 164 1955
1957 0 571264 252192 76480 203 1956
1958 0 571072 252032 76400 143 1957
1959 0 570880 251808 76400 178 1958
1960 0 570848 251552 76400 176 1959
1961 0 570688 251360 76320 214 1960
1962 0 570432 251264 76280 224 1961
1963 0 570240 251072 76240 207 1962
1964 0 570048 250912 76200 175 1963
1965 0 569856 250720 76160 197 1964
1966 0 569792 250912 75960 204 1965
1967 0 569824 251136 75760 200 1966
1968 0 569760 251200 75480 96 1967
1969 0 569600 251328 75280 120 1968
1970 0 569376 251328 75160 51 1969
1971 0 569344 251328 75120 45 1970
1972 0 569728 250592 76120 181 1965
1973 0 569536 250432 76160 234 1972
1974 0 569408 250208 76160 189 1973
1975 0 569216 249984 76160 240 1974
1976 0 569088 249760 76160 235 1975
1977 0 568992 249504 76160 186 1976
1978 0 568928 249248 76160 192 1977
1979 0 568768 249056 76200 131 1978
1980 0 568576 248864 76200 181 1979
1981 0 568416 248640 76200 181 1980
1982 0 568352 248576 76440 218 1981
1983 0 568352 248384 76640 284 1982
1984 0 568416 248192 76840 262 1983
1985 0 568512 248032 77040 270 1984
1986 0 568480 247808 77160 266 1985
1987 0 568352 247552 77160 242 1986
1988 0 568224 247328 77320 283 1987
1989 0 568128 247072 77400 277 1988
1990 0 567936 246848 77400 281 1989
1991 0 567776 246656 77560 189 1990
1992 0 567680 246464 77720 176 1991
1993 0 567488 246272 77760 197 1992
1994 0 567360 246048 77840 203 1993
1995 0 567360 245824 78000 245 1994
1996 0 567264 245600 78080 227 1995
1997 0 567232 245376 78280 226 1996
1998 0 567104 245216 78440 251 1997
1999 0 566944 245024 78560 249 1998
2000 0 566752 244832 78640 261 1999
2001 0 566592 244608 78680 221 2000
2002 0 566400 244416 78680 230 2001
2003 0 566208 244224 78720 258 2002
2004 0 566016 244064 78800 245 2003
2005 0 565856 243904 78920 262 2004
2006 0 565632 243776 78920 272 2005
2007 0 565536 243552 79040 296 2006
2008 0 565440 243360 79200 186 2007
2009 0 565312 243200 79360 256 2008
2010 0 565088 243168 79480 257 2009
2011 0 564928 243072 79680 196 2010
2012 0 564704 242944 79720 224 2011
2013 0 564512 242752 79720 261 2012
2014 0 564288 242656 79800 227 2013
2015 0 564064 242656 80000 236 2014
2016 0 563840 242592 80120 202 2015
2017 0 563616 242464 80160 181 2016
2018 0 563424 242304 80200 141 2017
2019 0 563168 242240 80200 176 2018
2020 0 563136 242240 80200 189 2019
2021 0 563008 242432 80360 143 2020
2022 0 562848 242528 80560 124 2021
2023 0 562592 242592 80640 51 2022
2024 0 562336 242624 80720 32 2023
2025 0 562272 242624 80800 32 2024
2026 0 562912 242112 80200 136 2020
2027 0 562720 241952 80240 120 2026
2028 0 562592 241824 80320 60 2027
2029 0 562400 242016 80360 96 2028
2030 0 562208 242176 80440 51 2029
2031 0 562080 242400 80440 32 2030
2032 0 562336 242368 80200 32 2031
2033 0 562400 241632 80400 75 2028
2034 0 562240 241472 80520 156 2033
2035 0 562112 241344 80640 205 2034
2036 0 562112 241504 80880 124 2035
2037 0 562048 241632 81000 98 2036
2038 0 562144 241728 81240 98 2037
2039 0 562336 241920 81320 40 2038
2040 0 562528 242112 81320 40 2039
2041 0 562752 242048 81200 51 2040
2042 0 562848 242016 81000 45 2041
2043 0 561920 241888 81000 90 2037
2044 0 561824 242080 81000 124 2043
2045 0 561632 242112 80840 32 2044
2046 0 561664 242144 80600 32 2045
2047 0 561792 242336 81000 32 2044
2048 0 562016 242432 81080 32 2047
2049 0 562048 242272 81120 40 2048
2050 0 561952 241152 80600 200 2035
2051 0 561696 241088 80560 212 2050
2052 0 561472 240992 80640 228 2051
2053 0 561312 240800 80800 288 2052
2054 0 561312 240608 81000 319 2053
2055 0 561056 240576 81000 244 2054
2056 0 560800 240576 81120 234 2055
2057 0 560672 240416 81280 200 2056
2058 0 560512 240224 81440 164 2057
2059 0 560480 240064 81640 239 2058
2060 0 560320 239904 81760 228 2059
2061 0 560224 239648 81840 277 2060
2062 0 560128 239424 82000 244 2061
2063 0 560096 239168 82080 219 2062
2064 0 560064 238912 82080 241 2063
2065 0 560064 238656 82080 202 2064
2066 0 559936 238432 82160 279 2065
2067 0 559744 238240 82080 241 2066
2068 0 559552 238144 82280 269 2067
2069 0 559328 238016 82320 283 2068
2070 0 559136 237824 82280 286 2069
2071 0 558976 237600 82280 271 2070
2072 0 558816 237440 82480 267 2071
2073 0 558656 237280 82640 229 2072
2074 0 558560 237088 82800 219 2073
2075 0 558432 236864 82960 217 2074
2076 0 558400 236640 83080 228 2075
2077 0 558400 236384 83120 189 2076
2078 0 558464 236160 83280 261 2077
2079 0 558432 235904 83240 245 2078
2080 0 558592 235712 83160 258 2079
2081 0 558656 235488 83040 237 2080
2082 0 558592 235232 83120 227 2081
2083 0 558464 235008 83120 271 2082
2084 0 558240 234944 83240 260 2083
2085 0 558144 234720 83360 181 2084
2086 0 557984 234560 83560 189 2085
2087 0 557984 234400 83760 181 2086
2088 0 557920 234176 83920 124 2087
2089 0 557920 233952 84120 104 2088
2090 0 557920 233856 84160 98 2089
2091 0 558144 233728 84080 60 2090
2092 0 558400 233696 84080 107 2091
2093 0 558592 233728 84120 80 2092
2094 0 558592 233984 84160 40 2093
2095 0 558592 234080 84400 75 2094
2096 0 558336 234080 84400 108 2095
2097 0 558752 233696 84320 32 2093
2098 0 558688 233600 84560 75 2097
2099 0 558368 233440 84600 32 2098
2100 0 557856 233696 84360 98 2090
2101 0 557792 233504 84520 139 2100
2102 0 557824 233344 84720 153 2101
2103 0 557952 233152 84880 148 2102
2104 0 557984 232960 84960 197 2103
2105 0 557984 232768 84760 189 2104
2106 0 558080 232800 84480 104 2105
2107 0 558208 232960 84280 60 2106
2108 0 558176 233024 84040 32 2107
2109 0 558176 233088 84000 32 2108
2110 0 557984 232768 85160 186 2104
2111 0 557984 232512 85200 200 2110
2112 0 558048 232416 85440 134 2111
2113 0 558112 232288 85680 131 2112
2114 0 558272 232064 85760 217 2113
2115 0 558368 231840 85880 210 2114
2116 0 558368 231776 85960 192 2115
2117 0 558144 231616 86000 226 2116
2118 0 557984 231392 86040 203 2117
2119 0 557760 231328 86200 108 2118
2120 0 557568 231296 86360 128 2119
2121 0 557472 231296 86600 96 2120
2122 0 557440 231296 86680 51 2121
2123 0 557568 231456 86760 32 2122
2124 0 557440 231040 86680 51 2122
2125 0 557408 230624 86960 32 2124
2126 0 557472 230624 86960 32 2125
2127 0 558464 231808 86240 207 2116
2128 0 558592 231744 86480 229 2127
2129 0 558528 231584 86720 192 2128
2130 0 558528 231456 86960 150 2129
2131 0 558528 231232 87120 229 2130
2132 0 558432 231008 87280 229 2131
2133 0 558336 230816 87440 240 2132
2134 0 558176 230592 87560 267 2133
2135 0 558176 230528 87840 206 2134
2136 0 558048 230368 88000 217 2135
2137 0 557952 230112 88000 237 2136
2138 0 558016 229888 88120 221 2137
2139 0 557920 229728 88360 209 2138
2140 0 557824 229600 88600 210 2139
2141 0 557664 229504 88800 244 2140
2142 0 557792 229344 89000 181 2141
2143 0 557856 229184 89200 156 2142
2144 0 557888 228992 89360 163 2143
2145 0 557984 228832 89560 124 2144
2146 0 558080 228672 89760 128 2145
2147 0 558112 228512 89960 221 2146
2148 0 557888 228352 89960 164 2147
2149 0 557632 228320 89920 203 2148
2150 0 557376 228352 90040 81 2149
2151 0 557152 228320 90200 71 2150
2152 0 557248 228320 90440 148 2151
2153 0 557248 228320 90600 101 2152
2154 0 558240 228320 90120 164 2147
2155 0 558240 228192 90360 178 2154
2156 0 558240 228128 90640 164 2155
2157 0 558240 228000 90880 235 2156
2158 0 558240 227840 91080 235 2157
2159 0 558240 227616 91200 156 2158
2160 0 558144 227424 91360 202 2159
2161 0 557920 227296 91360 166 2160
2162 0 557696 227168 91400 150 2161
2163 0 557504 226976 91520 197 2162
2164 0 557440 226816 91720 122 2163
2165 0 557216 226784 91840 157 2164
2166 0 557056 226624 92000 185 2165
2167 0 556992 226432 92200 228 2166
2168 0 557056 226240 92400 274 2167
2169 0 557184 226144 92600 266 2168
2170 0 557440 226240 92520 244 2169
2171 0 557664 226368 92520 160 2170
2172 0 557856 226560 92480 98 2171
2173 0 558080 226720 92400 60 2172
2174 0 558240 226880 92240 45 2173
2175 0 557280 225920 92760 200 2169
2176 0 557248 225728 92880 160 2175
2177 0 557408 225536 92760 91 2176
2178 0 557632 225408 92760 32 2177
2179 0 557888 225408 92760 81 2178
2180 0 557920 225408 92760 98 2179
2181 0 557248 225504 93040 166 2176
2182 0 557280 225280 93200 178 2181
2183 0 557152 225024 93280 218 2182
2184 0 557120 224864 93480 219 2183
2185 0 557024 224736 93680 189 2184
2186 0 557056 224704 93960 108 2185
2187 0 557056 224544 94160 140 2186
2188 0 557056 224384 94360 107 2187
2189 0 557056 224224 94560 98 2188
2190 0 557024 224096 94800 163 2189
2191 0 557024 223936 95040 131 2190
2192 0 557184 223808 95240 128 2191
2193 0 557312 223680 95440 214 2192
2194 0 557312 223648 95480 219 2193
2195 0 557184 223808 95640 164 2194
2196 0 557216 224064 95640 64 2195
2197 0 557312 224320 95640 107 2196
2198 0 557120 224448 95520 81 2197
2199 0 557088 224448 95480 60 2198
2200 0 557248 223552 95720 197 2194
2201 0 557088 223552 95920 203 2200
2202 0 557088 223488 96200 229 2201
2203 0 557184 223360 96440 203 2202
2204 0 557120 223264 96680 163 2203
2205 0 557088 223136 96920 172 2204
2206 0 557056 222976 97120 208 2205
2207 0 557088 222816 97360 181 2206
2208 0 556896 222688 97480 217 2207
2209 0 556736 222528 97600 202 2208
2210 0 556544 222336 97560 164 2209
2211 0 556512 222080 97520 178 2210
2212 0 556416 221824 97640 204 2211
2213 0 556288 221664 97840 141 2212
2214 0 556352 221568 98080 214 2213
2215 0 556320 221408 98320 160 2214
2216 0 556256 221248 98560 143 2215
2217 0 556256 221248 98600 141 2216
2218 0 556416 221440 98680 163 2217
2219 0 556672 221568 98720 81 2218
2220 0 556896 221760 98720 45 2219
2221 0 556768 221952 98600 131 2220
2222 0 556832 222112 98400 178 2221
2223 0 556192 221120 98840 160 2217
2224 0 556128 220960 99080 176 2223
2225 0 556128 220896 99160 178 2224
2226 0 556320 220928 99320 135 2225
2227 0 556448 221152 99440 91 2226
2228 0 556448 221312 99640 86 2227
2229 0 556448 221472 99440 86 2228
2230 0 556480 221504 99400 98 2229
2231 0 556000 220672 99320 198 2225
2232 0 555936 220512 99520 217 2231
2233 0 555968 220320 99680 192 2232
2234 0 555968 220256 99760 150 2233
2235 0 556160 220288 99920 45 2234
2236 0 556352 220384 100080 80 2235
2237 0 556544 220512 100200 102 2236
2238 0 556352 220640 100320 32 2237
2239 0 555968 220064 99960 71 2234
2240 0 556000 219904 100160 104 2239
2241 0 556000 219680 100320 163 2240
2242 0 556032 219520 100520 137 2241
2243 0 556064 219360 100720 185 2242
2244 0 556128 219264 100960 189 2243
2245 0 556384 219296 100960 60 2244
2246 0 556640 219392 100960 60 2245
2247 0 556832 219584 100960 32 2246
2248 0 556864 219840 100920 60 2247
2249 0 556736 219968 100720 32 2248
2250 0 556096 219136 101200 164 2244
2251 0 556096 218976 101440 196 2250
2252 0 556224 218816 101600 209 2251
2253 0 556384 218656 101760 140 2252
2254 0 556512 218496 101960 134 2253
2255 0 556576 218336 102160 128 2254
2256 0 556544 218272 102440 40 2255
2257 0 556320 218208 102560 32 2256
2258 0 556224 218080 102760 140 2257
2259 0 556224 217920 102960 163 2258
2260 0 556224 217760 103160 178 2259
2261 0 556288 217504 103200 156 2260
2262 0 556320 217280 103320 128 2261
2263 0 556448 217120 103480 120 2262
2264 0 556544 216992 103720 120 2263
2265 0 556608 216928 103800 148 2264
2266 0 556832 217056 103800 98 2265
2267 0 556992 217216 103920 148 2266
2268 0 557184 217312 104080 51 2267
2269 0 557216 217120 104280 124 2268
2270 0 556608 216800 104040 101 2265
2271 0 556704 216608 104240 166 2270
2272 0 556800 216384 104320 186 2271
2273 0 556832 216128 104400 166 2272
2274 0 556992 216000 104600 207 2273
2275 0 557024 215840 104840 226 2274
2276 0 557184 215680 105040 154 2275
2277 0 557312 215488 105200 137 2276
2278 0 557440 215360 105400 203 2277
2279 0 557504 215136 105520 208 2278
2280 0 557696 214944 105600 166 2279
2281 0 557728 214688 105680 217 2280
2282 0 557696 214432 105680 196 2281
2283 0 557600 214208 105760 192 2282
2284 0 557664 214048 106000 209 2283
2285 0 557568 213920 106200 197 2284
2286 0 557568 213824 106440 104 2285
2287 0 557568 213600 106560 163 2286
2288 0 557728 213408 106640 163 2287
2289 0 557856 213184 106640 128 2288
2290 0 557856 212960 106760 181 2289
2291 0 557888 212704 106880 153 2290
2292 0 557952 212512 107040 137 2291
2293 0 558048 212288 107120 136 2292
2294 0 558208 212064 107240 178 2293
2295 0 558304 211808 107280 104 2294
2296 0 558336 211648 107360 108 2295
2297 0 558080 211520 107560 32 2296
2298 0 557952 211360 107280 32 2297
2299 0 558496 211520 107520 202 2296
2300 0 558496 211296 107680 202 2299
2301 0 558528 211104 107840 136 2300
2302 0 558720 210912 107840 81 2301
2303 0 558880 210720 107920 124 2302
2304 0 559040 210560 108040 128 2303
2305 0 559264 210464 108160 148 2304
2306 0 559424 210304 108320 124 2305
2307 0 559680 210272 108320 107 2306
2308 0 559872 210176 108480 128 2307
2309 0 560096 210080 108560 137 2308
2310 0 560352 210016 108560 122 2309
2311 0 560512 209856 108720 156 2310
2312 0 560704 209664 108800 139 2311
2313 0 560736 209472 109000 148 2312
2314 0 560576 209312 109160 163 2313
2315 0 560384 209152 109280 148 2314
2316 0 560384 208992 109480 197 2315
2317 0 560384 208768 109640 124 2316
2318 0 560416 208672 109880 208 2317
2319 0 560544 208480 110040 175 2318
2320 0 560704 208320 110200 131 2319
2321 0 560800 208192 110440 154 2320
2322 0 560960 208064 110640 164 2321
2323 0 561056 207904 110840 150 2322
2324 0 561152 207712 111000 160 2323
2325 0 561248 207520 111160 218 2324
2326 0 561216 207296 111320 163 2325
2327 0 561184 207136 111520 51 2326
2328 0 561248 206976 111720 80 2327
2329 0 561376 206752 111840 101 2328
2330 0 561408 206592 112040 148 2329
2331 0 561472 206432 112240 154 2330
2332 0 561600 206272 112400 104 2331
2333 0 561632 206112 112600 141 2332
2334 0 561728 206016 112840 181 2333
2335 0 561856 205856 113000 163 2334
2336 0 562016 205696 113200 166 2335
2337 0 562240 205568 113280 163 2336
2338 0 562432 205472 113480 203 2337
2339 0 562336 205344 113680 186 2338
2340 0 562240 205120 113760 148 2339
2341 0 562272 204928 113960 107 2340
2342 0 562304 204672 114040 128 2341
2343 0 562272 204448 114160 51 2342
2344 0 562240 204256 114320 86 2343
2345 0 562208 204096 114520 150 2344
2346 0 562336 203904 114720 164 2345
2347 0 562368 203872 114760 186 2346
2348 0 562144 203968 114880 154 2347
2349 0 561952 204128 114920 224 2348
2350 0 561696 204192 114880 186 2349
2351 0 561472 204256 114760 120 2350
2352 0 561248 204320 114600 51 2351
2353 0 561280 204480 114360 91 2352
2354 0 561536 204512 114240 175 2353
2355 0 561536 204512 114200 150 2354
2356 0 562464 203680 114960 168 2347
2357 0 562592 203488 115120 128 2356
2358 0 562656 203328 115320 120 2357
2359 0 562784 203200 115520 124 2358
2360 0 562784 203040 115720 128 2359
2361 0 562752 202816 115840 124 2360
2362 0 562752 202560 115920 154 2361
2363 0 562816 202304 115960 178 2362
2364 0 563008 202112 116040 157 2363
2365 0 563200 201952 116120 164 2364
2366 0 563360 201824 116320 157 2365
2367 0 563424 201728 116560 115 2366
2368 0 563328 201664 116800 80 2367
2369 0 563232 201536 117000 102 2368
2370 0 563200 201376 117240 122 2369
2371 0 563136 201216 117440 134 2370
2372 0 563200 201088 117680 96 2371
2373 0 563392 201056 117880 107 2372
2374 0 563552 200960 118080 120 2373
2375 0 563616 200800 118280 153 2374
2376 0 563552 200640 118480 150 2375
2377 0 563648 200416 118640 128 2376
2378 0 563808 200192 118760 148 2377
2379 0 563968 200064 118960 148 2378
2380 0 564064 199936 119200 81 2379
2381 0 564160 199776 119400 163 2380
2382 0 564352 199584 119520 120 2381
2383 0 564480 199424 119680 75 2382
2384 0 564480 199200 119880 86 2383
2385 0 564544 199136 120160 176 2384
2386 0 564608 198912 120280 163 2385
2387 0 564640 198656 120320 154 2386
2388 0 564608 198432 120480 198 2387
2389 0 564672 198240 120640 202 2388
2390 0 564768 198176 120880 186 2389
2391 0 564896 198176 121120 185 2390
2392 0 565024 198176 121360 160 2391
2393 0 565088 198144 121640 160 2392
2394 0 565152 198080 121920 176 2393
2395 0 565216 197920 122120 181 2394
2396 0 565216 197696 122240 164 2395
2397 0 565312 197440 122280 140 2396
2398 0 565344 197184 122360 154 2397
2399 0 565312 196992 122520 197 2398
2400 0 565344 196768 122640 178 2399
2401 0 565408 196576 122840 190 2400
2402 0 565504 196384 123040 164 2401
2403 0 565568 196256 123280 160 2402
2404 0 565600 196256 123560 143 2403
2405 0 565696 196160 123800 153 2404
2406 0 565792 196096 124040 156 2405
2407 0 565952 196032 124240 101 2406
2408 0 566144 195840 124360 75 2407
2409 0 566208 195648 124560 104 2408
2410 0 566208 195424 124720 157 2409
2411 0 566272 195296 124960 186 2410
2412 0 566240 195168 125200 178 2411
2413 0 566208 195104 125440 163 2412
2414 0 566240 194976 125680 176 2413
2415 0 566368 194880 125880 204 2414
2416 0 566560 194816 126040 185 2415
2417 0 566752 194752 126200 163 2416
2418 0 566880 194592 126360 186 2417
2419 0 566816 194336 126440 181 2418
2420 0 566880 194176 126640 172 2419
2421 0 566944 194016 126880 150 2420
2422 0 567008 193856 127080 143 2421
2423 0 567136 193728 127280 148 2422
2424 0 567264 193568 127480 150 2423
2425 0 567392 193536 127720 128 2424
2426 0 567552 193440 127920 163 2425
2427 0 567616 193280 128120 141 2426
2428 0 567648 193120 128320 122 2427
2429 0 567680 192928 128520 124 2428
2430 0 567776 192672 128520 80 2429
2431 0 567840 192416 128520 51 2430
2432 0 568064 192416 128320 80 2431
2433 0 568320 192448 128280 75 2432
2434 0 568576 192544 128280 60 2433
2435 0 568672 192800 128280 81 2434
2436 0 568672 193056 128280 32 2435
2437 0 568672 193216 128440 32 2436
2438 0 567840 192192 128640 51 2431
2439 0 568000 192064 128840 98 2438
2440 0 567968 192192 129080 45 2439
2441 0 567968 192352 129000 32 2440
2442 0 568544 192064 129080 179 2440
2443 0 568544 192128 129000 217 2442
2444 0 568640 192352 128880 240 2443
2445 0 568544 192608 128840 172 2444
2446 0 568608 192576 128600 32 2445
2447 0 568352 192736 128480 32 2446
2448 0 568096 192608 128560 32 2447
2449 0 568352 192800 128840 163 2445
2450 0 568096 192896 128840 75 2449
2451 0 567840 192864 128840 64 2450
2452 0 567680 192640 128840 60 2451
2453 0 567680 192608 128840 45 2452
2454 0 568544 191968 129200 122 2442
2455 0 568512 191808 129400 150 2454
2456 0 568512 191584 129600 156 2455
2457 0 568672 191360 129720 153 2456
2458 0 568832 191264 129960 157 2457
2459 0 569056 191200 130120 163 2458
2460 0 569248 191136 130280 186 2459
2461 0 569440 191040 130440 197 2460
2462 0 569600 191008 130640 164 2461
2463 0 569856 191008 130760 175 2462
2464 0 570112 190912 130840 163 2463
2465 0 570336 190784 130880 197 2464
2466 0 570560 190688 130960 136 2465
2467 0 570784 190528 130960 178 2466
2468 0 570944 190336 131080 214 2467
2469 0 571040 190112 131200 230 2468
2470 0 571136 189920 131360 207 2469
2471 0 571168 189760 131560 210 2470
2472 0 571328 189728 131800 150 2471
2473 0 571552 189664 131920 163 2472
2474 0 571744 189536 132120 166 2473
2475 0 571936 189568 132280 183 2474
2476 0 572128 189600 132480 227 2475
2477 0 572288 189536 132720 275 2476
2478 0 572384 189408 132920 288 2477
2479 0 572256 189184 133040 197 2478
2480 0 572256 188960 133160 150 2479
2481 0 572256 188768 133360 98 2480
2482 0 572384 188608 133520 135 2481
2483 0 572544 188480 133680 122 2482
2484 0 572768 188352 133800 164 2483
2485 0 572992 188352 133960 163 2484
2486 0 573152 188384 134160 164 2485
2487 0 573216 188640 134160 150 2486
2488 0 573120 188896 134120 60 2487
2489 0 572960 189088 134040 102 2488
2490 0 573024 189120 133800 32 2489
2491 0 573184 189088 133600 51 2490
2492 0 573248 188832 133560 104 2491
2493 0 573216 188800 133520 86 2492
2494 0 573216 188352 134320 189 2486
2495 0 573248 188288 134560 160 2494
2496 0 573280 188128 134760 154 2495
2497 0 573280 187936 134960 120 2496
2498 0 573312 187776 135160 139 2497
2499 0 573440 187648 135360 150 2498
2500 0 573504 187488 135600 80 2499
2501 0 573472 187424 135840 135 2500
2502 0 573440 187360 136120 160 2501
2503 0 573536 187328 136360 178 2502
2504 0 573664 187168 136520 153 2503
2505 0 573824 187072 136720 197 2504
2506 0 573728 186880 136880 107 2505
2507 0 573600 186752 137120 64 2506
2508 0 573600 186816 137400 40 2507
2509 0 573696 186976 137600 60 2508
2510 0 573824 187104 137640 32 2509
2511 0 573888 187072 136760 200 2505
2512 0 574080 187200 136880 172 2511
2513 0 574272 187232 137040 140 2512
2514 0 574432 187232 137240 131 2513
2515 0 574592 187168 137440 137 2514
2516 0 574720 187008 137600 172 2515
2517 0 574848 186784 137680 246 2516
2518 0 574752 186592 137840 221 2517
2519 0 574784 186528 138080 164 2518
2520 0 574912 186464 138320 192 2519
2521 0 575072 186592 138520 154 2520
2522 0 575232 186592 138760 140 2521
2523 0 575424 186528 138960 190 2522
2524 0 575648 186560 139120 137 2523
2525 0 575904 186528 139160 96 2524
2526 0 575919 186607 139240 -1 2525
2527 0 576305 187095 139320 -1 2526
2528 0 576032 187136 139400 80 2527
2529 0 576288 187104 139520 160 2528
2530 0 576544 187104 139560 154 2529
2531 0 576768 187040 139680 160 2530
2532 0 576992 186976 139800 140 2531
2533 0 577152 186880 140000 122 2532
2534 0 577248 186848 140240 186 2533
2535 0 577376 186720 140440 192 2534
2536 0 577440 186560 140680 75 2535
2537 0 577536 186560 140920 124 2536
2538 0 577696 186528 141160 136 2537
2539 0 577856 186368 141280 124 2538
2540 0 578112 186368 141400 128 2539
2541 0 578368 186304 141440 166 2540
2542 0 578560 186144 141520 163 2541
2543 0 578816 186080 141560 153 2542
2544 0 579072 186080 141600 150 2543
2545 0 579328 185984 141680 150 2544
2546 0 579584 185888 141720 219 2545
2547 0 579808 186016 141680 164 2546
2548 0 580000 186144 141480 175 2547
2549 0 580064 186208 141240 229 2548
2550 0 579872 186336 141120 202 2549
2551 0 579616 186368 141120 204 2550
2552 0 579360 186400 141200 178 2551
2553 0 579104 186496 141160 168 2552
2554 0 579040 186528 141160 136 2553
2555 0 579744 185824 141800 166 2546
2556 0 580000 185760 141880 143 2555
2557 0 580224 185728 142040 102 2556
2558 0 580384 185728 142240 120 2557
2559 0 580320 185504 142240 140 2558
2560 0 580256 185248 142320 163 2559
2561 0 580096 185088 142160 32 2560
2562 0 579872 184960 142240 32 2561
2563 0 579648 185056 142160 115 2562
2564 0 579488 185216 142000 172 2563
2565 0 580608 185728 142400 150 2558
2566 0 580864 185728 142480 160 2565
2567 0 580928 185600 142720 178 2566
2568 0 581088 185728 142920 163 2567
2569 0 581312 185696 143080 140 2568
2570 0 581472 185760 143280 122 2569
2571 0 581632 185888 143440 128 2570
2572 0 581824 185984 143600 128 2571
2573 0 582048 186112 143640 128 2572
2574 0 582304 186176 143720 60 2573
2575 0 582400 186304 144120 160 2574
2576 0 582560 186304 144320 186 2575
2577 0 582624 186336 144600 148 2576
2578 0 582784 186400 144800 115 2577
2579 0 582880 186496 145040 163 2578
2580 0 583008 186624 145240 104 2579
2581 0 583168 186624 145440 163 2580
2582 0 583328 186688 145640 131 2581
2583 0 583456 186656 145880 137 2582
2584 0 583488 186496 146120 98 2583
2585 0 583616 186400 146320 104 2584
2586 0 583872 186400 146320 91 2585
2587 0 584128 186400 146320 120 2586
2588 0 584096 186560 146520 60 2587
2589 0 583968 186752 146360 32 2588
2590 0 583936 186816 146360 51 2589
2591 0 584096 186336 146560 32 2588
2592 0 584032 186240 146480 32 2591
2593 0 584160 186432 146640 32 2591
2594 0 584224 186368 146960 202 2593
2595 0 584448 186368 147080 219 2594
2596 0 584608 186336 147280 209 2595
2597 0 584768 186336 147480 200 2596
2598 0 584928 186400 147680 157 2597
2599 0 585120 186368 147840 128 2598
2600 0 585344 186240 147840 120 2599
2601 0 585600 186112 147840 203 2600
2602 0 585792 186144 148000 178 2601
2603 0 586016 186176 148120 206 2602
2604 0 586208 186144 148320 154 2603
2605 0 586464 186144 148400 131 2604
2606 0 586720 186208 148480 128 2605
2607 0 586912 186240 148640 139 2606
2608 0 587136 186240 148760 136 2607
2609 0 587392 186240 148760 139 2608
2610 0 587584 186112 148920 156 2609
2611 0 587808 186080 149040 150 2610
2612 0 588064 186048 149160 153 2611
2613 0 588256 185984 149320 153 2612
2614 0 588448 185888 149480 124 2613
2615 0 588640 185824 149640 137 2614
2616 0 588896 185888 149680 163 2615
2617 0 589152 185952 149760 176 2616
2618 0 589376 186016 149920 164 2617
2619 0 589600 186080 150040 154 2618
2620 0 589824 186112 150160 160 2619
2621 0 590080 186080 150240 160 2620
2622 0 590336 186080 150280 160 2621
2623 0 590592 186080 150320 139 2622
2624 0 590848 186048 150400 128 2623
2625 0 591104 185984 150440 124 2624
2626 0 591360 185920 150520 120 2625
2627 0 591616 185920 150560 120 2626
2628 0 591872 185920 150600 107 2627
2629 0 592128 185888 150600 124 2628
2630 0 592352 185760 150680 136 2629
2631 0 592608 185728 150720 160 2630
2632 0 592864 185728 150760 150 2631
2633 0 593120 185728 150760 212 2632
2634 0 593344 185632 150640 190 2633
2635 0 593600 185632 150640 166 2634
2636 0 593856 185664 150640 200 2635
2637 0 594080 185600 150760 207 2636
2638 0 594336 185568 150760 244 2637
2639 0 594592 185600 150720 237 2638
2640 0 594848 185536 150760 212 2639
2641 0 595072 185408 150880 202 2640
2642 0 595264 185280 151040 196 2641
2643 0 595520 185248 151080 139 2642
2644 0 595776 185248 151080 172 2643
2645 0 595968 185088 151160 197 2644
2646 0 596192 185056 151280 150 2645
2647 0 596448 185024 151320 164 2646
2648 0 596704 184992 151320 168 2647
2649 0 596960 184960 151280 163 2648
2650 0 597184 184960 151160 140 2649
2651 0 597440 184960 151160 163 2650
2652 0 597696 184896 151200 186 2651
2653 0 597920 184832 151320 196 2652
2654 0 598176 184832 151360 226 2653
2655 0 598432 184768 151400 200 2654
2656 0 598688 184704 151440 221 2655
2657 0 598944 184672 151440 198 2656
2658 0 599200 184640 151440 250 2657
2659 0 599456 184608 151400 268 2658
2660 0 599712 184544 151400 248 2659
2661 0 599968 184544 151400 242 2660
2662 0 600224 184512 151400 248 2661
2663 0 600448 184384 151440 272 2662
2664 0 600704 184320 151440 281 2663
2665 0 600960 184256 151440 257 2664
2666 0 601184 184160 151360 205 2665
2667 0 601440 184096 151280 175 2666
2668 0 601696 184032 151280 136 2667
2669 0 601952 184000 151280 124 2668
2670 0 602208 183968 151360 140 2669
2671 0 602464 184032 151440 202 2670
2672 0 602336 184224 151560 104 2671
2673 0 602176 184256 151760 228 2672
2674 0 602208 184320 152040 186 2673
2675 0 602240 184320 152320 51 2674
2676 0 601984 184320 152400 51 2675
2677 0 601888 184320 152400 80 2676
2678 0 602592 184064 151440 221 2671
2679 0 602784 184224 151560 256 2678
2680 0 603008 184256 151680 242 2679
2681 0 603264 184224 151720 221 2680
2682 0 603520 184192 151760 205 2681
2683 0 603776 184128 151760 221 2682
2684 0 604032 184128 151800 224 2683
2685 0 604288 184096 151800 237 2684
2686 0 604544 184064 151720 214 2685
2687 0 604800 183936 151720 150 2686
2688 0 605056 183872 151800 128 2687
2689 0 605312 183840 151840 128 2688
2690 0 605568 183808 151880 137 2689
2691 0 605824 183840 151880 153 2690
2692 0 606080 183904 151880 160 2691
2693 0 606272 184000 151720 150 2692
2694 0 606528 184000 151680 153 2693
2695 0 606784 184064 151640 181 2694
2696 0 607040 184160 151640 219 2695
2697 0 607296 184160 151560 241 2696
2698 0 607552 184096 151520 256 2697
2699 0 607808 184032 151560 236 2698
2700 0 608064 184000 151600 178 2699
2701 0 608288 184064 151720 166 2700
2702 0 608544 184064 151720 175 2701
2703 0 608768 184128 151600 218 2702
2704 0 609024 184160 151480 200 2703
2705 0 609280 184192 151440 209 2704
2706 0 609472 184256 151240 256 2705
2707 0 609312 184416 151120 104 2706
2708 0 609152 184416 150920 150 2707
2709 0 608896 184512 150800 148 2708
2710 0 608640 184480 150760 156 2709
2711 0 608384 184480 150760 131 2710
2712 0 608352 184480 150760 128 2711
2713 0 609536 184256 151200 253 2706
2714 0 609760 184224 151040 160 2713
2715 0 610016 184288 151000 115 2714
2716 0 610272 184352 151000 137 2715
2717 0 610528 184480 151000 148 2716
2718 0 610784 184480 151000 160 2717
2719 0 611040 184544 151000 186 2718
2720 0 611296 184608 150960 186 2719
2721 0 611552 184672 150920 208 2720
2722 0 611808 184672 150920 200 2721
2723 0 612064 184768 150920 120 2722
2724 0 612320 184768 150920 80 2723
2725 0 612576 184768 150920 150 2724
2726 0 612832 184864 150960 192 2725
2727 0 613088 184896 150960 148 2726
2728 0 613344 184992 150960 204 2727
2729 0 613600 184992 150960 181 2728
2730 0 613856 185024 151080 239 2729
2731 0 614112 185024 151120 256 2730
2732 0 614368 185056 151200 239 2731
2733 0 614624 184960 151200 202 2732
2734 0 614880 184960 151240 166 2733
2735 0 615136 185024 151360 202 2734
2736 0 615392 184992 151400 186 2735
2737 0 615648 184960 151440 150 2736
2738 0 615904 184896 151440 164 2737
2739 0 616160 184832 151480 181 2738
2740 0 616384 184672 151480 122 2739
2741 0 616640 184672 151480 178 2740
2742 0 616864 184800 151440 229 2741
2743 0 617120 184768 151480 200 2742
2744 0 617344 184736 151600 190 2743
2745 0 617504 184704 151800 128 2744
2746 0 617696 184736 151960 202 2745
2747 0 617952 184768 151960 208 2746
2748 0 618208 184800 151960 197 2747
2749 0 618432 184768 152120 178 2748
2750 0 618656 184864 152240 228 2749
2751 0 618848 185056 152200 272 2750
2752 0 618624 185216 152200 172 2751
2753 0 618432 185344 152320 64 2752
2754 0 618272 185408 152520 32 2753
2755 0 618112 185568 152400 64 2754
2756 0 617920 185568 152320 40 2755
2757 0 619104 185056 152280 212 2751
2758 0 619360 185088 152360 217 2757
2759 0 619584 185216 152440 256 2758
2760 0 619808 185312 152360 219 2759
2761 0 620032 185408 152440 202 2760
2762 0 620192 185568 152640 235 2761
2763 0 620416 185696 152760 175 2762
2764 0 620672 185696 152760 178 2763
2765 0 620896 185792 152840 189 2764
2766 0 621152 185824 152880 178 2765
2767 0 621376 185696 152840 175 2766
2768 0 621632 185728 152840 178 2767
2769 0 621888 185824 152880 263 2768
2770 0 622144 185888 152880 275 2769
2771 0 622336 185856 152720 197 2770
2772 0 622592 185888 152680 237 2771
2773 0 622816 185888 152800 206 2772
2774 0 623072 185856 152800 143 2773
2775 0 623328 185856 152800 128 2774
2776 0 623584 185888 152800 128 2775
2777 0 623808 185920 152960 150 2776
2778 0 624064 185984 153000 197 2777
2779 0 624320 186016 153080 189 2778
2780 0 624544 186048 153240 209 2779
2781 0 624800 186112 153360 262 2780
2782 0 625024 186080 153480 224 2781
2783 0 625280 186048 153560 209 2782
2784 0 625504 185984 153720 163 2783
2785 0 625760 185952 153720 168 2784
2786 0 626016 185920 153800 176 2785
2787 0 626272 185920 153840 194 2786
2788 0 626528 185856 153920 226 2787
2789 0 626752 185824 154080 181 2788
2790 0 626976 185792 154240 140 2789
2791 0 627232 185760 154360 197 2790
2792 0 627296 185600 154160 81 2791
2793 0 627296 185472 153920 45 2792
2794 0 627328 185312 153720 75 2793
2795 0 627424 185312 153760 71 2794
2796 0 627488 185696 154480 168 2791
2797 0 627712 185568 154520 175 2796
2798 0 627968 185568 154480 153 2797
2799 0 628224 185568 154520 150 2798
2800 0 628416 185536 154680 181 2799
2801 0 628384 185440 154960 140 2800
2802 0 628224 185280 155080 150 2801
2803 0 628320 185024 155040 131 2802
2804 0 628672 184928 155360 32 2803
2805 0 628640 185440 154680 150 2800
2806 0 628800 185312 154840 137 2805
2807 0 628992 185120 154920 163 2806
2808 0 629152 184960 155040 131 2807
2809 0 629184 184736 155160 150 2808
2810 0 629376 184544 155160 175 2809
2811 0 629600 184416 155200 224 2810
2812 0 629856 184384 155240 235 2811
2813 0 630080 184256 155280 269 2812
2814 0 630272 184128 155400 273 2813
2815 0 630496 183968 155440 264 2814
2816 0 630656 183776 155480 300 2815
2817 0 630816 183584 155440 256 2816
2818 0 631008 183424 155280 275 2817
2819 0 631232 183296 155280 267 2818
2820 0 631456 183168 155240 237 2819
2821 0 631616 182944 155120 200 2820
2822 0 631808 182752 155040 172 2821
2823 0 632032 182560 155040 202 2822
2824 0 632288 182496 155040 212 2823
2825 0 632480 182336 154960 268 2824
2826 0 632672 182176 154880 212 2825
2827 0 632896 182080 154800 163 2826
2828 0 633088 181888 154720 102 2827
2829 0 633312 181792 154600 131 2828
2830 0 633344 181600 154760 115 2829
2831 0 633344 181344 154760 86 2830
2832 0 633504 181184 154840 32 2831
2833 0 633408 181760 154480 139 2829
2834 0 633536 181600 154280 143 2833
2835 0 633696 181408 154120 183 2834
2836 0 633888 181248 154000 172 2835
2837 0 634112 181216 153880 150 2836
2838 0 634336 181216 153760 150 2837
2839 0 634592 181152 153760 154 2838
2840 0 634784 181088 153560 128 2839
2841 0 634944 180992 153360 75 2840
2842 0 635104 180832 153200 134 2841
2843 0 635360 180768 153160 154 2842
2844 0 635584 180736 153000 143 2843
2845 0 635808 180640 152880 163 2844
2846 0 636000 180416 152840 181 2845
2847 0 636192 180224 152840 150 2846
2848 0 636384 180032 152920 136 2847
2849 0 636640 179968 152920 168 2848
2850 0 636896 179936 152880 208 2849
2851 0 637152 179936 152840 205 2850
2852 0 637408 179936 152800 212 2851
2853 0 637664 179904 152800 249 2852
2854 0 637920 179840 152800 237 2853
2855 0 638144 179840 152680 235 2854
2856 0 638304 179776 152480 289 2855
2857 0 638368 179616 152280 384 2856
2858 0 638624 179552 152160 353 2857
2859 0 638784 179424 152000 331 2858
2860 0 638976 179392 151840 313 2859
2861 0 639200 179328 151720 295 2860
2862 0 639328 179104 151680 322 2861
2863 0 639552 178944 151600 346 2862
2864 0 639776 178816 151520 288 2863
2865 0 640032 178784 151440 242 2864
2866 0 640288 178720 151400 338 2865
2867 0 640480 178656 151240 284 2866
2868 0 640672 178528 151120 295 2867
2869 0 640896 178496 150920 164 2868
2870 0 641152 178464 150880 131 2869
2871 0 641376 178304 150880 190 2870
2872 0 641632 178176 150840 202 2871
2873 0 641888 178112 150800 190 2872
2874 0 642144 178048 150720 197 2873
2875 0 642400 178016 150720 186 2874
2876 0 642656 177984 150760 207 2875
2877 0 642880 177824 150800 229 2876
2878 0 643104 177696 150840 245 2877
2879 0 643360 177632 150800 235 2878
2880 0 643616 177632 150720 212 2879
2881 0 643840 177664 150600 214 2880
2882 0 644096 177696 150520 204 2881
2883 0 644352 177696 150440 217 2882
2884 0 644608 177696 150360 183 2883
2885 0 644864 177696 150280 175 2884
2886 0 645088 177696 150080 272 2885
2887 0 645312 177568 150080 288 2886
2888 0 645568 177536 150080 296 2887
2889 0 645824 177472 150040 302 2888
2890 0 646048 177376 149960 284 2889
2891 0 646304 177344 149960 282 2890
2892 0 646528 177216 149960 230 2891
2893 0 646752 177120 149880 197 2892
2894 0 647008 177120 149880 226 2893
2895 0 647264 177024 149840 209 2894
2896 0 647456 176992 149680 164 2895
2897 0 647712 176928 149680 128 2896
2898 0 647936 176768 149680 189 2897
2899 0 648160 176640 149600 257 2898
2900 0 648352 176544 149440 282 2899
2901 0 648608 176480 149400 256 2900
2902 0 648864 176416 149320 275 2901
2903 0 649120 176320 149280 300 2902
2904 0 649376 176288 149240 270 2903
2905 0 649632 176256 149200 240 2904
2906 0 649888 176224 149160 186 2905
2907 0 650112 176096 149080 268 2906
2908 0 650336 175936 149080 370 2907
2909 0 650592 175840 149080 327 2908
2910 0 650848 175840 149080 286 2909
2911 0 651040 175648 149040 291 2910
2912 0 651264 175520 149040 273 2911
2913 0 651520 175456 149120 156 2912
2914 0 651776 175456 149160 136 2913
2915 0 652032 175392 149160 166 2914
2916 0 652288 175296 149120 137 2915
2917 0 652544 175264 149040 143 2916
2918 0 652736 175104 148920 217 2917
2919 0 652992 175008 148800 280 2918
2920 0 653184 174848 148640 329 2919
2921 0 653440 174784 148560 266 2920
2922 0 653696 174688 148600 275 2921
2923 0 653952 174624 148600 322 2922
2924 0 654176 174560 148480 312 2923
2925 0 654336 174432 148320 226 2924
2926 0 654560 174240 148320 168 2925
2927 0 654816 174240 148320 192 2926
2928 0 655040 174144 148400 148 2927
2929 0 655264 174048 148480 102 2928
2930 0 655520 174048 148480 124 2929
2931 0 655776 174048 148560 204 2930
2932 0 656032 174048 148560 198 2931
2933 0 656288 174080 148560 261 2932
2934 0 656544 174080 148480 288 2933
2935 0 656800 174080 148560 230 2934
2936 0 657024 174112 148720 217 2935
2937 0 657216 174144 148920 236 2936
2938 0 657440 174016 148960 253 2937
2939 0 657632 173984 149120 228 2938
2940 0 657504 174112 149320 136 2939
2941 0 657376 174208 149560 98 2940
2942 0 657344 174368 149760 51 2941
2943 0 657568 174400 149880 120 2942
2944 0 657760 174464 150000 136 2943
2945 0 657792 173984 149120 221 2939
2946 0 657984 173920 149320 217 2945
2947 0 658144 173888 149520 237 2946
2948 0 658336 173952 149680 178 2947
2949 0 658592 173952 149720 153 2948
2950 0 658848 173984 149760 163 2949
2951 0 659008 174112 149920 186 2950
2952 0 659168 174144 150120 272 2951
2953 0 659392 174176 150320 320 2952
2954 0 659616 174112 150440 300 2953
2955 0 659872 174048 150520 270 2954
2956 0 660064 173920 150720 277 2955
2957 0 660288 173824 150880 291 2956
2958 0 660544 173824 150920 257 2957
2959 0 660800 173792 150880 257 2958
2960 0 661056 173792 150920 212 2959
2961 0 661312 173792 150960 192 2960
2962 0 661504 173760 151120 163 2961
2963 0 661696 173824 151320 163 2962
2964 0 661952 173920 151440 229 2963
2965 0 662112 173952 151640 257 2964
2966 0 662336 173952 151840 251 2965
2967 0 662592 173920 151880 239 2966
2968 0 662848 173920 151880 224 2967
2969 0 663104 173888 151800 263 2968
2970 0 663360 173952 151800 373 2969
2971 0 663616 173920 151760 362 2970
2972 0 663872 173856 151760 314 2971
2973 0 664128 173792 151760 277 2972
2974 0 664352 173760 151880 256 2973
2975 0 664608 173760 151920 137 2974
2976 0 664832 173824 152040 163 2975
2977 0 664992 173856 152240 203 2976
2978 0 665184 174016 152400 312 2977
2979 0 665088 174240 152240 266 2978
2980 0 665088 174496 152240 254 2979
2981 0 665216 174720 152240 234 2980
2982 0 665408 174816 152080 262 2981
2983 0 665600 174816 151880 150 2982
2984 0 665856 174816 151840 40 2983
2985 0 666080 174816 151640 86 2984
2986 0 666304 174912 151520 91 2985
2987 0 666464 174912 151440 75 2986
2988 0 665280 174048 152520 286 2978
2989 0 665536 174176 152600 209 2988
2990 0 665696 174304 152760 226 2989
2991 0 665888 174496 152800 181 2990
2992 0 666144 174624 152800 189 2991
2993 0 666400 174656 152840 160 2992
2994 0 666656 174720 152920 205 2993
2995 0 666912 174720 153000 256 2994
2996 0 667168 174720 153040 181 2995
2997 0 667424 174720 153080 217 2996
2998 0 667680 174720 153080 134 2997
2999 0 667936 174752 153080 246 2998
3000 0 668192 174688 153080 186 2999
3001 0 668416 174528 153080 128 3000
3002 0 668672 174432 153120 137 3001
3003 0 668928 174336 153120 204 3002
3004 0 669184 174208 153160 175 3003
3005 0 669440 174176 153240 153 3004
3006 0 669696 174144 153280 107 3005
3007 0 669920 174016 153280 143 3006
3008 0 670112 173824 153280 214 3007
3009 0 670272 173664 153440 229 3008
3010 0 670464 173504 153560 209 3009
3011 0 670624 173312 153680 185 3010
3012 0 670784 173088 153760 219 3011
3013 0 670912 172864 153840 194 3012
3014 0 671008 172672 154000 137 3013
3015 0 671040 172512 154200 98 3014
3016 0 671040 172288 154320 80 3015
3017 0 671040 172032 154320 91 3016
3018 0 671040 171776 154400 148 3017
3019 0 671008 171584 154400 166 3018
3020 0 671008 171328 154320 40 3019
3021 0 670976 171104 154160 81 3020
3022 0 670976 170944 153960 163 3021
3023 0 670848 170784 153760 172 3022
3024 0 670848 170560 153560 107 3023
3025 0 670784 170400 153360 60 3024
3026 0 670752 170208 153160 96 3025
3027 0 670752 170048 152960 101 3026
3028 0 670816 169792 152880 120 3027
3029 0 670976 169632 152680 120 3028
3030 0 671104 169440 152520 107 3029
3031 0 671136 169216 152400 86 3030
3032 0 671232 168960 152280 81 3031
3033 0 671264 168704 152200 80 3032
3034 0 671264 168448 152120 45 3033
3035 0 671200 168224 151960 122 3034
3036 0 671136 168000 151800 102 3035
3037 0 671072 167808 151600 137 3036
3038 0 670976 167616 151440 120 3037
3039 0 670880 167360 151360 160 3038
3040 0 670752 167168 151240 45 3039
3041 0 670624 166912 151240 90 3040
3042 0 670624 166656 151240 104 3041
3043 0 670592 166432 151120 81 3042
3044 0 670592 166176 151120 128 3043
3045 0 670560 165920 151240 136 3044
3046 0 670720 165920 151440 104 3045
3047 0 670848 165824 151640 124 3046
3048 0 670848 165760 151920 181 3047
3049 0 670944 165600 152120 120 3048
3050 0 670912 165440 152320 40 3049
3051 0 670816 165440 152320 40 3050
3052 0 670880 171552 154640 141 3019
3053 0 671072 171488 154840 137 3052
3054 0 671296 171680 154920 226 3053
3055 0 671296 171648 155200 197 3054
3056 0 671328 171648 155480 160 3055
3057 0 671264 171680 155720 120 3056
3058 0 671136 171712 155960 160 3057
3059 0 671040 171712 156240 128 3058
3060 0 670880 171744 156440 32 3059
3061 0 670752 171712 156680 90 3060
3062 0 670688 171552 156880 143 3061
3063 0 670688 171456 157120 164 3062
3064 0 670592 171328 157360 185 3063
3065 0 670560 171168 157600 163 3064
3066 0 670560 171104 157680 163 3065
3067 0 670304 171168 157680 104 3066
3068 0 670048 171200 157720 120 3067
3069 0 669792 171200 157800 98 3068
3070 0 669600 171136 157960 128 3069
3071 0 669376 171104 158080 150 3070
3072 0 669120 171104 158200 156 3071
3073 0 668928 171136 158360 98 3072
3074 0 668768 171104 158560 98 3073
3075 0 668608 171072 158760 122 3074
3076 0 668448 171040 158960 115 3075
3077 0 668288 171040 159200 131 3076
3078 0 668128 171040 159440 96 3077
3079 0 667968 171040 159640 101 3078
3080 0 667744 171040 159840 71 3079
3081 0 667552 170912 160040 104 3080
3082 0 667360 170720 160160 150 3081
3083 0 667200 170656 160360 115 3082
3084 0 667040 170560 160560 141 3083
3085 0 666848 170496 160760 122 3084
3086 0 666624 170496 160960 120 3085
3087 0 666400 170336 161080 122 3086
3088 0 666208 170176 161160 104 3087
3089 0 665952 170176 161200 197 3088
3090 0 665824 170080 161200 197 3089
3091 0 665792 169984 161480 154 3090
3092 0 665600 169856 161600 40 3091
3093 0 665504 169792 161840 45 3092
3094 0 665312 169856 162000 115 3093
3095 0 665120 169824 161840 32 3094
3096 0 665632 169920 161080 189 3090
3097 0 665440 169728 161120 163 3096
3098 0 665312 169568 160960 160 3097
3099 0 665120 169344 160960 120 3098
3100 0 664992 169120 160960 91 3099
3101 0 664800 168928 160960 120 3100
3102 0 664640 168704 161040 102 3101
3103 0 664480 168704 161240 102 3102
3104 0 664288 168672 161400 150 3103
3105 0 664128 168544 161560 124 3104
3106 0 663936 168416 161720 124 3105
3107 0 663776 168384 161920 96 3106
3108 0 663616 168352 162120 98 3107
3109 0 663424 168192 162200 108 3108
3110 0 663168 168128 162240 107 3109
3111 0 662944 168128 162360 107 3110
3112 0 662720 168032 162520 90 3111
3113 0 662464 167936 162600 81 3112
3114 0 662304 167808 162800 96 3113
3115 0 662144 167680 163000 120 3114
3116 0 661984 167584 163240 80 3115
3117 0 661824 167424 163440 71 3116
3118 0 661792 167264 163640 124 3117
3119 0 661888 167104 163840 101 3118
3120 0 661856 166976 164080 148 3119
3121 0 661856 166912 164200 175 3120
3122 0 662112 167008 164240 128 3121
3123 0 662368 167104 164320 75 3122
3124 0 662592 167136 164440 51 3123
3125 0 662624 166944 164600 81 3124
3126 0 662624 166848 164680 32 3125
3127 0 661696 166784 164400 164 3121
3128 0 661664 166720 164680 175 3127
3129 0 661536 166560 164880 192 3128
3130 0 661664 166368 165040 186 3129
3131 0 661728 166272 165040 200 3130
3132 0 661760 166048 165160 166 3131
3133 0 661760 165792 165240 185 3132
3134 0 661568 165600 165280 150 3133
3135 0 661344 165440 165280 104 3134
3136 0 661152 165280 165320 91 3135
3137 0 660992 165120 165520 64 3136
3138 0 660832 164992 165720 60 3137
3139 0 660800 164832 165920 104 3138
3140 0 660768 164576 166000 75 3139
3141 0 660736 164416 166200 98 3140
3142 0 660736 164192 166320 51 3141
3143 0 660736 164032 166520 86 3142
3144 0 660800 163840 166680 45 3143
3145 0 660800 163680 166880 60 3144
3146 0 660768 163488 167080 45 3145
3147 0 660768 163264 167240 51 3146
3148 0 660768 163040 167440 51 3147
3149 0 660768 162848 167640 51 3148
3150 0 660768 162624 167760 91 3149
3151 0 660704 162400 167920 96 3150
3152 0 660736 162208 168080 98 3151
3153 0 660640 161952 168120 102 3152
3154 0 660480 161728 168160 75 3153
3155 0 660416 161536 168360 32 3154
3156 0 660480 161312 168480 45 3155
3157 0 660512 161056 168520 40 3156
3158 0 660512 160800 168480 75 3157
3159 0 660480 160544 168440 64 3158
3160 0 660480 160288 168440 86 3159
3161 0 660608 160064 168520 51 3160
3162 0 660768 159872 168600 80 3161
3163 0 660864 159616 168520 80 3162
3164 0 660992 159392 168480 81 3163
3165 0 661152 159168 168480 104 3164
3166 0 661248 158912 168520 107 3165
3167 0 661344 158656 168520 98 3166
3168 0 661408 158400 168480 80 3167
3169 0 661408 158144 168440 51 3168
3170 0 661408 157888 168440 40 3169
3171 0 661216 157664 168480 81 3170
3172 0 661088 157504 168680 98 3171
3173 0 660864 157504 168800 189 3172
3174 0 660704 157408 168600 197 3173
3175 0 660512 157248 168480 163 3174
3176 0 660256 157184 168400 156 3175
3177 0 660000 157248 168400 154 3176
3178 0 659968 157248 168320 128 3177
3179 0 661920 166464 165120 107 3131
3180 0 662112 166656 165160 81 3179
3181 0 662304 166688 165320 71 3180
3182 0 662496 166688 165520 80 3181
3183 0 662656 166688 165720 71 3182
3184 0 662816 166688 165920 60 3183
3185 0 663008 166624 166120 102 3184
3186 0 663168 166496 166320 124 3185
3187 0 663328 166496 166520 64 3186
3188 0 663552 166464 166680 150 3187
3189 0 663584 166720 166800 75 3188
3190 0 663584 166944 166960 101 3189
3191 0 663584 167008 166960 102 3190
3192 0 663840 167040 166960 75 3191
3193 0 664096 167040 167000 124 3192
3194 0 664320 167168 167080 75 3193
3195 0 664544 167296 167120 40 3194
3196 0 664576 167328 167120 40 3195
3197 0 663488 167232 167080 96 3191
3198 0 663520 167328 167200 51 3197
3199 0 663424 167520 167040 140 3198
3200 0 663424 167680 166840 40 3199
3201 0 663584 167712 166720 32 3200
3202 0 663616 167424 167320 32 3198
3203 0 663776 167392 167520 75 3202
3204 0 664000 167360 167640 40 3203
3205 0 664064 167584 167560 51 3204
3206 0 663616 167680 167320 45 3202
3207 0 663680 167904 167160 45 3206
3208 0 663712 168000 167080 64 3207
3209 0 663744 166272 166800 136 3188
3210 0 663968 166240 166920 60 3209
3211 0 664224 166176 167000 120 3210
3212 0 664448 166080 167080 98 3211
3213 0 664608 165952 167240 71 3212
3214 0 664832 165920 167360 51 3213
3215 0 665088 165920 167440 71 3214
3216 0 665344 165952 167560 86 3215
3217 0 665536 165952 167760 81 3216
3218 0 665760 165888 167880 91 3217
3219 0 665952 165760 168040 81 3218
3220 0 666176 165664 168120 75 3219
3221 0 666368 165600 168280 90 3220
3222 0 666560 165632 168440 86 3221
3223 0 666784 165632 168600 98 3222
3224 0 667008 165632 168720 91 3223
3225 0 667264 165632 168800 96 3224
3226 0 667488 165696 168920 98 3225
3227 0 667712 165760 169040 96 3226
3228 0 667936 165792 169200 96 3227
3229 0 668160 165856 169320 90 3228
3230 0 668416 165920 169440 81 3229
3231 0 668608 166048 169560 98 3230
3232 0 668768 166176 169720 91 3231
3233 0 668960 166304 169880 71 3232
3234 0 669120 166464 170040 120 3233
3235 0 669280 166624 170200 136 3234
3236 0 669536 166752 170240 51 3235
3237 0 669728 166880 170360 214 3236
3238 0 669984 166848 170440 305 3237
3239 0 670176 166880 170600 256 3238
3240 0 670336 167040 170760 236 3239
3241 0 670496 167232 170840 221 3240
3242 0 670688 167392 170800 207 3241
3243 0 670944 167424 170760 150 3242
3244 0 671168 167328 170880 60 3243
3245 0 671328 167168 171080 91 3244
3246 0 671424 167072 171200 90 3245
3247 0 670720 171008 157880 137 3066
3248 0 670880 170880 158040 102 3247
3249 0 671008 170752 158240 115 3248
3250 0 671136 170624 158480 98 3249
3251 0 671168 170592 158760 137 3250
3252 0 671200 170464 159000 154 3251
3253 0 671296 170304 159200 81 3252
3254 0 671328 170144 159440 104 3253
3255 0 671360 170080 159680 143 3254
3256 0 671360 169984 159960 81 3255
3257 0 671360 169888 160080 45 3256
3258 0 671680 169856 160000 32 3257
3259 0 671808 169728 160000 32 3258
3260 0 671360 169728 160280 124 3257
3261 0 671360 169472 160400 197 3260
3262 0 671616 169504 160440 124 3261
3263 0 671840 169632 160440 120 3262
3264 0 672064 169728 160360 166 3263
3265 0 672288 169824 160280 176 3264
3266 0 672544 169856 160200 137 3265
3267 0 672800 169856 160200 86 3266
3268 0 673056 169856 160200 80 3267
3269 0 673280 169920 160320 75 3268
3270 0 673472 170016 160520 90 3269
3271 0 673696 170016 160640 96 3270
3272 0 673952 169952 160680 104 3271
3273 0 674208 169856 160680 86 3272
3274 0 674464 169824 160760 96 3273
3275 0 674688 169792 160880 96 3274
3276 0 674944 169792 160960 98 3275
3277 0 675136 169856 161160 96 3276
3278 0 675296 169856 161360 81 3277
3279 0 675456 169920 161560 102 3278
3280 0 675616 170016 161760 75 3279
3281 0 675776 170176 161960 81 3280
3282 0 675904 170272 162160 107 3281
3283 0 676032 170368 162400 115 3282
3284 0 676192 170464 162600 32 3283
3285 0 676288 170496 162840 101 3284
3286 0 676416 170592 163040 122 3285
3287 0 676480 170816 163160 189 3286
3288 0 676672 170976 163200 239 3287
3289 0 676896 170816 163200 163 3288
3290 0 677088 170688 163400 98 3289
3291 0 677248 170528 163560 178 3290
3292 0 677472 170496 163680 229 3291
3293 0 677632 170432 163880 192 3292
3294 0 677792 170592 164080 108 3293
3295 0 677952 170624 164280 71 3294
3296 0 678176 170592 164440 60 3295
3297 0 678336 170432 164600 157 3296
3298 0 678496 170464 164800 90 3297
3299 0 678656 170368 165000 45 3298
3300 0 678816 170368 165200 120 3299
3301 0 678912 170336 165440 192 3300
3302 0 678880 170272 165680 210 3301
3303 0 678912 170112 165880 181 3302
3304 0 679072 169984 166080 178 3303
3305 0 679200 169984 166240 204 3304
3306 0 679328 170240 166240 166 3305
3307 0 679520 170400 166200 196 3306
3308 0 679776 170368 166120 197 3307
3309 0 680000 170464 166200 198 3308
3310 0 680128 170240 166240 163 3309
3311 0 680224 169984 166240 202 3310
3312 0 680224 169760 166360 189 3311
3313 0 680288 169504 166320 124 3312
3314 0 680448 169376 166240 136 3313
3315 0 679360 169888 166440 175 3305
3316 0 679552 169824 166600 81 3315
3317 0 679712 169696 166800 91 3316
3318 0 679904 169568 166920 81 3317
3319 0 680064 169408 167040 80 3318
3320 0 680224 169184 167080 120 3319
3321 0 680320 168960 167200 120 3320
3322 0 680384 168736 167360 154 3321
3323 0 680448 168512 167480 153 3322
3324 0 680480 168288 167680 156 3323
3325 0 680576 168064 167800 128 3324
3326 0 680576 167808 167800 80 3325
3327 0 680576 167552 167800 40 3326
3328 0 680576 167296 167920 51 3327
3329 0 680800 167296 168040 101 3328
3330 0 680960 167456 168080 104 3329
3331 0 671232 169248 160480 107 3261
3332 0 671104 169024 160480 75 3331
3333 0 671104 168768 160360 91 3332
3334 0 670944 168544 160360 51 3333
3335 0 670752 168352 160320 122 3334
3336 0 670688 168096 160320 124 3335
3337 0 670528 167872 160320 148 3336
3338 0 670400 167648 160320 122 3337
3339 0 670272 167424 160320 101 3338
3340 0 670208 167264 160520 141 3339
3341 0 670048 167104 160640 90 3340
3342 0 669984 166848 160640 40 3341
3343 0 669984 166592 160680 80 3342
3344 0 669824 166368 160720 115 3343
3345 0 669664 166144 160720 98 3344
3346 0 669472 165920 160720 98 3345
3347 0 669312 165696 160720 120 3346
3348 0 669184 165472 160640 102 3347
3349 0 669120 165216 160640 134 3348
3350 0 668992 165024 160520 137 3349
3351 0 668864 164768 160520 140 3350
3352 0 668800 164640 160640 101 3351
3353 0 668832 164640 160920 60 3352
3354 0 668832 164672 161200 45 3353
3355 0 668672 164672 161400 60 3354
3356 0 668512 164640 161600 107 3355
3357 0 668288 164640 161720 124 3356
3358 0 668224 164640 161760 153 3357
3359 0 668768 164480 160440 98 3352
3360 0 668608 164320 160320 75 3359
3361 0 668480 164128 160200 98 3360
3362 0 668352 163968 160040 163 3361
3363 0 668224 163808 159880 120 3362
3364 0 668064 163616 159800 156 3363
3365 0 668032 163520 159720 98 3364
3366 0 667872 163520 159520 71 3365
3367 0 667840 163488 159240 64 3366
3368 0 667712 163456 159000 81 3367
3369 0 667584 163328 158800 98 3368
3370 0 667424 163296 158600 75 3369
3371 0 667264 163200 158360 80 3370
3372 0 667104 163040 158200 91 3371
3373 0 666880 163008 158040 163 3372
3374 0 666720 163008 157840 166 3373
3375 0 666528 162912 157680 166 3374
3376 0 666368 162752 157480 172 3375
3377 0 666208 162720 157240 163 3376
3378 0 666080 162624 157080 166 3377
3379 0 666240 162400 157160 32 3378
3380 0 665888 162336 157440 32 3379
3381 0 665888 162592 156920 176 3378
3382 0 665632 162592 156920 235 3381
3383 0 665504 162688 156720 275 3382
3384 0 665344 162752 156520 181 3383
3385 0 665152 162752 156320 32 3384
3386 0 664992 162656 156120 32 3385
3387 0 664864 162528 155920 80 3386
3388 0 664704 162368 155720 122 3387
3389 0 664544 162272 155520 124 3388
3390 0 664384 162240 155280 96 3389
3391 0 664288 162144 155040 122 3390
3392 0 664128 162208 154840 102 3391
3393 0 663968 162240 154640 107 3392
3394 0 664032 162208 154400 90 3393
3395 0 663968 162208 154120 71 3394
3396 0 663808 162112 153920 139 3395
3397 0 663584 162016 153760 32 3396
3398 0 663360 161952 153640 71 3397
3399 0 663168 161760 153640 104 3398
3400 0 662976 161664 153440 189 3399
3401 0 663040 161536 153200 163 3400
3402 0 662944 161408 152960 45 3401
3403 0 662848 161216 152800 134 3402
3404 0 662688 161056 152680 122 3403
3405 0 662464 160896 152600 80 3404
3406 0 662304 160704 152560 120 3405
3407 0 662112 160512 152560 139 3406
3408 0 661856 160544 152600 91 3407
3409 0 661600 160576 152640 80 3408
3410 0 661504 160608 152640 64 3409
3411 0 668032 163360 159920 60 3365
3412 0 668032 163200 160120 71 3411
3413 0 668000 162976 160240 64 3412
3414 0 667808 162784 160320 102 3413
3415 0 667648 162624 160480 71 3414
3416 0 667488 162432 160560 102 3415
3417 0 667328 162208 160560 107 3416
3418 0 667136 162016 160560 107 3417
3419 0 666944 161856 160600 86 3418
3420 0 666784 161696 160720 81 3419
3421 0 666560 161568 160800 75 3420
3422 0 666368 161408 160840 90 3421
3423 0 666176 161216 160840 102 3422
3424 0 665984 161024 160880 101 3423
3425 0 665856 160800 161040 202 3424
3426 0 665664 160640 160960 245 3425
3427 0 665664 160384 160960 192 3426
3428 0 665600 160192 161120 115 3427
3429 0 665632 159936 161200 128 3428
3430 0 665824 159744 161160 150 3429
3431 0 666016 159840 160960 71 3430
3432 0 666208 159904 160800 60 3431
3433 0 666240 159904 160800 75 3432
3434 0 665408 160736 160960 175 3426
3435 0 665152 160736 160960 96 3434
3436 0 664896 160704 161000 107 3435
3437 0 664640 160672 161000 128 3436
3438 0 664384 160672 161040 124 3437
3439 0 664128 160672 160960 90 3438
3440 0 663872 160672 160960 75 3439
3441 0 663616 160576 160880 60 3440
3442 0 663424 160448 160720 81 3441
3443 0 663168 160448 160640 91 3442
3444 0 662944 160288 160600 80 3443
3445 0 662688 160192 160560 120 3444
3446 0 662464 160160 160440 124 3445
3447 0 662208 160160 160400 166 3446
3448 0 662048 160128 160200 60 3447
3449 0 661888 160064 160000 124 3448
3450 0 661760 159968 159800 202 3449
3451 0 661536 159808 159800 209 3450
3452 0 661312 159680 159800 256 3451
3453 0 661056 159584 159800 264 3452
3454 0 660800 159456 159760 235 3453
3455 0 660608 159360 159920 256 3454
3456 0 660352 159232 159880 143 3455
3457 0 660128 159104 159920 115 3456
3458 0 659904 158976 159960 200 3457
3459 0 659712 158784 160080 102 3458
3460 0 659552 158624 160280 32 3459
3461 0 659360 158432 160320 40 3460
3462 0 659296 158368 160320 51 3461
3463 0 659104 158560 160320 40 3462
3464 0 658880 158528 160400 51 3463
3465 0 659136 158208 160480 86 3462
3466 0 658976 158048 160600 124 3465
3467 0 658784 157888 160680 107 3466
3468 0 658624 157760 160880 45 3467
3469 0 658528 157760 161160 107 3468
3470 0 658400 157664 161360 71 3469
3471 0 658240 157600 161560 98 3470
3472 0 658016 157504 161680 101 3471
3473 0 657792 157504 161800 136 3472
3474 0 657568 157440 161960 139 3473
3475 0 657312 157376 162040 91 3474
3476 0 657088 157376 162160 81 3475
3477 0 656864 157472 162280 120 3476
3478 0 656672 157568 162440 107 3477
3479 0 656480 157728 162480 98 3478
3480 0 656224 157824 162560 51 3479
3481 0 656032 158016 162480 75 3480
3482 0 655776 158016 162480 124 3481
3483 0 655520 158080 162560 176 3482
3484 0 655424 158144 162800 198 3483
3485 0 655232 158176 162960 156 3484
3486 0 654976 158144 162920 192 3485
3487 0 654880 158080 162680 156 3486
3488 0 654688 158048 162520 124 3487
3489 0 654464 157952 162440 143 3488
3490 0 654240 157920 162280 96 3489
3491 0 653984 157792 162240 75 3490
3492 0 653760 157760 162360 45 3491
3493 0 653760 157760 162440 60 3492
3494 0 667936 174816 153080 258 2999
3495 0 667968 175072 153080 288 3494
3496 0 668128 175232 152960 224 3495
3497 0 668288 175328 152760 235 3496
3498 0 668480 175520 152640 256 3497
3499 0 668736 175648 152600 249 3498
3500 0 668928 175840 152560 248 3499
3501 0 668992 176096 152560 240 3500
3502 0 669184 176288 152560 260 3501
3503 0 669344 176448 152680 262 3502
3504 0 669472 176512 152920 264 3503
3505 0 669568 176672 153120 287 3504
3506 0 669728 176896 153120 257 3505
3507 0 669856 177088 153000 327 3506
3508 0 669984 177312 153000 340 3507
3509 0 669952 177568 152920 360 3508
3510 0 670048 177792 152840 349 3509
3511 0 670144 178048 152800 354 3510
3512 0 670208 178304 152800 377 3511
3513 0 670208 178528 152920 328 3512
3514 0 670304 178784 152920 273 3513
3515 0 670368 179040 152960 214 3514
3516 0 670496 179296 152960 258 3515
3517 0 670688 179488 152920 277 3516
3518 0 670880 179648 152800 262 3517
3519 0 670944 179904 152680 196 3518
3520 0 671104 180128 152680 107 3519
3521 0 671360 180256 152720 200 3520
3522 0 671616 180256 152720 200 3521
3523 0 671872 180320 152720 229 3522
3524 0 672064 180512 152600 221 3523
3525 0 672288 180704 152600 303 3524
3526 0 672512 180736 152720 297 3525
3527 0 672672 180896 152840 210 3526
3528 0 672864 180864 152680 198 3527
3529 0 673120 180832 152600 163 3528
3530 0 673344 180832 152440 86 3529
3531 0 673600 180832 152440 175 3530
3532 0 673824 180768 152320 143 3531
3533 0 674048 180640 152160 98 3532
3534 0 674208 180480 152040 140 3533
3535 0 674368 180384 151840 115 3534
3536 0 674528 180224 151680 120 3535
3537 0 674624 180064 151480 104 3536
3538 0 674688 179904 151280 108 3537
3539 0 674688 179744 151080 81 3538
3540 0 674688 179680 150800 32 3539
3541 0 674688 179680 150520 96 3540
3542 0 674688 179648 150240 128 3541
3543 0 674816 179520 150040 128 3542
3544 0 675040 179392 149920 86 3543
3545 0 675200 179232 149760 51 3544
3546 0 675424 179104 149640 96 3545
3547 0 675584 179008 149440 124 3546
3548 0 675680 178880 149240 256 3547
3549 0 675648 178656 149120 148 3548
3550 0 675616 178528 148880 81 3549
3551 0 675456 178528 148680 32 3550
3552 0 675296 178528 148480 71 3551
3553 0 675264 178560 148200 91 3552
3554 0 675168 178592 147960 137 3553
3555 0 675072 178496 147720 207 3554
3556 0 674976 178368 147480 140 3555
3557 0 674944 178272 147240 128 3556
3558 0 674848 178272 147000 163 3557
3559 0 674784 178272 146880 176 3558
3560 0 674528 178208 146880 189 3559
3561 0 674304 178336 147040 60 3560
3562 0 674208 178368 147280 91 3561
3563 0 674272 178528 147520 71 3562
3564 0 674272 178528 147560 81 3563
3565 0 674784 178112 146640 202 3559
3566 0 674912 177952 146440 172 3565
3567 0 675040 177792 146240 141 3566
3568 0 675200 177792 146040 131 3567
3569 0 675296 177760 145800 124 3568
3570 0 675296 177664 145560 40 3569
3571 0 675328 177504 145360 124 3570
3572 0 675424 177344 145160 108 3571
3573 0 675424 177120 144960 124 3572
3574 0 675360 176928 144800 154 3573
3575 0 675232 176704 144680 140 3574
3576 0 675168 176448 144640 136 3575
3577 0 675168 176224 144520 107 3576
3578 0 675168 175968 144520 124 3577
3579 0 675136 175712 144480 120 3578
3580 0 675200 175488 144360 150 3579
3581 0 675072 175296 144200 98 3580
3582 0 674944 175104 144080 64 3581
3583 0 674528 174624 143720 32 3582
3584 0 674304 174528 143600 120 3583
3585 0 674112 174368 143520 86 3584
3586 0 673888 174272 143400 91 3585
3587 0 673632 174272 143400 51 3586
3588 0 673440 174144 143280 75 3587
3589 0 673280 174048 143080 102 3588
3590 0 673056 173888 143000 150 3589
3591 0 672864 173696 142920 107 3590
3592 0 672704 173504 142880 175 3591
3593 0 672544 173376 142720 178 3592
3594 0 672384 173216 142520 172 3593
3595 0 672320 172960 142480 197 3594
3596 0 672320 172736 142320 175 3595
3597 0 672384 172640 142080 148 3596
3598 0 672384 172512 141840 168 3597
3599 0 672256 172352 141640 120 3598
3600 0 672096 172160 141480 153 3599
3601 0 672032 171968 141280 124 3600
3602 0 672000 171712 141200 139 3601
3603 0 672000 171456 141160 128 3602
3604 0 671968 171232 141040 124 3603
3605 0 671840 171008 140880 150 3604
3606 0 671712 170848 140680 120 3605
3607 0 671680 170656 140520 98 3606
3608 0 671616 170496 140320 96 3607
3609 0 671616 170272 140160 96 3608
3610 0 671584 170112 139960 75 3609
3611 0 671584 169920 139760 104 3610
3612 0 671680 169664 139720 139 3611
3613 0 671744 169408 139600 172 3612
3614 0 671584 169216 139480 153 3613
3615 0 671392 169024 139400 136 3614
3616 0 671232 168832 139320 136 3615
3617 0 671040 168640 139240 80 3616
3618 0 670912 168416 139080 51 3617
3619 0 670816 168192 138960 91 3618
3620 0 670784 168000 138760 136 3619
3621 0 670720 167840 138560 157 3620
3622 0 670720 167680 138320 137 3621
3623 0 670560 167520 138120 102 3622
3624 0 670336 167392 138040 139 3623
3625 0 670112 167264 138000 175 3624
3626 0 669856 167168 138000 249 3625
3627 0 669632 167008 137920 163 3626
3628 0 669472 166848 137800 204 3627
3629 0 669216 166784 137760 273 3628
3630 0 668992 166784 137560 80 3629
3631 0 668832 166784 137320 107 3630
3632 0 668672 166752 137120 124 3631
3633 0 668512 166592 136960 200 3632
3634 0 668352 166464 136760 124 3633
3635 0 668224 166336 136520 101 3634
3636 0 668064 166208 136320 81 3635
3637 0 667904 166048 136160 115 3636
3638 0 667808 165888 135960 122 3637
3639 0 667648 165728 135800 120 3638
3640 0 667488 165504 135680 131 3639
3641 0 667264 165376 135600 122 3640
3642 0 667072 165248 135440 60 3641
3643 0 666816 165152 135360 102 3642
3644 0 666624 165120 135160 45 3643
3645 0 666400 165120 135040 32 3644
3646 0 666144 165120 134960 51 3645
3647 0 666016 165120 134840 32 3646
3648 0 665856 164992 135000 32 3647
3649 0 665760 164896 135080 60 3648
3650 0 665888 164960 134640 40 3647
3651 0 665760 164800 134440 81 3650
3652 0 665664 164640 134240 91 3651
3653 0 665504 164480 134040 102 3652
3654 0 665312 164352 133840 137 3653
3655 0 665152 164256 133600 107 3654
3656 0 664992 164096 133480 139 3655
3657 0 664800 164032 133280 75 3656
3658 0 664640 163872 133080 137 3657
3659 0 664544 163712 132840 98 3658
3660 0 664480 163456 132760 107 3659
3661 0 664480 163200 132640 120 3660
3662 0 664416 163008 132480 131 3661
3663 0 664256 162816 132320 108 3662
3664 0 664096 162624 132240 80 3663
3665 0 663968 162400 132160 81 3664
3666 0 663808 162240 132040 81 3665
3667 0 663648 162048 131920 75 3666
3668 0 663488 161856 131840 86 3667
3669 0 663328 161664 131800 120 3668
3670 0 663200 161440 131800 120 3669
3671 0 663040 161248 131680 128 3670
3672 0 662880 161088 131560 91 3671
3673 0 662752 160864 131560 139 3672
3674 0 662656 160672 131400 124 3673
3675 0 662656 160448 131280 108 3674
3676 0 662624 160224 131080 91 3675
3677 0 662464 160064 130880 198 3676
3678 0 662720 159968 131000 139 3677
3679 0 662912 159776 130960 139 3678
3680 0 663072 159584 130920 150 3679
3681 0 663200 159360 130960 163 3680
3682 0 663200 159104 131000 81 3681
3683 0 663040 158944 131200 32 3682
3684 0 662912 158816 131000 75 3683
3685 0 662752 158720 130800 71 3684
3686 0 662592 158560 130680 45 3685
3687 0 662400 158528 130600 51 3686
3688 0 662208 160032 130800 200 3677
3689 0 662016 159808 130840 209 3688
3690 0 661952 159552 130840 137 3689
3691 0 661856 159296 130840 139 3690
3692 0 661792 159040 130840 181 3691
3693 0 661632 158848 130800 107 3692
3694 0 661440 158656 130800 80 3693
3695 0 661312 158464 130680 86 3694
3696 0 661120 158272 130680 80 3695
3697 0 660960 158048 130680 128 3696
3698 0 660832 157824 130680 128 3697
3699 0 660768 157568 130760 120 3698
3700 0 660736 157376 130760 80 3699
3701 0 660640 157120 130760 102 3700
3702 0 660480 156896 130640 98 3701
3703 0 660320 156800 130440 51 3702
3704 0 660160 156640 130240 51 3703
3705 0 660064 156448 130040 81 3704
3706 0 660032 156256 129880 134 3705
3707 0 659968 156064 129720 198 3706
3708 0 659968 156096 129440 266 3707
3709 0 659776 155936 129280 81 3708
3710 0 659584 155744 129280 75 3709
3711 0 659392 155552 129280 115 3710
3712 0 659232 155328 129240 98 3711
3713 0 659104 155104 129120 75 3712
3714 0 658912 154912 129040 75 3713
3715 0 658720 154720 129040 107 3714
3716 0 658528 154528 129000 102 3715
3717 0 658336 154336 128960 81 3716
3718 0 658112 154208 128960 86 3717
3719 0 657920 154016 128880 75 3718
3720 0 657728 153824 128840 51 3719
3721 0 657568 153664 128720 81 3720
3722 0 657312 153600 128600 98 3721
3723 0 657120 153472 128480 166 3722
3724 0 656864 153472 128440 172 3723
3725 0 656608 153472 128400 154 3724
3726 0 656320 153312 128320 210 3725
3727 0 656352 152960 128360 120 3726
3728 0 656128 152864 128240 102 3727
3729 0 655872 152768 128160 153 3728
3730 0 655648 152608 128080 160 3729
3731 0 655392 152640 128080 197 3730
3732 0 655232 152576 128280 64 3731
3733 0 655232 152448 128440 32 3732
3734 0 655730 152857 127960 -1 3730
3735 0 655661 152945 127840 -1 3734
3736 0 655606 152935 127680 -1 3735
3737 0 655600 152927 127640 -1 3736
3738 0 660960 157248 130800 102 3700
3739 0 661184 157088 130880 86 3738
3740 0 661376 156896 131000 40 3739
3741 0 661536 156736 131200 45 3740
3742 0 661632 156704 131440 64 3741
3743 0 661632 156672 131720 90 3742
3744 0 661696 156672 132000 71 3743
3745 0 661696 156672 132280 96 3744
3746 0 661728 156672 132560 75 3745
3747 0 661664 156672 132840 101 3746
3748 0 661632 156576 133080 120 3747
3749 0 661600 156416 133320 104 3748
3750 0 661600 156288 133560 150 3749
3751 0 661728 156160 133800 81 3750
3752 0 661824 156000 134000 107 3751
3753 0 661920 155840 134240 166 3752
3754 0 662112 155808 134440 190 3753
3755 0 662048 155744 134680 176 3754
3756 0 662048 155648 134920 115 3755
3757 0 662048 155488 135160 71 3756
3758 0 662112 155552 135440 71 3757
3759 0 662144 155616 135680 32 3758
3760 0 662112 155488 135920 96 3759
3761 0 662016 155392 136160 122 3760
3762 0 661952 155360 136400 90 3761
3763 0 661920 155296 136680 75 3762
3764 0 661952 155232 136960 81 3763
3765 0 662112 155296 137160 90 3764
3766 0 662112 155232 137440 101 3765
3767 0 662112 155072 137680 124 3766
3768 0 662176 155008 137920 81 3767
3769 0 662240 155040 138200 96 3768
3770 0 662304 155040 138480 101 3769
3771 0 662400 155168 138720 175 3770
3772 0 662432 155328 138920 96 3771
3773 0 662496 155488 139120 71 3772
3774 0 662464 155648 139320 141 3773
3775 0 662368 155808 139560 209 3774
3776 0 662400 156000 139760 194 3775
3777 0 662560 156032 140000 221 3776
3778 0 662496 156032 140280 196 3777
3779 0 662336 156032 140480 154 3778
3780 0 662304 156160 140720 140 3779
3781 0 662400 156256 140960 96 3780
3782 0 662400 156256 141240 71 3781
3783 0 662496 156256 141480 60 3782
3784 0 662656 156224 141680 51 3783
3785 0 662816 156160 141880 71 3784
3786 0 662944 156064 142080 81 3785
3787 0 662976 156000 142320 71 3786
3788 0 663104 155840 142520 98 3787
3789 0 663264 155840 142720 137 3788
3790 0 663360 155904 142960 137 3789
3791 0 663520 155904 143160 64 3790
3792 0 663680 155744 143320 96 3791
3793 0 663840 155712 143520 102 3792
3794 0 664032 155840 143680 64 3793
3795 0 664064 156032 144200 186 3794
3796 0 664320 155968 144240 128 3795
3797 0 664544 155808 144240 64 3796
3798 0 672864 180960 152680 209 3528
3799 0 672960 181216 152720 275 3798
3800 0 673184 181376 152680 234 3799
3801 0 673216 181600 152840 295 3800
3802 0 673312 181824 153000 291 3801
3803 0 673312 182048 153200 346 3802
3804 0 673312 182304 153320 343 3803
3805 0 673408 182560 153280 240 3804
3806 0 673472 182816 153240 189 3805
3807 0 673472 183072 153240 175 3806
3808 0 673632 183296 153320 206 3807
3809 0 673696 183552 153360 235 3808
3810 0 673888 183744 153280 260 3809
3811 0 674048 183968 153280 244 3810
3812 0 674208 184160 153160 175 3811
3813 0 674400 184352 153160 218 3812
3814 0 674624 184512 153160 235 3813
3815 0 674848 184640 153200 197 3814
3816 0 675040 184832 153280 272 3815
3817 0 675104 185088 153360 320 3816
3818 0 675264 185312 153360 227 3817
3819 0 675328 185568 153360 224 3818
3820 0 675296 185792 153240 290 3819
3821 0 675424 186016 153200 266 3820
3822 0 675616 186208 153240 221 3821
3823 0 675808 186016 153280 102 3822
3824 0 676000 185888 153440 176 3823
3825 0 676160 185824 153640 122 3824
3826 0 676320 185792 153840 120 3825
3827 0 676448 185792 154080 108 3826
3828 0 676576 185760 154320 137 3827
3829 0 676736 185632 154520 124 3828
3830 0 676896 185504 154720 107 3829
3831 0 677056 185376 154880 139 3830
3832 0 677280 185312 155040 86 3831
3833 0 677536 185312 155040 80 3832
3834 0 677728 185280 155200 150 3833
3835 0 677984 185184 155240 181 3834
3836 0 678208 185056 155280 160 3835
3837 0 678432 184896 155320 150 3836
3838 0 678624 184736 155360 148 3837
3839 0 678848 184608 155440 108 3838
3840 0 679104 184512 155440 102 3839
3841 0 679296 184352 155480 107 3840
3842 0 679488 184160 155600 172 3841
3843 0 679648 184032 155760 209 3842
3844 0 679840 183840 155800 166 3843
3845 0 680032 183808 156000 200 3844
3846 0 680224 183680 156120 172 3845
3847 0 680384 183520 156240 140 3846
3848 0 680544 183360 156400 140 3847
3849 0 680736 183264 156600 86 3848
3850 0 680928 183104 156680 102 3849
3851 0 681184 183040 156720 60 3850
3852 0 681216 183040 156720 45 3851
3853 0 681248 182880 156960 75 3852
3854 0 681248 182912 157240 40 3853
3855 0 681344 182976 157320 60 3854
3856 0 681472 183040 156720 60 3852
3857 0 681728 183040 156800 124 3856
3858 0 681984 183040 156880 150 3857
3859 0 682144 182880 157000 178 3858
3860 0 682368 182752 157120 217 3859
3861 0 682624 182656 157120 290 3860
3862 0 682880 182656 157120 210 3861
3863 0 683104 182688 157240 218 3862
3864 0 683232 182592 157440 253 3863
3865 0 683264 182368 157600 156 3864
3866 0 683424 182240 157800 198 3865
3867 0 683392 182176 158040 207 3866
3868 0 683328 182112 158240 303 3867
3869 0 683136 181952 158200 181 3868
3870 0 682880 181888 158160 194 3869
3871 0 682656 181696 158160 128 3870
3872 0 682496 181536 158320 81 3871
3873 0 682272 181376 158360 98 3872
3874 0 682016 181344 158440 90 3873
3875 0 681824 181216 158600 104 3874
3876 0 681664 181120 158840 122 3875
3877 0 681504 180992 159040 101 3876
3878 0 681344 180928 159280 75 3877
3879 0 681216 180832 159480 75 3878
3880 0 681088 180736 159720 98 3879
3881 0 680928 180640 159920 164 3880
3882 0 680736 180576 160080 163 3881
3883 0 680480 180544 160160 124 3882
3884 0 680256 180544 160280 90 3883
3885 0 680064 180416 160480 101 3884
3886 0 679904 180288 160640 32 3885
3887 0 679744 180288 160840 71 3886
3888 0 679584 180256 161040 90 3887
3889 0 679488 180320 161280 115 3888
3890 0 679328 180256 161480 71 3889
3891 0 679488 180288 161680 120 3890
3892 0 679488 180032 161760 120 3891
3893 0 679488 179872 161960 107 3892
3894 0 679424 179744 162200 194 3893
3895 0 679296 179936 162400 202 3894
3896 0 679392 180128 162600 203 3895
3897 0 679296 180032 162840 128 3896
3898 0 679104 179936 163040 163 3897
3899 0 678976 179776 163200 163 3898
3900 0 678880 179648 163440 107 3899
3901 0 678848 179648 163720 160 3900
3902 0 678816 179584 163960 134 3901
3903 0 679040 179520 164120 124 3902
3904 0 679264 179456 164280 122 3903
3905 0 679296 179392 164520 175 3904
3906 0 679296 179392 164800 71 3905
3907 0 679296 179392 164880 71 3906
3908 0 678656 179584 164160 141 3902
3909 0 678624 179744 164360 154 3908
3910 0 678464 179680 164600 122 3909
3911 0 678528 179552 164840 163 3910
3912 0 678560 179424 165080 176 3911
3913 0 678656 179232 165280 108 3912
3914 0 678752 179008 165400 124 3913
3915 0 678656 178752 165440 150 3914
3916 0 678592 178496 165560 81 3915
3917 0 678560 178272 165720 40 3916
3918 0 678560 178112 165920 75 3917
3919 0 678624 177920 166080 51 3918
3920 0 678624 177760 166280 107 3919
3921 0 678624 177696 166560 98 3920
3922 0 678624 177568 166800 60 3921
3923 0 678752 177408 167000 81 3922
3924 0 678880 177248 167200 51 3923
3925 0 679008 177024 167360 107 3924
3926 0 679168 176832 167440 80 3925
3927 0 679296 176672 167600 86 3926
3928 0 679328 176544 167840 75 3927
3929 0 679296 176352 168000 86 3928
3930 0 679296 176128 168160 75 3929
3931 0 679296 175968 168400 32 3930
3932 0 679296 175808 168600 98 3931
3933 0 679328 175744 168680 98 3932
3934 0 679488 175584 168480 98 3933
3935 0 679456 175616 168200 131 3934
3936 0 679264 175808 168160 32 3935
3937 0 679264 175520 168800 140 3933
3938 0 679136 175296 168840 181 3937
3939 0 679142 175228 168960 -1 3938
3940 0 679288 175222 169080 -1 3939
3941 0 678976 175072 168840 128 3938
3942 0 679072 174880 168640 150 3941
3943 0 679232 174944 168440 178 3942
3944 0 679296 175072 168200 102 3943
3945 0 679200 175328 168200 91 3944
3946 0 679040 175488 168240 104 3945
3947 0 683552 182112 158400 264 3868
3948 0 683776 182048 158560 186 3947
3949 0 684000 182048 158720 120 3948
3950 0 684224 182048 158840 122 3949
3951 0 684416 182144 159040 104 3950
3952 0 684640 182240 159160 124 3951
3953 0 684800 182368 159320 98 3952
3954 0 684992 182464 159480 128 3953
3955 0 685216 182496 159600 124 3954
3956 0 685408 182464 159760 115 3955
3957 0 685600 182496 159920 139 3956
3958 0 685824 182560 160080 140 3957
3959 0 686048 182688 160240 156 3958
3960 0 686272 182720 160360 176 3959
3961 0 686496 182784 160480 128 3960
3962 0 686752 182784 160520 86 3961
3963 0 686976 182656 160560 124 3962
3964 0 687232 182560 160560 135 3963
3965 0 687392 182336 160560 164 3964
3966 0 687520 182112 160600 186 3965
3967 0 687744 181984 160600 150 3966
3968 0 687968 182112 160600 196 3967
3969 0 688224 182080 160600 160 3968
3970 0 688448 182080 160720 163 3969
3971 0 688704 182016 160760 196 3970
3972 0 688960 181952 160680 192 3971
3973 0 689152 181920 160520 163 3972
3974 0 689408 181824 160440 86 3973
3975 0 689600 181632 160440 71 3974
3976 0 689824 181632 160320 137 3975
3977 0 690080 181568 160280 122 3976
3978 0 690272 181440 160080 98 3977
3979 0 690432 181312 159920 75 3978
3980 0 690592 181216 159720 134 3979
3981 0 690752 181056 159600 139 3980
3982 0 690976 180928 159520 166 3981
3983 0 691232 180864 159440 160 3982
3984 0 691488 180832 159440 107 3983
3985 0 691744 180768 159400 96 3984
3986 0 691872 180768 159320 81 3985
3987 0 692032 180736 159520 71 3986
3988 0 692224 180768 159720 124 3987
3989 0 692448 180768 159920 81 3988
3990 0 692608 180736 160120 64 3989
3991 0 692768 180704 160320 115 3990
3992 0 692800 180608 160560 204 3991
3993 0 692864 180608 160840 178 3992
3994 0 693024 180544 161040 202 3993
3995 0 693184 180384 161160 136 3994
3996 0 693408 180320 161280 237 3995
3997 0 693600 180288 161440 239 3996
3998 0 693760 180224 161640 224 3997
3999 0 694016 180224 161640 80 3998
4000 0 694272 180224 161640 86 3999
4001 0 694496 180224 161760 163 4000
4002 0 694752 180320 161800 164 4001
4003 0 695008 180320 161880 81 4002
4004 0 695232 180320 162000 120 4003
4005 0 695488 180288 162000 86 4004
4006 0 695744 180288 162080 86 4005
4007 0 696000 180288 162200 81 4006
4008 0 696256 180352 162280 81 4007
4009 0 696480 180448 162400 75 4008
4010 0 696736 180480 162520 90 4009
4011 0 696960 180480 162640 86 4010
4012 0 697184 180480 162800 86 4011
4013 0 697408 180480 162920 51 4012
4014 0 697632 180480 163040 101 4013
4015 0 697792 180480 163240 75 4014
4016 0 698016 180480 163440 60 4015
4017 0 698272 180480 163480 81 4016
4018 0 698496 180416 163600 90 4017
4019 0 698720 180352 163720 102 4018
4020 0 698944 180224 163840 91 4019
4021 0 699136 180064 163920 128 4020
4022 0 699392 180000 163920 124 4021
4023 0 699584 179904 164120 102 4022
4024 0 699840 179840 164200 91 4023
4025 0 700064 179744 164280 120 4024
4026 0 700320 179616 164320 164 4025
4027 0 700512 179424 164320 120 4026
4028 0 700736 179264 164320 153 4027
4029 0 700960 179136 164360 181 4028
4030 0 701184 179008 164320 175 4029
4031 0 701440 178944 164320 160 4030
4032 0 701664 178848 164400 200 4031
4033 0 701920 178816 164480 150 4032
4034 0 702176 178784 164400 143 4033
4035 0 702304 178816 164240 150 4034
4036 0 701705 178870 164640 -1 4033
4037 0 701690 178860 164760 -1 4036
4038 0 701617 178802 164920 -1 4037
4039 0 701345 178783 165080 -1 4038
4040 0 701404 178637 165240 -1 4039
4041 0 691872 180736 159040 75 3986
4042 0 691872 180576 158800 81 4041
4043 0 691840 180480 158560 102 4042
4044 0 691776 180352 158320 81 4043
4045 0 691680 180288 158080 71 4044
4046 0 691584 180192 157840 108 4045
4047 0 691456 180096 157600 122 4046
4048 0 691360 179968 157360 71 4047
4049 0 691360 179936 157080 122 4048
4050 0 691296 179872 156840 122 4049
4051 0 691168 179872 156600 122 4050
4052 0 691008 179936 156360 75 4051
4053 0 690976 180000 156080 75 4052
4054 0 690912 180032 155840 96 4053
4055 0 690752 180032 155600 90 4054
4056 0 690752 180032 155320 96 4055
4057 0 690752 180096 155040 75 4056
4058 0 690688 180128 154800 96 4057
4059 0 690816 180160 154560 154 4058
4060 0 690976 180192 154360 157 4059
4061 0 691008 180192 154080 160 4060
4062 0 690944 180192 153800 98 4061
4063 0 690880 180160 153520 128 4062
4064 0 690848 180224 153240 90 4063
4065 0 690880 180224 152960 96 4064
4066 0 690816 180160 152720 75 4065
4067 0 690656 180160 152520 81 4066
4068 0 690496 180128 152320 90 4067
4069 0 690304 180128 152120 90 4068
4070 0 690144 180192 151920 128 4069
4071 0 689984 180224 151720 81 4070
4072 0 689792 180256 151560 124 4071
4073 0 689632 180352 151360 81 4072
4074 0 689568 180384 151120 104 4073
4075 0 689504 180448 150880 90 4074
4076 0 689344 180576 150680 71 4075
4077 0 689152 180704 150520 60 4076
4078 0 688928 180864 150400 75 4077
4079 0 688704 180960 150240 81 4078
4080 0 688640 180864 150000 32 4079
4081 0 688800 180704 149800 51 4080
4082 0 688960 180544 149600 90 4081
4083 0 688896 180512 149360 75 4082
4084 0 688672 180576 149200 51 4083
4085 0 688512 180544 149000 81 4084
4086 0 688352 180384 148880 139 4085
4087 0 688320 180224 148680 178 4086
4088 0 688224 180352 148440 163 4087
4089 0 688128 180224 148200 128 4088
4090 0 687968 180224 148000 60 4089
4091 0 687808 180128 147800 40 4090
4092 0 687648 180128 147600 128 4091
4093 0 687552 180160 147560 156 4092
4094 0 687584 180416 147640 128 4093
4095 0 687712 180576 147800 32 4094
4096 0 687616 180544 148280 32 4095
4097 0 687648 180512 148320 32 4096
4098 0 687392 180032 147400 71 4093
4099 0 687296 180032 147160 102 4098
4100 0 687296 180192 146960 122 4099
4101 0 687328 180096 146720 96 4100
4102 0 687168 180064 146520 104 4101
4103 0 687008 180064 146320 75 4102
4104 0 686912 180096 146080 81 4103
4105 0 686848 180160 145840 96 4104
4106 0 686848 180192 145560 81 4105
4107 0 686848 180224 145280 81 4106
4108 0 686784 180224 145000 101 4107
4109 0 686720 180192 144720 98 4108
4110 0 686592 180096 144520 81 4109
4111 0 686432 180000 144320 96 4110
4112 0 686336 179936 144160 102 4111
4113 0 675584 186368 153200 259 3822
4114 0 675584 186592 153080 295 4113
4115 0 675648 186848 153080 311 4114
4116 0 675776 187072 153040 307 4115
4117 0 675776 187328 153000 277 4116
4118 0 675744 187520 152840 245 4117
4119 0 675744 187744 152720 240 4118
4120 0 675776 187968 152600 229 4119
4121 0 675904 188192 152520 262 4120
4122 0 675744 188416 152520 160 4121
4123 0 675712 188672 152600 102 4122
4124 0 675712 188896 152720 107 4123
4125 0 675680 189120 152840 40 4124
4126 0 675744 189376 152760 32 4125
4127 0 675616 189472 152600 134 4126
4128 0 676096 188192 152520 196 4121
4129 0 676320 188288 152440 224 4128
4130 0 676480 188128 152560 140 4129
4131 0 676704 187968 152560 163 4130
4132 0 676960 187872 152560 153 4131
4133 0 677216 187840 152480 150 4132
4134 0 677472 187840 152480 124 4133
4135 0 677728 187840 152480 81 4134
4136 0 677984 187840 152520 102 4135
4137 0 678240 187840 152520 120 4136
4138 0 678496 187840 152520 81 4137
4139 0 678752 187968 152520 115 4138
4140 0 679008 188064 152560 91 4139
4141 0 679264 188160 152560 107 4140
4142 0 679520 188256 152520 102 4141
4143 0 679712 188384 152400 102 4142
4144 0 679968 188448 152320 71 4143
4145 0 680192 188576 152240 51 4144
4146 0 680448 188608 152160 71 4145
4147 0 680672 188640 152040 75 4146
4148 0 680928 188640 152040 60 4147
4149 0 681184 188704 152040 60 4148
4150 0 681408 188832 152000 75 4149
4151 0 681664 188896 151960 120 4150
4152 0 681920 188896 151960 120 4151
4153 0 682176 188960 151960 80 4152
4154 0 682400 189120 151920 98 4153
4155 0 682656 189152 151880 102 4154
4156 0 682880 189216 151760 102 4155
4157 0 683104 189216 151640 96 4156
4158 0 683360 189216 151560 102 4157
4159 0 683616 189216 151480 91 4158
4160 0 683872 189216 151440 148 4159
4161 0 684128 189216 151400 140 4160
4162 0 684384 189216 151320 163 4161
4163 0 684640 189216 151240 248 4162
4164 0 684896 189216 151240 219 4163
4165 0 685120 189184 151120 226 4164
4166 0 685280 189216 150920 122 4165
4167 0 685440 189184 150720 139 4166
4168 0 685664 189184 150560 153 4167
4169 0 685856 189184 150360 134 4168
4170 0 686016 189056 150200 154 4169
4171 0 686272 189024 150120 175 4170
4172 0 686528 188960 150040 200 4171
4173 0 686752 188864 149920 136 4172
4174 0 686976 188736 149880 86 4173
4175 0 687232 188608 149800 86 4174
4176 0 687456 188480 149640 64 4175
4177 0 687648 188352 149480 98 4176
4178 0 687808 188320 149280 64 4177
4179 0 687968 188160 149120 120 4178
4180 0 688128 188000 149000 163 4179
4181 0 687936 187808 148920 200 4180
4182 0 687712 187680 148760 163 4181
4183 0 687552 187520 148560 153 4182
4184 0 687296 187488 148520 86 4183
4185 0 687040 187488 148520 98 4184
4186 0 687008 187456 148480 107 4185
4187 0 688224 187936 148880 150 4180
4188 0 688192 188000 148640 45 4187
4189 0 688128 187936 148360 40 4188
4190 0 688128 187840 148120 32 4189
4191 0 688224 187904 147960 51 4190
4192 0 688480 187840 148880 175 4187
4193 0 688704 187712 148880 156 4192
4194 0 688928 187712 148760 91 4193
4195 0 689152 187616 148520 80 4194
4196 0 689408 187616 148560 51 4195
4197 0 689728 187584 148760 32 4196
4198 0 689888 187648 148960 60 4197
4199 0 690080 187552 149160 107 4198
4200 0 690304 187520 149320 120 4199
4201 0 690528 187520 149480 90 4200
4202 0 690784 187488 149560 101 4201
4203 0 691040 187488 149640 107 4202
4204 0 691296 187520 149760 104 4203
4205 0 691520 187520 149880 96 4204
4206 0 691776 187488 149960 102 4205
4207 0 691968 187392 150120 60 4206
4208 0 692160 187264 150240 90 4207
4209 0 692320 187136 150400 51 4208
4210 0 692544 186976 150480 75 4209
4211 0 692736 186816 150560 75 4210
4212 0 692960 186688 150680 60 4211
4213 0 693184 186560 150800 98 4212
4214 0 693280 186368 151000 90 4213
4215 0 693376 186208 151200 81 4214
4216 0 693472 186112 151440 81 4215
4217 0 693568 186112 151680 120 4216
4218 0 693728 186144 151920 96 4217
4219 0 693888 186144 152120 101 4218
4220 0 694144 186112 152200 122 4219
4221 0 694336 186080 152400 102 4220
4222 0 694592 186080 152440 75 4221
4223 0 694848 186112 152520 86 4222
4224 0 695040 185984 152720 198 4223
4225 0 695264 185792 152720 124 4224
4226 0 695488 185696 152800 206 4225
4227 0 695424 185568 153040 214 4226
4228 0 695520 185568 153280 197 4227
4229 0 695584 185344 153400 86 4228
4230 0 695648 185088 153400 107 4229
4231 0 695808 185024 153600 32 4230
4232 0 696064 185056 153640 86 4231
4233 0 696096 185056 153640 86 4232
4234 0 676288 188320 152400 236 4129
4235 0 676224 188512 152240 245 4234
4236 0 676192 188704 152080 190 4235
4237 0 676192 188928 151960 197 4236
4238 0 676192 189152 151840 102 4237
4239 0 676192 189408 151840 60 4238
4240 0 676192 189664 151840 136 4239
4241 0 676192 189920 151800 124 4240
4242 0 676192 190144 151680 175 4241
4243 0 676128 190400 151680 150 4242
4244 0 675968 190400 151880 86 4243
4245 0 675744 190400 152040 153 4244
4246 0 675520 190272 152080 96 4245
4247 0 675296 190112 152080 60 4246
4248 0 675168 189984 152120 32 4247
4249 0 676128 190560 151680 143 4243
4250 0 676128 190816 151720 150 4249
4251 0 676096 191072 151800 156 4250
4252 0 676064 191296 151920 229 4251
4253 0 676224 191520 151920 178 4252
4254 0 676320 191776 151920 81 4253
4255 0 676416 192032 151920 32 4254
4256 0 676608 192224 151840 51 4255
4257 0 676768 192384 151680 32 4256
4258 0 676864 192544 151480 71 4257
4259 0 675968 191392 151960 203 4252
4260 0 675744 191520 151960 244 4259
4261 0 675584 191712 151920 300 4260
4262 0 675424 191904 151880 297 4261
4263 0 675360 192096 151720 218 4262
4264 0 675296 192352 151600 228 4263
4265 0 675232 192608 151600 208 4264
4266 0 675200 192864 151600 175 4265
4267 0 675200 193120 151600 175 4266
4268 0 675200 193376 151600 219 4267
4269 0 675200 193632 151600 214 4268
4270 0 675072 193856 151600 257 4269
4271 0 675040 194112 151640 311 4270
4272 0 674848 194336 151640 329 4271
4273 0 674656 194560 151640 305 4272
4274 0 674752 194784 151520 219 4273
4275 0 674816 195008 151360 163 4274
4276 0 674816 195264 151240 80 4275
4277 0 674848 195424 151040 75 4276
4278 0 674976 195584 151240 40 4277
4279 0 674976 195648 151320 71 4278
4280 0 674528 194688 151800 301 4273
4281 0 674400 194912 151880 279 4280
4282 0 674208 195104 151880 257 4281
4283 0 674080 195328 151880 212 4282
4284 0 674048 195584 151920 221 4283
4285 0 673984 195840 152000 221 4284
4286 0 674016 196096 151960 251 4285
4287 0 674080 196288 151800 256 4286
4288 0 674176 196512 151640 224 4287
4289 0 674176 196736 151480 271 4288
4290 0 674304 196928 151280 245 4289
4291 0 674304 197184 151240 197 4290
4292 0 674240 197440 151160 226 4291
4293 0 674080 197664 151200 257 4292
4294 0 673952 197888 151200 300 4293
4295 0 673920 198144 151160 268 4294
4296 0 673792 198336 151040 224 4295
4297 0 673696 198592 151000 136 4296
4298 0 673504 198784 150920 200 4297
4299 0 673376 198976 150800 204 4298
4300 0 673408 199200 150680 275 4299
4301 0 673408 199456 150600 163 4300
4302 0 673312 199680 150680 166 4301
4303 0 673248 199936 150760 221 4302
4304 0 673248 200160 150880 249 4303
4305 0 673344 200384 151000 318 4304
4306 0 673216 200608 151000 209 4305
4307 0 673216 200864 151000 166 4306
4308 0 673216 201088 151120 217 4307
4309 0 673248 201280 151280 269 4308
4310 0 673280 201536 151320 246 4309
4311 0 673280 201792 151280 153 4310
4312 0 673248 202048 151280 148 4311
4313 0 673216 202272 151400 128 4312
4314 0 673216 202528 151440 178 4313
4315 0 673280 202784 151440 178 4314
4316 0 673344 203040 151400 245 4315
4317 0 673312 203296 151400 200 4316
4318 0 673216 203552 151440 160 4317
4319 0 673120 203552 151680 124 4318
4320 0 672960 203552 151880 80 4319
4321 0 672736 203456 152000 60 4320
4322 0 672608 203552 152080 51 4321
4323 0 673120 203808 151440 140 4318
4324 0 673056 204064 151440 150 4323
4325 0 672992 204320 151440 120 4324
4326 0 672832 204544 151440 135 4325
4327 0 672704 204768 151440 172 4326
4328 0 672576 204992 151520 150 4327
4329 0 672384 205184 151560 107 4328
4330 0 672224 205344 151680 160 4329
4331 0 672160 205536 151840 178 4330
4332 0 672000 205696 151960 287 4331
4333 0 671904 205952 151960 297 4332
4334 0 671744 206144 152000 300 4333
4335 0 671712 206400 152040 202 4334
4336 0 671712 206624 151920 163 4335
4337 0 671584 206880 151920 86 4336
4338 0 671488 207136 151880 91 4337
4339 0 671296 207328 151880 163 4338
4340 0 671104 207520 151920 209 4339
4341 0 670976 207744 152040 251 4340
4342 0 670880 207968 152160 281 4341
4343 0 670720 208160 152120 321 4342
4344 0 670496 208288 152240 335 4343
4345 0 670464 208416 152480 313 4344
4346 0 670400 208640 152600 243 4345
4347 0 670272 208864 152760 197 4346
4348 0 670112 209088 152840 212 4347
4349 0 669984 209344 152840 189 4348
4350 0 669760 209536 152840 229 4349
4351 0 669536 209664 152960 320 4350
4352 0 669440 209888 153120 257 4351
4353 0 669344 210144 153160 136 4352
4354 0 669216 210304 153320 183 4353
4355 0 669088 210432 153520 226 4354
4356 0 668960 210592 153720 234 4355
4357 0 668992 210784 153920 226 4356
4358 0 668928 210976 154080 234 4357
4359 0 668768 211168 154040 175 4358
4360 0 668576 211328 153960 221 4359
4361 0 668352 211520 153960 202 4360
4362 0 668160 211712 154040 221 4361
4363 0 668352 211712 154240 181 4362
4364 0 668480 211552 154440 230 4363
4365 0 668512 211488 154680 256 4364
4366 0 668608 211328 154880 122 4365
4367 0 668576 211328 155160 32 4366
4368 0 668576 211360 155440 164 4367
4369 0 668384 211392 155600 218 4368
4370 0 668160 211520 155680 234 4369
4371 0 667904 211488 155680 137 4370
4372 0 667808 211424 155600 102 4371
4373 0 668128 211744 154080 232 4362
4374 0 668000 211936 154200 178 4373
4375 0 667872 212192 154280 218 4374
4376 0 667808 212448 154280 189 4375
4377 0 667840 212704 154320 227 4376
4378 0 667712 212960 154400 200 4377
4379 0 667744 213216 154400 256 4378
4380 0 667744 213472 154400 210 4379
4381 0 667776 213728 154360 202 4380
4382 0 667776 213984 154280 203 4381
4383 0 667840 214272 154200 256 4382
4384 0 667808 214528 154200 262 4383
4385 0 667648 214688 154360 181 4384
4386 0 667520 214912 154400 198 4385
4387 0 667456 215168 154440 186 4386
4388 0 667360 215392 154520 284 4387
4389 0 667232 215584 154680 277 4388
4390 0 667136 215808 154800 246 4389
4391 0 667072 216064 154800 234 4390
4392 0 666848 216256 154800 251 4391
4393 0 666688 216448 154920 250 4392
4394 0 666592 216704 155000 259 4393
4395 0 666400 216896 155080 219 4394
4396 0 666272 217152 155120 164 4395
4397 0 666080 217344 155120 163 4396
4398 0 665952 217568 155120 200 4397
4399 0 665824 217792 155120 226 4398
4400 0 665792 218016 155000 258 4399
4401 0 665792 218272 155000 186 4400
4402 0 665792 218528 155000 160 4401
4403 0 665760 218784 155000 150 4402
4404 0 665696 219040 155000 200 4403
4405 0 665504 219264 155000 181 4404
4406 0 665312 219456 155000 207 4405
4407 0 665120 219648 155040 202 4406
4408 0 664928 219776 155200 206 4407
4409 0 664768 219936 155400 245 4408
4410 0 664640 220096 155560 256 4409
4411 0 664544 220320 155680 197 4410
4412 0 664384 220512 155760 189 4411
4413 0 664224 220736 155760 221 4412
4414 0 664064 220960 155760 124 4413
4415 0 663872 221152 155760 168 4414
4416 0 663744 221408 155760 124 4415
4417 0 663744 221664 155760 150 4416
4418 0 663552 221856 155760 241 4417
4419 0 663392 222048 155720 256 4418
4420 0 663232 222240 155640 300 4419
4421 0 663136 222496 155680 345 4420
4422 0 662976 222656 155800 335 4421
4423 0 662784 222848 155880 245 4422
4424 0 662624 223072 155920 172 4423
4425 0 662464 223232 156080 228 4424
4426 0 662464 223488 156160 251 4425
4427 0 662272 223680 156280 229 4426
4428 0 662080 223872 156280 219 4427
4429 0 661888 223680 156320 139 4428
4430 0 661760 223520 156520 75 4429
4431 0 661600 223360 156680 51 4430
4432 0 661440 223168 156840 45 4431
4433 0 661344 223008 157080 81 4432
4434 0 661216 222848 157240 32 4433
4435 0 661216 222624 157440 98 4434
4436 0 661152 222432 157640 40 4435
4437 0 660992 222272 157840 60 4436
4438 0 660832 222208 158040 128 4437
4439 0 660672 222208 158240 32 4438
4440 0 660512 222112 158440 164 4439
4441 0 660352 221952 158640 156 4440
4442 0 660320 221728 158800 172 4441
4443 0 660576 221664 158840 196 4442
4444 0 660832 221568 158840 237 4443
4445 0 661088 221536 158960 91 4444
4446 0 661120 221536 159000 51 4445
4447 0 662016 223968 156280 214 4428
4448 0 662016 224192 156120 172 4447
4449 0 661984 224384 155960 168 4448
4450 0 662016 224608 155840 268 4449
4451 0 661920 224864 155760 245 4450
4452 0 661792 225120 155760 288 4451
4453 0 661632 225344 155760 205 4452
4454 0 661408 225536 155760 322 4453
4455 0 661216 225760 155720 335 4454
4456 0 660960 225856 155800 372 4455
4457 0 660832 226080 155800 266 4456
4458 0 660640 226272 155760 157 4457
4459 0 660416 226432 155760 163 4458
4460 0 660192 226624 155760 156 4459
4461 0 660000 226784 155800 214 4460
4462 0 659904 227040 155800 140 4461
4463 0 659744 227200 155920 227 4462
4464 0 659552 227360 155960 304 4463
4465 0 659456 227584 156040 240 4464
4466 0 659520 227840 156160 269 4465
4467 0 659456 228096 156240 349 4466
4468 0 659296 228288 156400 309 4467
4469 0 659104 228480 156440 305 4468
4470 0 659040 228704 156320 273 4469
4471 0 658912 228864 156120 301 4470
4472 0 658720 229024 156200 294 4471
4473 0 658464 229088 156280 277 4472
4474 0 658240 229184 156360 300 4473
4475 0 657984 229216 156360 289 4474
4476 0 657888 229472 156480 288 4475
4477 0 657888 229728 156480 331 4476
4478 0 657920 229984 156520 323 4477
4479 0 657888 230240 156560 307 4478
4480 0 657856 230496 156560 275 4479
4481 0 657856 230752 156560 272 4480
4482 0 657760 231008 156520 245 4481
4483 0 657728 231264 156480 202 4482
4484 0 657664 231520 156440 241 4483
4485 0 657504 231712 156320 242 4484
4486 0 657376 231936 156320 214 4485
4487 0 657312 232192 156320 168 4486
4488 0 657280 232448 156320 160 4487
4489 0 657216 232704 156240 143 4488
4490 0 657408 232672 156040 181 4489
4491 0 657664 232672 156080 115 4490
4492 0 657824 232704 156280 40 4491
4493 0 657824 232768 156520 71 4492
4494 0 657216 232800 156200 134 4489
4495 0 657120 233024 156120 178 4494
4496 0 657088 233216 155960 178 4495
4497 0 657152 233472 155920 198 4496
4498 0 657088 233728 156000 209 4497
4499 0 656992 233952 156080 244 4498
4500 0 656928 234176 156200 217 4499
4501 0 656928 234432 156280 208 4500
4502 0 656960 234592 156480 262 4501
4503 0 656928 234848 156520 244 4502
4504 0 656928 235104 156480 190 4503
4505 0 656896 235360 156440 143 4504
4506 0 656768 235520 156280 189 4505
4507 0 656640 235744 156160 214 4506
4508 0 656512 235936 156000 214 4507
4509 0 656352 236128 155880 207 4508
4510 0 656192 236288 155680 200 4509
4511 0 656032 236480 155600 120 4510
4512 0 655904 236704 155560 166 4511
4513 0 655776 236928 155520 240 4512
4514 0 655680 237184 155600 270 4513
4515 0 655648 237376 155760 245 4514
4516 0 655616 237632 155800 210 4515
4517 0 655584 237888 155840 226 4516
4518 0 655584 238112 156040 245 4517
4519 0 655648 238368 156120 235 4518
4520 0 655712 238624 156040 229 4519
4521 0 655808 238816 155840 168 4520
4522 0 655776 238976 155640 164 4521
4523 0 655776 239200 155480 200 4522
4524 0 655584 239392 155480 186 4523
4525 0 655456 239648 155480 139 4524
4526 0 655424 239904 155600 197 4525
4527 0 655360 240160 155640 269 4526
4528 0 655104 240256 155600 235 4527
4529 0 654880 240256 155640 202 4528
4530 0 654688 240320 155800 124 4529
4531 0 654464 240416 155920 120 4530
4532 0 654208 240416 155920 128 4531
4533 0 653952 240416 155920 122 4532
4534 0 653696 240416 155880 107 4533
4535 0 653472 240256 155800 194 4534
4536 0 653280 240096 155760 256 4535
4537 0 653056 240224 155680 229 4536
4538 0 652800 240256 155640 256 4537
4539 0 652576 240384 155600 208 4538
4540 0 652576 240640 155600 148 4539
4541 0 652576 240704 155320 81 4540
4542 0 652480 240704 155080 45 4541
4543 0 652320 240576 154880 75 4542
4544 0 652160 240416 154680 148 4543
4545 0 651936 240416 154560 160 4544
4546 0 651744 240224 154560 148 4545
4547 0 651520 240128 154480 128 4546
4548 0 652448 240800 155760 136 4540
4549 0 652256 240992 155760 181 4548
4550 0 652192 241248 155760 120 4549
4551 0 652128 241504 155800 60 4550
4552 0 652000 241696 155960 81 4551
4553 0 651904 241920 156040 81 4552
4554 0 651840 242176 156040 102 4553
4555 0 651744 242400 156120 71 4554
4556 0 651616 242656 156200 90 4555
4557 0 651520 242880 156280 86 4556
4558 0 651392 243104 156320 71 4557
4559 0 651264 243296 156440 80 4558
4560 0 651104 243520 156480 80 4559
4561 0 650976 243712 156600 90 4560
4562 0 650944 243968 156720 98 4561
4563 0 650912 244192 156840 102 4562
4564 0 650816 244416 156920 120 4563
4565 0 650752 244672 156960 86 4564
4566 0 650624 244928 156960 81 4565
4567 0 650624 245184 156960 101 4566
4568 0 650496 245408 157040 60 4567
4569 0 650464 245664 157080 45 4568
4570 0 650336 245824 157240 32 4569
4571 0 650336 246080 157160 124 4570
4572 0 650208 246304 157120 163 4571
4573 0 650208 246528 157000 154 4572
4574 0 650240 246688 156800 40 4573
4575 0 650240 246720 156520 96 4574
4576 0 650240 246752 156240 71 4575
4577 0 650144 246752 156000 32 4576
4578 0 650048 246720 155880 40 4577
4579 0 650304 246848 157000 64 4574
4580 0 650336 247040 157200 120 4579
4581 0 650400 247296 157200 101 4580
4582 0 650432 247552 157200 91 4581
4583 0 650528 247808 157240 51 4582
4584 0 650592 248064 157240 60 4583
4585 0 650560 248288 157080 148 4584
4586 0 650560 248448 156880 156 4585
4587 0 650752 248640 156840 139 4586
4588 0 650912 248832 156880 153 4587
4589 0 651008 249088 157000 186 4588
4590 0 651008 249344 157080 204 4589
4591 0 651040 249600 157080 186 4590
4592 0 650944 249824 157200 160 4591
4593 0 650688 249856 157280 128 4592
4594 0 650496 249920 157280 108 4593
4595 0 655104 240416 155360 148 4528
4596 0 655104 240576 155120 249 4595
4597 0 655040 240800 155000 240 4596
4598 0 655040 241056 154960 239 4597
4599 0 655040 241312 154960 246 4598
4600 0 654912 241504 154840 200 4599
4601 0 654848 241696 154680 197 4600
4602 0 654880 241952 154600 256 4601
4603 0 654816 242112 154400 204 4602
4604 0 654720 242304 154200 189 4603
4605 0 654592 242464 154000 196 4604
4606 0 654432 242624 153840 256 4605
4607 0 654336 242784 153640 244 4606
4608 0 654368 243008 153480 136 4607
4609 0 654368 243168 153240 140 4608
4610 0 654240 243264 153000 140 4609
4611 0 654080 243328 152840 143 4610
4612 0 653984 243104 152720 80 4611
4613 0 653984 242848 152640 40 4612
4614 0 654240 242752 152640 90 4613
4615 0 654496 242816 152680 40 4614
4616 0 654528 242848 152680 45 4615
4617 0 653920 243392 152640 122 4611
4618 0 653856 243392 152360 120 4617
4619 0 653824 243424 152080 244 4618
4620 0 653568 243552 152000 244 4619
4621 0 653376 243680 151800 115 4620
4622 0 653312 243712 151520 208 4621
4623 0 653216 243680 151280 214 4622
4624 0 653152 243808 151040 189 4623
4625 0 653184 244000 150880 137 4624
4626 0 653248 244256 150840 108 4625
4627 0 653312 244512 150800 128 4626
4628 0 653280 244768 150680 51 4627
4629 0 653280 244992 150520 197 4628
4630 0 653248 245120 150360 218 4629
4631 0 653088 244960 150240 139 4630
4632 0 652896 244768 150240 172 4631
4633 0 652928 244672 150000 98 4632
4634 0 653088 244672 149760 102 4633
4635 0 653344 244640 149680 51 4634
4636 0 653440 245216 150160 115 4630
4637 0 653600 245376 149960 60 4636
4638 0 653280 245536 149920 32 4637
4639 0 653728 245504 149760 51 4637
4640 0 653792 245600 149520 197 4639
4641 0 653984 245728 149400 214 4640
4642 0 654112 245952 149400 229 4641
4643 0 654048 246176 149280 203 4642
4644 0 654080 246336 149080 175 4643
4645 0 654176 246592 149000 163 4644
4646 0 654208 246816 148880 190 4645
4647 0 654208 247040 148760 217 4646
4648 0 654304 247264 148640 200 4647
4649 0 654368 247488 148520 156 4648
4650 0 654368 247712 148400 172 4649
4651 0 654432 247904 148240 200 4650
4652 0 654464 248096 148080 227 4651
4653 0 654368 248288 147920 226 4652
4654 0 654208 248448 147720 160 4653
4655 0 654080 248672 147680 128 4654
4656 0 653984 248896 147600 181 4655
4657 0 653888 249056 147400 140 4656
4658 0 653888 249248 147200 176 4657
4659 0 653952 249376 146960 219 4658
4660 0 653920 249536 146760 272 4659
4661 0 653888 249728 146680 360 4660
4662 0 653632 249632 146760 304 4661
4663 0 653440 249472 146840 281 4662
4664 0 653216 249376 146960 209 4663
4665 0 653056 249440 147160 153 4664
4666 0 652992 249440 147440 178 4665
4667 0 653376 249664 147720 32 4666
4668 0 653472 249600 147760 32 4667
4669 0 653920 249984 146680 326 4661
4670 0 653952 250240 146680 322 4669
4671 0 653824 250496 146680 253 4670
4672 0 653632 250688 146680 181 4671
4673 0 653504 250912 146680 166 4672
4674 0 653504 251168 146680 140 4673
4675 0 653504 251424 146600 326 4674
4676 0 653504 251456 146600 344 4675
4677 0 653280 251360 146680 283 4676
4678 0 653120 251136 146680 286 4677
4679 0 652960 250944 146840 202 4678
4680 0 652768 250752 146880 160 4679
4681 0 652896 250528 146880 32 4680
4682 0 653056 250336 146920 32 4681
4683 0 653216 250368 147120 32 4682
4684 0 653472 250304 146760 32 4683
4685 0 653440 250112 146240 32 4684
4686 0 653536 251648 146440 428 4676
4687 0 653440 251840 146280 413 4686
4688 0 653472 252032 146120 329 4687
4689 0 653504 252224 145960 246 4688
4690 0 653440 252416 145800 150 4689
4691 0 653280 252576 145680 120 4690
4692 0 653120 252736 145480 166 4691
4693 0 652960 252896 145360 157 4692
4694 0 652704 252960 145320 115 4693
4695 0 652512 253120 145240 81 4694
4696 0 652320 253312 145120 51 4695
4697 0 652128 253376 144920 107 4696
4698 0 651872 253408 144840 150 4697
4699 0 651616 253408 144760 104 4698
4700 0 651392 253376 144640 75 4699
4701 0 651136 253344 144600 45 4700
4702 0 650880 253344 144520 51 4701
4703 0 650624 253376 144480 71 4702
4704 0 650368 253472 144440 64 4703
4705 0 650112 253504 144400 40 4704
4706 0 649856 253504 144400 51 4705
4707 0 649632 253632 144440 80 4706
4708 0 649600 253632 144440 80 4707
4709 0 649203 253601 144400 -1 4708
4710 0 649047 253589 144320 -1 4709
4711 0 648504 253482 144240 -1 4710
4712 0 647886 253606 144200 -1 4711
4713 0 647634 253661 144120 -1 4712
4714 0 647371 253727 144000 -1 4713
4715 0 647147 253726 143920 -1 4714
4716 0 646551 253726 143760 -1 4715
4717 0 646160 253903 143760 -1 4716
4718 0 645810 254254 143720 -1 4717
4719 0 645670 254348 143760 -1 4718
4720 0 645433 254387 143920 -1 4719
4721 0 644053 254912 143920 93 4720
4722 0 644128 254880 144080 86 4721
4723 0 644384 254944 144120 160 4722
4724 0 644608 255104 144240 128 4723
4725 0 643904 254976 143600 107 4721
4726 0 643167 255250 143560 -1 4725
4727 0 642999 255317 143400 -1 4726
4728 0 642919 255474 143160 -1 4727
4729 0 642882 255481 143120 -1 4728
4730 0 643744 254752 143600 108 4725
4731 0 643520 254624 143640 128 4730
4732 0 643296 254752 143680 80 4731
4733 0 643104 254944 143720 120 4732
4734 0 642976 254976 144040 40 4733
4735 0 643200 255104 144120 128 4734
4736 0 643424 255264 144240 209 4735
4737 0 643584 255488 144160 122 4736
4738 0 643680 255584 144200 124 4737
4739 0 652000 253632 144800 122 4698
4740 0 652192 253824 144800 137 4739
4741 0 652384 254016 144760 178 4740
4742 0 652576 254208 144760 124 4741
4743 0 652736 254368 144640 160 4742
4744 0 652896 254528 144480 217 4743
4745 0 653088 254720 144440 230 4744
4746 0 653280 254912 144480 284 4745
4747 0 653376 255136 144400 341 4746
4748 0 653472 255392 144440 122 4747
4749 0 653472 255648 144440 75 4748
4750 0 653600 255872 144360 172 4749
4751 0 653696 256064 144160 131 4750
4752 0 653696 256192 144160 64 4751
4753 0 653754 256011 143720 -1 4752
4754 0 654432 257696 143720 64 4753
4755 0 654432 257408 143680 150 4754
4756 0 654496 257472 143680 124 4755
4757 0 654240 257216 143640 163 4755
4758 0 654048 256992 143600 221 4757
4759 0 653856 256768 143600 240 4758
4760 0 653664 256576 143480 245 4759
4761 0 653408 256576 143480 202 4760
4762 0 653152 256576 143400 186 4761
4763 0 653024 256768 143280 140 4762
4764 0 652864 256928 143160 150 4763
4765 0 652736 257088 142960 164 4764
4766 0 652608 257248 142760 140 4765
4767 0 652480 257344 142560 160 4766
4768 0 652352 257472 142360 150 4767
4769 0 652192 257504 142120 124 4768
4770 0 652032 257664 141920 139 4769
4771 0 651840 257792 141760 136 4770
4772 0 651680 257952 141560 101 4771
4773 0 651680 258112 141360 148 4772
4774 0 651680 258240 141120 198 4773
4775 0 651680 258368 140880 160 4774
4776 0 651776 258528 140680 186 4775
4777 0 651808 258720 140520 206 4776
4778 0 651744 258880 140320 178 4777
4779 0 651680 259040 140120 178 4778
4780 0 651520 259136 139920 148 4779
4781 0 651488 259296 139720 32 4780
4782 0 651488 259456 139480 226 4781
4783 0 651424 259488 139240 266 4782
4784 0 651488 259488 139240 250 4783
4785 0 651712 259584 139160 98 4784
4786 0 651968 259680 139160 102 4785
4787 0 652224 259808 139200 86 4786
4788 0 652480 259872 139280 80 4787
4789 0 652672 260000 139400 98 4788
4790 0 652896 260096 139480 86 4789
4791 0 653120 260224 139560 51 4790
4792 0 653344 260320 139680 86 4791
4793 0 653536 260480 139720 86 4792
4794 0 653760 260576 139800 102 4793
4795 0 653984 260736 139880 115 4794
4796 0 654240 260864 139920 122 4795
4797 0 654464 260992 139920 120 4796
4798 0 654720 261120 139960 115 4797
4799 0 654944 261248 139960 124 4798
4800 0 655168 261344 140040 101 4799
4801 0 655392 261504 140080 115 4800
4802 0 655616 261632 140080 120 4801
4803 0 655808 261824 140080 98 4802
4804 0 656032 261984 140080 98 4803
4805 0 656256 262176 140080 120 4804
4806 0 656448 262336 140120 120 4805
4807 0 656608 262560 140120 98 4806
4808 0 656768 262784 140120 139 4807
4809 0 656960 263008 140120 71 4808
4810 0 657088 263232 140080 137 4809
4811 0 657248 263392 139880 135 4810
4812 0 657376 263520 139680 98 4811
4813 0 657536 263680 139480 137 4812
4814 0 657696 263808 139280 135 4813
4815 0 657760 263936 139040 134 4814
4816 0 657856 264032 138800 71 4815
4817 0 657984 264192 138600 81 4816
4818 0 658144 264320 138400 101 4817
4819 0 658304 264480 138200 122 4818
4820 0 658464 264672 138040 139 4819
4821 0 658688 264800 138040 96 4820
4822 0 658848 264960 137880 86 4821
4823 0 658880 265152 137680 124 4822
4824 0 658912 265312 137480 128 4823
4825 0 659008 265536 137320 107 4824
4826 0 659136 265696 137160 166 4825
4827 0 659136 265952 137120 107 4826
4828 0 659264 266176 137120 91 4827
4829 0 659328 266432 137120 102 4828
4830 0 659392 266688 137160 120 4829
4831 0 659488 266912 137080 124 4830
4832 0 659520 267168 136960 102 4831
4833 0 659648 267392 136800 136 4832
4834 0 659680 267584 136600 124 4833
4835 0 659680 267744 136400 81 4834
4836 0 659648 267936 136200 124 4835
4837 0 659648 268160 136040 102 4836
4838 0 659680 268352 135880 98 4837
4839 0 659776 268544 135680 108 4838
4840 0 659936 268704 135560 124 4839
4841 0 660096 268896 135440 102 4840
4842 0 660256 269120 135320 163 4841
4843 0 660352 269248 135120 137 4842
4844 0 660544 269408 134960 160 4843
4845 0 660704 269376 134760 122 4844
4846 0 660832 269376 134520 163 4845
4847 0 660992 269312 134280 214 4846
4848 0 661216 269376 134120 254 4847
4849 0 661472 269472 134120 202 4848
4850 0 661664 269632 134240 203 4849
4851 0 661760 269824 134400 186 4850
4852 0 661920 269696 134560 185 4851
4853 0 662112 269504 134600 172 4852
4854 0 662112 269504 135000 40 4853
4855 0 661888 269376 134920 40 4854
4856 0 661728 269280 134720 128 4855
4857 0 661664 269280 134640 135 4856
4858 0 660704 269568 134960 140 4844
4859 0 660832 269824 135000 200 4858
4860 0 660832 270080 135040 194 4859
4861 0 660800 270336 135120 153 4860
4862 0 660768 270560 135240 140 4861
4863 0 660704 270752 135440 81 4862
4864 0 660608 270944 135600 71 4863
4865 0 660448 271104 135800 186 4864
4866 0 660256 271264 135880 260 4865
4867 0 660032 271360 135960 189 4866
4868 0 659968 271552 136160 124 4867
4869 0 659968 271712 136360 122 4868
4870 0 660032 271840 136600 172 4869
4871 0 660128 272096 136600 150 4870
4872 0 660064 272352 136600 237 4871
4873 0 660128 272608 136640 229 4872
4874 0 660256 272832 136560 209 4873
4875 0 660384 273024 136400 124 4874
4876 0 660416 273248 136280 102 4875
4877 0 660480 273472 136160 91 4876
4878 0 660544 273696 136000 104 4877
4879 0 660640 273952 135880 131 4878
4880 0 660736 274176 135800 96 4879
4881 0 660864 274368 135680 98 4880
4882 0 661024 274528 135480 86 4881
4883 0 661056 274784 135400 71 4882
4884 0 661152 275040 135360 32 4883
4885 0 660992 275104 135160 32 4884
4886 0 661248 275328 135000 40 4885
4887 0 661472 275488 134920 120 4886
4888 0 661664 275584 134760 164 4887
4889 0 661696 275648 134520 107 4888
4890 0 661824 275808 134360 32 4889
4891 0 661952 275936 134160 122 4890
4892 0 661920 276064 133920 98 4891
4893 0 661856 276128 133680 71 4892
4894 0 661856 276288 133440 137 4893
4895 0 661984 276448 133240 124 4894
4896 0 662144 276576 133040 154 4895
4897 0 662208 276672 132800 122 4896
4898 0 662208 276768 132560 157 4897
4899 0 662144 276928 132320 178 4898
4900 0 662208 277088 132120 164 4899
4901 0 662272 277280 131960 71 4900
4902 0 662432 277440 131840 32 4901
4903 0 662496 277696 131760 160 4902
4904 0 662560 277952 131800 107 4903
4905 0 662784 277984 131920 96 4904
4906 0 662976 277824 131960 80 4905
4907 0 662912 277632 132120 140 4906
4908 0 662880 277376 132120 186 4907
4909 0 651200 259520 139120 208 4783
4910 0 650944 259424 139080 137 4909
4911 0 650688 259424 139080 120 4910
4912 0 650432 259456 139000 124 4911
4913 0 650176 259488 138960 104 4912
4914 0 649920 259488 138920 102 4913
4915 0 649664 259520 138920 128 4914
4916 0 649408 259584 138920 136 4915
4917 0 649152 259648 138920 148 4916
4918 0 648896 259744 138880 139 4917
4919 0 648640 259808 138880 163 4918
4920 0 648416 259936 138880 214 4919
4921 0 648160 260032 138840 196 4920
4922 0 647904 260064 138800 160 4921
4923 0 647680 260160 138680 139 4922
4924 0 647424 260160 138600 148 4923
4925 0 647264 260256 138400 150 4924
4926 0 647232 260416 138200 139 4925
4927 0 647264 260544 137960 96 4926
4928 0 647264 260672 137720 51 4927
4929 0 647200 260832 137520 124 4928
4930 0 647104 260864 137280 122 4929
4931 0 647104 261024 137080 148 4930
4932 0 647072 261184 136880 140 4931
4933 0 647072 261280 136640 96 4932
4934 0 647072 261504 136440 128 4933
4935 0 647072 261728 136320 102 4934
4936 0 647168 261920 136120 75 4935
4937 0 647168 262080 135920 64 4936
4938 0 647200 262240 135680 86 4937
4939 0 647232 262272 135640 120 4938
4940 0 647392 262432 135440 96 4939
4941 0 647552 262496 135200 96 4940
4942 0 647680 262624 135000 75 4941
4943 0 647840 262656 134800 101 4942
4944 0 648000 262688 134600 124 4943
4945 0 648160 262688 134400 107 4944
4946 0 648352 262656 134200 101 4945
4947 0 648512 262656 134000 160 4946
4948 0 648736 262592 133880 168 4947
4949 0 648896 262592 133680 164 4948
4950 0 648960 262624 133440 227 4949
4951 0 648768 262592 133280 206 4950
4952 0 648608 262624 133040 235 4951
4953 0 648512 262528 132920 189 4952
4954 0 648288 262592 132760 128 4953
4955 0 648256 262656 132520 45 4954
4956 0 648416 262560 132320 163 4955
4957 0 648576 262624 132120 122 4956
4958 0 648672 262624 132000 122 4957
4959 0 648512 262304 132800 139 4953
4960 0 648576 262112 132600 178 4959
4961 0 648512 261984 132360 175 4960
4962 0 648352 261952 132120 178 4961
4963 0 648160 261824 131920 208 4962
4964 0 648032 261728 131720 202 4963
4965 0 647904 261728 131480 90 4964
4966 0 647840 261760 131200 124 4965
4967 0 647680 261792 131000 176 4966
4968 0 647520 261728 130760 175 4967
4969 0 647328 261696 130600 120 4968
4970 0 647104 261728 130480 120 4969
4971 0 646848 261760 130400 124 4970
4972 0 646624 261760 130280 86 4971
4973 0 646368 261728 130200 102 4972
4974 0 646112 261696 130120 80 4973
4975 0 645856 261664 130040 80 4974
4976 0 645600 261632 129960 80 4975
4977 0 645344 261600 129920 51 4976
4978 0 645088 261568 129880 71 4977
4979 0 644864 261472 129760 91 4978
4980 0 644608 261440 129720 98 4979
4981 0 644416 261280 129640 60 4980
4982 0 644192 261152 129640 40 4981
4983 0 643936 261024 129640 75 4982
4984 0 643680 260960 129640 80 4983
4985 0 643424 260832 129600 80 4984
4986 0 643168 260800 129560 81 4985
4987 0 642912 260800 129520 124 4986
4988 0 642656 260800 129520 80 4987
4989 0 642464 260704 129360 122 4988
4990 0 642240 260672 129200 86 4989
4991 0 641984 260576 129200 51 4990
4992 0 641792 260384 129200 135 4991
4993 0 641728 260352 129200 131 4992
4994 0 641280 260000 129200 102 4993
4995 0 641504 260064 129280 64 4994
4996 0 641024 259872 129160 107 4994
4997 0 640768 259776 129200 60 4996
4998 0 640544 259648 129160 60 4997
4999 0 640288 259552 129080 108 4998
5000 0 640064 259456 129000 75 4999
5001 0 639840 259328 129080 81 5000
5002 0 639616 259200 129080 101 5001
5003 0 639360 259136 129080 80 5002
5004 0 639136 259008 129080 75 5003
5005 0 638880 258912 129080 75 5004
5006 0 638624 258816 129080 86 5005
5007 0 638368 258752 129080 81 5006
5008 0 638112 258688 129120 86 5007
5009 0 637856 258624 129120 86 5008
5010 0 637600 258592 129120 81 5009
5011 0 637344 258496 129080 81 5010
5012 0 637088 258368 129040 108 5011
5013 0 636832 258304 128960 120 5012
5014 0 636576 258272 128880 64 5013
5015 0 636320 258176 128880 71 5014
5016 0 636064 258080 128880 81 5015
5017 0 635808 258080 128840 148 5016
5018 0 635552 258048 128840 226 5017
5019 0 635296 257984 128840 256 5018
5020 0 635136 257984 128640 203 5019
5021 0 634880 257952 128640 140 5020
5022 0 634656 257760 128640 120 5021
5023 0 634432 257632 128640 71 5022
5024 0 634176 257568 128640 64 5023
5025 0 633984 257408 128560 128 5024
5026 0 633760 257280 128520 81 5025
5027 0 633568 257088 128520 160 5026
5028 0 633376 256928 128440 81 5027
5029 0 633184 256768 128400 71 5028
5030 0 632960 256640 128320 71 5029
5031 0 632736 256480 128240 80 5030
5032 0 632544 256352 128120 102 5031
5033 0 632352 256288 127960 71 5032
5034 0 632128 256192 127840 60 5033
5035 0 632067 256196 127760 -1 5034
5036 0 631888 256162 127680 -1 5035
5037 0 631776 256064 127640 60 5036
5038 0 631680 256096 127520 60 5037
5039 0 631456 256256 127480 40 5038
5040 0 631264 256384 127360 86 5039
5041 0 631104 256320 127160 32 5040
5042 0 631557 256693 126400 -1 5041
5043 0 646976 262368 135640 160 4939
5044 0 646720 262400 135720 168 5043
5045 0 646464 262400 135720 207 5044
5046 0 646208 262432 135720 204 5045
5047 0 646080 262592 135560 181 5046
5048 0 645984 262848 135560 131 5047
5049 0 645888 263104 135560 163 5048
5050 0 645664 263264 135560 202 5049
5051 0 645472 263424 135480 246 5050
5052 0 645312 263584 135320 219 5051
5053 0 645088 263712 135320 268 5052
5054 0 644864 263840 135240 218 5053
5055 0 644672 263904 135080 181 5054
5056 0 644416 263872 135080 150 5055
5057 0 644224 263712 135120 226 5056
5058 0 644000 263552 135040 205 5057
5059 0 643840 263456 134840 190 5058
5060 0 643680 263616 134680 244 5059
5061 0 643488 263776 134760 186 5060
5062 0 643296 263968 134720 200 5061
5063 0 643168 264160 134600 198 5062
5064 0 643104 264224 134360 217 5063
5065 0 642944 264448 134280 189 5064
5066 0 642784 264672 134240 206 5065
5067 0 642592 264864 134200 175 5066
5068 0 642400 265056 134160 178 5067
5069 0 642240 265248 134080 183 5068
5070 0 642080 265440 134000 190 5069
5071 0 641920 265600 133880 200 5070
5072 0 641728 265760 133720 139 5071
5073 0 641504 265824 133560 124 5072
5074 0 641280 265920 133440 120 5073
5075 0 641056 266080 133400 140 5074
5076 0 640800 266144 133320 136 5075
5077 0 640640 266304 133160 166 5076
5078 0 640416 266400 133040 143 5077
5079 0 640224 266528 132880 128 5078
5080 0 639968 266560 132760 139 5079
5081 0 639712 266496 132720 150 5080
5082 0 639456 266400 132720 156 5081
5083 0 639200 266368 132680 163 5082
5084 0 638944 266400 132680 197 5083
5085 0 638720 266272 132680 154 5084
5086 0 638496 266112 132720 81 5085
5087 0 638272 265984 132800 75 5086
5088 0 638016 265952 132840 60 5087
5089 0 637760 265920 132880 64 5088
5090 0 637504 265856 132920 75 5089
5091 0 637280 265728 132920 90 5090
5092 0 637088 265568 133040 81 5091
5093 0 636896 265376 133160 86 5092
5094 0 636736 265216 133280 71 5093
5095 0 636512 265088 133320 80 5094
5096 0 636320 264896 133360 51 5095
5097 0 636224 264640 133400 101 5096
5098 0 636192 264384 133400 86 5097
5099 0 636160 264128 133400 153 5098
5100 0 636064 263904 133320 246 5099
5101 0 636160 263680 133240 284 5100
5102 0 636192 263424 133240 136 5101
5103 0 636192 263168 133240 156 5102
5104 0 636352 263040 133480 164 5103
5105 0 636160 262848 133480 217 5104
5106 0 635904 262816 133480 134 5105
5107 0 635776 262880 133560 137 5106
5108 0 639040 266560 132480 154 5084
5109 0 639040 266784 132360 91 5108
5110 0 639072 267040 132360 81 5109
5111 0 639104 267296 132360 102 5110
5112 0 639104 267552 132360 124 5111
5113 0 639040 267808 132320 120 5112
5114 0 638912 268000 132200 200 5113
5115 0 638752 268160 132000 244 5114
5116 0 638592 268352 131960 178 5115
5117 0 638560 268576 131840 189 5116
5118 0 638496 268800 131840 186 5117
5119 0 638752 268864 131840 175 5118
5120 0 638976 268960 131920 200 5119
5121 0 639136 269152 132080 166 5120
5122 0 639296 269344 132160 150 5121
5123 0 639456 269504 132280 181 5122
5124 0 639648 269696 132320 200 5123
5125 0 639712 269568 132560 148 5124
5126 0 639552 269408 132760 164 5125
5127 0 639520 269216 132920 229 5126
5128 0 639584 268960 132920 258 5127
5129 0 639808 269056 133080 254 5128
5130 0 640032 269184 133200 245 5129
5131 0 640128 269184 133440 202 5130
5132 0 640192 269216 133560 154 5131
5133 0 639712 269952 132360 120 5124
5134 0 639776 270208 132360 80 5133
5135 0 639776 270464 132320 75 5134
5136 0 639840 270720 132280 75 5135
5137 0 639872 270976 132280 60 5136
5138 0 639968 271232 132240 86 5137
5139 0 640000 271488 132200 80 5138
5140 0 640032 271744 132160 86 5139
5141 0 640096 272000 132120 102 5140
5142 0 640256 272224 132120 120 5141
5143 0 640384 272448 132040 81 5142
5144 0 640544 272576 131880 166 5143
5145 0 640800 272640 131840 160 5144
5146 0 640992 272768 131680 128 5145
5147 0 641152 272960 131600 175 5146
5148 0 641312 273152 131760 208 5147
5149 0 641312 273376 131920 239 5148
5150 0 641280 273632 131880 172 5149
5151 0 641280 273792 131840 124 5150
5152 0 638336 269024 131720 128 5118
5153 0 638176 269184 131560 96 5152
5154 0 638016 269344 131440 124 5153
5155 0 637856 269504 131320 150 5154
5156 0 637696 269664 131160 124 5155
5157 0 637440 269728 131120 175 5156
5158 0 637280 269824 130920 176 5157
5159 0 637088 269952 130720 148 5158
5160 0 636864 270048 130640 136 5159
5161 0 636640 270144 130520 160 5160
5162 0 636448 270304 130440 157 5161
5163 0 636224 270400 130360 120 5162
5164 0 636032 270432 130200 91 5163
5165 0 635872 270560 130040 120 5164
5166 0 635712 270720 129920 128 5165
5167 0 635552 270880 129720 108 5166
5168 0 635360 271072 129680 140 5167
5169 0 635200 271264 129760 166 5168
5170 0 635008 271488 129760 91 5169
5171 0 634880 271616 129760 120 5170
5172 0 634848 271616 129480 51 5171
5173 0 634944 271616 129200 137 5172
5174 0 634944 271744 128960 108 5173
5175 0 635008 271808 128720 122 5174
5176 0 635072 271840 128480 81 5175
5177 0 635072 271936 128240 101 5176
5178 0 635072 271968 127960 104 5177
5179 0 635072 272032 127680 101 5178
5180 0 635072 272096 127400 101 5179
5181 0 635136 272192 127160 107 5180
5182 0 635136 272288 126920 81 5181
5183 0 635136 272416 126680 71 5182
5184 0 635104 272544 126440 96 5183
5185 0 635104 272672 126200 32 5184
5186 0 635072 272832 126000 120 5185
5187 0 635008 272960 125760 91 5186
5188 0 634912 273088 125560 75 5187
5189 0 634816 273248 125320 60 5188
5190 0 634752 273408 125120 32 5189
5191 0 634688 273600 124920 90 5190
5192 0 634592 273792 124760 120 5191
5193 0 634528 273984 124560 107 5192
5194 0 634528 274208 124440 102 5193
5195 0 634400 274400 124240 81 5194
5196 0 634368 274592 124080 91 5195
5197 0 634368 274816 123960 104 5196
5198 0 634400 275040 123800 101 5197
5199 0 634400 275264 123680 91 5198
5200 0 634304 275488 123520 124 5199
5201 0 634272 275744 123400 75 5200
5202 0 634208 275936 123240 75 5201
5203 0 634144 276160 123120 75 5202
5204 0 634112 276416 123000 102 5203
5205 0 634176 276608 122840 51 5204
5206 0 634272 276864 122800 45 5205
5207 0 634208 277056 122760 40 5206
5208 0 634688 271840 129760 98 5171
5209 0 634560 272064 129760 120 5208
5210 0 634368 272256 129760 139 5209
5211 0 634208 272448 129840 98 5210
5212 0 634080 272608 130000 86 5211
5213 0 633920 272768 130160 136 5212
5214 0 633760 272928 130360 101 5213
5215 0 633504 272928 130400 128 5214
5216 0 633280 272928 130520 102 5215
5217 0 633056 272928 130680 102 5216
5218 0 632800 272928 130720 128 5217
5219 0 632544 272928 130760 139 5218
5220 0 632288 272992 130840 163 5219
5221 0 632128 273152 131000 108 5220
5222 0 631872 273216 131080 45 5221
5223 0 631712 273280 131280 101 5222
5224 0 631552 273312 131480 157 5223
5225 0 631392 273376 131680 168 5224
5226 0 631232 273376 131880 71 5225
5227 0 631072 273504 132080 275 5226
5228 0 630880 273568 132240 304 5227
5229 0 630656 273440 132240 288 5228
5230 0 630432 273344 132120 288 5229
5231 0 630176 273280 132120 284 5230
5232 0 629952 273152 132080 261 5231
5233 0 629920 273152 132080 259 5232
5234 0 629856 273216 132360 219 5233
5235 0 629664 273280 132520 209 5234
5236 0 629440 273216 132640 190 5235
5237 0 629440 273056 132840 81 5236
5238 0 629440 272896 133040 75 5237
5239 0 629568 272736 133240 86 5238
5240 0 629568 272512 133360 51 5239
5241 0 629632 272320 133520 51 5240
5242 0 629760 272128 133720 51 5241
5243 0 629760 271968 133960 96 5242
5244 0 629856 271904 134200 75 5243
5245 0 629952 271776 134440 183 5244
5246 0 630112 271744 134640 226 5245
5247 0 630048 271712 134920 75 5246
5248 0 629728 273312 131920 200 5233
5249 0 629472 273344 131920 209 5248
5250 0 629216 273344 131920 186 5249
5251 0 628960 273312 132000 156 5250
5252 0 628704 273280 132040 176 5251
5253 0 628512 273312 132200 120 5252
5254 0 628256 273312 132200 189 5253
5255 0 628000 273312 132200 136 5254
5256 0 627744 273312 132200 80 5255
5257 0 627488 273312 132160 75 5256
5258 0 627232 273344 132080 120 5257
5259 0 626976 273408 132040 120 5258
5260 0 626720 273440 131960 120 5259
5261 0 626464 273472 131880 81 5260
5262 0 626208 273600 131880 136 5261
5263 0 625952 273632 131800 124 5262
5264 0 625696 273632 131760 124 5263
5265 0 625440 273664 131680 160 5264
5266 0 625216 273696 131560 204 5265
5267 0 624992 273632 131440 153 5266
5268 0 624736 273632 131320 134 5267
5269 0 624480 273664 131280 124 5268
5270 0 624256 273760 131200 122 5269
5271 0 624064 273920 131040 150 5270
5272 0 623872 274048 130920 224 5271
5273 0 623584 274016 131000 163 5272
5274 0 623424 274112 130800 186 5273
5275 0 623168 274112 130720 181 5274
5276 0 622976 274112 130640 292 5275
5277 0 622816 274176 130840 275 5276
5278 0 622560 274176 130920 229 5277
5279 0 622336 274304 130840 185 5278
5280 0 622176 274528 130760 277 5279
5281 0 621952 274464 130600 249 5280
5282 0 621760 274304 130560 313 5281
5283 0 621504 274208 130480 241 5282
5284 0 621248 274080 130400 202 5283
5285 0 620992 274048 130320 198 5284
5286 0 620736 274048 130320 196 5285
5287 0 620480 274080 130280 156 5286
5288 0 620224 274144 130240 156 5287
5289 0 620000 274272 130160 120 5288
5290 0 619776 274272 130040 124 5289
5291 0 619520 274272 129960 101 5290
5292 0 619296 274272 129840 122 5291
5293 0 619104 274304 129680 198 5292
5294 0 618880 274464 129640 104 5293
5295 0 618688 274624 129520 102 5294
5296 0 618496 274752 129400 154 5295
5297 0 618304 274784 129240 136 5296
5298 0 618144 274560 129240 86 5297
5299 0 618112 274304 129200 134 5298
5300 0 618112 274176 129440 134 5299
5301 0 618112 274272 129680 200 5300
5302 0 618112 274272 129760 150 5301
5303 0 623136 274144 130440 214 5276
5304 0 623232 274272 130200 91 5303
5305 0 623232 274304 129920 96 5304
5306 0 623232 274240 129640 32 5305
5307 0 623360 274336 129440 32 5306
5308 0 623552 274400 129280 136 5307
5309 0 623744 274464 129080 160 5308
5310 0 623744 274464 128800 164 5309
5311 0 623744 274464 128520 164 5310
5312 0 623904 274464 128320 128 5311
5313 0 623968 274560 128080 81 5312
5314 0 623968 274592 127800 131 5313
5315 0 623840 274720 127560 108 5314
5316 0 623712 274816 127320 102 5315
5317 0 623552 274976 127120 40 5316
5318 0 623360 275136 126960 107 5317
5319 0 623136 275232 126800 96 5318
5320 0 622944 275264 126640 140 5319
5321 0 622720 275264 126480 150 5320
5322 0 622528 275328 126280 137 5321
5323 0 622368 275456 126080 122 5322
5324 0 622208 275520 125840 96 5323
5325 0 622048 275520 125640 98 5324
5326 0 621824 275488 125440 86 5325
5327 0 621664 275424 125240 96 5326
5328 0 621568 275392 125000 71 5327
5329 0 621408 275360 124800 71 5328
5330 0 621376 275328 124520 81 5329
5331 0 621344 275168 124280 108 5330
5332 0 621312 275200 124000 163 5331
5333 0 621216 275072 123840 150 5332
5334 0 621248 274816 123880 102 5333
5335 0 621216 274560 123920 178 5334
5336 0 621216 274304 123920 75 5335
5337 0 621184 274048 123960 153 5336
5338 0 621184 273792 123960 204 5337
5339 0 621280 273696 123720 236 5338
5340 0 621440 273856 123520 249 5339
5341 0 621600 274048 123400 277 5340
5342 0 621728 274272 123400 346 5341
5343 0 621792 274528 123320 229 5342
5344 0 621664 274688 123120 154 5343
5345 0 621600 275008 123120 32 5344
5346 0 621056 275072 123640 71 5333
5347 0 620928 275136 123400 153 5346
5348 0 620864 275264 123160 154 5347
5349 0 621024 275424 122960 124 5348
5350 0 621024 275552 122720 51 5349
5351 0 620864 275712 122520 32 5350
5352 0 620672 275808 122360 45 5351
5353 0 620448 275968 122280 51 5352
5354 0 620512 276160 122120 107 5353
5355 0 620608 276352 121960 80 5354
5356 0 620640 276576 121760 96 5355
5357 0 620672 276800 121640 71 5356
5358 0 620704 276992 121480 75 5357
5359 0 620672 277152 121280 45 5358
5360 0 620512 277312 121080 51 5359
5361 0 620352 277472 120880 164 5360
5362 0 620192 277632 120760 209 5361
5363 0 620128 277792 120560 164 5362
5364 0 620128 278016 120440 160 5363
5365 0 620128 278176 120360 163 5364
5366 0 620192 275968 122280 64 5353
5367 0 619936 275968 122320 131 5366
5368 0 619680 275968 122400 91 5367
5369 0 619424 275968 122400 120 5368
5370 0 619168 275936 122400 102 5369
5371 0 618912 275936 122400 81 5370
5372 0 618656 275904 122360 102 5371
5373 0 618400 275904 122360 80 5372
5374 0 618144 275840 122360 51 5373
5375 0 617888 275808 122360 150 5374
5376 0 617632 275680 122400 209 5375
5377 0 617408 275552 122560 288 5376
5378 0 617216 275360 122600 329 5377
5379 0 617024 275232 122440 322 5378
5380 0 616768 275232 122440 364 5379
5381 0 616640 275424 122280 303 5380
5382 0 616576 275616 122120 202 5381
5383 0 616448 275808 121960 108 5382
5384 0 616288 275968 121760 86 5383
5385 0 616128 276128 121640 197 5384
5386 0 615968 276256 121440 163 5385
5387 0 615712 276320 121360 249 5386
5388 0 615520 276384 121200 202 5387
5389 0 615392 276480 121000 141 5388
5390 0 615360 276480 120960 140 5389
5391 0 654336 257952 143720 64 4754
5392 0 654208 258176 143640 64 5391
5393 0 653952 258176 143640 64 5392
5394 0 653888 258112 143560 40 5393
5395 0 653586 258600 143760 -1 5391
5396 0 652594 259623 143960 -1 5395
5397 0 652107 259945 143760 -1 5396
5398 0 652000 260160 143640 157 5397
5399 0 652192 259968 143680 124 5398
5400 0 651744 260224 143560 240 5398
5401 0 651488 260288 143480 288 5400
5402 0 651296 260416 143360 333 5401
5403 0 651232 260672 143360 345 5402
5404 0 651328 260896 143440 305 5403
5405 0 651360 261152 143440 284 5404
5406 0 651328 261408 143440 324 5405
5407 0 651328 261664 143440 256 5406
5408 0 651168 261888 143440 290 5407
5409 0 651104 262144 143400 245 5408
5410 0 651072 262400 143400 224 5409
5411 0 651072 262624 143520 219 5410
5412 0 651072 262880 143560 139 5411
5413 0 651104 263136 143600 181 5412
5414 0 651200 263392 143640 164 5413
5415 0 651392 263584 143640 140 5414
5416 0 651466.7 263594.66 143600 120 5415
5417 0 651616 263616 143520 81 5416
5418 0 651872 263648 143520 120 5417
5419 0 652128 263712 143480 75 5418
5420 0 652384 263712 143480 80 5419
5421 0 652640 263712 143480 80 5420
5422 0 652896 263712 143480 75 5421
5423 0 650571 263626 143680 -1 5414
5424 0 650314 263842 144240 240 5423
5425 0 650240 263904 144400 309 5424
5426 0 650432 263776 144280 248 5425
5427 0 650624 263616 144400 221 5426
5428 0 650816 263456 144360 267 5427
5429 0 650880 263200 144320 163 5428
5430 0 650976 262976 144240 172 5429
5431 0 651008 262720 144240 163 5430
5432 0 650784 262560 144160 150 5431
5433 0 650048 263968 144560 209 5425
5434 0 649792 264000 144640 134 5433
5435 0 649568 264096 144720 196 5434
5436 0 649344 264128 144840 131 5435
5437 0 649152 264224 145040 163 5436
5438 0 648896 264256 145080 107 5437
5439 0 648704 264256 145280 143 5438
5440 0 648512 264256 145480 80 5439
5441 0 648288 264224 145600 128 5440
5442 0 648064 264160 145720 139 5441
5443 0 647808 264096 145840 128 5442
5444 0 647552 264064 145960 141 5443
5445 0 647296 264128 146040 148 5444
5446 0 647136 264256 146200 101 5445
5447 0 646912 264224 146400 157 5446
5448 0 646752 264192 146600 185 5447
5449 0 646560 264224 146760 134 5448
5450 0 646368 264288 146960 96 5449
5451 0 646208 264448 147160 168 5450
5452 0 646080 264608 147320 101 5451
5453 0 645920 264736 147520 197 5452
5454 0 645760 264928 147680 197 5453
5455 0 645728 265184 147800 124 5454
5456 0 645696 265440 147840 120 5455
5457 0 645536 265632 147960 91 5456
5458 0 645472 265888 148000 175 5457
5459 0 645472 266144 148000 186 5458
5460 0 645472 266400 148080 166 5459
5461 0 645376 266656 148160 107 5460
5462 0 645312 266912 148240 80 5461
5463 0 645152 267104 148400 51 5462
5464 0 644928 267232 148480 101 5463
5465 0 644768 267392 148600 32 5464
5466 0 644640 267552 148800 96 5465
5467 0 644448 267680 149000 124 5466
5468 0 644288 267840 149160 140 5467
5469 0 644096 267968 149280 186 5468
5470 0 643904 268160 149360 209 5469
5471 0 643744 268384 149360 212 5470
5472 0 643616 268608 149360 242 5471
5473 0 643424 268800 149320 240 5472
5474 0 643232 268992 149280 160 5473
5475 0 643040 269184 149280 175 5474
5476 0 642816 269312 149240 209 5475
5477 0 642624 269504 149120 235 5476
5478 0 642432 269664 149040 237 5477
5479 0 642240 269856 149000 221 5478
5480 0 642112 270048 148880 175 5479
5481 0 641952 270240 148800 163 5480
5482 0 641760 270432 148720 163 5481
5483 0 641568 270624 148640 153 5482
5484 0 641344 270784 148560 153 5483
5485 0 641152 270976 148480 128 5484
5486 0 640960 271136 148400 120 5485
5487 0 640736 271296 148280 148 5486
5488 0 640512 271392 148200 197 5487
5489 0 640256 271488 148080 235 5488
5490 0 640096 271680 148000 240 5489
5491 0 639936 271872 148080 237 5490
5492 0 639744 272064 148160 287 5491
5493 0 639552 272224 148080 245 5492
5494 0 639392 272192 147880 244 5493
5495 0 639392 272160 147600 217 5494
5496 0 639264 272160 147360 273 5495
5497 0 639008 272160 147320 322 5496
5498 0 638784 272288 147280 280 5497
5499 0 638560 272448 147280 237 5498
5500 0 638336 272448 147440 341 5499
5501 0 638112 272352 147560 181 5500
5502 0 637856 272352 147560 156 5501
5503 0 637600 272448 147480 300 5502
5504 0 637600 272480 147480 298 5503
5505 0 637440 272640 147320 183 5504
5506 0 637280 272800 147120 131 5505
5507 0 637184 272960 146920 137 5506
5508 0 637088 273120 146680 104 5507
5509 0 637088 273248 146440 81 5508
5510 0 637024 273312 146200 108 5509
5511 0 637024 273344 145920 137 5510
5512 0 636928 273344 145640 122 5511
5513 0 636832 273248 145400 124 5512
5514 0 636736 273120 145160 81 5513
5515 0 636576 273056 144960 96 5514
5516 0 636416 272992 144760 101 5515
5517 0 636224 272928 144560 101 5516
5518 0 636160 272800 144320 108 5517
5519 0 636000 272672 144160 101 5518
5520 0 635936 272640 144120 98 5519
5521 0 637664 272544 147720 198 5504
5522 0 637696 272704 147920 204 5521
5523 0 637664 272736 148200 32 5522
5524 0 637664 272640 148440 71 5523
5525 0 637632 272480 148640 32 5524
5526 0 637472 272320 148760 101 5525
5527 0 637280 272128 148840 178 5526
5528 0 637024 272096 148840 131 5527
5529 0 636768 272096 148840 139 5528
5530 0 636512 271968 148800 107 5529
5531 0 636320 271776 148800 90 5530
5532 0 636064 271680 148840 120 5531
5533 0 635840 271552 148840 122 5532
5534 0 635584 271552 148840 104 5533
5535 0 635328 271552 148840 51 5534
5536 0 635264 271552 148840 32 5535
5537 0 635168 271712 148640 71 5536
5538 0 635040 271872 148480 40 5537
5539 0 634912 272000 148280 40 5538
5540 0 634688 272064 148120 124 5539
5541 0 634464 272160 148000 107 5540
5542 0 634240 272160 147840 102 5541
5543 0 634016 272160 147720 102 5542
5544 0 633824 272128 147520 101 5543
5545 0 633568 272128 147440 102 5544
5546 0 633376 272096 147240 131 5545
5547 0 633152 272096 147040 122 5546
5548 0 632960 272096 146840 128 5547
5549 0 632704 272096 146720 101 5548
5550 0 632512 272096 146520 108 5549
5551 0 632288 272192 146400 139 5550
5552 0 632032 272320 146360 124 5551
5553 0 631776 272384 146360 107 5552
5554 0 631552 272544 146360 124 5553
5555 0 631360 272704 146320 160 5554
5556 0 631136 272896 146360 181 5555
5557 0 630912 273088 146360 209 5556
5558 0 630688 273280 146360 183 5557
5559 0 630656 273312 146360 189 5558
5560 0 630784 273408 146560 115 5559
5561 0 630784 273568 146800 98 5560
5562 0 630816 273792 146920 80 5561
5563 0 630848 274048 147000 75 5562
5564 0 630784 274240 147160 98 5563
5565 0 630848 274496 147240 98 5564
5566 0 631008 274656 147400 148 5565
5567 0 631168 274816 147520 196 5566
5568 0 631424 274912 147600 229 5567
5569 0 631648 275072 147680 172 5568
5570 0 631840 275264 147760 131 5569
5571 0 632032 275456 147760 209 5570
5572 0 632224 275552 147920 202 5571
5573 0 632320 275552 148000 91 5572
5574 0 630400 273376 146320 96 5559
5575 0 630240 273440 146120 120 5574
5576 0 630048 273440 145920 98 5575
5577 0 629888 273504 145720 75 5576
5578 0 629728 273664 145520 102 5577
5579 0 629568 273760 145320 115 5578
5580 0 629472 273888 145080 60 5579
5581 0 629376 274112 144960 75 5580
5582 0 629280 274368 144960 75 5581
5583 0 629152 274592 144920 60 5582
5584 0 628992 274752 144760 75 5583
5585 0 628800 274848 144600 86 5584
5586 0 628576 274944 144480 107 5585
5587 0 628352 275008 144320 98 5586
5588 0 628128 275008 144200 75 5587
5589 0 627072 274784 143760 32 5588
5590 0 626848 274688 143680 104 5589
5591 0 626656 274528 143600 107 5590
5592 0 626464 274336 143560 139 5591
5593 0 626368 274176 143520 156 5592
5594 0 626624 274112 143560 153 5593
5595 0 626816 273984 143720 60 5594
5596 0 626880 273888 144040 32 5595
5597 0 626656 274048 144160 140 5596
5598 0 626528 274272 144200 237 5597
5599 0 626304 274272 144080 104 5598
5600 0 626112 274272 144080 32 5599
5601 0 626176 273984 143520 166 5593
5602 0 625984 273792 143560 226 5601
5603 0 625952 273536 143440 203 5602
5604 0 625888 273344 143280 209 5603
5605 0 625760 273120 143240 186 5604
5606 0 625600 272960 143120 209 5605
5607 0 625408 272768 143200 181 5606
5608 0 625216 272544 143200 248 5607
5609 0 625216 272288 143200 208 5608
5610 0 625056 272064 143120 200 5609
5611 0 624864 271872 143040 244 5610
5612 0 624768 271680 142880 334 5611
5613 0 624640 271520 142720 181 5612
5614 0 624544 271488 142640 115 5613
5615 0 635072 271392 148920 102 5536
5616 0 634816 271328 148960 163 5615
5617 0 634560 271232 149040 186 5616
5618 0 634368 271072 149160 228 5617
5619 0 634144 271072 149360 236 5618
5620 0 633952 271104 149520 209 5619
5621 0 633760 271136 149720 256 5620
5622 0 633600 270976 149880 279 5621
5623 0 633376 270912 150000 246 5622
5624 0 633280 270688 150080 183 5623
5625 0 633056 270560 150120 131 5624
5626 0 632800 270528 150160 139 5625
5627 0 632576 270400 150240 98 5626
5628 0 632352 270272 150240 102 5627
5629 0 632096 270176 150280 107 5628
5630 0 631840 270048 150320 122 5629
5631 0 631616 269888 150360 148 5630
5632 0 631424 269696 150360 139 5631
5633 0 631232 269536 150440 141 5632
5634 0 631104 269376 150640 202 5633
5635 0 630944 269216 150800 189 5634
5636 0 630688 269088 150800 163 5635
5637 0 630464 268896 150840 164 5636
5638 0 630656 268672 150840 98 5637
5639 0 630816 268480 150920 91 5638
5640 0 630912 268288 151120 194 5639
5641 0 630912 268128 151320 75 5640
5642 0 630688 268192 151440 80 5641
5643 0 630528 268352 151560 136 5642
5644 0 630400 268480 151760 60 5643
5645 0 630368 268576 151840 40 5644
5646 0 630208 268864 150920 81 5637
5647 0 630016 268800 151120 60 5646
5648 0 629856 268736 151320 124 5647
5649 0 629632 268576 151360 102 5648
5650 0 629440 268512 151560 75 5649
5651 0 629248 268448 151760 96 5650
5652 0 629024 268448 151920 115 5651
5653 0 628768 268384 152000 128 5652
5654 0 628512 268288 152040 102 5653
5655 0 628256 268160 152080 120 5654
5656 0 628064 268032 152200 80 5655
5657 0 627872 267872 152240 101 5656
5658 0 627616 267840 152240 124 5657
5659 0 627360 267808 152280 108 5658
5660 0 627104 267744 152280 128 5659
5661 0 626880 267648 152440 32 5660
5662 0 626784 267680 152720 90 5661
5663 0 626752 267776 152840 120 5662
5664 0 626816 267936 153080 71 5663
5665 0 626848 268096 153320 32 5664
5666 0 626848 268256 153520 98 5665
5667 0 626720 268448 153720 91 5666
5668 0 626624 268672 153880 81 5667
5669 0 626560 268832 154080 51 5668
5670 0 626464 268896 154320 81 5669
5671 0 626464 268960 154600 107 5670
5672 0 626464 269056 154880 51 5671
5673 0 626304 269216 155080 32 5672
5674 0 626272 269216 155080 32 5673
5675 0 626496 267808 152800 102 5663
5676 0 626240 267872 152800 108 5675
5677 0 626016 268000 152720 75 5676
5678 0 625760 268032 152680 115 5677
5679 0 625536 268192 152680 107 5678
5680 0 625344 268384 152720 154 5679
5681 0 625152 268608 152720 172 5680
5682 0 625088 268864 152720 141 5681
5683 0 624992 269120 152720 150 5682
5684 0 624960 269376 152720 175 5683
5685 0 624896 269632 152800 239 5684
5686 0 624704 269728 153000 204 5685
5687 0 624480 269568 152920 181 5686
5688 0 624288 269376 152920 86 5687
5689 0 624160 269152 153000 139 5688
5690 0 624224 268992 152800 104 5689
5691 0 624224 268960 152680 98 5690
5692 0 650110 265252 144240 -1 5424
5693 0 649945 265766 144040 -1 5692
5694 0 649830 265932 143920 -1 5693
5695 0 649673 266141 143760 -1 5694
5696 0 649552 266389 143680 -1 5695
5697 0 649397 266578 143560 -1 5696
5698 0 649331 266715 143400 -1 5697
5699 0 649241 266981 143240 -1 5698
5700 0 649312 266272 143200 181 5699
5701 0 649440 266272 143240 202 5700
5702 0 649632 266368 143080 210 5701
5703 0 649824 266400 142880 275 5702
5704 0 650048 266304 142800 251 5703
5705 0 650240 266112 142760 178 5704
5706 0 650304 265888 142640 124 5705
5707 0 649184 266272 143160 160 5700
5708 0 649024 266400 142960 175 5707
5709 0 648832 266592 142880 259 5708
5710 0 648608 266752 142760 194 5709
5711 0 648416 266976 142760 185 5710
5712 0 648384 267232 142680 266 5711
5713 0 648320 267488 142640 311 5712
5714 0 648224 267744 142600 284 5713
5715 0 648128 267968 142480 240 5714
5716 0 647936 268160 142480 189 5715
5717 0 647744 268384 142480 178 5716
5718 0 647680 268448 142440 197 5717
5719 0 647424 268416 142480 60 5718
5720 0 647168 268384 142560 75 5719
5721 0 646944 268512 142600 81 5720
5722 0 646752 268672 142640 90 5721
5723 0 646496 268704 142680 64 5722
5724 0 646240 268736 142680 60 5723
5725 0 645984 268768 142680 75 5724
5726 0 645728 268896 142680 75 5725
5727 0 645472 268960 142760 75 5726
5728 0 645216 268960 142840 107 5727
5729 0 644992 268960 143000 163 5728
5730 0 644832 269056 143200 75 5729
5731 0 644640 269216 143320 32 5730
5732 0 644480 269344 143520 75 5731
5733 0 644384 269472 143680 75 5732
5734 0 647808 268640 142320 256 5718
5735 0 647808 268896 142280 287 5734
5736 0 647872 269152 142280 305 5735
5737 0 647776 269376 142200 241 5736
5738 0 647744 269632 142160 178 5737
5739 0 647840 269888 142120 226 5738
5740 0 647840 270144 142120 245 5739
5741 0 647808 270368 142000 288 5740
5742 0 647808 270624 142000 226 5741
5743 0 647776 270656 141960 181 5742
5744 0 647776 270816 141760 45 5743
5745 0 647776 270976 141560 64 5744
5746 0 647808 271136 141360 137 5745
5747 0 647904 271232 141120 104 5746
5748 0 648064 271232 140880 166 5747
5749 0 648256 271200 140720 189 5748
5750 0 648512 271136 140720 143 5749
5751 0 648768 271168 140680 197 5750
5752 0 649024 271232 140680 134 5751
5753 0 649248 271424 140680 124 5752
5754 0 649472 271552 140720 98 5753
5755 0 649632 271712 140920 51 5754
5756 0 649792 271872 141120 75 5755
5757 0 649952 272000 141280 90 5756
5758 0 650112 272064 141480 75 5757
5759 0 650272 272128 141680 71 5758
5760 0 650464 272224 141880 81 5759
5761 0 650656 272256 142080 81 5760
5762 0 650816 272288 142280 102 5761
5763 0 650976 272384 142480 80 5762
5764 0 651104 272384 142720 139 5763
5765 0 651200 272384 142960 108 5764
5766 0 651232 272384 143000 108 5765
5767 0 649344 271424 140440 98 5753
5768 0 649408 271296 140200 164 5767
5769 0 649504 271200 139960 128 5768
5770 0 649568 271200 139680 115 5769
5771 0 649728 271136 139440 96 5770
5772 0 649856 271200 139200 32 5771
5773 0 650016 271232 139000 81 5772
5774 0 650176 271232 138800 71 5773
5775 0 650336 271360 138600 120 5774
5776 0 650496 271360 138800 71 5775
5777 0 650560 271104 138880 143 5776
5778 0 650432 270912 139080 115 5777
5779 0 650272 270912 139280 51 5778
5780 0 650112 271008 139480 32 5779
5781 0 650080 271104 139600 40 5780
5782 0 647680 270880 142040 209 5743
5783 0 647616 271136 142040 175 5782
5784 0 647584 271392 142040 200 5783
5785 0 647424 271584 142080 139 5784
5786 0 647232 271776 142040 189 5785
5787 0 647200 272032 141960 245 5786
5788 0 647072 272256 141960 219 5787
5789 0 646944 272480 141920 224 5788
5790 0 646880 272736 141880 240 5789
5791 0 646784 272992 141880 266 5790
5792 0 646752 273248 141880 318 5791
5793 0 646720 273504 141800 378 5792
5794 0 646688 273760 141760 301 5793
5795 0 646656 273984 141880 289 5794
5796 0 646656 274240 141920 258 5795
5797 0 646752 274464 142000 341 5796
5798 0 646624 274624 142160 314 5797
5799 0 646528 274880 142160 228 5798
5800 0 646528 275136 142200 197 5799
5801 0 646528 275328 142400 270 5800
5802 0 646432 275520 142560 245 5801
5803 0 646272 275680 142760 235 5802
5804 0 646176 275872 142920 313 5803
5805 0 646048 276032 143080 313 5804
5806 0 645856 276224 143160 272 5805
5807 0 645664 276352 143320 284 5806
5808 0 645472 276448 143520 181 5807
5809 0 645312 276608 143640 124 5808
5810 0 645120 276800 143720 80 5809
5811 0 645024 276896 143720 80 5810
5812 0 644488 277605 143920 -1 5811
5813 0 644193 278212 144040 -1 5812
5814 0 644416 278432 144160 80 5813
5815 0 644288 278656 144240 190 5814
5816 0 644096 278848 144320 139 5815
5817 0 643904 279072 144320 124 5816
5818 0 643808 279296 144440 212 5817
5819 0 643840 279488 144640 209 5818
5820 0 643840 279712 144800 251 5819
5821 0 643776 279904 144960 237 5820
5822 0 643680 280096 145120 214 5821
5823 0 643520 280288 145200 202 5822
5824 0 643424 280544 145280 243 5823
5825 0 643200 280640 145360 175 5824
5826 0 642976 280736 145480 202 5825
5827 0 642752 280896 145480 202 5826
5828 0 642720 281152 145440 166 5827
5829 0 642752 281152 145720 115 5828
5830 0 642720 281216 145960 178 5829
5831 0 642592 281216 146200 137 5830
5832 0 642592 281248 146480 157 5831
5833 0 642528 281280 146720 163 5832
5834 0 642368 281248 146960 176 5833
5835 0 642432 281088 147200 140 5834
5836 0 642496 281056 147440 86 5835
5837 0 642560 280992 147600 164 5836
5838 0 642560 281248 147600 150 5837
5839 0 642496 281504 147520 120 5838
5840 0 642400 281728 147640 51 5839
5841 0 642304 281824 147880 172 5840
5842 0 642272 281824 148080 154 5841
5843 0 642688 281024 147840 204 5837
5844 0 642880 281152 148000 226 5843
5845 0 643040 281376 148080 206 5844
5846 0 643168 281600 148200 200 5845
5847 0 643136 281792 148400 253 5846
5848 0 643008 281920 148600 154 5847
5849 0 643072 282144 148720 200 5848
5850 0 643104 282400 148800 164 5849
5851 0 643136 282656 148840 160 5850
5852 0 643232 282912 148880 156 5851
5853 0 643328 283168 148920 128 5852
5854 0 643328 283424 148920 156 5853
5855 0 643392 283680 148960 178 5854
5856 0 643424 283936 149000 136 5855
5857 0 643456 284160 149120 124 5856
5858 0 643488 284416 149120 128 5857
5859 0 643616 284640 149200 150 5858
5860 0 643744 284800 149400 120 5859
5861 0 643712 284864 149680 51 5860
5862 0 643552 284864 149880 102 5861
5863 0 643392 284864 150080 102 5862
5864 0 643296 284960 150320 163 5863
5865 0 643328 285152 150520 140 5864
5866 0 643488 285344 150600 141 5865
5867 0 643648 285568 150680 150 5866
5868 0 643680 285632 150720 120 5867
5869 0 643936 285632 150720 136 5868
5870 0 644160 285568 150840 178 5869
5871 0 644288 285408 151000 229 5870
5872 0 644256 285184 151120 226 5871
5873 0 644352 284960 151200 244 5872
5874 0 644544 284768 151200 230 5873
5875 0 644704 284544 151200 210 5874
5876 0 644864 284320 151160 175 5875
5877 0 645024 284160 151000 189 5876
5878 0 645024 284160 150720 185 5877
5879 0 644992 283968 150520 181 5878
5880 0 644960 283712 150520 80 5879
5881 0 644992 283456 150520 102 5880
5882 0 645088 283232 150360 164 5881
5883 0 645120 283072 150160 124 5882
5884 0 645312 282976 149960 75 5883
5885 0 645536 282976 149800 40 5884
5886 0 645792 282976 149720 40 5885
5887 0 646016 282976 149600 45 5886
5888 0 646240 282944 149480 122 5887
5889 0 646464 282880 149360 102 5888
5890 0 646688 282784 149200 120 5889
5891 0 646848 282720 149000 128 5890
5892 0 646976 282720 148760 108 5891
5893 0 647072 282752 148520 96 5892
5894 0 647136 282944 148320 40 5893
5895 0 646720 282848 148120 75 5894
5896 0 646816 282688 147920 104 5895
5897 0 646976 282656 147680 101 5896
5898 0 647136 282688 147440 122 5897
5899 0 647264 282656 147200 115 5898
5900 0 647328 282592 146920 104 5899
5901 0 647424 282624 146680 122 5900
5902 0 647488 282624 146400 108 5901
5903 0 647488 282624 146120 81 5902
5904 0 647488 282656 145840 101 5903
5905 0 647520 282720 145560 122 5904
5906 0 647584 282816 145320 160 5905
5907 0 647744 283008 145160 128 5906
5908 0 647936 282912 144960 98 5907
5909 0 648064 282944 144720 32 5908
5910 0 648320 282944 144720 32 5909
5911 0 648576 283072 144720 64 5910
5912 0 648768 283264 144720 124 5911
5913 0 648992 283392 144680 120 5912
5914 0 649184 283584 144600 81 5913
5915 0 649312 283776 144480 51 5914
5916 0 649376 283840 144440 71 5915
5917 0 643680 285856 150840 75 5868
5918 0 643616 286048 151040 140 5917
5919 0 643456 286208 151200 98 5918
5920 0 643456 286272 151280 81 5919
5921 0 643456 286496 151440 131 5920
5922 0 643488 286752 151440 98 5921
5923 0 643552 287008 151400 86 5922
5924 0 643648 287232 151320 104 5923
5925 0 643712 287488 151240 102 5924
5926 0 643744 287744 151200 150 5925
5927 0 643776 288000 151160 163 5926
5928 0 643776 288224 151040 139 5927
5929 0 643616 288448 151040 107 5928
5930 0 643456 288672 151000 186 5929
5931 0 643456 288928 151000 237 5930
5932 0 643456 288960 151000 240 5931
5933 0 643200 289088 150960 166 5932
5934 0 642976 289280 151000 122 5933
5935 0 642720 289376 151040 137 5934
5936 0 642528 289568 151080 81 5935
5937 0 642368 289760 151240 101 5936
5938 0 642208 289952 151280 80 5937
5939 0 642080 290112 151320 60 5938
5940 0 643488 289216 151040 150 5932
5941 0 643552 289472 151120 64 5940
5942 0 643584 289664 151280 81 5941
5943 0 643584 289888 151400 86 5942
5944 0 643552 290112 151560 122 5943
5945 0 643456 290272 151760 86 5944
5946 0 643360 290528 151880 80 5945
5947 0 643264 290784 152000 102 5946
5948 0 643104 291008 152040 120 5947
5949 0 642912 291200 152080 135 5948
5950 0 642752 291392 152120 107 5949
5951 0 642592 291616 152120 80 5950
5952 0 642464 291872 152120 80 5951
5953 0 642272 292064 152240 81 5952
5954 0 642112 292256 152360 75 5953
5955 0 641952 292448 152520 91 5954
5956 0 641952 292672 152640 107 5955
5957 0 641792 292896 152680 135 5956
5958 0 641600 293120 152680 140 5957
5959 0 641376 293280 152680 160 5958
5960 0 641184 293440 152640 150 5959
5961 0 641024 293664 152640 32 5960
5962 0 640832 293888 152640 137 5961
5963 0 640640 294080 152640 32 5962
5964 0 640480 294272 152720 140 5963
5965 0 640512 294464 152920 249 5964
5966 0 640640 294464 153160 160 5965
5967 0 640896 294464 153120 45 5966
5968 0 641088 294464 153160 32 5967
5969 0 643328 286112 151480 64 5920
5970 0 643200 285952 151680 197 5969
5971 0 643040 285792 151880 175 5970
5972 0 642848 285696 152040 202 5971
5973 0 642688 285696 152280 197 5972
5974 0 642560 285728 152520 150 5973
5975 0 642528 285888 152720 140 5974
5976 0 642528 286048 152920 137 5975
5977 0 642592 286016 153160 168 5976
5978 0 642560 285856 153400 175 5977
5979 0 642528 285888 153680 91 5978
5980 0 642656 285952 153920 131 5979
5981 0 642688 285952 153960 128 5980
5982 0 642912 285792 153960 176 5981
5983 0 643136 285824 154120 197 5982
5984 0 643328 286016 154040 202 5983
5985 0 643200 286272 154000 139 5984
5986 0 642976 286432 154000 90 5985
5987 0 642784 286592 153920 81 5986
5988 0 642624 286528 154040 96 5987
5989 0 642688 285952 154240 90 5981
5990 0 642656 286048 154480 115 5989
5991 0 642592 286208 154720 164 5990
5992 0 642592 286208 155000 122 5991
5993 0 642624 286240 155280 75 5992
5994 0 642624 286368 155520 139 5993
5995 0 642624 286528 155720 104 5994
5996 0 642592 286688 155920 81 5995
5997 0 642432 286848 156120 60 5996
5998 0 642272 287008 156320 75 5997
5999 0 642176 287168 156520 80 5998
6000 0 642176 287392 156640 75 5999
6001 0 642176 287552 156840 96 6000
6002 0 642208 287712 157040 64 6001
6003 0 642208 287872 157240 115 6002
6004 0 642176 288032 157440 96 6003
6005 0 642112 288160 157680 137 6004
6006 0 642080 288288 157920 140 6005
6007 0 642208 288384 158160 81 6006
6008 0 642240 288544 158360 75 6007
6009 0 642272 288704 158560 96 6008
6010 0 642272 288864 158760 107 6009
6011 0 642272 289056 158960 153 6010
6012 0 642336 289120 159200 189 6011
6013 0 642400 289120 159480 131 6012
6014 0 642336 289088 159760 229 6013
6015 0 642272 288992 160000 203 6014
6016 0 642176 289024 160240 153 6015
6017 0 641984 289088 160440 189 6016
6018 0 641824 289152 160640 134 6017
6019 0 641664 289120 160840 258 6018
6020 0 641472 289184 161040 306 6019
6021 0 641472 289376 161240 253 6020
6022 0 641472 289408 161520 128 6021
6023 0 641504 289408 161800 96 6022
6024 0 641504 289408 162080 64 6023
6025 0 641504 289472 162360 32 6024
6026 0 641312 289632 162480 108 6025
6027 0 641056 289664 162400 209 6026
6028 0 640896 289536 162240 313 6027
6029 0 640672 289536 162280 197 6028
6030 0 642656 281248 145200 190 5828
6031 0 642624 281472 145080 189 6030
6032 0 642432 281664 145080 150 6031
6033 0 642240 281856 145080 157 6032
6034 0 642080 282080 145000 120 6033
6035 0 641920 282304 144920 124 6034
6036 0 641792 282464 144760 124 6035
6037 0 641696 282656 144560 219 6036
6038 0 641600 282784 144320 219 6037
6039 0 641376 282688 144160 154 6038
6040 0 641248 282528 144000 40 6039
6041 0 640992 282752 143560 221 6040
6042 0 641024 282976 143440 128 6041
6043 0 640864 282976 143240 140 6042
6044 0 640704 282912 143040 141 6043
6045 0 640480 282816 142880 124 6044
6046 0 640224 282784 142800 137 6045
6047 0 640192 282528 142680 98 6046
6048 0 640096 282368 142480 32 6047
6049 0 640096 282208 142240 98 6048
6050 0 640096 282080 142000 131 6049
6051 0 640032 282080 141720 128 6050
6052 0 640000 282080 141440 98 6051
6053 0 639968 282048 141160 81 6052
6054 0 639968 282048 140880 64 6053
6055 0 640032 282016 140600 81 6054
6056 0 640064 281920 140360 32 6055
6057 0 640224 281920 140120 86 6056
6058 0 640288 281792 139880 135 6057
6059 0 640256 281728 139640 134 6058
6060 0 640192 281632 139400 131 6059
6061 0 640064 281632 139160 51 6060
6062 0 640128 281696 138920 137 6061
6063 0 640128 281792 138680 150 6062
6064 0 640192 281952 138440 45 6063
6065 0 640352 282112 138240 81 6064
6066 0 640512 282272 138040 64 6065
6067 0 640672 282400 137840 64 6066
6068 0 640864 282464 137680 120 6067
6069 0 641056 282560 137520 124 6068
6070 0 641184 282688 137320 107 6069
6071 0 641312 282784 137120 120 6070
6072 0 641440 282848 136880 75 6071
6073 0 641536 282912 136640 96 6072
6074 0 641632 282912 136400 134 6073
6075 0 641792 282976 136160 128 6074
6076 0 641920 283104 135920 137 6075
6077 0 641952 283200 135680 102 6076
6078 0 642080 283296 135480 102 6077
6079 0 642080 283424 135240 153 6078
6080 0 642240 283520 135040 227 6079
6081 0 642400 283424 134800 244 6080
6082 0 642528 283392 134560 261 6081
6083 0 642656 283328 134320 276 6082
6084 0 642688 283392 134080 296 6083
6085 0 642528 283360 133840 249 6084
6086 0 642304 283456 133680 163 6085
6087 0 642144 283616 133560 175 6086
6088 0 641920 283744 133560 204 6087
6089 0 641728 283936 133480 228 6088
6090 0 641568 284032 133280 157 6089
6091 0 641312 284032 133200 107 6090
6092 0 641120 284128 133040 128 6091
6093 0 640864 284160 132960 120 6092
6094 0 640640 284256 132800 86 6093
6095 0 640416 284352 132640 107 6094
6096 0 640256 284416 132440 75 6095
6097 0 640032 284480 132320 60 6096
6098 0 639808 284608 132240 75 6097
6099 0 639648 284768 132080 102 6098
6100 0 639488 284896 131920 98 6099
6101 0 639360 284992 131720 60 6100
6102 0 639200 285152 131600 163 6101
6103 0 639040 285312 131480 275 6102
6104 0 638912 285440 131240 226 6103
6105 0 638688 285568 131240 230 6104
6106 0 638624 285824 131280 218 6105
6107 0 638656 286048 131160 160 6106
6108 0 638656 286208 130960 164 6107
6109 0 638720 286368 130760 246 6108
6110 0 638656 286592 130640 257 6109
6111 0 638624 286848 130560 298 6110
6112 0 638720 286976 130360 249 6111
6113 0 638784 287232 130360 148 6112
6114 0 638976 287424 130360 164 6113
6115 0 639072 287680 130360 98 6114
6116 0 639264 287872 130360 124 6115
6117 0 639424 288096 130360 136 6116
6118 0 639456 288352 130280 148 6117
6119 0 639584 288576 130280 120 6118
6120 0 639616 288832 130280 60 6119
6121 0 639584 289088 130360 81 6120
6122 0 639488 289344 130440 107 6121
6123 0 639328 289568 130440 115 6122
6124 0 639200 289824 130480 120 6123
6125 0 639008 290016 130480 107 6124
6126 0 638816 290176 130520 71 6125
6127 0 638560 290240 130520 80 6126
6128 0 638304 290304 130520 189 6127
6129 0 638048 290240 130560 207 6128
6130 0 637792 290176 130560 204 6129
6131 0 637568 290080 130440 164 6130
6132 0 637408 289984 130240 154 6131
6133 0 637248 289920 130040 164 6132
6134 0 636992 289952 129960 153 6133
6135 0 636832 289952 129960 124 6134
6136 0 640160 282912 142800 150 6046
6137 0 640032 283168 142800 154 6136
6138 0 639936 283424 142840 181 6137
6139 0 639904 283616 143000 207 6138
6140 0 639904 283872 143000 178 6139
6141 0 639904 284128 143000 230 6140
6142 0 639904 284384 143040 322 6141
6143 0 639872 284640 143120 381 6142
6144 0 639680 284768 142920 322 6143
6145 0 639520 284768 142720 303 6144
6146 0 639456 284992 142560 361 6145
6147 0 639488 285248 142480 362 6146
6148 0 639328 285472 142360 256 6147
6149 0 639136 285664 142280 136 6148
6150 0 638976 285824 142120 124 6149
6151 0 638848 285984 141920 81 6150
6152 0 638688 286144 141720 102 6151
6153 0 638528 286304 141600 128 6152
6154 0 638336 286496 141520 163 6153
6155 0 638208 286720 141400 175 6154
6156 0 638112 286944 141280 166 6155
6157 0 638016 287200 141200 163 6156
6158 0 637984 287456 141240 196 6157
6159 0 637984 287712 141240 205 6158
6160 0 637856 287936 141200 200 6159
6161 0 637824 288192 141160 204 6160
6162 0 637760 288448 141080 183 6161
6163 0 637728 288640 140920 178 6162
6164 0 637728 288896 140800 150 6163
6165 0 637728 289152 140800 128 6164
6166 0 637728 289408 140800 163 6165
6167 0 637824 289664 140800 196 6166
6168 0 637888 289664 140720 192 6167
6169 0 637952 289728 140480 163 6168
6170 0 638048 289728 140240 176 6169
6171 0 638112 289696 140000 217 6170
6172 0 638208 289696 139760 197 6171
6173 0 638272 289696 139480 185 6172
6174 0 638336 289728 139240 122 6173
6175 0 638464 289792 139000 163 6174
6176 0 638464 289856 138720 181 6175
6177 0 638464 290016 138520 226 6176
6178 0 638464 290176 138320 214 6177
6179 0 638368 290400 138200 241 6178
6180 0 638240 290624 138080 140 6179
6181 0 638240 290880 138040 122 6180
6182 0 638272 291136 137920 128 6181
6183 0 638336 291328 137760 143 6182
6184 0 638336 291552 137640 156 6183
6185 0 638336 291776 137480 81 6184
6186 0 638368 292000 137360 96 6185
6187 0 638496 292224 137280 91 6186
6188 0 638656 292448 137160 134 6187
6189 0 638784 292672 137160 178 6188
6190 0 638976 292864 137080 166 6189
6191 0 638976 293120 137040 226 6190
6192 0 639008 293280 136840 137 6191
6193 0 638976 293472 136640 150 6192
6194 0 638976 293728 136640 235 6193
6195 0 639040 293984 136680 281 6194
6196 0 639040 294240 136760 212 6195
6197 0 639136 294496 136760 120 6196
6198 0 639328 294688 136720 150 6197
6199 0 639488 294848 136560 107 6198
6200 0 639648 295008 136440 60 6199
6201 0 639840 295200 136320 91 6200
6202 0 640032 295360 136160 122 6201
6203 0 640192 295552 136040 122 6202
6204 0 640320 295744 135840 102 6203
6205 0 640416 295968 135720 75 6204
6206 0 640448 296192 135560 81 6205
6207 0 640448 296384 135360 102 6206
6208 0 640448 296608 135240 120 6207
6209 0 640544 296864 135200 163 6208
6210 0 640512 297088 135080 237 6209
6211 0 640480 297344 134960 154 6210
6212 0 640640 297504 134800 178 6211
6213 0 640768 297664 134600 228 6212
6214 0 640992 297856 134560 262 6213
6215 0 641216 298016 134560 326 6214
6216 0 641440 298144 134440 386 6215
6217 0 641696 298080 134440 347 6216
6218 0 641920 297984 134360 292 6217
6219 0 642048 297792 134240 203 6218
6220 0 642208 297632 134120 260 6219
6221 0 642368 297536 133920 203 6220
6222 0 642528 297376 133720 141 6221
6223 0 642720 297312 133520 163 6222
6224 0 642976 297216 133400 178 6223
6225 0 643232 297184 133280 206 6224
6226 0 643488 297120 133240 175 6225
6227 0 643648 296960 133120 108 6226
6228 0 643840 296768 133080 81 6227
6229 0 644000 296608 132960 98 6228
6230 0 644192 296416 132920 157 6229
6231 0 644384 296256 132880 139 6230
6232 0 644608 296160 132760 102 6231
6233 0 644800 296160 132560 139 6232
6234 0 645056 296128 132520 75 6233
6235 0 645312 296096 132440 75 6234
6236 0 645536 296000 132320 120 6235
6237 0 645792 295936 132240 120 6236
6238 0 646048 295936 132240 98 6237
6239 0 646272 295840 132160 98 6238
6240 0 646496 295744 132080 71 6239
6241 0 646752 295744 132080 96 6240
6242 0 647008 295680 132000 107 6241
6243 0 647264 295648 131960 120 6242
6244 0 647488 295552 131880 202 6243
6245 0 647744 295488 131920 153 6244
6246 0 648000 295488 131920 136 6245
6247 0 648256 295488 131920 122 6246
6248 0 648512 295456 131840 139 6247
6249 0 648768 295392 131800 124 6248
6250 0 649024 295328 131720 108 6249
6251 0 649248 295328 131600 91 6250
6252 0 649472 295168 131520 81 6251
6253 0 649664 294976 131440 81 6252
6254 0 649856 294784 131360 64 6253
6255 0 650080 294688 131280 98 6254
6256 0 650336 294624 131240 124 6255
6257 0 650336 294656 131240 120 6256
6258 0 650336 294912 131280 51 6257
6259 0 650336 295168 131280 32 6258
6260 0 650336 295328 131080 32 6259
6261 0 650560 294496 131200 137 6256
6262 0 650784 294400 131120 208 6261
6263 0 650976 294336 130960 189 6262
6264 0 651200 294464 130960 241 6263
6265 0 651456 294464 130960 306 6264
6266 0 651648 294464 130760 163 6265
6267 0 651872 294496 130640 241 6266
6268 0 652096 294624 130640 284 6267
6269 0 652352 294528 130640 287 6268
6270 0 652320 294272 130720 175 6269
6271 0 652288 294208 130800 139 6270
6272 0 637664 289760 141000 175 6167
6273 0 637504 289920 141200 189 6272
6274 0 637344 290080 141400 141 6273
6275 0 637184 290144 141600 81 6274
6276 0 637024 290304 141800 86 6275
6277 0 636832 290432 141960 140 6276
6278 0 636640 290624 142040 150 6277
6279 0 636448 290816 142040 202 6278
6280 0 636352 291072 141960 153 6279
6281 0 636160 291296 141960 139 6280
6282 0 636000 291488 141880 107 6281
6283 0 635840 291680 141800 80 6282
6284 0 635680 291904 141800 86 6283
6285 0 635680 292160 141800 102 6284
6286 0 635488 292384 141840 168 6285
6287 0 635296 292576 141880 122 6286
6288 0 635200 292736 142080 124 6287
6289 0 635136 292992 142120 150 6288
6290 0 635040 293248 142120 102 6289
6291 0 635008 293504 142120 136 6290
6292 0 634944 293760 142120 166 6291
6293 0 634880 294016 142160 203 6292
6294 0 634816 294272 142240 197 6293
6295 0 634816 294528 142240 163 6294
6296 0 634784 294784 142240 175 6295
6297 0 634688 295040 142280 163 6296
6298 0 634624 295296 142320 172 6297
6299 0 634560 295552 142360 163 6298
6300 0 634464 295808 142400 186 6299
6301 0 634304 296032 142440 200 6300
6302 0 634144 296224 142480 172 6301
6303 0 634016 296448 142520 200 6302
6304 0 633856 296640 142560 139 6303
6305 0 633664 296832 142640 186 6304
6306 0 633408 296864 142640 196 6305
6307 0 633184 296992 142640 235 6306
6308 0 632960 297120 142560 245 6307
6309 0 632704 297184 142480 178 6308
6310 0 632480 297312 142400 217 6309
6311 0 632384 297440 142360 197 6310
6312 0 632576 297632 142280 212 6311
6313 0 632736 297856 142240 229 6312
6314 0 632896 297952 142040 277 6313
6315 0 633088 297952 141840 208 6314
6316 0 633280 298080 141720 230 6315
6317 0 633504 298208 141840 288 6316
6318 0 633760 298240 141960 277 6317
6319 0 633952 298400 142080 274 6318
6320 0 633984 298656 142040 194 6319
6321 0 633984 298912 142040 185 6320
6322 0 634016 299168 141920 150 6321
6323 0 634144 299328 141760 71 6322
6324 0 634304 299488 141600 124 6323
6325 0 634464 299648 141400 172 6324
6326 0 634272 299680 141240 134 6325
6327 0 634016 299648 141160 178 6326
6328 0 633856 299488 141000 140 6327
6329 0 633632 299392 140920 150 6328
6330 0 633664 299584 140760 163 6329
6331 0 633728 299744 140520 81 6330
6332 0 633824 3e+05 140560 86 6331
6333 0 633824 300128 140720 104 6332
6334 0 632128 297408 142360 154 6311
6335 0 631872 297472 142320 115 6334
6336 0 631616 297568 142320 154 6335
6337 0 631392 297568 142200 81 6336
6338 0 631168 297696 142080 150 6337
6339 0 630912 297792 142080 154 6338
6340 0 630656 297888 142080 150 6339
6341 0 630400 297984 142080 124 6340
6342 0 630176 298048 142200 150 6341
6343 0 629920 298048 142320 150 6342
6344 0 629664 298144 142360 136 6343
6345 0 629408 298176 142440 207 6344
6346 0 629184 298240 142600 208 6345
6347 0 629280 298336 142840 102 6346
6348 0 629312 298304 143120 71 6347
6349 0 629280 298336 143400 32 6348
6350 0 629248 298528 143560 75 6349
6351 0 629152 298688 143680 75 6350
6352 0 628928 298272 142600 124 6346
6353 0 628672 298336 142520 107 6352
6354 0 628448 298336 142360 124 6353
6355 0 628192 298336 142280 172 6354
6356 0 627936 298368 142280 128 6355
6357 0 627680 298400 142200 122 6356
6358 0 627424 298400 142200 120 6357
6359 0 627168 298464 142160 124 6358
6360 0 626912 298464 142160 128 6359
6361 0 626656 298528 142120 124 6360
6362 0 626400 298560 142120 128 6361
6363 0 626144 298560 142120 120 6362
6364 0 625888 298592 142160 150 6363
6365 0 625632 298624 142200 51 6364
6366 0 625376 298624 142200 98 6365
6367 0 625120 298624 142200 108 6366
6368 0 624864 298656 142160 91 6367
6369 0 624640 298752 142080 108 6368
6370 0 624480 298912 141960 136 6369
6371 0 624320 299072 141840 156 6370
6372 0 624064 299136 141760 175 6371
6373 0 623840 299264 141680 160 6372
6374 0 623584 299264 141640 139 6373
6375 0 623328 299264 141640 172 6374
6376 0 623296 299232 141640 178 6375
6377 0 623456 298752 141680 32 6376
6378 0 623520 298464 142120 128 6377
6379 0 623488 298464 142160 120 6378
6380 0 623072 299136 141520 267 6376
6381 0 622848 299008 141560 209 6380
6382 0 622592 298976 141480 218 6381
6383 0 622400 298944 141320 202 6382
6384 0 622240 298816 141160 128 6383
6385 0 622080 298656 140960 86 6384
6386 0 621920 298496 140800 80 6385
6387 0 621888 298464 140800 86 6386
6388 0 621696 298688 140800 185 6387
6389 0 621568 298912 140760 232 6388
6390 0 621632 299168 140720 245 6389
6391 0 621472 299360 140640 260 6390
6392 0 621216 299488 140640 237 6391
6393 0 621024 299648 140560 219 6392
6394 0 620800 299776 140480 289 6393
6395 0 620608 299840 140320 204 6394
6396 0 620352 299840 140320 148 6395
6397 0 620256 299840 140320 128 6396
6398 0 621696 298240 140800 51 6387
6399 0 621504 298048 140840 86 6398
6400 0 621344 297888 140960 102 6399
6401 0 621184 297728 141080 108 6400
6402 0 620992 297568 141200 91 6401
6403 0 620800 297440 141360 115 6402
6404 0 620608 297312 141560 101 6403
6405 0 620448 297152 141720 102 6404
6406 0 620320 296960 141880 101 6405
6407 0 620224 296768 142080 120 6406
6408 0 620128 296608 142280 102 6407
6409 0 620064 296352 142400 91 6408
6410 0 620032 296128 142560 98 6409
6411 0 620032 295872 142680 108 6410
6412 0 619904 295712 142840 81 6411
6413 0 619808 295520 143000 71 6412
6414 0 619808 295328 143200 98 6413
6415 0 619840 295168 143400 186 6414
6416 0 619968 295328 143560 134 6415
6417 0 620160 295520 143560 75 6416
6418 0 620288 295648 143640 51 6417
6419 0 568256 248480 76120 156 1981
6420 0 568000 248384 76120 175 6419
6421 0 567904 248192 75920 232 6420
6422 0 567776 248064 75720 246 6421
6423 0 567936 247968 75480 196 6422
6424 0 568032 248096 75240 81 6423
6425 0 568032 248256 75040 60 6424
6426 0 567968 248416 74840 60 6425
6427 0 567968 248640 75040 71 6426
6428 0 567968 248832 75240 96 6427
6429 0 567968 249056 75280 86 6428
6430 0 567648 248000 75640 246 6422
6431 0 567392 247936 75600 102 6430
6432 0 567136 247936 75560 98 6431
6433 0 566944 247840 75400 51 6432
6434 0 566752 247712 75280 120 6433
6435 0 566592 247552 75160 200 6434
6436 0 566752 247488 74960 175 6435
6437 0 566912 247488 74760 137 6436
6438 0 567072 247648 74560 128 6437
6439 0 567200 247776 74440 115 6438
6440 0 566976 247968 74440 154 6439
6441 0 566784 248000 74280 64 6440
6442 0 566624 248096 74080 96 6441
6443 0 566400 247904 74120 32 6442
6444 0 566368 247968 74280 32 6443
6445 0 567360 247872 74240 101 6439
6446 0 567520 248032 74040 143 6445
6447 0 567680 248192 73840 124 6446
6448 0 567744 248384 73680 115 6447
6449 0 567808 248544 73480 140 6448
6450 0 567872 248736 73280 143 6449
6451 0 567872 248896 73080 178 6450
6452 0 567872 249024 72840 141 6451
6453 0 567808 249152 72600 122 6452
6454 0 567776 249152 72320 115 6453
6455 0 567808 249248 72080 98 6454
6456 0 567840 249280 71800 32 6455
6457 0 567968 249376 71600 40 6456
6458 0 568064 249472 71480 134 6457
6459 0 568320 249536 71440 101 6458
6460 0 568544 249696 71440 45 6459
6461 0 568736 249888 71320 71 6460
6462 0 568896 250048 71200 75 6461
6463 0 568928 250144 71200 80 6462
6464 0 568064 249408 71200 154 6458
6465 0 567968 249280 70960 163 6464
6466 0 567936 249088 70760 208 6465
6467 0 568000 249056 70520 202 6466
6468 0 567936 249152 70280 163 6467
6469 0 567936 249088 70000 140 6468
6470 0 567936 249024 69880 175 6469
6471 0 567744 249120 69720 176 6470
6472 0 567712 249312 69560 80 6471
6473 0 567584 249472 69400 51 6472
6474 0 567424 249600 69200 60 6473
6475 0 567328 249600 69000 51 6474
6476 0 568096 248928 69680 153 6470
6477 0 568352 248864 69600 143 6476
6478 0 568608 248800 69520 131 6477
6479 0 568864 248800 69440 160 6478
6480 0 569088 248800 69320 153 6479
6481 0 569344 248832 69240 140 6480
6482 0 569600 248832 69200 120 6481
6483 0 569856 248864 69200 124 6482
6484 0 570080 248736 69200 128 6483
6485 0 570272 248672 69240 139 6484
6486 0 570272 248832 69440 128 6485
6487 0 570048 248800 69560 115 6486
6488 0 569824 248864 69720 40 6487
6489 0 569696 248864 69760 32 6488
6490 0 570432 248512 69120 96 6485
6491 0 570656 248384 69080 137 6490
6492 0 570816 248224 68920 115 6491
6493 0 570848 248064 68720 75 6492
6494 0 570752 247904 68520 120 6493
6495 0 570656 247904 68280 137 6494
6496 0 570496 247872 68080 108 6495
6497 0 570336 247872 67840 107 6496
6498 0 570304 247680 67680 71 6497
6499 0 570336 247456 67560 80 6498
6500 0 570432 247264 67360 45 6499
6501 0 570592 247232 67160 32 6500
6502 0 570752 247296 66960 51 6501
6503 0 570848 247424 66760 71 6502
6504 0 570976 247360 66520 96 6503
6505 0 571136 247264 66280 102 6504
6506 0 571232 247136 66120 136 6505
6507 0 571456 247328 66120 51 6506
6508 0 571680 247424 66040 64 6507
6509 0 571936 247328 66040 75 6508
6510 0 572192 247232 66000 71 6509
6511 0 572256 247168 65920 80 6510
6512 0 571296 246976 65880 134 6506
6513 0 571168 246752 65800 163 6512
6514 0 570944 246592 65800 160 6513
6515 0 570688 246560 65680 96 6514
6516 0 570496 246528 65520 96 6515
6517 0 570304 246528 65320 86 6516
6518 0 570176 246496 65320 71 6517
6519 0 571520 246912 65720 101 6512
6520 0 571680 246816 65520 120 6519
6521 0 571776 246848 65280 101 6520
6522 0 571872 246784 65040 96 6521
6523 0 572000 246688 64800 124 6522
6524 0 572096 246528 64600 71 6523
6525 0 572192 246400 64400 71 6524
6526 0 572000 246272 64240 71 6525
6527 0 571744 246272 64200 75 6526
6528 0 571488 246176 64120 60 6527
6529 0 571360 246176 64080 51 6528
6530 0 572384 246336 64240 75 6525
6531 0 572576 246368 64080 90 6530
6532 0 572800 246432 63960 71 6531
6533 0 573056 246400 63880 40 6532
6534 0 573312 246400 63840 51 6533
6535 0 573536 246400 63720 64 6534
6536 0 573792 246400 63640 81 6535
6537 0 573984 246272 63520 75 6536
6538 0 574208 246176 63440 75 6537
6539 0 574400 246016 63400 80 6538
6540 0 574656 245888 63440 80 6539
6541 0 574848 245728 63480 86 6540
6542 0 575104 245664 63440 80 6541
6543 0 575360 245632 63400 60 6542
6544 0 575616 245600 63400 60 6543
6545 0 575872 245568 63360 51 6544
6546 0 576096 245600 63240 81 6545
6547 0 576160 245632 63200 91 6546
6548 0 570752 247648 68600 156 6494
6549 0 570784 247392 68600 124 6548
6550 0 570688 247200 68760 131 6549
6551 0 570688 247040 69000 128 6550
6552 0 570688 246816 69200 178 6551
6553 0 570688 246720 69280 226 6552
6554 0 570592 246720 69520 104 6553
6555 0 570400 246720 69720 60 6554
6556 0 570208 246592 69840 32 6555
6557 0 570080 246368 69880 45 6556
6558 0 570112 246176 70080 90 6557
6559 0 570048 246080 70320 51 6558
6560 0 569888 245920 70440 80 6559
6561 0 569728 245728 70400 75 6560
6562 0 569568 245504 70320 96 6561
6563 0 569472 245408 70320 40 6562
6564 0 570912 246592 69240 200 6553
6565 0 570944 246560 69240 207 6564
6566 0 571168 246560 69120 154 6565
6567 0 571392 246592 69000 86 6566
6568 0 571648 246592 68960 104 6567
6569 0 571904 246592 68960 120 6568
6570 0 572160 246496 69040 80 6569
6571 0 572192 246464 69080 91 6570
6572 0 572384 246272 69080 75 6571
6573 0 572576 246112 69120 51 6572
6574 0 572832 246016 69120 71 6573
6575 0 572960 245920 69120 60 6574
6576 0 573088 245888 68880 60 6575
6577 0 573248 245888 68680 51 6576
6578 0 573376 245920 68600 40 6577
6579 0 573120 245728 69160 64 6575
6580 0 573184 245472 69240 32 6579
6581 0 573344 245280 69120 64 6580
6582 0 573568 245216 69000 60 6581
6583 0 573760 245088 68880 71 6582
6584 0 573984 245056 68760 64 6583
6585 0 574208 245024 68600 60 6584
6586 0 574464 244960 68520 71 6585
6587 0 574720 244832 68480 51 6586
6588 0 574880 244608 68400 45 6587
6589 0 574944 244384 68280 71 6588
6590 0 575136 244192 68200 51 6589
6591 0 575296 244000 68280 60 6590
6592 0 575360 243808 68440 75 6591
6593 0 575328 243616 68400 32 6592
6594 0 572384 246688 69080 81 6571
6595 0 572608 246784 69000 98 6594
6596 0 572832 246816 68880 81 6595
6597 0 573088 246816 68840 81 6596
6598 0 573312 246816 68680 90 6597
6599 0 573568 246784 68600 124 6598
6600 0 573824 246688 68600 143 6599
6601 0 574016 246592 68440 98 6600
6602 0 574240 246464 68280 64 6601
6603 0 574496 246464 68240 107 6602
6604 0 574752 246432 68160 124 6603
6605 0 574976 246304 68240 32 6604
6606 0 575200 246432 68040 32 6605
6607 0 575424 246336 68160 51 6606
6608 0 575680 246336 68160 51 6607
6609 0 575936 246336 68080 101 6608
6610 0 576192 246272 68080 120 6609
6611 0 576448 246304 68000 98 6610
6612 0 576704 246208 67960 75 6611
6613 0 576960 246144 67960 80 6612
6614 0 577216 246144 68000 75 6613
6615 0 577280 246048 68080 45 6614
6616 0 570848 246368 69080 150 6565
6617 0 570880 246112 69120 120 6616
6618 0 570944 245856 69080 60 6617
6619 0 570944 245600 69040 120 6618
6620 0 570848 245344 69000 107 6619
6621 0 570688 245120 69000 86 6620
6622 0 570496 244928 68920 80 6621
6623 0 570464 244672 68920 51 6622
6624 0 570496 244416 68880 80 6623
6625 0 570528 244160 68840 86 6624
6626 0 570656 243936 68760 107 6625
6627 0 570848 243744 68760 128 6626
6628 0 571008 243552 68800 91 6627
6629 0 571168 243328 68880 86 6628
6630 0 571296 243104 68920 128 6629
6631 0 571360 242880 69040 86 6630
6632 0 571360 242656 69240 140 6631
6633 0 571488 242432 69360 135 6632
6634 0 571680 242272 69320 141 6633
6635 0 571904 242112 69200 107 6634
6636 0 572096 241952 69160 128 6635
6637 0 572256 241728 69160 135 6636
6638 0 572512 241664 69080 45 6637
6639 0 572736 241568 68960 60 6638
6640 0 572896 241440 68760 64 6639
6641 0 573056 241568 68960 51 6640
6642 0 573248 241600 69080 32 6641
6643 0 572896 241184 68720 91 6640
6644 0 573024 240960 68720 120 6643
6645 0 573056 240704 68720 150 6644
6646 0 573184 240480 68720 122 6645
6647 0 573312 240288 68560 86 6646
6648 0 573440 240096 68360 139 6647
6649 0 573664 240064 68240 124 6648
6650 0 573824 239904 68080 124 6649
6651 0 573888 239872 67880 108 6650
6652 0 573984 239616 67880 86 6651
6653 0 574016 239584 67920 122 6652
6654 0 574208 239360 67920 71 6653
6655 0 574208 239104 67960 150 6654
6656 0 573952 239072 67920 136 6655
6657 0 573696 238976 67920 131 6656
6658 0 573504 238912 67800 81 6657
6659 0 574176 239776 68040 172 6653
6660 0 574368 239968 68040 148 6659
6661 0 574624 240064 68080 98 6660
6662 0 574880 240064 68080 51 6661
6663 0 575136 240064 68080 86 6662
6664 0 575392 240064 68160 75 6663
6665 0 575648 240096 68200 71 6664
6666 0 575904 240160 68240 75 6665
6667 0 576160 240192 68240 40 6666
6668 0 573952 239872 67600 32 6651
6669 0 573952 239904 67320 64 6668
6670 0 573920 239904 67120 107 6669
6671 0 574016 240160 67080 139 6670
6672 0 574048 240384 66960 107 6671
6673 0 574016 240640 66920 86 6672
6674 0 574016 240864 66800 40 6673
6675 0 574016 240992 66800 80 6674
6676 0 573984 239808 66880 90 6670
6677 0 573952 239744 66640 115 6676
6678 0 574048 239584 66440 40 6677
6679 0 574272 239456 66360 60 6678
6680 0 574496 239328 66360 40 6679
6681 0 574688 239136 66360 51 6680
6682 0 574944 239040 66400 60 6681
6683 0 575200 239040 66440 60 6682
6684 0 575456 239072 66440 51 6683
6685 0 575712 239072 66480 32 6684
6686 0 575840 239072 66480 40 6685
6687 0 566464 247552 75160 186 6435
6688 0 566240 247552 75040 197 6687
6689 0 566016 247520 74920 256 6688
6690 0 565760 247424 74800 324 6689
6691 0 565536 247264 74720 270 6690
6692 0 565280 247232 74640 207 6691
6693 0 565024 247168 74640 178 6692
6694 0 564768 247040 74640 196 6693
6695 0 564512 246944 74640 194 6694
6696 0 564256 246944 74640 186 6695
6697 0 564000 246912 74560 217 6696
6698 0 563776 246848 74440 258 6697
6699 0 563616 246688 74320 266 6698
6700 0 563392 246656 74160 289 6699
6701 0 563136 246560 74160 251 6700
6702 0 562976 246400 74040 254 6701
6703 0 562784 246208 73920 235 6702
6704 0 562592 246080 73800 200 6703
6705 0 562368 245984 73720 192 6704
6706 0 562112 245984 73640 192 6705
6707 0 561888 245984 73520 163 6706
6708 0 561696 245856 73320 81 6707
6709 0 561504 245664 73280 86 6708
6710 0 561344 245504 73280 120 6709
6711 0 561472 245376 73360 64 6710
6712 0 561728 245248 73400 40 6711
6713 0 561856 245216 73440 32 6712
6714 0 561568 245504 73600 32 6711
6715 0 561376 245440 73840 32 6714
6716 0 561120 245504 73760 32 6715
6717 0 561088 245376 73200 124 6710
6718 0 560928 245248 73000 71 6717
6719 0 560896 245248 72720 45 6718
6720 0 560896 245248 72600 45 6719
6721 0 560640 245216 72560 45 6720
6722 0 560448 245344 72440 45 6721
6723 0 560448 245408 72400 51 6722
6724 0 561056 245184 72400 32 6720
6725 0 561152 245216 72360 40 6724
6726 0 561184 244960 72480 45 6725
6727 0 561312 244736 72560 51 6726
6728 0 561536 244544 72600 86 6727
6729 0 561408 245312 72360 32 6725
6730 0 561664 245376 72320 71 6729
6731 0 561888 245536 72320 40 6730
6732 0 562144 245632 72320 71 6731
6733 0 562272 245696 72440 64 6732
6734 0 562016 246048 73760 120 6706
6735 0 561856 246112 73960 186 6734
6736 0 561664 246080 74160 267 6735
6737 0 561440 246048 74280 207 6736
6738 0 561184 246016 74320 198 6737
6739 0 561024 245856 74480 219 6738
6740 0 560800 245760 74600 204 6739
6741 0 560608 245568 74680 245 6740
6742 0 560352 245536 74680 139 6741
6743 0 560096 245536 74600 143 6742
6744 0 560192 245536 74360 134 6743
6745 0 560128 245504 74080 153 6744
6746 0 559968 245408 73880 120 6745
6747 0 560000 245152 73800 166 6746
6748 0 560032 244928 73960 131 6747
6749 0 560032 244704 74160 160 6748
6750 0 559904 244736 74400 124 6749
6751 0 559744 244768 74600 81 6750
6752 0 559648 244864 74760 32 6751
6753 0 559936 245536 74600 120 6743
6754 0 559680 245504 74600 134 6753
6755 0 559424 245504 74600 108 6754
6756 0 559168 245504 74600 124 6755
6757 0 558944 245344 74600 115 6756
6758 0 558720 245216 74680 200 6757
6759 0 558560 245056 74800 246 6758
6760 0 558336 245056 75000 241 6759
6761 0 558080 245120 75040 156 6760
6762 0 558048 244768 75040 175 6761
6763 0 557792 244768 75080 153 6762
6764 0 557600 244768 75280 122 6763
6765 0 557344 244736 75400 197 6764
6766 0 557088 244672 75400 277 6765
6767 0 556928 244864 75280 287 6766
6768 0 556768 245024 75120 245 6767
6769 0 556672 245216 75320 221 6768
6770 0 556544 245312 75520 198 6769
6771 0 556416 245408 75720 148 6770
6772 0 556256 245440 75960 131 6771
6773 0 556096 245280 76160 32 6772
6774 0 556192 244864 76040 32 6773
6775 0 556352 244672 75960 32 6774
6776 0 557056 244640 75400 287 6766
6777 0 556864 244448 75360 261 6776
6778 0 556640 244256 75360 189 6777
6779 0 556448 244064 75360 305 6778
6780 0 556224 243936 75360 304 6779
6781 0 555968 243872 75360 290 6780
6782 0 555712 243872 75360 277 6781
6783 0 555456 243936 75280 254 6782
6784 0 555648 244128 75240 91 6783
6785 0 555648 244384 75240 96 6784
6786 0 555552 244640 75240 134 6785
6787 0 555488 244896 75240 164 6786
6788 0 555488 245152 75240 120 6787
6789 0 555360 245376 75240 81 6788
6790 0 555168 245568 75240 86 6789
6791 0 554944 245696 75320 120 6790
6792 0 554688 245792 75320 98 6791
6793 0 554464 245920 75360 81 6792
6794 0 554240 246080 75360 60 6793
6795 0 554016 246240 75360 75 6794
6796 0 553792 246368 75240 120 6795
6797 0 553536 246432 75120 120 6796
6798 0 553280 246464 75080 60 6797
6799 0 553024 246560 75000 71 6798
6800 0 552832 246688 74840 60 6799
6801 0 552704 246816 74640 143 6800
6802 0 552704 246976 74440 64 6801
6803 0 552640 247200 74320 45 6802
6804 0 552576 247456 74200 45 6803
6805 0 552512 247648 74040 124 6804
6806 0 552448 247776 73960 136 6805
6807 0 552288 247904 74160 75 6806
6808 0 552160 248064 74360 45 6807
6809 0 552192 248288 74520 71 6808
6810 0 552288 248448 74720 60 6809
6811 0 552384 248480 74960 60 6810
6812 0 552384 248480 75200 60 6811
6813 0 552416 247936 73760 90 6806
6814 0 552320 248096 73560 102 6813
6815 0 552160 248224 73360 139 6814
6816 0 552160 248320 73600 120 6815
6817 0 552160 248576 73640 64 6816
6818 0 552128 248832 73720 60 6817
6819 0 552000 249024 73840 32 6818
6820 0 551744 249120 73880 64 6819
6821 0 551552 249184 73920 64 6820
6822 0 552064 248416 73160 197 6815
6823 0 551968 248640 73040 81 6822
6824 0 552064 248832 72880 40 6823
6825 0 552192 248992 72680 60 6824
6826 0 552416 248992 72800 40 6825
6827 0 552672 248992 72840 32 6826
6828 0 552928 248992 72840 60 6827
6829 0 552992 248992 72840 51 6828
6830 0 552192 249152 72480 75 6825
6831 0 552128 249280 72240 75 6830
6832 0 552128 249440 72040 64 6831
6833 0 552160 249600 71800 75 6832
6834 0 552160 249728 71560 81 6833
6835 0 552160 249760 71280 96 6834
6836 0 552128 249824 71040 101 6835
6837 0 551968 249824 70840 71 6836
6838 0 551872 249728 70600 104 6837
6839 0 551744 249696 70360 98 6838
6840 0 551680 249664 70120 115 6839
6841 0 551712 249664 69840 122 6840
6842 0 551680 249664 69720 108 6841
6843 0 551616 249920 69720 32 6842
6844 0 551680 250176 69600 32 6843
6845 0 551744 250336 69400 51 6844
6846 0 551744 250592 69400 64 6845
6847 0 551648 250816 69280 75 6846
6848 0 551680 251072 69200 51 6847
6849 0 551680 251296 69120 102 6848
6850 0 551680 249696 69440 96 6842
6851 0 551712 249760 69160 98 6850
6852 0 551712 249856 68920 90 6851
6853 0 551744 249920 68680 71 6852
6854 0 551840 249920 68440 71 6853
6855 0 551968 249952 68200 64 6854
6856 0 552096 249952 67960 71 6855
6857 0 552128 250016 67680 51 6856
6858 0 552224 249856 67480 75 6857
6859 0 552192 249856 67200 71 6858
6860 0 552064 249984 67000 75 6859
6861 0 552064 250080 66760 71 6860
6862 0 551968 250112 66480 96 6861
6863 0 552000 250144 66200 115 6862
6864 0 551936 250080 65920 51 6863
6865 0 551808 250112 65680 64 6864
6866 0 551904 250176 65440 75 6865
6867 0 551968 250176 65160 122 6866
6868 0 551808 250208 64960 128 6867
6869 0 551616 250016 64920 183 6868
6870 0 551744 249792 64920 136 6869
6871 0 551904 249728 64840 71 6870
6872 0 552064 249568 64720 64 6871
6873 0 552192 249376 64560 51 6872
6874 0 552288 249152 64440 75 6873
6875 0 552416 248960 64400 40 6874
6876 0 552000 249888 64640 102 6871
6877 0 552064 249888 64560 141 6876
6878 0 552224 250112 64600 96 6877
6879 0 552480 250176 64600 32 6878
6880 0 552672 250048 64600 51 6879
6881 0 552224 249824 64320 96 6877
6882 0 552448 249888 64160 51 6881
6883 0 552608 250016 64000 75 6882
6884 0 555392 243872 75360 258 6783
6885 0 555200 243680 75440 226 6884
6886 0 555136 243424 75520 202 6885
6887 0 554976 243232 75560 239 6886
6888 0 554784 243136 75720 320 6887
6889 0 554560 242976 75720 296 6888
6890 0 554336 242784 75720 256 6889
6891 0 554144 242592 75800 273 6890
6892 0 553888 242528 75920 221 6891
6893 0 553728 242400 76120 221 6892
6894 0 553536 242208 76120 244 6893
6895 0 553344 242016 76040 290 6894
6896 0 553184 241856 75840 279 6895
6897 0 552960 241696 75840 277 6896
6898 0 552768 241504 75800 258 6897
6899 0 552608 241312 75720 226 6898
6900 0 552384 241152 75720 287 6899
6901 0 552160 240992 75720 357 6900
6902 0 551968 240800 75800 408 6901
6903 0 551904 240896 76040 308 6902
6904 0 551936 241024 76280 236 6903
6905 0 551840 241280 76280 32 6904
6906 0 551648 241248 75920 32 6905
6907 0 551392 241280 76320 32 6906
6908 0 551328 241152 76240 32 6907
6909 0 551872 240736 75800 384 6902
6910 0 551648 240576 75840 270 6909
6911 0 551488 240416 76000 154 6910
6912 0 551424 240736 76280 32 6911
6913 0 551744 240480 76480 32 6912
6914 0 552160 240672 76760 32 6913
6915 0 552160 240736 76760 32 6914
6916 0 551424 240352 76080 154 6911
6917 0 551328 240096 76080 203 6916
6918 0 551168 239936 76200 256 6917
6919 0 550976 239744 76200 275 6918
6920 0 550784 239552 76280 343 6919
6921 0 550592 239360 76360 387 6920
6922 0 550432 239264 76560 357 6921
6923 0 550272 239200 76760 271 6922
6924 0 550016 239104 76840 115 6923
6925 0 549824 238912 76840 189 6924
6926 0 549632 238720 76840 229 6925
6927 0 549376 238592 76840 234 6926
6928 0 549216 238432 77040 204 6927
6929 0 549088 238304 77280 218 6928
6930 0 549024 238208 77520 186 6929
6931 0 548864 238080 77720 157 6930
6932 0 548640 238016 77840 185 6931
6933 0 548480 237792 77840 288 6932
6934 0 548416 237536 77840 337 6933
6935 0 548352 237280 77840 228 6934
6936 0 548256 237056 77920 244 6935
6937 0 548128 236896 78080 234 6936
6938 0 547968 236736 78280 172 6937
6939 0 547808 236576 78080 32 6938
6940 0 547776 236384 77880 45 6939
6941 0 547648 236160 77840 40 6940
6942 0 547648 236000 78040 60 6941
6943 0 547744 235936 78280 40 6942
6944 0 547808 235872 78360 45 6943
6945 0 547520 236000 77640 96 6941
6946 0 547424 236000 77400 104 6945
6947 0 547424 235872 77160 98 6946
6948 0 547424 235776 77040 134 6947
6949 0 547680 235808 77040 32 6948
6950 0 547936 235840 77040 75 6949
6951 0 548192 235904 77040 51 6950
6952 0 548384 236000 77200 60 6951
6953 0 548480 236032 77320 75 6952
6954 0 547360 235680 76840 115 6948
6955 0 547104 235680 76840 60 6954
6956 0 546848 235744 76840 45 6955
6957 0 546720 235776 76840 71 6956
6958 0 547360 235616 76560 64 6954
6959 0 547360 235616 76280 71 6958
6960 0 547456 235616 76120 75 6959
6961 0 547296 235616 75920 40 6960
6962 0 547168 235648 75680 71 6961
6963 0 547040 235648 75520 51 6962
6964 0 547648 235584 75960 71 6960
6965 0 547808 235584 75760 81 6964
6966 0 547968 235584 75560 81 6965
6967 0 548160 235584 75360 104 6966
6968 0 548352 235584 75160 60 6967
6969 0 548544 235584 74960 86 6968
6970 0 548704 235552 74800 120 6969
6971 0 548576 235712 74640 81 6970
6972 0 548480 235872 74440 60 6971
6973 0 548480 235936 74160 60 6972
6974 0 548480 235936 74040 32 6973
6975 0 548896 235392 74720 115 6970
6976 0 549088 235200 74720 71 6975
6977 0 549216 234944 74720 115 6976
6978 0 549280 234688 74640 86 6977
6979 0 549440 234464 74600 51 6978
6980 0 549600 234240 74600 40 6979
6981 0 549792 234016 74600 102 6980
6982 0 549888 233760 74400 32 6981
6983 0 549824 233824 74280 32 6982
6984 0 547904 236640 78400 164 6938
6985 0 547904 236576 78680 176 6984
6986 0 547776 236416 78880 137 6985
6987 0 547616 236320 79080 197 6986
6988 0 547456 236160 79280 104 6987
6989 0 547328 236000 79480 219 6988
6990 0 547200 235776 79560 244 6989
6991 0 547168 235808 79280 32 6990
6992 0 547360 235712 79040 32 6991
6993 0 547456 235680 78760 32 6992
6994 0 547456 236064 78640 32 6993
6995 0 547424 236288 78440 32 6994
6996 0 547328 236320 78840 32 6995
6997 0 547136 236192 78480 32 6995
6998 0 547168 236096 78480 32 6997
6999 0 547072 235648 79560 250 6990
7000 0 546880 235456 79560 326 6999
7001 0 546688 235296 79600 425 7000
7002 0 546496 235168 79720 450 7001
7003 0 546528 234912 79600 354 7002
7004 0 546560 234688 79480 373 7003
7005 0 546592 234464 79320 279 7004
7006 0 546560 234272 79160 282 7005
7007 0 546592 234080 79000 307 7006
7008 0 546624 233920 78960 333 7007
7009 0 546464 233760 78800 309 7008
7010 0 546208 233632 78840 260 7009
7011 0 546016 233536 79000 166 7010
7012 0 545856 233376 79120 96 7011
7013 0 545696 233216 79240 32 7012
7014 0 545856 233216 79440 81 7013
7015 0 546016 233216 79640 91 7014
7016 0 546176 233216 79840 40 7015
7017 0 545952 233312 80080 32 7016
7018 0 545920 233280 80080 32 7017
7019 0 546400 233312 79720 32 7016
7020 0 546656 233376 79640 32 7019
7021 0 546656 233376 79600 32 7020
7022 0 546784 233760 78800 258 7008
7023 0 546880 233536 78680 183 7022
7024 0 546880 233280 78680 124 7023
7025 0 546976 233056 78600 71 7024
7026 0 547072 232832 78480 45 7025
7027 0 547072 232576 78400 81 7026
7028 0 547040 232320 78320 98 7027
7029 0 547072 232064 78280 75 7028
7030 0 547072 231808 78240 75 7029
7031 0 547072 231552 78240 64 7030
7032 0 547040 231296 78280 51 7031
7033 0 546976 231040 78280 51 7032
7034 0 546976 230784 78280 75 7033
7035 0 547200 230784 78640 32 7034
7036 0 547168 230720 78760 32 7035
7037 0 546432 235168 79720 454 7002
7038 0 546272 235040 79920 363 7037
7039 0 546080 234848 80040 279 7038
7040 0 545952 234624 80160 350 7039
7041 0 545760 234432 80280 318 7040
7042 0 545632 234240 80480 293 7041
7043 0 545472 234016 80480 239 7042
7044 0 545280 233824 80440 190 7043
7045 0 545088 233632 80440 136 7044
7046 0 544928 233408 80440 176 7045
7047 0 544768 233216 80560 212 7046
7048 0 544608 233056 80760 197 7047
7049 0 544448 232896 80960 186 7048
7050 0 544288 232736 81080 204 7049
7051 0 544128 232576 81280 230 7050
7052 0 543968 232416 81480 235 7051
7053 0 543936 232160 81520 224 7052
7054 0 543808 231936 81600 197 7053
7055 0 543648 231776 81800 217 7054
7056 0 543488 231712 82000 308 7055
7057 0 543328 231584 82200 343 7056
7058 0 543136 231456 82400 341 7057
7059 0 542976 231328 82600 181 7058
7060 0 542816 231328 82800 164 7059
7061 0 542784 231328 83080 107 7060
7062 0 542688 231296 83400 98 7061
7063 0 542752 231488 83600 32 7062
7064 0 542624 231648 83760 40 7063
7065 0 542432 231712 83920 32 7064
7066 0 542240 231584 84040 32 7065
7067 0 542048 231392 84080 51 7066
7068 0 542048 231136 84120 60 7067
7069 0 542048 231072 84120 51 7068
7070 0 542656 231168 82800 258 7060
7071 0 542464 230976 82840 277 7070
7072 0 542304 230752 82920 198 7071
7073 0 542304 230528 83080 207 7072
7074 0 542208 230304 83160 197 7073
7075 0 542080 230144 83320 157 7074
7076 0 542080 229888 83440 273 7075
7077 0 542048 229632 83480 322 7076
7078 0 542112 229472 83680 331 7077
7079 0 541888 229344 83760 320 7078
7080 0 541728 229120 83840 296 7079
7081 0 541568 228896 83840 240 7080
7082 0 541376 228768 84000 300 7081
7083 0 541120 228704 84040 326 7082
7084 0 540896 228608 84120 318 7083
7085 0 540704 228448 84160 301 7084
7086 0 540544 228288 84280 329 7085
7087 0 540352 228128 84360 344 7086
7088 0 540160 227936 84440 339 7087
7089 0 539904 227840 84480 284 7088
7090 0 539648 227840 84520 300 7089
7091 0 539488 227808 84760 275 7090
7092 0 539328 227808 84960 224 7091
7093 0 539488 227680 85160 176 7092
7094 0 539648 227520 85280 120 7093
7095 0 539808 227360 85440 90 7094
7096 0 539968 227200 85560 32 7095
7097 0 539968 227072 85800 122 7096
7098 0 539808 227008 86000 71 7097
7099 0 539584 227008 86200 32 7098
7100 0 539392 227072 86000 32 7099
7101 0 539392 227296 85680 32 7100
7102 0 539360 226880 85840 32 7100
7103 0 539232 226784 86080 32 7102
7104 0 538784 226816 85760 32 7103
7105 0 539296 227776 85000 196 7092
7106 0 539136 227648 85160 122 7105
7107 0 538976 227488 85280 160 7106
7108 0 539040 227232 85200 81 7107
7109 0 539168 227040 85360 51 7108
7110 0 539328 226976 85520 71 7109
7111 0 538880 227424 85400 154 7107
7112 0 539008 227584 85600 60 7111
7113 0 539136 227680 85800 51 7112
7114 0 538976 227712 86040 32 7113
7115 0 538848 227392 85440 140 7111
7116 0 538688 227328 85640 107 7115
7117 0 538528 227264 85880 115 7116
7118 0 538464 227200 86120 185 7117
7119 0 538336 226976 86240 202 7118
7120 0 538176 226848 86440 306 7119
7121 0 538048 226816 86680 332 7120
7122 0 537888 226848 86880 244 7121
7123 0 537696 226880 87080 200 7122
7124 0 537440 226880 87080 212 7123
7125 0 537216 226880 87240 280 7124
7126 0 537024 226912 87400 305 7125
7127 0 536832 226880 87560 329 7126
7128 0 536672 226816 87800 326 7127
7129 0 536576 226656 88000 280 7128
7130 0 536416 226592 88200 269 7129
7131 0 536256 226496 88400 209 7130
7132 0 536096 226368 88600 128 7131
7133 0 536000 226208 88800 198 7132
7134 0 535904 226080 89000 176 7133
7135 0 535968 225856 88880 124 7134
7136 0 535808 225696 88680 40 7135
7137 0 535680 225536 88480 60 7136
7138 0 535648 225408 88240 134 7137
7139 0 535872 225504 88160 71 7138
7140 0 536064 225568 87960 32 7139
7141 0 536224 225664 88160 190 7140
7142 0 536384 225728 88360 185 7141
7143 0 536480 225728 88400 148 7142
7144 0 535744 225952 89200 237 7134
7145 0 535584 225856 89400 251 7144
7146 0 535424 225760 89600 245 7145
7147 0 535232 225568 89680 288 7146
7148 0 535040 225440 89800 262 7147
7149 0 534816 225280 89760 218 7148
7150 0 534624 225088 89680 293 7149
7151 0 534560 224832 89600 336 7150
7152 0 534368 224640 89680 341 7151
7153 0 534208 224576 89880 335 7152
7154 0 534048 224576 90120 353 7153
7155 0 534016 224704 90360 341 7154
7156 0 533888 224704 90600 300 7155
7157 0 533824 224832 90840 239 7156
7158 0 533760 224544 91160 32 7157
7159 0 533696 224512 91680 32 7158
7160 0 533760 224960 90960 258 7157
7161 0 533824 225120 91160 270 7160
7162 0 533856 225312 91320 245 7161
7163 0 533696 225440 91520 240 7162
7164 0 533536 225344 91720 198 7163
7165 0 533344 225216 91880 186 7164
7166 0 533088 225184 91880 178 7165
7167 0 532896 225024 91920 218 7166
7168 0 532704 224896 92080 256 7167
7169 0 532512 224704 92080 324 7168
7170 0 532640 224704 92320 288 7169
7171 0 532640 224608 92600 228 7170
7172 0 532640 224512 92880 102 7171
7173 0 532640 224384 93120 104 7172
7174 0 532640 224384 93400 101 7173
7175 0 532608 224416 93680 32 7174
7176 0 532608 224448 93840 32 7175
7177 0 532288 224544 92120 329 7169
7178 0 532064 224512 92240 258 7177
7179 0 531840 224384 92280 260 7178
7180 0 531648 224256 92440 275 7179
7181 0 531552 224256 92720 226 7180
7182 0 531456 224192 92960 240 7181
7183 0 531456 224032 93160 203 7182
7184 0 531392 223968 93400 226 7183
7185 0 531232 223904 93600 360 7184
7186 0 530976 223872 93640 322 7185
7187 0 530752 223776 93720 248 7186
7188 0 530528 223776 93880 275 7187
7189 0 530336 223840 94080 315 7188
7190 0 530080 223904 94080 301 7189
7191 0 529824 223936 94080 291 7190
7192 0 529568 223968 94080 259 7191
7193 0 529312 224096 94080 202 7192
7194 0 529056 224160 94120 210 7193
7195 0 528896 224064 93920 204 7194
7196 0 528736 223968 93720 178 7195
7197 0 528640 223840 93520 101 7196
7198 0 528640 223808 93240 64 7197
7199 0 528864 223648 93400 32 7198
7200 0 528992 224128 94200 226 7194
7201 0 528768 224128 94360 237 7200
7202 0 528512 224128 94360 176 7201
7203 0 528512 224128 94640 186 7202
7204 0 528448 224032 94880 122 7203
7205 0 528448 223936 95120 115 7204
7206 0 528352 223808 95320 86 7205
7207 0 528192 223648 95440 51 7206
7208 0 527968 223552 95440 32 7207
7209 0 528352 224128 94360 148 7202
7210 0 528096 224128 94360 128 7209
7211 0 527840 224128 94360 153 7210
7212 0 527584 224128 94360 200 7211
7213 0 527328 224224 94400 244 7212
7214 0 527136 224288 94560 286 7213
7215 0 526944 224320 94720 335 7214
7216 0 526976 224288 95000 261 7215
7217 0 526976 224160 95240 178 7216
7218 0 527008 224160 95520 122 7217
7219 0 527040 224160 95800 137 7218
7220 0 527040 224160 96080 71 7219
7221 0 527040 224160 96360 64 7220
7222 0 527008 224224 96600 45 7221
7223 0 527008 224224 96800 71 7222
7224 0 526752 224352 94720 301 7215
7225 0 526560 224416 94880 312 7224
7226 0 526304 224448 94960 312 7225
7227 0 526080 224544 95080 282 7226
7228 0 525920 224672 95280 210 7227
7229 0 525760 224736 95480 160 7228
7230 0 525600 224736 95680 160 7229
7231 0 525440 224736 95880 194 7230
7232 0 525216 224736 96080 148 7231
7233 0 525056 224736 96280 181 7232
7234 0 525088 224704 96320 163 7233
7235 0 525280 224576 96520 148 7234
7236 0 525408 224768 97040 137 7235
7237 0 525664 224768 97040 122 7236
7238 0 525824 224704 96840 124 7237
7239 0 525952 224608 96600 154 7238
7240 0 526112 224576 96400 128 7239
7241 0 524800 224736 96280 228 7233
7242 0 524544 224736 96280 224 7241
7243 0 524320 224800 96160 273 7242
7244 0 524064 224832 96080 273 7243
7245 0 523840 224832 95880 245 7244
7246 0 523616 224832 95720 203 7245
7247 0 523360 224800 95600 190 7246
7248 0 523104 224768 95520 243 7247
7249 0 522848 224704 95520 297 7248
7250 0 522624 224608 95640 269 7249
7251 0 522464 224512 95840 305 7250
7252 0 522208 224544 95880 315 7251
7253 0 521984 224672 95880 362 7252
7254 0 521728 224672 96000 374 7253
7255 0 521504 224800 96000 412 7254
7256 0 521280 224800 95840 366 7255
7257 0 521024 224800 95840 360 7256
7258 0 520800 224640 95760 321 7257
7259 0 520640 224480 95600 246 7258
7260 0 520480 224416 95400 186 7259
7261 0 520256 224416 95200 140 7260
7262 0 520032 224448 95040 219 7261
7263 0 519840 224512 95000 197 7262
7264 0 519840 224480 94720 51 7263
7265 0 519840 224640 94480 148 7264
7266 0 519808 224736 94240 51 7265
7267 0 519648 224960 94160 124 7266
7268 0 519584 225024 94160 81 7267
7269 0 519648 224704 95000 176 7263
7270 0 519392 224800 95000 163 7269
7271 0 519136 224800 95000 200 7270
7272 0 518912 224928 95040 267 7271
7273 0 518656 225024 95120 266 7272
7274 0 518432 225152 95240 244 7273
7275 0 518368 225152 95240 258 7274
7276 0 518368 224992 95440 124 7275
7277 0 518368 224896 95720 160 7276
7278 0 518304 224768 95960 286 7277
7279 0 518176 224768 96200 317 7278
7280 0 518016 224800 96440 376 7279
7281 0 517792 224960 96560 339 7280
7282 0 517568 225120 96560 326 7281
7283 0 517376 225312 96680 301 7282
7284 0 517216 225504 96760 256 7283
7285 0 517024 225696 96880 217 7284
7286 0 516960 225728 97120 160 7285
7287 0 516928 225728 97400 115 7286
7288 0 516896 225760 97680 101 7287
7289 0 516832 225856 97920 51 7288
7290 0 516704 225984 98160 80 7289
7291 0 516480 225984 98280 75 7290
7292 0 516480 225952 98280 75 7291
7293 0 518144 225312 95240 166 7275
7294 0 517920 225440 95240 143 7293
7295 0 517696 225568 95160 190 7294
7296 0 517504 225632 94960 178 7295
7297 0 517312 225760 94800 186 7296
7298 0 517088 225920 94720 259 7297
7299 0 516864 226048 94560 256 7298
7300 0 516640 226176 94520 318 7299
7301 0 516384 226304 94520 253 7300
7302 0 516160 226464 94600 278 7301
7303 0 516032 226528 94600 276 7302
7304 0 516032 226432 94840 267 7303
7305 0 516032 226304 95080 236 7304
7306 0 516064 226304 95360 186 7305
7307 0 516064 226400 95600 163 7306
7308 0 516096 226560 95840 128 7307
7309 0 516096 226624 96120 108 7308
7310 0 516000 226592 96360 60 7309
7311 0 516000 226432 96600 32 7310
7312 0 515840 226720 94600 283 7303
7313 0 515584 226848 94600 229 7312
7314 0 515360 226976 94720 226 7313
7315 0 515168 227136 94880 226 7314
7316 0 515008 227264 95080 260 7315
7317 0 514848 227456 95120 284 7316
7318 0 514656 227680 95080 335 7317
7319 0 514464 227872 95040 336 7318
7320 0 514400 228096 94920 303 7319
7321 0 514336 228320 94760 217 7320
7322 0 514208 228480 94600 237 7321
7323 0 514048 228704 94520 266 7322
7324 0 513984 228928 94440 218 7323
7325 0 513952 228768 94240 236 7324
7326 0 513792 228608 94040 282 7325
7327 0 513664 228576 93800 257 7326
7328 0 513664 228480 93560 168 7327
7329 0 513824 228352 93360 81 7328
7330 0 513952 228320 93120 32 7329
7331 0 514048 228416 92920 45 7330
7332 0 513920 229184 94360 197 7324
7333 0 513792 229344 94200 219 7332
7334 0 513632 229504 94080 140 7333
7335 0 513600 229600 94040 128 7334
7336 0 513440 229600 94280 75 7335
7337 0 513280 229728 94480 40 7336
7338 0 513088 229760 94640 75 7337
7339 0 512992 229696 94760 81 7338
7340 0 513472 229760 93840 189 7335
7341 0 513312 229920 93720 264 7340
7342 0 513120 230016 93560 316 7341
7343 0 512992 230048 93320 341 7342
7344 0 512896 230112 93080 316 7343
7345 0 512832 230144 92840 245 7344
7346 0 512768 230112 92560 234 7345
7347 0 512864 229856 92560 202 7346
7348 0 512928 229600 92480 120 7347
7349 0 513056 229376 92480 107 7348
7350 0 513248 229152 92480 98 7349
7351 0 513440 228992 92400 45 7350
7352 0 513472 229152 92880 32 7351
7353 0 513184 229024 93120 32 7352
7354 0 513120 228960 93320 32 7353
7355 0 512608 230240 92400 275 7346
7356 0 512448 230336 92200 230 7355
7357 0 512224 230432 92080 284 7356
7358 0 512032 230592 91960 270 7357
7359 0 511872 230784 91880 282 7358
7360 0 511744 230976 91760 326 7359
7361 0 511712 231232 91720 281 7360
7362 0 511616 231488 91720 240 7361
7363 0 511424 231680 91680 288 7362
7364 0 511264 231872 91760 345 7363
7365 0 511232 232128 91840 385 7364
7366 0 511200 232384 91720 335 7365
7367 0 511200 232640 91760 288 7366
7368 0 511200 232896 91760 313 7367
7369 0 511136 233088 91600 270 7368
7370 0 511008 233312 91560 288 7369
7371 0 510848 233344 91360 329 7370
7372 0 510592 233376 91240 277 7371
7373 0 510400 233568 91160 244 7372
7374 0 510240 233696 90960 322 7373
7375 0 510016 233792 90840 296 7374
7376 0 509824 233824 90640 322 7375
7377 0 509664 233888 90440 411 7376
7378 0 509600 234144 90360 403 7377
7379 0 509472 234368 90280 386 7378
7380 0 509312 234464 90080 317 7379
7381 0 509280 234560 89840 325 7380
7382 0 509120 234688 89640 309 7381
7383 0 508928 234784 89440 266 7382
7384 0 508800 234912 89240 245 7383
7385 0 508768 235104 89040 234 7384
7386 0 508640 235360 89000 209 7385
7387 0 508512 235584 89000 229 7386
7388 0 508416 235776 88960 200 7387
7389 0 508352 236032 89040 279 7388
7390 0 508352 236288 89040 175 7389
7391 0 508224 236544 89080 164 7390
7392 0 508096 236768 89120 160 7391
7393 0 508096 237024 89120 128 7392
7394 0 508096 237280 89120 240 7393
7395 0 508096 237536 89080 163 7394
7396 0 508096 237728 89000 51 7395
7397 0 508416 235616 88760 32 7388
7398 0 508384 235776 88520 200 7397
7399 0 508256 236000 88480 224 7398
7400 0 508256 236256 88440 230 7399
7401 0 508224 236448 88280 230 7400
7402 0 508096 236608 88080 60 7401
7403 0 508096 236384 87880 60 7402
7404 0 507968 236288 87680 32 7403
7405 0 507808 236288 87480 107 7404
7406 0 507872 236448 87240 128 7405
7407 0 507904 236576 87000 122 7406
7408 0 507904 236576 86720 60 7407
7409 0 507904 236544 86440 64 7408
7410 0 507840 236576 86200 81 7409
7411 0 507552 236288 87480 60 7405
7412 0 507488 236288 87480 60 7411
7413 0 507296 236416 87280 32 7412
7414 0 507136 236512 87080 45 7413
7415 0 507040 236512 86840 51 7414
7416 0 506912 236512 86600 64 7415
7417 0 506912 236544 86320 45 7416
7418 0 506912 236576 86040 32 7417
7419 0 506816 236576 85760 90 7418
7420 0 506816 236672 85480 51 7419
7421 0 506656 236832 85280 51 7420
7422 0 506656 237056 85080 60 7421
7423 0 506528 237216 84880 64 7422
7424 0 506432 237344 84840 40 7423
7425 0 507456 236192 87720 91 7412
7426 0 507328 236032 87920 120 7425
7427 0 507168 235872 88080 60 7426
7428 0 506976 235680 88200 81 7427
7429 0 507008 235392 88280 32 7428
7430 0 506848 235232 88480 51 7429
7431 0 506624 235072 88480 120 7430
7432 0 506464 234880 88440 124 7431
7433 0 506368 234656 88320 154 7432
7434 0 506176 234496 88200 90 7433
7435 0 505984 234304 88120 120 7434
7436 0 505728 234176 88120 60 7435
7437 0 505664 234112 88120 75 7436
7438 0 505728 233952 88360 75 7437
7439 0 505920 233792 88480 60 7438
7440 0 506080 233792 88280 32 7439
7441 0 505504 233952 87960 96 7437
7442 0 505408 233856 87920 104 7441
7443 0 505472 233952 87680 32 7442
7444 0 505408 234080 87440 32 7443
7445 0 505408 234080 87400 32 7444
7446 0 505344 233664 87760 81 7442
7447 0 505280 233504 87560 122 7446
7448 0 505280 233472 87520 134 7447
7449 0 505088 233408 87320 32 7448
7450 0 505024 233408 87240 80 7449
7451 0 505088 233504 87000 64 7450
7452 0 505248 233600 86800 137 7451
7453 0 505280 233824 86680 32 7452
7454 0 505152 233856 86880 32 7453
7455 0 504768 233312 87320 40 7450
7456 0 504576 233120 87440 104 7455
7457 0 504480 233056 87560 107 7456
7458 0 504672 232864 87560 51 7457
7459 0 504864 232736 87720 32 7458
7460 0 504960 232576 87920 32 7459
7461 0 504896 232320 87960 80 7460
7462 0 504832 232224 87960 75 7461
7463 0 504320 232928 87720 32 7457
7464 0 504128 232736 87800 45 7463
7465 0 503968 232544 87920 81 7464
7466 0 503808 232448 88000 86 7465
7467 0 503552 232512 88080 80 7466
7468 0 503424 232736 88080 75 7467
7469 0 503264 232928 88040 40 7468
7470 0 503168 233088 87840 32 7469
7471 0 503104 233152 87600 104 7470
7472 0 503052.8 233100.8 87520 88 7471
7473 0 502976 233024 87400 64 7472
7474 0 502976 232768 87400 81 7473
7475 0 502816 232640 87560 32 7474
7476 0 502688 232416 87680 60 7475
7477 0 503904 232224 88120 102 7466
7478 0 503904 232064 88320 101 7477
7479 0 503744 231904 88440 32 7478
7480 0 503648 231680 88560 32 7479
7481 0 503584 231424 88640 51 7480
7482 0 503552 231296 88680 80 7481
7483 0 503552 231040 88640 60 7482
7484 0 503456 230976 88400 81 7483
7485 0 503296 230912 88200 81 7484
7486 0 503264 230880 88160 81 7485
7487 0 503328 230624 88160 32 7486
7488 0 503232 230368 88240 51 7487
7489 0 503104 230112 88240 45 7488
7490 0 502912 229920 88240 51 7489
7491 0 502688 229920 88360 51 7490
7492 0 503040 231008 88120 120 7486
7493 0 502880 231232 88000 96 7492
7494 0 502720 231232 87760 115 7493
7495 0 502643.2 231270.4 87680 108 7494
7496 0 502528 231328 87560 98 7495
7497 0 502336 231392 87360 81 7496
7498 0 502176 231456 87120 104 7497
7499 0 501952 231456 86920 71 7498
7500 0 501728 231456 86760 101 7499
7501 0 501568 231328 86600 115 7500
7502 0 501536 231104 86440 81 7501
7503 0 501440 230848 86400 81 7502
7504 0 501344 230592 86480 32 7503
7505 0 501152 230400 86400 80 7504
7506 0 501088 230304 86160 51 7505
7507 0 500992 230144 85960 98 7506
7508 0 501024 230080 85720 81 7507
7509 0 501088 229984 85480 64 7508
7510 0 501088 229984 85440 64 7509
7511 0 503680 231296 88720 60 7482
7512 0 503808 231296 88760 40 7511
7513 0 503808 231104 88800 51 7512
7514 0 505504 233408 87640 32 7448
7515 0 505728 233312 87760 122 7514
7516 0 505984 233184 87680 137 7515
7517 0 506208 233056 87560 178 7516
7518 0 506336 232896 87400 143 7517
7519 0 506432 232704 87240 131 7518
7520 0 506560 232480 87320 141 7519
7521 0 506720 232288 87160 134 7520
7522 0 506880 232064 87080 115 7521
7523 0 507040 231872 87000 108 7522
7524 0 507136 231616 87000 115 7523
7525 0 507264 231392 87040 153 7524
7526 0 507264 231136 87080 101 7525
7527 0 507328 230880 87080 115 7526
7528 0 507328 230624 87080 96 7527
7529 0 507328 230368 87080 98 7528
7530 0 507296 230112 87080 96 7529
7531 0 507200 229920 87240 107 7530
7532 0 507178.66 229749.33 87320 99 7531
7533 1 507168 229664 87360 96 7532
7534 0 507168 229440 87480 115 7533
7535 0 507232 229184 87520 120 7534
7536 0 507168 228928 87600 137 7535
7537 0 507200 228768 87800 124 7536
7538 0 507168 228640 88040 51 7537
7539 0 507168 228576 88120 107 7538
7540 0 507424 228640 88160 124 7539
7541 0 507648 228480 88280 135 7540
7542 0 507904 228384 88320 80 7541
7543 0 508032 228320 88320 80 7542
7544 0 508288 228288 88280 32 7543
7545 0 508512 228256 88200 45 7544
7546 0 508000 228096 88480 86 7543
7547 0 507968 227872 88600 75 7546
7548 0 507904 227744 88680 51 7547
7549 0 507008 228352 88160 86 7539
7550 0 506848 228160 88200 81 7549
7551 0 506624 228000 88240 98 7550
7552 0 506368 227904 88240 128 7551
7553 0 506176 227808 88080 81 7552
7554 0 506016 227808 87880 120 7553
7555 0 505792 227808 87680 81 7554
7556 0 505632 227808 87440 137 7555
7557 0 505504 227584 87440 32 7556
7558 0 505312 227360 87440 45 7557
7559 0 505280 227136 87320 64 7558
7560 0 505312 227072 87080 64 7559
7561 0 505440 227040 86880 60 7560
7562 0 505472 227872 87200 98 7556
7563 0 505344 227840 86960 71 7562
7564 0 505184 227776 86760 81 7563
7565 0 505024 227616 86640 71 7564
7566 0 504896 227488 86600 81 7565
7567 0 504736 227424 86800 45 7566
7568 0 504576 227424 87040 32 7567
7569 0 504576 227424 87120 32 7568
7570 0 504736 227360 86400 81 7566
7571 0 504544 227200 86240 80 7570
7572 0 504288 227104 86240 75 7571
7573 0 504128 226912 86320 75 7572
7574 0 504032 226688 86440 81 7573
7575 0 504032 226432 86440 115 7574
7576 0 503904 226208 86440 120 7575
7577 0 503744 226016 86400 71 7576
7578 0 502935.2 225357.38 86080 91 7577
7579 0 501728 225376 85760 131 7578
7580 0 501536 225280 85600 102 7579
7581 0 501280 225152 85560 60 7580
7582 0 501056 225024 85560 81 7581
7583 0 500800 224992 85600 96 7582
7584 0 500576 224992 85720 75 7583
7585 0 500320 225088 85760 80 7584
7586 0 500096 225216 85720 51 7585
7587 0 499840 225248 85680 81 7586
7588 0 499584 225280 85600 71 7587
7589 0 499360 225376 85520 64 7588
7590 0 499136 225408 85400 71 7589
7591 0 498880 225472 85400 51 7590
7592 0 498624 225568 85400 45 7591
7593 0 498400 225696 85400 40 7592
7594 0 498144 225760 85360 60 7593
7595 0 498080 225760 85320 64 7594
7596 0 508064 236864 88160 214 7402
7597 0 507904 237088 88160 214 7596
7598 0 507840 237344 88160 192 7597
7599 0 507840 237600 88160 148 7598
7600 0 507808 237856 88160 140 7599
7601 0 507648 238048 88120 181 7600
7602 0 507552 238304 88120 200 7601
7603 0 507456 238560 88120 245 7602
7604 0 507456 238784 88000 284 7603
7605 0 507360 239008 87880 267 7604
7606 0 507200 239104 87680 204 7605
7607 0 507040 239168 87480 157 7606
7608 0 506880 239296 87280 120 7607
7609 0 506720 239424 87120 186 7608
7610 0 506464 239488 87120 256 7609
7611 0 506240 239584 87240 322 7610
7612 0 506112 239744 87440 275 7611
7613 0 505984 239904 87640 282 7612
7614 0 505984 240064 87840 318 7613
7615 0 505856 240192 88080 380 7614
7616 0 505728 240352 88240 384 7615
7617 0 505632 240448 88480 296 7616
7618 0 505504 240448 88720 245 7617
7619 0 505280 240448 88840 257 7618
7620 0 505088 240512 89040 355 7619
7621 0 504832 240608 89080 408 7620
7622 0 504608 240768 89080 341 7621
7623 0 504352 240864 89120 377 7622
7624 0 504096 240864 89120 400 7623
7625 0 503840 240832 89120 346 7624
7626 0 503584 240832 89120 312 7625
7627 0 503392 240960 89000 256 7626
7628 0 503264 241152 88840 124 7627
7629 0 503104 241312 88640 128 7628
7630 0 502944 241440 88440 256 7629
7631 0 502688 241472 88360 270 7630
7632 0 502432 241472 88360 261 7631
7633 0 502176 241440 88360 181 7632
7634 0 501920 241504 88280 140 7633
7635 0 501728 241696 88200 81 7634
7636 0 501504 241824 88120 90 7635
7637 0 501344 241984 88120 80 7636
7638 0 501504 242144 87920 137 7637
7639 0 501600 242272 87680 156 7638
7640 0 501728 242432 87480 175 7639
7641 0 501792 242464 87240 64 7640
7642 0 501888 242464 86960 91 7641
7643 0 502016 242432 86800 71 7642
7644 0 501120 242144 88120 80 7637
7645 0 500864 242208 88200 160 7644
7646 0 500832 242240 88240 175 7645
7647 0 500832 242496 88240 98 7646
7648 0 500562.78 242920.05 89160 275 7647
7649 0 500619.28 243141.44 89400 258 7648
7650 0 499762.78 244647.25 89440 347 7649
7651 0 499227.62 245576.47 89360 237 7650
7652 0 498227.97 246456.06 89320 237 7651
7653 0 498381.9 246496.22 89360 256 7652
7654 0 498432 246432 89280 150 7653
7655 0 498592 246592 89120 107 7654
7656 0 498784 246752 89000 124 7655
7657 0 498976 246944 88880 40 7656
7658 0 499232 246976 88760 32 7657
7659 0 499424 247008 88920 51 7658
7660 0 499680 247008 88920 60 7659
7661 0 499936 247008 88840 51 7660
7662 0 500096 246976 88840 51 7661
7663 0 494309.1 248902.94 89280 202 7652
7664 0 492466.97 249613.4 89200 257 7663
7665 0 492768 249792 90160 128 7664
7666 0 492780.8 249856 90240 92 7665
7667 0 492800 249952 90360 40 7666
7668 0 492672 250208 90360 75 7667
7669 0 492576 250304 90360 75 7668
7670 0 491133.22 250109.19 89120 189 7664
7671 0 490789.9 250369 89040 150 7670
7672 0 490700.53 251452.72 89000 200 7671
7673 0 490773.4 252389.38 89120 -1 7672
7674 0 490222.7 252630.72 89320 -1 7673
7675 0 489867.9 252912.52 89400 -1 7674
7676 0 489266.88 253666.12 89480 -1 7675
7677 0 488749.1 254630.84 89360 -1 7676
7678 0 487933.3 254951.62 89280 -1 7677
7679 0 487002.38 255096.12 89080 -1 7678
7680 0 486874.78 255291.95 88880 -1 7679
7681 0 486705.03 255486.5 88720 -1 7680
7682 0 487001.88 263994.44 88680 -1 7681
7683 0 486559.16 255630.31 88560 -1 7682
7684 0 485810.34 256141.66 88560 -1 7683
7685 0 485131.1 256550.52 88520 -1 7684
7686 0 484653.84 256863.8 88480 -1 7685
7687 0 484805.47 256955.39 88400 -1 7686
7688 0 484496.03 257055.88 88280 -1 7687
7689 0 484312.75 257111.61 88240 -1 7688
7690 0 483746.62 257192 88160 -1 7689
7691 0 483485.1 257215.62 88120 -1 7690
7692 0 483336.12 257074.78 88160 -1 7691
7693 0 483362.66 257005.83 88200 -1 7692
7694 0 483348.8 256968.78 88240 -1 7693
7695 0 483141.12 257348.39 88080 -1 7691
7696 0 482692.25 257473.88 88000 -1 7695
7697 0 482467.16 257514.5 87920 -1 7696
7698 0 481881.9 257606.3 87840 -1 7697
7699 0 479642.12 257590.62 87840 -1 7698
7700 0 479437.94 257622.73 87760 -1 7699
7701 0 479106.5 257681.5 87640 -1 7700
7702 0 478669.8 257642.44 87560 -1 7701
7703 0 478561.44 257642.77 87480 -1 7702
7704 0 478482.84 257707.25 87400 -1 7703
7705 0 478384.47 257746.16 87320 -1 7704
7706 0 478173.28 257988.78 87200 -1 7705
7707 0 478101.3 257834.86 87080 -1 7706
7708 0 478040.38 257864.88 87000 -1 7707
7709 0 477982.94 257951.89 86880 -1 7708
7710 0 477856.7 257968.14 86800 -1 7709
7711 0 477857.22 257928.03 86720 -1 7710
7712 0 477276.16 257828.62 86640 -1 7711
7713 0 477326.44 257597.42 86640 -1 7712
7714 0 477259.22 257512.4 86680 -1 7713
7715 0 477181.34 257356.3 86760 -1 7714
7716 0 477072.25 256773.11 86840 -1 7715
7717 0 476985.28 256731.33 86920 -1 7716
7718 0 476984.06 256612.39 87000 -1 7717
7719 0 476921.94 256520.19 87080 -1 7718
7720 0 476910.72 256684.5 87160 -1 7719
7721 0 476875.3 256501.34 87240 -1 7720
7722 0 476793.44 256284.11 87440 -1 7721
7723 0 476559.7 256008.67 87440 -1 7722
7724 0 476497.97 256027.33 87320 -1 7723
7725 0 476577.03 256285.55 87560 -1 7722
7726 0 476374.75 256257.3 87680 -1 7725
7727 0 476244.47 256388.64 87760 -1 7726
7728 0 476064.03 256393.92 87880 -1 7727
7729 0 475931.75 256469.39 87920 -1 7728
7730 0 475842.53 256493.36 88000 -1 7729
7731 0 475646.1 256543.47 88080 -1 7730
7732 0 475616.06 256469.36 88160 -1 7731
7733 0 475651.12 256431.31 88240 -1 7732
7734 0 475653.62 256386.02 88320 -1 7733
7735 0 476006.25 256261.55 87680 -1 7726
7736 0 475904.2 256086.55 87680 -1 7735
7737 0 477186.6 256412.55 87000 -1 7718
7738 0 477743.88 256042.94 87000 -1 7737
7739 0 478128.5 255676.19 86920 -1 7738
7740 0 475996.6 257958.36 86640 -1 7712
7741 0 475585.5 258014.3 86560 -1 7740
7742 0 475348.94 258126.36 86480 -1 7741
7743 0 475045.25 258374.3 86400 -1 7742
7744 0 474942.72 258517.14 86280 -1 7743
7745 0 474973.1 258561.58 86120 -1 7744
7746 0 474831.56 258559.95 86440 -1 7743
7747 0 474730 258553.38 86480 -1 7746
7748 0 474562.5 258613.4 86560 -1 7747
7749 0 474475.3 258737.58 86600 -1 7748
7750 0 474389.3 258842.23 86640 -1 7749
7751 0 474373.66 258968.03 86680 -1 7750
7752 0 484510.94 256303.1 88560 -1 7685
7753 0 484338.7 256242.47 88560 -1 7752
7754 0 484293 256169.31 88560 -1 7753
7755 0 485022.4 256606.38 88600 -1 7685
7756 0 485178.72 256552.23 88640 -1 7755
7757 0 485308.78 256778.22 88720 -1 7756
7758 0 485002.9 256992.52 88800 -1 7757
7759 0 484849 257167.16 88840 -1 7758
7760 0 484740.78 257308.19 88880 -1 7759
7761 0 484461.5 257592.14 88960 -1 7760
7762 0 484136.12 258090.4 89040 -1 7761
7763 0 484076.16 258644.38 89040 -1 7762
7764 0 484210.72 259144.06 89040 -1 7763
7765 0 484187.9 259259.86 89000 -1 7764
7766 0 484052.06 259392.03 88960 -1 7765
7767 0 483912.12 259615.38 88880 -1 7766
7768 0 483980.88 259790.69 88800 -1 7767
7769 0 482956.84 260205.16 88840 -1 7767
7770 0 482879.94 260244.73 88760 -1 7769
7771 0 482885.78 260288.44 88720 -1 7770
7772 0 482990.3 259897.7 88640 -1 7771
7773 0 483014 260075.95 88600 -1 7772
7774 0 482952.9 260250.48 88560 -1 7773
7775 0 483380.94 260031.86 88520 -1 7774
7776 0 483543.06 259951.86 88520 -1 7775
7777 0 482931.56 260350.19 88520 -1 7774
7778 0 482732.94 260626.1 88440 -1 7777
7779 0 482557.16 260918.1 88360 -1 7778
7780 0 482028.78 261482.92 88320 -1 7779
7781 0 481669.16 262201.8 88320 -1 7780
7782 0 481382.66 262621 88320 -1 7781
7783 0 481041.6 263033.94 88200 -1 7782
7784 0 480903.03 263193.06 88120 -1 7783
7785 0 480726.53 263359.94 88040 -1 7784
7786 0 479778.6 263572.5 88040 -1 7785
7787 0 479256.03 263270.5 88120 -1 7786
7788 0 478803.75 263125.47 88160 -1 7787
7789 0 478318.8 263465.06 88160 -1 7788
7790 0 478380.53 263718.6 88160 -1 7789
7791 0 477399.97 263501.44 88160 -1 7789
7792 0 477101.97 263390.16 88160 -1 7791
7793 0 475898.97 263340.88 88160 -1 7792
7794 0 474957.06 263255.53 88160 -1 7793
7795 0 474615.3 263234.84 88240 -1 7794
7796 0 473954.22 263199.75 88280 -1 7795
7797 0 472679.66 263252.97 88320 -1 7796
7798 0 472275.56 263181.7 88400 -1 7797
7799 0 471964.56 263294.84 88400 -1 7798
7800 0 471020.62 262836.6 88400 -1 7799
7801 0 470894.72 262671.5 88480 -1 7800
7802 0 470509.53 262627.6 88560 -1 7801
7803 0 470252.88 262266.6 88640 -1 7802
7804 0 469929.53 263035.34 88720 -1 7803
7805 0 469817.16 263144.44 88800 -1 7804
7806 0 469772.44 263156.8 88880 -1 7805
7807 0 469741.47 263144.6 88960 -1 7806
7808 0 469629 263193.78 89040 -1 7807
7809 0 469493.44 263256.7 89120 -1 7808
7810 0 469465.12 263260.38 89200 -1 7809
7811 0 469413.3 263312.66 89320 -1 7810
7812 0 469176.16 263394.84 89440 -1 7811
7813 0 469089.1 263443.8 89520 -1 7812
7814 0 468960.8 263579.6 89600 -1 7813
7815 0 468962.28 263551.3 89640 -1 7814
7816 0 468698.2 263654.06 89720 -1 7815
7817 0 468641.4 263689.84 89760 -1 7816
7818 0 468538.94 263725.28 89840 -1 7817
7819 0 468328.1 263824.5 89960 -1 7818
7820 0 468016.72 263910 90040 -1 7819
7821 0 467719.6 264019.16 90080 -1 7820
7822 0 467247.88 264275.16 90120 -1 7821
7823 0 467202.9 264310.62 90200 -1 7822
7824 0 466893.9 264457.88 90360 -1 7823
7825 0 466865.8 264567.94 90400 -1 7824
7826 0 466788.44 264565.4 90440 -1 7825
7827 0 466677.4 264604.03 90520 -1 7826
7828 0 466696.72 264647.97 90560 -1 7827
7829 0 468333.3 264598.53 90640 -1 7828
7830 0 468010.84 264670.56 90720 -1 7829
7831 0 467784.16 264800.9 90800 -1 7830
7832 0 467490 264998.2 90920 -1 7831
7833 0 467465.72 265038.2 90960 -1 7832
7834 0 470958.25 262435.03 88400 -1 7800
7835 0 470917.06 262519.03 88320 -1 7834
7836 0 481912.2 261796.2 88480 -1 7782
7837 0 484084.94 258128.14 89200 -1 7762
7838 0 500480 242208 88360 153 7648
7839 0 500224 242080 88360 157 7838
7840 0 5e+05 241952 88360 150 7839
7841 0 499744 241952 88360 124 7840
7842 0 499488 241920 88360 175 7841
7843 0 499264 241792 88360 175 7842
7844 0 499008 241760 88400 148 7843
7845 0 498752 241760 88400 150 7844
7846 0 498496 241728 88400 186 7845
7847 0 498240 241728 88440 228 7846
7848 0 497984 241600 88440 221 7847
7849 0 497888 241504 88320 208 7848
7850 0 498048 241472 88120 120 7849
7851 0 498240 241344 87920 51 7850
7852 0 498496 241344 87800 91 7851
7853 0 498656 241472 87720 32 7852
7854 0 497824 241440 88240 202 7849
7855 0 497952 241280 88400 128 7854
7856 0 498112 241120 88600 86 7855
7857 0 498304 241088 88800 71 7856
7858 0 498528 241216 88880 91 7857
7859 0 498784 241312 88880 124 7858
7860 0 499040 241312 88880 107 7859
7861 0 499296 241312 88880 102 7860
7862 0 499520 241408 88800 80 7861
7863 0 499776 241440 88800 80 7862
7864 0 5e+05 241568 88800 80 7863
7865 0 500224 241728 88800 71 7864
7866 0 500480 241760 88800 64 7865
7867 0 500672 241760 88760 40 7866
7868 0 497664 241440 88040 244 7854
7869 0 497536 241600 87840 261 7868
7870 0 497408 241792 87680 228 7869
7871 0 497152 241856 87680 163 7870
7872 0 496928 241952 87600 166 7871
7873 0 496672 242016 87600 206 7872
7874 0 496416 241984 87600 197 7873
7875 0 496160 241984 87560 186 7874
7876 0 495904 241952 87560 202 7875
7877 0 495712 241792 87600 189 7876
7878 0 495488 241664 87600 175 7877
7879 0 495232 241568 87600 186 7878
7880 0 494976 241472 87600 166 7879
7881 0 494720 241440 87600 186 7880
7882 0 494464 241312 87600 141 7881
7883 0 494208 241248 87560 128 7882
7884 0 493952 241248 87480 181 7883
7885 0 493728 241184 87400 160 7884
7886 0 493664 241088 87640 135 7885
7887 0 493504 241056 87840 148 7886
7888 0 493344 241024 88040 98 7887
7889 0 493184 240960 88280 96 7888
7890 0 493120 240960 88400 81 7889
7891 0 493568 241024 87200 60 7885
7892 0 493408 240864 87000 64 7891
7893 0 493344 240800 86920 60 7892
7894 0 493344 240544 86880 71 7893
7895 0 493344 240352 86680 71 7894
7896 0 493344 240128 86480 32 7895
7897 0 493344 239968 86280 75 7896
7898 0 493344 239872 86040 32 7897
7899 0 493344 239712 85840 32 7898
7900 0 493408 239552 85640 32 7899
7901 0 493376 239392 85400 71 7900
7902 0 493376 239168 85240 75 7901
7903 0 493216 239008 85040 32 7902
7904 0 493056 238880 84880 64 7903
7905 0 492800 238848 84840 102 7904
7906 0 492544 238720 84800 80 7905
7907 0 492288 238688 84760 107 7906
7908 0 492032 238656 84680 75 7907
7909 0 491776 238624 84680 75 7908
7910 0 491520 238624 84680 51 7909
7911 0 491264 238624 84640 32 7910
7912 0 491008 238592 84600 71 7911
7913 0 490816 238496 84440 51 7912
7914 0 490560 238528 84440 64 7913
7915 0 490304 238496 84360 96 7914
7916 0 490080 238368 84240 60 7915
7917 0 489888 238208 84120 60 7916
7918 0 489632 238176 84080 75 7917
7919 0 489376 238144 83960 51 7918
7920 0 489152 238080 83840 60 7919
7921 0 489024 237888 83720 51 7920
7922 0 488928 237728 83560 51 7921
7923 0 493088 240928 86920 120 7893
7924 0 492832 240960 86920 107 7923
7925 0 492736 240992 86920 124 7924
7926 0 492736 240992 87200 81 7925
7927 0 492672 240928 87440 71 7926
7928 0 492608 240928 87720 64 7927
7929 0 492608 240896 88000 51 7928
7930 0 492640 240960 88120 32 7929
7931 0 492480 241056 86880 107 7925
7932 0 492224 241120 86840 120 7931
7933 0 491968 241120 86840 107 7932
7934 0 491744 241120 86720 136 7933
7935 0 491488 241056 86640 139 7934
7936 0 491232 240960 86560 156 7935
7937 0 490976 241024 86440 172 7936
7938 0 490752 241184 86360 139 7937
7939 0 490528 241312 86360 160 7938
7940 0 490272 241376 86360 163 7939
7941 0 490016 241472 86440 166 7940
7942 0 489760 241504 86520 124 7941
7943 0 489504 241536 86560 150 7942
7944 0 489248 241504 86560 154 7943
7945 0 488992 241408 86520 136 7944
7946 0 488736 241376 86520 139 7945
7947 0 488480 241376 86480 124 7946
7948 0 488224 241376 86360 128 7947
7949 0 487968 241408 86240 150 7948
7950 0 487712 241472 86160 108 7949
7951 0 487456 241504 86160 124 7950
7952 0 487200 241408 86160 96 7951
7953 0 486944 241312 86160 136 7952
7954 0 486784 241088 86200 108 7953
7955 0 486592 240896 86160 160 7954
7956 0 486400 240704 86120 120 7955
7957 0 486208 240544 86080 160 7956
7958 0 486176 240544 86080 175 7957
7959 0 486048 240448 85840 200 7958
7960 0 485888 240256 85760 163 7959
7961 0 485760 240064 85600 175 7960
7962 0 485568 239872 85520 185 7961
7963 0 485344 239680 85520 197 7962
7964 0 485120 239552 85560 197 7963
7965 0 484928 239360 85600 178 7964
7966 0 484672 239328 85640 163 7965
7967 0 484416 239232 85640 154 7966
7968 0 484224 239072 85560 120 7967
7969 0 484032 239104 85400 107 7968
7970 0 483808 239104 85280 143 7969
7971 0 483616 239072 85120 150 7970
7972 0 483360 239008 85040 172 7971
7973 0 483136 239008 84920 183 7972
7974 0 482880 238976 84800 150 7973
7975 0 482656 238848 84720 156 7974
7976 0 482464 238784 84560 150 7975
7977 0 482272 238816 84360 150 7976
7978 0 482048 238784 84200 150 7977
7979 0 481824 238752 84080 186 7978
7980 0 481632 238720 83920 157 7979
7981 0 481408 238656 83760 189 7980
7982 0 481248 238496 83600 202 7981
7983 0 481088 238368 83440 163 7982
7984 0 480928 238240 83240 164 7983
7985 0 480864 238016 83120 137 7984
7986 0 480736 237792 83120 115 7985
7987 0 480544 237568 83080 175 7986
7988 0 480384 237472 83080 203 7987
7989 0 480160 237376 82920 156 7988
7990 0 479936 237184 82920 163 7989
7991 0 479712 237056 82800 164 7990
7992 0 479456 237024 82760 124 7991
7993 0 479424 237024 82760 120 7992
7994 0 479168 237088 82840 51 7993
7995 0 478912 237088 82840 40 7994
7996 0 478656 237088 82800 102 7995
7997 0 478400 237088 82880 120 7996
7998 0 478144 237152 82920 86 7997
7999 0 477888 237184 82920 45 7998
8000 0 477632 237216 83000 101 7999
8001 0 477408 237184 83120 101 8000
8002 0 477152 237248 83200 98 8001
8003 0 476928 237280 83320 107 8002
8004 0 476672 237344 83400 80 8003
8005 0 476416 237408 83440 91 8004
8006 0 476160 237440 83520 102 8005
8007 0 475904 237504 83600 80 8006
8008 0 475648 237536 83680 91 8007
8009 0 475392 237536 83680 75 8008
8010 0 475136 237504 83760 80 8009
8011 0 474880 237504 83800 80 8010
8012 0 474624 237472 83840 80 8011
8013 0 474368 237440 83880 107 8012
8014 0 474112 237440 83920 51 8013
8015 0 473856 237440 83960 51 8014
8016 0 473760 237472 83960 51 8015
8017 0 479392 236864 82520 150 7993
8018 0 479296 236672 82320 124 8017
8019 0 479264 236416 82240 120 8018
8020 0 479136 236160 82160 148 8019
8021 0 479008 235904 82160 122 8020
8022 0 478944 235712 82000 120 8021
8023 0 478880 235456 81920 102 8022
8024 0 478816 235232 81800 156 8023
8025 0 478720 235008 81680 164 8024
8026 0 478560 234784 81640 163 8025
8027 0 478432 234560 81640 150 8026
8028 0 478272 234368 81600 120 8027
8029 0 478112 234144 81520 156 8028
8030 0 477984 233920 81440 163 8029
8031 0 477888 233696 81520 136 8030
8032 0 477824 233440 81560 124 8031
8033 0 477760 233184 81560 124 8032
8034 0 477600 232992 81600 120 8033
8035 0 477376 232864 81600 137 8034
8036 0 477152 232736 81560 137 8035
8037 0 476896 232672 81480 137 8036
8038 0 476640 232640 81440 122 8037
8039 0 476448 232512 81400 96 8038
8040 0 480544 237312 83200 120 7988
8041 0 480704 237120 83280 81 8040
8042 0 480736 236896 83400 71 8041
8043 0 480832 236672 83560 64 8042
8044 0 481024 236512 83680 81 8043
8045 0 481216 236384 83840 75 8044
8046 0 481440 236224 83920 107 8045
8047 0 481632 236064 84040 86 8046
8048 0 481824 235872 84080 60 8047
8049 0 481984 235680 84160 91 8048
8050 0 482144 235488 84200 75 8049
8051 0 482336 235296 84280 75 8050
8052 0 482528 235072 84280 80 8051
8053 0 482752 234880 84280 75 8052
8054 0 482912 234720 84080 60 8053
8055 0 482944 234528 83880 96 8054
8056 0 482944 234304 83720 90 8055
8057 0 482944 234048 83640 60 8056
8058 0 482944 233792 83560 32 8057
8059 0 483008 233632 83360 60 8058
8060 0 483008 233632 83320 45 8059
8061 0 483264 233568 83320 45 8060
8062 0 483520 233472 83280 81 8061
8063 0 483552 233472 83280 75 8062
8064 0 482976 233664 83040 60 8060
8065 0 482976 233824 82800 60 8064
8066 0 483104 234016 82680 81 8065
8067 0 483200 234240 82560 60 8066
8068 0 483153.88 235184.39 81960 51 8067
8069 0 485984 240736 86160 120 7958
8070 0 485952 240992 86160 64 8069
8071 0 485856 241248 86240 139 8070
8072 0 485728 241504 86280 64 8071
8073 0 485504 241632 86320 45 8072
8074 0 485248 241664 86320 102 8073
8075 0 484992 241760 86320 107 8074
8076 0 484736 241856 86320 139 8075
8077 0 484480 241952 86320 160 8076
8078 0 484224 242048 86280 168 8077
8079 0 484032 242208 86320 120 8078
8080 0 483840 242400 86400 124 8079
8081 0 483616 242560 86480 120 8080
8082 0 483392 242752 86480 107 8081
8083 0 483200 242912 86400 166 8082
8084 0 483072 243136 86320 75 8083
8085 0 482912 243296 86200 102 8084
8086 0 482720 243456 86120 102 8085
8087 0 482528 243648 86120 107 8086
8088 0 482272 243744 86200 80 8087
8089 0 482144 243840 86200 45 8088
