# Supplementary material for: Connectomics Analysis Reveals First-, Second-, and Third-Order Thermosensory and Hygrosensory Neurons in the Adult Drosophila Brain
Source: Curr Biol. 2020 Aug 17;30(16):3167–3182.e4. doi: 10.1016/j.cub.2020.06.028 (PMC7443704; doi:10.1016/j.cub.2020.06.028)
Supplement: Data S1. Skeletons and Meshes, Related to STAR Methods — marin2020-skeletons contains files describing the morphology of each neuron in this study (in FAFB14 space, .swc format). glomeruli_meshes contains the glomerular meshes (in FAFB14 space, .stl format). neuropil_meshes contains the glomerular meshes (in FAFB14 space, .stl format). [file mmc5.zip › VP_SI/marin2020-skeletons/5643689.swc]

# SWC format file
# based on specifications at http://www.neuronland.org/NLMorphologyConverter/MorphologyFormats/SWC/Spec.html
# Created by nat::write.neuron.swc
# PointNo Label X Y Z Radius Parent 
1 0 679296 168166 154160 150 -1
2 0 679424 168416 153080 139 1
3 0 679616 168576 153120 148 2
4 0 679840 168768 153120 140 3
5 0 680032 168960 153040 128 4
6 0 680192 169152 152960 71 5
7 0 680384 169344 152960 64 6
8 0 680576 169536 152920 71 7
9 0 680800 169696 152880 60 8
10 0 681056 169696 152880 98 9
11 0 681312 169760 152880 91 10
12 0 681568 169792 152760 32 11
13 0 681568 169792 152480 32 12
14 0 681344 169888 152360 75 13
15 0 681344 170144 152320 137 14
16 0 681504 170304 152440 40 15
17 0 681504 170560 152520 40 16
18 0 681344 170720 152480 64 17
19 0 678560 167424 154520 115 1
20 0 678400 167200 154560 45 19
21 0 678208 167008 154560 32 20
22 0 678048 166816 154600 32 21
23 0 677792 166752 154480 45 22
24 0 677568 166688 154360 75 23
25 0 677344 166560 154200 32 24
26 0 677088 166496 154120 80 25
27 0 676896 166464 154080 86 26
28 0 676854 166500 153960 -1 27
29 0 676891 166532 153880 -1 28
30 0 678976 168032 153200 136 1
31 0 678720 168032 153120 178 30
32 0 678592 168032 152880 236 31
33 0 678592 167904 152640 218 32
34 0 678464 167776 152440 164 33
35 0 678400 167648 152200 190 34
36 0 678304 167648 151960 128 35
37 0 678208 167616 151720 71 36
38 0 678048 167552 151520 75 37
39 0 677888 167392 151320 120 38
40 0 677728 167328 151120 96 39
41 0 677568 167328 150920 96 40
42 0 677344 167424 150800 86 41
43 0 677152 167584 150680 75 42
44 0 676928 167744 150640 60 43
45 0 676704 167872 150520 71 44
46 0 676480 168000 150440 60 45
47 0 676320 168160 150320 91 46
48 0 676160 168256 150120 81 47
49 0 676000 168320 149920 120 48
50 0 675808 168512 149880 181 49
51 0 676056 168477 149240 -1 50
52 0 676167 168648 149080 -1 51
53 0 676232 168679 149000 -1 52
54 0 676201 168621 148920 -1 53
55 0 675680 168736 150000 200 50
56 0 675680 168672 150280 120 55
57 0 675744 168512 150480 80 56
58 0 675744 168288 150640 40 57
59 0 675840 168064 150760 40 58
60 0 675744 167936 151000 60 59
61 0 675584 167808 151200 90 60
62 0 675456 167712 151400 60 61
63 0 675296 167648 151600 60 62
64 0 675232 167520 151840 45 63
65 0 675232 167360 152040 51 64
66 0 675200 167232 152280 60 65
67 0 675040 167136 152520 45 66
68 0 675040 166976 152760 64 67
69 0 675008 166912 153000 64 68
70 0 674912 166752 153240 40 69
71 0 674752 166592 153400 60 70
72 0 674560 166400 153400 60 71
73 0 674368 166240 153320 60 72
74 0 674144 166112 153320 51 73
75 0 673952 165952 153440 45 74
76 0 673760 165824 153600 51 75
77 0 673568 165664 153720 80 76
78 0 673376 165472 153760 75 77
79 0 673152 165344 153760 64 78
80 0 672928 165248 153880 75 79
81 0 672704 165248 153720 96 80
82 0 672608 165216 153800 90 81
83 0 675616 168800 150000 219 55
84 0 675392 168960 150000 164 83
85 0 675456 169120 150200 122 84
86 0 675488 169024 150480 75 85
87 0 675520 168864 150680 45 86
88 0 675552 168704 150920 71 87
89 0 675680 168704 151160 71 88
90 0 675328 169024 150000 122 84
91 0 675104 169216 150000 122 90
92 0 674944 169440 150040 107 91
93 0 674752 169632 150080 141 92
94 0 674592 169856 150080 98 93
95 0 674368 169984 150080 120 94
96 0 674176 170112 150200 154 95
97 0 674112 170144 150240 175 96
98 0 673984 170304 150440 148 97
99 0 673984 170560 150440 75 98
100 0 674016 170816 150440 101 99
101 0 674016 171072 150440 51 100
102 0 674016 171328 150440 51 101
103 0 674016 171584 150440 81 102
104 0 674016 171840 150440 40 103
105 0 673888 172064 150440 40 104
106 0 673696 172224 150360 51 105
107 0 673504 172352 150240 101 106
108 0 673280 172448 150160 102 107
109 0 673024 172576 150080 101 108
110 0 672800 172704 150080 86 109
111 0 672544 172704 150080 128 110
112 0 672288 172704 150040 190 111
113 0 671987 173028 150400 -1 112
114 0 672092 172844 150440 -1 113
115 0 672302 172475 150520 -1 114
116 0 671968 172421 150600 -1 114
117 0 672157 172206 150720 -1 116
118 0 672166 172179 150760 -1 117
119 0 672064 172704 149880 186 112
120 0 671840 172672 149720 140 119
121 0 671648 172736 149560 245 120
122 0 671424 172704 149400 241 121
123 0 671200 172704 149200 175 122
124 0 670976 172672 149080 153 123
125 0 670720 172672 149040 107 124
126 0 670464 172672 149040 101 125
127 0 670208 172672 149000 51 126
128 0 669984 172672 148880 75 127
129 0 669760 172640 148760 32 128
130 0 669664 172640 148760 71 129
131 0 674208 169984 150480 168 97
132 0 674368 169824 150680 139 131
133 0 674624 169728 150760 86 132
134 0 674880 169728 150800 51 133
135 0 675104 169632 150880 75 134
136 0 675296 169536 151040 71 135
137 0 675488 169376 151200 32 136
138 0 675584 169216 151400 32 137
139 0 675584 169184 151680 45 138
140 0 675584 169152 151800 71 139
141 0 675584 169157 151960 -1 140
142 0 674592 169472 150040 75 93
143 0 674432 169344 149840 128 142
144 0 674272 169216 149640 101 143
145 0 674112 169056 149480 163 144
146 0 673952 168896 149360 209 145
147 0 673728 168768 149360 206 146
148 0 673472 168768 149360 139 147
149 0 673248 168608 149320 124 148
150 0 673056 168448 149160 156 149
151 0 672864 168320 149040 86 150
152 0 672768 168320 148800 115 151
153 0 672832 168384 148640 32 152
154 0 672800 168416 148360 81 153
155 0 672608 168576 148200 140 154
156 0 672384 168608 148080 140 155
157 0 672224 168512 147880 176 156
158 0 672416 168352 147720 156 157
159 0 672352 168288 147480 200 158
160 0 672352 168224 147440 178 159
161 0 672352 168000 147280 140 160
162 0 672320 167808 147080 137 161
163 0 672160 167744 146920 64 162
164 0 671936 167680 146760 96 163
165 0 671712 167616 146640 120 164
166 0 671520 167456 146560 75 165
167 0 671328 167328 146360 108 166
168 0 671104 167136 146360 102 167
169 0 670880 167008 146320 128 168
170 0 670624 166880 146360 120 169
171 0 670400 166752 146360 148 170
172 0 670272 166528 146320 150 171
173 0 670240 166400 146080 186 172
174 0 670048 166592 146040 148 173
175 0 669792 166688 146040 168 174
176 0 669600 166848 146000 172 175
177 0 669344 166944 145960 166 176
178 0 669120 167072 145840 154 177
179 0 668928 167072 145640 150 178
180 0 668704 167136 145520 107 179
181 0 668480 167168 145640 150 180
182 0 668320 167360 145600 178 181
183 0 668128 167520 145480 136 182
184 0 667872 167648 145400 150 183
185 0 667616 167648 145320 107 184
186 0 667360 167584 145280 154 185
187 0 667104 167680 145240 124 186
188 0 666912 167840 145160 91 187
189 0 666752 168032 145120 102 188
190 0 666528 168128 145040 120 189
191 0 666272 168192 144960 137 190
192 0 666016 168288 144920 137 191
193 0 665760 168384 144920 198 192
194 0 665568 168352 144760 164 193
195 0 665408 168352 144560 143 194
196 0 665216 168384 144400 124 195
197 0 664992 168448 144280 91 196
198 0 664800 168640 144160 107 197
199 0 664608 168768 144040 32 198
200 0 663744 168896 143720 32 199
201 0 663488 168992 143680 96 200
202 0 663232 168992 143560 60 201
203 0 662976 169024 143520 98 202
204 0 662720 169088 143400 101 203
205 0 662560 169120 143200 60 204
206 0 662400 169248 143040 75 205
207 0 662176 169376 143000 128 206
208 0 661952 169472 142920 102 207
209 0 661760 169600 142800 75 208
210 0 661600 169696 142600 98 209
211 0 661376 169760 142480 128 210
212 0 661152 169888 142320 137 211
213 0 660928 169984 142160 101 212
214 0 660704 170080 142080 102 213
215 0 660512 170144 141920 107 214
216 0 660288 170304 141800 107 215
217 0 660064 170400 141680 86 216
218 0 659840 170560 141560 107 217
219 0 659616 170720 141480 98 218
220 0 659392 170848 141360 102 219
221 0 659168 170912 141240 96 220
222 0 658976 171072 141080 104 221
223 0 658816 171200 140880 107 222
224 0 658656 171264 140680 96 223
225 0 658464 171360 140480 101 224
226 0 658240 171424 140360 124 225
227 0 657984 171424 140320 104 226
228 0 657760 171520 140200 101 227
229 0 657600 171616 140000 101 228
230 0 657344 171616 139920 134 229
231 0 657088 171648 139840 124 230
232 0 656896 171712 139680 120 231
233 0 656640 171744 139680 120 232
234 0 656448 171712 139520 140 233
235 0 656288 171712 139320 128 234
236 0 656128 171648 139120 139 235
237 0 655904 171584 139000 163 236
238 0 655776 171680 138760 64 237
239 0 655584 171712 138600 102 238
240 0 655424 171744 138400 102 239
241 0 655168 171744 138320 81 240
242 0 654976 171744 138120 115 241
243 0 654848 171840 137920 120 242
244 0 654688 172000 137800 75 243
245 0 654528 172160 137600 96 244
246 0 654336 172224 137440 60 245
247 0 654112 172224 137280 107 246
248 0 653920 172320 137120 115 247
249 0 653696 172448 137040 90 248
250 0 653536 172608 136880 60 249
251 0 653344 172640 136680 128 250
252 0 653120 172672 136560 124 251
253 0 652896 172800 136440 102 252
254 0 652672 172896 136360 75 253
255 0 652480 173024 136160 98 254
256 0 652352 173024 136080 102 255
257 0 652320 173280 136080 32 256
258 0 652128 173472 136000 51 257
259 0 651968 173632 135800 86 258
260 0 652128 172992 135960 80 256
261 0 651904 173024 135840 75 260
262 0 651648 173152 135800 71 261
263 0 651520 173312 135640 115 262
264 0 651488 173504 135480 122 263
265 0 651360 173536 135240 128 264
266 0 651136 173632 135120 150 265
267 0 650912 173792 135000 101 266
268 0 650720 173920 134840 91 267
269 0 650528 173984 134680 102 268
270 0 650368 174112 134520 75 269
271 0 650176 174240 134320 96 270
272 0 649952 174368 134160 81 271
273 0 649728 174432 134000 81 272
274 0 649504 174560 133920 60 273
275 0 649312 174688 133760 107 274
276 0 649120 174784 133560 81 275
277 0 648960 174848 133360 80 276
278 0 648768 175008 133200 104 277
279 0 648608 175072 133000 91 278
280 0 648448 175200 132840 120 279
281 0 648256 175328 132720 102 280
282 0 648064 175392 132560 90 281
283 0 647840 175392 132360 101 282
284 0 647616 175456 132240 120 283
285 0 647392 175552 132120 102 284
286 0 647168 175584 132000 101 285
287 0 646944 175648 131880 120 286
288 0 646784 175712 131680 104 287
289 0 646624 175872 131520 104 288
290 0 646400 176032 131440 102 289
291 0 646208 176160 131240 90 290
292 0 646112 176256 131000 60 291
293 0 645984 176384 130760 86 292
294 0 645824 176480 130560 81 293
295 0 645664 176576 130320 91 294
296 0 645504 176672 130120 108 295
297 0 645344 176768 129920 107 296
298 0 645184 176896 129760 102 297
299 0 645024 177056 129600 102 298
300 0 644864 177152 129400 122 299
301 0 644800 177280 129160 91 300
302 0 644672 177408 128960 120 301
303 0 644608 177568 128760 75 302
304 0 644448 177728 128560 75 303
305 0 644256 177920 128520 107 304
306 0 644064 178080 128480 104 305
307 0 643872 178240 128320 98 306
308 0 643776 178368 128120 90 307
309 0 643648 178496 127880 71 308
310 0 643488 178624 127720 86 309
311 0 643360 178784 127520 71 310
312 0 643296 178944 127320 81 311
313 0 643136 179104 127120 98 312
314 0 642912 179200 126960 137 313
315 0 642912 179392 126760 137 314
316 0 642816 179616 126640 160 315
317 0 642656 179840 126520 71 316
318 0 642496 179968 126320 101 317
319 0 642336 179968 126120 143 318
320 0 642144 179936 125960 166 319
321 0 642016 180064 125760 137 320
322 0 641856 180192 125560 120 321
323 0 641760 180352 125360 124 322
324 0 641728 180512 125160 81 323
325 0 641568 180640 124960 86 324
326 0 641504 180768 124720 32 325
327 0 641376 180896 124520 90 326
328 0 641216 181024 124320 86 327
329 0 641024 181120 124160 60 328
330 0 640800 181216 124000 101 329
331 0 640608 181312 123800 98 330
332 0 640448 181408 123600 108 331
333 0 640256 181472 123440 107 332
334 0 640096 181600 123240 102 333
335 0 639936 181760 123080 71 334
336 0 639744 181792 122880 120 335
337 0 639584 181952 122720 98 336
338 0 639520 182112 122520 96 337
339 0 639424 182240 122320 122 338
340 0 639424 182368 122080 160 339
341 0 639360 182496 121840 128 340
342 0 639104 182624 121800 124 341
343 0 639008 182720 121560 128 342
344 0 638976 182880 121360 102 343
345 0 638880 182976 121120 90 344
346 0 638720 183008 120920 98 345
347 0 638496 183104 120800 81 346
348 0 638304 183168 120600 71 347
349 0 638144 183232 120400 71 348
350 0 637952 183264 120240 101 349
351 0 637760 183296 120080 98 350
352 0 637536 183296 119880 124 351
353 0 637376 183328 119640 136 352
354 0 637184 183360 119480 108 353
355 0 637024 183424 119280 120 354
356 0 636896 183552 119080 139 355
357 0 636736 183648 118880 157 356
358 0 636544 183744 118680 181 357
359 0 636352 183872 118520 140 358
360 0 636160 184000 118400 115 359
361 0 636000 184128 118240 98 360
362 0 635840 184192 118040 98 361
363 0 635648 184288 117840 101 362
364 0 635456 184320 117680 91 363
365 0 635296 184320 117480 104 364
366 0 635104 184320 117280 96 365
367 0 634912 184352 117080 98 366
368 0 634752 184384 116880 81 367
369 0 634560 184480 116720 71 368
370 0 634400 184576 116520 71 369
371 0 634208 184640 116360 98 370
372 0 634016 184704 116200 102 371
373 0 633792 184768 116080 102 372
374 0 633600 184832 115920 91 373
375 0 633408 184896 115760 96 374
376 0 633216 184960 115600 75 375
377 0 632960 184992 115480 71 376
378 0 632800 185024 115280 60 377
379 0 632608 185088 115080 75 378
380 0 632384 185088 114960 102 379
381 0 632192 185184 114760 107 380
382 0 631968 185280 114600 101 381
383 0 631840 185504 114440 108 382
384 0 631680 185664 114280 91 383
385 0 631520 185760 114080 81 384
386 0 631296 185856 113920 75 385
387 0 631104 185888 113720 122 386
388 0 630944 185952 113520 102 387
389 0 630720 186016 113400 81 388
390 0 630496 186016 113240 91 389
391 0 630272 186016 113080 81 390
392 0 630048 185984 112920 96 391
393 0 629856 185952 112760 75 392
394 0 629664 185920 112600 60 393
395 0 629472 185888 112440 101 394
396 0 629312 185760 112240 81 395
397 0 629120 185728 112040 102 396
398 0 628928 185728 111840 102 397
399 0 628704 185728 111680 102 398
400 0 628512 185664 111520 86 399
401 0 628288 185664 111320 81 400
402 0 628096 185600 111160 81 401
403 0 627904 185568 111000 96 402
404 0 627712 185536 110800 91 403
405 0 627488 185536 110680 102 404
406 0 627296 185536 110480 108 405
407 0 627104 185568 110280 128 406
408 0 626944 185536 110080 128 407
409 0 626784 185536 109880 154 408
410 0 626656 185440 109680 156 409
411 0 626528 185344 109480 164 410
412 0 626368 185440 109280 64 411
413 0 626208 185504 109080 154 412
414 0 626176 185696 108880 140 413
415 0 626016 185856 108720 90 414
416 0 625824 185920 108520 101 415
417 0 625600 185920 108360 102 416
418 0 625408 186016 108200 104 417
419 0 625184 185952 108040 102 418
420 0 625024 185792 107840 101 419
421 0 624832 185760 107680 75 420
422 0 624640 185728 107520 107 421
423 0 624480 185664 107320 104 422
424 0 624320 185696 107120 124 423
425 0 624192 185792 106880 135 424
426 0 624032 185952 106680 122 425
427 0 623840 186144 106600 107 426
428 0 623648 186272 106440 153 427
429 0 623456 186336 106280 135 428
430 0 623264 186368 106120 120 429
431 0 623136 186240 105920 137 430
432 0 622944 186208 105760 102 431
433 0 622720 186144 105600 108 432
434 0 622528 186208 105400 91 433
435 0 622336 186176 105200 102 434
436 0 622272 186272 104960 107 435
437 0 622112 186336 104720 128 436
438 0 621888 186336 104560 124 437
439 0 621632 186336 104480 134 438
440 0 621376 186272 104400 107 439
441 0 621152 186176 104280 102 440
442 0 620928 186048 104120 104 441
443 0 620704 186048 104000 107 442
444 0 620512 186016 103800 101 443
445 0 620288 186048 103600 102 444
446 0 620128 186080 103360 102 445
447 0 620000 186112 103120 124 446
448 0 619808 186144 102920 124 447
449 0 619616 186208 102720 124 448
450 0 619360 186240 102640 120 449
451 0 619104 186208 102560 120 450
452 0 618880 186176 102440 91 451
453 0 618656 186176 102280 108 452
454 0 618400 186176 102160 120 453
455 0 618176 186176 102040 98 454
456 0 617952 186208 101920 98 455
457 0 617760 186240 101760 102 456
458 0 617568 186304 101560 102 457
459 0 617344 186368 101400 102 458
460 0 617152 186400 101240 81 459
461 0 616928 186400 101120 86 460
462 0 616736 186496 100960 81 461
463 0 616512 186528 100800 107 462
464 0 616320 186592 100640 96 463
465 0 616096 186592 100480 96 464
466 0 615872 186592 100360 75 465
467 0 615680 186560 100200 71 466
468 0 615488 186528 100040 71 467
469 0 615264 186592 99920 91 468
470 0 615072 186784 99920 136 469
471 0 614816 186880 99920 91 470
472 0 614624 186976 99760 104 471
473 0 614400 187072 99600 128 472
474 0 613692.2 187289.61 98840 90 473
475 0 612960 187776 98200 107 474
476 0 612800 187872 98000 124 475
477 0 612608 187936 97840 120 476
478 0 612416 188096 97680 98 477
479 0 612192 188224 97520 86 478
480 0 611968 188224 97400 86 479
481 0 611712 188288 97320 91 480
482 0 611456 188416 97240 98 481
483 0 611232 188544 97080 98 482
484 0 611008 188672 97000 101 483
485 0 610784 188704 96840 108 484
486 0 610560 188768 96680 120 485
487 0 610368 188896 96560 120 486
488 0 610144 189056 96480 124 487
489 0 609920 189152 96360 115 488
490 0 609664 189248 96280 107 489
491 0 609440 189312 96160 124 490
492 0 609248 189376 96000 139 491
493 0 609024 189472 95880 91 492
494 0 608768 189472 95840 108 493
495 0 608544 189536 95720 134 494
496 0 608320 189632 95560 128 495
497 0 608128 189760 95440 124 496
498 0 607872 189888 95400 124 497
499 0 607616 189984 95320 91 498
500 0 607424 190144 95280 91 499
501 0 607232 190304 95160 136 500
502 0 607008 190400 95040 107 501
503 0 606752 190496 94960 102 502
504 0 606528 190592 94880 81 503
505 0 606272 190592 94800 86 504
506 0 606016 190656 94720 124 505
507 0 605760 190688 94720 122 506
508 0 605504 190784 94720 128 507
509 0 605248 190848 94720 128 508
510 0 604992 190912 94720 128 509
511 0 604736 190944 94720 120 510
512 0 604512 191072 94680 124 511
513 0 604256 191136 94680 131 512
514 0 604000 191200 94680 124 513
515 0 603744 191264 94680 124 514
516 0 603488 191328 94640 143 515
517 0 603264 191456 94640 163 516
518 0 603072 191648 94560 143 517
519 0 602848 191776 94520 135 518
520 0 602624 191904 94480 102 519
521 0 602400 192032 94400 80 520
522 0 602144 192096 94400 104 521
523 0 601888 192096 94440 176 522
524 0 601632 192128 94400 203 523
525 0 601376 192096 94480 120 524
526 0 601152 192096 94600 128 525
527 0 600896 192160 94600 154 526
528 0 600704 192256 94800 153 527
529 0 600480 192384 94760 163 528
530 0 600224 192416 94680 156 529
531 0 599968 192448 94640 139 530
532 0 599712 192480 94640 150 531
533 0 599456 192512 94640 150 532
534 0 599200 192544 94680 134 533
535 0 598944 192576 94680 124 534
536 0 598688 192608 94680 107 535
537 0 598464 192672 94800 128 536
538 0 598208 192704 94880 128 537
539 0 597952 192736 94960 124 538
540 0 597696 192800 95000 128 539
541 0 597440 192832 95040 96 540
542 0 597184 192896 95160 128 541
543 0 596960 192960 95280 101 542
544 0 596736 192992 95400 128 543
545 0 596480 193088 95400 107 544
546 0 596224 193152 95440 108 545
547 0 595968 193184 95480 104 546
548 0 595712 193280 95480 120 547
549 0 595456 193376 95480 120 548
550 0 595200 193440 95480 108 549
551 0 594944 193472 95480 91 550
552 0 594688 193536 95560 75 551
553 0 594432 193536 95600 102 552
554 0 594208 193536 95720 163 553
555 0 593952 193536 95800 207 554
556 0 593760 193760 95840 101 555
557 0 593504 193792 95920 148 556
558 0 593248 193824 95920 153 557
559 0 592992 193792 95920 185 558
560 0 592736 193824 96000 153 559
561 0 592480 193856 96040 120 560
562 0 592224 193920 96120 75 561
563 0 591968 194048 96160 80 562
564 0 591712 194048 96160 75 563
565 0 591456 194048 96160 101 564
566 0 591200 194112 96200 96 565
567 0 590944 194176 96240 96 566
568 0 590688 194240 96320 98 567
569 0 590432 194336 96320 120 568
570 0 590176 194336 96400 104 569
571 0 589920 194336 96480 102 570
572 0 589664 194336 96600 102 571
573 0 589408 194336 96680 120 572
574 0 589152 194336 96720 102 573
575 0 588896 194368 96680 108 574
576 0 588640 194400 96640 98 575
577 0 588384 194496 96600 86 576
578 0 588128 194624 96560 107 577
579 0 587872 194688 96600 102 578
580 0 587616 194752 96600 120 579
581 0 587360 194816 96720 122 580
582 0 587104 194816 96760 120 581
583 0 586848 194784 96760 107 582
584 0 586592 194752 96800 139 583
585 0 586368 194848 96880 154 584
586 0 586112 194880 96920 136 585
587 0 585856 194880 96920 128 586
588 0 585600 194848 96960 139 587
589 0 585376 194784 97080 124 588
590 0 582144 195328 97480 81 589
591 0 581920 195360 97600 96 590
592 0 581696 195360 97760 80 591
593 0 580668.6 195510.9 98160 101 592
594 0 579488 195680 98520 124 593
595 0 579232 195712 98560 120 594
596 0 579008 195680 98680 107 595
597 0 578752 195712 98760 120 596
598 0 578528 195744 98880 107 597
599 0 578272 195872 98840 86 598
600 0 578080 196032 98800 120 599
601 0 577824 196096 98840 81 600
602 0 577568 196128 98920 102 601
603 0 577312 196192 99000 120 602
604 0 577088 196192 99120 128 603
605 0 576864 196224 99240 128 604
606 0 576608 196320 99280 120 605
607 0 576352 196384 99320 107 606
608 0 576096 196480 99400 107 607
609 0 575840 196544 99440 104 608
610 0 575584 196640 99520 120 609
611 0 575328 196672 99520 120 610
612 0 575072 196736 99640 122 611
613 0 574816 196800 99720 104 612
614 0 574592 196864 99840 128 613
615 0 574432 196896 100040 101 614
616 0 574336 197024 100280 86 615
617 0 574080 197152 100280 96 616
618 0 573824 197184 100320 101 617
619 0 573600 197280 100440 96 618
620 0 573344 197408 100480 81 619
621 0 573088 197472 100480 86 620
622 0 572864 197568 100560 104 621
623 0 572608 197632 100600 96 622
624 0 572352 197728 100640 71 623
625 0 572160 197856 100800 71 624
626 0 571936 197952 100880 75 625
627 0 571680 197952 100880 64 626
628 0 571424 198016 100880 96 627
629 0 571168 198080 100880 96 628
630 0 570912 198176 100920 81 629
631 0 570656 198272 100920 90 630
632 0 570400 198400 100880 98 631
633 0 570176 198528 100880 108 632
634 0 569920 198656 100880 108 633
635 0 569664 198784 100880 101 634
636 0 569408 198848 100920 107 635
637 0 569184 198944 101000 108 636
638 0 568928 199040 101040 71 637
639 0 568704 199168 101040 86 638
640 0 568480 199360 101040 139 639
641 0 568224 199424 100960 120 640
642 0 568000 199584 100920 98 641
643 0 567808 199744 100760 98 642
644 0 567584 199872 100800 197 643
645 0 567488 2e+05 101000 160 644
646 0 567232 200032 101000 160 645
647 0 566976 200128 101040 128 646
648 0 566752 200320 101040 139 647
649 0 566560 200480 101080 137 648
650 0 566336 200576 101160 108 649
651 0 566112 200768 101160 81 650
652 0 565888 200896 101160 102 651
653 0 565696 201088 101240 124 652
654 0 565504 201312 101240 124 653
655 0 565312 201504 101160 86 654
656 0 565120 201664 101080 80 655
657 0 564928 201856 101040 80 656
658 0 564736 202048 101040 80 657
659 0 564544 202240 101040 71 658
660 0 564352 202432 101040 107 659
661 0 564231 202497 101000 -1 660
662 0 564334 202323 100960 -1 661
663 0 564160 202624 101080 120 660
664 0 563936 202816 101080 120 663
665 0 563744 203040 101080 115 664
666 0 563648 203264 101160 80 665
667 0 563584 203520 101240 75 666
668 0 563456 203744 101280 75 667
669 0 563296 203936 101320 80 668
670 0 563136 204160 101320 86 669
671 0 563040 204416 101360 120 670
672 0 562880 204640 101360 128 671
673 0 562720 204864 101360 124 672
674 0 562560 205088 101440 86 673
675 0 562368 205280 101440 75 674
676 0 562208 205504 101440 60 675
677 0 562112 205760 101480 101 676
678 0 562048 206016 101480 91 677
679 0 561984 206272 101440 91 678
680 0 561920 206528 101440 80 679
681 0 561760 206752 101360 128 680
682 0 561664 207008 101360 115 681
683 0 561536 207232 101320 128 682
684 0 561408 207488 101320 135 683
685 0 561312 207744 101320 120 684
686 0 561280 208000 101280 98 685
687 0 561152 208256 101280 107 686
688 0 561049.7 209301 100960 120 687
689 0 560864 210240 100560 86 688
690 0 560768 210464 100440 75 689
691 0 560672 210720 100360 91 690
692 0 560544 210944 100400 60 691
693 0 560416 210912 100320 32 692
694 0 560192 211040 100280 53 693
695 0 560192 211040 100160 64 694
696 0 560416 211040 100040 51 695
697 0 560608 211008 100200 32 696
698 0 560736 211168 100320 32 697
699 0 559840 211488 99920 86 696
700 0 559968 211584 99840 104 699
701 0 559840 211776 99720 120 700
702 0 559744 212000 99600 104 701
703 0 559680 212224 99440 102 702
704 0 559616 212448 99280 91 703
705 0 559552 212672 99120 102 704
706 0 559392 212896 99080 107 705
707 0 559328 213120 98920 104 706
708 0 559328 213344 98720 98 707
709 0 559328 213536 98520 91 708
710 0 559264 213696 98320 90 709
711 0 559232 213856 98120 98 710
712 0 559104 214080 98120 108 711
713 0 559040 214272 97920 107 712
714 0 559040 214496 97760 75 713
715 0 559040 214720 97600 81 714
716 0 559040 214944 97400 104 715
717 0 559040 215168 97200 101 716
718 0 559040 215328 97000 108 717
719 0 558976 215488 96800 104 718
720 0 558944 215680 96600 115 719
721 0 558944 215840 96400 98 720
722 0 558976 216000 96200 108 721
723 0 558976 216160 96000 80 722
724 0 558976 216384 95800 104 723
725 0 558944 216640 95720 137 724
726 0 558880 216832 95560 122 725
727 0 558720 217056 95520 122 726
728 0 558688 217248 95360 153 727
729 0 558560 217376 95160 194 728
730 0 558496 217536 94960 229 729
731 0 558400 217760 94800 204 730
732 0 558240 217952 94760 81 731
733 0 558240 218208 94760 120 732
734 0 558240 218432 94600 135 733
735 0 558240 218592 94400 128 734
736 0 558304 218752 94200 124 735
737 0 558368 218944 94040 120 736
738 0 558368 219136 93840 140 737
739 0 558336 219296 93640 32 738
740 0 558336 219456 93440 128 739
741 0 558208 219648 93240 115 740
742 0 558080 219840 93080 104 741
743 0 558080 220064 92920 86 742
744 0 558080 220288 92760 107 743
745 0 558112 220480 92600 120 744
746 0 558144 220672 92440 128 745
747 0 558240 220832 92240 134 746
748 0 558240 220992 92040 98 747
749 0 558240 221184 91840 98 748
750 0 558336 221376 91640 102 749
751 0 558368 221536 91440 124 750
752 0 558368 221696 91240 108 751
753 0 558368 221824 91000 134 752
754 0 558432 221888 90760 163 753
755 0 558560 222112 90600 134 754
756 0 558560 222368 90600 107 755
757 0 558560 222624 90480 120 756
758 0 558592 222784 90280 120 757
759 0 558592 222912 90040 122 758
760 0 558720 222912 89800 108 759
761 0 558848 222912 89560 115 760
762 0 558848 223040 89320 96 761
763 0 558816 223200 89120 128 762
764 0 558784 223424 89000 102 763
765 0 558784 223680 88960 102 764
766 0 558784 223904 88800 120 765
767 0 558752 224032 88560 148 766
768 0 558656 224192 88360 178 767
769 0 558688 224352 88120 136 768
770 0 558784 224480 87880 175 769
771 0 558784 224608 87640 75 770
772 0 558944 224768 87520 164 771
773 0 558976 224960 87320 154 772
774 0 559008 225120 87120 115 773
775 0 559008 225280 86880 122 774
776 0 559104 225408 86680 75 775
777 0 559200 225568 86480 135 776
778 0 559296 225760 86280 137 777
779 0 559328 225952 86080 131 778
780 0 559424 226176 85920 131 779
781 0 559488 226400 85800 120 780
782 0 559552 226592 85600 98 781
783 0 559616 226784 85400 115 782
784 0 559680 226944 85200 107 783
785 0 559712 227104 85000 98 784
786 0 559712 227264 84800 108 785
787 0 559744 227488 84640 102 786
788 0 559776 227712 84520 75 787
789 0 559840 227936 84400 81 788
790 0 559840 228160 84280 75 789
791 0 559968 228352 84120 60 790
792 0 560096 228544 83960 51 791
793 0 560160 228704 83760 75 792
794 0 560288 228864 83560 81 793
795 0 560416 229024 83400 96 794
796 0 560544 229184 83240 102 795
797 0 560736 229376 83120 122 796
798 0 560896 229536 83000 140 797
799 0 561056 229696 82880 128 798
800 0 561216 229888 82760 71 799
801 0 561376 230048 82560 218 800
802 0 561632 230176 82520 256 801
803 0 561856 230304 82360 189 802
804 0 562080 230368 82240 183 803
805 0 562240 230560 82200 143 804
806 0 562400 230784 82080 124 805
807 0 562560 230976 82040 91 806
808 0 562720 231168 81920 120 807
809 0 562912 231360 81880 80 808
810 0 563072 231520 81680 81 809
811 0 563136 231680 81440 107 810
812 0 563296 231808 81240 120 811
813 0 563456 231968 81120 150 812
814 0 563680 232128 81040 197 813
815 0 563872 232288 81000 190 814
816 0 564064 232480 81000 204 815
817 0 564224 232608 80840 128 816
818 0 564384 232800 80720 86 817
819 0 564608 232992 80720 150 818
820 0 564800 233152 80600 135 819
821 0 565024 233280 80440 115 820
822 0 565248 233408 80320 115 821
823 0 565440 233600 80320 98 822
824 0 565632 233792 80280 98 823
825 0 565792 233952 80160 137 824
826 0 565952 234112 80000 124 825
827 0 566080 234208 79760 136 826
828 0 566272 234272 79560 124 827
829 0 566464 234368 79360 139 828
830 0 566688 234528 79240 107 829
831 0 566880 234688 79200 107 830
832 0 567072 234880 79160 107 831
833 0 567264 235072 79160 120 832
834 0 567456 235296 79160 80 833
835 0 567648 235424 79040 120 834
836 0 567840 235552 78840 137 835
837 0 567936 235712 78640 141 836
838 0 567968 235936 78480 107 837
839 0 568064 236192 78440 107 838
840 0 568192 236448 78440 104 839
841 0 568320 236672 78440 107 840
842 0 568320 236928 78360 60 841
843 0 568320 237184 78280 60 842
844 0 568683 237067 78120 69 843
845 0 568832 237152 78040 81 844
846 0 569056 237184 77840 128 845
847 0 569248 237248 77680 139 846
848 0 569408 237344 77480 124 847
849 0 569600 237504 77400 122 848
850 0 569792 237664 77360 128 849
851 0 569952 237888 77360 128 850
852 0 569984 238144 77320 154 851
853 0 569984 238400 77240 135 852
854 0 570048 238656 77240 150 853
855 0 570176 238848 77080 163 854
856 0 570336 239040 77040 135 855
857 0 570400 239296 76920 90 856
858 0 570560 239488 76880 120 857
859 0 570720 239680 76840 124 858
860 0 570912 239872 76800 102 859
861 0 571104 240064 76680 122 860
862 0 571264 240224 76520 122 861
863 0 571456 240416 76400 128 862
864 0 571552 240608 76200 104 863
865 0 571648 240832 76120 128 864
866 0 571776 241088 76080 128 865
867 0 571872 241312 75920 120 866
868 0 572096 241440 75840 166 867
869 0 572256 241632 75720 190 868
870 0 572352 241856 75640 150 869
871 0 572512 242080 75640 150 870
872 0 572736 242272 75640 140 871
873 0 572992 242400 75640 122 872
874 0 573216 242528 75520 122 873
875 0 573408 242624 75320 101 874
876 0 573536 242816 75120 122 875
877 0 573696 242976 74920 137 876
878 0 573888 243168 74840 135 877
879 0 574080 243360 74760 115 878
880 0 574304 243488 74640 135 879
881 0 574528 243552 74520 137 880
882 0 574784 243648 74440 135 881
883 0 574976 243776 74320 124 882
884 0 575168 243968 74280 137 883
885 0 575360 244160 74240 120 884
886 0 575520 244384 74200 128 885
887 0 575680 244576 74120 150 886
888 0 575936 244672 74040 124 887
889 0 576160 244736 73920 153 888
890 0 576384 244800 73800 141 889
891 0 576544 244960 73680 175 890
892 0 576736 245120 73560 139 891
893 0 576896 245280 73440 163 892
894 0 576992 245536 73440 148 893
895 0 577088 245760 73360 164 894
896 0 577184 245984 73240 156 895
897 0 577312 246176 73120 181 896
898 0 577472 246240 72880 143 897
899 0 577632 246368 72680 120 898
900 0 577824 246432 72520 104 899
901 0 578048 246528 72400 128 900
902 0 578240 246656 72280 135 901
903 0 578464 246784 72160 124 902
904 0 578656 246976 72040 122 903
905 0 578816 247104 71880 102 904
906 0 578976 247264 71760 107 905
907 0 579136 247424 71560 108 906
908 0 579264 247552 71320 101 907
909 0 579424 247712 71160 131 908
910 0 579584 247808 70960 115 909
911 0 579712 247904 70760 148 910
912 0 579840 248000 70560 166 911
913 0 580032 248160 70440 154 912
914 0 580192 248256 70240 101 913
915 0 580320 248288 70000 115 914
916 0 580544 248352 69840 156 915
917 0 580672 248480 69640 181 916
918 0 580864 248544 69480 143 917
919 0 581056 248672 69360 107 918
920 0 581152 248800 69160 108 919
921 0 581408 248800 69040 139 920
922 0 581632 248928 68960 115 921
923 0 581728 248960 68720 128 922
924 0 581696 248960 68440 150 923
925 0 581696 249120 68200 120 924
926 0 581792 249312 68040 134 925
927 0 581952 249344 67800 134 926
928 0 582176 249312 67680 140 927
929 0 582336 249280 67480 81 928
930 0 582560 249280 67320 102 929
931 0 582816 249312 67280 124 930
932 0 582912 249504 67080 86 931
933 0 582976 249696 66880 51 932
934 0 583104 249888 66760 71 933
935 0 583360 249920 66800 75 934
936 0 583616 249952 66800 51 935
937 0 583872 249952 66800 81 936
938 0 584128 250016 66760 81 937
939 0 584384 250112 66760 101 938
940 0 584608 250272 66760 107 939
941 0 584832 250432 66760 124 940
942 0 585024 250624 66720 120 941
943 0 585216 250816 66640 107 942
944 0 585408 250976 66520 90 943
945 0 585632 251104 66400 102 944
946 0 585856 251232 66320 108 945
947 0 586112 251360 66280 135 946
948 0 586368 251456 66240 163 947
949 0 586560 251616 66200 168 948
950 0 586688 251840 66120 164 949
951 0 586848 251904 65920 156 950
952 0 587040 252064 65880 136 951
953 0 587296 252128 65840 32 952
954 0 587552 252224 65840 91 953
955 0 587744 252128 66000 45 954
956 0 587904 252032 66200 51 955
957 0 588160 252000 66280 51 956
958 0 588416 252032 66320 64 957
959 0 588672 252096 66400 51 958
960 0 588896 252224 66440 60 959
961 0 589152 252320 66440 75 960
962 0 589408 252352 66440 75 961
963 0 589664 252480 66400 71 962
964 0 589888 252608 66360 60 963
965 0 590112 252736 66320 75 964
966 0 590336 252864 66320 60 965
967 0 590560 253024 66320 80 966
968 0 590784 253184 66360 75 967
969 0 591008 253312 66440 60 968
970 0 591200 253440 66560 75 969
971 0 591328 253600 66720 81 970
972 0 591488 253632 66920 86 971
973 0 591680 253568 67080 60 972
974 0 591808 253568 67240 71 973
975 0 592112 254144 67640 51 974
976 0 592096 254016 67600 51 975
977 0 592096 253920 67560 51 976
978 0 592128 254272 67680 51 975
979 0 592160 254464 67840 60 978
980 0 592288 254432 68080 64 979
981 0 592448 254496 68280 71 980
982 0 592640 254560 68440 107 981
983 0 592832 254624 68640 122 982
984 0 593024 254688 68800 139 983
985 0 593216 254848 68920 124 984
986 0 593344 255072 68960 60 985
987 0 593504 255296 69040 60 986
988 0 593696 255392 69200 71 987
989 0 593856 255488 69400 71 988
990 0 594016 255616 69600 81 989
991 0 594176 255776 69800 64 990
992 0 594336 255936 69960 71 991
993 0 594496 256128 70080 71 992
994 0 594688 256288 70240 71 993
995 0 594880 256416 70360 71 994
996 0 595136 256512 70480 71 995
997 0 595328 256672 70520 81 996
998 0 595520 256832 70600 81 997
999 0 595712 256992 70680 81 998
1000 0 595936 257152 70760 98 999
1001 0 596128 257280 70960 115 1000
1002 0 596352 257440 71040 122 1001
1003 0 596608 257568 71040 98 1002
1004 0 596832 257664 71160 101 1003
1005 0 597056 257824 71240 81 1004
1006 0 597280 257952 71320 90 1005
1007 0 597472 258048 71480 115 1006
1008 0 597696 258240 71480 104 1007
1009 0 597920 258336 71600 98 1008
1010 0 598144 258464 71680 91 1009
1011 0 598368 258592 71720 86 1010
1012 0 598592 258720 71720 98 1011
1013 0 598816 258848 71800 81 1012
1014 0 599040 258976 71920 81 1013
1015 0 599264 259104 72000 71 1014
1016 0 599488 259264 72000 71 1015
1017 0 599712 259392 72080 75 1016
1018 0 599936 259520 72080 86 1017
1019 0 600160 259648 72080 98 1018
1020 0 600416 259776 72080 90 1019
1021 0 600640 259872 72200 90 1020
1022 0 600896 259968 72240 101 1021
1023 0 601120 260096 72280 108 1022
1024 0 601344 260224 72280 120 1023
1025 0 601536 260384 72400 141 1024
1026 0 601792 260512 72360 124 1025
1027 0 602048 260576 72360 75 1026
1028 0 602304 260672 72360 64 1027
1029 0 602560 260768 72360 71 1028
1030 0 602784 260896 72320 90 1029
1031 0 603040 261024 72280 115 1030
1032 0 603264 261152 72240 60 1031
1033 0 603456 261344 72200 45 1032
1034 0 603648 261536 72120 60 1033
1035 0 603808 261728 72040 81 1034
1036 0 604000 261920 71960 71 1035
1037 0 604192 262080 71920 51 1036
1038 0 604416 262240 71840 81 1037
1039 0 604640 262400 71800 51 1038
1040 0 604800 262560 71680 51 1039
1041 0 605024 262752 71680 75 1040
1042 0 605184 262944 71560 81 1041
1043 0 605344 263136 71440 81 1042
1044 0 605504 263328 71320 75 1043
1045 0 605600 263520 71160 60 1044
1046 0 605792 263712 71120 60 1045
1047 0 605984 263904 71000 91 1046
1048 0 606176 264096 70920 90 1047
1049 0 606336 264288 70800 90 1048
1050 0 606496 264480 70680 81 1049
1051 0 606656 264672 70560 86 1050
1052 0 606784 264864 70440 98 1051
1053 0 606944 265088 70360 98 1052
1054 0 607072 265312 70280 98 1053
1055 0 607232 265504 70200 107 1054
1056 0 607328 265728 70080 98 1055
1057 0 607488 265920 70000 108 1056
1058 0 607616 266176 69960 101 1057
1059 0 607680 266432 69960 80 1058
1060 0 607776 266688 69920 128 1059
1061 0 607936 266912 69840 172 1060
1062 0 607968 267104 69680 157 1061
1063 0 608096 267328 69600 141 1062
1064 0 608096 267552 69480 124 1063
1065 0 608224 267776 69400 122 1064
1066 0 608288 268032 69360 122 1065
1067 0 608352 268256 69240 91 1066
1068 0 608416 268480 69120 107 1067
1069 0 608480 268736 69080 86 1068
1070 0 608576 268992 69000 86 1069
1071 0 608608 269216 68880 102 1070
1072 0 608672 269472 68800 107 1071
1073 0 608800 269728 68760 124 1072
1074 0 608864 269984 68680 107 1073
1075 0 608928 270240 68600 102 1074
1076 0 608928 270496 68480 122 1075
1077 0 609024 270752 68440 128 1076
1078 0 609056 271008 68400 134 1077
1079 0 609056 271264 68400 96 1078
1080 0 609056 271520 68400 96 1079
1081 0 609056 271776 68360 101 1080
1082 0 609088 272032 68280 107 1081
1083 0 609088 272288 68200 96 1082
1084 0 609088 272544 68160 102 1083
1085 0 609088 272800 68120 102 1084
1086 0 609056 273056 68080 120 1085
1087 0 609056 273312 68040 96 1086
1088 0 609024 273536 67920 96 1087
1089 0 609024 273760 67800 81 1088
1090 0 609024 274016 67760 104 1089
1091 0 609024 274240 67600 115 1090
1092 0 609024 274496 67520 124 1091
1093 0 609024 274720 67400 124 1092
1094 0 609024 274944 67280 120 1093
1095 0 609024 275200 67200 91 1094
1096 0 609056 275424 67080 91 1095
1097 0 609056 275680 67000 81 1096
1098 0 609088 275936 66960 86 1097
1099 0 609088 276192 66920 80 1098
1100 0 609120 276448 66880 86 1099
1101 0 609120 276704 66800 91 1100
1102 0 609120 276960 66720 120 1101
1103 0 609120 277216 66640 124 1102
1104 0 609120 277440 66480 104 1103
1105 0 609120 277664 66360 102 1104
1106 0 609088 277856 66200 96 1105
1107 0 609088 278080 66080 102 1106
1108 0 609088 278304 65960 81 1107
1109 0 609088 278560 65880 75 1108
1110 0 609056 278816 65800 81 1109
1111 0 608960 279040 65680 91 1110
1112 0 608896 279264 65560 107 1111
1113 0 608832 279488 65440 86 1112
1114 0 608704 279680 65280 102 1113
1115 0 608704 279936 65200 101 1114
1116 0 608704 280192 65120 80 1115
1117 0 608608 280352 64920 91 1116
1118 0 608448 280544 64800 86 1117
1119 0 608320 280576 64560 104 1118
1120 0 608192 280608 64320 122 1119
1121 0 608096 280800 64120 75 1120
1122 0 608096 281056 64040 80 1121
1123 0 608064 281312 63960 75 1122
1124 0 608032 281568 63880 60 1123
1125 0 607968 281824 63800 60 1124
1126 0 607936 282048 63680 75 1125
1127 0 607840 282272 63560 102 1126
1128 0 607744 282464 63400 108 1127
1129 0 607648 282656 63240 81 1128
1130 0 607520 282848 63080 120 1129
1131 0 607360 283040 62920 107 1130
1132 0 606656 284096 62160 60 1131
1133 0 606592 284352 62160 51 1132
1134 0 606464 284576 62120 86 1133
1135 0 606304 284768 62040 107 1134
1136 0 606208 284992 61920 91 1135
1137 0 606144 285216 61800 120 1136
1138 0 606048 285408 61600 120 1137
1139 0 605888 285600 61480 124 1138
1140 0 605728 285824 61360 107 1139
1141 0 605664 286080 61280 91 1140
1142 0 605600 286304 61120 75 1141
1143 0 605568 286560 61000 75 1142
1144 0 605408 286784 60920 86 1143
1145 0 605248 286976 60800 107 1144
1146 0 605120 287200 60680 90 1145
1147 0 605024 287360 60480 107 1146
1148 0 604896 287360 60240 98 1147
1149 0 604832 287392 60160 80 1148
1150 0 603744 287296 59960 101 1149
1151 0 603712 287328 59920 115 1150
1152 0 603488 287424 59800 98 1151
1153 0 603328 287584 59600 60 1152
1154 0 603200 287744 59400 71 1153
1155 0 603040 287808 59160 128 1154
1156 0 602944 287968 58960 122 1155
1157 0 602784 288128 58800 120 1156
1158 0 602624 288320 58640 102 1157
1159 0 602496 288512 58480 98 1158
1160 0 602368 288704 58320 120 1159
1161 0 602240 288928 58200 102 1160
1162 0 602048 289120 58120 102 1161
1163 0 601952 289344 58000 86 1162
1164 0 601824 289568 58000 81 1163
1165 0 601760 289824 57880 124 1164
1166 0 601760 290048 57760 91 1165
1167 0 601760 290272 57600 80 1166
1168 0 601760 290496 57440 96 1167
1169 0 601792 290688 57280 128 1168
1170 0 601920 290848 57080 134 1169
1171 0 602016 291008 56880 163 1170
1172 0 602048 291136 56640 98 1171
1173 0 602112 291264 56400 81 1172
1174 0 602304 291360 56200 81 1173
1175 0 602528 291520 56120 81 1174
1176 0 602720 291712 56120 81 1175
1177 0 602912 291872 56040 81 1176
1178 0 603136 291904 55880 107 1177
1179 0 603360 292000 55800 160 1178
1180 0 603520 292192 55680 202 1179
1181 0 603616 292448 55640 200 1180
1182 0 603648 292672 55520 128 1181
1183 0 603680 292864 55320 71 1182
1184 0 603712 293056 55160 96 1183
1185 0 603712 293312 55040 101 1184
1186 0 603616 293504 54840 80 1185
1187 0 603552 293728 54680 115 1186
1188 0 603488 293920 54520 98 1187
1189 0 603424 294080 54320 81 1188
1190 0 603360 294336 54240 60 1189
1191 0 603264 294560 54120 90 1190
1192 0 603200 294752 53960 101 1191
1193 0 603168 294944 53760 122 1192
1194 0 603136 295136 53600 107 1193
1195 0 603072 295360 53440 120 1194
1196 0 603040 295584 53320 96 1195
1197 0 602976 295776 53160 51 1196
1198 0 603104 295968 53000 60 1197
1199 0 603136 296224 52920 96 1198
1200 0 603104 296384 52720 64 1199
1201 0 603136 296544 52480 102 1200
1202 0 603136 296704 52280 71 1201
1203 0 603200 296896 52120 120 1202
1204 0 603360 297056 51920 90 1203
1205 0 603360 297280 51720 90 1204
1206 0 603328 297536 51640 115 1205
1207 0 603456 297696 51480 80 1206
1208 0 603584 297856 51320 102 1207
1209 0 603552 297984 51080 98 1208
1210 0 603552 298144 50880 115 1209
1211 0 603520 298272 50640 91 1210
1212 0 603488 298368 50400 137 1211
1213 0 603488 298496 50160 98 1212
1214 0 603584 298592 49920 51 1213
1215 0 603712 298752 49720 71 1214
1216 0 603840 298816 49480 45 1215
1217 0 603904 298944 49240 86 1216
1218 0 604096 299168 49200 51 1217
1219 0 604320 299264 49120 60 1218
1220 0 604320 299072 49120 32 1219
1221 0 604352 299040 48960 64 1220
1222 0 604192 299072 48720 86 1221
1223 0 604208 298992 48600 59 1222
1224 0 604224 298912 48480 32 1223
1225 0 604160 298752 48280 32 1224
1226 0 604192 298496 48160 40 1225
1227 0 604320 298528 48080 40 1226
1228 0 605232 299120 47520 36 1227
1229 0 605040 299056 47520 67 1228
1230 0 604928 299104 47480 64 1229
1231 0 604928 299296 47280 91 1230
1232 0 605056 299456 47080 108 1231
1233 0 605216 299648 46920 108 1232
1234 0 605472 299744 46960 80 1233
1235 0 605664 299840 46800 98 1234
1236 0 605760 300032 46640 102 1235
1237 0 606016 300064 46560 81 1236
1238 0 606240 300160 46480 75 1237
1239 0 606496 300160 46560 71 1238
1240 0 606752 300096 46640 51 1239
1241 0 606912 300064 46840 32 1240
1242 0 608271 301938 46880 -1 1241
1243 0 608462 301940 47680 2094 1242
1244 0 605152 299008 47560 71 1229
1245 0 605248 299104 47680 40 1244
1246 0 605152 299104 47480 32 1228
1247 0 605312 299136 47560 40 1228
1248 0 605216 299392 47640 51 1247
1249 0 604992 299552 47520 102 1248
1250 0 605216 299712 47640 32 1249
1251 0 605120 299968 47600 51 1250
1252 0 605024 300032 47520 32 1251
1253 0 604864 299584 47440 104 1249
1254 0 605088 299712 47280 71 1253
1255 0 605216 299936 47160 60 1254
1256 0 605312 300032 47120 40 1255
1257 0 604832 299584 47320 81 1253
1258 0 604896 299520 47080 51 1257
1259 0 605056 299488 46880 40 1258
1260 0 605056 299232 47000 32 1259
1261 0 605024 299040 47160 71 1260
1262 0 604960 298944 47400 45 1261
1263 0 605088 298848 47600 45 1262
1264 0 605344 298944 47680 32 1263
1265 0 605376 298944 47680 32 1264
1266 0 605088 299680 46840 32 1259
1267 0 605152 299904 46680 32 1266
1268 0 604288 298624 48480 51 1225
1269 0 604320 298592 48720 60 1268
1270 0 604011 298795 48600 64 1223
1271 0 604224 298752 48680 128 1270
1272 0 604288 298912 48480 32 1271
1273 0 604352 299104 48280 64 1272
1274 0 603952 298912 48600 75 1270
1275 0 603936 298912 48640 71 1274
1276 0 603936 298656 48640 71 1275
1277 0 603936 298496 48840 51 1276
1278 0 603904 298496 48840 51 1277
1279 0 604032 298912 48400 96 1274
1280 0 604096 298720 48240 32 1279
1281 0 604256 298528 48120 40 1280
1282 0 603904 298816 48560 32 1270
1283 0 603872 298848 48400 32 1282
1284 0 604064 298976 48720 32 1222
1285 0 603872 298816 48840 80 1284
1286 0 603776 298560 48840 51 1285
1287 0 604096 298912 49240 32 1220
1288 0 604032 298880 49280 32 1287
1289 0 604352 299296 49000 32 1220
1290 0 604576 299424 49000 32 1289
1291 0 587834 252115 65520 -1 954
1292 0 588000 252128 65320 71 1291
1293 0 588256 252160 65280 124 1292
1294 0 588416 252288 65120 98 1293
1295 0 588608 252416 64960 135 1294
1296 0 588736 252544 64760 128 1295
1297 0 588896 252608 64520 120 1296
1298 0 589056 252640 64280 140 1297
1299 0 589024 252832 64120 98 1298
1300 0 589056 253056 63960 51 1299
1301 0 589088 253312 63880 86 1300
1302 0 589088 253408 63840 75 1301
1303 0 589152 253600 63680 102 1302
1304 0 589280 253792 63480 137 1303
1305 0 589472 253888 63320 115 1304
1306 0 589696 254048 63320 139 1305
1307 0 589920 254208 63360 175 1306
1308 0 590016 254400 63200 124 1307
1309 0 589984 254624 63080 91 1308
1310 0 590048 254880 63000 124 1309
1311 0 590176 254976 62800 32 1310
1312 0 590944 256768 62480 40 1311
1313 0 590720 256960 62440 107 1312
1314 0 590752 257184 62280 124 1313
1315 0 590816 257408 62160 128 1314
1316 0 590816 257632 62040 160 1315
1317 0 590816 257888 62000 160 1316
1318 0 590720 258112 61880 160 1317
1319 0 590624 258368 61840 178 1318
1320 0 590560 258624 61760 200 1319
1321 0 590496 258816 61600 235 1320
1322 0 590592 259040 61480 226 1321
1323 0 590720 259264 61400 189 1322
1324 0 590880 259488 61360 200 1323
1325 0 590912 259744 61280 224 1324
1326 0 591008 260000 61320 235 1325
1327 0 591104 260256 61320 273 1326
1328 0 591104 260512 61280 230 1327
1329 0 591040 260736 61160 140 1328
1330 0 591072 260960 61040 102 1329
1331 0 591264 261152 61000 124 1330
1332 0 591488 261312 61000 153 1331
1333 0 591680 261504 61000 175 1332
1334 0 591808 261760 61000 175 1333
1335 0 591968 261984 61000 176 1334
1336 0 592096 262208 61040 189 1335
1337 0 592064 262464 60920 139 1336
1338 0 592096 262624 60720 141 1337
1339 0 592128 262880 60600 124 1338
1340 0 592064 263136 60520 124 1339
1341 0 592032 263392 60440 200 1340
1342 0 591904 263648 60360 172 1341
1343 0 591939 263681 60240 -1 1342
1344 0 591952 263728 60160 -1 1343
1345 0 591888 263744 60080 -1 1344
1346 0 591859 263809 60040 -1 1345
1347 0 591251 263831 60000 -1 1346
1348 0 591139 263929 59880 -1 1347
1349 0 591025 263981 59720 -1 1348
1350 0 590960 264071 59480 -1 1349
1351 0 590720 264096 59280 214 1350
1352 0 590560 264128 59080 186 1351
1353 0 590464 264288 58840 176 1352
1354 0 590336 264384 58600 157 1353
1355 0 590336 264416 58320 164 1354
1356 0 590240 264544 58120 217 1355
1357 0 590016 264608 57960 178 1356
1358 0 589888 264736 57760 204 1357
1359 0 589728 264896 57640 163 1358
1360 0 589568 265056 57440 175 1359
1361 0 589344 265152 57320 172 1360
1362 0 589152 265280 57160 202 1361
1363 0 588992 265440 57040 189 1362
1364 0 588768 265600 56960 200 1363
1365 0 588672 265856 56880 160 1364
1366 0 588544 266080 56880 156 1365
1367 0 588384 266240 56720 176 1366
1368 0 588256 266336 56680 178 1367
1369 0 588128 266528 56520 163 1368
1370 0 588000 266752 56520 200 1369
1371 0 587840 266944 56440 230 1370
1372 0 587680 267136 56400 194 1371
1373 0 587488 267296 56280 175 1372
1374 0 587264 267424 56200 175 1373
1375 0 587072 267552 56080 157 1374
1376 0 586944 267776 56080 200 1375
1377 0 586752 267968 56080 200 1376
1378 0 586560 268160 56080 200 1377
1379 0 586336 268288 56080 172 1378
1380 0 586112 268416 56120 163 1379
1381 0 585856 268512 56120 200 1380
1382 0 585600 268576 56120 207 1381
1383 0 585376 268704 56080 175 1382
1384 0 585184 268864 56000 128 1383
1385 0 584928 268992 55920 139 1384
1386 0 584768 269152 55800 153 1385
1387 0 584576 269312 55760 154 1386
1388 0 584320 269312 55720 139 1387
1389 0 584064 269312 55720 154 1388
1390 0 583808 269440 55720 166 1389
1391 0 583552 269504 55760 175 1390
1392 0 583296 269504 55720 200 1391
1393 0 583040 269440 55640 176 1392
1394 0 582784 269504 55520 134 1393
1395 0 582624 269664 55360 175 1394
1396 0 582464 269696 55160 108 1395
1397 0 582304 269696 54960 120 1396
1398 0 582080 269696 54840 224 1397
1399 0 581952 269760 54760 288 1398
1400 0 581952 269952 54560 189 1399
1401 0 581824 270176 54480 181 1400
1402 0 581728 270432 54480 166 1401
1403 0 581536 270400 54320 96 1402
1404 0 581376 270112 54400 32 1403
1405 0 581120 270048 54640 32 1404
1406 0 581024 270016 54960 32 1405
1407 0 580960 270016 54960 32 1406
1408 0 581728 270688 54520 120 1402
1409 0 581728 270944 54520 156 1408
1410 0 581728 271200 54560 101 1409
1411 0 581760 271456 54640 107 1410
1412 0 581920 271648 54720 120 1411
1413 0 582048 271872 54800 60 1412
1414 0 582048 272128 54800 75 1413
1415 0 582016 272352 54960 96 1414
1416 0 581888 272576 55000 120 1415
1417 0 581728 272800 55080 139 1416
1418 0 581600 273024 55120 175 1417
1419 0 581536 273152 55160 186 1418
1420 0 581312 273184 55040 81 1419
1421 0 581056 273248 54960 32 1420
1422 0 580832 273216 54800 51 1421
1423 0 580672 273088 54640 60 1422
1424 0 580544 272960 54520 45 1423
1425 0 581504 273408 55200 150 1419
1426 0 581504 273664 55240 124 1425
1427 0 581504 273920 55280 137 1426
1428 0 581504 274176 55280 150 1427
1429 0 581472 274432 55360 172 1428
1430 0 581376 274656 55440 140 1429
1431 0 581216 274848 55600 156 1430
1432 0 581184 275072 55720 148 1431
1433 0 581024 275232 55840 166 1432
1434 0 580864 275424 55920 124 1433
1435 0 580736 275648 55920 86 1434
1436 0 580640 275904 55880 139 1435
1437 0 580480 276096 55840 115 1436
1438 0 580288 276288 55760 166 1437
1439 0 580256 276320 55800 139 1438
1440 0 580096 276512 55680 226 1439
1441 0 579872 276640 55640 181 1440
1442 0 579648 276768 55640 140 1441
1443 0 579424 276864 55560 137 1442
1444 0 579168 276928 55520 175 1443
1445 0 578912 276960 55520 134 1444
1446 0 578752 277056 55480 134 1445
1447 0 578624 277216 55640 104 1446
1448 0 578464 277440 55720 120 1447
1449 0 578208 277568 55720 75 1448
1450 0 577952 277696 55720 51 1449
1451 0 577696 277760 55720 96 1450
1452 0 577440 277760 55720 75 1451
1453 0 577184 277792 55720 81 1452
1454 0 576928 277856 55720 104 1453
1455 0 576704 277952 55840 51 1454
1456 0 576448 278016 55880 86 1455
1457 0 576192 278144 55960 71 1456
1458 0 575936 278240 56040 80 1457
1459 0 575712 278400 56040 81 1458
1460 0 575680 278432 56040 75 1459
1461 0 575680 278432 56360 40 1460
1462 0 575616 278368 56600 60 1461
1463 0 575392 278368 56720 75 1462
1464 0 575232 278368 56920 122 1463
1465 0 575040 278240 57120 131 1464
1466 0 574912 278240 57360 96 1465
1467 0 574720 278176 57560 40 1466
1468 0 574528 278048 57680 51 1467
1469 0 574272 277952 57680 136 1468
1470 0 574080 277920 57680 131 1469
1471 0 573984 277952 57920 81 1470
1472 0 573856 277888 58160 81 1471
1473 0 573696 277792 58400 90 1472
1474 0 573696 277760 58680 81 1473
1475 0 573664 277632 58920 102 1474
1476 0 573600 277504 59160 101 1475
1477 0 573568 277472 59440 64 1476
1478 0 573440 277376 59680 98 1477
1479 0 573216 277280 59800 75 1478
1480 0 573120 277216 59920 45 1479
1481 0 572931 277144 60000 -1 1480
1482 0 573774 277157 60040 -1 1481
1483 0 573699 277112 60080 -1 1482
1484 0 573561 276993 60120 -1 1483
1485 0 573632 277056 60160 51 1484
1486 0 573440 276928 60200 71 1485
1487 0 573216 276800 60360 128 1486
1488 0 572992 276800 60480 131 1487
1489 0 572800 276896 60680 131 1488
1490 0 572608 276736 60760 139 1489
1491 0 572448 276608 60920 178 1490
1492 0 572799.06 275877.34 61720 81 1491
1493 0 572320 275136 62280 135 1492
1494 0 572368 275041 62440 -1 1493
1495 0 572366 274803 62640 -1 1494
1496 0 572308 274506 62840 -1 1495
1497 0 572254 274183 62840 -1 1496
1498 0 572421 273985 62800 -1 1497
1499 0 572796 273794 62800 -1 1498
1500 0 572901 273704 62920 -1 1499
1501 0 573022 273341 62920 -1 1500
1502 0 572275 272842 62920 -1 1501
1503 0 571710 272537 62680 -1 1502
1504 0 571633 272155 62680 -1 1503
1505 0 571640 272035 62760 -1 1504
1506 0 572128 271638 62800 -1 1505
1507 0 572363 271405 62800 -1 1506
1508 0 572734 271181 62640 -1 1507
1509 0 573228 273178 62680 -1 1501
1510 0 573927 273064 62640 -1 1509
1511 0 574268 272971 62520 -1 1510
1512 0 574330 272782 62360 -1 1511
1513 0 574366 272596 62280 -1 1512
1514 0 574406 272550 62160 -1 1513
1515 0 574471 272512 62000 -1 1514
1516 0 574476 272485 61880 -1 1515
1517 0 573888 277856 57480 101 1470
1518 0 573824 277776 57400 96 1517
1519 0 573517 277781 57400 -1 1518
1520 0 573409 277760 57440 -1 1519
1521 0 573227 277716 57440 -1 1520
1522 0 572994 277703 57440 -1 1521
1523 0 572828 277716 57440 -1 1522
1524 0 572728 277731 57480 -1 1523
1525 0 572575 277751 57560 -1 1524
1526 0 572473 277799 57600 -1 1525
1527 0 572469 277751 57680 -1 1526
1528 0 572428 277725 57720 -1 1527
1529 0 572374 277602 57800 -1 1528
1530 0 572291 277543 57920 -1 1529
1531 0 572170 277542 57920 -1 1530
1532 0 572097 277530 58000 -1 1531
1533 0 573760 277696 57320 91 1518
1534 0 573728 277440 57240 40 1533
1535 0 573824 277248 57080 60 1534
1536 0 574016 277088 57040 80 1535
1537 0 574240 276928 57040 91 1536
1538 0 574400 276736 56960 51 1537
1539 0 574400 276512 56840 40 1538
1540 0 574336 276384 56840 45 1539
1541 0 575456 278560 55960 60 1460
1542 0 575232 278688 55960 60 1541
1543 0 575008 278880 55960 71 1542
1544 0 574816 279072 55960 60 1543
1545 0 574656 279232 55920 71 1544
1546 0 574578 279318 55800 -1 1545
1547 0 574484 279398 55760 -1 1546
1548 0 574414 279627 55720 -1 1547
1549 0 574240 279904 55720 81 1548
1550 0 574208 279936 55720 80 1549
1551 0 573952 280000 55760 60 1550
1552 0 573696 280032 55800 64 1551
1553 0 573472 280160 55880 86 1552
1554 0 573216 280224 56000 75 1553
1555 0 573024 280256 56160 60 1554
1556 0 572768 280384 56200 81 1555
1557 0 572608 280544 56320 60 1556
1558 0 572416 280736 56360 98 1557
1559 0 572224 280928 56320 107 1558
1560 0 572032 281120 56320 128 1559
1561 0 571968 281376 56320 45 1560
1562 0 571808 281600 56360 98 1561
1563 0 571648 281824 56360 98 1562
1564 0 571392 281888 56400 128 1563
1565 0 571232 281856 56600 96 1564
1566 0 571328 281696 56800 32 1565
1567 0 571298 281632 56880 -1 1566
1568 0 571230 281543 56920 -1 1567
1569 0 571146 281582 57000 -1 1568
1570 0 571066 281585 57080 -1 1569
1571 0 571006 281594 57120 -1 1570
1572 0 570960 281592 57200 58 1571
1573 0 570816 281568 57320 81 1572
1574 0 570624 281536 57480 91 1573
1575 0 570400 281376 57600 163 1574
1576 0 570144 281248 57640 163 1575
1577 0 569984 281088 57840 96 1576
1578 0 569824 281120 58080 81 1577
1579 0 569632 281056 58240 81 1578
1580 0 569472 281056 58480 51 1579
1581 0 569280 281088 58680 64 1580
1582 0 569056 281088 58800 71 1581
1583 0 568832 281056 58920 51 1582
1584 0 568608 281120 59080 75 1583
1585 0 568448 281280 59240 51 1584
1586 0 568320 281376 59440 51 1585
1587 0 568192 281408 59680 64 1586
1588 0 568128 281408 59920 75 1587
1589 0 568099 281464 60000 -1 1588
1590 0 568922 281499 60040 -1 1589
1591 0 568945 281426 60080 -1 1590
1592 0 568799 281434 60120 -1 1591
1593 0 568762 281457 60160 -1 1592
1594 0 568768 281504 60240 45 1593
1595 0 568640 281600 60440 90 1594
1596 0 568416 281632 60600 101 1595
1597 0 568224 281664 60800 60 1596
1598 0 568064 281600 61000 32 1597
1599 0 567840 281600 61160 71 1598
1600 0 567680 281664 61360 51 1599
1601 0 567488 281728 61520 45 1600
1602 0 567296 281760 61720 71 1601
1603 0 567136 281792 61920 81 1602
1604 0 566944 281696 62120 81 1603
1605 0 566848 281664 62200 107 1604
1606 0 571008 281600 57160 51 1572
1607 0 578592 277152 55280 102 1446
1608 0 578464 277312 55080 128 1607
1609 0 578432 277536 54920 124 1608
1610 0 578272 277696 54720 32 1609
1611 0 578112 277856 54560 98 1610
1612 0 577952 278016 54400 136 1611
1613 0 577792 278176 54200 91 1612
1614 0 577632 278176 54000 71 1613
1615 0 577408 278272 53840 102 1614
1616 0 577216 278336 53680 104 1615
1617 0 577056 278336 53480 90 1616
1618 0 576864 278368 53280 101 1617
1619 0 576672 278400 53120 108 1618
1620 0 576480 278496 52960 96 1619
1621 0 576416 278528 52920 98 1620
1622 0 576512 278432 52680 90 1621
1623 0 576672 278624 52560 60 1622
1624 0 576800 278720 52520 60 1623
1625 0 576256 278656 52760 80 1621
1626 0 576096 278752 52560 81 1625
1627 0 576032 278784 52480 75 1626
1628 0 576288 278752 52480 120 1627
1629 0 576512 278624 52400 120 1628
1630 0 576608 278528 52360 81 1629
1631 0 576832 278496 52200 32 1630
1632 0 576896 278688 52120 32 1631
1633 0 576640 278272 52360 102 1630
1634 0 576640 278112 52160 96 1633
1635 0 576640 278112 52120 96 1634
1636 0 576640 277888 51960 75 1635
1637 0 576640 277696 51760 96 1636
1638 0 576800 277536 51600 98 1637
1639 0 576992 277440 51440 107 1638
1640 0 577216 277280 51320 120 1639
1641 0 577472 277280 51240 102 1640
1642 0 577664 277312 51040 81 1641
1643 0 577888 277440 50920 91 1642
1644 0 578016 277600 50720 75 1643
1645 0 578048 277568 50440 64 1644
1646 0 578048 277632 50160 98 1645
1647 0 578048 277728 49920 45 1646
1648 0 578048 277760 49640 71 1647
1649 0 578208 277856 49440 107 1648
1650 0 578336 278016 49280 40 1649
1651 0 578400 278272 49320 45 1650
1652 0 578560 278464 49360 51 1651
1653 0 578592 278528 49360 60 1652
1654 0 578432 278624 49560 45 1653
1655 0 578272 278720 49760 64 1654
1656 0 578176 278720 49800 51 1655
1657 0 578784 278720 49360 45 1653
1658 0 578976 278912 49320 40 1657
1659 0 579008 279008 49280 40 1658
1660 0 579020 279024 49240 -1 1659
1661 0 579006 279106 49200 -1 1660
1662 0 579026 279131 49120 -1 1661
1663 0 579007 279136 49080 -1 1662
1664 0 576448 278240 52000 60 1635
1665 0 576224 278336 51920 96 1664
1666 0 576064 278400 51720 96 1665
1667 0 575968 278496 51480 51 1666
1668 0 575840 278656 51320 60 1667
1669 0 575680 278816 51160 115 1668
1670 0 575456 278816 51080 96 1669
1671 0 575400 278822 50880 -1 1670
1672 0 575776 278784 52480 51 1627
1673 0 575520 278784 52400 51 1672
1674 0 575264 278784 52360 75 1673
1675 0 575040 278720 52200 71 1674
1676 0 574816 278720 52000 137 1675
1677 0 574592 278720 51880 168 1676
1678 0 574336 278656 51880 163 1677
1679 0 574080 278528 51920 163 1678
1680 0 573952 278368 52120 181 1679
1681 0 573824 278144 52120 32 1680
1682 0 573600 277984 52120 32 1681
1683 0 573408 277792 52120 51 1682
1684 0 573312 277728 52120 40 1683
1685 0 580096 276320 56000 64 1439
1686 0 579872 276320 56200 64 1685
1687 0 579680 276224 56400 102 1686
1688 0 579616 276096 56640 32 1687
1689 0 579616 275936 56840 32 1688
1690 0 579744 275712 56920 40 1689
1691 0 579648 275712 57160 96 1690
1692 0 579488 275808 57360 40 1691
1693 0 579392 275808 57600 131 1692
1694 0 579168 275936 57760 122 1693
1695 0 579008 276096 57880 86 1694
1696 0 579008 276128 57880 80 1695
1697 0 579872 275488 56920 45 1690
1698 0 579840 275232 56920 64 1697
1699 0 579744 274976 56920 40 1698
1700 0 579744 274720 56920 60 1699
1701 0 579744 274464 56960 75 1700
1702 0 579808 274208 57000 80 1701
1703 0 579840 273952 57000 80 1702
1704 0 579840 273696 57000 80 1703
1705 0 579808 273440 56920 81 1704
1706 0 579648 273216 56880 80 1705
1707 0 579488 273024 56920 80 1706
1708 0 579328 272832 56960 64 1707
1709 0 579264 272608 57080 60 1708
1710 0 579392 272384 57080 51 1709
1711 0 579456 272128 57160 60 1710
1712 0 579552 271872 57160 60 1711
1713 0 579584 271616 57240 51 1712
1714 0 579616 271360 57280 32 1713
1715 0 579840 271168 57280 60 1714
1716 0 580096 271168 57280 60 1715
1717 0 580352 271040 57240 60 1716
1718 0 580544 270848 57280 40 1717
1719 0 580736 270656 57240 80 1718
1720 0 580928 270464 57200 91 1719
1721 0 581152 270368 57080 122 1720
1722 0 581344 270176 57080 80 1721
1723 0 581344 269920 57080 40 1722
1724 0 581344 269696 57080 32 1723
1725 0 581760 269632 54640 200 1399
1726 0 581568 269568 54480 124 1725
1727 0 581344 269568 54320 120 1726
1728 0 581088 269472 54200 122 1727
1729 0 580928 269312 54080 71 1728
1730 0 580768 269152 53920 124 1729
1731 0 580576 268960 53800 131 1730
1732 0 580512 268704 53800 120 1731
1733 0 580320 268512 53840 80 1732
1734 0 580128 268320 53840 86 1733
1735 0 579936 268160 53920 98 1734
1736 0 579712 267968 53920 90 1735
1737 0 579488 267808 53960 120 1736
1738 0 579264 267616 54000 115 1737
1739 0 579072 267424 54000 115 1738
1740 0 578848 267264 54040 122 1739
1741 0 578592 267168 54080 107 1740
1742 0 578400 266976 54080 107 1741
1743 0 578208 266784 54000 131 1742
1744 0 578048 266560 53920 154 1743
1745 0 577952 266304 53920 139 1744
1746 0 577792 266112 54000 134 1745
1747 0 577632 265920 54080 91 1746
1748 0 577472 265760 54200 163 1747
1749 0 577312 265632 54360 178 1748
1750 0 577184 265472 54560 131 1749
1751 0 577056 265280 54680 122 1750
1752 0 576896 265120 54800 107 1751
1753 0 576704 264928 54920 98 1752
1754 0 576512 264864 55080 128 1753
1755 0 576288 264768 55200 128 1754
1756 0 576128 264736 55400 122 1755
1757 0 575904 264640 55560 143 1756
1758 0 575680 264448 55600 135 1757
1759 0 575456 264288 55640 115 1758
1760 0 575232 264128 55760 137 1759
1761 0 575040 264000 55960 139 1760
1762 0 574848 263872 56160 128 1761
1763 0 574688 263712 56360 128 1762
1764 0 574528 263552 56560 120 1763
1765 0 574368 263392 56760 80 1764
1766 0 574176 263264 56960 120 1765
1767 0 574048 263168 57160 120 1766
1768 0 573856 263104 57360 120 1767
1769 0 573632 263104 57520 91 1768
1770 0 573440 263072 57680 108 1769
1771 0 573216 263072 57800 134 1770
1772 0 573056 262976 58000 96 1771
1773 0 572896 262816 58200 115 1772
1774 0 572672 262688 58360 122 1773
1775 0 572416 262656 58360 51 1774
1776 0 572192 262528 58440 120 1775
1777 0 571936 262464 58480 120 1776
1778 0 571680 262528 58480 136 1777
1779 0 571424 262496 58560 140 1778
1780 0 571168 262464 58640 124 1779
1781 0 570944 262464 58760 120 1780
1782 0 570688 262432 58840 104 1781
1783 0 570432 262368 58960 75 1782
1784 0 570176 262336 59040 115 1783
1785 0 569920 262240 59080 120 1784
1786 0 569664 262176 59160 108 1785
1787 0 569472 262080 59360 128 1786
1788 0 569280 262240 59400 107 1787
1789 0 569024 262304 59400 134 1788
1790 0 568768 262368 59480 163 1789
1791 0 568544 262432 59600 71 1790
1792 0 568288 262432 59560 120 1791
1793 0 568064 262592 59520 124 1792
1794 0 567872 262752 59560 150 1793
1795 0 567904 262816 59320 115 1794
1796 0 567872 262976 59080 120 1795
1797 0 567872 263200 58880 96 1796
1798 0 567872 263264 58840 98 1797
1799 0 567840 263264 58560 75 1798
1800 0 567936 263360 58320 45 1799
1801 0 568096 263392 58120 81 1800
1802 0 568256 263424 57920 71 1801
1803 0 568448 263456 57760 75 1802
1804 0 568640 263488 57600 90 1803
1805 0 568832 263456 57400 90 1804
1806 0 569056 263360 57280 96 1805
1807 0 569280 263200 57200 86 1806
1808 0 569472 263008 57200 107 1807
1809 0 569728 262976 57160 128 1808
1810 0 569952 262912 57040 80 1809
1811 0 570176 262912 56880 122 1810
1812 0 570336 262848 56680 71 1811
1813 0 570528 262944 56480 51 1812
1814 0 570784 262912 56400 51 1813
1815 0 571008 262848 56280 75 1814
1816 0 571264 262912 56240 81 1815
1817 0 571456 262976 56080 96 1816
1818 0 571712 263008 56080 75 1817
1819 0 571968 262944 56080 60 1818
1820 0 572192 262944 55960 64 1819
1821 0 572416 262848 55880 81 1820
1822 0 572640 262848 55720 60 1821
1823 0 572832 262816 55560 64 1822
1824 0 572928 262816 55320 45 1823
1825 0 573056 262688 55120 60 1824
1826 0 573248 262560 54960 45 1825
1827 0 573440 262592 54760 96 1826
1828 0 573632 262560 54600 51 1827
1829 0 573856 262592 54440 71 1828
1830 0 573856 262528 54160 60 1829
1831 0 573824 262464 53920 45 1830
1832 0 573760 262304 53680 60 1831
1833 0 573600 262336 53440 51 1832
1834 0 573472 262304 53200 64 1833
1835 0 573568 262208 52960 32 1834
1836 0 573440 262016 52840 90 1835
1837 0 573216 261920 52760 75 1836
1838 0 573024 261760 52600 60 1837
1839 0 572800 261600 52480 60 1838
1840 0 572672 261376 52400 71 1839
1841 0 572640 261184 52200 81 1840
1842 0 572576 260928 52160 96 1841
1843 0 572640 260768 52360 51 1842
1844 0 572736 260576 52560 40 1843
1845 0 572768 260448 52520 60 1844
1846 0 572780 260308 52400 -1 1845
1847 0 567872 263488 59000 60 1798
1848 0 567904 263680 59200 64 1847
1849 0 567936 263872 59360 98 1848
1850 0 567968 264128 59400 115 1849
1851 0 568032 264256 59400 183 1850
1852 0 568000 264480 59520 140 1851
1853 0 568064 264672 59720 96 1852
1854 0 568096 264928 59800 81 1853
1855 0 568128 265184 59840 91 1854
1856 0 568256 265440 59800 98 1855
1857 0 568352 265696 59800 120 1856
1858 0 568480 265920 59800 153 1857
1859 0 568480 266176 59720 128 1858
1860 0 568512 266432 59720 86 1859
1861 0 568640 266656 59720 60 1860
1862 0 568800 266880 59760 80 1861
1863 0 568928 267104 59800 80 1862
1864 0 569120 267296 59720 71 1863
1865 0 569312 267456 59560 101 1864
1866 0 569344 267680 59440 91 1865
1867 0 569344 267712 59400 98 1866
1868 0 569184 267872 59200 91 1867
1869 0 568960 267968 59120 32 1868
1870 0 568704 268032 59080 80 1869
1871 0 568480 268128 59000 120 1870
1872 0 568288 268320 58960 71 1871
1873 0 568096 268480 59000 64 1872
1874 0 567904 268672 59000 60 1873
1875 0 567744 268864 59080 81 1874
1876 0 567584 269056 59160 60 1875
1877 0 567392 269216 59240 45 1876
1878 0 567200 269408 59280 51 1877
1879 0 567040 269600 59320 64 1878
1880 0 566880 269824 59360 60 1879
1881 0 566688 270016 59360 51 1880
1882 0 566496 270176 59320 32 1881
1883 0 566400 270272 59280 51 1882
1884 0 566176 270272 59400 32 1883
1885 0 565952 270272 59520 45 1884
1886 0 565728 270208 59560 45 1885
1887 0 566400 270528 59200 40 1883
1888 0 566496 270784 59120 71 1887
1889 0 566752 270880 59120 32 1888
1890 0 567008 270848 59120 40 1889
1891 0 567200 270848 59200 45 1890
1892 0 569568 267648 59280 40 1867
1893 0 569792 267552 59200 51 1892
1894 0 569984 267488 59040 45 1893
1895 0 570208 267392 58960 60 1894
1896 0 570336 267424 58720 45 1895
1897 0 570400 267456 58480 64 1896
1898 0 570432 267456 58440 64 1897
1899 0 570560 267527 58240 -1 1898
1900 0 570614 267450 58160 -1 1899
1901 0 570759 267398 58040 -1 1900
1902 0 570874 267439 57920 -1 1901
1903 0 570983 267442 57840 -1 1902
1904 0 570994 267413 57760 -1 1903
1905 0 568288 264224 59360 143 1851
1906 0 568544 264160 59360 131 1905
1907 0 568800 264096 59400 140 1906
1908 0 569056 264096 59440 120 1907
1909 0 569280 264096 59600 136 1908
1910 0 569504 264224 59720 91 1909
1911 0 569728 264256 59840 81 1910
1912 0 569984 264352 59880 81 1911
1913 0 570176 264416 59960 60 1912
1914 0 580416 269152 53720 115 1731
1915 0 580256 269312 53680 80 1914
1916 0 580064 269504 53600 148 1915
1917 0 579872 269664 53440 107 1916
1918 0 579616 269696 53400 128 1917
1919 0 579360 269792 53360 124 1918
1920 0 579104 269888 53240 139 1919
1921 0 578848 269952 53160 124 1920
1922 0 578688 270112 53000 115 1921
1923 0 578432 270176 53000 102 1922
1924 0 578176 270272 52960 91 1923
1925 0 577952 270304 52840 107 1924
1926 0 577696 270304 52840 143 1925
1927 0 577632 270304 52800 160 1926
1928 0 577472 270304 52600 101 1927
1929 0 577312 270272 52400 90 1928
1930 0 577216 270240 52280 98 1929
1931 0 576992 270240 52120 137 1930
1932 0 576832 270240 51920 131 1931
1933 0 576608 270304 51760 122 1932
1934 0 576384 270336 51640 124 1933
1935 0 576128 270272 51560 51 1934
1936 0 575936 270208 51560 71 1935
1937 0 575712 270080 51680 75 1936
1938 0 575584 269984 51880 64 1937
1939 0 575520 269888 52120 71 1938
1940 0 575456 269696 52320 71 1939
1941 0 575296 269504 52480 102 1940
1942 0 575168 269280 52520 86 1941
1943 0 575104 269024 52600 75 1942
1944 0 575104 268768 52640 101 1943
1945 0 575104 268544 52760 60 1944
1946 0 575200 268288 52720 45 1945
1947 0 575264 268096 52520 32 1946
1948 0 575318 268035 52360 -1 1947
1949 0 575376 268040 52240 -1 1948
1950 0 575460 268059 52160 -1 1949
1951 0 575546 267949 52080 -1 1950
1952 0 575968 270368 51360 120 1936
1953 0 575936 270432 51240 122 1952
1954 0 575936 270528 51000 51 1953
1955 0 575936 270592 50720 122 1954
1956 0 575936 270592 50680 140 1955
1957 0 576000 270656 50440 96 1956
1958 0 576000 270656 50160 96 1957
1959 0 576000 270656 50120 96 1958
1960 0 575968 270592 49880 71 1959
1961 0 575840 270464 49640 51 1960
1962 0 575680 270304 49440 64 1961
1963 0 575488 270240 49280 122 1962
1964 0 575328 270016 49200 140 1963
1965 0 575232 269792 49280 98 1964
1966 0 575008 269632 49280 40 1965
1967 0 574880 269600 49160 32 1966
1968 0 574895 269597 48880 -1 1967
1969 0 574891 269413 48800 -1 1968
1970 0 575057 269324 48720 -1 1969
1971 0 575829 269263 48560 -1 1970
1972 0 575885 269280 48520 -1 1971
1973 0 575936 270912 50080 64 1959
1974 0 575872 271168 50040 51 1973
1975 0 575872 271232 50040 51 1974
1976 0 575712 270464 50760 108 1956
1977 0 575456 270464 50800 86 1976
1978 0 575200 270592 50800 102 1977
1979 0 574944 270624 50800 107 1978
1980 0 574688 270720 50800 101 1979
1981 0 574432 270752 50720 115 1980
1982 0 574176 270784 50720 134 1981
1983 0 573920 270848 50720 124 1982
1984 0 573664 270848 50760 96 1983
1985 0 573408 270880 50760 107 1984
1986 0 573152 270944 50800 98 1985
1987 0 572896 270944 50800 172 1986
1988 0 572672 270784 50800 235 1987
1989 0 572480 270784 50720 166 1988
1990 0 572480 271040 50720 136 1989
1991 0 572448 271264 50840 176 1990
1992 0 572416 271296 50880 160 1991
1993 0 572448 271552 50800 163 1992
1994 0 572480 271712 50600 139 1993
1995 0 572480 271872 50400 98 1994
1996 0 572608 272032 50200 104 1995
1997 0 572768 272192 50000 128 1996
1998 0 572544 272384 50000 120 1997
1999 0 572448 272544 49800 102 1998
2000 0 572352 272672 49600 91 1999
2001 0 572224 272800 49400 86 2000
2002 0 572064 272960 49200 71 2001
2003 0 572032 272960 49040 71 2002
2004 0 571985 272976 48920 -1 2003
2005 0 571969 273001 48800 -1 2004
2006 0 572086 272996 48720 -1 2005
2007 0 572960 272224 49800 80 1997
2008 0 573152 272160 49640 60 2007
2009 0 573312 272160 49440 51 2008
2010 0 573536 272064 49280 64 2009
2011 0 573696 271872 49120 45 2010
2012 0 572352 271456 51080 40 1992
2013 0 572384 271648 51240 40 2012
2014 0 572416 271776 51480 90 2013
2015 0 572352 271776 51760 64 2014
2016 0 572224 271776 52000 81 2015
2017 0 572064 271776 52240 45 2016
2018 0 571936 271872 52440 71 2017
2019 0 571808 271968 52680 90 2018
2020 0 571808 272032 52760 134 2019
2021 0 571648 272064 52960 90 2020
2022 0 571424 272032 53120 75 2021
2023 0 571168 272000 53240 102 2022
2024 0 571136 272064 53520 32 2023
2025 0 571008 271936 53720 81 2024
2026 0 571008 271840 53960 81 2025
2027 0 571136 271712 54200 108 2026
2028 0 571296 271584 54360 81 2027
2029 0 571104 271392 54400 120 2028
2030 0 571104 271136 54400 45 2029
2031 0 571232 270880 54400 32 2030
2032 0 571424 270848 54400 32 2031
2033 0 571520 271744 54480 45 2028
2034 0 571712 271904 54520 90 2033
2035 0 571968 272000 54520 71 2034
2036 0 572160 272096 54360 45 2035
2037 0 572416 272160 54280 60 2036
2038 0 572672 272192 54200 60 2037
2039 0 572928 272224 54120 64 2038
2040 0 573184 272224 54120 75 2039
2041 0 573440 272288 54120 80 2040
2042 0 573600 272288 54120 81 2041
2043 0 573856 272288 54120 60 2042
2044 0 574080 272288 53920 96 2043
2045 0 574272 272160 53720 60 2044
2046 0 574464 272000 53640 51 2045
2047 0 574560 271744 53600 40 2046
2048 0 574528 271616 53640 45 2047
2049 0 574792 271658 53680 -1 2048
2050 0 574972 271673 53720 -1 2049
2051 0 575082 271749 53760 -1 2050
2052 0 575127 271809 53800 -1 2051
2053 0 575320 271842 53800 -1 2052
2054 0 575458 271816 53760 -1 2053
2055 0 575721 271805 53760 -1 2054
2056 0 575893 271858 53840 -1 2055
2057 0 575984 271900 53880 -1 2056
2058 0 576041 271887 53960 -1 2057
2059 0 576046 271937 54080 -1 2058
2060 0 576193 272002 54200 -1 2059
2061 0 576244 272037 54320 -1 2060
2062 0 576320 272024 54480 -1 2061
2063 0 576393 272031 54600 -1 2062
2064 0 576457 272155 54640 -1 2063
2065 0 576540 272158 54720 -1 2064
2066 0 576816 272125 54800 -1 2065
2067 0 577000 271986 54720 -1 2066
2068 0 574496 271488 53680 51 2048
2069 0 574368 271328 53680 51 2068
2070 0 573600 272512 54000 71 2042
2071 0 573760 272736 54000 75 2070
2072 0 573760 272960 53840 51 2071
2073 0 573728 273152 53640 45 2072
2074 0 573632 273312 53440 71 2073
2075 0 573632 273312 53400 71 2074
2076 0 573690 273442 53200 -1 2075
2077 0 573703 273527 53080 -1 2076
2078 0 573870 273568 53000 -1 2077
2079 0 571968 272224 52720 40 2020
2080 0 572160 272416 52720 107 2079
2081 0 572352 272544 52560 45 2080
2082 0 572352 270560 50600 128 1989
2083 0 572256 270304 50640 71 2082
2084 0 572064 270144 50600 60 2083
2085 0 571936 269952 50440 80 2084
2086 0 571776 269728 50360 81 2085
2087 0 571616 269504 50280 71 2086
2088 0 571552 269248 50320 40 2087
2089 0 571552 268992 50360 120 2088
2090 0 571082 269008 50360 -1 2089
2091 0 570944 268928 50360 32 2090
2092 0 570912 268832 50120 45 2091
2093 0 571072 268768 49880 60 2092
2094 0 571040 268544 49760 51 2093
2095 0 570848 268416 49600 60 2094
2096 0 570624 268288 49560 102 2095
2097 0 570400 268416 49400 45 2096
2098 0 570286 268477 49320 -1 2097
2099 0 570158 268566 49240 -1 2098
2100 0 571680 268768 50400 98 2089
2101 0 571744 268512 50400 104 2100
2102 0 571808 268320 50280 45 2101
2103 0 571935 268139 50200 -1 2102
2104 0 571886 268142 50160 -1 2103
2105 0 571859 268145 50120 -1 2104
2106 0 571720 268157 50080 -1 2105
2107 0 571582 268242 50000 -1 2106
2108 0 571482 268238 49960 -1 2107
2109 0 572256 270144 50840 60 2083
2110 0 572128 269920 51000 60 2109
2111 0 571936 269760 51120 32 2110
2112 0 571744 269728 51320 60 2111
2113 0 571488 269632 51400 40 2112
2114 0 571232 269632 51400 32 2113
2115 0 571040 269696 51600 60 2114
2116 0 570784 269760 51680 45 2115
2117 0 570592 269824 51840 32 2116
2118 0 570368 269920 52000 51 2117
2119 0 570176 269984 52160 45 2118
2120 0 569984 270016 52360 45 2119
2121 0 569760 270144 52400 32 2120
2122 0 569568 270336 52360 32 2121
2123 0 569344 270528 52320 40 2122
2124 0 569312 270528 52320 32 2123
2125 0 575680 270368 51240 124 1953
2126 0 575424 270240 51240 75 2125
2127 0 575328 270016 51160 51 2126
2128 0 575520 269856 51160 45 2127
2129 0 577376 270144 52080 60 1930
2130 0 577536 269984 51960 40 2129
2131 0 577600 269920 51880 60 2130
2132 0 577440 270432 52920 115 1927
2133 0 577184 270528 52920 96 2132
2134 0 576960 270592 53040 40 2133
2135 0 576704 270624 53160 32 2134
2136 0 580352 269376 53960 32 1915
2137 0 580544 269568 54040 32 2136
2138 0 580576 269568 54080 32 2137
2139 0 588064 266304 56840 101 1368
2140 0 587904 266176 57040 40 2139
2141 0 587904 266016 56920 32 2140
2142 0 590976 264160 59280 139 1351
2143 0 591200 264320 59280 122 2142
2144 0 591232 264576 59200 75 2143
2145 0 591040 264768 59200 32 2144
2146 0 589344 253312 64000 51 1301
2147 0 589600 253312 64000 32 2146
2148 0 589792 253152 64040 32 2147
2149 0 589632 253056 63840 51 2148
2150 0 589760 253248 63720 75 2149
2151 0 587904 252064 65320 45 1292
2152 0 582944 249920 66560 32 934
2153 0 582784 249920 66360 45 2152
2154 0 582656 250048 66160 51 2153
2155 0 582560 250048 65920 32 2154
2156 0 582432 250048 65680 64 2155
2157 0 582304 250144 65480 75 2156
2158 0 582144 250176 65240 81 2157
2159 0 582048 250099 65120 56 2158
2160 0 581984 250048 65040 40 2159
2161 0 581824 249952 64840 71 2160
2162 0 581728 249728 64720 80 2161
2163 0 581728 249472 64600 60 2162
2164 0 581728 249216 64520 51 2163
2165 0 581728 248992 64360 51 2164
2166 0 581824 248960 64120 75 2165
2167 0 581888 248992 63880 51 2166
2168 0 582048 248928 63680 75 2167
2169 0 582176 248736 63520 86 2168
2170 0 582272 248544 63320 75 2169
2171 0 582336 248384 63120 60 2170
2172 0 582400 248160 62960 96 2171
2173 0 582368 247488 62360 75 2172
2174 0 582368 247328 62240 108 2173
2175 0 582464 247136 62080 64 2174
2176 0 582624 246944 61920 64 2175
2177 0 582784 246848 61680 60 2176
2178 0 582779 246837 61640 62 2177
2179 0 582752 246784 61440 71 2178
2180 0 582816 246688 61200 60 2179
2181 0 582912 246528 61000 71 2180
2182 0 582976 246336 60840 140 2181
2183 0 582944 246144 60680 139 2182
2184 0 583072 245920 60560 120 2183
2185 0 583136 245664 60480 86 2184
2186 0 583232 245440 60400 80 2185
2187 0 583232 245280 60280 91 2186
2188 0 582731 244427 59760 53 2187
2189 0 582752 244576 59840 40 2188
2190 0 582816 244832 59880 51 2189
2191 0 582720 244352 59720 60 2188
2192 0 582592 244128 59640 51 2191
2193 0 582560 243872 59560 80 2192
2194 0 582592 243648 59400 81 2193
2195 0 582656 243392 59400 60 2194
2196 0 582688 243136 59440 120 2195
2197 0 582624 242912 59320 86 2196
2198 0 582496 242688 59320 80 2197
2199 0 582304 242496 59240 81 2198
2200 0 582208 242336 59040 71 2199
2201 0 582208 242176 58800 91 2200
2202 0 582144 241920 58720 150 2201
2203 0 582272 241824 58520 90 2202
2204 0 582496 241824 58320 75 2203
2205 0 582688 241696 58200 86 2204
2206 0 582816 241568 58000 96 2205
2207 0 582848 241408 57760 51 2206
2208 0 582976 241280 57560 104 2207
2209 0 583168 241248 57400 64 2208
2210 0 583328 241120 57200 60 2209
2211 0 583424 240928 57000 81 2210
2212 0 583552 240864 56760 75 2211
2213 0 583712 240832 56520 71 2212
2214 0 583712 240800 56240 51 2213
2215 0 583776 240768 56000 64 2214
2216 0 583904 240640 55800 75 2215
2217 0 584032 240448 55640 51 2216
2218 0 584128 240320 55440 101 2217
2219 0 584224 240224 55200 75 2218
2220 0 584320 240192 55080 60 2219
2221 0 584576 240128 54800 51 2220
2222 0 584736 240064 54560 75 2221
2223 0 584800 239904 54360 75 2222
2224 0 584960 239840 54120 71 2223
2225 0 585024 239680 53920 64 2224
2226 0 585088 239648 53840 64 2225
2227 0 585149 239652 53720 -1 2226
2228 0 585193 239618 53600 -1 2227
2229 0 585221 239570 53400 -1 2228
2230 0 585294 239465 53200 -1 2229
2231 0 585321 239305 53000 -1 2230
2232 0 585490 239167 52880 -1 2231
2233 0 585544 239109 52800 -1 2232
2234 0 585793 239048 52680 -1 2233
2235 0 585874 239018 52520 -1 2234
2236 0 585830 239000 52320 -1 2235
2237 0 585938 238956 52160 -1 2236
2238 0 585966 238803 51920 -1 2237
2239 0 585949 238679 51840 -1 2238
2240 0 585914 238483 51720 -1 2239
2241 0 585961 238518 51680 -1 2240
2242 0 586050 238644 51640 -1 2241
2243 0 585940 238521 51560 -1 2242
2244 0 585925 238531 51480 -1 2243
2245 0 585905 238472 51400 -1 2244
2246 0 585833 238315 51200 -1 2245
2247 0 585818 238170 50920 -1 2246
2248 0 585965 238056 50760 -1 2247
2249 0 586028 237840 50520 -1 2248
2250 0 586000 237760 50520 76 2249
2251 0 586016 237664 50440 81 2250
2252 0 586080 237632 50200 71 2251
2253 0 586048 237504 49960 64 2252
2254 0 586016 237440 49720 71 2253
2255 0 586016 237376 49440 81 2254
2256 0 586112 237184 49240 51 2255
2257 0 586272 236992 49080 71 2256
2258 0 586528 236896 49080 32 2257
2259 0 586752 236768 49040 64 2258
2260 0 586593 236874 49000 -1 2259
2261 0 586738 236770 48960 -1 2260
2262 0 586877 236735 48920 -1 2261
2263 0 586822 236673 48880 -1 2262
2264 0 586677 235759 48800 -1 2263
2265 0 586631 235737 48720 -1 2264
2266 0 586688 235712 48640 60 2265
2267 0 586816 235680 48400 81 2266
2268 0 586816 235456 48240 124 2267
2269 0 587008 235296 48280 81 2268
2270 0 587136 235104 48080 148 2269
2271 0 587328 235136 47920 120 2270
2272 0 587488 234944 47840 98 2271
2273 0 587351 235182 47760 -1 2272
2274 0 587286 235005 47680 -1 2273
2275 0 587516 234894 47640 -1 2274
2276 0 587409 234752 47520 -1 2275
2277 0 587209 234533 47440 -1 2276
2278 0 587231 234418 47360 -1 2277
2279 0 587312 234356 47240 -1 2278
2280 0 587500 234307 47120 -1 2279
2281 0 587573 234275 47040 -1 2280
2282 0 587648 234208 47000 51 2281
2283 0 587648 234080 46800 45 2282
2284 0 587712 233920 46560 60 2283
2285 0 587584 233728 46440 51 2284
2286 0 587488 233504 46360 51 2285
2287 0 587586 233606 46320 -1 2286
2288 0 587750 233628 46240 -1 2287
2289 0 587905 233667 46280 -1 2288
2290 0 588173 233654 46240 -1 2289
2291 0 588391 233667 46160 -1 2290
2292 0 588344 233766 46120 -1 2291
2293 0 588492 233665 46080 -1 2292
2294 0 588458 233670 46040 -1 2293
2295 0 583337 247206 61600 -1 2178
2296 0 583462 247280 61560 -1 2295
2297 0 583411 247368 61520 -1 2296
2298 0 583504 247359 61480 -1 2297
2299 0 582816 246848 61680 51 2177
2300 0 583040 247008 61680 60 2299
2301 0 583264 247168 61680 32 2300
2302 0 582011 250605 65120 -1 2159
2303 0 582125 250729 65040 -1 2302
2304 0 582202 250862 65000 -1 2303
2305 0 582271 250903 64960 -1 2304
2306 0 582345 250985 64920 -1 2305
2307 0 582310 251020 64880 -1 2306
2308 0 582393 251010 64840 -1 2307
2309 0 582387 251050 64800 -1 2308
2310 0 582408 251103 64760 -1 2309
2311 0 582401 251152 64680 -1 2310
2312 0 582418 251109 64560 -1 2311
2313 0 582387 251100 64480 -1 2312
2314 0 582382 251043 64360 -1 2313
2315 0 582393 251016 64280 -1 2314
2316 0 582436 251074 64160 -1 2315
2317 0 582432 251168 64080 40 2316
2318 0 582432 251264 64000 51 2317
2319 0 582528 251488 63840 51 2318
2320 0 582624 251680 63680 51 2319
2321 0 582816 251808 63480 75 2320
2322 0 583040 251808 63360 80 2321
2323 0 583232 251840 63200 75 2322
2324 0 583456 251872 63040 71 2323
2325 0 583474 251889 62960 -1 2324
2326 0 583607 251838 62880 -1 2325
2327 0 583763 251920 62840 -1 2326
2328 0 583956 251938 62800 -1 2327
2329 0 583981 251959 62760 -1 2328
2330 0 584025 251963 62720 -1 2329
2331 0 584031 251965 62680 -1 2330
2332 0 584043 251956 62640 -1 2331
2333 0 584227 251926 62520 -1 2332
2334 0 584250 251899 62480 -1 2333
2335 0 584010 251764 62440 -1 2334
2336 0 583938 251728 62400 -1 2335
2337 0 583851 251685 62360 -1 2336
2338 0 583809 251630 62320 -1 2337
2339 0 583765 251587 62240 -1 2338
2340 0 583589 251601 62120 -1 2339
2341 0 583489 251554 61960 -1 2340
2342 0 583372 251506 61880 -1 2341
2343 0 583372 251508 61840 -1 2342
2344 0 583150 251322 61800 -1 2343
2345 0 583018 251227 61760 -1 2344
2346 0 582889 251218 61720 -1 2345
2347 0 582853 251186 61560 -1 2346
2348 0 582272 250944 61480 98 2347
2349 0 582016 250976 61480 51 2348
2350 0 581760 251072 61480 51 2349
2351 0 581504 251072 61480 96 2350
2352 0 581280 251008 61320 137 2351
2353 0 581056 250912 61200 131 2352
2354 0 580832 250816 61040 71 2353
2355 0 580672 250624 61000 122 2354
2356 0 580480 250432 60920 124 2355
2357 0 580224 250400 60800 81 2356
2358 0 580032 250368 60640 60 2357
2359 0 579872 250240 60440 45 2358
2360 0 579648 250144 60280 60 2359
2361 0 579424 250048 60200 40 2360
2362 0 579168 249920 60120 86 2361
2363 0 578944 249792 60080 120 2362
2364 0 578752 249696 60000 71 2363
2365 0 578388 249700 59880 72 2364
2366 0 578368 249760 59680 140 2365
2367 0 578144 249696 59560 163 2366
2368 0 577888 249664 59480 96 2367
2369 0 577856 249536 59240 131 2368
2370 0 577984 249536 59000 80 2369
2371 0 578144 249536 58800 75 2370
2372 0 578272 249408 58600 131 2371
2373 0 578336 249504 58360 181 2372
2374 0 578400 249440 58120 32 2373
2375 0 578400 249312 57880 45 2374
2376 0 578401 249326 57800 -1 2375
2377 0 578460 249249 57720 -1 2376
2378 0 578400 249664 60000 32 2365
2379 0 581760 251168 61640 51 2350
2380 0 581888 251392 61720 60 2379
2381 0 582080 251616 61720 40 2380
2382 0 581815 251363 61800 -1 2381
2383 0 581855 251414 61840 -1 2382
2384 0 581868 251398 61880 -1 2383
2385 0 582464 250752 61400 98 2348
2386 0 582496 250528 61280 86 2385
2387 0 582560 250304 61160 81 2386
2388 0 582560 250048 61160 104 2387
2389 0 582560 249792 61120 124 2388
2390 0 582656 249536 61080 122 2389
2391 0 582848 249408 60880 136 2390
2392 0 583104 249440 60840 153 2391
2393 0 583168 249600 61040 128 2392
2394 0 583072 249600 61280 160 2393
2395 0 583040 249632 61320 122 2394
2396 0 583010 249629 61360 -1 2395
2397 0 583039 249704 61480 -1 2396
2398 0 582948 249629 60680 -1 2392
2399 0 582857 249493 60520 -1 2398
2400 0 582762 249450 60400 -1 2399
2401 0 582897 249418 60320 -1 2400
2402 0 582820 249441 60200 -1 2401
2403 0 582720 249473 60040 -1 2402
2404 0 584635 251935 62440 -1 2334
2405 0 584819 252030 62400 -1 2404
2406 0 585020 252077 62360 -1 2405
2407 0 585055 252077 62320 -1 2406
2408 0 585294 252314 62280 -1 2407
2409 0 585221 252357 62240 -1 2408
2410 0 585161 252369 62200 -1 2409
2411 0 585095 252365 62120 -1 2410
2412 0 568608 237024 78160 64 844
2413 0 568512 236992 78160 40 2412
2414 0 568832 237056 78240 40 2413
2415 0 560096 211056 100280 32 694
2416 0 560096 211104 100400 32 2415
2417 0 560320 211232 100480 60 2416
2418 0 560064 211328 100400 45 2417
2419 0 559904 211296 100200 32 2418
2420 0 560096 211040 100240 32 2415
2421 0 560192 211040 100440 40 694
2422 0 670368 166176 145960 102 173
2423 0 670496 165952 145880 80 2422
2424 0 670656 165728 145920 107 2423
2425 0 670784 165536 146120 108 2424
2426 0 670880 165344 146320 90 2425
2427 0 671072 165184 146360 81 2426
2428 0 671328 165088 146360 75 2427
2429 0 671520 165056 146520 107 2428
2430 0 671712 165024 146680 115 2429
2431 0 671872 164960 146880 108 2430
2432 0 672096 164864 147040 107 2431
2433 0 672288 164672 147120 71 2432
2434 0 672480 164480 147120 124 2433
2435 0 672704 164512 147000 137 2434
2436 0 672928 164384 146920 107 2435
2437 0 673088 164192 146800 81 2436
2438 0 673280 164032 146760 86 2437
2439 0 673536 164000 146840 137 2438
2440 0 673792 163936 146880 150 2439
2441 0 674016 163840 147000 139 2440
2442 0 674272 163776 147040 143 2441
2443 0 674464 163648 147160 128 2442
2444 0 674656 163488 147240 81 2443
2445 0 674912 163488 147280 128 2444
2446 0 675168 163456 147360 91 2445
2447 0 675424 163456 147440 104 2446
2448 0 675680 163424 147480 120 2447
2449 0 675936 163392 147520 139 2448
2450 0 676160 163328 147640 163 2449
2451 0 676384 163328 147760 143 2450
2452 0 676576 163296 147960 120 2451
2453 0 676832 163264 148000 96 2452
2454 0 677088 163232 148040 96 2453
2455 0 677344 163136 148080 150 2454
2456 0 677600 163104 148120 120 2455
2457 0 677792 162976 148320 102 2456
2458 0 678048 162944 148400 102 2457
2459 0 678304 162976 148440 128 2458
2460 0 678560 162976 148440 134 2459
2461 0 678816 162976 148440 150 2460
2462 0 679072 162912 148520 189 2461
2463 0 679328 162944 148440 186 2462
2464 0 679584 162912 148440 200 2463
2465 0 679840 162912 148400 107 2464
2466 0 680096 162912 148480 139 2465
2467 0 680352 162848 148560 164 2466
2468 0 680576 162816 148680 166 2467
2469 0 680832 162816 148760 124 2468
2470 0 681056 162816 148880 98 2469
2471 0 681248 162880 149040 122 2470
2472 0 681440 163008 149200 137 2471
2473 0 681664 163104 149280 175 2472
2474 0 681888 163200 149400 164 2473
2475 0 682080 163360 149560 120 2474
2476 0 682304 163520 149560 108 2475
2477 0 682496 163680 149600 51 2476
2478 0 682688 163872 149600 75 2477
2479 0 682912 164000 149600 45 2478
2480 0 683104 164160 149640 98 2479
2481 0 683360 164224 149680 75 2480
2482 0 683584 164352 149640 81 2481
2483 0 683840 164384 149560 166 2482
2484 0 684032 164576 149520 154 2483
2485 0 684192 164768 149360 181 2484
2486 0 684224 165024 149400 136 2485
2487 0 684416 165216 149400 202 2486
2488 0 684576 165408 149360 209 2487
2489 0 684704 165632 149280 218 2488
2490 0 684896 165792 149200 160 2489
2491 0 685088 165952 149160 163 2490
2492 0 685216 166176 149080 115 2491
2493 0 685408 166368 149080 64 2492
2494 0 685536 166592 148960 164 2493
2495 0 685664 166816 148880 166 2494
2496 0 685824 167008 148840 120 2495
2497 0 685984 167232 148840 124 2496
2498 0 686080 167456 148760 200 2497
2499 0 686080 167712 148760 175 2498
2500 0 686144 167968 148720 181 2499
2501 0 686176 168192 148560 178 2500
2502 0 686208 168416 148360 153 2501
2503 0 686240 168640 148240 122 2502
2504 0 686304 168896 148240 120 2503
2505 0 686496 169120 148240 136 2504
2506 0 686624 169312 148080 107 2505
2507 0 686624 169504 147880 75 2506
2508 0 686688 169696 147720 102 2507
2509 0 686752 169856 147480 190 2508
2510 0 686912 170016 147360 226 2509
2511 0 687040 170144 147240 209 2510
2512 0 687200 170144 147040 196 2511
2513 0 687424 170176 146920 200 2512
2514 0 687680 170240 146840 81 2513
2515 0 687872 170432 146800 90 2514
2516 0 688096 170592 146880 178 2515
2517 0 688352 170720 146880 160 2516
2518 0 688352 170720 147160 190 2517
2519 0 688512 170720 147360 128 2518
2520 0 688736 170752 147480 107 2519
2521 0 688960 170752 147680 98 2520
2522 0 689152 170816 147880 81 2521
2523 0 689312 170944 148080 60 2522
2524 0 689504 170944 148280 90 2523
2525 0 689632 170976 148520 96 2524
2526 0 689728 170944 148760 96 2525
2527 0 689888 170944 148960 90 2526
2528 0 690016 170944 149200 75 2527
2529 0 690080 171072 149440 81 2528
2530 0 690080 171232 149640 60 2529
2531 0 689952 171392 149800 40 2530
2532 0 689824 171552 149960 32 2531
2533 0 689792 171680 150200 32 2532
2534 0 689888 171712 150440 75 2533
2535 0 690016 171584 150640 32 2534
2536 0 690112 171424 150840 32 2535
2537 0 690080 171360 151080 81 2536
2538 0 690048 171392 151360 64 2537
2539 0 690016 171424 151640 51 2538
2540 0 689920 171456 151880 96 2539
2541 0 689824 171488 152120 128 2540
2542 0 689824 171360 152360 86 2541
2543 0 689856 171328 152640 128 2542
2544 0 689856 171328 152880 143 2543
2545 0 690016 171456 153040 141 2544
2546 0 690176 171616 153200 156 2545
2547 0 690272 171872 153200 120 2546
2548 0 690432 172096 153280 90 2547
2549 0 690624 172288 153320 40 2548
2550 0 690752 172512 153320 80 2549
2551 0 690784 172768 153400 86 2550
2552 0 690912 172992 153560 51 2551
2553 0 691040 173152 153760 75 2552
2554 0 691136 173312 153960 81 2553
2555 0 691328 173504 154040 71 2554
2556 0 691456 173728 154040 60 2555
2557 0 691648 173952 154040 60 2556
2558 0 691712 174016 154040 75 2557
2559 0 689664 171136 153000 135 2544
2560 0 689440 171072 153160 148 2559
2561 0 689216 171008 153320 107 2560
2562 0 689056 171008 153560 124 2561
2563 0 688832 170944 153680 51 2562
2564 0 688640 170880 153840 51 2563
2565 0 688448 170688 153840 45 2564
2566 0 688256 170496 153840 102 2565
2567 0 688160 170240 153880 224 2566
2568 0 687904 170144 153920 217 2567
2569 0 687648 170144 153880 212 2568
2570 0 687392 170112 153880 150 2569
2571 0 687136 170112 153920 176 2570
2572 0 687104 170144 153960 210 2571
2573 0 687200 169920 154080 186 2572
2574 0 687264 169728 154280 206 2573
2575 0 687392 169504 154280 140 2574
2576 0 687520 169280 154320 91 2575
2577 0 687712 169088 154440 51 2576
2578 0 687808 168832 154480 80 2577
2579 0 687840 168608 154640 45 2578
2580 0 687840 168576 154680 51 2579
2581 0 687780 168520 154760 -1 2580
2582 0 687771 168530 154840 -1 2581
2583 0 686848 170176 153960 153 2572
2584 0 686592 170176 153960 131 2583
2585 0 686336 170176 153960 128 2584
2586 0 686080 170112 153960 96 2585
2587 0 685824 170112 154000 91 2586
2588 0 685568 170144 154040 96 2587
2589 0 685312 170144 154040 90 2588
2590 0 685056 170208 154040 150 2589
2591 0 684800 170208 154080 163 2590
2592 0 684576 170240 154200 186 2591
2593 0 684384 170272 154360 240 2592
2594 0 684128 170208 154320 190 2593
2595 0 683904 170144 154240 81 2594
2596 0 684223 170334 154600 -1 2595
2597 0 684246 170331 154680 -1 2596
2598 0 688352 170720 146800 176 2517
2599 0 688448 170848 146600 189 2598
2600 0 688608 171008 146400 122 2599
2601 0 688800 171232 146360 120 2600
2602 0 688864 171424 146200 120 2601
2603 0 688960 171616 146040 153 2602
2604 0 688960 171872 146000 108 2603
2605 0 688960 172128 146000 75 2604
2606 0 689088 172320 145880 124 2605
2607 0 689184 172544 145720 198 2606
2608 0 689216 172800 145640 124 2607
2609 0 689312 173056 145640 128 2608
2610 0 689376 173312 145640 80 2609
2611 0 689408 173568 145640 108 2610
2612 0 689376 173792 145800 98 2611
2613 0 689280 174016 145920 101 2612
2614 0 689120 174176 146040 81 2613
2615 0 689088 174400 146160 75 2614
2616 0 688992 174624 146240 51 2615
2617 0 688992 174880 146320 91 2616
2618 0 688960 175136 146320 86 2617
2619 0 688864 175360 146440 120 2618
2620 0 688864 175616 146480 120 2619
2621 0 688928 175840 146640 107 2620
2622 0 688992 176064 146800 102 2621
2623 0 689056 176256 146960 81 2622
2624 0 689184 176448 147160 40 2623
2625 0 689184 176608 147400 80 2624
2626 0 689120 176768 147600 40 2625
2627 0 689088 176928 147800 86 2626
2628 0 689024 177184 147920 45 2627
2629 0 689024 177344 148120 98 2628
2630 0 689024 177600 148160 60 2629
2631 0 689088 177824 148280 148 2630
2632 0 689184 178048 148360 139 2631
2633 0 689216 178272 148480 128 2632
2634 0 689216 178432 148680 64 2633
2635 0 689152 178528 148800 136 2634
2636 0 689312 178752 148760 51 2635
2637 0 689472 178944 148680 104 2636
2638 0 689600 179136 148560 90 2637
2639 0 689728 179360 148560 60 2638
2640 0 689920 179552 148560 98 2639
2641 0 690112 179744 148560 60 2640
2642 0 690304 179936 148560 81 2641
2643 0 690496 180128 148600 81 2642
2644 0 690720 180288 148680 157 2643
2645 0 690912 180480 148680 150 2644
2646 0 691072 180672 148560 124 2645
2647 0 691232 180896 148600 135 2646
2648 0 691456 181088 148600 60 2647
2649 0 691744 181248 148720 196 2648
2650 0 691904 181408 148600 91 2649
2651 0 692096 181600 148600 75 2650
2652 0 692288 181792 148600 86 2651
2653 0 692480 181984 148600 80 2652
2654 0 692608 182208 148520 120 2653
2655 0 692768 182336 148320 124 2654
2656 0 692864 182528 148160 98 2655
2657 0 692864 182688 148160 75 2656
2658 0 692672 182688 147960 90 2657
2659 0 692576 182784 147720 96 2658
2660 0 692576 182912 147480 64 2659
2661 0 692576 183008 147240 51 2660
2662 0 692672 183168 147040 120 2661
2663 0 692864 183392 147080 217 2662
2664 0 693088 183584 147080 248 2663
2665 0 693216 183776 147240 156 2664
2666 0 693344 183968 147120 107 2665
2667 0 693504 184160 147080 230 2666
2668 0 693760 184224 147120 183 2667
2669 0 694016 184224 147120 96 2668
2670 0 694272 184224 147120 122 2669
2671 0 694528 184160 147120 176 2670
2672 0 694624 184160 147040 218 2671
2673 0 694784 184064 146840 131 2672
2674 0 694944 184032 146640 160 2673
2675 0 695072 184064 146400 150 2674
2676 0 695264 184064 146200 104 2675
2677 0 695424 184064 146000 45 2676
2678 0 695584 184160 145800 190 2677
2679 0 695744 184224 145600 224 2678
2680 0 695872 184320 145440 227 2679
2681 0 696032 184480 145320 163 2680
2682 0 696288 184544 145320 108 2681
2683 0 696544 184640 145440 96 2682
2684 0 696800 184736 145440 91 2683
2685 0 697024 184832 145360 80 2684
2686 0 697280 184928 145360 60 2685
2687 0 697504 185088 145360 71 2686
2688 0 697632 185152 145440 75 2687
2689 0 695840 184160 145200 51 2680
2690 0 695840 184128 145120 51 2689
2691 0 696064 184224 145000 164 2690
2692 0 696288 184096 144920 102 2691
2693 0 696480 183904 144840 86 2692
2694 0 696704 183744 144760 136 2693
2695 0 695712 184000 144880 32 2690
2696 0 695616 183840 144680 115 2695
2697 0 695552 183648 144480 115 2696
2698 0 695616 183424 144360 80 2697
2699 0 695648 183264 144200 51 2698
2700 0 695629 183247 144160 -1 2699
2701 0 695632 183217 144120 -1 2700
2702 0 695630 183109 144040 -1 2701
2703 0 695456 182613 143960 -1 2702
2704 0 695413 182498 143920 -1 2703
2705 0 695469 182617 143760 -1 2704
2706 0 695437 182494 143640 -1 2705
2707 0 695072 182624 143640 60 2706
2708 0 694912 182784 143760 32 2707
2709 0 694752 182976 143720 45 2708
2710 0 694944 183040 143640 32 2709
2711 0 695517 182228 143600 -1 2706
2712 0 696384 181920 143680 60 2711
2713 0 696224 181920 143640 102 2712
2714 0 696000 181856 143520 197 2713
2715 0 695968 181600 143440 124 2714
2716 0 696000 181376 143560 163 2715
2717 0 696160 181216 143720 80 2716
2718 0 695200 183936 146680 122 2674
2719 0 695456 183936 146720 80 2718
2720 0 695680 183872 146840 32 2719
2721 0 695744 183840 147080 32 2720
2722 0 695584 183808 147280 60 2721
2723 0 695520 183904 147400 40 2722
2724 0 694880 184224 147160 150 2672
2725 0 695136 184320 147160 107 2724
2726 0 695360 184448 147200 96 2725
2727 0 695584 184384 147240 60 2726
2728 0 692896 183744 146960 185 2664
2729 0 692800 183872 146760 157 2728
2730 0 692768 184064 146560 150 2729
2731 0 692864 184192 146360 122 2730
2732 0 692896 184352 146160 136 2731
2733 0 692864 184544 146120 98 2732
2734 0 692948 184546 145960 -1 2733
2735 0 693001 184476 145880 -1 2734
2736 0 693056 182720 148360 60 2657
2737 0 693280 182720 148560 51 2736
2738 0 693472 182656 148760 32 2737
2739 0 693600 182560 148960 51 2738
2740 0 693824 182560 149160 91 2739
2741 0 693984 182464 149360 86 2740
2742 0 694208 182368 149480 101 2741
2743 0 694464 182304 149520 80 2742
2744 0 694720 182272 149600 101 2743
2745 0 694912 182176 149800 102 2744
2746 0 695072 182080 150000 163 2745
2747 0 695136 181824 150080 154 2746
2748 0 695168 181568 150080 202 2747
2749 0 695392 181440 150080 208 2748
2750 0 695584 181472 149880 178 2749
2751 0 695808 181472 149760 175 2750
2752 0 696000 181344 149640 175 2751
2753 0 695968 181120 149640 60 2752
2754 0 691008 180416 148920 131 2645
2755 0 691008 180384 149200 176 2754
2756 0 691232 180352 149320 150 2755
2757 0 691488 180416 149240 156 2756
2758 0 691744 180512 149280 204 2757
2759 0 692000 180576 149400 156 2758
2760 0 692032 180576 149400 148 2759
2761 0 689088 178496 149040 32 2635
2762 0 689088 178464 149320 71 2761
2763 0 689088 178464 149600 64 2762
2764 0 688992 178592 149840 75 2763
2765 0 688928 178720 150080 90 2764
2766 0 688992 178656 150360 91 2765
2767 0 689216 178496 150480 40 2766
2768 0 689216 178240 150600 51 2767
2769 0 689408 178144 150760 75 2768
2770 0 689472 178144 151040 98 2769
2771 0 689472 178048 151280 128 2770
2772 0 689568 177920 151480 80 2771
2773 0 689568 177792 151720 60 2772
2774 0 689568 177696 151960 60 2773
2775 0 689536 177600 152200 90 2774
2776 0 689472 177568 152440 75 2775
2777 0 689536 177440 152680 102 2776
2778 0 689632 177280 152880 98 2777
2779 0 689664 177120 153080 102 2778
2780 0 689696 176960 153320 122 2779
2781 0 689696 176832 153560 124 2780
2782 0 689760 176832 153840 137 2781
2783 0 689920 176928 154040 166 2782
2784 0 690112 176736 154040 139 2783
2785 0 690272 176608 153840 122 2784
2786 0 690528 176576 153760 71 2785
2787 0 690784 176576 153720 80 2786
2788 0 691040 176576 153720 86 2787
2789 0 689440 173312 145560 98 2610
2790 0 689600 173376 145360 157 2789
2791 0 689856 173472 145360 163 2790
2792 0 690048 173536 145160 134 2791
2793 0 690304 173568 145080 128 2792
2794 0 690528 173568 144880 115 2793
2795 0 690784 173600 144760 86 2794
2796 0 690976 173664 144560 163 2795
2797 0 691168 173760 144400 163 2796
2798 0 691360 173824 144240 102 2797
2799 0 691520 173824 144040 80 2798
2800 0 691456 174016 143560 60 2799
2801 0 691424 174080 143280 96 2800
2802 0 691328 174208 143080 124 2801
2803 0 691200 174368 142880 101 2802
2804 0 691168 174528 142680 122 2803
2805 0 691200 174688 142440 86 2804
2806 0 691296 174720 142160 128 2805
2807 0 691296 174784 141880 101 2806
2808 0 691328 174880 141640 98 2807
2809 0 691296 174944 141400 156 2808
2810 0 691200 175136 141200 168 2809
2811 0 691040 175296 141040 150 2810
2812 0 690816 175264 141160 81 2811
2813 0 690656 175328 141360 51 2812
2814 0 690496 175232 141560 45 2813
2815 0 690496 175168 141680 71 2814
2816 0 690880 175328 140840 104 2811
2817 0 690688 175360 140680 124 2816
2818 0 690464 175392 140560 96 2817
2819 0 690304 175360 140320 134 2818
2820 0 690176 175360 140080 101 2819
2821 0 690016 175360 139880 101 2820
2822 0 689792 175360 139680 96 2821
2823 0 689568 175360 139520 101 2822
2824 0 689312 175392 139440 90 2823
2825 0 689056 175456 139320 81 2824
2826 0 688832 175520 139200 75 2825
2827 0 688576 175584 139200 102 2826
2828 0 688320 175552 139080 120 2827
2829 0 688096 175488 138960 120 2828
2830 0 687872 175392 138840 102 2829
2831 0 687712 175264 138680 120 2830
2832 0 687520 175072 138600 107 2831
2833 0 687328 174880 138520 124 2832
2834 0 687168 174752 138360 164 2833
2835 0 687008 174688 138160 128 2834
2836 0 686848 174624 137920 181 2835
2837 0 686816 174720 137680 164 2836
2838 0 686848 174656 137440 258 2837
2839 0 686720 174400 137480 108 2838
2840 0 686528 174208 137480 71 2839
2841 0 686336 174016 137480 107 2840
2842 0 686112 173984 137360 81 2841
2843 0 685952 173792 137200 102 2842
2844 0 685824 173632 137040 81 2843
2845 0 685632 173440 137000 60 2844
2846 0 685408 173280 136920 81 2845
2847 0 685184 173120 136880 86 2846
2848 0 684960 172960 136840 75 2847
2849 0 684768 172800 136800 80 2848
2850 0 684576 172704 136640 128 2849
2851 0 684320 172640 136560 128 2850
2852 0 684160 172480 136360 60 2851
2853 0 684032 172384 136160 81 2852
2854 0 683968 172384 135880 51 2853
2855 0 683968 172384 135760 60 2854
2856 0 683744 172384 135640 196 2855
2857 0 683520 172256 135640 267 2856
2858 0 683392 172032 135680 288 2857
2859 0 683200 171872 135760 251 2858
2860 0 682976 171712 135800 186 2859
2861 0 682752 171648 135960 226 2860
2862 0 682496 171584 135960 178 2861
2863 0 682304 171520 135800 202 2862
2864 0 682112 171584 135640 217 2863
2865 0 681856 171584 135600 153 2864
2866 0 681664 171552 135560 107 2865
2867 0 684128 172480 135560 124 2855
2868 0 684288 172640 135360 128 2867
2869 0 684480 172768 135200 153 2868
2870 0 684672 172768 135000 104 2869
2871 0 684800 172736 134760 214 2870
2872 0 684832 172704 134720 224 2871
2873 0 684832 172800 134440 273 2872
2874 0 684736 172960 134240 228 2873
2875 0 684768 173120 134040 172 2874
2876 0 684832 173344 133880 40 2875
2877 0 684832 173504 133680 45 2876
2878 0 684832 173632 133440 60 2877
2879 0 684832 173792 133240 60 2878
2880 0 684832 173952 133000 32 2879
2881 0 684800 174208 132960 32 2880
2882 0 684864 174464 132840 45 2881
2883 0 685024 174624 132680 71 2882
2884 0 685024 174720 132680 86 2883
2885 0 684480 172896 134400 197 2874
2886 0 684256 173024 134360 202 2885
2887 0 684032 173152 134440 107 2886
2888 0 683840 173312 134520 40 2887
2889 0 683648 173376 134680 75 2888
2890 0 683616 173344 134720 80 2889
2891 0 685024 172512 134760 164 2872
2892 0 685152 172288 134760 96 2891
2893 0 685248 172032 134760 60 2892
2894 0 685312 171776 134800 75 2893
2895 0 685344 171520 134800 80 2894
2896 0 685376 171296 134960 60 2895
2897 0 685376 171040 135040 75 2896
2898 0 685248 170816 135040 60 2897
2899 0 685088 170592 135080 80 2898
2900 0 684992 170368 135200 64 2899
2901 0 684928 170112 135240 51 2900
2902 0 684896 169920 135440 64 2901
2903 0 684896 169760 135640 122 2902
2904 0 684960 169728 135880 148 2903
2905 0 684992 169760 136160 124 2904
2906 0 685024 169824 136400 51 2905
2907 0 686880 174816 137360 208 2838
2908 0 686976 174944 137120 157 2907
2909 0 687136 175008 136920 189 2908
2910 0 687200 175264 136920 163 2909
2911 0 687136 175456 137080 98 2910
2912 0 687136 175680 137200 60 2911
2913 0 686944 175872 137320 32 2912
2914 0 686912 175936 137400 64 2913
2915 0 687168 175008 136760 148 2909
2916 0 687296 174880 136560 134 2915
2917 0 687456 174912 136320 102 2916
2918 0 687520 175072 136120 128 2917
2919 0 687584 175232 135920 75 2918
2920 0 687648 175456 135760 51 2919
2921 0 687680 175712 135680 80 2920
2922 0 687680 175968 135600 75 2921
2923 0 687680 176224 135520 81 2922
2924 0 687648 176480 135520 153 2923
2925 0 687616 176736 135600 198 2924
2926 0 687520 176992 135640 166 2925
2927 0 687616 177248 135680 166 2926
2928 0 687744 177472 135680 108 2927
2929 0 687904 177664 135640 150 2928
2930 0 687968 177920 135640 150 2929
2931 0 688032 178176 135680 135 2930
2932 0 688160 178400 135720 217 2931
2933 0 688160 178656 135720 153 2932
2934 0 688320 178816 135840 163 2933
2935 0 688544 178688 135760 156 2934
2936 0 688704 178656 135560 75 2935
2937 0 688768 178624 135320 163 2936
2938 0 688928 178624 135120 128 2937
2939 0 689088 178752 134920 122 2938
2940 0 689216 178848 134720 81 2939
2941 0 689376 179008 134520 120 2940
2942 0 689536 179040 134320 45 2941
2943 0 689760 179072 134200 75 2942
2944 0 689952 179168 134040 90 2943
2945 0 690112 179200 133840 98 2944
2946 0 690272 179296 133640 75 2945
2947 0 690432 179392 133400 90 2946
2948 0 690560 179456 133240 71 2947
2949 0 690606 179548 133120 -1 2948
2950 0 690577 179525 133040 -1 2949
2951 0 688416 178944 135960 124 2934
2952 0 688480 179168 136120 60 2951
2953 0 688480 179424 136160 86 2952
2954 0 688448 179680 136200 80 2953
2955 0 688416 179936 136240 139 2954
2956 0 688320 180128 136400 185 2955
2957 0 688320 180352 136520 163 2956
2958 0 688224 180544 136680 259 2957
2959 0 688000 180736 136680 256 2958
2960 0 687840 180960 136600 197 2959
2961 0 687584 181024 136600 139 2960
2962 0 687328 181024 136560 134 2961
2963 0 687072 181056 136560 96 2962
2964 0 686848 181216 136560 96 2963
2965 0 686656 181440 136560 101 2964
2966 0 686496 181664 136560 205 2965
2967 0 686272 181824 136640 140 2966
2968 0 686080 181920 136840 128 2967
2969 0 685888 182112 136880 81 2968
2970 0 685696 182304 136960 104 2969
2971 0 685440 182400 136960 229 2970
2972 0 685312 182336 136720 163 2971
2973 0 685344 182240 136480 166 2972
2974 0 685504 182144 136280 102 2973
2975 0 685600 182080 136040 32 2974
2976 0 685664 182016 135800 60 2975
2977 0 685696 182016 135520 32 2976
2978 0 685728 182176 135280 40 2977
2979 0 685920 182368 135160 32 2978
2980 0 685920 182624 135120 98 2979
2981 0 686016 182752 135160 160 2980
2982 0 685408 182432 136960 219 2971
2983 0 685312 182688 137040 150 2982
2984 0 685184 182848 137240 81 2983
2985 0 685024 182848 137440 101 2984
2986 0 684864 182976 137640 115 2985
2987 0 685024 183040 137840 32 2986
2988 0 685184 183008 138040 60 2987
2989 0 685216 183040 138080 60 2988
2990 0 684768 183104 137800 75 2986
2991 0 684736 183168 137720 45 2990
2992 0 684736 183424 137640 51 2991
2993 0 684640 183648 137720 32 2992
2994 0 684608 183104 138000 90 2990
2995 0 684448 183232 138160 75 2994
2996 0 684192 183232 138200 75 2995
2997 0 684000 183328 138360 75 2996
2998 0 683808 183520 138480 98 2997
2999 0 683648 183680 138680 60 2998
3000 0 683424 183712 138800 71 2999
3001 0 683232 183552 138840 51 3000
3002 0 683040 183392 138880 71 3001
3003 0 682848 183232 139000 60 3002
3004 0 682592 183168 139040 32 3003
3005 0 682400 183200 139200 64 3004
3006 0 682144 183168 139240 60 3005
3007 0 681888 183040 139280 32 3006
3008 0 681792 182944 139280 40 3007
3009 0 686720 170080 147160 178 2510
3010 0 686624 170208 146960 140 3009
3011 0 686432 170400 146880 101 3010
3012 0 686208 170528 146760 98 3011
3013 0 685984 170720 146760 148 3012
3014 0 685792 170912 146680 197 3013
3015 0 685536 170976 146600 178 3014
3016 0 685312 170976 146480 196 3015
3017 0 685056 171040 146360 206 3016
3018 0 684928 171040 146120 181 3017
3019 0 684864 171104 145880 202 3018
3020 0 685024 171232 145720 178 3019
3021 0 685184 171232 145520 163 3020
3022 0 685088 171104 145280 181 3021
3023 0 685024 171040 145040 115 3022
3024 0 684864 170944 144840 96 3023
3025 0 684832 170912 144560 71 3024
3026 0 684672 170880 144320 45 3025
3027 0 684576 170912 144200 45 3026
3028 0 684649 170945 144120 -1 3027
3029 0 684578 170971 144080 -1 3028
3030 0 684548 171005 144040 -1 3029
3031 0 684458 171013 143960 -1 3030
3032 0 684429 171010 143920 -1 3031
3033 0 672448 167936 146840 98 162
3034 0 672320 168000 146600 40 3033
3035 0 671840 168128 146760 32 3034
3036 0 672192 168480 147400 163 159
3037 0 672160 168608 147160 134 3036
3038 0 672000 168672 146960 160 3037
3039 0 671808 168640 146800 186 3038
3040 0 671584 168768 146680 164 3039
3041 0 671424 168960 146640 178 3040
3042 0 671360 169120 146440 156 3041
3043 0 671392 169248 146200 163 3042
3044 0 671488 169344 146160 124 3043
3045 0 671604 169456 146000 -1 3044
3046 0 672608 168128 148840 98 152
3047 0 672544 167904 148960 60 3046
3048 0 672448 167744 149160 51 3047
3049 0 672448 167488 149280 71 3048
3050 0 672384 167456 149560 60 3049
3051 0 672224 167552 149760 32 3050
3052 0 672064 167712 149960 32 3051
3053 0 671968 167776 150120 64 3052
3054 0 671944 167824 150240 -1 3053
3055 0 672006 167746 150320 -1 3054
3056 0 679776 168544 155120 75 1
3057 0 679872 168576 155360 64 3056
3058 0 680032 168512 155560 64 3057
3059 0 680192 168544 155760 32 3058
3060 0 680288 168512 156000 60 3059
3061 0 680416 168448 156240 90 3060
3062 0 680480 168352 156480 75 3061
3063 0 680576 168256 156720 45 3062
3064 0 680736 168192 156960 51 3063
3065 0 680800 168160 157200 45 3064
3066 0 680832 168128 157480 45 3065
3067 0 680864 168128 157760 64 3066
3068 0 680864 168224 158000 45 3067
3069 0 680928 168192 158240 122 3068
3070 0 680960 168192 158520 45 3069
3071 0 681024 168256 158760 32 3070
3072 0 681024 168320 159040 45 3071
3073 0 681024 168384 159320 71 3072
3074 0 680896 168384 159560 75 3073
3075 0 680768 168416 159800 60 3074
3076 0 680768 168544 160040 71 3075
3077 0 680768 168576 160240 60 3076
