# Supplementary material for: Connectomics Analysis Reveals First-, Second-, and Third-Order Thermosensory and Hygrosensory Neurons in the Adult Drosophila Brain
Source: Curr Biol. 2020 Aug 17;30(16):3167–3182.e4. doi: 10.1016/j.cub.2020.06.028 (PMC7443704; doi:10.1016/j.cub.2020.06.028)
Supplement: Data S1. Skeletons and Meshes, Related to STAR Methods — marin2020-skeletons contains files describing the morphology of each neuron in this study (in FAFB14 space, .swc format). glomeruli_meshes contains the glomerular meshes (in FAFB14 space, .stl format). neuropil_meshes contains the glomerular meshes (in FAFB14 space, .stl format). [file mmc5.zip › VP_SI/marin2020-skeletons/1309241.swc]

# SWC format file
# based on specifications at http://www.neuronland.org/NLMorphologyConverter/MorphologyFormats/SWC/Spec.html
# Created by nat::write.neuron.swc
# PointNo Label X Y Z Radius Parent 
1 0 325207 187271.77 138840 2008 -1
2 0 325133.66 187370.84 139520 -1 1
3 0 325938.22 187593.2 140680 -1 2
4 0 326611.38 186997.17 141440 -1 3
5 0 327106.75 186348.56 142120 -1 4
6 0 326996.53 186460.53 142360 -1 5
7 0 326941.44 186787.81 143000 -1 6
8 0 327535.25 186445.73 143160 -1 7
9 0 328142.03 185980.36 143200 -1 8
10 0 329392.34 185701.1 143280 -1 9
11 0 330731.25 185501.5 143440 -1 10
12 0 331080.62 185141.27 143760 -1 11
13 0 331198.12 185037.62 143920 -1 12
14 0 331401.22 185015.38 143960 -1 13
15 0 331735.97 184663.88 144200 -1 14
16 0 332545.2 184340.2 145000 -1 15
17 0 333058.78 183936.75 145120 -1 16
18 0 333752.4 183555.88 145160 -1 17
19 0 335640.38 183662.4 145160 -1 18
20 0 336789.06 184129.62 145280 -1 19
21 0 337482.7 184720.77 145480 -1 20
22 0 338258.4 185017.83 145680 -1 21
23 0 338479.75 185172.47 145720 -1 22
24 0 339079.25 185080.22 145760 -1 23
25 0 339417.03 185060.77 145800 -1 24
26 0 339583.28 185096.83 146000 -1 25
27 0 340017.2 184810.97 146120 -1 26
28 0 341096.4 184496.55 146280 -1 27
29 0 341537.84 184515.69 146560 -1 28
30 0 341783.2 184600.48 146840 -1 29
31 0 341823.25 184614.9 147240 -1 30
32 0 341710.9 184520.19 147520 -1 31
33 0 341422 184363.1 147840 -1 32
34 0 341039.72 184433.12 148360 -1 33
35 0 340506.34 184340.28 148760 -1 34
36 0 340265.38 184607 149040 -1 35
37 0 340458 185357.36 149560 -1 36
38 0 341212.22 186333.1 149640 -1 37
39 0 342893.03 186882.03 149880 -1 38
40 0 344138.1 186606.36 150560 -1 39
41 0 344935.34 185896.47 151120 -1 40
42 0 345450.53 185731.64 151680 -1 41
43 0 346107.88 185492.34 152200 -1 42
44 0 346798.53 185258.77 153080 -1 43
45 0 347515.53 185219.98 153720 -1 44
46 0 348364.66 185030.23 154360 -1 45
47 0 348726.3 185104.11 154520 -1 46
48 0 349291.53 185165.31 154840 -1 47
49 0 349969.78 184964.42 155320 -1 48
50 0 350079.22 184952.12 155640 -1 49
51 0 350118.66 184844.67 156000 -1 50
52 0 350166 184705.28 156280 -1 51
53 0 350469.53 184729.03 156720 -1 52
54 0 350526.03 184670.2 156880 -1 53
55 0 350549.38 184681.8 156960 -1 54
56 0 350647.56 184517.12 157200 -1 55
57 0 350870.75 184428.64 157680 -1 56
58 0 351258.75 184515.7 158120 -1 57
59 0 351356.38 184420.61 158400 -1 58
60 0 351523.53 184228.34 158680 -1 59
61 0 351787.38 184087.02 158880 -1 60
62 0 351934.38 184083.45 159160 -1 61
63 0 352081.4 183943.7 159480 -1 62
64 0 352234.6 183862.06 159840 -1 63
65 0 352364.88 183983.6 160560 -1 64
66 0 352506.8 184361.83 161120 -1 65
67 0 352737.9 184493.7 161520 -1 66
68 0 352982.8 184692.08 162040 -1 67
69 0 353371.6 185030.53 163320 -1 68
70 0 353596.7 183925.97 165720 -1 69
71 0 353449.47 183718.36 166200 -1 70
72 0 352342 183140.62 166320 -1 71
73 0 352946.8 183448.89 166360 -1 72
74 0 353005.9 183516.69 166440 -1 73
75 0 352924.22 183238.25 166800 -1 74
76 0 352878.78 183205.72 167080 -1 75
77 0 352921.44 183149.64 167480 -1 76
78 0 352967.8 183014.22 168280 -1 77
79 0 352945.22 182894.31 168560 -1 78
80 0 353028.3 182873.2 168720 -1 79
81 0 352993.25 182826.72 169160 -1 80
82 0 352857.94 182742.28 169760 -1 81
83 0 352710.16 182833.19 170240 -1 82
84 0 352549.8 182836.83 170640 -1 83
85 0 352487.5 182861.47 171200 -1 84
86 0 352222.8 182831.16 171840 -1 85
87 0 351999.53 182837.39 172200 -1 86
88 0 351890.53 182778.39 172680 -1 87
89 0 351777.7 182748.89 173400 -1 88
90 0 351607.16 182512.69 173680 -1 89
91 0 351663.84 182297.31 173920 -1 90
92 0 351977 182205.44 174360 -1 91
93 0 352202.75 182066.5 174520 -1 92
94 0 352345.12 181952.17 174840 -1 93
95 0 352605.66 181699.8 175040 -1 94
96 0 352840.75 181698.73 175280 -1 95
97 0 352963.28 181540 175480 -1 96
98 0 353200.56 181409.08 175720 -1 97
99 0 353417.7 181270.36 175960 -1 98
100 0 353597.6 181134.44 176240 -1 99
101 0 353588.72 180921.38 176520 -1 100
102 0 353498.6 180577.86 176720 -1 101
103 0 353370.9 180376 176920 -1 102
104 0 353259.78 180230.73 177080 -1 103
105 0 353303.62 179990.53 177640 -1 104
106 0 353383.56 179965.28 177960 -1 105
107 0 353370.28 179940.27 178200 -1 106
108 0 353515.88 179755.64 178560 -1 107
109 0 353692.66 179398.27 178920 -1 108
110 0 353850.28 178947.47 179360 -1 109
111 0 353964.1 178546.95 179680 -1 110
112 0 354225.84 178394.05 179920 -1 111
113 0 354516.38 178299.75 180240 -1 112
114 0 354755.94 178178.5 180480 -1 113
115 0 355079.84 178086.77 180840 -1 114
116 0 355567.53 177894.53 181640 -1 115
117 0 355928.78 177430.08 182320 -1 116
118 0 356161.2 177053.94 182560 -1 117
119 0 356459.25 176647.98 182800 -1 118
120 0 356769.06 176359.28 183040 -1 119
121 0 356996 175879.12 183520 -1 120
122 0 357132.62 175782.5 183800 -1 121
123 0 357104.06 175691.06 184080 -1 122
124 0 356904.78 175511.83 184280 -1 123
125 0 356767.88 175451.1 184640 -1 124
126 0 356223.6 175118.78 184840 -1 125
127 0 356099.7 175259.3 185440 -1 126
128 0 356155.94 175163.44 185760 -1 127
129 0 355940.2 174530.75 185880 -1 128
130 0 355889.88 174033 186120 -1 129
131 0 355827.4 173815.56 186240 -1 130
132 0 355615.38 173383.61 186240 -1 131
133 0 355895.56 173103.14 186280 -1 132
134 0 355425.53 173294.27 186960 -1 131
135 0 355051.72 172979.58 187280 -1 134
136 0 354987.88 172811.1 187520 -1 135
137 0 354935.06 172420.2 188000 -1 136
138 0 355063.12 172138.19 188240 -1 137
139 0 355242.06 171982.47 188520 -1 138
140 0 355454.25 171870.55 188880 -1 139
141 0 355660.4 171786.56 189160 -1 140
142 0 355747.16 171527.08 189480 -1 141
143 0 355743.4 171187.28 189680 -1 142
144 0 355751.16 170842.78 190160 -1 143
145 0 355811.3 170254.9 190320 -1 144
146 0 356142.28 169893.77 190600 -1 145
147 0 356424.3 169814.97 191240 -1 146
148 0 356675 169638.33 191560 -1 147
149 0 356727.84 169597.5 191720 -1 148
150 0 356862.3 169706.78 191880 -1 149
151 0 356919 169679.66 192160 -1 150
152 0 356930.28 169564.05 192400 -1 151
153 0 357011.53 169259.88 192800 -1 152
154 0 356961.84 168854.7 193080 -1 153
155 0 356938 168589.11 193240 -1 154
156 0 356173.12 168232.11 193240 -1 155
157 0 357027.9 168507.81 193440 -1 155
158 0 357152.47 168271.27 193600 -1 157
159 0 357326.47 167535.3 194520 -1 158
160 0 357718.66 167108.81 195120 -1 159
161 0 358084.78 166738.28 195520 -1 160
162 0 358865.25 166063.97 195960 -1 161
163 0 359377.9 165448.89 196240 -1 162
164 0 359797.8 165247.44 196480 -1 163
165 0 360369.94 165138.6 196600 -1 164
166 0 361577.7 164496.94 196760 -1 165
167 0 362998.25 164033 196920 -1 166
168 0 363722.25 163856.9 197160 -1 167
169 0 364212.1 163735.39 197400 -1 168
170 0 363571.84 163215.56 197400 -1 169
171 0 363359.2 162828.06 197560 -1 170
172 0 363221.3 162717.98 197760 -1 171
173 0 363225 162688 197880 -1 172
174 0 363181 162640 198000 -1 173
175 0 363045 162636 198160 -1 174
176 0 362989 162564 198280 -1 175
177 0 362953 162488 198400 -1 176
178 0 362841 162448 198520 -1 177
179 0 362717 162368 198640 -1 178
180 0 362553 162292 198760 -1 179
181 0 362469 162188 198880 -1 180
182 0 362403 162084 198960 -1 181
183 0 362291 161904 199080 -1 182
184 0 362179 161576 199160 -1 183
185 0 362111 161324 199200 -1 184
186 0 362125 161324 199280 -1 185
187 0 362201 161060 199360 -1 186
188 0 362205 160844 199400 -1 187
189 0 362213 160696 199480 -1 188
190 0 362285 160476 199560 -1 189
191 0 362333 160304 199600 -1 190
192 0 362429 160092 199640 -1 191
193 0 362585 159724 199680 -1 192
194 0 362647 159324 199720 -1 193
195 0 362675 159092 199760 -1 194
196 0 362883 158788 199800 -1 195
197 0 363111 158532 199840 -1 196
198 0 363163 158400 199920 -1 197
199 0 363403 158284 200040 -1 198
200 0 363705 158264 200120 -1 199
201 0 364345 157812 200200 -1 200
202 0 364941 157284 200240 -1 201
203 0 365253 156948 200200 -1 202
204 0 365477 156480 200160 -1 203
205 0 365607 155892 200120 -1 204
206 0 365631 155556 200080 -1 205
207 0 365531 155276 2e+05 -1 206
208 0 365567 155032 199960 -1 207
209 0 365745 154704 199920 -1 208
210 0 366109 154272 199880 -1 209
211 0 366325 153976 199840 -1 210
212 0 366645 153692 199800 -1 211
213 0 366745 153592 199760 -1 212
214 0 366877 153448 199720 -1 213
215 0 367121 153176 199680 -1 214
216 0 367767 152460 199600 -1 215
217 0 368143 152032 199560 -1 216
218 0 368315 151852 199520 -1 217
219 0 368335 151812 199440 -1 218
220 0 368675 151444 199360 -1 219
221 0 368977 151208 199320 -1 220
222 0 369133 151088 199280 -1 221
223 0 369329 150920 199200 -1 222
224 0 369589 150712 199120 -1 223
225 0 369973 150528 199080 -1 224
226 0 370405 150280 199040 -1 225
227 0 370707 150036 199000 -1 226
228 0 371255 149364 198960 -1 227
229 0 371991 148536 198880 -1 228
230 0 372255 148280 199000 -1 229
231 0 372299 148164 199080 -1 230
232 0 372307 148040 199120 -1 231
233 0 372599 147540 199160 -1 232
234 0 373191 147192 199120 -1 233
235 0 373359 146932 199040 -1 234
236 0 373449 146608 198960 -1 235
237 0 373513 146312 198920 -1 236
238 0 373617 146080 198880 -1 237
239 0 373785 145676 198840 -1 238
240 0 373985 145408 198800 -1 239
241 0 374147 145100 198760 -1 240
242 0 374223 144940 198640 -1 241
243 0 374291 144844 198560 -1 242
244 0 374355 144756 198480 122 243
245 0 374479 144600 198400 108 244
246 0 374575 144500 198320 108 245
247 0 374607 144408 198240 108 246
248 0 374663 144240 198120 108 247
249 0 374677 144124 198080 128 248
250 0 374725 144060 198000 128 249
251 0 374761 143996 197920 128 250
252 0 374741 143888 197840 128 251
253 0 374805 143696 197760 124 252
254 0 374837 143552 197680 134 253
255 0 374869 143400 197600 134 254
256 0 374949 143292 197520 134 255
257 0 375053 143188 197440 134 256
258 0 375205 143040 197360 166 257
259 0 375285 142888 197280 -1 258
260 0 375389 142724 197200 -1 259
261 0 375525 142520 197120 -1 260
262 0 375563 142228 197080 -1 261
263 0 375595 141976 197000 -1 262
264 0 375707 141664 196920 -1 263
265 0 376103 141456 196880 -1 264
266 0 376479 141132 196840 -1 265
267 0 376685 140804 196760 -1 266
268 0 376689 140556 196720 -1 267
269 0 376813 140276 196680 -1 268
270 0 376945 140136 196600 -1 269
271 0 377065 140092 196520 -1 270
272 0 377181 140016 196440 -1 271
273 0 377297 139896 196320 -1 272
274 0 377397 139740 196200 -1 273
275 0 377433 139688 196080 -1 274
276 0 377433 139688 195920 -1 275
277 0 377537 139604 195760 -1 276
278 0 377731 139392 195680 -1 277
279 0 377939 139128 195640 -1 278
280 0 378087 139008 195560 -1 279
281 0 378243 138836 195480 -1 280
282 0 378427 138636 195400 -1 281
283 0 378539 138464 195320 -1 282
284 0 378735 138284 195200 -1 283
285 0 378849 138108 195120 -1 284
286 0 378917 137940 195000 -1 285
287 0 379009 137804 194880 -1 286
288 0 379121 137612 194760 -1 287
289 0 379221 137476 194640 -1 288
290 0 379361 137316 194520 -1 289
291 0 379501 137204 194440 -1 290
292 0 379577 137124 194400 -1 291
293 0 379697 136912 194320 -1 292
294 0 379781 136788 194240 -1 293
295 0 379903 136340 194160 -1 294
296 0 379935 136084 194200 -1 295
297 0 379991 135796 194320 -1 296
298 0 380015 135572 194360 -1 297
299 0 380011 135396 194480 -1 298
300 0 380005 134952 194520 -1 299
301 0 380189 134416 194480 -1 300
302 0 380225 134296 194400 -1 301
303 0 380345 134164 194320 -1 302
304 0 380471 134092 194240 -1 303
305 0 380535 134012 194160 -1 304
306 0 380643 133896 194080 -1 305
307 0 380751 133732 194000 -1 306
308 0 380815 133644 193920 -1 307
309 0 380851 133544 193840 -1 308
310 0 380911 133464 193760 -1 309
311 0 381099 133324 193640 -1 310
312 0 381199 133208 193560 -1 311
313 0 381303 133000 193480 -1 312
314 0 381373 132788 193360 -1 313
315 0 381381 132604 193320 -1 314
316 0 381417 132524 193280 -1 315
317 0 381521 132236 193200 -1 316
318 0 381637 131932 193160 -1 317
319 0 381709 131856 193120 -1 318
320 0 381733 131788 193040 -1 319
321 0 381797 131620 192960 -1 320
322 0 381883 131372 192880 -1 321
323 0 381919 131180 192840 -1 322
324 0 381951 131032 192760 -1 323
325 0 381979 130828 192680 -1 324
326 0 381979 130748 192640 40 325
327 0 382051 130600 192560 40 326
328 0 382075 130464 192520 40 327
329 0 382047 130276 192480 40 328
330 0 382075 130064 192440 40 329
331 0 382049 129908 192400 40 330
332 0 382029 129632 192360 40 331
333 0 382089 129404 192320 40 332
334 0 382241 129080 192280 40 333
335 0 382289 129052 192200 -1 334
336 0 382385 129008 192120 -1 335
337 0 382481 128856 192040 -1 336
338 0 382551 128736 191960 -1 337
339 0 382575 128728 191840 -1 338
340 0 382679 128592 191760 -1 339
341 0 383007 128060 191680 -1 340
342 0 383299 127924 191640 -1 341
343 0 383457 127820 191600 -1 342
344 0 383585 127720 191520 -1 343
345 0 383653 127680 191440 -1 344
346 0 383781 127600 191360 -1 345
347 0 383903 127628 191240 -1 346
348 0 383967 127616 191120 -1 347
349 0 383995 127616 191040 -1 348
350 0 384083 127612 190920 -1 349
351 0 384199 127660 190800 -1 350
352 0 384291 127640 190640 -1 351
353 0 384287 127656 190480 -1 352
354 0 384319 127676 190360 -1 353
355 0 384351 127728 190200 -1 354
356 0 384367 127744 190160 -1 355
357 0 384271 127624 190120 -1 356
358 0 384211 127644 190000 -1 357
359 0 384359 127848 190080 -1 356
360 0 384395 127960 190000 -1 359
361 0 384455 128008 189880 -1 360
362 0 384493 128048 189760 -1 361
363 0 384493 128060 189640 -1 362
364 0 384661 128088 189560 -1 363
365 0 384769 128072 189440 -1 364
366 0 384825 128080 189320 -1 365
367 0 384807 128088 189280 -1 366
368 0 384855 128000 189200 -1 367
369 0 384919 127972 189120 -1 368
370 0 384987 127892 189040 -1 369
371 0 385023 127772 188960 -1 370
372 0 385087 127664 188920 -1 371
373 0 385215 127576 188840 -1 372
374 0 385251 127500 188680 -1 373
375 0 385335 127408 188520 -1 374
376 0 385447 127356 188400 -1 375
377 0 385485 127284 188280 -1 376
378 0 385569 127196 188160 -1 377
379 0 385625 127128 188000 -1 378
380 0 385669 127024 187840 -1 379
381 0 385705 126964 187680 -1 380
382 0 385773 126876 187520 -1 381
383 0 385841 126788 187360 -1 382
384 0 385985 126796 187200 -1 383
385 0 386125 126708 187080 -1 384
386 0 386177 126660 187000 -1 385
387 0 386273 126564 186880 -1 386
388 0 386473 126356 186720 -1 387
389 0 386565 126208 186680 -1 388
390 0 386637 126216 186560 -1 389
391 0 386727 126032 186440 -1 390
392 0 386755 125932 186400 -1 391
393 0 386783 125788 186320 -1 392
394 0 386747 125604 186240 -1 393
395 0 386679 125484 186200 -1 394
396 0 386603 125332 186160 -1 395
397 0 386543 125220 186120 -1 396
398 0 386443 125056 186080 -1 397
399 0 386327 124876 186000 -1 398
400 0 386187 124780 185960 -1 399
401 0 386097 124628 185880 -1 400
402 0 386045 124500 185760 -1 401
403 0 385957 124328 185640 -1 402
404 0 385797 124228 185560 -1 403
405 0 385557 124112 185520 -1 404
406 0 385485 124056 185480 -1 405
407 0 385365 123936 185400 -1 406
408 0 385297 123856 185360 -1 407
409 0 385161 123712 185320 -1 408
410 0 385109 123616 185240 -1 409
411 0 385047 123556 185120 -1 410
412 0 384927 123236 185040 -1 411
413 0 384943 123036 184960 -1 412
414 0 384947 122796 184920 -1 413
415 0 384935 122676 184880 -1 414
416 0 384915 122600 184840 -1 415
417 0 384899 122496 184800 -1 416
418 0 384895 122468 184760 -1 417
419 0 384947 122348 184680 -1 418
420 0 384971 122220 184600 -1 419
421 0 384947 122108 184520 -1 420
422 0 384927 122000 184400 -1 421
423 0 384927 121832 184280 -1 422
424 0 384935 121704 184200 60 423
425 0 384937 121584 184120 60 424
426 0 384941 121444 184040 60 425
427 0 384953 121292 183960 60 426
428 0 384965 121180 183880 60 427
429 0 385025 121064 183800 51 428
430 0 385081 120988 183720 51 429
431 0 385157 120892 183640 51 430
432 0 385225 120804 183560 51 431
433 0 385345 120712 183480 60 432
434 0 385393 120644 183400 60 433
435 0 385425 120628 183360 60 434
436 0 385525 120568 183280 40 435
437 0 385605 120580 183160 32 436
438 0 385685 120544 183040 32 437
439 0 385917 120520 183000 32 438
440 0 385957 120568 182920 32 439
441 0 386069 120632 182840 32 440
442 0 386161 120740 182760 32 441
443 0 386261 120812 182680 32 442
444 0 386341 120864 182640 32 443
445 0 386397 120888 182600 32 444
446 0 386445 120944 182520 -1 445
447 0 386517 121012 182400 -1 446
448 0 386585 121032 182320 -1 447
449 0 386625 121076 182240 -1 448
450 0 386657 121112 182160 -1 449
451 0 386697 121180 182080 -1 450
452 0 386701 121276 182000 -1 451
453 0 386721 121304 181920 -1 452
454 0 386737 121324 181840 -1 453
455 0 386737 121316 181760 -1 454
456 0 386737 121284 181640 -1 455
457 0 386829 121240 181520 -1 456
458 0 386837 121228 181440 -1 457
459 0 386925 121204 181320 -1 458
460 0 387131 120952 181200 -1 459
461 0 387227 120840 181120 -1 460
462 0 387315 120792 181040 -1 461
463 0 387403 120688 180920 -1 462
464 0 387651 120620 180840 -1 463
465 0 387815 120564 180760 -1 464
466 0 387895 120512 180640 -1 465
467 0 387887 120448 180520 -1 466
468 0 387907 120524 180400 -1 467
469 0 387999 120604 180280 -1 468
470 0 388079 120676 180200 -1 469
471 0 388167 120748 180160 -1 470
472 0 388207 120744 180120 -1 471
473 0 388235 120724 180040 -1 472
474 0 388303 120692 179920 -1 473
475 0 388391 120716 179800 -1 474
476 0 388535 120756 179680 -1 475
477 0 388627 120800 179560 -1 476
478 0 388723 120816 179440 -1 477
479 0 388831 120816 179400 -1 478
480 0 388871 120820 179360 -1 479
481 0 388903 120832 179240 -1 480
482 0 388927 120876 179120 -1 481
483 0 389123 120928 178920 -1 482
484 0 389133 121012 178760 -1 483
485 0 389161 121040 178640 -1 484
486 0 389225 120988 178520 -1 485
487 0 389185 120988 178400 -1 486
488 0 389181 120980 178280 -1 487
489 0 389265 120988 178120 -1 488
490 0 389281 120976 177960 -1 489
491 0 389277 120960 177800 -1 490
492 0 389313 120972 177680 -1 491
493 0 389397 120988 177520 -1 492
494 0 389461 120912 177400 -1 493
495 0 389461 120840 177280 -1 494
496 0 389425 120760 177160 -1 495
497 0 389381 120624 177040 -1 496
498 0 389349 120516 176920 -1 497
499 0 389161 120348 176800 -1 498
500 0 389073 120368 176680 -1 499
501 0 388845 120080 176560 -1 500
502 0 388793 120024 176520 -1 501
503 0 388745 119904 176440 -1 502
504 0 388521 119520 176400 -1 503
505 0 388519 119280 176320 -1 504
506 0 388575 119232 176160 -1 505
507 0 388499 119012 176040 -1 506
508 0 388487 118852 175960 -1 507
509 0 388355 118836 175840 -1 508
510 0 388227 118792 175720 -1 509
511 0 388007 118644 175640 -1 510
512 0 387919 118516 175560 -1 511
513 0 387603 118364 175520 -1 512
514 0 387323 118136 175480 -1 513
515 0 387077 118048 175520 -1 514
516 0 386681 117852 175560 -1 515
517 0 386333 117604 175520 -1 516
518 0 385913 117120 175480 -1 517
519 0 385751 116744 175400 -1 518
520 0 385795 116636 175280 -1 519
521 0 385787 116404 175120 -1 520
522 0 385703 116228 175000 -1 521
523 0 385619 116168 174880 -1 522
524 0 385455 115988 174680 -1 523
525 0 385403 115712 174520 -1 524
526 0 385307 115468 174400 -1 525
527 0 385249.12 115285.58 174360 -1 526
528 0 385222.12 115184.25 174320 -1 527
529 0 385136.94 115040.75 174280 -1 528
530 0 385135.5 114913.61 174200 -1 529
531 0 385164.06 114846.91 174040 -1 530
532 0 385080.03 114685.83 173920 -1 531
533 0 384971.6 114673.59 173880 -1 532
534 0 384827 114620.28 173840 -1 533
535 0 384673.22 114550.14 173800 -1 534
536 0 371991 147792 199120 -1 232
537 0 371963 147664 199200 -1 536
538 0 371809 147452 199280 -1 537
539 0 371609 147420 199320 -1 538
540 0 371361 147220 199280 -1 539
541 0 371501 146812 199200 -1 540
542 0 371397 146460 199160 -1 541
543 0 371247 145712 199160 120 542
544 0 370975 145416 199120 120 543
545 0 370947 145096 199200 120 544
546 0 370907 144852 199240 120 545
547 0 370859 144580 199160 -1 546
548 0 370923 144296 199080 -1 547
549 0 370957 144064 199000 -1 548
550 0 371029 143928 198960 -1 549
551 0 371101 143852 198920 -1 550
552 0 371097 143720 198880 -1 551
553 0 371201 143500 198840 -1 552
554 0 371269 143140 198800 208 553
555 0 371237 143017.06 198880 181 554
556 0 371241 142889.06 199040 181 555
557 0 371109 142637.06 199040 153 556
558 0 371265 142849.06 199120 181 556
559 0 361727 161436 199200 -1 185
560 0 361455 161532 199120 -1 559
561 0 361295 161620 199080 -1 560
562 0 361159 161696 199000 -1 561
563 0 360983 161612 198920 -1 562
564 0 360715 161452 198880 -1 563
565 0 360599 161368 198920 -1 564
566 0 360483 161308 199000 -1 565
567 0 360355 161256 199040 -1 566
568 0 360207 161104 199120 -1 567
569 0 360135 160912 199200 -1 568
570 0 360111 160796 199280 -1 569
571 0 360119 160708 199360 -1 570
572 0 360103 160540 199440 -1 571
573 0 360107 160436 199520 -1 572
574 0 360139 160404 199600 -1 573
575 0 360131 160348 199680 -1 574
576 0 360095 160304 199760 -1 575
577 0 360063 160244 199880 -1 576
578 0 360095 160176 2e+05 -1 577
579 0 365195.28 163696.03 197680 -1 169
580 0 366027.88 163530.53 197960 -1 579
581 0 366920.44 163276.73 198400 -1 580
582 0 367430.34 163130.78 198600 -1 581
583 0 367826.97 163080.67 198880 -1 582
584 0 368466.8 162845.42 199320 -1 583
585 0 369210.34 162497.61 199520 -1 584
586 0 371041.56 161782.3 199680 -1 585
587 0 371281.47 161591.83 199720 -1 586
588 0 371774.9 161261.53 199840 -1 587
589 0 372104.9 160914.78 199920 -1 588
590 0 373351.16 159785.39 200040 -1 589
591 0 373805.78 159433.52 200080 -1 590
592 0 373754.5 159233.31 199960 -1 591
593 0 374065.6 159692.86 199680 -1 592
594 0 374672.97 159853.44 199600 -1 593
595 0 375505.47 159857.16 199520 -1 594
596 0 375697.84 159887.56 199560 -1 595
597 0 375865.47 159862.81 199680 -1 596
598 0 376034.06 159849.33 199760 -1 597
599 0 376193.56 159811.94 199840 -1 598
600 0 376426.25 159732.73 199920 -1 599
601 0 376572.25 159714.25 2e+05 -1 600
602 0 376687.38 159832.72 200040 -1 601
603 0 376828.94 159880.5 200080 -1 602
604 0 377025.1 159974.64 200120 -1 603
605 0 377231.56 160032.61 200160 -1 604
606 0 377462.25 160029.39 200200 -1 605
607 0 377771.25 160062.72 200240 -1 606
608 0 377916 160121.61 200280 -1 607
609 0 378067.94 160185.08 200320 -1 608
610 0 378326.66 160239.81 200400 -1 609
611 0 378476.12 160239.36 200480 -1 610
612 0 378682.2 160197.77 200600 -1 611
613 0 378835.12 160149.62 200640 -1 612
614 0 378982.56 160094.69 200680 -1 613
615 0 379051.38 160049.52 200720 -1 614
616 0 379071.38 159959.6 200800 -1 615
617 0 379316.56 159934.67 200840 -1 616
618 0 379467.62 159957.17 200880 -1 617
619 0 379423.3 159779.98 200960 -1 618
620 0 379433.8 159698.5 201040 -1 619
621 0 379531.9 159750.06 201120 -1 620
622 0 379622.84 159827.58 201200 -1 621
623 0 379799 159891.11 201320 -1 622
624 0 379911.16 159962.98 201440 -1 623
625 0 380181.94 159959.9 201560 -1 624
626 0 380356 159980.11 201600 -1 625
627 0 380558.28 160065.56 201640 -1 626
628 0 380768.88 160086.12 201680 -1 627
629 0 380881.25 160134.28 201720 -1 628
630 0 380987.25 160175.34 201760 -1 629
631 0 381023.5 160167.84 201880 -1 630
632 0 381283.8 160228.97 201920 -1 631
633 0 381311.9 160248.89 201960 -1 632
634 0 381403.84 160325.3 202040 -1 633
635 0 381541.62 160365.92 202120 -1 634
636 0 381618.56 160393.22 202160 -1 635
637 0 381805.38 160390.6 202240 -1 636
638 0 381883.22 160424.17 202280 -1 637
639 0 381989.8 160552.7 202360 -1 638
640 0 382094.5 160596.16 202480 -1 639
641 0 382245.66 160668.08 202600 -1 640
642 0 382445.94 160722.64 202680 -1 641
643 0 382671.06 160737.6 202800 -1 642
644 0 382977.88 160684.12 202920 -1 643
645 0 384042.16 160532.56 202960 -1 644
646 0 384584.78 160465.8 202880 -1 645
647 0 384733.06 160454.58 202720 -1 646
648 0 385132.3 160117.22 202680 -1 647
649 0 385286.44 159986.67 202640 -1 648
650 0 385477.56 159736.34 202680 -1 649
651 0 385586.47 159634.97 202720 -1 650
652 0 385691.06 159514.08 202800 -1 651
653 0 385725 159441.11 202880 -1 652
654 0 385780.25 159385.05 202960 -1 653
655 0 385875.97 159352.12 203040 -1 654
656 0 385919.03 159362.55 203120 -1 655
657 0 385931.06 159375.69 203200 -1 656
658 0 385997.12 159301.52 203280 -1 657
659 0 386123.3 159137.11 203320 -1 658
660 0 386233.75 159096.52 203440 -1 659
661 0 386268.25 159061.42 203520 -1 660
662 0 386311.06 159077.86 203640 -1 661
663 0 386376.47 159073.53 203760 -1 662
664 0 386649.88 158848.9 203880 -1 663
665 0 386729.97 158814.03 203960 -1 664
666 0 386843.16 158746 204040 -1 665
667 0 387241.3 158572.14 204080 -1 666
668 0 387601.44 158475.4 204120 -1 667
669 0 388054.7 158434.44 204160 -1 668
670 0 388243.12 158376.98 204240 -1 669
671 0 388404.75 158355.17 204320 -1 670
672 0 389027.25 158385.7 204280 -1 671
673 0 389467.47 158414.77 204240 -1 672
674 0 390021.16 158366.42 204200 -1 673
675 0 390725.7 158292.95 204080 -1 674
676 0 390952.5 158258.1 204040 -1 675
677 0 391062.75 158246.7 204000 -1 676
678 0 391140.94 158227.48 203960 -1 677
679 0 391390.03 158055.67 203920 -1 678
680 0 391756.34 157901.9 203880 -1 679
681 0 392024.47 157845.83 203840 -1 680
682 0 392129.94 157734.02 203760 -1 681
683 0 392360.72 157956.45 203720 -1 682
684 0 392460 158014.73 203640 -1 683
685 0 392647.44 158063 203560 -1 684
686 0 392820.94 158131.16 203520 -1 685
687 0 393200.56 158205.23 203480 -1 686
688 0 393519.8 158377.81 203560 -1 687
689 0 393630.8 158589.83 203600 -1 688
690 0 393904.06 158739.47 203640 -1 689
691 0 394125.38 158961.53 203680 -1 690
692 0 394202.8 159041.9 203800 -1 691
693 0 394186.94 159058.12 203840 -1 692
694 0 393840.5 159471.55 203840 -1 693
695 0 393805.75 159576.72 203920 -1 694
696 0 394233.56 159082.25 203920 -1 693
697 0 394293.7 159116.19 204040 -1 696
698 0 394412.38 159218.67 204120 -1 697
699 0 394476.8 159311.02 204240 -1 698
700 0 394504.3 159345.23 204320 -1 699
701 0 394569.88 159424.64 204440 -1 700
702 0 394650.12 159466.61 204520 -1 701
703 0 394711.44 159485.17 204640 -1 702
704 0 394726.44 159546.6 204800 -1 703
705 0 394800.75 159537.08 204920 -1 704
706 0 395251.9 159411.3 205000 -1 705
707 0 395383.66 159378.66 205040 -1 706
708 0 395499.06 159365.03 205080 -1 707
709 0 395573.38 159371.92 205120 -1 708
710 0 395725.62 159498.17 205200 -1 709
711 0 395794.62 159527.66 205240 -1 710
712 0 396102.25 159694.22 205280 -1 711
713 0 396317.5 159752.89 205320 -1 712
714 0 396529.7 159876.61 205280 -1 713
715 0 396629.94 159975.05 205200 -1 714
716 0 396695.5 159950.11 205120 -1 715
717 0 396843.84 159970.56 205040 -1 716
718 0 397021.94 159924 204960 -1 717
719 0 397164.88 159912.1 204880 -1 718
720 0 397277.56 159897.86 204840 -1 719
721 0 397355.03 159866.75 204760 -1 720
722 0 397428.12 159825.56 204680 -1 721
723 0 397517.44 159792.33 204600 -1 722
724 0 397599 159764.1 204520 -1 723
725 0 397725.25 159704.27 204440 -1 724
726 0 397823.06 159635.19 204320 -1 725
727 0 397978.97 159567.38 204160 -1 726
728 0 398188.62 159431.58 204080 -1 727
729 0 398345.8 159405.25 203920 -1 728
730 0 398420.5 159412.94 203880 -1 729
731 0 398729.75 159205.1 203840 -1 730
732 0 398824.8 159135.5 203800 -1 731
733 0 398894.72 159073.34 203760 -1 732
734 0 398942.3 159062.47 203720 -1 733
735 0 399062.53 158946.11 203640 -1 734
736 0 399122 158900.44 203600 -1 735
737 0 399209.94 158860.48 203520 -1 736
738 0 399334.25 158858.06 203440 -1 737
739 0 399597.3 158948.03 203400 -1 738
740 0 399774.62 159132.72 203440 -1 739
741 0 400112.8 159176.34 203400 -1 740
742 0 400322.88 159255.77 203520 -1 741
743 0 400385.8 159255.34 203560 -1 742
744 0 400471.3 159278.7 203640 -1 743
745 0 400633 159343.47 203720 -1 744
746 0 400649.62 159344.81 203800 -1 745
747 0 400565.75 159322.7 203920 -1 746
748 0 400466.75 159357.78 204040 -1 747
749 0 400334.06 159403.05 204160 -1 748
750 0 400273.2 159465.39 204280 -1 749
751 0 400248.12 159525.05 204400 -1 750
752 0 400218.56 159585.19 204520 -1 751
753 0 400146.38 159750.1 204680 -1 752
754 0 400042.53 159924.52 204800 -1 753
755 0 399818.12 160575.94 204840 -1 754
756 0 399945.2 161121 205400 -1 755
757 0 399811.56 161669.81 205440 -1 756
758 0 399902.5 161885.7 205480 -1 757
759 0 399923.25 162081.14 205520 -1 758
760 0 399931.06 162299.42 205560 -1 759
761 0 399936.88 162466.95 205600 -1 760
762 0 399968.78 162666.92 205640 -1 761
763 0 399994.8 162808.47 205680 -1 762
764 0 400048.94 162914.12 205720 -1 763
765 0 400086.44 163008.2 205760 -1 764
766 0 400171.5 163171.78 205840 -1 765
767 0 400089.47 163354.86 205960 -1 766
768 0 400000.8 163408.78 206000 -1 767
769 0 399802.8 163570.06 206080 -1 768
770 0 399740 163709.9 206120 -1 769
771 0 399697.06 163929.53 206160 -1 770
772 0 399637.34 164115.03 206200 -1 771
773 0 399628.8 164340.7 206240 -1 772
774 0 399554.88 164861.12 206280 -1 773
775 0 399498.78 164903.03 206480 -1 774
776 0 399541.53 164899.7 206560 -1 775
777 0 399619.34 165515.12 206560 -1 776
778 0 399545.75 165785.03 206600 -1 777
779 0 399665.22 166143.78 206680 -1 778
780 0 399786.56 166442 206640 -1 779
781 0 399792.44 166677.75 206680 -1 780
782 0 399816.8 166889.06 206720 -1 781
783 0 399817.25 167066.44 206760 -1 782
784 0 399714 167390.25 206800 -1 783
785 0 399672.88 167553.4 206840 -1 784
786 0 399633.38 167951.38 206920 -1 785
787 0 399672.34 168255.2 206880 -1 786
788 0 399323.44 168381.6 206760 -1 787
789 0 398877.3 168540.42 206720 -1 788
790 0 398662.12 168694.02 206680 -1 789
791 0 398420.03 168803.69 206640 -1 790
792 0 398348.06 168896.12 206720 -1 791
793 0 398066.12 169070.02 206760 -1 792
794 0 397978.75 169171.39 206800 -1 793
795 0 397809.03 169244.31 206760 -1 794
796 0 397668.8 169457.81 206840 -1 795
797 0 397656.53 169587.98 206880 -1 796
798 0 397568.25 169647.78 206920 -1 797
799 0 397492.06 169722.48 206960 -1 798
800 0 397419.97 169794.89 207000 -1 799
801 0 397242.38 169860.67 207040 -1 800
802 0 397094.34 169983.97 207120 -1 801
803 0 397023.7 170042.22 207160 -1 802
804 0 396982.2 170079.66 207200 -1 803
805 0 396898.28 170153.14 207280 -1 804
806 0 396854.72 170218.72 207400 -1 805
807 0 396741.12 170324.8 207480 -1 806
808 0 396614.56 170495.84 207520 -1 807
809 0 396283.06 170721.75 207560 -1 808
810 0 395967.38 170937.86 207600 -1 809
811 0 395898.88 171010.97 207640 -1 810
812 0 395737.72 171145.67 207680 -1 811
813 0 395613.97 171547.06 207720 -1 812
814 0 391797.7 157319.64 203760 -1 682
815 0 391721.3 157217.14 203800 -1 814
816 0 391521.44 157054.81 203840 -1 815
817 0 391327.25 156939.1 203800 -1 816
818 0 391271.75 156917.14 203760 -1 817
819 0 391172.75 156845.92 203720 -1 818
820 0 391176.75 156831.42 203640 -1 819
821 0 391177.38 156795.42 203560 -1 820
822 0 391238.3 156727.62 203480 -1 821
823 0 391339.56 156659.97 203440 -1 822
824 0 391429.25 156532.77 203400 -1 823
825 0 391417.88 156413.6 203240 -1 824
826 0 391416.25 156235.92 203120 -1 825
827 0 391334.06 156073.45 203040 -1 826
828 0 391286.38 156011.55 202960 -1 827
829 0 391089 155920 203000 -1 828
830 0 390941.06 155762.47 202960 -1 829
831 0 390918.62 155654.23 202880 -1 830
832 0 390914.75 155647.62 202760 -1 831
833 0 390909.44 155525.55 202600 -1 832
834 0 390886.06 155495.33 202560 -1 833
835 0 382093.4 160029 202280 -1 638
836 0 382212.75 159860.12 202240 -1 835
837 0 382311.75 159767.14 202200 -1 836
838 0 382373.06 159753.6 202160 -1 837
839 0 382450.06 159659.75 202080 -1 838
840 0 382580.94 159533.1 202000 -1 839
841 0 382667.5 159497.2 201920 -1 840
842 0 382821.8 159423.47 201760 -1 841
843 0 382979.94 159390.81 201720 -1 842
844 0 383162.72 159331.4 201680 -1 843
845 0 383241.75 159247.03 201640 -1 844
846 0 383346.9 159154.1 201560 -1 845
847 0 383453.84 159108.11 201480 -1 846
848 0 383531.72 159103.22 201440 -1 847
849 0 383796.38 159002.05 201360 -1 848
850 0 384132.12 158860.44 201400 -1 849
851 0 384294.7 158773.31 201440 -1 850
852 0 384446.62 158708.88 201480 -1 851
853 0 384606.94 158643.22 201440 -1 852
854 0 384706.88 158573.97 201360 -1 853
855 0 384762.7 158523.98 201280 -1 854
856 0 384828.47 158513.61 201200 -1 855
857 0 384903 158470.16 201120 -1 856
858 0 384947.25 158453.03 201040 -1 857
859 0 385032.6 158530.12 201000 -1 858
860 0 385159.94 158603.7 200960 -1 859
861 0 385254.12 158692.42 200920 -1 860
862 0 385365.94 158794.95 200880 -1 861
863 0 385461.8 158868.42 200840 -1 862
864 0 385526.38 158926.44 200800 -1 863
865 0 385571.1 158994.11 200760 -1 864
866 0 385637.1 159081.78 200720 -1 865
867 0 385689.06 159122.78 200680 -1 866
868 0 385761 159187.66 200640 -1 867
869 0 385839.34 159260.48 200600 -1 868
870 0 385926.22 159358.02 200560 -1 869
871 0 386016.06 159456.92 200520 -1 870
872 0 373677.88 159890.7 199640 -1 593
873 0 373504.4 160228.92 199600 -1 872
874 0 373281.78 160239.97 199560 -1 873
875 0 373226.12 160178.3 199520 -1 874
876 0 373241.72 160177.17 199480 -1 875
877 0 373291.5 160113.05 199400 -1 876
878 0 373359.9 160089.81 199360 -1 877
879 0 374177.56 159082.12 200120 -1 591
880 0 375163.12 158744.88 200400 -1 879
881 0 375313.2 158391.27 200760 -1 880
882 0 375493.03 157280.31 201000 -1 881
883 0 376208.4 156334.61 201040 -1 882
884 0 376977.94 155678.48 200720 -1 883
885 0 377843.2 154933.12 200680 -1 884
886 0 378166.84 153710.95 200640 -1 885
887 0 378814.66 152572.03 200560 -1 886
888 0 379097.03 151937.92 200400 -1 887
889 0 379050.4 150393.7 2e+05 -1 888
890 0 379610.47 149679.55 199840 -1 889
891 0 379957.16 148996.23 199800 -1 890
892 0 379992.38 148868.42 199760 -1 891
893 0 380093.62 148347.14 199560 -1 892
894 0 380534.62 147344.84 199480 -1 893
895 0 381204.56 146370.55 199240 -1 894
896 0 381758.03 145527.2 198960 -1 895
897 0 382137.47 144909.33 198600 -1 896
898 0 382422.22 144140.2 198440 -1 897
899 0 383062.2 142954.67 198400 -1 898
900 0 383816.47 142288.97 198320 -1 899
901 0 384037.72 141895.77 198080 -1 900
902 0 384205.94 141284.34 197640 -1 901
903 0 384170.03 141240.03 197480 -1 902
904 0 384114.1 141185.11 197320 -1 903
905 0 384178 140944.19 197040 -1 904
906 0 385037.78 140679.12 197040 -1 905
907 0 385195.88 140800.44 197080 -1 906
908 0 384191.47 140788.39 196760 -1 905
909 0 385334.9 139539.33 195560 -1 908
910 0 385855.62 138748.9 195160 -1 909
911 0 386652.44 137437.75 194640 -1 910
912 0 387737.78 136454.5 193640 -1 911
913 0 388672.75 135560.75 193280 -1 912
914 0 389232.53 135031.1 193120 -1 913
915 0 389742.47 134423.39 192960 -1 914
916 0 390128.75 133819.22 192480 -1 915
917 0 390752.16 133347.5 192000 -1 916
918 0 391370.16 132769.8 191480 -1 917
919 0 392117.3 132147.58 190880 -1 918
920 0 392431.47 131716.94 190640 -1 919
921 0 392725.88 131130.92 190400 -1 920
922 0 393038.9 130584.69 189960 -1 921
923 0 393237.84 130229.484 189600 -1 922
924 0 393371.16 129876.44 189360 -1 923
925 0 393520.84 129338.586 188840 -1 924
926 0 393744 128904.055 188280 -1 925
927 0 393900.47 128752.99 187920 -1 926
928 0 393940.06 128450.23 187560 -1 927
929 0 393968.2 128046.21 187320 -1 928
930 0 393458.6 127195.23 187280 -1 929
931 0 393175.72 126221 187400 -1 930
932 0 393273.94 125627.234 187560 -1 931
933 0 393549.7 125243.23 188040 -1 932
934 0 393809.4 124926.84 188360 -1 933
935 0 394377.8 124551.555 188440 -1 934
936 0 394688.72 124231.01 188360 -1 935
937 0 394792.94 123847.14 188280 -1 936
938 0 395946.2 123050.86 186960 -1 937
939 0 396565.06 122901.82 186720 -1 938
940 0 397717.38 122408.31 186200 -1 939
941 0 398337.53 121527.41 185440 -1 940
942 0 398986.88 120782.98 184920 -1 941
943 0 399418.44 120076.695 184480 -1 942
944 0 400318.03 118972.1 183880 -1 943
945 0 400652.12 118480.58 183640 -1 944
946 0 400972.25 118017.414 183360 -1 945
947 0 402219.1 117625.72 182840 -1 946
948 0 402799.12 117416.03 182640 51 947
949 0 403386.4 117240.8 182440 98 948
950 0 403619.9 117179.39 182360 98 949
951 0 404293.12 117203.7 182120 163 950
952 0 405819.47 116865.055 181920 96 951
953 0 406294.22 116723.27 182000 32 952
954 0 406954.78 116633.98 182240 153 953
955 0 408083.97 116244.04 182400 227 954
956 0 408857.2 116123.63 182440 214 955
957 0 408682 116099.05 182200 248 956
958 0 408266.12 116936.91 182040 264 957
959 0 408335.7 116075.33 181920 264 958
960 0 408986.9 116033.234 182680 202 956
961 0 409012.8 116003.9 182800 200 960
962 0 408662.6 116220.29 182840 214 961
963 0 408526.84 116318.305 183000 214 962
964 0 408495.22 116380.37 183160 214 963
965 0 408482.8 116384.33 183280 214 964
966 0 409170.88 115880.73 182840 200 961
967 0 409398.9 115888.08 183040 185 966
968 0 409468.03 116606.836 183760 156 967
969 0 409448.38 117423.08 184120 139 968
970 0 409779.47 118242.164 184560 122 969
971 0 409744.5 119103.6 184720 124 970
972 0 409823.62 119631.92 184880 131 971
973 0 409762.2 120268.9 184960 120 972
974 0 409383.03 120990.04 185080 166 973
975 0 409212.7 122064.41 185280 120 974
976 0 409007.06 122380.625 185520 120 975
977 0 408747.88 122866.03 185640 128 976
978 0 408539.28 123627.695 185840 136 977
979 0 408468.03 124091.23 186120 124 978
980 0 408452.1 124528.555 186280 178 979
981 0 408320.03 124948.13 186560 183 980
982 0 408147.3 125348.34 186840 156 981
983 0 407608.4 125752.85 187080 148 982
984 0 407460.78 126044.82 187240 164 983
985 0 407240.88 126501.984 187480 122 984
986 0 407387.4 127005.18 187600 163 985
987 0 407395.38 127669.68 187640 156 986
988 0 407803.6 127837.2 187520 139 987
989 0 408413.16 128010.46 187400 107 988
990 0 409719.8 128007.55 187320 86 989
991 0 410489.25 128011.34 187360 120 990
992 0 411089.2 127778.58 187440 128 991
993 0 412068.53 127610.05 187600 163 992
994 0 412412.84 127589.14 187800 189 993
995 0 412861.97 127505.336 188040 157 994
996 0 413345.25 127361.21 188280 176 995
997 0 413628.47 127288.516 188480 164 996
998 0 413983.6 127461.61 188720 128 997
999 0 414518.9 127681.695 188920 124 998
1000 0 414201 128077 189000 75 999
1001 0 413853 128333 189080 32 1000
1002 0 413693 128687 189120 80 1001
1003 0 413445 129099 189160 40 1002
1004 0 413229 129247 189200 60 1003
1005 0 413101 129443 189320 51 1004
1006 0 412969 129651 189400 51 1005
1007 0 412521 130057 189480 75 1006
1008 0 412253 130277 189560 102 1007
1009 0 412033 130341 189680 86 1008
1010 0 411773 130403 189760 60 1009
1011 0 411497 130503 189840 51 1010
1012 0 411425 130587 189960 60 1011
1013 0 411451 130627 190080 60 1012
1014 0 411439 130639 190200 107 1013
1015 0 411459 130655 190320 107 1014
1016 0 411575 130803 190440 81 1015
1017 0 411491 130783 190520 81 1016
1018 0 411477 130843 190600 81 1017
1019 0 411409 130951 190720 71 1018
1020 0 411365 130959 190800 71 1019
1021 0 411426 130961.03 190880 71 1020
1022 0 411462 131001.03 190920 71 1021
1023 0 411454 131029.03 191000 148 1022
1024 0 411390 131117.03 191120 148 1023
1025 0 411369 131167 191200 75 1024
1026 0 411444 131123 191320 75 1025
1027 0 411421 131151 191400 75 1026
1028 0 411381 131191 191480 75 1027
1029 0 411253 131295 191560 75 1028
1030 0 411184 131391 191640 75 1029
1031 0 411140 131391 191680 75 1030
1032 0 411076 131402 191760 154 1031
1033 0 411083 131413 191800 154 1032
1034 0 411054 131459 191880 154 1033
1035 0 411010 131491 191920 154 1034
1036 0 410922 131555 192000 160 1035
1037 0 410734 131737 192120 160 1036
1038 0 410646 131765 192240 160 1037
1039 0 410482 131821 192280 163 1038
1040 0 410282 131909 192400 175 1039
1041 0 410066 131941 192520 207 1040
1042 0 409842 131997 192600 194 1041
1043 0 410246 132995 192600 51 1042
1044 0 410320 133607 192640 51 1043
1045 0 410400 133967 192600 107 1044
1046 0 410596 134139 192440 51 1045
1047 0 410646.16 134181.19 192400 51 1046
1048 0 409594 131943 192720 178 1042
1049 0 409406 131899 192840 150 1048
1050 0 409326 131959 193000 150 1049
1051 0 409142 132003 193200 156 1050
1052 0 408886 131971 193360 156 1051
1053 0 408782 131927 193520 156 1052
1054 0 408650 131892.33 193560 137 1053
1055 0 408386 131823 193640 80 1054
1056 0 408066 131633 193760 98 1055
1057 0 407882 131205 193760 80 1056
1058 0 407803.6 131129.8 193840 86 1057
1059 0 407686 131017 193960 86 1058
1060 0 407450 130929 194160 45 1059
1061 0 407290 130901 194240 45 1060
1062 0 407074 130777 194360 71 1061
1063 0 407022 130609 194520 71 1062
1064 0 407023 130626 194600 71 1063
1065 0 406971 130478 194680 107 1064
1066 0 407931.62 131048.33 193720 86 1057
1067 0 407965.3 130936.22 193680 86 1066
1068 0 408037.38 130838.69 193640 86 1067
1069 0 408147.84 130782.11 193560 86 1068
1070 0 408206.44 130740.94 193480 86 1069
1071 0 408195.44 130653.625 193400 86 1070
1072 0 407934 131697 193880 91 1056
1073 0 407714 131877 194040 101 1072
1074 0 407558 131933 194160 101 1073
1075 0 407534 131909 194240 107 1074
1076 0 407522 131897 194280 107 1075
1077 0 407482.56 131778.66 194320 107 1076
1078 0 407427 131713.3 194400 107 1077
1079 0 407389.06 131609.27 194440 107 1078
1080 0 407359.9 131562.39 194480 107 1079
1081 0 407388.25 131840.5 194480 107 1078
1082 0 407222.2 131999.16 194280 40 1076
1083 0 407167.03 131998.47 194320 40 1082
1084 0 407025.34 132010.45 194400 51 1083
1085 0 406977.44 132037.28 194480 51 1084
1086 0 406904.25 132081.8 194560 51 1085
1087 0 407657.84 132136.38 194320 101 1076
1088 0 407730.34 132282.38 194360 101 1087
1089 0 409109 131660.02 193560 45 1054
1090 0 409114 131631.67 193600 45 1089
1091 0 409092.34 131610.02 193720 45 1090
1092 0 409092.34 131601.69 193760 96 1091
1093 0 409007.94 131529.39 194440 71 1092
1094 0 409202 131187 192840 40 1049
1095 0 411827 130895 190360 81 1016
1096 0 411987 130907 190320 81 1095
1097 0 412155 130811 190280 107 1096
1098 0 412251 130767 190240 86 1097
1099 0 412222 130775 190200 86 1098
1100 0 415253.44 127517.27 189000 107 999
1101 0 415977.47 127237.2 189000 224 1100
1102 0 416464.84 126970.266 188800 160 1101
1103 0 416831.8 126908.22 188600 221 1102
1104 0 417423.75 126786.97 188440 178 1103
1105 0 418405.47 126543.805 188040 175 1104
1106 0 419013 126433.086 187880 102 1105
1107 0 419247.6 126367.74 187680 124 1106
1108 0 419555.88 126174.28 187480 139 1107
1109 0 419820.72 125417.984 187240 246 1108
1110 0 419984.6 125263.85 187080 262 1109
1111 0 420012.6 125251.56 186960 262 1110
1112 0 420289.62 125421.86 186720 176 1111
1113 0 420265.44 125523.04 186640 176 1112
1114 0 419341.22 125363.125 186640 246 1113
1115 0 419301.47 125341.77 186560 -1 1114
1116 0 419317.22 125851.18 186640 217 1113
1117 0 419264.75 125896.97 186600 217 1116
1118 0 419211.72 125995.51 186560 217 1117
1119 0 420806.47 125389.24 186400 141 1113
1120 0 421379.8 125221.65 186200 229 1119
1121 0 421740.47 124937.66 185960 176 1120
1122 0 421822.16 124945.35 185880 163 1121
1123 0 422036.34 124863.76 185760 136 1122
1124 0 422493.8 124745.41 185560 150 1123
1125 0 422918.75 124606.7 185360 160 1124
1126 0 423235.75 124223.9 185160 71 1125
1127 0 424024.03 123681.99 185200 75 1126
1128 0 424311.62 123470.45 185240 45 1127
1129 0 424492.75 122643.65 185280 164 1128
1130 0 424450.38 122650.48 185360 164 1129
1131 0 424495.38 122635.73 185640 200 1130
1132 0 424353.06 122529.65 185720 200 1131
1133 0 424425.38 122242.664 185800 219 1132
1134 0 424343.84 122254.38 186000 200 1133
1135 0 424271.97 122345.14 186120 200 1134
1136 0 424535.34 122546.734 185240 219 1129
1137 0 424560.84 122513.57 185200 219 1136
1138 0 424715.53 122312.78 184960 226 1137
1139 0 424980.44 122076.31 184840 150 1138
1140 0 425083.9 121894.26 184720 101 1139
1141 0 425202.66 121796.74 184600 104 1140
1142 0 425114.9 121753.34 184440 104 1141
1143 0 419215.34 126198.805 187920 115 1106
1144 0 419216.28 126074.75 188120 32 1143
1145 0 419189.94 126009.98 188160 32 1144
1146 0 419168.53 125959.2 188240 32 1145
1147 0 419234.9 125804.586 188360 45 1146
1148 0 419514.3 125637.33 188440 45 1147
1149 0 419694.1 125572.125 188480 45 1148
1150 0 419816.84 125515.81 188400 45 1149
1151 0 419928.88 125440.984 188320 45 1150
1152 0 420006.56 125344.73 188200 -1 1151
1153 0 420079.16 125330.85 188080 -1 1152
1154 0 420187.75 125327.85 188000 -1 1153
1155 0 420195.88 125304.484 187960 -1 1154
1156 0 420217.25 125299.305 187920 -1 1155
1157 0 415914 127288 189080 224 1101
1158 0 416036 126898 189200 32 1157
1159 0 416104 126670 189240 32 1158
1160 0 416304 126294 189200 51 1159
1161 0 416356 126194 189120 71 1160
1162 0 416468 126106 189040 71 1161
1163 0 416512 125850 189040 91 1162
1164 0 416512 125838 189080 91 1163
1165 0 416440 125734 189200 51 1164
1166 0 416486 125708 189280 51 1165
1167 0 416484 125618 189320 51 1166
1168 0 416574 125527 189400 98 1167
1169 0 416572 125482 189520 98 1168
1170 0 416512 125862 189000 91 1163
1171 0 416520 125646 188840 91 1170
1172 0 416560 125482 188720 91 1171
1173 0 416576 125432 188680 91 1172
1174 0 416552 125348 188640 91 1173
1175 0 416860 124984 188600 -1 1174
1176 0 416872 124752 188680 -1 1175
1177 0 416854 124771 188760 -1 1176
1178 0 417168 124532 188640 -1 1176
1179 0 417492 124576 188600 -1 1178
1180 0 417516 124484 188720 -1 1179
1181 0 417476 124500 188800 -1 1180
1182 0 416876 125902 189080 91 1163
1183 0 417108 126018 189200 91 1182
1184 0 417524 125998 189280 -1 1183
1185 0 417716 125910 189240 -1 1184
1186 0 417908 125814 189200 -1 1185
1187 0 418204 125772 189240 -1 1186
1188 0 418344 125796 189280 -1 1187
1189 0 418432 125800 189360 -1 1188
1190 0 418441 125813 189400 -1 1189
1191 0 415945 127491 189200 219 1157
1192 0 416049 127511 189360 32 1191
1193 0 416077 127539 189480 32 1192
1194 0 416213 127593 189640 32 1193
1195 0 416249 127589 189760 32 1194
1196 0 416245 127509 189880 45 1195
1197 0 416205 127429 189960 51 1196
1198 0 416177 127305 190040 51 1197
1199 0 416145 127113 190160 51 1198
1200 0 416106 126952 190240 51 1199
1201 0 416189 126849 190360 51 1200
1202 0 416293 126841 190480 51 1201
1203 0 416389 126865 190600 51 1202
1204 0 406757.47 128461.83 188080 81 987
1205 0 406465.16 128821.97 188360 120 1204
1206 0 406231.7 129119.56 188600 86 1205
1207 0 405705.06 129416.37 188800 98 1206
1208 0 405428.88 129599.58 189000 122 1207
1209 0 405025.78 129930.69 189120 90 1208
1210 0 404473.16 130258.125 189280 102 1209
1211 0 403709.62 130704.88 189440 120 1210
1212 0 403101.2 130927.48 189520 32 1211
1213 0 402093.12 131069.805 189680 124 1212
1214 0 401624.84 131188.11 189720 101 1213
1215 0 400985 131569.92 189840 128 1214
1216 0 400321.16 131846.23 190080 120 1215
1217 0 399719.97 132109.98 190280 80 1216
1218 0 399312.8 132439.06 190440 80 1217
1219 0 398470.7 133051.69 190480 104 1218
1220 0 397627.06 133744.5 190520 154 1219
1221 0 397600.88 133780 190560 154 1220
1222 0 397418.06 134032.25 190840 163 1221
1223 0 397144.78 134419.53 191120 329 1222
1224 0 396621.1 134551.06 191360 190 1223
1225 0 396450.38 134565.7 191600 134 1224
1226 0 396449.7 134546.5 191720 175 1225
1227 0 396181.25 134745.62 192040 96 1226
1228 0 395401.25 135233.69 192160 104 1227
1229 0 394710.28 135465.3 192320 86 1228
1230 0 394181.47 135701.94 192480 108 1229
1231 0 393479.4 136067.53 192600 91 1230
1232 0 392479.6 136473.48 192640 189 1231
1233 0 392348.22 136583.75 192760 209 1232
1234 0 392219.7 136690.86 192880 209 1233
1235 0 392295.72 136705.08 193040 209 1234
1236 0 392268.22 136585.27 192560 209 1232
1237 0 391445.97 137479.73 192520 172 1236
1238 0 391422.34 137353.03 192360 172 1237
1239 0 390765.8 137919.28 192280 136 1238
1240 0 390845.28 138075 191840 32 1239
1241 0 390870.44 138203.16 191680 45 1240
1242 0 390959.62 138267.67 191640 45 1241
1243 0 390789.12 138091.56 192560 136 1237
1244 0 390219.12 137919.05 192760 200 1243
1245 0 389007.75 138372.86 192720 186 1244
1246 0 387741.9 138814.66 192800 150 1245
1247 0 387306.25 138959.67 193000 124 1246
1248 0 386842.66 139075.23 193160 153 1247
1249 0 386461.38 139030.33 193200 189 1248
1250 0 385952.2 138847.9 193240 51 1249
1251 0 385403.2 138754.45 193400 139 1250
1252 0 384409.4 138415.58 193520 108 1251
1253 0 383588.75 138413.75 193480 136 1252
1254 0 382771.22 138158.45 193280 120 1253
1255 0 381919.38 138041.23 193120 81 1254
1256 0 381853.06 137509.72 192840 153 1255
1257 0 381939.5 137088.88 192640 181 1256
1258 0 381991.28 137012.77 192520 181 1257
1259 0 381276.97 136799.89 192480 248 1258
1260 0 381052.16 136552.64 192440 236 1259
1261 0 380572.78 136469 192520 120 1260
1262 0 380239.78 136685.84 192600 153 1261
1263 0 379905.88 136899.95 192680 134 1262
1264 0 379030.56 136821.38 192680 75 1263
1265 0 378887.75 136827.8 192640 75 1264
1266 0 378745.22 136840.16 192600 75 1265
1267 0 378803.4 136721.61 192560 75 1266
1268 0 378828.6 136582.1 192480 71 1267
1269 0 378855.12 136513.64 192320 71 1268
1270 0 378613.38 137072.17 192600 75 1266
1271 0 378659.6 137169.64 192560 75 1270
1272 0 380584.56 136398.62 192640 164 1262
1273 0 380542.84 136433.97 192720 164 1272
1274 0 380563.12 136402.47 192800 164 1273
1275 0 380706.8 136400.42 192880 164 1274
1276 0 380783.8 136437.72 192960 164 1275
1277 0 380869.6 136487.25 193080 164 1276
1278 0 380844.94 136508.06 193160 164 1277
1279 0 380829.22 136311.45 192400 208 1260
1280 0 380586.88 135203.44 192360 124 1279
1281 0 380727.34 134882.95 192280 102 1280
1282 0 380663.78 134644.89 192240 86 1281
1283 0 380577.78 134445.11 192120 120 1282
1284 0 380507.6 134170.88 191960 150 1283
1285 0 380639.5 133827.03 191720 120 1284
1286 0 380407.9 133282.52 191440 102 1285
1287 0 380321.88 132841.98 191200 120 1286
1288 0 380344.34 131941.8 191120 40 1287
1289 0 379629.2 130838.04 191160 45 1288
1290 0 379333.84 130765.336 191400 32 1289
1291 0 379091.7 130311.1 191600 51 1290
1292 0 379093 130139.31 191760 81 1291
1293 0 379286.16 129495.87 191840 150 1292
1294 0 380095.8 129152.02 191800 342 1293
1295 0 380067.94 129171.13 191960 342 1294
1296 0 379870.56 129524.195 192320 214 1295
1297 0 379883.94 129619.28 192600 202 1296
1298 0 379199.6 129457.71 192640 250 1297
1299 0 379087.2 129469.99 192680 250 1298
1300 0 379911.44 129612.94 192640 202 1297
1301 0 379929.44 129737.516 192720 202 1300
1302 0 380751 129735.89 192600 60 1297
1303 0 380948.72 129808.98 192680 60 1302
1304 0 380902 129793.68 192720 60 1303
1305 0 380882.97 129761.09 192800 60 1304
1306 0 380926.44 129896.164 192880 32 1305
1307 0 380958.47 129979.27 192960 32 1306
1308 0 380953.72 130030.12 193040 32 1307
1309 0 380983.97 130043.13 193120 32 1308
1310 0 381140.7 129943.055 192760 32 1304
1311 0 381286.8 129907.69 192840 45 1310
1312 0 381614.72 129829.055 192880 40 1311
1313 0 381914.72 129736.43 192800 40 1312
1314 0 382066.5 129642.016 192720 40 1313
1315 0 380085.2 129147.734 191760 342 1294
1316 0 380155.75 129136.445 191600 342 1315
1317 0 380225.97 129131.29 191520 342 1316
1318 0 380176.97 129108.15 191280 -1 1317
1319 0 380320 130464 190480 338 1289
1320 0 380512 130272 190400 248 1319
1321 0 380704 130176 190240 148 1320
1322 0 380960 130080 190120 115 1321
1323 0 381120 129920 189920 51 1322
1324 0 381280 129760 189720 90 1323
1325 0 381376 129600 189520 98 1324
1326 0 381504 129376 189360 80 1325
1327 0 381568 129152 189200 115 1326
1328 0 381632 128928 189040 86 1327
1329 0 381728 128704 188920 86 1328
1330 0 381824 128512 188760 75 1329
1331 0 381920 128288 188600 120 1330
1332 0 382048 128064 188480 81 1331
1333 0 382208 127872 188360 102 1332
1334 0 382304 127680 188200 86 1333
1335 0 382432 127520 188000 81 1334
1336 0 382560 127392 187800 32 1335
1337 0 382720 127232 187640 102 1336
1338 0 382880 127072 187440 51 1337
1339 0 382976 126944 187240 90 1338
1340 0 383072 126784 187000 91 1339
1341 0 383168 126624 186800 122 1340
1342 0 383136 126400 186680 98 1341
1343 0 383136 126240 186480 71 1342
1344 0 383040 126016 186320 107 1343
1345 0 382976 125760 186280 175 1344
1346 0 383008 125504 186240 257 1345
1347 0 383072 125280 186120 230 1346
1348 0 382976 125024 186080 241 1347
1349 0 382880 124800 186000 256 1348
1350 0 382880 124544 185960 221 1349
1351 0 382816 124352 185800 221 1350
1352 0 382720 124096 185720 250 1351
1353 0 382560 123936 185720 183 1352
1354 0 382688 123776 185560 175 1353
1355 0 382880 123584 185480 124 1354
1356 0 383040 123424 185360 120 1355
1357 0 383136 123168 185280 81 1356
1358 0 383264 123008 185120 137 1357
1359 0 383296 122976 185080 128 1358
1360 0 383424 123200 185080 124 1359
1361 0 383616 123392 185080 96 1360
1362 0 383744 123616 185200 51 1361
1363 0 383936 123808 185240 32 1362
1364 0 383840 124032 185360 32 1363
1365 0 383808 124192 185560 32 1364
1366 0 383424 122816 184880 40 1359
1367 0 383584 122656 184680 120 1366
1368 0 383648 122464 184520 80 1367
1369 0 383648 122208 184400 60 1368
1370 0 383712 121952 184320 51 1369
1371 0 383776 121696 184240 75 1370
1372 0 382336 123808 185720 60 1353
1373 0 382112 123680 185640 60 1372
1374 0 381920 123488 185600 51 1373
1375 0 381760 123360 185440 75 1374
1376 0 381536 123360 185240 64 1375
1377 0 381376 123392 185040 51 1376
1378 0 381248 123488 184960 40 1377
1379 0 386204.7 139404.72 193400 178 1249
1380 0 386053.7 139718.39 193520 160 1379
1381 0 385873.22 139964.22 193600 237 1380
1382 0 385784.66 140091.95 193640 237 1381
1383 0 385652.78 140170.3 193920 140 1382
1384 0 385647.56 140182.9 193960 140 1383
1385 0 385635.6 140212.23 194040 140 1384
1386 0 385534.22 140336.83 194200 140 1385
1387 0 385369.4 140423.94 194480 189 1386
1388 0 384808.88 140582.8 194680 120 1387
1389 0 384258.34 141189.39 194880 115 1388
1390 0 383799.1 141810.36 195080 108 1389
1391 0 383502.22 142225.33 195360 124 1390
1392 0 382918.78 142730.33 195600 124 1391
1393 0 382278.66 143400.17 195760 40 1392
1394 0 381974.16 143735.62 195840 128 1393
1395 0 381981 143690 195720 60 1394
1396 0 382049 143586 195560 60 1395
1397 0 382025 143514 195400 32 1396
1398 0 381997 143350 195240 51 1397
1399 0 381933 143038 195160 51 1398
1400 0 381825 142898 195120 51 1399
1401 0 381709 142822 195080 51 1400
1402 0 381973 143342 195080 51 1398
1403 0 381909 143422 195040 51 1402
1404 0 381897 143594 195000 51 1403
1405 0 381825 143710 194920 51 1404
1406 0 381777 143762 194880 51 1405
1407 0 381769 143778 194840 51 1406
1408 0 381777 143906 194760 51 1407
1409 0 381769 143930 194720 51 1408
1410 0 381581.3 144003.78 196160 175 1394
1411 0 381759.56 144624.23 196160 75 1410
1412 0 381801.7 144886.06 196240 102 1411
1413 0 381933.84 144978.12 196360 102 1412
1414 0 382099.1 145158.11 196520 71 1413
1415 0 382311.6 145368.22 196600 60 1414
1416 0 382501.06 145502.08 196680 60 1415
1417 0 382619.25 145578.28 196760 86 1416
1418 0 382793.78 145636.31 196880 107 1417
1419 0 383144.8 145933.12 196920 96 1418
1420 0 383199.78 146085.56 197040 224 1419
1421 0 383315.78 146314.95 197200 178 1420
1422 0 383471.66 146428.55 197360 217 1421
1423 0 383459.2 146525 197520 217 1422
1424 0 383455.9 146548.6 197560 217 1423
1425 0 383460.3 146647.75 197640 248 1424
1426 0 383594 146750 197760 289 1425
1427 0 383606 146798 197880 289 1426
1428 0 383650 146898 198000 289 1427
1429 0 383766 147034 198120 200 1428
1430 0 383822 147070 198200 200 1429
1431 0 380775.72 144112.23 196160 108 1410
1432 0 379493.4 144267.67 196160 148 1431
1433 0 378608.4 143945.73 196160 153 1432
1434 0 378108.6 144018.44 196400 163 1433
1435 0 377536.62 144043.94 196520 156 1434
1436 0 377035.5 144103.27 196600 122 1435
1437 0 376776.4 144104.75 196720 128 1436
1438 0 376544.12 144036.1 196840 143 1437
1439 0 376342.25 144051.08 196960 107 1438
1440 0 375947.25 144040.2 197040 124 1439
1441 0 375673.28 143902.62 197160 148 1440
1442 0 375348.12 143877.88 197280 166 1441
1443 0 375188.94 143923.06 197400 166 1442
1444 0 374864.28 144047.66 197560 124 1443
1445 0 374366.75 144022.4 197640 108 1444
1446 0 373579.88 144165.42 197640 96 1445
1447 0 372481.7 144059.25 197640 148 1446
1448 0 372543.22 144220.3 197880 128 1447
1449 0 372546.2 144248.06 197920 128 1448
1450 0 372567.22 144302.64 198000 75 1449
1451 0 372605 144303 198160 178 1450
1452 0 371822.1 144777.61 198120 98 1450
1453 0 370728.38 145490.69 198360 139 1452
1454 0 370004.4 146024.67 198480 107 1453
1455 0 369672.3 146511.83 198640 256 1454
1456 0 369702.47 146556.14 198760 282 1455
1457 0 369643.78 146981.38 198840 221 1456
1458 0 369574.4 147528.88 198880 175 1457
1459 0 369119.5 148179.7 198760 140 1458
1460 0 369026.38 148021.45 198520 136 1459
1461 0 369226.3 147707.58 198280 157 1460
1462 0 369115.9 147617.02 198160 157 1461
1463 0 369571.5 147547.39 199000 175 1458
1464 0 369400.6 147889.86 199280 168 1463
1465 0 369426.9 147883.6 199400 168 1464
1466 0 369545.25 146747.56 199400 175 1465
1467 0 369394.47 146533.98 199440 282 1466
1468 0 369170.9 146207.98 199560 282 1467
1469 0 369016.75 146215 199720 -1 1468
1470 0 369287.47 148323.27 199440 221 1465
1471 0 369042.53 148364.92 199640 221 1470
1472 0 369021.94 148246.11 199720 221 1471
1473 0 369094.06 148086.33 199760 221 1472
1474 0 369171.7 147928.42 199800 128 1473
1475 0 369449.7 147830.33 199840 168 1474
1476 0 369477.66 147901.88 199920 168 1475
1477 0 369465.22 147918.27 2e+05 168 1476
1478 0 369549.44 148013.23 200040 168 1477
1479 0 369083.84 148920.89 199680 160 1471
1480 0 369091.25 149111.9 199840 96 1479
1481 0 369008.8 149144.61 199960 96 1480
1482 0 369092.16 149581.9 200160 40 1481
1483 0 369122.3 149898.72 200320 51 1482
1484 0 368914.1 150081.1 200480 51 1483
1485 0 368840.84 150226.73 200640 51 1484
1486 0 368605.75 150230.25 200720 40 1485
1487 0 368233.47 150116.56 200840 51 1486
1488 0 368062.5 149954.83 200920 51 1487
1489 0 372128.1 143419.36 197640 102 1447
1490 0 371946.94 142569.1 197640 181 1489
1491 0 372018.88 142623.14 197920 181 1490
1492 0 371931.88 142611.6 198200 107 1491
1493 0 371830.16 142532.47 198400 141 1492
1494 0 371356.9 142410.58 198480 181 1493
1495 0 371098.44 142281.08 198560 153 1494
1496 0 371080.75 142103 198680 153 1495
1497 0 371026.4 141939.61 198760 137 1496
1498 0 370984.7 141587.16 198880 120 1497
1499 0 371065.8 141084.03 199000 163 1498
1500 0 370872.66 139746.7 199000 336 1499
1501 0 370985.78 139416.2 198640 394 1500
1502 0 371017.72 139338.58 198560 394 1501
1503 0 371065.4 139222.6 198440 332 1502
1504 0 371097.34 139144.89 198360 332 1503
1505 0 371389.97 138666.17 198280 197 1504
1506 0 371887.9 138531.6 198280 75 1505
1507 0 372132.38 138461.08 198240 80 1506
1508 0 372357.88 138327.7 198160 60 1507
1509 0 372635.2 138108.14 198160 32 1508
1510 0 372716.44 137979.42 198120 64 1509
1511 0 372767.7 137839.03 198000 75 1510
1512 0 372851.78 137662.25 197880 75 1511
1513 0 372866.03 137520.58 197800 81 1512
1514 0 372882.22 137466.47 197760 81 1513
1515 0 372907.34 137404.25 197720 51 1514
1516 0 372922.03 137352.34 197680 51 1515
1517 0 372926.16 137332.56 197640 51 1516
1518 0 372969.78 137239.16 197560 90 1517
1519 0 372990.44 137212.39 197480 90 1518
1520 0 373020.88 137188.5 197400 90 1519
1521 0 373058.75 137085.78 197320 86 1520
1522 0 373020.5 137041.47 197200 86 1521
1523 0 373014.6 136976.77 197120 86 1522
1524 0 372919.5 136823.72 197000 86 1523
1525 0 372720.94 136413.53 196920 51 1524
1526 0 372666.34 136154 196880 80 1525
1527 0 372676.62 136057.83 196840 80 1526
1528 0 372663.2 135946.75 196720 101 1527
1529 0 372664.4 135824.22 196600 101 1528
1530 0 372730.53 135696.38 196480 51 1529
1531 0 372680.16 135556.72 196360 91 1530
1532 0 372601.72 135439.34 196240 91 1531
1533 0 372618.1 135344.77 196160 98 1532
1534 0 372623.34 135211.86 196080 98 1533
1535 0 372665.75 135090.6 195960 60 1534
1536 0 372672.66 134952.31 195880 60 1535
1537 0 372583.9 134745.19 195800 51 1536
1538 0 372137.6 134476.58 195800 200 1537
1539 0 372043.5 134198.55 195640 284 1538
1540 0 372018.4 134125.75 195520 284 1539
1541 0 372036.22 133975.17 195440 284 1540
1542 0 372056.06 133820.75 195360 241 1541
1543 0 372078.22 133511.33 195160 160 1542
1544 0 372175.28 133289.12 194960 128 1543
1545 0 372183.88 133258.52 194760 124 1544
1546 0 372256.1 133234.72 194560 124 1545
1547 0 372347.44 133067.81 194440 134 1546
1548 0 372619.84 132648.05 194400 107 1547
1549 0 372670.47 132277.25 194400 40 1548
1550 0 372680.66 132213.22 194320 32 1549
1551 0 372761.44 132175.47 194200 32 1550
1552 0 372792.12 132170.53 194120 32 1551
1553 0 372827.06 132134.53 194000 71 1552
1554 0 372891.62 131968.94 193920 64 1553
1555 0 372905.62 131921.64 193800 64 1554
1556 0 372856.44 131876.55 193680 64 1555
1557 0 372829.3 131797.34 193560 75 1556
1558 0 372778.25 131716.61 193440 75 1557
1559 0 373033.84 131870.67 193440 75 1558
1560 0 373102.78 131878.17 193360 75 1559
1561 0 373156.6 131845.94 193280 75 1560
1562 0 373173.62 131839.36 193240 32 1561
1563 0 372730.34 131557.66 193360 32 1558
1564 0 372780.6 131411.25 193240 51 1563
1565 0 372870.34 131272.98 193120 51 1564
1566 0 372988.34 131191.84 193040 51 1565
1567 0 373165.34 130953.66 192840 75 1566
1568 0 373256.62 130848.86 192760 75 1567
1569 0 373346.06 130698.65 192640 51 1568
1570 0 373473.47 130559.14 192520 40 1569
1571 0 373537.16 130418.07 192400 40 1570
1572 0 373566.3 130388.54 192280 101 1571
1573 0 373660.97 130253.125 192120 101 1572
1574 0 373666.22 130087.48 192000 91 1573
1575 0 373633.6 129811.87 191880 81 1574
1576 0 373590.53 129709.03 191720 120 1575
1577 0 373300.03 129545.58 191560 203 1576
1578 0 373261.3 129449.84 191400 282 1577
1579 0 373505 129309.2 191240 282 1578
1580 0 373565.62 129274.414 191200 282 1579
1581 0 373535.5 129062.26 190960 181 1580
1582 0 373516.9 128982.234 190760 181 1581
1583 0 373477.84 128914.34 190600 75 1582
1584 0 373111.3 128817.52 190520 75 1583
1585 0 373160.2 128744.59 190320 32 1584
1586 0 373224.16 128840.46 190200 64 1585
1587 0 373188.8 128861.87 189920 64 1586
1588 0 373166.72 128855.3 189840 64 1587
1589 0 373170.44 128876.445 189800 64 1588
1590 0 373622.28 130219.51 191920 91 1574
1591 0 370898.5 139789 199120 339 1500
1592 0 370941.4 139858.86 199320 403 1591
1593 0 370935.53 139699.9 199520 403 1592
1594 0 370928.56 139508.88 199760 32 1593
1595 0 371130.75 139837.62 2e+05 32 1594
1596 0 371341.34 140367.8 200160 32 1595
1597 0 371543.12 140808.95 200320 45 1596
1598 0 371977.1 142456.73 197480 148 1490
1599 0 372392 142015 197480 71 1598
1600 0 372456 141831 197440 40 1599
1601 0 372584 141643 197400 75 1600
1602 0 372544 141507 197240 75 1601
1603 0 372643.4 141314.3 197160 75 1602
1604 0 372684.03 141261.92 197080 75 1603
1605 0 372715 141237.53 197000 75 1604
1606 0 372715.3 141225.7 196920 75 1605
1607 0 372683.44 141184.28 196840 75 1606
1608 0 372664.2 141158.7 196800 75 1607
1609 0 372619.56 141127.64 196720 75 1608
1610 0 372587.6 141127.23 196640 75 1609
1611 0 372555.62 141128.11 196560 75 1610
1612 0 372527.5 141117 196520 75 1611
1613 0 372499.44 141106.5 196480 75 1612
1614 0 372455.7 141097.27 196440 75 1613
1615 0 372336.72 141101.45 196360 -1 1614
1616 0 372244.44 141153.89 196280 -1 1615
1617 0 372214.88 141185.69 196200 -1 1616
1618 0 371956.53 142503.81 197400 136 1598
1619 0 371961.75 142354.75 197280 148 1618
1620 0 371964.2 142286.47 197200 71 1619
1621 0 390116.94 137873.19 193000 194 1244
1622 0 389896.25 138055.52 193040 148 1621
1623 0 389858.03 138325.16 193080 148 1622
1624 0 389825.22 138351.5 193120 148 1623
1625 0 406243.97 116996.66 181360 51 952
1626 0 406326.75 116502.28 181080 32 1625
1627 0 406580.7 116186.98 180880 -1 1626
1628 0 407050.9 115926.73 180520 -1 1627
1629 0 407047.06 115920.55 180480 -1 1628
1630 0 403489.1 116765.836 182440 32 949
1631 0 385306.53 139907.11 197640 -1 902
1632 0 386099.75 138908.75 197560 -1 1631
1633 0 386742.12 138174.39 197320 -1 1632
1634 0 387038.34 137848.14 197120 -1 1633
1635 0 387650.3 137315.78 196800 -1 1634
1636 0 388317.1 136758.83 196320 -1 1635
1637 0 388608.6 136465.72 195960 -1 1636
1638 0 388937.47 136170.36 195760 -1 1637
1639 0 389181 135944 195640 -1 1638
1640 0 389389 135788 195520 -1 1639
1641 0 389553 135600 195400 -1 1640
1642 0 389757 135468 195280 -1 1641
1643 0 390245 135112 195200 -1 1642
1644 0 390657 134872 195120 -1 1643
1645 0 390841 134702 195000 -1 1644
1646 0 391129 134526 194840 -1 1645
1647 0 391213 134358 194720 -1 1646
1648 0 391361 134190 194560 -1 1647
1649 0 391653 133970 194400 -1 1648
1650 0 392065 133724 194240 -1 1649
1651 0 392349 133480 194080 -1 1650
1652 0 392553 133324 193960 -1 1651
1653 0 392817 133144 193840 -1 1652
1654 0 393013 133008 193720 -1 1653
1655 0 393241 132880 193600 -1 1654
1656 0 393489 132678 193440 -1 1655
1657 0 393785 132454 193320 -1 1656
1658 0 394081 132262 193160 -1 1657
1659 0 394277 132062 193040 -1 1658
1660 0 394457 131838 192920 -1 1659
1661 0 394689 131524 192800 -1 1660
1662 0 394813 131348 192680 -1 1661
1663 0 394957 131196 192560 -1 1662
1664 0 395117 131028 192440 -1 1663
1665 0 395181 130932 192280 -1 1664
1666 0 395493 130700 192160 -1 1665
1667 0 395617 130554 192040 -1 1666
1668 0 395905 130298 191880 -1 1667
1669 0 396065 130118 191760 -1 1668
1670 0 396497 129710 191640 -1 1669
1671 0 396769 129074 191600 -1 1670
1672 0 397213 128856 191520 -1 1671
1673 0 397449 128696 191400 -1 1672
1674 0 397733 128576 191280 -1 1673
1675 0 397981 128572 191160 -1 1674
1676 0 398121 128546 191080 -1 1675
1677 0 399441 129342 191040 -1 1676
1678 0 400201 129586 191120 -1 1677
1679 0 400053 129616 191320 -1 1678
1680 0 400181 129956 191400 -1 1679
1681 0 400089 130164 191440 -1 1680
1682 0 400025 130368 191560 -1 1681
1683 0 400053 130568 191680 -1 1682
1684 0 400045.2 130623.44 191720 -1 1683
1685 0 400054.06 130677.39 191760 -1 1684
1686 0 400050.25 130765.95 191800 -1 1685
1687 0 400032.2 130839.66 191840 -1 1686
1688 0 400013.62 130889.7 191880 -1 1687
1689 0 400004.94 130945 191920 -1 1688
1690 0 399990.25 130971.45 191960 -1 1689
1691 0 400002.22 130982.58 192000 -1 1690
1692 0 399977.9 131058.266 192080 -1 1691
1693 0 399925.28 131171.39 192160 -1 1692
1694 0 399911.47 131338.03 192320 -1 1693
1695 0 399889 131406.69 192360 -1 1694
1696 0 399856.5 131497.6 192400 -1 1695
1697 0 399788.56 131688.42 192480 -1 1696
1698 0 399728.56 131786.44 192520 -1 1697
1699 0 399694.06 131875.97 192560 -1 1698
1700 0 399590.8 131964.69 192600 -1 1699
1701 0 400605 129436 191000 -1 1678
1702 0 400837 129276 190880 -1 1701
1703 0 401081 129104 190760 -1 1702
1704 0 401325 128924 190640 -1 1703
1705 0 401517 128760 190520 -1 1704
1706 0 401657 128580 190400 -1 1705
1707 0 401741 128504 190320 -1 1706
1708 0 402120.5 128160.89 190080 -1 1707
1709 0 402465.94 127827.76 189800 -1 1708
1710 0 402633.78 127693.52 189560 -1 1709
1711 0 402802.1 127442.945 189400 -1 1710
1712 0 403041.06 127195.82 189160 -1 1711
1713 0 403402.6 126743.42 188880 -1 1712
1714 0 404232.06 126212.87 188600 -1 1713
1715 0 405090.4 125987.96 188320 -1 1714
1716 0 405667.47 125773.21 188120 -1 1715
1717 0 405994.44 125730.9 187840 -1 1716
1718 0 407435.38 125265.72 188080 -1 1717
1719 0 407858.22 125071.4 188320 -1 1718
1720 0 408424.44 124736.016 188560 -1 1719
1721 0 409847.94 123943.664 188560 -1 1720
1722 0 410172 123834 188480 -1 1721
1723 0 410476 123714 188400 -1 1722
1724 0 410788 123586 188360 -1 1723
1725 0 411024 123494 188280 -1 1724
1726 0 411332 123382 188200 -1 1725
1727 0 411696 123266 188120 -1 1726
1728 0 412208 123000 188040 -1 1727
1729 0 412412 122908 187920 -1 1728
1730 0 412532 122840 187800 -1 1729
1731 0 412912 122672 187720 -1 1730
1732 0 412974 122590 187600 -1 1731
1733 0 413074 122546 187480 -1 1732
1734 0 413082 122542 187400 -1 1733
1735 0 412926 121822 187360 -1 1734
1736 0 412934 121450 187280 -1 1735
1737 0 412962 121194 187200 -1 1736
1738 0 413112 120352 187120 -1 1737
1739 0 413188 119940 187040 -1 1738
1740 0 412998 118854 187040 -1 1739
1741 0 412902 118546 186960 -1 1740
1742 0 412910 118298 186920 -1 1741
1743 0 412940 117916 186880 -1 1742
1744 0 412960 117672 186760 -1 1743
1745 0 413048 117344 186640 -1 1744
1746 0 413188 116948 186560 -1 1745
1747 0 413210 116594 186480 -1 1746
1748 0 413198 116298 186440 -1 1747
1749 0 413202 116010 186280 -1 1748
1750 0 413286 115798 186160 -1 1749
1751 0 413346 115706 186080 -1 1750
1752 0 413480 115404 185920 -1 1751
1753 0 413596 115140 185800 -1 1752
1754 0 413664 114992 185720 -1 1753
1755 0 413708 114768 185600 -1 1754
1756 0 413748 114612 185520 -1 1755
1757 0 413836 114412 185440 -1 1756
1758 0 414004 114200 185360 -1 1757
1759 0 414212 113960 185240 -1 1758
1760 0 414396 113752 185160 -1 1759
1761 0 414594 113570 185040 -1 1760
1762 0 415262 113210 184920 -1 1761
1763 0 415674 112974 184840 -1 1762
1764 0 416500 112652 184800 -1 1763
1765 0 417676 112404 184760 -1 1764
1766 0 418132 112276 184680 -1 1765
1767 0 418286 112102 184520 -1 1766
1768 0 418442 111990 184360 -1 1767
1769 0 419050 111846 184280 -1 1768
1770 0 419462 111742 184200 -1 1769
1771 0 419740 111548 184080 -1 1770
1772 0 419788 111336 183960 -1 1771
1773 0 419880 111176 183840 -1 1772
1774 0 420140 110864 183680 -1 1773
1775 0 420388 110704 183560 -1 1774
1776 0 420624 110564 183440 -1 1775
1777 0 420816 110452 183360 -1 1776
1778 0 420972 110332 183240 -1 1777
1779 0 421212 110232 183120 -1 1778
1780 0 421414 110110 182960 -1 1779
1781 0 421618 109946 182840 -1 1780
1782 0 421882 109738 182680 -1 1781
1783 0 422018 109602 182560 -1 1782
1784 0 422446 109534 182400 -1 1783
1785 0 422696 109500 182240 -1 1784
1786 0 422916 109372 182120 -1 1785
1787 0 423112 109308 181960 -1 1786
1788 0 423264 109224 181800 -1 1787
1789 0 423412 109132 181640 -1 1788
1790 0 423560 109084 181520 -1 1789
1791 0 423728 108952 181360 -1 1790
1792 0 423800 108924 181280 -1 1791
1793 0 424036 108616 181200 -1 1792
1794 0 424090 108582 181040 -1 1793
1795 0 424146 108322 180880 -1 1794
1796 0 424250 108158 180760 -1 1795
1797 0 424466 108046 180600 -1 1796
1798 0 424630 107890 180440 -1 1797
1799 0 425350 107686 180320 -1 1798
1800 0 425372 107624 180160 -1 1799
1801 0 425340 107536 180000 -1 1800
1802 0 425340 107536 179960 -1 1801
1803 0 426300 108016 179960 -1 1802
1804 0 426420 108064 179920 -1 1803
1805 0 426592 108048 179880 -1 1804
1806 0 426848 108140 179800 -1 1805
1807 0 426976 108210 179720 -1 1806
1808 0 427060 108274 179640 -1 1807
1809 0 427160 108322 179520 -1 1808
1810 0 427240 108382 179400 -1 1809
1811 0 427296 108386 179280 -1 1810
1812 0 427348 108386 179160 -1 1811
1813 0 427372 108362 179040 -1 1812
1814 0 427284 108350 178880 -1 1813
1815 0 427248 108274 178760 -1 1814
1816 0 427280 108262 178640 -1 1815
1817 0 427304 108270 178560 -1 1816
1818 0 427296 108278 178480 -1 1817
1819 0 427208 108402 178440 -1 1818
1820 0 427248 108438 178320 -1 1819
1821 0 427260 108474 178160 -1 1820
1822 0 427252 108550 178000 -1 1821
1823 0 427220 108590 177840 -1 1822
1824 0 427188 108618 177680 -1 1823
1825 0 427196 108590 177520 -1 1824
1826 0 427196 108462 177400 -1 1825
1827 0 427256 108506 177200 -1 1826
1828 0 427260 108414 177000 -1 1827
1829 0 427148 108262 176840 -1 1828
1830 0 426992 108326 176640 -1 1829
1831 0 427028 108378 176440 -1 1830
1832 0 426836 108610 176240 -1 1831
1833 0 426968 108770 176080 -1 1832
1834 0 426888 108862 175920 -1 1833
1835 0 426776 108874 175840 -1 1834
1836 0 426692 108928 175720 -1 1835
1837 0 426572 109024 175600 -1 1836
1838 0 426344 109112 175480 -1 1837
1839 0 426316 109168 175400 -1 1838
1840 0 425176 107484 179800 -1 1802
1841 0 425128 107544 179640 -1 1840
1842 0 425148 107356 179480 -1 1841
1843 0 425244 107340 179280 -1 1842
1844 0 425356 106936 179160 -1 1843
1845 0 425436 106736 179120 -1 1844
1846 0 425508 106636 179040 -1 1845
1847 0 425540 106588 179000 -1 1846
1848 0 425596 106520 178880 -1 1847
1849 0 425704 106440 178760 -1 1848
1850 0 425864 106372 178600 -1 1849
1851 0 425864 106456 178400 -1 1850
1852 0 425864 106532 178200 -1 1851
1853 0 425860 106572 178000 -1 1852
1854 0 425896 106604 177840 -1 1853
1855 0 426092 106628 177640 -1 1854
1856 0 426284 106688 177520 -1 1855
1857 0 426224 106726 177400 -1 1856
1858 0 426224 106726 177240 -1 1857
1859 0 426268 106722 177040 -1 1858
1860 0 426332 106706 176840 -1 1859
1861 0 426452 106734 176720 -1 1860
1862 0 426540 106798 176600 -1 1861
1863 0 426636 106842 176520 -1 1862
1864 0 426704 106874 176440 -1 1863
1865 0 426756 106986 176320 -1 1864
1866 0 426872 107018 176160 -1 1865
1867 0 426988 107106 176040 -1 1866
1868 0 427080 107146 175880 -1 1867
1869 0 427204 107174 175760 -1 1868
1870 0 427280 107182 175640 -1 1869
1871 0 427296 107246 175520 -1 1870
1872 0 427612 107330 175400 -1 1871
1873 0 427612 107352 175280 -1 1872
1874 0 427752 107336 175040 -1 1873
1875 0 427804 107360 174840 -1 1874
1876 0 427856 107380 174640 -1 1875
1877 0 427984 107364 174480 -1 1876
1878 0 428032 107348 174320 -1 1877
1879 0 428164 107316 174080 -1 1878
1880 0 428284 107260 173960 -1 1879
1881 0 428412 107292 173800 -1 1880
1882 0 428496 107264 173640 -1 1881
1883 0 428664 107316 173480 -1 1882
1884 0 428820 107336 173320 -1 1883
1885 0 429000 107332 173160 -1 1884
1886 0 429192 107364 173000 -1 1885
1887 0 429348 107388 172840 -1 1886
1888 0 429404 107428 172720 -1 1887
1889 0 429456 107464 172560 -1 1888
1890 0 429532 107556 172400 -1 1889
1891 0 429604 107640 172240 -1 1890
1892 0 429660 107672 172080 -1 1891
1893 0 429744 107684 171920 -1 1892
1894 0 429852 107606 171760 -1 1893
1895 0 429980 107446 171600 -1 1894
1896 0 430228 107430 171440 -1 1895
1897 0 430488 107314 171280 -1 1896
1898 0 430580 107218 171160 -1 1897
1899 0 430864 107190 170960 -1 1898
1900 0 430912 107230 170800 -1 1899
1901 0 430964 107190 170640 -1 1900
1902 0 431004 107146 170600 -1 1901
1903 0 430876 107008 170360 -1 1902
1904 0 430812 107012 170240 -1 1903
1905 0 430760 106984 170080 -1 1904
1906 0 430712 106936 169920 -1 1905
1907 0 430644 106752 169800 -1 1906
1908 0 430500 106620 169640 -1 1907
1909 0 430380 106596 169520 -1 1908
1910 0 429272 106464 169520 -1 1909
1911 0 428812 106256 169560 -1 1910
1912 0 428408 106146 169600 -1 1911
1913 0 428168 106082 169680 -1 1912
1914 0 427828 106130 169800 -1 1913
1915 0 427004 105826 169840 -1 1914
1916 0 427000 105866 169960 -1 1915
1917 0 426844 105858 170080 -1 1916
1918 0 426732 105850 170240 -1 1917
1919 0 426560 105838 170360 -1 1918
1920 0 426436 105850 170520 -1 1919
1921 0 426176 105786 170680 -1 1920
1922 0 426028 105730 170760 -1 1921
1923 0 425464 105684 170840 -1 1922
1924 0 424860 105408 170760 -1 1923
1925 0 424772 105370 170800 -1 1924
1926 0 424652 105330 170880 -1 1925
1927 0 424476 105186 170960 -1 1926
1928 0 424296 105066 171040 -1 1927
1929 0 423624 104938 171080 -1 1928
1930 0 423252 104778 171040 -1 1929
1931 0 422792 104722 170960 -1 1930
1932 0 422628 104750 170880 -1 1931
1933 0 422320 104546 170800 -1 1932
1934 0 422204 104408 170720 -1 1933
1935 0 422040 104296 170680 -1 1934
1936 0 421892 104224 170640 -1 1935
1937 0 421708 104072 170680 -1 1936
1938 0 421596 103936 170720 -1 1937
1939 0 421384 103724 170680 -1 1938
1940 0 421116 103540 170720 -1 1939
1941 0 420564 103384 170720 -1 1940
1942 0 420444 103364 170760 -1 1941
1943 0 420360 103368 170800 -1 1942
1944 0 420344 103328 170840 -1 1943
1945 0 426600 105342 169800 -1 1915
1946 0 426348 105094 169680 -1 1945
1947 0 426308 104896 169600 -1 1946
1948 0 426288 104804 169440 -1 1947
1949 0 425760 104388 169400 -1 1948
1950 0 425248 103900 169440 -1 1949
1951 0 424824 103548 169400 -1 1950
1952 0 424568 103348 169280 -1 1951
1953 0 424364 103156 169200 -1 1952
1954 0 424192 102642 169120 -1 1953
1955 0 424132 102306 169040 -1 1954
1956 0 424200 101834 169000 -1 1955
1957 0 424344 101658 168840 -1 1956
1958 0 424468 101462 168720 -1 1957
1959 0 424756 101184 168640 -1 1958
1960 0 425072 100900 168600 -1 1959
1961 0 425128 100872 168520 -1 1960
1962 0 425204 100908 168400 -1 1961
1963 0 425312 100884 168240 -1 1962
1964 0 425416 100892 168120 -1 1963
1965 0 426112 100344 168120 -1 1964
1966 0 426264 99956 168160 -1 1965
1967 0 426352 99748 168240 -1 1966
1968 0 426416 99490 168360 -1 1967
1969 0 426428 99266 168520 -1 1968
1970 0 426396 99114 168640 -1 1969
1971 0 426388 98990 168800 -1 1970
1972 0 426344 98874 168880 -1 1971
1973 0 426340 98770 168960 -1 1972
1974 0 426284 98490 169120 -1 1973
1975 0 426264 98502 169280 -1 1974
1976 0 426246 98379 169400 -1 1975
1977 0 426240 98338 169440 -1 1976
1978 0 426256 98246 169520 -1 1977
1979 0 426240 98046 169600 -1 1978
1980 0 426272 97980 169720 -1 1979
1981 0 426232 97912 169800 -1 1980
1982 0 426228 97704 169880 -1 1981
1983 0 426224 97736 170000 -1 1982
1984 0 426208 97624 170120 -1 1983
1985 0 426212 97528 170240 -1 1984
1986 0 426056 97020 170240 -1 1985
1987 0 425868 96798 170280 -1 1986
1988 0 425764 96034 170320 -1 1987
1989 0 425672 95908 170160 -1 1988
1990 0 425280 95252 170080 -1 1989
1991 0 424788 94804 170040 -1 1990
1992 0 424440 94504 169960 -1 1991
1993 0 424056 93838 169960 -1 1992
1994 0 423844 93066 169920 -1 1993
1995 0 423836 92854 169840 -1 1994
1996 0 423856 92684 169720 -1 1995
1997 0 423512 92232 169720 -1 1996
1998 0 423380 92080 169600 -1 1997
1999 0 423260 91784 169520 -1 1998
2000 0 423252 91552 169400 -1 1999
2001 0 423224 91468 169280 -1 2000
2002 0 423168 91504 169160 -1 2001
2003 0 423144 91406 169000 -1 2002
2004 0 423120 91226 168960 -1 2003
2005 0 423080 91438 168920 -1 2004
2006 0 423168 90942 168880 -1 2005
2007 0 423076 91030 168800 -1 2006
2008 0 423092 90762 168720 -1 2007
2009 0 422972 90842 168640 -1 2008
2010 0 422868 90690 168560 -1 2009
2011 0 422928 90574 168440 -1 2010
2012 0 422940 90506 168360 -1 2011
2013 0 422968 90278 168280 -1 2012
2014 0 422892 90478 168240 -1 2013
2015 0 422848 90554 168200 -1 2014
2016 0 422852 90426 168080 -1 2015
2017 0 422740 90398 167920 -1 2016
2018 0 422672 90458 167760 -1 2017
2019 0 422580 90402 167600 -1 2018
2020 0 422536 90542 167520 -1 2019
2021 0 422496 90578 167400 -1 2020
2022 0 413194 120018 186960 -1 1739
2023 0 414334 122842 187360 -1 1734
2024 0 414914 122962 187280 -1 2023
2025 0 415258 122970 187200 -1 2024
2026 0 415750 122962 187120 -1 2025
2027 0 416188 122924 187040 -1 2026
2028 0 416564 122920 186960 -1 2027
2029 0 416996 122992 186880 -1 2028
2030 0 417472 122952 186840 -1 2029
2031 0 418344 122908 186760 -1 2030
2032 0 418910 122818 186680 -1 2031
2033 0 419150 122814 186560 -1 2032
2034 0 419358 122734 186440 -1 2033
2035 0 419602 122646 186280 -1 2034
2036 0 419786 122602 186160 -1 2035
2037 0 420560 122588 186120 -1 2036
2038 0 420976 122604 186080 -1 2037
2039 0 421224 122484 185920 -1 2038
2040 0 421440 122392 185840 -1 2039
2041 0 421720 122188 185760 -1 2040
2042 0 421972 121992 185720 -1 2041
2043 0 422252 121780 185640 -1 2042
2044 0 422518 121558 185560 -1 2043
2045 0 422750 121394 185520 -1 2044
2046 0 423074 121210 185480 -1 2045
2047 0 423362 121090 185440 -1 2046
2048 0 423646 120946 185360 -1 2047
2049 0 424170 120866 185320 -1 2048
2050 0 424530 120814 185240 -1 2049
2051 0 424694 120790 185160 -1 2050
2052 0 424710 120742 185040 -1 2051
2053 0 424898 121466 185040 101 2052
2054 0 424988 121438 184960 101 2053
2055 0 425084 121422 184840 102 2054
2056 0 425344 121442 184760 102 2055
2057 0 425480 121446 184640 102 2056
2058 0 425488 121506 184560 102 2057
2059 0 425492 121538 184440 102 2058
2060 0 425528 121526 184400 102 2059
2061 0 425572 121498 184360 102 2060
2062 0 425644 121538 184280 102 2061
2063 0 425948 121558 184200 102 2062
2064 0 426192 121790 184160 -1 2063
2065 0 426496 122074 184120 -1 2064
2066 0 426656 122334 184080 -1 2065
2067 0 426700 122382 184040 -1 2066
2068 0 426866 122602 183960 -1 2067
2069 0 426934 122630 183880 -1 2068
2070 0 427046 122690 183760 -1 2069
2071 0 427318 122738 183640 -1 2070
2072 0 427402 122854 183600 -1 2071
2073 0 427502 122922 183560 -1 2072
2074 0 427738 123030 183440 -1 2073
2075 0 427922 123082 183360 -1 2074
2076 0 428102 123270 183280 -1 2075
2077 0 428338 123494 183240 -1 2076
2078 0 428884 123654 183200 -1 2077
2079 0 429076 123750 183120 -1 2078
2080 0 429200 123866 183040 -1 2079
2081 0 429428 124054 182960 -1 2080
2082 0 429572 124198 182920 -1 2081
2083 0 429722 124354 182840 -1 2082
2084 0 429826 124466 182760 -1 2083
2085 0 429978 124602 182680 -1 2084
2086 0 430022 124726 182600 -1 2085
2087 0 430062 124838 182520 -1 2086
2088 0 430090 124954 182440 -1 2087
2089 0 430142 125074 182400 -1 2088
2090 0 430214 125158 182360 -1 2089
2091 0 430262 125238 182320 -1 2090
2092 0 430414 125374 182240 -1 2091
2093 0 430578 125514 182200 -1 2092
2094 0 430768 125678 182160 -1 2093
2095 0 430940 125786 182080 -1 2094
2096 0 431072 125866 182040 -1 2095
2097 0 431348 126130 181960 -1 2096
2098 0 431548 126302 181920 -1 2097
2099 0 431984 126502 181800 -1 2098
2100 0 432554 126650 181760 -1 2099
2101 0 432974 126682 181720 -1 2100
2102 0 433474 126798 181720 -1 2101
2103 0 433650 126878 181640 -1 2102
2104 0 434020 127046 181600 -1 2103
2105 0 434248 127206 181560 -1 2104
2106 0 434408 127378 181520 -1 2105
2107 0 434500 127458 181440 -1 2106
2108 0 434632 127546 181360 -1 2107
2109 0 434712 127558 181320 -1 2108
2110 0 435082 127482 181200 -1 2109
2111 0 435202 127446 181120 -1 2110
2112 0 435390 127386 181000 -1 2111
2113 0 435550 127238 180880 -1 2112
2114 0 435698 127154 180800 -1 2113
2115 0 436078 127146 180720 -1 2114
2116 0 436270 127070 180640 -1 2115
2117 0 436442 127038 180560 -1 2116
2118 0 436544 126966 180400 -1 2117
2119 0 436576 126918 180240 -1 2118
2120 0 436776 126858 180120 -1 2119
2121 0 436928 126818 180040 -1 2120
2122 0 437064 126762 179960 -1 2121
2123 0 437168 126658 179880 -1 2122
2124 0 437352 126594 179800 -1 2123
2125 0 437544 126650 179720 -1 2124
2126 0 437680 126722 179640 -1 2125
2127 0 438016 126906 179600 -1 2126
2128 0 438032 126950 179480 -1 2127
2129 0 438108 126962 179400 -1 2128
2130 0 438246 127022 179320 -1 2129
2131 0 438322 127070 179280 -1 2130
2132 0 438418 127154 179240 -1 2131
2133 0 438550 127210 179160 -1 2132
2134 0 438662 127222 179120 -1 2133
2135 0 438838 127282 179080 -1 2134
2136 0 439018 127374 179040 -1 2135
2137 0 439450 127502 179000 -1 2136
2138 0 439950 127498 178880 -1 2137
2139 0 440256 127450 178800 -1 2138
2140 0 440280 127438 178680 -1 2139
2141 0 440404 127442 178560 -1 2140
2142 0 440424 127446 178480 -1 2141
2143 0 441360 127482 178440 -1 2142
2144 0 441732 127514 178360 -1 2143
2145 0 442092 127394 178240 -1 2144
2146 0 442352 127322 178080 -1 2145
2147 0 442640 127166 178000 -1 2146
2148 0 442826 127098 177920 -1 2147
2149 0 442982 126986 177880 -1 2148
2150 0 443054 126974 177800 -1 2149
2151 0 443122 126926 177720 -1 2150
2152 0 443194 126882 177640 -1 2151
2153 0 443346 126834 177600 -1 2152
2154 0 443474 126870 177520 -1 2153
2155 0 443562 126890 177440 -1 2154
2156 0 443678 126878 177360 -1 2155
2157 0 443738 126882 177280 -1 2156
2158 0 443854 126902 177200 -1 2157
2159 0 443926 126918 177120 -1 2158
2160 0 444030 126878 177040 -1 2159
2161 0 444098 126814 176960 -1 2160
2162 0 444166 126802 176880 -1 2161
2163 0 444196 126778 176760 -1 2162
2164 0 444213.75 126812.44 176720 -1 2163
2165 0 444103.1 127109.484 176680 -1 2164
2166 0 444312.25 126881.25 176640 -1 2165
2167 0 444327.1 126940.81 176560 -1 2166
2168 0 444366.9 126970.17 176480 -1 2167
2169 0 444614.2 126843.2 176400 -1 2168
2170 0 444774.1 126792.875 176320 -1 2169
2171 0 444878.88 126839.97 176240 -1 2170
2172 0 445004.44 126875.44 176160 -1 2171
2173 0 445167.2 126869.75 176080 -1 2172
2174 0 445278.28 126871.78 176000 -1 2173
2175 0 445409.7 126882.44 175920 -1 2174
2176 0 445520.62 126834.44 175840 -1 2175
2177 0 445616.88 126791.47 175760 -1 2176
2178 0 445744.88 126725.81 175680 -1 2177
2179 0 445837.28 126679.766 175600 -1 2178
2180 0 445903.5 126649.484 175520 -1 2179
2181 0 445967.84 126675.83 175440 -1 2180
2182 0 445935.53 126752.33 175400 -1 2181
2183 0 446174.38 126312.09 175360 -1 2182
2184 0 446039.28 126659.36 175320 -1 2183
2185 0 446093.25 126602.58 175240 -1 2184
2186 0 446169.16 126548.28 175120 -1 2185
2187 0 446205.25 126510.45 175040 -1 2186
2188 0 446256.88 126537.78 174960 -1 2187
2189 0 446355.38 126359.125 174960 -1 2188
2190 0 446484.88 126291.234 174920 -1 2189
2191 0 446538.25 126058.7 174880 -1 2190
2192 0 446546.2 126037.75 174840 -1 2191
2193 0 446288.8 126553.19 174920 -1 2188
2194 0 446306.34 126524.55 174840 -1 2193
2195 0 446344 126504.17 174720 -1 2194
2196 0 446378.12 126459.89 174600 -1 2195
2197 0 446473.5 126409.5 174480 -1 2196
2198 0 446540.2 126398.44 174360 -1 2197
2199 0 446476.62 126328.75 174200 -1 2198
2200 0 446553.6 126258.31 174080 -1 2199
2201 0 446595.9 126233.19 174040 -1 2200
2202 0 446541 126194.516 174000 -1 2201
2203 0 446469.1 126074.86 173960 -1 2202
2204 0 446445.8 125965.7 173920 -1 2203
2205 0 446347.25 125920.89 173800 -1 2204
2206 0 446248.2 125845.61 173720 -1 2205
2207 0 446201.88 125787.64 173520 -1 2206
2208 0 446037.47 125788.53 173360 -1 2207
2209 0 445845.88 125730.266 173320 -1 2208
2210 0 445666.3 125519.39 173280 -1 2209
2211 0 445593.06 125432.66 173240 -1 2210
2212 0 445500.22 125229.16 173160 -1 2211
2213 0 445368.97 124914.734 173120 -1 2212
2214 0 445189.75 124592.44 173160 -1 2213
2215 0 445136.38 124498.17 173200 -1 2214
2216 0 445126.5 124349.47 173240 -1 2215
2217 0 445054.7 124214.16 173280 -1 2216
2218 0 445007.12 124175.95 173320 -1 2217
2219 0 444962.28 124107.234 173400 -1 2218
2220 0 444883.06 124022.33 173480 -1 2219
2221 0 444826.47 123951.94 173560 -1 2220
2222 0 444644 123746.766 173640 -1 2221
2223 0 444521.84 123623.95 173680 -1 2222
2224 0 444366.34 123476.34 173720 -1 2223
2225 0 444110.53 123279.67 173760 -1 2224
2226 0 443959.12 123175.58 173840 -1 2225
2227 0 443885.4 123138.84 173920 -1 2226
2228 0 443871.03 123063.06 173960 -1 2227
2229 0 443797.5 123004.78 174000 -1 2228
2230 0 443649.16 122866.72 174040 -1 2229
2231 0 443612.44 122701.61 174080 -1 2230
2232 0 443543.34 122566.14 174200 -1 2231
2233 0 443430.25 122312.11 174160 -1 2232
2234 0 443396.62 122075.56 174160 -1 2233
2235 0 443123.75 121972.72 174200 -1 2234
2236 0 442805.62 121779.09 174240 -1 2235
2237 0 442670.28 121617.56 174280 -1 2236
2238 0 442564.72 121462.125 174320 -1 2237
2239 0 442435.88 121185.734 174360 -1 2238
2240 0 442356.72 121170.09 174400 -1 2239
2241 0 442263.3 121133.016 174440 -1 2240
2242 0 442155.34 121111.016 174480 -1 2241
2243 0 441953.94 121026.89 174520 -1 2242
2244 0 438052 126926 179680 -1 2127
2245 0 437968 126954 179760 -1 2244
2246 0 425536 121278 184560 102 2057
2247 0 425608 121142 184480 102 2246
2248 0 425748 121022 184400 102 2247
2249 0 425836 120938 184360 -1 2248
2250 0 424756 120676 184920 -1 2052
2251 0 424812 120496 184800 -1 2250
2252 0 424912 120340 184640 -1 2251
2253 0 425052 120152 184520 -1 2252
2254 0 425160 119948 184400 -1 2253
2255 0 425248 119808 184280 -1 2254
2256 0 425516 119604 184200 -1 2255
2257 0 425796 119384 184080 -1 2256
2258 0 426064 119256 184000 -1 2257
2259 0 426184 119156 183920 -1 2258
2260 0 426356 119040 183840 -1 2259
2261 0 426496 118948 183760 -1 2260
2262 0 426648 118848 183680 -1 2261
2263 0 426794 118742 183560 -1 2262
2264 0 426950 118650 183440 -1 2263
2265 0 427062 118634 183320 -1 2264
2266 0 427206 118654 183200 -1 2265
2267 0 427346 118706 183080 -1 2266
2268 0 427486 118778 182960 -1 2267
2269 0 427710 118822 182840 -1 2268
2270 0 427838 118906 182760 -1 2269
2271 0 427946 118982 182680 -1 2270
2272 0 428382 119042 182600 -1 2271
2273 0 428522 119078 182520 -1 2272
2274 0 428642 119014 182400 -1 2273
2275 0 428774 119042 182280 -1 2274
2276 0 428886 119110 182160 -1 2275
2277 0 428942 119142 182000 -1 2276
2278 0 429082 119178 181840 -1 2277
2279 0 429186 119146 181680 -1 2278
2280 0 429354 119158 181560 -1 2279
2281 0 429492 119144 181400 -1 2280
2282 0 429576 119120 181320 -1 2281
2283 0 429796 118984 181200 -1 2282
2284 0 429844 118952 181040 -1 2283
2285 0 429836 118868 180880 -1 2284
2286 0 429908 118788 180760 -1 2285
2287 0 429984 118696 180600 -1 2286
2288 0 430052 118644 180480 -1 2287
2289 0 430096 118592 180360 -1 2288
2290 0 430128 118540 180240 -1 2289
2291 0 430088 118480 180120 -1 2290
2292 0 430036 118428 180000 -1 2291
2293 0 430050 118350 179840 -1 2292
2294 0 429946 118370 179720 -1 2293
2295 0 430002 118362 179520 -1 2294
2296 0 430034 118422 179320 -1 2295
2297 0 430018 118454 179120 -1 2296
2298 0 430026 118466 178920 -1 2297
2299 0 430106 118506 178760 -1 2298
2300 0 430234 118538 178600 -1 2299
2301 0 430262 118662 178440 -1 2300
2302 0 430338 118734 178280 -1 2301
2303 0 430438 118802 178120 -1 2302
2304 0 430526 118910 177920 -1 2303
2305 0 430590 118970 177800 -1 2304
2306 0 430724 119152 177640 -1 2305
2307 0 430828 119288 177520 -1 2306
2308 0 430988 119380 177400 -1 2307
2309 0 431180 119540 177240 -1 2308
2310 0 431260 119528 177040 -1 2309
2311 0 431366 119522 176880 -1 2310
2312 0 431386 119518 176720 -1 2311
2313 0 431506 119554 176560 -1 2312
2314 0 431550 119682 176360 -1 2313
2315 0 431554 119698 176240 -1 2314
2316 0 430426 119626 176240 -1 2315
2317 0 429778 119634 176120 -1 2316
2318 0 429050 119514 176160 -1 2317
2319 0 428366 119344 176240 -1 2318
2320 0 427506 119376 176280 244 2319
2321 0 427136 119552 177200 198 2320
2322 0 426976 119776 177320 266 2321
2323 0 426848 119968 177480 282 2322
2324 0 426720 120160 177640 316 2323
2325 0 426560 120352 177600 269 2324
2326 0 426528 120608 177680 224 2325
2327 0 426528 120864 177720 242 2326
2328 0 426560 121056 177880 309 2327
2329 0 426496 121280 178000 267 2328
2330 0 426432 121472 178160 256 2329
2331 0 426304 121664 178280 200 2330
2332 0 426080 121856 178280 176 2331
2333 0 425824 121856 178280 168 2332
2334 0 425728 121888 178280 210 2333
2335 0 425472 121984 178240 273 2334
2336 0 425376 122144 178360 229 2335
2337 0 425248 122336 178480 294 2336
2338 0 424992 122432 178520 277 2337
2339 0 424832 122496 178720 259 2338
2340 0 424736 122592 178960 186 2339
2341 0 424832 122592 179040 143 2340
2342 0 424928 122464 179280 154 2341
2343 0 424928 122304 179480 200 2342
2344 0 424768 122144 179680 237 2343
2345 0 424736 122080 179920 163 2344
2346 0 424576 122080 180120 141 2345
2347 0 424480 122080 180400 235 2346
2348 0 424320 122080 180640 137 2347
2349 0 424128 122080 180840 102 2348
2350 0 423968 122080 181040 80 2349
2351 0 423808 122144 181280 32 2350
2352 0 423680 122112 181520 86 2351
2353 0 423584 122048 181760 122 2352
2354 0 423552 121952 182000 98 2353
2355 0 423392 121792 182200 90 2354
2356 0 423360 121632 182400 98 2355
2357 0 423360 121472 182600 120 2356
2358 0 424544 122784 178960 197 2340
2359 0 425376 121792 178440 286 2335
2360 0 425344 121536 178480 186 2359
2361 0 425344 121280 178560 137 2360
2362 0 425312 121024 178640 120 2361
2363 0 425376 120768 178640 80 2362
2364 0 425568 120576 178640 176 2363
2365 0 425792 120448 178600 200 2364
2366 0 426048 120384 178640 200 2365
2367 0 426272 120384 178760 128 2366
2368 0 426336 120384 178840 108 2367
2369 0 425824 121568 178360 32 2333
2370 0 425760 121408 177960 32 2369
2371 0 425792 121184 178080 32 2370
2372 0 425952 121088 178280 32 2371
2373 0 425952 120928 178480 32 2372
2374 0 426112 120960 178720 32 2373
2375 0 427712 118496 176720 150 2320
2376 0 427776 118240 176640 181 2375
2377 0 427776 118016 176520 181 2376
2378 0 427904 117856 176360 150 2377
2379 0 428032 117696 176200 134 2378
2380 0 428064 117664 176200 128 2379
2381 0 428224 117504 176040 143 2380
2382 0 428352 117440 175800 196 2381
2383 0 428416 117280 175600 157 2382
2384 0 428544 117280 175360 96 2383
2385 0 428576 117216 175120 178 2384
2386 0 428672 117152 174880 150 2385
2387 0 428800 117056 174640 128 2386
2388 0 428928 116896 174440 203 2387
2389 0 429152 116736 174360 172 2388
2390 0 429344 116608 174240 163 2389
2391 0 429440 116608 174120 134 2390
2392 0 429280 116448 173960 164 2391
2393 0 429152 116288 173800 124 2392
2394 0 429120 116192 173560 122 2393
2395 0 429248 116320 173320 197 2394
2396 0 429280 116544 173200 148 2395
2397 0 429280 116576 173200 135 2396
2398 0 429664 116544 174000 175 2391
2399 0 429824 116384 173800 71 2398
2400 0 429984 116256 173640 166 2399
2401 0 430048 116160 173400 226 2400
2402 0 429952 116128 173160 190 2401
2403 0 430048 116320 172960 178 2402
2404 0 430208 116480 172800 217 2403
2405 0 430272 116544 172560 246 2404
2406 0 430432 116384 172400 156 2405
2407 0 430528 116224 172200 160 2406
2408 0 430624 116096 171960 245 2407
2409 0 430784 116000 171760 164 2408
2410 0 430912 115840 171600 176 2409
2411 0 430912 115648 171400 150 2410
2412 0 430912 115456 171200 172 2411
2413 0 430848 115264 171000 226 2412
2414 0 430848 115072 170800 218 2413
2415 0 430816 114880 170640 256 2414
2416 0 430816 114688 170440 206 2415
2417 0 430848 114528 170240 186 2416
2418 0 430944 114368 170040 157 2417
2419 0 431104 114176 169960 156 2418
2420 0 431168 113984 169760 91 2419
2421 0 431168 113760 169600 139 2420
2422 0 431136 113568 169440 135 2421
2423 0 431072 113408 169240 107 2422
2424 0 431072 113248 169040 120 2423
2425 0 430976 113088 168840 157 2424
2426 0 430848 112896 168720 204 2425
2427 0 430688 112704 168640 237 2426
2428 0 430624 112512 168440 275 2427
2429 0 430624 112320 168240 320 2428
2430 0 430752 112224 168000 320 2429
2431 0 430752 112064 167800 270 2430
2432 0 430720 111872 167600 296 2431
2433 0 430880 111712 167480 274 2432
2434 0 431072 111520 167360 181 2433
2435 0 431232 111360 167200 202 2434
2436 0 431232 111136 167080 186 2435
2437 0 431104 110912 167040 160 2436
2438 0 431104 110720 166960 189 2437
2439 0 431168 110688 166720 202 2438
2440 0 431072 110688 166440 120 2439
2441 0 431072 110688 166160 96 2440
2442 0 431072 110688 166000 81 2441
2443 0 431296 110752 165880 136 2442
2444 0 431488 110912 165800 71 2443
2445 0 431776 110784 165280 32 2444
2446 0 431680 110752 165160 40 2445
2447 0 430912 110592 165800 96 2442
2448 0 430752 110624 165560 154 2447
2449 0 430592 110592 165360 81 2448
2450 0 430592 110496 165120 178 2449
2451 0 430656 110560 164880 275 2450
2452 0 430656 110624 164600 297 2451
2453 0 430528 110528 164400 209 2452
2454 0 429728 109952 164040 98 2453
2455 0 429568 109888 163840 104 2454
2456 0 429472 109856 163600 140 2455
2457 0 429376 109792 163360 108 2456
2458 0 429216 109728 163120 122 2457
2459 0 429056 109696 162880 81 2458
2460 0 428896 109568 162720 40 2459
2461 0 428736 109408 162520 51 2460
2462 0 428544 109248 162400 102 2461
2463 0 428288 109216 162400 128 2462
2464 0 428032 109120 162400 124 2463
2465 0 427776 109056 162400 122 2464
2466 0 427575.66 109024.34 162480 120 2465
2467 1 427192.34 108804.34 162560 91 2466
2468 0 426848 108640 162760 120 2467
2469 0 426773.34 108597.336 162800 131 2468
2470 0 426624 108512 162880 154 2469
2471 0 426400 108352 162840 150 2470
2472 0 426208 108160 162800 120 2471
2473 0 425952 108064 162720 172 2472
2474 0 425696 108064 162680 229 2473
2475 0 425504 107904 162600 156 2474
2476 0 425312 107744 162480 128 2475
2477 0 425088 107616 162400 98 2476
2478 0 424864 107488 162400 108 2477
2479 0 424608 107456 162400 91 2478
2480 0 424384 107296 162400 98 2479
2481 0 424192 107072 162400 98 2480
2482 0 424000 106880 162360 115 2481
2483 0 423936 106688 162200 108 2482
2484 0 423840 106464 162040 124 2483
2485 0 423776 106336 161920 124 2484
2486 0 423552 106144 161920 40 2485
2487 0 423360 105952 161960 60 2486
2488 0 423232 105728 162000 81 2487
2489 0 423072 105536 162080 71 2488
2490 0 422848 105376 162080 91 2489
2491 0 422592 105280 162080 32 2490
2492 0 422432 105088 162000 71 2491
2493 0 422240 104896 161920 153 2492
2494 0 422112 104704 161720 102 2493
2495 0 421952 104480 161640 86 2494
2496 0 421728 104352 161600 80 2495
2497 0 421504 104192 161600 80 2496
2498 0 421248 104128 161640 75 2497
2499 0 420992 104128 161680 64 2498
2500 0 420736 104096 161680 64 2499
2501 0 420480 104064 161680 86 2500
2502 0 420224 104064 161720 120 2501
2503 0 419968 104064 161760 60 2502
2504 0 419712 104064 161760 75 2503
2505 0 419456 104064 161760 86 2504
2506 0 419200 104032 161800 104 2505
2507 0 418944 104032 161800 75 2506
2508 0 418688 104032 161840 32 2507
2509 0 418432 104032 161840 64 2508
2510 0 418208 104096 161960 81 2509
2511 0 417984 104096 162080 64 2510
2512 0 417760 104128 162240 51 2511
2513 0 417504 104224 162360 51 2512
2514 0 417248 104224 162400 71 2513
2515 0 416992 104224 162480 60 2514
2516 0 416768 104256 162600 71 2515
2517 0 416512 104256 162680 75 2516
2518 0 416256 104288 162680 115 2517
2519 0 416000 104288 162680 148 2518
2520 0 415808 104352 162840 202 2519
2521 0 415552 104416 162720 176 2520
2522 0 415408 104440 162600 198 2521
2523 0 415382.34 104248.34 162440 206 2522
2524 0 415315.66 104313.34 162240 206 2523
2525 0 415360 104448 162560 206 2522
2526 0 415104 104416 162680 256 2525
2527 0 414944 104576 162840 226 2526
2528 0 414859 104746.695 163040 245 2527
2529 0 414709 104648.34 163120 257 2528
2530 0 414555.66 104603.34 163320 245 2529
2531 0 414510.66 104575.01 163480 245 2530
2532 0 413977.34 104373.36 163720 129 2531
2533 0 413568 104064 164280 96 2532
2534 0 413408 103968 164520 122 2533
2535 0 413248 103936 164720 75 2534
2536 0 413024 103840 164800 32 2535
2537 0 412768 103744 164800 32 2536
2538 0 412512 103712 164840 122 2537
2539 0 412256 103680 164880 108 2538
2540 0 412000 103712 164880 189 2539
2541 0 411840 103616 165080 228 2540
2542 0 411776 103424 165280 219 2541
2543 0 411648 103232 165440 164 2542
2544 0 411456 103040 165520 157 2543
2545 0 411232 102976 165640 163 2544
2546 0 410976 103008 165640 135 2545
2547 0 410942.66 103062.34 165760 135 2546
2548 0 410866 103020.68 165840 135 2547
2549 0 410784.34 102992.34 165880 150 2548
2550 0 410720 103104 165640 150 2546
2551 0 410592 103040 165360 64 2550
2552 0 410368 102848 165360 45 2551
2553 0 410144 102720 165360 75 2552
2554 0 409888 102720 165320 51 2553
2555 0 409632 102720 165280 71 2554
2556 0 409376 102752 165240 75 2555
2557 0 409152 102848 165160 75 2556
2558 0 408928 102912 165040 120 2557
2559 0 408672 103008 165040 91 2558
2560 0 408448 103136 165080 75 2559
2561 0 408192 103136 165160 60 2560
2562 0 408000 103072 165360 45 2561
2563 0 407776 102912 165400 40 2562
2564 0 407520 102848 165360 90 2563
2565 0 407264 102880 165280 45 2564
2566 0 407040 103040 165200 60 2565
2567 0 406848 103232 165160 75 2566
2568 0 406688 103424 165320 186 2567
2569 0 406624 103680 165320 107 2568
2570 0 406528 103936 165320 139 2569
2571 0 406528 104064 165320 176 2570
2572 0 406752 104160 165400 32 2571
2573 0 407008 104160 165400 32 2572
2574 0 407217.7 104060.68 165280 81 2573
2575 0 407319.34 104054.01 165160 81 2574
2576 0 406432 104320 165240 140 2571
2577 0 406400 104512 165080 218 2576
2578 0 406400 104768 165040 200 2577
2579 0 406277.66 104695.68 164880 200 2578
2580 0 406259.34 104629.01 164720 200 2579
2581 0 406222.66 104717.34 164520 200 2580
2582 0 406312.66 104780.68 164480 200 2581
2583 0 406208 104896 165200 189 2578
2584 0 406144 104960 165440 153 2583
2585 0 406090.66 105040 165640 84 2584
2586 0 405952.66 104137.34 165600 140 2585
2587 0 405884.34 104137.34 165840 71 2586
2588 0 405924.34 104010.68 165880 176 2587
2589 0 406080 105056 165680 71 2585
2590 0 405952 105088 165920 32 2589
2591 0 405856 104896 166080 71 2590
2592 0 405760 104800 166320 91 2591
2593 0 405600 104768 166560 51 2592
2594 0 405504 104768 166720 32 2593
2595 0 405262.66 104555.68 167080 32 2594
2596 0 405251 104425.68 167200 32 2595
2597 0 423936 106304 161720 64 2485
2598 0 424096 106240 161480 104 2597
2599 0 424192 106240 161240 101 2598
2600 0 424192 106176 160960 137 2599
2601 0 424320 106176 160720 243 2600
2602 0 424288 106176 160440 227 2601
2603 0 424384 106176 160200 208 2602
2604 0 424608 106176 160080 197 2603
2605 0 424800 105984 160000 175 2604
2606 0 425024 105856 159960 51 2605
2607 0 425280 105856 159960 120 2606
2608 0 425536 105824 159840 86 2607
2609 0 425728 105792 159680 98 2608
2610 0 425920 105696 159520 71 2609
2611 0 426080 105632 159320 98 2610
2612 0 426240 105504 159120 98 2611
2613 0 426400 105344 158920 32 2612
2614 0 426592 105216 158800 80 2613
2615 0 426784 105088 158600 75 2614
2616 0 426944 104928 158480 40 2615
2617 0 427104 104800 158320 81 2616
2618 0 427232 104640 158120 107 2617
2619 0 427456 104576 157960 102 2618
2620 0 427616 104448 157760 60 2619
2621 0 427808 104416 157600 71 2620
2622 0 428000 104416 157400 71 2621
2623 0 428160 104352 157200 75 2622
2624 0 428352 104288 157000 81 2623
2625 0 428544 104320 156840 81 2624
2626 0 428800 104288 156720 71 2625
2627 0 428992 104256 156560 60 2626
2628 0 429120 104192 156480 71 2627
2629 0 427780 109008 162440 116 2465
2630 0 430912 110528 166960 108 2438
2631 0 430720 110304 166960 139 2630
2632 0 430528 110144 167040 140 2631
2633 0 430336 110016 167160 178 2632
2634 0 430144 109856 167200 181 2633
2635 0 429984 109696 167320 153 2634
2636 0 429792 109568 167440 175 2635
2637 0 429600 109408 167560 175 2636
2638 0 429376 109248 167640 175 2637
2639 0 429184 109088 167680 217 2638
2640 0 428992 108896 167720 284 2639
2641 0 428864 108704 167840 332 2640
2642 0 428800 108576 167920 350 2641
2643 0 428608 108448 168080 340 2642
2644 0 428480 108352 168320 362 2643
2645 0 428224 108384 168400 309 2644
2646 0 428064 108512 168240 304 2645
2647 0 427808 108608 168160 194 2646
2648 0 427552 108608 168160 241 2647
2649 0 427328 108608 168040 175 2648
2650 0 427200 108640 167880 91 2649
2651 0 427360 108704 167680 120 2650
2652 0 427392 108864 167480 32 2651
2653 0 427424 108992 167320 32 2652
2654 0 426912 108544 167560 75 2650
2655 0 426688 108704 167480 60 2654
2656 0 426432 108768 167440 51 2655
2657 0 426176 108800 167360 45 2656
2658 0 425984 108992 167320 81 2657
2659 0 425824 109152 167200 45 2658
2660 0 425664 109344 167160 60 2659
2661 0 425536 109568 167120 60 2660
2662 0 425376 109760 167040 124 2661
2663 0 425312 110016 166960 139 2662
2664 0 425248 110208 166760 197 2663
2665 0 425024 110080 166760 120 2664
2666 0 424832 109888 166720 108 2665
2667 0 424576 109824 166720 80 2666
2668 0 424352 110016 166720 51 2667
2669 0 424256 110112 166600 91 2668
2670 0 425248 110336 166520 163 2664
2671 0 425216 110400 166280 239 2670
2672 0 425152 110624 166160 287 2671
2673 0 424960 110816 166120 230 2672
2674 0 424960 111072 166040 176 2673
2675 0 424928 111296 165920 96 2674
2676 0 424928 111520 165800 71 2675
2677 0 425024 111744 165680 40 2676
2678 0 425024 111776 165680 45 2677
2679 0 428704 108416 167720 240 2642
2680 0 428512 108224 167600 277 2679
2681 0 428320 108064 167440 244 2680
2682 0 428128 107872 167440 244 2681
2683 0 428064 107680 167280 260 2682
2684 0 428096 107456 167160 272 2683
2685 0 427968 107232 167040 229 2684
2686 0 427808 107040 167120 208 2685
2687 0 427712 106784 167120 160 2686
2688 0 427552 106560 167120 202 2687
2689 0 427520 106304 167080 214 2688
2690 0 427520 106048 167000 175 2689
2691 0 427456 105792 167000 150 2690
2692 0 427264 105600 167000 164 2691
2693 0 427264 105344 167040 164 2692
2694 0 427168 105152 167200 175 2693
2695 0 427072 104896 167240 186 2694
2696 0 427008 104672 167360 156 2695
2697 0 426816 104480 167320 226 2696
2698 0 426624 104288 167280 236 2697
2699 0 426400 104096 167280 148 2698
2700 0 426208 103872 167280 157 2699
2701 0 426016 103680 167280 163 2700
2702 0 425824 103488 167320 150 2701
2703 0 425632 103296 167360 186 2702
2704 0 425440 103104 167320 245 2703
2705 0 425280 102912 167440 237 2704
2706 0 425184 102688 167560 258 2705
2707 0 425024 102464 167640 279 2706
2708 0 424864 102240 167680 256 2707
2709 0 424640 102080 167680 242 2708
2710 0 424384 101984 167640 224 2709
2711 0 424128 101920 167520 189 2710
2712 0 423872 101920 167400 217 2711
2713 0 423648 101792 167320 200 2712
2714 0 423424 101600 167320 183 2713
2715 0 423232 101408 167320 214 2714
2716 0 423104 101376 167320 224 2715
2717 0 423136 101280 167600 71 2716
2718 0 423264 101120 167800 86 2717
2719 0 423424 100960 168000 153 2718
2720 0 423584 100800 168160 32 2719
2721 0 422848 101376 167320 245 2716
2722 0 422592 101312 167320 269 2721
2723 0 422400 101376 167240 346 2722
2724 0 422272 101312 167480 271 2723
2725 0 422112 101184 167680 224 2724
2726 0 421984 101024 167880 185 2725
2727 0 421792 100800 167880 157 2726
2728 0 421632 100640 168040 81 2727
2729 0 421472 100480 168240 32 2728
2730 0 421312 100480 168480 107 2729
2731 0 421088 100544 168640 102 2730
2732 0 420832 100640 168720 136 2731
2733 0 420576 100736 168760 124 2732
2734 0 420352 100896 168760 32 2733
2735 0 420096 100832 168800 104 2734
2736 0 419840 100832 168800 160 2735
2737 0 419584 100864 168840 136 2736
2738 0 419328 100864 168880 128 2737
2739 0 419072 100928 168920 75 2738
2740 0 418816 100928 168960 64 2739
2741 0 418592 100928 169080 64 2740
2742 0 418400 100864 169240 120 2741
2743 0 418176 100832 169360 98 2742
2744 0 417920 100832 169400 75 2743
2745 0 417760 100672 169520 32 2744
2746 0 417536 100672 169680 32 2745
2747 0 417280 100672 169760 40 2746
2748 0 417024 100736 169840 150 2747
2749 0 416832 100736 170040 150 2748
2750 0 416640 100768 170240 124 2749
2751 0 416416 100768 170400 128 2750
2752 0 416224 100800 170560 128 2751
2753 0 415968 100800 170640 102 2752
2754 0 415808 100800 170840 96 2753
2755 0 415648 100800 171040 75 2754
2756 0 415488 100800 171240 104 2755
2757 0 415232 100832 171320 98 2756
2758 0 415040 100832 171520 60 2757
2759 0 414784 100832 171600 120 2758
2760 0 414528 100800 171680 128 2759
2761 0 414272 100800 171680 120 2760
2762 0 414016 100800 171680 120 2761
2763 0 413760 100928 171760 98 2762
2764 0 413504 100960 171800 120 2763
2765 0 413344 101088 171960 128 2764
2766 0 413152 101184 172120 124 2765
2767 0 412960 101216 172280 124 2766
2768 0 412704 101280 172400 134 2767
2769 0 412480 101376 172520 124 2768
2770 0 412256 101472 172600 136 2769
2771 0 412000 101536 172680 134 2770
2772 0 411744 101504 172720 148 2771
2773 0 411488 101504 172800 172 2772
2774 0 411264 101504 172920 186 2773
2775 0 411040 101504 172800 124 2774
2776 0 410784 101504 172800 120 2775
2777 0 410528 101504 172720 107 2776
2778 0 410304 101504 172720 32 2777
2779 0 410144 101376 172520 90 2778
2780 0 409952 101376 172320 122 2779
2781 0 409696 101312 172240 81 2780
2782 0 409440 101248 172160 81 2781
2783 0 409216 101152 172040 124 2782
2784 0 408960 101056 172000 124 2783
2785 0 408704 101056 172000 75 2784
2786 0 408480 101024 171880 75 2785
2787 0 408224 101024 171880 60 2786
2788 0 407968 100992 171800 91 2787
2789 0 407712 100992 171720 71 2788
2790 0 407488 100992 171600 75 2789
2791 0 407232 100992 171480 64 2790
2792 0 407072 100992 171280 81 2791
2793 0 406816 100992 171280 32 2792
2794 0 406560 101088 171280 81 2793
2795 0 406304 101088 171280 80 2794
2796 0 406080 101056 171400 98 2795
2797 0 405824 100992 171400 86 2796
2798 0 405568 100928 171400 75 2797
2799 0 405312 100864 171400 75 2798
2800 0 405056 100832 171320 81 2799
2801 0 404992 100832 171280 81 2800
2802 0 404768 100928 171160 45 2801
2803 0 404544 101024 171080 45 2802
2804 0 404320 101120 171000 120 2803
2805 0 404096 101280 170920 214 2804
2806 0 403872 101408 170840 284 2805
2807 0 403648 101408 171000 241 2806
2808 0 403488 101568 171120 200 2807
2809 0 403328 101632 171320 60 2808
2810 0 403136 101792 171400 40 2809
2811 0 402912 101888 171480 51 2810
2812 0 402784 101920 171520 75 2811
2813 0 403840 101536 170600 277 2806
2814 0 403680 101728 170560 260 2813
2815 0 403488 101888 170440 136 2814
2816 0 403232 101888 170360 86 2815
2817 0 402976 101888 170360 102 2816
2818 0 402784 102048 170280 75 2817
2819 0 402528 102176 170280 60 2818
2820 0 402304 102272 170160 80 2819
2821 0 402080 102432 170080 51 2820
2822 0 401888 102624 170000 81 2821
2823 0 401728 102784 169840 32 2822
2824 0 401632 102944 169640 60 2823
2825 0 401504 103136 169480 32 2824
2826 0 401440 103456 169120 164 2825
2827 0 401600 103616 169000 150 2826
2828 0 401664 103680 168960 120 2827
2829 0 401856 103488 168960 40 2828
2830 0 402048 103296 168960 45 2829
2831 0 402272 103168 168920 64 2830
2832 0 402528 103104 168840 80 2831
2833 0 402720 102944 168800 51 2832
2834 0 402912 102848 168640 71 2833
2835 0 403072 102816 168440 60 2834
2836 0 403296 102752 168280 75 2835
2837 0 403520 102688 168160 45 2836
2838 0 403712 102560 168040 75 2837
2839 0 403936 102464 167960 90 2838
2840 0 404128 102432 167800 75 2839
2841 0 404352 102304 167800 45 2840
2842 0 401536 103904 168920 150 2828
2843 0 401376 104128 168920 148 2842
2844 0 401120 104160 168960 137 2843
2845 0 400864 104096 168880 197 2844
2846 0 400640 104192 168960 192 2845
2847 0 400384 104256 169040 219 2846
2848 0 400224 104448 169080 202 2847
2849 0 400160 104704 169000 40 2848
2850 0 400160 104864 168960 51 2849
2851 0 404896 100672 171080 60 2801
2852 0 404704 100480 171040 51 2851
2853 0 404448 100352 171000 40 2852
2854 0 404224 100256 170920 51 2853
2855 0 404000 100160 170840 71 2854
2856 0 403776 100128 170680 108 2855
2857 0 403616 100096 170480 75 2856
2858 0 403456 100096 170280 75 2857
2859 0 403296 100160 170080 40 2858
2860 0 403136 100160 169880 51 2859
2861 0 402912 100128 169760 51 2860
2862 0 402688 100128 169680 45 2861
2863 0 410272 101664 172920 124 2778
2864 0 410112 101888 172960 212 2863
2865 0 409952 102048 173080 208 2864
2866 0 409792 102176 173240 256 2865
2867 0 409696 102176 173360 237 2866
2868 0 409760 101952 173480 150 2867
2869 0 409792 101760 173640 90 2868
2870 0 409920 101568 173800 166 2869
2871 0 409952 101536 173800 137 2870
2872 0 409984 101632 173480 32 2871
2873 0 409952 101344 173240 32 2872
2874 0 410112 101408 174000 81 2871
2875 0 410272 101376 174200 32 2874
2876 0 410112 101440 174240 40 2875
2877 0 409440 102176 173360 250 2867
2878 0 409184 102272 173360 301 2877
2879 0 408928 102304 173360 334 2878
2880 0 408704 102432 173320 279 2879
2881 0 408448 102560 173280 224 2880
2882 0 408288 102720 173120 239 2881
2883 0 408096 102912 173120 163 2882
2884 0 407840 103040 173120 183 2883
2885 0 407616 103200 173080 156 2884
2886 0 407456 103360 172960 75 2885
2887 0 407296 103488 172760 140 2886
2888 0 407136 103616 172560 51 2887
2889 0 406976 103776 172360 60 2888
2890 0 422368 101216 167000 315 2723
2891 0 422336 100960 166960 295 2890
2892 0 422272 100704 166920 288 2891
2893 0 422272 100544 166880 271 2892
2894 0 422496 100416 166800 230 2893
2895 0 422624 100192 166800 226 2894
2896 0 422784 99968 166760 75 2895
2897 0 422912 99744 166680 32 2896
2898 0 423072 99584 166480 96 2897
2899 0 423296 99456 166360 80 2898
2900 0 423488 99392 166200 71 2899
2901 0 423712 99392 166080 40 2900
2902 0 423936 99392 165960 80 2901
2903 0 424160 99360 165800 86 2902
2904 0 424384 99328 165680 80 2903
2905 0 424640 99232 165560 101 2904
2906 0 424896 99168 165440 96 2905
2907 0 425120 99040 165440 90 2906
2908 0 425376 98976 165440 166 2907
2909 0 425632 98944 165440 143 2908
2910 0 425888 98880 165440 224 2909
2911 0 426144 98752 165440 288 2910
2912 0 426336 98720 165280 305 2911
2913 0 426560 98624 165200 257 2912
2914 0 426784 98496 165200 245 2913
2915 0 426976 98336 165160 260 2914
2916 0 427200 98240 165040 239 2915
2917 0 427328 98016 165000 189 2916
2918 0 427328 97760 165000 150 2917
2919 0 427296 97504 164880 128 2918
2920 0 427360 97408 164840 120 2919
2921 0 427168 97216 164840 124 2920
2922 0 427008 97056 164680 60 2921
2923 0 426880 96896 164560 40 2922
2924 0 427552 97216 164760 60 2920
2925 0 427712 97056 164600 60 2924
2926 0 427968 96928 164520 81 2925
2927 0 428224 96896 164520 86 2926
2928 0 428448 96704 164520 71 2927
2929 0 428704 96608 164520 64 2928
2930 0 428928 96448 164520 80 2929
2931 0 429088 96384 164400 71 2930
2932 0 422144 100352 166760 241 2893
2933 0 421984 100128 166760 214 2932
2934 0 421792 1e+05 166640 163 2933
2935 0 421536 1e+05 166600 101 2934
2936 0 421280 99936 166600 115 2935
2937 0 421024 99936 166640 128 2936
2938 0 420768 99872 166720 153 2937
2939 0 420512 99776 166840 124 2938
2940 0 420256 99744 166920 102 2939
2941 0 420000 99712 167000 107 2940
2942 0 419808 99552 167160 122 2941
2943 0 419616 99392 167280 120 2942
2944 0 419424 99232 167440 81 2943
2945 0 419232 99040 167520 102 2944
2946 0 419040 98880 167600 124 2945
2947 0 418784 98848 167640 137 2946
2948 0 418528 98816 167640 128 2947
2949 0 418272 98784 167640 124 2948
2950 0 418048 98656 167720 80 2949
2951 0 417792 98624 167720 120 2950
2952 0 417536 98528 167760 120 2951
2953 0 417312 98400 167840 128 2952
2954 0 417088 98272 167880 139 2953
2955 0 416896 98112 167920 134 2954
2956 0 416672 97952 168000 140 2955
2957 0 416448 97824 168080 128 2956
2958 0 416256 97664 168120 217 2957
2959 0 416032 97536 168280 224 2958
2960 0 415808 97440 168400 210 2959
2961 0 415648 97280 168600 206 2960
2962 0 415392 97184 168680 160 2961
2963 0 415200 96992 168680 166 2962
2964 0 415008 96800 168560 178 2963
2965 0 414784 96640 168560 156 2964
2966 0 414528 96576 168560 124 2965
2967 0 414272 96512 168600 108 2966
2968 0 414016 96448 168600 96 2967
2969 0 413760 96320 168640 107 2968
2970 0 413600 96160 168760 32 2969
2971 0 413344 96096 168760 51 2970
2972 0 413088 96000 168840 90 2971
2973 0 412832 95904 168840 98 2972
2974 0 412576 95808 168840 98 2973
2975 0 412352 95680 168840 101 2974
2976 0 412192 95552 169000 71 2975
2977 0 411968 95392 169040 80 2976
2978 0 411712 95360 169040 107 2977
2979 0 411488 95264 169120 104 2978
2980 0 411232 95168 169240 81 2979
2981 0 411168 95104 169280 90 2980
2982 0 427872 117472 176240 120 2380
2983 0 427680 117280 176320 80 2982
2984 0 427424 117216 176320 86 2983
2985 0 427168 117120 176320 120 2984
2986 0 426912 117088 176280 101 2985
2987 0 426656 117088 176160 91 2986
2988 0 426400 116992 176120 86 2987
2989 0 426144 116896 176120 86 2988
2990 0 425888 116768 176120 80 2989
2991 0 425632 116704 176120 60 2990
2992 0 425376 116704 176120 75 2991
2993 0 425184 116512 176120 107 2992
2994 0 424960 116384 176000 120 2993
2995 0 424768 116192 176000 90 2994
2996 0 424544 116032 176000 101 2995
2997 0 424320 115904 175920 102 2996
2998 0 424320 115744 175920 80 2997
2999 0 427034 119440 176120 244 2320
3000 0 426774 119520 176040 -1 2999
3001 0 426630 119550 175960 -1 3000
3002 0 426402 119638 175840 -1 3001
3003 0 426086 119778 175760 -1 3002
3004 0 425954 119854 175720 -1 3003
3005 0 425730 119962 175640 -1 3004
3006 0 425590 120030 175560 -1 3005
3007 0 425118 120434 175480 -1 3006
3008 0 424882 120676 175440 -1 3007
3009 0 424498 120936 175360 -1 3008
3010 0 424106 121508 175280 -1 3009
3011 0 423906 121696 175200 -1 3010
3012 0 423582 122002 175120 -1 3011
3013 0 423046 122350 175080 -1 3012
3014 0 422674 122474 175200 -1 3013
3015 0 421822 122592 175280 -1 3014
3016 0 420738 122850 175200 -1 3015
3017 0 419938 122652 175040 -1 3016
3018 0 419818 122744 174880 -1 3017
3019 0 418902 122064 174880 -1 3018
3020 0 418758 121840 174760 -1 3019
3021 0 418390 121580 174680 -1 3020
3022 0 418066 121278 174640 -1 3021
3023 0 417714 121106 174560 -1 3022
3024 0 417514 121030 174480 -1 3023
3025 0 417438 120978 174400 -1 3024
3026 0 417342 120962 174320 -1 3025
3027 0 417238 120830 174240 -1 3026
3028 0 417142 120734 174160 -1 3027
3029 0 417098 120738 174000 -1 3028
3030 0 416954 120742 173880 -1 3029
3031 0 416790 120834 173720 -1 3030
3032 0 416730 120900 173600 -1 3031
3033 0 416898 120352 173600 -1 3032
3034 0 416918 120260 173520 -1 3033
3035 0 416918 120048 173440 -1 3034
3036 0 416842 120012 173360 -1 3035
3037 0 416762 119988 173240 -1 3036
3038 0 416682 119984 173120 -1 3037
3039 0 416618 119888 173000 -1 3038
3040 0 416550 119808 172880 -1 3039
3041 0 416314 119620 172800 -1 3040
3042 0 416210 119552 172760 -1 3041
3043 0 416062 119376 172680 -1 3042
3044 0 415986 119368 172640 -1 3043
3045 0 415898 119292 172560 -1 3044
3046 0 415704 119268 172520 -1 3045
3047 0 415668 119296 172400 -1 3046
3048 0 415964 118948 172480 -1 3045
3049 0 415844 118596 172400 -1 3048
3050 0 415740 118332 172320 -1 3049
3051 0 415672 118164 172200 -1 3050
3052 0 415498 117944 172120 -1 3051
3053 0 415386 117840 172040 -1 3052
3054 0 415286 117732 171920 -1 3053
3055 0 415202 117596 171800 -1 3054
3056 0 415158 117412 171720 -1 3055
3057 0 414994 117224 171680 -1 3056
3058 0 414804 116732 171640 -1 3057
3059 0 414440 116384 171680 -1 3058
3060 0 414284 116280 171760 -1 3059
3061 0 414096 116176 171840 -1 3060
3062 0 413772 115544 171880 -1 3061
3063 0 413726 115480 172000 -1 3062
3064 0 413682 115048 172200 -1 3063
3065 0 413610 114660 172320 -1 3064
3066 0 413590 114568 172400 -1 3065
3067 0 413538 114460 172480 -1 3066
3068 0 413518 114348 172560 -1 3067
3069 0 413550 114276 172640 -1 3068
3070 0 413570 114140 172720 -1 3069
3071 0 413602 114036 172800 -1 3070
3072 0 413644 113944 172880 -1 3071
3073 0 413692 113872 172920 -1 3072
3074 0 413800 113604 173040 -1 3073
3075 0 413792 113364 173160 -1 3074
3076 0 413736 113296 173280 -1 3075
3077 0 413724 113176 173400 -1 3076
3078 0 413672 113128 173520 -1 3077
3079 0 413652 112948 173640 -1 3078
3080 0 413550 112828 173760 -1 3079
3081 0 413450 112744 173880 -1 3080
3082 0 413378 112692 174000 -1 3081
3083 0 413326 112708 174160 -1 3082
3084 0 413574 112740 174240 -1 3083
3085 0 413582 112800 174400 -1 3084
3086 0 413552.66 112824 174480 -1 3085
3087 0 413538 112836 174520 -1 3086
3088 0 413526 112924 174680 -1 3087
3089 0 413470 112924 174800 -1 3088
3090 0 413386 112948 174920 -1 3089
3091 0 413218 112824 175040 -1 3090
3092 0 413138 112708 175120 -1 3091
3093 0 413066 112580 175200 -1 3092
3094 0 413028 112496 175320 -1 3093
3095 0 412884 112524 175440 -1 3094
3096 0 412808 112444 175600 -1 3095
3097 0 412840 112352 175760 -1 3096
3098 0 412724 112324 175880 -1 3097
3099 0 412624 112256 176000 -1 3098
3100 0 412540 112288 176040 -1 3099
3101 0 412550 112232 176120 -1 3100
3102 0 412602 112092 176240 -1 3101
3103 0 412646 111936 176360 -1 3102
3104 0 412726 111744 176440 -1 3103
3105 0 412746 111604 176520 -1 3104
3106 0 412746 111540 176600 -1 3105
3107 0 412726 111448 176720 -1 3106
3108 0 412712 111368 176880 -1 3107
3109 0 412716 111340 177040 -1 3108
3110 0 412688 111384 177200 -1 3109
3111 0 412612 111376 177360 -1 3110
3112 0 412536 111288 177520 -1 3111
3113 0 412512 111140 177640 -1 3112
3114 0 412484 111028 177760 -1 3113
3115 0 412444 110972 177880 -1 3114
3116 0 412388 110840 178000 -1 3115
3117 0 412366 110728 178080 -1 3116
3118 0 412358 110720 178200 -1 3117
3119 0 412394 110692 178320 -1 3118
3120 0 412409.06 110661.16 178360 -1 3119
3121 0 412510.12 110620.22 178400 -1 3120
3122 0 412570.25 110589.45 178480 -1 3121
3123 0 412711.8 110627.59 178560 -1 3122
3124 0 412858.3 110669.31 178600 -1 3123
3125 0 412984.28 110758.17 178640 -1 3124
3126 0 413111.8 110810.125 178680 -1 3125
3127 0 413276.8 110876.55 178720 -1 3126
3128 0 413442.88 110972.17 178680 -1 3127
3129 0 413563.12 111041.45 178600 -1 3128
3130 0 413638.12 111096.97 178520 -1 3129
3131 0 413679.56 111152.125 178480 -1 3130
3132 0 413821.94 111300.14 178440 -1 3131
3133 0 413862.2 111369.97 178400 -1 3132
3134 0 413911.28 111453.42 178360 -1 3133
3135 0 413905.56 111503.875 178320 -1 3134
3136 0 413851.7 111562.56 178280 -1 3135
3137 0 413799.7 111604.06 178200 -1 3136
3138 0 413736.84 111635.17 178160 -1 3137
3139 0 413711.5 111650.5 178120 -1 3138
3140 0 413685.84 111666.45 178080 -1 3139
3141 0 416558 121088 173520 -1 3032
3142 0 416466 121308 173400 -1 3141
3143 0 416414 121440 173280 -1 3142
3144 0 416334 121496 173160 -1 3143
3145 0 416310 121664 173080 -1 3144
3146 0 416254 122232 173040 -1 3145
3147 0 416338 122474 173000 -1 3146
3148 0 416226 122566 172920 -1 3147
3149 0 416170 122654 172880 -1 3148
3150 0 416154 122726 172840 -1 3149
3151 0 416190 122940 172760 -1 3150
3152 0 416222 123104 172720 -1 3151
3153 0 416186 123188 172640 -1 3152
3154 0 416158 123264 172560 -1 3153
3155 0 416150 123372 172480 -1 3154
3156 0 416110 123500 172400 -1 3155
3157 0 416098 123672 172320 -1 3156
3158 0 416046 124092 172240 -1 3157
3159 0 416110 124330 172200 -1 3158
3160 0 416102 124442 172040 -1 3159
3161 0 416170 124498 171880 -1 3160
3162 0 416166 124518 171840 -1 3161
3163 0 416054 125234 171800 -1 3162
3164 0 416218 125630 171840 -1 3163
3165 0 416334 125822 171880 -1 3164
3166 0 416342 126114 171960 -1 3165
3167 0 416306 126212 172080 -1 3166
3168 0 416062 126268 172160 -1 3167
3169 0 415934 126296 172200 -1 3168
3170 0 415630 126292 172280 -1 3169
3171 0 415462 126316 172360 -1 3170
3172 0 415362 126380 172400 -1 3171
3173 0 415258 126508 172480 -1 3172
3174 0 415313.66 126715.05 172520 -1 3173
3175 0 415268.06 126912.234 172520 -1 3174
3176 0 415288.5 126966.125 172480 -1 3175
3177 0 415302.53 127119.39 172440 -1 3176
3178 0 415308.06 127201.81 172400 -1 3177
3179 0 415443.1 127330.61 172360 -1 3178
3180 0 415500.06 127404.55 172320 -1 3179
3181 0 415608.3 127493.16 172240 -1 3180
3182 0 415723.75 127529.81 172160 -1 3181
3183 0 415912.12 127635.08 172040 -1 3182
3184 0 431778 119742 176080 -1 2315
3185 0 432234 119702 175960 -1 3184
3186 0 432510 119710 175840 -1 3185
3187 0 432730 119734 175720 -1 3186
3188 0 433030 119786 175600 -1 3187
3189 0 433282 119794 175480 -1 3188
3190 0 433370 119834 175440 -1 3189
3191 0 433564 119772 175320 -1 3190
3192 0 433680 119756 175280 -1 3191
3193 0 433760 119740 175200 -1 3192
3194 0 433876 119728 175080 -1 3193
3195 0 434076 119664 174920 -1 3194
3196 0 434248 119692 174760 -1 3195
3197 0 434356 119620 174640 -1 3196
3198 0 434556 119500 174480 -1 3197
3199 0 434908 119348 174480 -1 3198
3200 0 435036 119292 174520 -1 3199
3201 0 435276 119216 174600 -1 3200
3202 0 435584 119184 174720 -1 3201
3203 0 436016 119076 174800 -1 3202
3204 0 436490 119030 174760 -1 3203
3205 0 436638 118966 174600 -1 3204
3206 0 436650 119002 174520 -1 3205
3207 0 436910 118926 174440 -1 3206
3208 0 437326 118750 174320 -1 3207
3209 0 437494 118654 174200 -1 3208
3210 0 437678 118488 174000 -1 3209
3211 0 437802 118376 173920 -1 3210
3212 0 437878 118324 173840 -1 3211
3213 0 438242 118120 173720 -1 3212
3214 0 438322 117892 173680 -1 3213
3215 0 438370 117856 173520 -1 3214
3216 0 438686 117792 173480 -1 3215
3217 0 438790 117772 173360 -1 3216
3218 0 438882 117732 173240 -1 3217
3219 0 434656 119424 174360 -1 3198
3220 0 434716 119368 174200 -1 3219
3221 0 434936 119364 174000 -1 3220
3222 0 435712 119384 173840 -1 3221
3223 0 436064 119374 173760 -1 3222
3224 0 436128 119374 173600 -1 3223
3225 0 436400 119486 173480 -1 3224
3226 0 436724 119738 173400 -1 3225
3227 0 436904 119974 173320 -1 3226
3228 0 437020 120122 173160 -1 3227
3229 0 437836 120430 173120 -1 3228
3230 0 438684 120698 173000 -1 3229
3231 0 438840 120716 172920 -1 3230
3232 0 439040 120788 172800 -1 3231
3233 0 439140 120856 172680 -1 3232
3234 0 439304 120868 172560 -1 3233
3235 0 439524 120844 172440 -1 3234
3236 0 439824 120832 172320 -1 3235
3237 0 439996 120828 172200 -1 3236
3238 0 440116 120828 172120 -1 3237
3239 0 440284 120836 172000 -1 3238
3240 0 440584 120908 171880 -1 3239
3241 0 441132 121100 171840 -1 3240
3242 0 441456 121130 171760 -1 3241
3243 0 441892 121074 171680 -1 3242
3244 0 442204 120822 171600 -1 3243
3245 0 442448 120810 171760 -1 3244
3246 0 442544 120866 171880 -1 3245
3247 0 442960 120998 172000 -1 3246
3248 0 443688 120906 172080 -1 3247
3249 0 444228 121154 172040 -1 3248
3250 0 444400 121304 171960 -1 3249
3251 0 444564 121352 171880 -1 3250
3252 0 444864 121308 171720 -1 3251
3253 0 445124 121272 171600 -1 3252
3254 0 445404 121244 171520 -1 3253
3255 0 445728 121244 171440 -1 3254
3256 0 446224 121184 171360 -1 3255
3257 0 446656 121108 171280 -1 3256
3258 0 446832 121088 171200 -1 3257
3259 0 448116 121646 171160 -1 3258
3260 0 449016 121778 171120 -1 3259
3261 0 449516 122164 171080 -1 3260
3262 0 449736 122640 171120 -1 3261
3263 0 450092 122896 171160 -1 3262
3264 0 450572 122838 171240 -1 3263
3265 0 450708 122814 171360 -1 3264
3266 0 450864 122902 171520 -1 3265
3267 0 450984 123110 171560 -1 3266
3268 0 451540 123410 171640 -1 3267
3269 0 451764 123608 171680 -1 3268
3270 0 452740 124000 171680 -1 3269
3271 0 453288 124310 171600 -1 3270
3272 0 453308 124302 171440 -1 3271
3273 0 453364 124278 171240 -1 3272
3274 0 453540 124306 171080 -1 3273
3275 0 453704 124402 170920 -1 3274
3276 0 454012 124542 170840 -1 3275
3277 0 454084 124622 170720 -1 3276
3278 0 454148 124690 170560 -1 3277
3279 0 454360 124878 170480 -1 3278
3280 0 454472 125008 170400 -1 3279
3281 0 454524 125092 170320 -1 3280
3282 0 454528 125112 170200 -1 3281
3283 0 454632 125116 170080 -1 3282
3284 0 454784 125152 169960 -1 3283
3285 0 454868 125120 169840 -1 3284
3286 0 455024 125116 169720 -1 3285
3287 0 455188 125164 169640 -1 3286
3288 0 455316 125204 169560 -1 3287
3289 0 455436 125228 169480 -1 3288
3290 0 455612 125276 169400 -1 3289
3291 0 455840 125326 169280 -1 3290
3292 0 456116 125330 169200 -1 3291
3293 0 456436 125410 169160 -1 3292
3294 0 456656 125434 169080 -1 3293
3295 0 456824 125426 169000 -1 3294
3296 0 456940 125442 168920 -1 3295
3297 0 457136 125478 168840 -1 3296
3298 0 457344 125506 168800 -1 3297
3299 0 457480 125534 168720 -1 3298
3300 0 457696 125532 168600 -1 3299
3301 0 457800 125540 168480 -1 3300
3302 0 458068 125692 168360 -1 3301
3303 0 458364 125948 168280 -1 3302
3304 0 458660 126244 168240 -1 3303
3305 0 458840 126566 168160 -1 3304
3306 0 458928 126642 168080 -1 3305
3307 0 459024 126734 167960 -1 3306
3308 0 459072 126838 167840 -1 3307
3309 0 459124 126906 167760 -1 3308
3310 0 459256 127038 167640 -1 3309
3311 0 459304 127110 167480 -1 3310
3312 0 459484 127246 167360 -1 3311
3313 0 459712 127424 167280 -1 3312
3314 0 459868 127464 167200 -1 3313
3315 0 460008 127516 167120 -1 3314
3316 0 460220 127656 167000 -1 3315
3317 0 460380 127760 166880 -1 3316
3318 0 460504 127824 166760 -1 3317
3319 0 460636 127964 166640 -1 3318
3320 0 460780 128016 166480 -1 3319
3321 0 460908 128128 166360 -1 3320
3322 0 460992 128256 166280 -1 3321
3323 0 461168 128434 166080 -1 3322
3324 0 461504 128622 165920 -1 3323
3325 0 461868 128800 165800 -1 3324
3326 0 462112 128912 165720 -1 3325
3327 0 462568 129000 165640 -1 3326
3328 0 462676 129064 165560 -1 3327
3329 0 462768 129148 165480 -1 3328
3330 0 462892 129234 165400 -1 3329
3331 0 463244 129478 165360 -1 3330
3332 0 463588 129826 165360 -1 3331
3333 0 463808 129990 165320 -1 3332
3334 0 463932 130074 165240 -1 3333
3335 0 464028 130138 165160 -1 3334
3336 0 464116 130176 165080 -1 3335
3337 0 464264 130260 165000 -1 3336
3338 0 464420 130328 164920 -1 3337
3339 0 464460 130328 164880 -1 3338
3340 0 464584 130272 164760 -1 3339
3341 0 464736 130204 164640 -1 3340
3342 0 464852 130220 164560 -1 3341
3343 0 464908 130196 164440 -1 3342
3344 0 464940 130196 164280 -1 3343
3345 0 465016 130164 164120 -1 3344
3346 0 465092 130124 164000 -1 3345
3347 0 465156 130076 163880 -1 3346
3348 0 465268 130116 163720 -1 3347
3349 0 465364 130024 163600 -1 3348
3350 0 465400 129924 163480 -1 3349
3351 0 465404 129816 163360 -1 3350
3352 0 465468 129740 163200 -1 3351
3353 0 465524 129572 163080 -1 3352
3354 0 465504 129452 162960 -1 3353
3355 0 465488 129360 162840 -1 3354
3356 0 465488 129272 162720 -1 3355
3357 0 465460 129160 162600 -1 3356
3358 0 465368 129040 162480 -1 3357
3359 0 465356 128948 162320 -1 3358
3360 0 465256 128628 162240 -1 3359
3361 0 465248 128488 162160 -1 3360
3362 0 465208 128332 162120 -1 3361
3363 0 465248 128060 162040 -1 3362
3364 0 465300 127934 161880 -1 3363
3365 0 465328 127834 161760 -1 3364
3366 0 465340 127734 161640 -1 3365
3367 0 465356 127626 161520 -1 3366
3368 0 465380 127474 161400 -1 3367
3369 0 465408 127366 161320 -1 3368
3370 0 464528 130668 164880 -1 3339
3371 0 464892 130960 164880 -1 3370
3372 0 442984 120916 172120 -1 3247
3373 0 408371.34 124745.664 188680 -1 1720
3374 0 408407.34 124741.664 188840 -1 3373
3375 0 408403.34 124753.664 188960 -1 3374
3376 0 408391.34 124781.664 189000 -1 3375
3377 0 408447.34 124865.664 189120 -1 3376
3378 0 408495.34 124889.664 189160 -1 3377
3379 0 408639.34 124957.664 189320 -1 3378
3380 0 408707.34 125005.664 189480 -1 3379
3381 0 408799.34 125085.664 189640 -1 3380
3382 0 408859.34 125117.664 189760 -1 3381
3383 0 408971.34 125153.664 189880 -1 3382
3384 0 408995.34 125217.664 190000 -1 3383
3385 0 409019.34 125237.664 190160 -1 3384
3386 0 409155.34 125241.664 190280 -1 3385
3387 0 409255.34 125273.664 190440 -1 3386
3388 0 409363.34 125401.664 190560 -1 3387
3389 0 409495.34 125549.664 190680 -1 3388
3390 0 409583.34 125633.664 190800 -1 3389
3391 0 409763.34 125759.664 190960 -1 3390
3392 0 409855.34 125799.664 191080 -1 3391
3393 0 409959.34 125855.664 191160 -1 3392
3394 0 410087.34 125891.664 191280 -1 3393
3395 0 410179.34 125911.664 191400 -1 3394
3396 0 410211.34 126063.664 191520 -1 3395
3397 0 410247.34 126055.664 191680 -1 3396
3398 0 410191.34 126043.664 191840 -1 3397
3399 0 410123.34 126083.664 192000 -1 3398
3400 0 410039.34 126245.664 192080 -1 3399
3401 0 409971.34 126329.664 192160 -1 3400
3402 0 409931.34 126383.664 192200 -1 3401
3403 0 409887.34 126419.664 192240 -1 3402
3404 0 409799.34 127631.664 192280 -1 3403
3405 0 409407.34 128241.664 192320 -1 3404
3406 0 409219.34 128665.664 192360 -1 3405
3407 0 409103.34 128917.664 192400 -1 3406
3408 0 408867.34 129273.664 192480 -1 3407
3409 0 408579 129588 192560 -1 3408
3410 0 408435 129776 192640 -1 3409
3411 0 408311 129976 192720 -1 3410
3412 0 408199 130376 192760 -1 3411
3413 0 408071 131050 192840 -1 3412
3414 0 408067 131118 192960 80 3413
3415 0 408059 131178 193040 80 3414
3416 0 408059 131178 193120 80 3415
3417 0 408083 131432 193160 75 3416
3418 0 408175 131912 193200 75 3417
3419 0 407999 132260 193320 80 3418
3420 0 407963 132446 193400 80 3419
3421 0 407859 132650 193480 80 3420
3422 0 407775 132710 193560 -1 3421
3423 0 407687 132806 193640 -1 3422
3424 0 407587 132874 193720 -1 3423
3425 0 407499 133018 193840 -1 3424
3426 0 407371 133230 193960 -1 3425
3427 0 407271 133412 194040 -1 3426
3428 0 407195 133576 194120 -1 3427
3429 0 407135 133676 194200 -1 3428
3430 0 407047 134226 194240 -1 3429
3431 0 406807 134486 194320 -1 3430
3432 0 406879 135604 194320 -1 3431
3433 0 406931 135594 194240 -1 3432
3434 0 407047 136478 194200 -1 3433
3435 0 406979 137292 194120 -1 3434
3436 0 406875 138446 194120 -1 3435
3437 0 406859 138492 194240 -1 3436
3438 0 406759 138612 194360 -1 3437
3439 0 406171 139412 194400 -1 3438
3440 0 405707 139708 194360 -1 3439
3441 0 405131 139894 194320 -1 3440
3442 0 404511 140186 194360 -1 3441
3443 0 404271 140282 194400 -1 3442
3444 0 404143 140354 194440 -1 3443
3445 0 403975 140444 194520 -1 3444
3446 0 403811 140592 194600 -1 3445
3447 0 403667 140744 194680 -1 3446
3448 0 403615 140840 194760 -1 3447
3449 0 403415 141082 194840 -1 3448
3450 0 403111 141254 194920 -1 3449
3451 0 403103 141242 194960 -1 3450
3452 0 402603 141474 194960 -1 3451
3453 0 402207 141450 195000 -1 3452
3454 0 402063 141502 195080 -1 3453
3455 0 401831 141710 195160 -1 3454
3456 0 401547 141878 195240 -1 3455
3457 0 401363 142006 195280 -1 3456
3458 0 401191 142190 195360 -1 3457
3459 0 400963 142644 195440 -1 3458
3460 0 400659 142952 195480 -1 3459
3461 0 400331 143440 195520 -1 3460
3462 0 400263 143536 195680 -1 3461
3463 0 399699 143760 195800 -1 3462
3464 0 399575 143844 195920 -1 3463
3465 0 399423 143908 196000 -1 3464
3466 0 399327 143956 196080 -1 3465
3467 0 399123 144110 196160 -1 3466
3468 0 398939 144154 196240 -1 3467
3469 0 398735 144218 196320 -1 3468
3470 0 398619 144350 196400 -1 3469
3471 0 398531 144398 196480 -1 3470
3472 0 398483 144458 196640 -1 3471
3473 0 398347 144610 196760 -1 3472
3474 0 398251 144744 196880 -1 3473
3475 0 398223 144832 197000 -1 3474
3476 0 398203 144992 197120 -1 3475
3477 0 398231 145160 197200 -1 3476
3478 0 398247 145288 197320 -1 3477
3479 0 398247 145400 197400 -1 3478
3480 0 398239 145508 197480 -1 3479
3481 0 398215 145508 197600 -1 3480
3482 0 398135 145620 197720 -1 3481
3483 0 398191 145640 197840 -1 3482
3484 0 398203 145818 197960 -1 3483
3485 0 398275 145894 198120 -1 3484
3486 0 398267 145998 198240 -1 3485
3487 0 398283 146050 198360 -1 3486
3488 0 398183 146062 198520 -1 3487
3489 0 398139 146138 198640 -1 3488
3490 0 398119 146182 198800 -1 3489
3491 0 398111 146202 198920 -1 3490
3492 0 398175 146322 199040 -1 3491
3493 0 398195 146394 199200 -1 3492
3494 0 398163 146534 199360 -1 3493
3495 0 398167 146634 199480 -1 3494
3496 0 398195 146702 199600 -1 3495
3497 0 398167 146780 199720 -1 3496
3498 0 398131 146824 199880 -1 3497
3499 0 398107 147052 200040 -1 3498
3500 0 398231 147404 200160 -1 3499
3501 0 398323 147664 200280 -1 3500
3502 0 398395 147864 200400 -1 3501
3503 0 398151 148022 200480 -1 3502
3504 0 398007 148058 200600 -1 3503
3505 0 397783 148030 200720 -1 3504
3506 0 397595 147906 200840 -1 3505
3507 0 397455 147810 200920 -1 3506
3508 0 397359 147766 200960 -1 3507
3509 0 397267 147718 201040 -1 3508
3510 0 397163 147842 201200 -1 3509
3511 0 397003 147930 201280 -1 3510
3512 0 396903 148146 201360 -1 3511
3513 0 396803 148298 201440 -1 3512
3514 0 396755 148418 201520 -1 3513
3515 0 396707 148646 201600 -1 3514
3516 0 396527 148934 201640 -1 3515
3517 0 396407 149074 201680 -1 3516
3518 0 396407 149254 201800 -1 3517
3519 0 396271 149530 201880 -1 3518
3520 0 395911 149958 201960 -1 3519
3521 0 395811 150162 202040 -1 3520
3522 0 395747 150294 202080 -1 3521
3523 0 406959 138502 193960 -1 3436
3524 0 407071 138514 193800 -1 3523
3525 0 407323 138862 193640 -1 3524
3526 0 407403 139074 193560 -1 3525
3527 0 407445 139058 193520 -1 3526
3528 0 407541 139070 193440 -1 3527
3529 0 407589 139138 193360 -1 3528
3530 0 407665 139142 193280 -1 3529
3531 0 407701 139194 193200 -1 3530
3532 0 407789 139226 193120 -1 3531
3533 0 407829 139266 193000 -1 3532
3534 0 407905 139434 192920 -1 3533
3535 0 407873 139474 192880 -1 3534
3536 0 407909 139570 192800 -1 3535
3537 0 407929 139774 192760 -1 3536
3538 0 408021 139902 192720 -1 3537
3539 0 408061 140014 192680 -1 3538
3540 0 408103 140254 192640 -1 3539
3541 0 408215 140462 192600 -1 3540
3542 0 408247 140534 192560 -1 3541
3543 0 408311 140626 192520 -1 3542
3544 0 408371 140702 192480 -1 3543
3545 0 408419 140758 192440 -1 3544
3546 0 408459 140806 192400 -1 3545
3547 0 408627 141394 192320 -1 3546
3548 0 408769 141554 192240 -1 3547
3549 0 408925 141566 192120 -1 3548
3550 0 408981 141578 192000 -1 3549
3551 0 409069 141646 191880 -1 3550
3552 0 409097 141702 191840 -1 3551
3553 0 409357 142278 191840 -1 3552
3554 0 409487 142378 191760 -1 3553
3555 0 409607 142494 191680 -1 3554
3556 0 409735 142542 191600 -1 3555
3557 0 409883 142570 191520 -1 3556
3558 0 410007 142562 191440 -1 3557
3559 0 410119 142566 191360 -1 3558
3560 0 410359 142646 191280 -1 3559
3561 0 410495 142718 191200 -1 3560
3562 0 410655 142662 191040 -1 3561
3563 0 410823 142650 191000 -1 3562
3564 0 411059 142594 190920 -1 3563
3565 0 411271 142638 190840 -1 3564
3566 0 411379 142678 190760 -1 3565
3567 0 411495 142694 190680 -1 3566
3568 0 411587 142678 190560 -1 3567
3569 0 411667 142662 190440 -1 3568
3570 0 411739 142634 190320 -1 3569
3571 0 411933 142626 190160 -1 3570
3572 0 412041 142690 190040 -1 3571
3573 0 412169 142674 189920 -1 3572
3574 0 412253 142718 189800 -1 3573
3575 0 412337 142722 189680 -1 3574
3576 0 412461 142686 189520 -1 3575
3577 0 412565 142638 189360 -1 3576
3578 0 412681 142558 189200 -1 3577
3579 0 412741 142458 189080 -1 3578
3580 0 412857 142330 188960 -1 3579
3581 0 412921 142270 188840 -1 3580
3582 0 412997 142226 188680 -1 3581
3583 0 413133 142218 188520 -1 3582
3584 0 413301 142226 188360 -1 3583
3585 0 413385 142226 188240 -1 3584
3586 0 413485 142262 188120 -1 3585
3587 0 413597 142298 188000 -1 3586
3588 0 413709 142266 187880 -1 3587
3589 0 413777 142290 187760 -1 3588
3590 0 413845 142322 187640 -1 3589
3591 0 413861 142386 187560 -1 3590
3592 0 414019 142318 187440 -1 3591
3593 0 414147 142362 187320 -1 3592
3594 0 414375 142354 187160 -1 3593
3595 0 414627 142378 187040 -1 3594
3596 0 414843 142446 186920 -1 3595
3597 0 415059 142454 186800 -1 3596
3598 0 415247 142454 186640 -1 3597
3599 0 415379 142474 186520 -1 3598
3600 0 415487 142490 186400 -1 3599
3601 0 415579 142462 186280 -1 3600
3602 0 415629 142362 186160 -1 3601
3603 0 415649 142318 186080 -1 3602
3604 0 415689 142274 186000 -1 3603
3605 0 415753 142242 185880 -1 3604
3606 0 415793 142170 185720 -1 3605
3607 0 415833 142078 185600 -1 3606
3608 0 415901 141970 185480 -1 3607
3609 0 415977 141894 185360 -1 3608
3610 0 416013 141762 185240 -1 3609
3611 0 416073 141718 185120 -1 3610
3612 0 416097 141634 185000 -1 3611
3613 0 416141 141506 184840 -1 3612
3614 0 416151 141434 184760 -1 3613
3615 0 416155 141330 184640 -1 3614
3616 0 416183 141202 184520 -1 3615
3617 0 416203 141130 184440 -1 3616
3618 0 416259 140978 184320 -1 3617
3619 0 416283 140786 184200 -1 3618
3620 0 416451 140738 184120 -1 3619
3621 0 416539 140690 184080 -1 3620
3622 0 416669 140574 183960 -1 3621
3623 0 416729 140490 183840 -1 3622
3624 0 416793 140386 183720 -1 3623
3625 0 416861 140290 183600 -1 3624
3626 0 416941 140170 183480 -1 3625
3627 0 416997 140074 183360 -1 3626
3628 0 417129 139974 183240 -1 3627
3629 0 417277 139942 183120 -1 3628
3630 0 417405 139882 183000 -1 3629
3631 0 417501 139858 182920 -1 3630
3632 0 417573 139862 182840 -1 3631
3633 0 417677 139842 182760 -1 3632
3634 0 417789 139818 182680 -1 3633
3635 0 417901 139870 182600 -1 3634
3636 0 417973 139922 182520 -1 3635
3637 0 418041 139970 182400 -1 3636
3638 0 418123 139994 182280 -1 3637
3639 0 418191 140042 182160 -1 3638
3640 0 418277 140082 182120 -1 3639
3641 0 418313 140062 182080 -1 3640
3642 0 418377 140006 182000 -1 3641
3643 0 418465 139906 181920 -1 3642
3644 0 418621 139762 181800 -1 3643
3645 0 418745 139630 181640 -1 3644
3646 0 418861 139598 181520 -1 3645
3647 0 418913 139570 181360 -1 3646
3648 0 418921 139566 181320 -1 3647
3649 0 419089 139318 181200 -1 3648
3650 0 419221 139166 181120 -1 3649
3651 0 419337 139062 181000 -1 3650
3652 0 419389 138982 180840 -1 3651
3653 0 419497 138926 180680 -1 3652
3654 0 419649 138698 180520 -1 3653
3655 0 419773 138606 180360 -1 3654
3656 0 419833 138518 180240 -1 3655
3657 0 419841 138434 180160 -1 3656
3658 0 419909 138078 180040 -1 3657
3659 0 419889 137914 179920 -1 3658
3660 0 419877 137742 179840 -1 3659
3661 0 419997 137486 179760 -1 3660
3662 0 420105 136854 179760 -1 3661
3663 0 420329 136250 179800 -1 3662
3664 0 420729 136198 179760 -1 3663
3665 0 420945 136230 179640 -1 3664
3666 0 421057 136206 179520 -1 3665
3667 0 421181 136110 179400 -1 3666
3668 0 421325 135934 179320 -1 3667
3669 0 421437 135726 179240 -1 3668
3670 0 421485 135606 179120 -1 3669
3671 0 421657 135366 179000 -1 3670
3672 0 421813 135150 178880 -1 3671
3673 0 421945 134998 178800 -1 3672
3674 0 422009 134922 178720 -1 3673
3675 0 422129 134802 178640 -1 3674
3676 0 422169 134702 178560 -1 3675
3677 0 422265 134634 178440 -1 3676
3678 0 422465 134554 178320 -1 3677
3679 0 422645 134438 178280 -1 3678
3680 0 422769 134134 178240 -1 3679
3681 0 422817 133982 178200 -1 3680
3682 0 422945 133602 178120 -1 3681
3683 0 423117 133414 178040 -1 3682
3684 0 423141 133366 177920 -1 3683
3685 0 423165 133314 177800 -1 3684
3686 0 423045 133006 177760 -1 3685
3687 0 422993 132714 177720 -1 3686
3688 0 422953 132638 177600 -1 3687
3689 0 423045 132638 177440 -1 3688
3690 0 423017 132590 177320 -1 3689
3691 0 422769 132338 177120 -1 3690
3692 0 422677 132194 177200 -1 3691
3693 0 422553 132074 177320 -1 3692
3694 0 422441 131922 177480 -1 3693
3695 0 422245 131598 177560 -1 3694
3696 0 422041 131478 177600 -1 3695
3697 0 421725 131290 177520 -1 3696
3698 0 421273 131182 177560 -1 3697
3699 0 420741 131090 177640 -1 3698
3700 0 420585 130762 177680 -1 3699
3701 0 420301 130414 177680 -1 3700
3702 0 420109 129754 177680 -1 3701
3703 0 420021 129614 177840 -1 3702
3704 0 420013 129598 177960 -1 3703
3705 0 419733 129134 178080 -1 3704
3706 0 419609 129006 178160 -1 3705
3707 0 419437 128914 178240 -1 3706
3708 0 419197 128670 178320 136 3707
3709 0 419025 128418 178360 136 3708
3710 0 419584 127488 178640 98 3709
3711 0 419808 127296 178640 137 3710
3712 0 420000 127136 178560 181 3711
3713 0 420224 127008 178440 186 3712
3714 0 420448 126880 178480 139 3713
3715 0 420640 126688 178480 202 3714
3716 0 420832 126464 178480 280 3715
3717 0 420928 126208 178480 297 3716
3718 0 421056 125984 178520 257 3717
3719 0 421280 125824 178520 208 3718
3720 0 421472 125632 178640 120 3719
3721 0 421664 125440 178680 60 3720
3722 0 421856 125248 178680 98 3721
3723 0 422080 125088 178640 128 3722
3724 0 422304 124896 178640 172 3723
3725 0 422560 124832 178640 96 3724
3726 0 422784 124704 178640 104 3725
3727 0 422880 124448 178640 256 3726
3728 0 423008 124224 178600 229 3727
3729 0 423200 124032 178520 139 3728
3730 0 423392 123840 178520 124 3729
3731 0 423584 123648 178600 163 3730
3732 0 423776 123456 178680 108 3731
3733 0 424000 123328 178800 91 3732
3734 0 424192 123168 178840 140 3733
3735 0 424384 122944 178840 221 3734
3736 0 418845 128358 178400 136 3709
3737 0 418649 128390 178480 136 3736
3738 0 418213 127994 178560 136 3737
3739 0 417837 127486 178560 -1 3738
3740 0 417769 127158 178640 -1 3739
3741 0 417697 127014 178720 -1 3740
3742 0 417693 126830 178800 -1 3741
3743 0 417613 126594 178880 -1 3742
3744 0 417481 126466 178920 -1 3743
3745 0 417449 126218 179000 -1 3744
3746 0 418112 129024 177680 134 3737
3747 0 417920 129216 177640 163 3746
3748 0 417664 129312 177600 81 3747
3749 0 417408 129312 177560 60 3748
3750 0 417184 129376 177400 98 3749
3751 0 417024 129472 177200 101 3750
3752 0 416864 129568 177000 32 3751
3753 0 416704 129728 176800 98 3752
3754 0 416608 129920 176640 102 3753
3755 0 416608 130144 176480 102 3754
3756 0 416576 130368 176360 75 3755
3757 0 416576 130592 176160 51 3756
3758 0 416544 130752 175960 102 3757
3759 0 416384 130912 175760 81 3758
3760 0 416320 131072 175520 75 3759
3761 0 416160 131168 175320 32 3760
3762 0 416000 131328 175200 45 3761
3763 0 415936 131552 175080 64 3762
3764 0 415904 131808 175040 101 3763
3765 0 416000 132064 175000 128 3764
3766 0 416128 132288 175000 136 3765
3767 0 416160 132512 174880 71 3766
3768 0 416192 132672 174680 107 3767
3769 0 416288 132832 174480 190 3768
3770 0 416224 132992 174280 245 3769
3771 0 416256 133216 174240 248 3770
3772 0 416160 133440 174160 207 3771
3773 0 416288 133536 173960 172 3772
3774 0 416416 133728 173760 209 3773
3775 0 416608 133888 173720 198 3774
3776 0 416800 134080 173720 128 3775
3777 0 416864 134304 173600 148 3776
3778 0 416832 134528 173440 128 3777
3779 0 416928 134752 173320 71 3778
3780 0 417024 134912 173120 64 3779
3781 0 417056 135104 172960 86 3780
3782 0 417056 135296 172760 128 3781
3783 0 416960 135520 172640 115 3782
3784 0 416864 135712 172480 131 3783
3785 0 416928 135904 172320 178 3784
3786 0 417056 136064 172160 197 3785
3787 0 417152 136288 172040 205 3786
3788 0 417216 136544 171960 166 3787
3789 0 417312 136800 171920 189 3788
3790 0 417440 137024 171880 163 3789
3791 0 417568 137248 171920 124 3790
3792 0 417600 137504 172040 101 3791
3793 0 417696 137696 172200 51 3792
3794 0 417856 137856 172400 32 3793
3795 0 417920 138016 172600 60 3794
3796 0 417920 138176 172800 81 3795
3797 0 417728 138304 172920 101 3796
3798 0 417536 138496 172920 186 3797
3799 0 417504 138528 172920 172 3798
3800 0 417664 138720 172760 157 3799
3801 0 417792 138944 172600 60 3800
3802 0 417824 138976 172560 64 3801
3803 0 417984 139104 172360 32 3802
3804 0 418016 139136 172320 32 3803
3805 0 418112 139264 172120 101 3804
3806 0 418048 139328 171880 122 3805
3807 0 417792 139296 171840 32 3806
3808 0 417664 139072 171800 32 3807
3809 0 417760 138976 171680 40 3808
3810 0 418208 138912 172280 32 3804
3811 0 418144 138720 172120 32 3810
3812 0 418144 138656 172200 32 3811
3813 0 417728 139232 172600 75 3802
3814 0 417536 139424 172600 32 3813
3815 0 417280 138688 172920 150 3799
3816 0 417024 138720 172840 208 3815
3817 0 416992 138720 172800 217 3816
3818 0 416896 138944 172680 136 3817
3819 0 416896 139200 172640 51 3818
3820 0 416896 139360 172440 104 3819
3821 0 417024 139520 172280 124 3820
3822 0 417184 139680 172120 32 3821
3823 0 417344 139680 172080 32 3822
3824 0 416736 138624 172840 120 3817
3825 0 416512 138560 173000 64 3824
3826 0 416288 138560 173120 51 3825
3827 0 416032 138464 173120 51 3826
3828 0 415808 138304 173120 51 3827
3829 0 415648 138144 173240 32 3828
3830 0 417408 136288 171920 202 3787
3831 0 417664 136384 171920 272 3830
3832 0 417728 136128 171840 250 3831
3833 0 417888 135936 171760 224 3832
3834 0 418048 135776 171600 107 3833
3835 0 418112 135616 171400 64 3834
3836 0 418112 135456 171200 60 3835
3837 0 418112 135424 171080 81 3836
3838 0 416160 133792 173760 166 3774
3839 0 415936 133888 173600 32 3838
3840 0 415744 134048 173440 60 3839
3841 0 415584 134240 173400 60 3840
3842 0 415456 134464 173400 32 3841
3843 0 415424 134496 173400 40 3842
3844 0 416512 133216 174240 217 3771
3845 0 416768 133120 174320 124 3844
3846 0 417024 133088 174320 75 3845
3847 0 417280 133184 174360 45 3846
3848 0 417536 133280 174360 80 3847
3849 0 417600 133312 174360 80 3848
3850 0 406787 134540 194440 -1 3431
3851 0 406707 134620 194600 -1 3850
3852 0 406535 134788 194720 -1 3851
3853 0 406459 134900 194840 -1 3852
3854 0 406391 135000 194960 -1 3853
3855 0 406215 135272 195080 -1 3854
3856 0 406047 135448 195200 -1 3855
3857 0 405965 135600 195240 -1 3856
3858 0 405901 135804 195320 -1 3857
3859 0 405833 135984 195400 -1 3858
3860 0 405753 136120 195440 -1 3859
3861 0 405597 136296 195520 -1 3860
3862 0 405319 136880 195560 -1 3861
3863 0 405183 137284 195520 -1 3862
3864 0 405059 137280 195440 -1 3863
3865 0 404939 137300 195320 -1 3864
3866 0 404883 137272 195200 -1 3865
3867 0 404847 137204 195080 -1 3866
3868 0 404763 137156 194960 -1 3867
3869 0 404703 137148 194800 -1 3868
3870 0 404697 137152 194640 -1 3869
3871 0 404677 137224 194520 -1 3870
3872 0 404645 137248 194360 -1 3871
3873 0 404581 137108 194280 -1 3872
3874 0 404517 136956 194200 -1 3873
3875 0 404409 136852 194080 -1 3874
3876 0 404337 136764 193960 -1 3875
3877 0 404337 136732 193880 -1 3876
3878 0 404289 136652 193760 -1 3877
3879 0 404297 136652 193640 -1 3878
3880 0 404125 136568 193520 -1 3879
3881 0 404029 136488 193440 -1 3880
3882 0 404029 136408 193280 -1 3881
3883 0 404009 136320 193160 -1 3882
3884 0 403953 136224 193080 -1 3883
3885 0 403809 136040 193040 -1 3884
3886 0 403709 135920 193000 -1 3885
3887 0 403597 135848 192920 -1 3886
3888 0 403599 135832 192840 -1 3887
3889 0 404019 135764 192840 -1 3888
3890 0 403519 135808 192760 -1 3888
3891 0 403519 135808 192640 -1 3890
3892 0 403443 135840 192520 -1 3891
3893 0 403371 135880 192440 -1 3892
3894 0 403231 135996 192360 -1 3893
3895 0 403139 136076 192280 -1 3894
3896 0 403039 136144 192160 -1 3895
3897 0 402943 136172 192080 -1 3896
3898 0 402931 136140 191960 -1 3897
3899 0 402875 136120 191840 -1 3898
3900 0 402787 136152 191720 -1 3899
3901 0 402683 136184 191640 -1 3900
3902 0 402467 136280 191560 -1 3901
3903 0 402427 136316 191440 -1 3902
3904 0 402346.28 136294.53 191360 -1 3903
3905 0 402310.6 136283.94 191280 -1 3904
3906 0 402072.44 136397.19 191200 -1 3905
3907 0 401993.44 136401.97 191160 -1 3906
3908 0 401912.56 136397.12 191120 -1 3907
3909 0 401770.4 136406.75 191040 -1 3908
3910 0 401741.5 136407.8 191000 -1 3909
3911 0 401634 136403.9 190920 -1 3910
3912 0 401584.78 136400.94 190880 -1 3911
3913 0 401364.2 136413.77 190800 -1 3912
3914 0 401240.8 136436.67 190720 -1 3913
3915 0 400976.25 136512.22 190680 -1 3914
3916 0 400743.5 136518.7 190680 -1 3915
3917 0 400345.78 136748.9 190720 -1 3916
3918 0 400272.6 136720.38 190640 -1 3917
3919 0 400041.56 136822.22 190720 -1 3917
3920 0 399687.56 136926.6 190680 -1 3919
3921 0 398991.25 137235.12 190720 -1 3920
3922 0 398699.75 137373.3 190840 -1 3921
3923 0 397937.66 137401.06 190840 -1 3922
3924 0 397870.78 137426.34 190880 -1 3923
3925 0 397219.12 137792.75 190920 -1 3924
3926 0 397134.7 137851.25 190960 -1 3925
3927 0 396775.38 138102.39 191000 -1 3926
3928 0 396683.3 138410.12 191040 -1 3927
3929 0 396571.2 138559.28 191080 -1 3928
3930 0 396143.47 138609.78 191080 -1 3929
3931 0 396061.72 138623.03 191040 -1 3930
3932 0 395796.75 138632.95 191000 -1 3931
3933 0 395644.5 138667.33 190960 -1 3932
3934 0 395474.88 138739.06 190920 -1 3933
3935 0 395287.28 138774.72 190840 -1 3934
3936 0 394688.88 139047.27 190840 -1 3935
3937 0 394421.7 139128 190800 -1 3936
3938 0 394237.8 139138.48 190720 -1 3937
3939 0 394135.84 139177.73 190680 -1 3938
3940 0 394009.88 139207.55 190640 -1 3939
3941 0 393797.4 139291.27 190600 -1 3940
3942 0 393560.44 139329.27 190560 -1 3941
3943 0 393383.44 139315.75 190520 -1 3942
3944 0 393328.94 139311.03 190480 -1 3943
3945 0 393143.56 139250.88 190400 -1 3944
3946 0 393031.56 139224.78 190320 -1 3945
3947 0 392901.47 139191.17 190240 -1 3946
3948 0 392728 139161.81 190200 -1 3947
3949 0 392546.06 139032.1 190160 -1 3948
3950 0 392382.88 138786.28 190120 -1 3949
3951 0 392399.5 138635 190160 -1 3950
3952 0 392514.34 138516.9 190040 -1 3951
3953 0 392709.3 138321.05 189960 -1 3952
3954 0 392416.38 138483.98 190200 -1 3951
3955 0 392309.12 138837.4 190000 -1 3950
3956 0 392143.44 138797.66 189920 -1 3955
3957 0 392003.62 138695.25 189880 -1 3956
3958 0 391935.7 138593.3 189840 -1 3957
3959 0 391831.5 138521.48 189800 -1 3958
3960 0 391822.8 138489.97 189760 -1 3959
3961 0 391817.28 138288.12 189720 -1 3960
3962 0 391807.03 138190.69 189680 -1 3961
3963 0 391803.44 138064.02 189600 -1 3962
3964 0 392121.94 137607.45 189560 -1 3963
3965 0 392168.78 137499.44 189480 -1 3964
3966 0 392177.75 137400.81 189360 -1 3965
3967 0 392088.53 137568.25 189280 -1 3966
3968 0 392006.2 137557.4 189200 -1 3967
3969 0 391971.94 137557.42 189120 -1 3968
3970 0 392012.9 137581.73 189040 -1 3969
3971 0 392083.78 137580.84 189000 -1 3970
3972 0 392128.34 137499.12 189680 -1 3964
3973 0 408155 131082 192720 -1 3413
3974 0 408423 131270 192600 40 3973
3975 0 408507 131318 192520 40 3974
3976 0 408579 131374 192480 40 3975
3977 0 408715 131366 192400 40 3976
3978 0 408835 131310 192280 40 3977
3979 0 408961 131294 192200 40 3978
3980 0 409097 131242 192120 128 3979
3981 0 409221 131162 192040 128 3980
3982 0 409293 131118 191960 128 3981
3983 0 409377 131062 191840 128 3982
3984 0 409441 131030 191720 -1 3983
3985 0 409613 131010 191600 -1 3984
3986 0 409709 130938 191480 -1 3985
3987 0 409801 130870 191400 -1 3986
3988 0 409925 130834 191280 -1 3987
3989 0 410013 130870 191200 51 3988
3990 0 410169 130802 191120 124 3989
3991 0 410289 130814 191040 124 3990
3992 0 410357 130854 190920 124 3991
3993 0 410437 130918 190800 124 3992
3994 0 410545 130982 190680 135 3993
3995 0 410589 130982 190600 148 3994
3996 0 410665 130938 190480 81 3995
3997 0 410753 130942 190360 81 3996
3998 0 410849 130930 190240 107 3997
3999 0 410891 130926 190120 60 3998
4000 0 410987 130930 190000 60 3999
4001 0 411171 130898 189840 60 4000
4002 0 411311 130854 189680 60 4001
4003 0 411415 130790 189560 51 4002
4004 0 411511 130710 189440 51 4003
4005 0 411583 130642 189320 51 4004
4006 0 411579 130566 189160 60 4005
4007 0 411819 130410 189040 86 4006
4008 0 411855 130302 188880 102 4007
4009 0 411923 130234 188760 102 4008
4010 0 412003 130182 188600 102 4009
4011 0 412127 130174 188440 -1 4010
4012 0 412271 130262 188320 -1 4011
4013 0 412439 130354 188240 -1 4012
4014 0 412559 130462 188200 -1 4013
4015 0 412671 130494 188120 -1 4014
4016 0 412715 130578 188040 -1 4015
4017 0 413007 130778 187960 -1 4016
4018 0 413244.84 130854.06 188000 -1 4017
4019 0 413497.75 130868.41 188040 -1 4018
4020 0 413483.94 130877.516 188120 -1 4019
4021 0 413477.7 131090.97 188120 -1 4020
4022 0 413417.8 131205.08 188080 -1 4021
4023 0 413452.75 131273.1 188120 -1 4022
4024 0 413494.56 131329.45 188160 -1 4023
4025 0 413454.34 131406.45 188200 -1 4024
4026 0 413289.75 131528.34 188240 -1 4025
4027 0 413198.7 131641.28 188200 -1 4026
4028 0 413137.7 131713.89 188160 -1 4027
4029 0 413085.97 131752.89 188120 -1 4028
4030 0 412840.8 131868.22 188080 -1 4029
4031 0 412685.88 131935.28 188040 -1 4030
4032 0 413692.44 130695.625 188120 -1 4020
4033 0 413751.78 130667.31 188160 -1 4032
4034 0 413784.84 130624.22 188200 -1 4033
4035 0 413942.44 130509.83 188240 -1 4034
4036 0 413936.22 130398.58 188280 -1 4035
4037 0 413856.22 130409.41 188360 -1 4036
4038 0 413792.1 130385.72 188400 -1 4037
4039 0 413747.62 130377.14 188440 -1 4038
4040 0 414104.62 130314.56 188240 -1 4036
4041 0 414363.3 130192.41 188280 -1 4040
4042 0 414491.22 130089.03 188240 -1 4041
4043 0 414603.25 130020.19 188200 -1 4042
4044 0 414722 129812.516 188200 -1 4043
4045 0 414888 129781.22 188160 -1 4044
4046 0 414931.25 129713.61 188240 -1 4045
4047 0 414974.3 129687.53 188320 -1 4046
4048 0 415013.56 129660.11 188360 -1 4047
4049 0 415061.56 129622.81 188400 -1 4048
4050 0 415065.2 129598.92 188440 -1 4049
4051 0 415082.12 129580.22 188480 -1 4050
4052 0 415111.3 129553.28 188560 -1 4051
4053 0 415103.94 129549.625 188640 -1 4052
4054 0 415085.16 129538.58 188720 -1 4053
4055 0 415082.62 129525.7 188800 -1 4054
4056 0 415109.84 129508.875 188880 -1 4055
4057 0 415127.06 129505.72 188960 -1 4056
4058 0 415220.88 129481.44 189040 -1 4057
4059 0 415317.75 129403.234 189080 -1 4058
4060 0 415427.56 129214.64 189120 -1 4059
4061 0 415501.5 129110.47 189160 -1 4060
4062 0 415622.22 129105.41 189200 -1 4061
4063 0 415705.7 129078.92 189240 -1 4062
4064 0 415957.5 129066.89 189280 -1 4063
4065 0 416063.03 128965.016 189280 -1 4064
4066 0 416201.97 128934.78 189320 -1 4065
4067 0 416319.9 128857.266 189360 -1 4066
4068 0 416438.25 128711.5 189320 -1 4067
4069 0 416573.3 128727.8 189320 -1 4068
4070 0 416669.53 128740.125 189280 -1 4069
4071 0 416756.25 128643.14 189200 -1 4070
4072 0 416777.7 128600.33 189160 -1 4071
4073 0 416811.06 128556.67 189120 -1 4072
4074 0 414139.3 130276.09 188160 -1 4040
4075 0 410011 127432 192320 -1 3404
4076 0 410031 127492 192400 -1 4075
4077 0 410071 127492 192520 -1 4076
4078 0 410015 127532 192600 -1 4077
4079 0 409939 127576 192560 -1 4078
4080 0 409875 127608 192520 -1 4079
4081 0 409839 127664 192480 -1 4080
4082 0 410071 127492 192680 -1 4078
4083 0 410179 127372 192800 -1 4082
4084 0 410319 127308 192840 -1 4083
4085 0 410383 127332 192880 -1 4084
4086 0 410479 127408 193000 -1 4085
4087 0 410575 127452 193080 -1 4086
4088 0 410775 127540 193120 -1 4087
4089 0 410955 127484 193160 -1 4088
4090 0 411023 127332 193200 -1 4089
4091 0 411071.8 127253.664 193240 -1 4090
4092 0 411123.25 127210.8 193280 -1 4091
4093 0 411191.84 127167.92 193320 -1 4092
4094 0 411256.16 127146.49 193360 -1 4093
4095 0 411251.88 127137.914 193400 -1 4094
4096 0 411299.03 127103.62 193440 -1 4095
4097 0 411354.75 127090.76 193480 -1 4096
4098 0 411393.34 127035.02 193520 -1 4097
4099 0 411423.34 127022.164 193560 -1 4098
4100 0 411453.34 126936.42 193600 -1 4099
4101 0 411453.34 126876.4 193640 -1 4100
4102 0 411403 126894 193680 -1 4101
4103 0 411407 126842 193760 -1 4102
4104 0 411447 126766 193840 -1 4103
4105 0 411535 126758 193920 -1 4104
4106 0 411547 126760 194000 -1 4105
4107 0 411407 126728 194000 -1 4106
4108 0 411371 126640 194040 -1 4107
4109 0 411367 126652 194120 -1 4108
4110 0 411207 126700 194160 -1 4109
4111 0 411151 126668 194200 -1 4110
4112 0 410983 126660 194320 -1 4111
4113 0 410899 126692 194400 -1 4112
4114 0 410831 126788 194480 -1 4113
4115 0 410739 126788 194520 -1 4114
4116 0 410675 126832 194600 -1 4115
4117 0 410491 126968 194600 -1 4116
4118 0 410471 126888 194640 -1 4117
4119 0 410459 126848 194680 -1 4118
4120 0 410395 126822.4 194720 -1 4119
4121 0 410635 127092 194640 -1 4117
4122 0 410895 127214 194680 -1 4121
4123 0 410935 127238 194600 -1 4122
4124 0 410391 126964 194520 -1 4117
4125 0 410343 126960 194480 -1 4124
4126 0 411583 126804 194080 -1 4106
4127 0 411635 126808 194120 -1 4126
4128 0 411671 126792 194200 -1 4127
4129 0 411687 126848 194280 -1 4128
4130 0 411643 126908 194360 -1 4129
4131 0 411651 126980 194440 -1 4130
4132 0 411711 126972 194480 -1 4131
4133 0 411815 126948 194520 -1 4132
4134 0 411867 126980 194600 -1 4133
4135 0 411987 126960 194680 -1 4134
4136 0 412191 126924 194720 -1 4135
4137 0 412247 126912 194760 -1 4136
4138 0 412351 126900 194800 -1 4137
4139 0 412391 126832 194760 -1 4138
4140 0 412483 126792 194720 -1 4139
4141 0 412615 126728 194640 -1 4140
4142 0 412859 126716 194600 -1 4141
4143 0 410707 127812 193040 -1 4088
4144 0 410703 127856 192960 -1 4143
4145 0 410695 127828 192880 -1 4144
4146 0 410811.34 125129.664 192000 -1 3399
4147 0 411043.34 124977.664 192040 -1 4146
4148 0 411265 124760 192080 -1 4147
4149 0 411625 124456 192120 -1 4148
4150 0 411589 124472 192240 -1 4149
4151 0 411353 124556 192360 -1 4150
4152 0 411265 124588 192400 -1 4151
4153 0 411775 124366 192040 -1 4149
4154 0 411999 124058 191920 -1 4153
4155 0 412039 123938 191840 -1 4154
4156 0 412161 123720 191720 -1 4155
4157 0 412229 123608 191600 -1 4156
4158 0 412413 123472 191440 -1 4157
4159 0 412541 123336 191360 -1 4158
4160 0 412693 123180 191280 -1 4159
4161 0 412803 123078 191240 -1 4160
4162 0 413005 122932 191160 -1 4161
4163 0 413461 122624 191040 -1 4162
4164 0 413769 122460 191000 -1 4163
4165 0 413913 122380 190960 -1 4164
4166 0 414273 122264 190920 -1 4165
4167 0 415023 122246 190880 -1 4166
4168 0 415383 122486 190840 -1 4167
4169 0 415443 122486 190760 -1 4168
4170 0 415521 122480 190680 -1 4169
4171 0 415597 122436 190560 -1 4170
4172 0 415657 122480 190440 -1 4171
4173 0 415694 122622 190400 -1 4172
4174 0 415834 122622 190360 -1 4173
4175 0 416030 122634 190280 -1 4174
4176 0 416154 122650 190200 -1 4175
4177 0 416294 122614 190120 -1 4176
4178 0 416410 122610 190040 -1 4177
4179 0 416534 122542 189960 -1 4178
4180 0 416730 122510 189880 -1 4179
4181 0 416886 122454 189800 -1 4180
4182 0 417090 122422 189760 -1 4181
4183 0 417282 122350 189680 -1 4182
4184 0 417462 122298 189640 -1 4183
4185 0 417666 122270 189600 -1 4184
4186 0 415574 122802 190440 -1 4173
4187 0 415566 122850 190480 -1 4186
4188 0 415378 122982 190520 -1 4187
4189 0 415302 123154 190560 -1 4188
4190 0 415346 123262 190680 -1 4189
4191 0 415242 123326 190760 -1 4190
4192 0 415086 123382 190840 -1 4191
4193 0 415062 123418 190880 -1 4192
4194 0 415056 123500 190960 -1 4193
4195 0 415198 123534 190680 -1 4191
4196 0 414997 122299 190960 -1 4167
4197 0 415371 122549 190960 -1 4196
4198 0 415623 122535 191000 -1 4197
4199 0 415709 122535 191080 -1 4198
4200 0 415770 122535 191120 -1 4199
4201 0 415823 122535 191160 -1 4200
4202 0 415695 123261 191200 -1 4201
4203 0 415854 122525 191240 -1 4202
4204 0 415939 122497 191280 -1 4203
4205 0 415955 122537 191400 -1 4204
4206 0 415979 122541 191480 -1 4205
4207 0 415999 122533 191560 -1 4206
4208 0 416063 122521 191680 -1 4207
4209 0 416095 122493 191760 -1 4208
4210 0 416179 122489 191840 -1 4209
4211 0 416239 122509 191920 -1 4210
4212 0 416235 122533 192040 -1 4211
4213 0 416231 122629 192200 -1 4212
4214 0 416203 122669 192320 -1 4213
4215 0 416171 122717 192400 -1 4214
4216 0 416163 122777 192480 -1 4215
4217 0 416179 122817 192520 -1 4216
4218 0 416267 122887 192560 -1 4217
4219 0 416323 122955 192640 -1 4218
4220 0 416331 122971 192680 -1 4219
4221 0 416355 123071 192720 -1 4220
4222 0 416415 123147 192760 -1 4221
4223 0 416499 123301 192840 -1 4222
4224 0 416551 123433 192920 -1 4223
4225 0 416587 123497 193000 -1 4224
4226 0 416627 123565 193080 -1 4225
4227 0 416751 123637 193160 -1 4226
4228 0 416915 123637 193120 -1 4227
4229 0 416979 123637 193080 -1 4228
4230 0 417007 123653 193040 -1 4229
4231 0 417047 123633 193000 -1 4230
4232 0 417043 123597 192920 -1 4231
4233 0 417052 123521 192840 -1 4232
4234 0 417065 123503 192760 -1 4233
4235 0 417185 123437 192640 -1 4234
4236 0 417248 123433 192560 -1 4235
4237 0 417291 123429 192520 -1 4236
4238 0 380397.28 148879.89 199800 -1 891
4239 0 380632.72 149016.31 199760 -1 4238
4240 0 381109 149312 199720 -1 4239
4241 0 381725 149492 199720 -1 4240
4242 0 382425 149624 199800 -1 4241
4243 0 382917 149532 199840 -1 4242
4244 0 383073 149468 199760 -1 4243
4245 0 383277 149460 199680 -1 4244
4246 0 383805 149540 199600 -1 4245
4247 0 384445 149556 199560 -1 4246
4248 0 384833 149460 199640 -1 4247
4249 0 385093 149508 199720 -1 4248
4250 0 385293 149512 199760 -1 4249
4251 0 385461 149528 199800 -1 4250
4252 0 385589 149552 199840 -1 4251
4253 0 385733 149564 199880 -1 4252
4254 0 385849 149608 199920 -1 4253
4255 0 386009 149668 199960 -1 4254
4256 0 386505 149988 2e+05 -1 4255
4257 0 386873 149976 199800 -1 4256
4258 0 387329 150060 199760 -1 4257
4259 0 387909 150212 199720 -1 4258
4260 0 388117 150344 199680 -1 4259
4261 0 388877 150444 199640 -1 4260
4262 0 389109 150512 199600 -1 4261
4263 0 389381 150500 199520 -1 4262
4264 0 389597 150516 199480 -1 4263
4265 0 389733 150584 199440 -1 4264
4266 0 389777 150660 199400 -1 4265
4267 0 389877 150704 199320 -1 4266
4268 0 389893 150712 199280 -1 4267
4269 0 389849 151268 199280 -1 4268
4270 0 389949 151588 199360 -1 4269
4271 0 389853 151760 199400 -1 4270
4272 0 389973 150696 199200 -1 4268
4273 0 390077 150680 199080 -1 4272
4274 0 390097 150616 198920 -1 4273
4275 0 390125 150532 198800 -1 4274
4276 0 390205 150468 198680 -1 4275
4277 0 390341 150336 198560 -1 4276
4278 0 390485 150244 198440 -1 4277
4279 0 390617 150152 198320 -1 4278
4280 0 390713 150088 198240 -1 4279
4281 0 390793 150012 198120 -1 4280
4282 0 390733 149844 197920 -1 4281
4283 0 390709 149720 197800 -1 4282
4284 0 390721 149564 197640 -1 4283
4285 0 390717 149420 197520 -1 4284
4286 0 390769 149308 197440 -1 4285
4287 0 390849 149172 197320 -1 4286
4288 0 390857 149000 197200 -1 4287
4289 0 390929 148872 197120 -1 4288
4290 0 391253 148752 197040 -1 4289
4291 0 391381 148672 196880 -1 4290
4292 0 391517 148620 196760 -1 4291
4293 0 391817 148568 196680 -1 4292
4294 0 391965 148548 196560 -1 4293
4295 0 392153 148556 196440 -1 4294
4296 0 392401 148468 196320 -1 4295
4297 0 392497 148456 196240 -1 4296
4298 0 392705 148440 196160 -1 4297
4299 0 392861 148464 196040 -1 4298
4300 0 393001 148496 195920 -1 4299
4301 0 393165 148420 195760 -1 4300
4302 0 393585 148424 195640 -1 4301
4303 0 393921 148396 195560 -1 4302
4304 0 394385 148428 195520 -1 4303
4305 0 394917 148480 195480 -1 4304
4306 0 395713 148548 195440 -1 4305
4307 0 396245 148764 195520 -1 4306
4308 0 396609 149112 195600 -1 4307
4309 0 397085 149536 195640 -1 4308
4310 0 398085 150136 195600 -1 4309
4311 0 398101 150356 195640 -1 4310
4312 0 397961 150448 195800 -1 4311
4313 0 398013 150656 195960 -1 4312
4314 0 398033 150816 196040 -1 4313
4315 0 398229 151156 196120 -1 4314
4316 0 398333 151292 196200 -1 4315
4317 0 398497 151388 196240 -1 4316
4318 0 398625 151400 196360 -1 4317
4319 0 398805 151440 196480 -1 4318
4320 0 398873 151632 196600 -1 4319
4321 0 399081 151808 196680 -1 4320
4322 0 399369 151992 196760 -1 4321
4323 0 399537 152044 196840 -1 4322
4324 0 399961 152236 196920 -1 4323
4325 0 400521 152196 196920 -1 4324
4326 0 400637 152228 197040 -1 4325
4327 0 400845 152460 197160 -1 4326
4328 0 401133 152684 197240 -1 4327
4329 0 381693 149468 199880 -1 4241
4330 0 381661 149452 2e+05 -1 4329
4331 0 381725 149528 200080 -1 4330
4332 0 370875.62 161599.88 199640 -1 586
4333 0 370642.12 161174.52 199600 -1 4332
4334 0 370585.56 161127.02 199680 -1 4333
4335 0 356996.38 170240.88 191840 -1 150
4336 0 357091.34 170345.81 191640 -1 4335
4337 0 355527.3 170042.97 190320 -1 145
4338 0 356307.34 171855.27 189200 -1 141
4339 0 356372.44 171818.5 189160 -1 4338
4340 0 352622.44 183505.86 159840 -1 64
4341 0 352780.75 183339.62 160000 -1 4340
4342 0 352847.78 183196.44 160080 -1 4341
4343 0 347195.53 185484.42 153720 -1 45
