# Supplementary material for: Connectomics Analysis Reveals First-, Second-, and Third-Order Thermosensory and Hygrosensory Neurons in the Adult Drosophila Brain
Source: Curr Biol. 2020 Aug 17;30(16):3167–3182.e4. doi: 10.1016/j.cub.2020.06.028 (PMC7443704; doi:10.1016/j.cub.2020.06.028)
Supplement: Data S1. Skeletons and Meshes, Related to STAR Methods — marin2020-skeletons contains files describing the morphology of each neuron in this study (in FAFB14 space, .swc format). glomeruli_meshes contains the glomerular meshes (in FAFB14 space, .stl format). neuropil_meshes contains the glomerular meshes (in FAFB14 space, .stl format). [file mmc5.zip › VP_SI/marin2020-skeletons/12766362.swc]

# SWC format file
# based on specifications at http://www.neuronland.org/NLMorphologyConverter/MorphologyFormats/SWC/Spec.html
# Created by nat::write.neuron.swc
# PointNo Label X Y Z Radius Parent 
1 0 581686.6 281034.56 69520 32 -1
2 0 581616.1 281644.6 69600 122 1
3 0 581670.5 281949.75 69720 124 2
4 0 581716.6 282322.78 69840 190 3
5 0 581834.25 282641.8 69960 175 4
6 0 581816.1 283002.44 70080 186 5
7 0 581611.1 283484.72 70200 189 6
8 0 581529.6 283750.4 70320 160 7
9 0 581505 283984.12 70440 136 8
10 0 581211.25 284350.88 70560 219 9
11 0 580613.06 284644.5 70640 131 10
12 0 579700.56 285005.97 70560 120 11
13 0 579241.8 285198.94 70480 172 12
14 0 579078.8 285188.2 70360 178 13
15 0 578879.44 285193.53 70240 178 14
16 0 578545.6 285198 70120 197 15
17 0 578429.9 285216.9 69960 207 16
18 0 578077.94 285170.34 69760 178 17
19 0 577971.6 285088.5 69640 178 18
20 0 577808 285013 69440 124 19
21 0 577758.1 285048.5 69240 124 20
22 0 577755.5 285115.5 69120 124 21
23 0 577930.5 284420.38 69120 101 22
24 0 577724.25 284153.1 69080 107 23
25 0 577663.5 283401.38 69040 166 24
26 0 577562.75 283136.94 69000 137 25
27 0 577631.56 282707.2 69040 190 26
28 0 577663.75 282579.06 69120 190 27
29 0 577641.06 282389.5 69360 -1 28
30 0 577633.4 282303.94 69440 -1 29
31 0 577627.1 282129 69680 -1 30
32 0 577630 282068.94 69880 -1 31
33 0 577646.4 283107.47 68880 137 26
34 0 577737.1 283165.44 68720 137 33
35 0 577713.6 283179.3 68640 137 34
36 0 577459.2 285128.94 69080 71 22
37 0 577131.75 285166.38 68960 166 36
38 0 577099.9 285258 68800 160 37
39 0 576817.94 285223.88 68680 120 38
40 0 576556.25 285175.9 68560 98 39
41 0 576411.75 285164.25 68400 98 40
42 0 576332.9 285198.1 68240 148 41
43 0 576321.9 285206.28 68080 64 42
44 0 576335.75 285253.62 67880 64 43
45 0 576335.4 285222.06 67680 108 44
46 0 576244.94 284898.75 67520 135 45
47 0 576245.9 284723.56 67320 135 46
48 0 576321.94 284790.44 67120 75 47
49 0 576393.9 285095.94 66920 64 48
50 0 576488.2 285406.28 66760 96 49
51 0 576742.25 285420.6 66600 128 50
52 0 576936.5 285418.94 66440 98 51
53 0 577148.6 285425.4 66240 40 52
54 0 577333.6 285402.97 66080 81 53
55 0 577496 285515.38 65920 131 54
56 0 577668.2 285598.22 65720 107 55
57 0 577861.4 285653.4 65520 122 56
58 0 577987.6 285760.1 65320 98 57
59 0 578179.7 285843.72 65120 120 58
60 0 578464.2 285823.5 64960 154 59
61 0 578600.8 285865.66 64800 128 60
62 0 578728.56 285805.9 64640 107 61
63 0 578869.5 285629.94 64520 139 62
64 0 578914.94 285467.28 64440 139 63
65 0 579066.4 285335.66 64320 120 64
66 0 579233 285304.56 64200 120 65
67 0 579338.75 285421.06 64040 124 66
68 0 579459.3 285647.7 63880 107 67
69 0 579514.6 285880.88 63760 60 68
70 0 579582.44 286093.3 63640 32 69
71 0 579699.1 286195.88 63480 81 70
72 0 579760.6 286264.28 63320 81 71
73 0 579891.94 286365.03 63160 128 72
74 0 579962.7 286404.53 62960 90 73
75 0 580078.4 286445.53 62720 175 74
76 0 580120.9 286480.12 62640 175 75
77 0 581413.5 286141.56 62640 107 76
78 0 581671.5 285976.88 62560 107 77
79 0 581902.75 285504.2 62480 -1 78
80 0 581947.7 285427.22 62360 -1 79
81 0 582092.6 285383.34 62200 -1 80
82 0 582239.4 285151.84 62080 -1 81
83 0 582253.1 284899.06 61960 -1 82
84 0 582382.25 284506.94 61920 -1 83
85 0 582544.8 284224.5 61880 -1 84
86 0 582896.75 283682.4 61840 -1 85
87 0 583589.56 283239.53 61880 -1 86
88 0 583749 282691.88 61920 -1 87
89 0 583781.75 282489.78 61960 -1 88
90 0 583863.9 282376.5 62080 -1 89
91 0 584033.3 282140.3 62160 -1 90
92 0 584029 281899.97 62240 -1 91
93 0 583609.9 281091.12 62240 -1 92
94 0 583532.5 280974.5 62360 -1 93
95 0 583364.56 280829.38 62400 -1 94
96 0 583297.25 280734.88 62640 -1 95
97 0 583247.94 280390 62480 -1 95
98 0 583052.94 279807.4 62520 -1 97
99 0 582901.94 279530.3 62440 -1 98
100 0 582316.6 279239.7 62400 -1 99
101 0 581785.44 278809.3 62360 -1 100
102 0 581520.06 278665.94 62320 -1 101
103 0 581017 278402.25 62360 -1 102
104 0 580613.8 278306.88 62400 -1 103
105 0 580003.6 278307.53 62400 -1 104
106 0 579900.94 278371.75 62520 -1 105
107 0 579458.94 278590.38 62560 -1 106
108 0 579356.2 278332.66 62640 -1 107
109 0 578764.56 278134.75 62720 -1 108
110 0 578539.9 278087.62 62800 -1 109
111 0 578431.2 278087.88 62880 -1 110
112 0 578135.1 277998.62 62960 -1 111
113 0 577789.8 277924.8 63000 -1 112
114 0 577634.25 277874.62 63040 -1 113
115 0 577445 277742.66 63120 -1 114
116 0 577267.5 277698 63200 -1 115
117 0 576931.8 277572.28 63280 -1 116
118 0 576696.4 277458.2 63320 -1 117
119 0 576640.75 277350.97 63440 -1 118
120 0 576563.9 277284.5 63560 -1 119
121 0 576504.44 277227.94 63600 -1 120
122 0 576115 277155.2 63720 -1 121
123 0 575978.75 277120 63760 -1 122
124 0 575864.6 276932.44 63840 -1 123
125 0 575821.56 276862.97 63920 -1 124
126 0 575766.75 276724.62 64000 -1 125
127 0 575742.3 276595.25 64080 -1 126
128 0 575674.44 276535.25 64160 -1 127
129 0 575616.9 276532.62 64200 -1 128
130 0 575566.3 276543.34 64320 -1 129
131 0 575596.8 276574.16 64480 -1 130
132 0 575561.9 276704.47 64640 -1 131
133 0 575457.75 276627 64760 -1 132
134 0 575457.6 276549.3 64960 -1 133
135 0 575558.25 276243.56 65120 -1 134
136 0 575512.6 276009.97 65240 -1 135
137 0 575414.1 275873.8 65320 -1 136
138 0 575293.44 275721.8 65400 -1 137
139 0 575219.4 275597.88 65480 -1 138
140 0 575219.44 275507.44 65600 -1 139
141 0 575286.56 275097.97 65640 -1 140
142 0 575131.9 274132.75 65640 -1 141
143 0 575026.4 273845.94 65720 -1 142
144 0 575016.6 273832 65800 -1 143
145 0 574884.56 273909.06 66000 -1 144
146 0 574772 273914.5 66160 -1 145
147 0 574521.5 273554.88 66200 -1 146
148 0 574361.9 273346.62 66240 -1 147
149 0 574351.4 273344.12 66280 -1 148
150 0 574357 273327.56 66320 -1 149
151 0 574331.1 273334.88 66440 -1 150
152 0 574242.7 273359.38 66560 -1 151
153 0 574233 273411.7 66640 -1 152
154 0 574232.9 273253.62 66720 -1 153
155 0 574190.1 273119.28 66800 -1 154
156 0 574132.7 272918.4 66880 -1 155
157 0 574046.7 272730.5 66960 -1 156
158 0 574068.25 272603.12 67040 -1 157
159 0 574056.5 272430.53 67120 -1 158
160 0 573896.4 272300.44 67240 -1 159
161 0 573723.4 272274.25 67360 -1 160
162 0 573702.44 272380.25 67480 -1 161
163 0 573728.6 272523.4 67600 -1 162
164 0 573806.75 272675.88 67720 -1 163
165 0 573779 272670.22 67840 -1 164
166 0 573766 272644.75 67880 -1 165
167 0 573737 272641.38 68040 -1 166
168 0 573707.75 272663.97 68160 -1 167
169 0 573701.6 272642.1 68280 -1 168
170 0 573727.9 272742.88 68400 -1 169
171 0 573975.7 272860.94 68520 -1 170
172 0 573992.1 272762.8 68640 -1 171
173 0 574101 272562.75 68760 -1 172
174 0 574053.6 272529.53 68880 -1 173
175 0 573973.75 272527.03 68920 -1 174
176 0 573894.5 272546.25 69000 -1 175
177 0 573817.5 272580.16 69120 -1 176
178 0 573826.25 272575.06 69240 -1 177
179 0 573843.1 272603.12 69400 -1 178
180 0 573954.25 272570.94 69600 -1 179
181 0 574030.8 272510.25 69760 -1 180
182 0 574049.4 272480.88 69920 -1 181
183 0 574053.9 272298.06 70040 -1 182
184 0 574074.75 272190.94 70200 -1 183
185 0 574094.8 272127.1 70360 -1 184
186 0 574117.9 272106.12 70440 -1 185
187 0 574196.94 271989.12 70520 -1 186
188 0 574249.44 271977.16 70640 -1 187
189 0 574455.5 271920.75 70800 -1 188
190 0 574465.9 271799.06 70880 -1 189
191 0 574494.4 271700.7 70960 -1 190
192 0 574633.94 271553.3 71080 -1 191
193 0 574765.4 271422 71160 -1 192
194 0 575135.7 271322.2 71240 -1 193
195 0 575214.25 271287.06 71360 -1 194
196 0 575509.94 271137.8 71560 -1 195
197 0 575620.9 271065.12 71680 -1 196
198 0 575797.9 270925.75 71760 -1 197
199 0 576121.5 270529 71800 -1 198
200 0 576063.5 270403.5 71960 -1 199
201 0 576073.5 270277.3 72080 -1 200
202 0 576163.75 270146.88 72280 -1 201
203 0 576804.1 269907.88 72280 -1 202
204 0 576941.25 269860.5 72560 -1 203
205 0 582975.5 279460.44 62640 -1 98
206 0 583010.25 279354.38 62760 -1 205
207 0 583085.8 279202.56 62880 -1 206
208 0 583182.6 278934.9 63040 -1 207
209 0 583464.5 278603.8 63080 -1 208
210 0 583487.4 278197.2 63120 -1 209
211 0 583609 278091.94 63040 -1 210
212 0 583708.1 278022.34 62960 -1 211
213 0 583795.2 277825.3 62880 -1 212
214 0 583901.25 277553.38 62840 -1 213
215 0 583964.8 277259.38 62800 -1 214
216 0 584109.6 277124.5 62760 -1 215
217 0 584383.1 276919.88 62680 -1 216
218 0 584540.8 276668.44 62640 -1 217
219 0 584942.1 276209.5 62520 -1 218
220 0 585049.5 276174.97 62400 -1 219
221 0 585018.25 276062.6 62280 -1 220
222 0 585079.2 275929.75 62200 -1 221
223 0 585747.9 275634.28 62120 -1 222
224 0 585908.56 275523.8 62040 -1 223
225 0 586052.06 275390.06 61960 -1 224
226 0 586014.8 275354.25 61760 -1 225
227 0 586390.1 274933.6 62040 -1 225
228 0 586496 275002.7 62200 -1 227
229 0 584090.9 282057 62360 -1 92
230 0 580039 286515.94 62560 175 76
231 0 579951.5 286528.12 62360 175 230
232 0 579876.75 286425.38 62200 208 231
233 0 579804.94 286413.12 62000 208 232
234 0 579696.4 286407.5 61760 175 233
235 0 579598.5 286395.9 61560 150 234
236 0 579488.75 286345.6 61360 102 235
237 0 579467.75 286343.12 61160 102 236
238 0 579436.7 286349.7 60920 150 237
239 0 579291.9 286382.56 60720 164 238
240 0 579257 286364.25 60480 163 239
241 0 579064.1 286322.84 60280 64 240
242 0 579013.06 286298.34 60080 64 241
243 0 579030.9 286304.6 60040 64 242
244 0 578059.9 286232 60000 64 243
245 0 578015.94 286207.78 59960 64 244
246 0 577839.25 286207.25 59800 -1 245
247 0 577489 286204.03 59640 -1 246
248 0 577236.4 286136.03 59480 -1 247
249 0 577057.25 286073.72 59320 -1 248
250 0 576631.94 285861.53 59120 -1 249
251 0 576230.25 285607.9 58960 -1 250
252 0 575831.4 285392.8 58840 -1 251
253 0 575732.5 285321.3 58720 -1 252
254 0 575502.75 285151.3 58640 -1 253
255 0 575126.75 284878.88 58600 -1 254
256 0 574702.2 284783.28 58520 -1 255
257 0 574205.4 284598.94 58440 -1 256
258 0 574238.6 284510.56 58240 -1 257
259 0 574069.75 284156.28 58040 -1 258
260 0 573862 283880.2 57880 -1 259
261 0 573670 283603 57720 -1 260
262 0 573373 283072.97 57640 -1 261
263 0 573253.56 282898 57520 -1 262
264 0 572979.7 282480.22 57400 -1 263
265 0 572712.75 282289 57360 -1 264
266 0 572533.1 282135.4 57280 -1 265
267 0 572491.6 282053.78 57160 -1 266
268 0 572389.1 281883.62 57000 -1 267
269 0 572320.25 281734.2 56840 -1 268
270 0 572351.9 281551.4 56680 -1 269
271 0 572403.2 281427.25 56520 -1 270
272 0 572466.75 281185.5 56360 -1 271
273 0 572673.75 281001.5 56280 -1 272
274 0 572923 280797.4 56120 -1 273
275 0 573047.5 280731.9 55960 -1 274
276 0 573353.75 280702.38 55800 -1 275
277 0 573539.4 280634.9 55640 -1 276
278 0 573862 280542.7 55440 -1 277
279 0 573968 280480.47 55240 -1 278
280 0 574167.8 280429.28 55040 -1 279
281 0 574339.25 280338.16 54840 -1 280
282 0 574470.4 280260.75 54640 -1 281
283 0 574700.2 280231.38 54400 -1 282
284 0 574792.4 280278.53 54160 -1 283
285 0 574931 280260.72 53920 -1 284
286 0 575064.9 280235.66 53720 -1 285
287 0 575265.6 280163.97 53520 -1 286
288 0 575399.8 280066.9 53320 -1 287
289 0 575504.5 279991.66 53160 -1 288
290 0 575532.75 279936.97 53040 -1 289
291 0 575341.6 279259.53 53000 -1 290
292 0 575170.8 278911.56 52960 -1 291
293 0 574776.4 278667.25 52920 -1 292
294 0 574362 278501.28 52880 -1 293
295 0 573118.4 278289.97 52920 -1 294
296 0 572555 277952.72 52920 -1 295
297 0 571169.6 277877.38 52920 -1 296
298 0 570205.25 278094.66 52880 -1 297
299 0 569766.4 278245.16 52960 -1 298
300 0 569122.75 278340.2 53040 -1 299
301 0 568920.56 278399.94 53200 -1 300
302 0 567786.94 278285.44 53200 -1 301
303 0 567142.56 278109.28 53160 -1 302
304 0 566315.1 278029.8 53120 -1 303
305 0 566086.4 278080.1 53000 -1 304
306 0 565962.1 278086.78 52920 -1 305
307 0 565835.6 278100.72 52880 -1 306
308 0 565226.1 277927.94 52760 -1 307
309 0 564650.8 277715.34 52720 -1 308
310 0 564609.1 277713.38 52680 -1 309
311 0 564283.9 277495.84 52600 -1 310
312 0 564150.25 277417.06 52520 -1 311
313 0 563934.94 277229.75 52400 -1 312
314 0 563692.4 276978.2 52320 -1 313
315 0 563489.75 276844.1 52200 -1 314
316 0 563347.5 276718.94 52080 -1 315
317 0 563220.75 276632.1 51920 -1 316
318 0 563168.56 276614.94 51800 -1 317
319 0 563070.6 276451.4 51680 -1 318
320 0 562943.9 276389.28 51480 -1 319
321 0 562922.6 276265.6 51240 -1 320
322 0 562878.9 276148.4 51000 -1 321
323 0 562843.4 276066.7 50760 -1 322
324 0 562773.5 275868.38 50520 -1 323
325 0 562778.1 275772.44 50280 -1 324
326 0 562775.5 275688.38 50080 -1 325
327 0 562688.94 275618.4 49840 -1 326
328 0 562504.3 275579 49640 -1 327
329 0 562275.1 275663.8 49440 -1 328
330 0 561994.5 275694 49240 -1 329
331 0 561762 275780.1 49200 -1 330
332 0 561525.4 275734.12 49080 -1 331
333 0 561327.4 275737.53 48960 -1 332
334 0 560962.9 275853.97 48840 -1 333
335 0 560764.9 275890.78 48720 -1 334
336 0 560670.1 275913.8 48680 -1 335
337 0 563507.5 274931.12 48640 -1 336
338 0 563710.44 274890.6 48600 -1 337
339 0 563509.94 274960.8 48440 -1 338
340 0 563271.25 274951 48280 71 339
341 0 562726.75 274908.3 48120 71 340
342 0 562242.6 274861.28 48000 40 341
343 0 562283.25 275017.12 47920 40 342
344 0 562577.1 275169.06 47840 136 343
345 0 562626.25 275299.56 47680 136 344
346 0 562753.5 275351.78 47480 150 345
347 0 562753.5 275413.6 47320 137 346
348 0 562694.94 275515.53 47160 154 347
349 0 562675.6 275591.78 47000 154 348
350 0 562655.25 275717.25 46800 175 349
351 0 562660.75 275832.56 46600 135 350
352 0 562669.25 275924 46400 137 351
353 0 562787.3 276095.94 46200 120 352
354 0 562928.6 276270.53 46000 140 353
355 0 563096.8 276370.9 45760 160 354
356 0 563303.9 276409.56 45680 148 355
357 0 564390.8 276482.2 45560 196 356
358 0 565191.9 276502.34 45760 200 357
359 0 565747.75 276547.1 45920 150 358
360 0 566489.3 276954.44 45960 153 359
361 0 566768.6 277150.34 46040 163 360
362 0 567028.75 277454.34 45920 81 361
363 0 567007.7 277448.1 45760 81 362
364 0 566995.9 277459.72 45560 172 363
365 0 566983.25 277524.9 45320 154 364
366 0 566973 277571.66 45120 140 365
367 0 566967 277713.44 44920 190 366
368 0 566977.6 277801.06 44680 124 367
369 0 566979.4 277860.2 44440 154 368
370 0 566932.8 277944.5 44200 163 369
371 0 566954.6 278032.25 44000 186 370
372 0 566967.56 278082.03 43800 186 371
373 0 566901.4 278198.66 43560 178 372
374 0 566940.5 278261.97 43320 154 373
375 0 566954.6 278301.22 43080 154 374
376 0 566974.9 278376.9 42880 150 375
377 0 566998.75 278447.34 42640 163 376
378 0 567020 278562.66 42360 150 377
379 0 567064.4 278688.9 42160 135 378
380 0 567128.75 278790.53 41920 150 379
381 0 567137.75 278777 41720 131 380
382 0 567101.6 278777.62 41480 137 381
383 0 567088.5 278822.56 41240 137 382
384 0 567070.4 278782.12 41000 160 383
385 0 566967.25 278714.8 40800 160 384
386 0 566928 278648.34 40560 135 385
387 0 566840.6 278550 40320 148 386
388 0 566761.4 278486.34 40080 137 387
389 0 566711.94 278457.2 39880 137 388
390 0 566718.7 278428.78 39680 137 389
391 0 566679.4 278414.62 39480 137 390
392 0 566648 278464.62 39240 137 391
393 0 566600.25 278529.44 39000 135 392
394 0 566531.25 278629.6 38760 115 393
395 0 566557.4 278720.72 38520 134 394
396 0 566584.6 278748.5 38320 150 395
397 0 566615 278753.8 38120 137 396
398 0 566638.4 278824.5 37880 134 397
399 0 566621.1 278893.78 37680 128 398
400 0 566651.3 278959.75 37440 128 399
401 0 566555.7 278694.5 37240 96 400
402 0 566502.6 278439.6 37040 140 401
403 0 566631.4 278585.72 36800 80 402
404 0 566570.44 278979.56 36640 92 403
405 0 566840.8 279184.84 36560 98 404
406 0 566947.44 279394.06 36400 110 405
407 0 566989.6 279441.66 36240 122 406
408 0 567008 279456 36160 128 407
409 0 567104 279456 35920 140 408
410 0 567200 279520 35680 98 409
411 0 567360 279424 35440 122 410
412 0 567360 279296 35040 40 411
413 0 567520 279136 34880 98 412
414 0 567648 278944 34680 128 413
415 0 567680 278784 34480 102 414
416 0 567872 278656 34320 124 415
417 0 568032 278656 34120 32 416
418 0 568256 278656 34000 80 417
419 0 568480 278784 33840 122 418
420 0 568704 278912 33760 141 419
421 0 568800 279072 33560 157 420
422 0 568864 279168 33320 140 421
423 0 568896 279232 33080 108 422
424 0 569024 279360 32840 137 423
425 0 569248 279488 32680 122 424
426 0 569440 279616 32520 107 425
427 0 569664 279712 32440 102 426
428 0 569856 279840 32240 115 427
429 0 570016 279936 32040 90 428
430 0 570208 280064 31880 102 429
431 0 570112 280256 31720 40 430
432 0 570336 280352 31640 120 431
433 0 570496 280480 31440 124 432
434 0 570624 280640 31280 91 433
435 0 570752 280832 31120 107 434
436 0 570816 281024 30960 107 435
437 0 570944 281248 30800 91 436
438 0 571040 281440 30640 40 437
439 0 571040 281664 30520 102 438
440 0 571104 281856 30360 98 439
441 0 571232 282016 30200 120 440
442 0 571424 282144 30080 120 441
443 0 571680 282176 29960 101 442
444 0 571808 282208 29720 108 443
445 0 571968 282368 29560 128 444
446 0 571968 282432 29440 131 445
447 0 572000 282368 29200 122 446
448 0 571936 282496 28960 32 447
449 0 572032 282624 28760 141 448
450 0 572192 282688 28520 60 449
451 0 572288 282688 28280 91 450
452 0 572352 282656 28040 90 451
453 0 572384 282720 27800 139 452
454 0 572352 282880 27600 154 453
455 0 572544 283040 27520 139 454
456 0 572640 283232 27320 102 455
457 0 572704 283456 27160 101 456
458 0 572704 283680 27000 81 457
459 0 572704 283904 26880 81 458
460 0 572704 284032 26800 81 459
461 0 572448 284032 26880 60 460
462 0 572288 283840 27040 124 461
463 0 572032 283744 27000 102 462
464 0 571808 283552 27000 40 463
465 0 571776 283360 27160 32 464
466 0 571680 283136 27240 32 465
467 0 571712 283104 27280 51 466
468 0 572288 284192 26720 80 461
469 0 572192 284384 26520 75 468
470 0 572160 284576 26440 51 469
471 0 572736 284224 26640 80 460
472 0 572768 284448 26520 64 471
473 0 572768 284704 26400 80 472
474 0 572640 284928 26280 75 473
475 0 572576 285152 26160 80 474
476 0 572608 285376 26040 102 475
477 0 572512 285568 25840 64 476
478 0 572352 285760 25680 91 477
479 0 572192 285920 25480 75 478
480 0 572128 286080 25280 75 479
481 0 572128 286240 25040 104 480
482 0 572224 286400 24840 102 481
483 0 572256 286560 24640 102 482
484 0 572192 286624 24400 81 483
485 0 572160 286624 24240 64 484
486 0 571904 286688 24240 60 485
487 0 571776 286528 24440 45 486
488 0 571744 286464 24560 32 487
489 0 572160 286624 23960 64 485
490 0 572224 286464 23720 51 489
491 0 572384 286304 23520 60 490
492 0 572450.6 286272.22 23480 -1 491
493 0 572548.94 286236.75 23400 -1 492
494 0 572725.06 286179.75 23320 -1 493
495 0 572874.6 286169.25 23240 -1 494
496 0 572992.25 286195.78 23160 -1 495
497 0 573132.9 286241.78 23080 -1 496
498 0 573298.5 286240.34 23000 -1 497
499 0 573407.1 286282.4 22920 -1 498
500 0 573476.5 286294 22840 -1 499
501 0 573583.1 286330.9 22760 -1 500
502 0 573657 286415.2 22640 -1 501
503 0 573759.5 286526.38 22520 -1 502
504 0 573866.9 286604.34 22400 -1 503
505 0 573906.56 286543.03 22240 -1 504
506 0 573949.5 286445.5 22040 -1 505
507 0 574019.4 286305.7 21840 -1 506
508 0 574224.9 286192.75 21600 -1 507
509 0 574415.25 286077.5 21440 -1 508
510 0 574535 285980.9 21400 -1 509
511 0 574563.75 285973.66 21360 -1 510
512 0 574576.4 285907.9 21320 -1 511
513 0 574625.56 285819.66 21280 -1 512
514 0 574668.06 285805.56 21240 -1 513
515 0 574755.2 285388.12 21200 -1 514
516 0 574824.8 285382.56 21160 -1 515
517 0 574931.94 285330.88 21080 -1 516
518 0 575002.9 285246.44 21000 -1 517
519 0 575100.44 285211 20920 -1 518
520 0 575171.94 285148.34 20840 -1 519
521 0 575239.94 285078.72 20760 -1 520
522 0 575306.75 285035.7 20680 -1 521
523 0 575454.75 284957.38 20560 -1 522
524 0 575549.1 284920.5 20480 -1 523
525 0 575729.1 284842.9 20400 -1 524
526 0 575754.1 284853.7 20360 -1 525
527 0 575927.1 284810.78 20280 -1 526
528 0 576011 284781 20200 -1 527
529 0 576186.5 284724.03 20080 -1 528
530 0 576289.5 284689.5 19960 -1 529
531 0 576421.44 284624.34 19800 -1 530
532 0 576542.4 284580.44 19680 -1 531
533 0 576719.7 284536.7 19560 -1 532
534 0 576796.75 284454.94 19440 -1 533
535 0 576876 284378.03 19320 -1 534
536 0 576946.75 284336 19200 -1 535
537 0 577061.4 284250.25 19080 -1 536
538 0 577155.1 284230.5 18960 -1 537
539 0 577369.06 284206.8 18800 -1 538
540 0 577485.3 284267.84 18680 -1 539
541 0 577654.94 284291.03 18520 -1 540
542 0 577737.44 284353.5 18400 -1 541
543 0 577877.1 284370.78 18280 -1 542
544 0 577985.25 284336.3 18160 -1 543
545 0 578057.8 284391.66 18120 -1 544
546 0 578075.4 284389.62 18080 -1 545
547 0 578195.8 284394.88 18000 -1 546
548 0 578272.6 284384.56 17960 -1 547
549 0 578359.06 284272.88 17920 -1 548
550 0 578349.1 284390.84 17880 -1 549
551 0 578414.7 284410.4 17840 -1 550
552 0 578526.1 284410.5 17760 -1 551
553 0 578628.4 284425.16 17680 -1 552
554 0 578749.06 284452.12 17560 -1 553
555 0 578911 284517.88 17440 -1 554
556 0 579025.1 284583 17360 -1 555
557 0 579122.5 284590.8 17280 -1 556
558 0 579233.1 284599.38 17120 -1 557
559 0 579355.06 284630.62 16960 -1 558
560 0 579510.25 284646.88 16800 -1 559
561 0 579742.2 284606 16640 -1 560
562 0 579871.2 284603.47 16520 -1 561
563 0 579992.4 284654.8 16440 -1 562
564 0 580118.44 284638.06 16360 -1 563
565 0 580289.4 284631.75 16280 -1 564
566 0 580404.94 284627.75 16200 -1 565
567 0 580594.25 284564.53 16080 -1 566
568 0 580852.75 284537.38 15960 -1 567
569 0 580979.8 284499.84 15880 -1 568
570 0 581049 284487.88 15800 -1 569
571 0 581178.44 284437.16 15680 -1 570
572 0 581232.4 284413.7 15560 -1 571
573 0 581359.44 284338.1 15400 -1 572
574 0 581489.6 284287.5 15280 -1 573
575 0 581600.9 284295.7 15160 -1 574
576 0 581736.5 284289 15040 -1 575
577 0 581938.06 284230.12 14880 -1 576
578 0 582055.06 284195.47 14720 -1 577
579 0 582249.94 284132.44 14520 -1 578
580 0 582417.56 284066.66 14440 -1 579
581 0 582583.56 283784.5 14280 -1 580
582 0 582809.56 283826.06 14200 -1 581
583 0 582975.44 283872.2 14120 -1 582
584 0 583107.7 283899.28 14000 -1 583
585 0 583265.5 283992.62 13880 -1 584
586 0 583375.5 284016.78 13760 -1 585
587 0 583530 284148.2 13640 -1 586
588 0 583573.3 284172.12 13600 -1 587
589 0 583637.1 284034 13560 -1 588
590 0 583731.56 284000.9 13520 -1 589
591 0 583871.06 283943.38 13480 -1 590
592 0 583998.06 283900.3 13400 -1 591
593 0 584186.7 283871.47 13320 -1 592
594 0 584402 283835.8 13240 -1 593
595 0 584550.5 283810.7 13200 -1 594
596 0 571744 282528 29360 102 446
597 0 571520 282528 29160 122 596
598 0 571360 282400 28960 81 597
599 0 571360 282400 28920 71 598
600 0 576124.25 280469.88 53000 -1 290
601 0 576586.1 280599.56 52960 -1 600
602 0 576794.1 280578.25 52880 -1 601
603 0 576954.75 280491.7 52800 -1 602
604 0 577292 280359.22 52680 -1 603
605 0 577714.75 280120.38 52560 -1 604
606 0 578148 279769.84 52480 -1 605
607 0 578431 279560.4 52400 -1 606
608 0 578842.2 279360.88 52280 -1 607
609 0 579096.7 279229.06 52240 -1 608
610 0 579642.5 279000.97 52160 -1 609
611 0 580080.75 278778.6 52120 -1 610
612 0 580403.5 278570.53 52040 -1 611
613 0 580769.1 278488.03 51960 -1 612
614 0 581048.2 278273.8 51880 -1 613
615 0 581376.6 277927.03 51800 -1 614
616 0 581545.4 277792.34 51720 -1 615
617 0 581728.1 277586.94 51640 -1 616
618 0 582010.8 277370.44 51520 -1 617
619 0 582332.3 276881.8 51480 -1 618
620 0 582596.9 276560.88 51400 -1 619
621 0 583062.56 275628.34 51320 -1 620
622 0 583490.25 274760.78 51360 -1 621
623 0 583415.4 274258.47 51400 -1 622
624 0 583368.5 273906.28 51480 -1 623
625 0 583401.4 273516.9 51560 -1 624
626 0 583204.4 273427.44 51640 -1 625
627 0 583373.06 273416.2 51680 -1 626
628 0 583293.75 272885.3 51800 -1 627
629 0 583344.1 272618.97 51920 -1 628
630 0 583518.3 272263.2 52000 -1 629
631 0 583485.56 271761.12 52080 -1 630
632 0 583039.9 271136.12 52120 -1 631
633 0 582759.5 270431.47 52200 -1 632
634 0 582536.44 269465.5 52240 51 633
635 0 582345.8 269189.7 52200 51 634
636 0 582345.94 269116.12 52000 32 635
637 0 582059.1 268082.44 51880 32 636
638 0 581456.5 267408.25 51880 32 637
639 0 581214.9 266978.12 51960 64 638
640 0 581043.25 266687.12 52040 102 639
641 0 580965.6 266498.2 52160 135 640
642 0 580885.1 266346.4 52280 120 641
643 0 580347.5 265648.56 52360 178 642
644 0 579855.25 265030.16 52400 183 643
645 0 579798.56 264880.28 52480 178 644
646 0 579433.5 264655.75 52520 148 645
647 0 578746.75 263959.9 52600 139 646
648 0 578337 263368.1 52520 209 647
649 0 578161.75 263160.72 52680 137 648
650 0 578118.5 262994.97 52800 122 649
651 0 577088 262784 53440 157 650
652 0 576896 262624 53560 176 651
653 0 576800 262496 53760 210 652
654 0 576768 262304 53920 164 653
655 0 576576 262112 54000 60 654
656 0 576416 261920 54080 120 655
657 0 576352 261728 54240 189 656
658 0 576320 261696 54520 131 657
659 0 576288 261600 54760 96 658
660 0 576288 261504 55040 90 659
661 0 576288 261344 55240 60 660
662 0 576288 261120 55360 45 661
663 0 576256 260928 55520 104 662
664 0 576256 260768 55720 160 663
665 0 576064 260640 55840 131 664
666 0 575904 260800 55640 120 665
667 0 575712 260960 55600 75 666
668 0 575520 261088 55480 124 667
669 0 575328 261152 55280 115 668
670 0 575072 261152 55280 120 669
671 0 574816 261088 55400 136 670
672 0 574592 261056 55520 153 671
673 0 574400 260928 55640 107 672
674 0 574272 260832 55880 136 673
675 0 574144 260704 56080 128 674
676 0 574016 260608 56320 101 675
677 0 573888 260608 56560 91 676
678 0 573728 260512 56800 104 677
679 0 573568 260448 57000 64 678
680 0 573344 260288 57120 104 679
681 0 573088 260224 57200 139 680
682 0 572896 260096 57320 122 681
683 0 572736 259936 57440 80 682
684 0 572480 259840 57480 120 683
685 0 572288 259680 57520 96 684
686 0 572064 259520 57520 98 685
687 0 571872 259328 57560 45 686
688 0 571616 259232 57560 108 687
689 0 571392 259040 57560 86 688
690 0 571200 258848 57560 86 689
691 0 571040 258624 57560 91 690
692 0 571008 258368 57560 102 691
693 0 570912 258144 57480 128 692
694 0 570912 257888 57440 122 693
695 0 570880 257632 57440 91 694
696 0 570784 257376 57400 32 695
697 0 570848 257120 57280 45 696
698 0 570848 256864 57280 40 697
699 0 570784 256608 57240 122 698
700 0 570720 256352 57240 101 699
701 0 570528 256160 57240 86 700
702 0 570304 256032 57240 51 701
703 0 570080 255872 57280 81 702
704 0 569888 255712 57440 71 703
705 0 569792 255488 57560 75 704
706 0 569728 255232 57640 90 705
707 0 569696 255072 57840 60 706
708 0 569696 254848 57960 124 707
709 0 569696 254624 58080 107 708
710 0 569696 254496 58120 150 709
711 0 569792 254240 58040 108 710
712 0 569792 254080 57840 164 711
713 0 569792 253824 57720 192 712
714 0 569888 253600 57640 86 713
715 0 569984 253344 57600 102 714
716 0 570016 253152 57440 108 715
717 0 570048 253024 57320 148 716
718 0 570112 252768 57320 131 717
719 0 570048 252512 57240 107 718
720 0 570080 252256 57200 128 719
721 0 570240 252096 57040 186 720
722 0 570400 251872 57040 241 721
723 0 570304 251648 56960 172 722
724 0 570112 251456 56880 202 723
725 0 570016 251456 56760 160 724
726 0 569760 251456 56760 168 725
727 0 569504 251392 56760 157 726
728 0 569312 251232 56800 166 727
729 0 569152 251040 56880 166 728
730 0 568896 251072 56920 148 729
731 0 568736 251008 57120 134 730
732 0 568736 250848 57360 122 731
733 0 568832 250816 57600 98 732
734 0 569056 250912 57680 71 733
735 0 569152 250944 57680 64 734
736 0 570112 251424 56640 115 725
737 0 570208 251712 56120 32 736
738 0 570272 251328 56400 160 736
739 0 570144 251328 56160 75 738
740 0 570016 251232 55920 115 739
741 0 570016 251072 55720 107 740
742 0 570016 250944 55640 102 741
743 0 569850 252744.2 57480 -1 718
744 0 569792 252960 57280 86 717
745 0 569536 252896 57240 45 744
746 0 569376 252768 57040 32 745
747 0 569344 252608 56840 32 746
748 0 569184 252544 56600 40 747
749 0 569024 252416 56720 51 748
750 0 569504 254304 58240 107 710
751 0 569376 254176 58480 96 750
752 0 569280 254048 58680 90 751
753 0 569216 253824 58800 122 752
754 0 569216 253696 58960 98 753
755 0 569376 253536 58760 45 754
756 0 569600 253728 58560 32 755
757 0 569248 253536 59200 71 754
758 0 569248 253312 59360 102 757
759 0 569248 253152 59560 154 758
760 0 569344 253184 59800 96 759
761 0 569440 253184 60040 122 760
762 0 569600 253216 60240 96 761
763 0 569760 253344 60400 91 762
764 0 569920 253472 60600 163 763
765 0 569984 253472 60880 175 764
766 0 569984 253536 61160 128 765
767 0 569984 253536 61440 141 766
768 0 570016 253376 61680 154 767
769 0 570144 253152 61720 104 768
770 0 570144 252896 61720 75 769
771 0 570144 252640 61760 120 770
772 0 570272 252384 61800 120 771
773 0 570368 252256 61800 80 772
774 0 570944 257632 57400 98 695
775 0 571104 257536 57200 32 774
776 0 571136 257376 57000 32 775
777 0 575904 260544 56040 137 665
778 0 575712 260512 56240 160 777
779 0 575552 260448 56440 122 778
780 0 575328 260416 56640 120 779
781 0 575136 260288 56760 107 780
782 0 574976 260160 56960 102 781
783 0 574848 260064 57200 64 782
784 0 574848 260032 57480 45 783
785 0 574880 259936 57760 60 784
786 0 575072 259840 57920 120 785
787 0 575328 259712 57920 96 786
788 0 575552 259584 57920 197 787
789 0 575808 259680 58000 226 788
790 0 576000 259808 58120 200 789
791 0 576224 259904 58200 160 790
792 0 576320 259904 58240 153 791
793 0 576320 259840 58520 81 792
794 0 576320 259872 58800 75 793
795 0 576480 259808 59040 75 794
796 0 576640 259680 59240 60 795
797 0 576704 259520 59440 107 796
798 0 576800 259328 59600 154 797
799 0 576704 259136 59760 98 798
800 0 576768 258912 59880 122 799
801 0 576721.5 258715.56 59960 81 800
802 0 576749.44 258747.44 60000 -1 801
803 0 577044.44 258703.27 60040 -1 802
804 0 577114.4 258665.3 60080 -1 803
805 0 577103.1 258687.36 60120 -1 804
806 0 577220.9 258589.75 60160 -1 805
807 0 577333.1 258458.2 60200 -1 806
808 0 577376.06 258318.16 60280 -1 807
809 0 577540.56 258265.19 60360 -1 808
810 0 577646.44 258224.88 60440 -1 809
811 0 577699 258205.05 60520 -1 810
812 0 577839.7 258249 60600 -1 811
813 0 577910.2 258270.73 60640 -1 812
814 0 577868.9 258114.48 60680 -1 813
815 0 577986.75 258440.34 60640 -1 813
816 0 578002.75 258426.16 60720 -1 815
817 0 578020.06 258495.61 60760 -1 816
818 0 576576 260000 58240 122 792
819 0 576832 260064 58240 128 818
820 0 577088 260032 58200 80 819
821 0 577344 259968 58200 75 820
822 0 577600 259936 58240 60 821
823 0 577856 259968 58280 80 822
824 0 578048 260064 58440 80 823
825 0 578304 260096 58520 71 824
826 0 578560 260192 58640 64 825
827 0 578816 260256 58680 120 826
828 0 579040 260320 58800 75 827
829 0 579264 260416 58880 71 828
830 0 579488 260544 58880 32 829
831 0 579680 260736 58760 40 830
832 0 579840 260864 58560 32 831
833 0 579968 260960 58320 75 832
834 0 580128 261056 58120 75 833
835 0 580288 261024 57920 91 834
836 0 580416 260960 57680 128 835
837 0 580576 260800 57560 141 836
838 0 580736 260640 57440 75 837
839 0 580896 260448 57320 51 838
840 0 581056 260288 57120 122 839
841 0 581216 260128 56960 115 840
842 0 581440 260000 56920 172 841
843 0 581600 259808 57000 194 842
844 0 581824 259776 57120 124 843
845 0 582080 259744 57120 178 844
846 0 582176 259712 57160 163 845
847 0 579968 261248 58200 32 834
848 0 579744 261248 58400 32 847
849 0 579616 261152 58640 32 848
850 0 579584 261184 58600 32 849
851 0 574624 260224 57200 108 783
852 0 574368 260224 57160 90 851
853 0 574368 259968 57160 60 852
854 0 574368 259712 57240 96 853
855 0 574208 259584 57440 71 854
856 0 574144 259392 57600 204 855
857 0 574272 259296 57840 178 856
858 0 574482 259355.78 58200 32 857
859 0 573558 259420.19 58280 32 858
860 0 573579.2 259429.89 58360 -1 859
861 0 573549.3 259539.56 58440 -1 860
862 0 573609.25 259584.56 58520 -1 861
863 0 573638.5 259608.48 58600 -1 862
864 0 577942.1 262850.56 53560 77 650
865 0 578089.94 262868.3 53680 70 864
866 0 578144 262848 53800 64 865
867 0 578237.44 262942.56 53880 80 866
868 0 582454.9 269139.34 52360 51 634
869 0 582502.4 268970.62 52560 64 868
870 0 582663.2 268340.25 52680 91 869
871 0 582690.9 267850.53 52720 102 870
872 0 582543.25 267725.47 52640 96 871
873 0 582907 267182.5 52680 107 872
874 0 583113.9 266810.8 52800 45 873
875 0 582848 265856 53160 101 874
876 0 582848 265600 53160 160 875
877 0 582816 265344 53240 131 876
878 0 582720 265120 53320 86 877
879 0 582688 264864 53400 51 878
880 0 582560 264672 53600 75 879
881 0 582432 264512 53760 107 880
882 0 582240 264320 53800 80 881
883 0 582080 264160 53920 81 882
884 0 581920 264000 54120 124 883
885 0 581760 263872 54320 104 884
886 0 581632 263776 54560 102 885
887 0 581472 263616 54760 128 886
888 0 581280 263488 54920 207 887
889 0 581120 263552 55160 101 888
890 0 581152 263616 55400 209 889
891 0 580960 263680 55560 242 890
892 0 580768 263808 55440 150 891
893 0 580672 264064 55440 178 892
894 0 580576 264256 55600 163 893
895 0 580352 264256 55760 181 894
896 0 580128 264256 55880 192 895
897 0 579936 264384 56080 186 896
898 0 579840 264544 56280 98 897
899 0 579744 264544 56520 90 898
900 0 579648 264576 56760 115 899
901 0 579488 264672 56960 124 900
902 0 579264 264768 57080 148 901
903 0 579072 264864 57240 176 902
904 0 578848 264864 57400 98 903
905 0 578624 264864 57520 81 904
906 0 578368 264864 57560 102 905
907 0 578144 264832 57680 108 906
908 0 577888 264832 57720 136 907
909 0 577632 264768 57760 140 908
910 0 577472 264768 57960 124 909
911 0 577216 264704 58000 91 910
912 0 577024 264672 58160 122 911
913 0 576800 264672 58360 96 912
914 0 576672 264672 58600 64 913
915 0 576512 264704 58800 60 914
916 0 576352 264736 59000 115 915
917 0 576320 264768 59280 148 916
918 0 576352 264864 59520 163 917
919 0 576480 264928 59760 122 918
920 0 576704 264928 59920 124 919
921 0 576960 264992 60040 86 920
922 0 577120 265152 60240 90 921
923 0 577280 265216 60440 163 922
924 0 577440 265344 60640 104 923
925 0 577600 265504 60800 71 924
926 0 577792 265696 60880 32 925
927 0 577856 265760 60880 96 926
928 0 577792 265760 60600 51 927
929 0 577792 265824 60320 32 928
930 0 577568 265728 60160 32 929
931 0 578048 265952 61000 120 927
932 0 578240 266144 61120 122 931
933 0 578464 266304 61160 175 932
934 0 578720 266336 61160 128 933
935 0 578976 266304 61160 198 934
936 0 579232 266336 61160 181 935
937 0 579456 266464 61240 189 936
938 0 579680 266592 61320 156 937
939 0 579776 266624 61320 150 938
940 0 580000 266624 61160 219 939
941 0 580128 266400 61120 205 940
942 0 580192 266208 60920 157 941
943 0 580288 266048 60720 101 942
944 0 580448 265920 60560 86 943
945 0 580544 265856 60520 75 944
946 0 579936 266752 61520 137 939
947 0 580096 266912 61640 120 946
948 0 580256 267072 61760 81 947
949 0 580448 267136 61920 101 948
950 0 580608 267168 62120 163 949
951 0 580800 267328 62240 128 950
952 0 581024 267488 62280 150 951
953 0 581248 267616 62280 160 952
954 0 581504 267616 62200 40 953
955 0 581568 267584 62360 32 954
956 0 580480 264384 55840 122 895
957 0 580672 264576 55920 134 956
958 0 580832 264736 56080 108 957
959 0 580864 264896 56320 104 958
960 0 580736 265056 56480 139 959
961 0 580704 265312 56440 120 960
962 0 580640 265472 56240 81 961
963 0 580576 265568 56000 64 962
964 0 574118.1 284624.1 58480 -1 257
965 0 573989.1 284672.03 58640 -1 964
966 0 573866.5 284678.34 58760 -1 965
967 0 582016 279968 70000 143 1
968 0 581984 279712 70080 96 967
969 0 582080 279456 70080 115 968
970 0 582144 279232 70200 172 969
971 0 582176 279008 70320 154 970
972 0 582272 278784 70400 163 971
973 0 582464 278592 70400 156 972
974 0 582688 278432 70400 154 973
975 0 582784 278176 70400 154 974
976 0 582784 277952 70240 124 975
977 0 582912 277792 70040 107 976
978 0 583072 277632 69920 140 977
979 0 583200 277504 69720 71 978
980 0 583392 277376 69520 124 979
981 0 583648 277376 69520 150 980
982 0 583808 277376 69320 137 981
983 0 583872 277248 69480 134 982
984 0 583872 277024 69680 156 983
985 0 583808 276800 69840 153 984
986 0 583680 276608 70000 98 985
987 0 583584 276448 70200 134 986
988 0 583616 276224 70360 122 987
989 0 583552 275968 70360 156 988
990 0 583552 275904 70320 140 989
991 0 583552 275648 70280 136 990
992 0 583520 275392 70280 124 991
993 0 583488 275136 70320 154 992
994 0 583552 274880 70320 128 993
995 0 583744 274688 70320 135 994
996 0 583968 274528 70280 128 995
997 0 584128 274368 70160 168 996
998 0 584256 274208 69960 104 997
999 0 584352 274048 69760 108 998
1000 0 584352 273888 69560 122 999
1001 0 584384 273824 69320 190 1000
1002 0 584224 273792 69120 164 1001
1003 0 584224 273728 69000 122 1002
1004 0 584320 273632 68760 176 1003
1005 0 584416 273440 68600 186 1004
1006 0 584416 273184 68600 115 1005
1007 0 584288 272960 68560 107 1006
1008 0 584160 272704 68520 128 1007
1009 0 584128 272448 68480 160 1008
1010 0 584128 272192 68480 164 1009
1011 0 584128 271968 68360 140 1010
1012 0 584192 271808 68120 124 1011
1013 0 584224 271616 67960 91 1012
1014 0 584256 271424 67800 150 1013
1015 0 584256 271264 67800 120 1014
1016 0 584256 271008 67800 120 1015
1017 0 584320 270912 67800 108 1016
1018 0 584448 270720 67600 101 1017
1019 0 584512 270560 67400 139 1018
1020 0 584672 270432 67240 156 1019
1021 0 584832 270528 67040 150 1020
1022 0 584864 270528 66760 80 1021
1023 0 584896 270656 66520 128 1022
1024 0 585024 270624 66280 107 1023
1025 0 585056 270464 66040 154 1024
1026 0 584992 270464 65760 164 1025
1027 0 584992 270464 65480 135 1026
1028 0 585024 270464 65200 134 1027
1029 0 584992 270464 64920 137 1028
1030 0 584896 270304 64720 104 1029
1031 0 584736 270144 64520 134 1030
1032 0 584608 269952 64320 75 1031
1033 0 584480 269760 64120 178 1032
1034 0 584288 269824 63920 148 1033
1035 0 584032 269760 63880 120 1034
1036 0 583776 269760 63880 101 1035
1037 0 583552 269888 63840 75 1036
1038 0 583296 269888 63840 32 1037
1039 0 583040 269920 63800 32 1038
1040 0 582784 269920 63800 51 1039
1041 0 582528 269920 63760 60 1040
1042 0 582272 269920 63760 75 1041
1043 0 582016 269920 63720 80 1042
1044 0 581760 269920 63720 75 1043
1045 0 581504 269920 63640 96 1044
1046 0 581248 269920 63640 124 1045
1047 0 581024 269824 63720 60 1046
1048 0 580768 269824 63720 86 1047
1049 0 580576 269664 63760 51 1048
1050 0 580352 269536 63840 102 1049
1051 0 580128 269376 63920 51 1050
1052 0 579936 269184 64000 32 1051
1053 0 579808 269056 64040 32 1052
1054 0 579616 269248 63920 40 1053
1055 0 579456 269408 63800 51 1054
1056 0 579424 269472 63800 51 1055
1057 0 579712 268896 64240 32 1053
1058 0 579552 268992 64480 40 1057
1059 0 579392 269152 64600 32 1058
1060 0 579232 269248 64800 45 1059
1061 0 579136 269216 65040 71 1060
1062 0 579072 269184 65280 64 1061
1063 0 578976 269216 65520 64 1062
1064 0 578816 269216 65720 64 1063
1065 0 578656 269216 65920 81 1064
1066 0 578464 269248 66080 96 1065
1067 0 578272 269280 66240 120 1066
1068 0 578048 269280 66400 115 1067
1069 0 577792 269280 66480 154 1068
1070 0 577536 269312 66520 140 1069
1071 0 577376 269216 66720 136 1070
1072 0 577344 269184 66760 128 1071
1073 0 577248 269056 66960 115 1072
1074 0 577088 268896 67120 51 1073
1075 0 576864 268768 67160 86 1074
1076 0 576704 268608 67320 71 1075
1077 0 576512 268544 67480 163 1076
1078 0 576288 268416 67480 153 1077
1079 0 576032 268384 67520 80 1078
1080 0 575776 268384 67440 75 1079
1081 0 575680 268384 67440 80 1080
1082 0 577216 269024 66600 136 1072
1083 0 577056 268864 66440 98 1082
1084 0 576928 268736 66240 102 1083
1085 0 576672 268640 66160 102 1084
1086 0 576416 268544 66120 98 1085
1087 0 576384 268544 66120 81 1086
1088 0 584480 269728 64080 178 1033
1089 0 584576 269568 63880 183 1088
1090 0 584576 269344 63760 128 1089
1091 0 584768 269376 63600 137 1090
1092 0 585024 269408 63520 98 1091
1093 0 585280 269344 63400 128 1092
1094 0 585440 269184 63200 178 1093
1095 0 585504 268928 63120 277 1094
1096 0 585504 268704 62320 200 1095
1097 0 585504 268512 62120 172 1096
1098 0 585568 268256 62080 172 1097
1099 0 585632 268064 61880 104 1098
1100 0 585632 267872 61680 102 1099
1101 0 585600 267680 61520 175 1100
1102 0 585504 267488 61360 139 1101
1103 0 585408 267232 61320 183 1102
1104 0 585248 267008 61240 136 1103
1105 0 585088 266848 61120 128 1104
1106 0 584864 266752 61040 124 1105
1107 0 584672 266592 61000 120 1106
1108 0 584512 266368 61000 124 1107
1109 0 584320 266208 61040 164 1108
1110 0 584320 265984 61160 107 1109
1111 0 584288 265728 61160 75 1110
1112 0 584160 265504 61120 108 1111
1113 0 584128 265248 61000 163 1112
1114 0 584160 265024 60880 181 1113
1115 0 584160 264800 60720 139 1114
1116 0 584224 264544 60680 186 1115
1117 0 584320 264288 60720 137 1116
1118 0 584384 264032 60720 175 1117
1119 0 584384 263808 60600 150 1118
1120 0 584320 263616 60440 206 1119
1121 0 584320 263360 60400 107 1120
1122 0 584480 263104 60440 153 1121
1123 0 584416 262848 60480 108 1122
1124 0 584224 262656 60480 51 1123
1125 0 584064 262432 60480 102 1124
1126 0 583904 262240 60520 120 1125
1127 0 583776 261984 60520 86 1126
1128 0 583712 261728 60440 143 1127
1129 0 583552 261504 60480 153 1128
1130 0 583328 261344 60480 200 1129
1131 0 583136 261184 60520 178 1130
1132 0 582944 261024 60600 160 1131
1133 0 583040 260768 60600 154 1132
1134 0 583104 260576 60440 98 1133
1135 0 583296 260384 60360 104 1134
1136 0 583520 260288 60280 91 1135
1137 0 583744 260416 60360 102 1136
1138 0 583808 260608 60520 45 1137
1139 0 583680 260704 60680 124 1138
1140 0 582784 261056 60840 107 1132
1141 0 582624 261216 61040 51 1140
1142 0 582432 261376 61080 32 1141
1143 0 582336 261568 61240 107 1142
1144 0 582272 261792 61360 86 1143
1145 0 582176 261984 61520 98 1144
1146 0 582080 262208 61640 128 1145
1147 0 582080 262464 61760 140 1146
1148 0 581984 262720 61760 156 1147
1149 0 581760 262752 61640 104 1148
1150 0 581504 262784 61560 150 1149
1151 0 581248 262720 61520 186 1150
1152 0 580992 262688 61600 164 1151
1153 0 580896 262816 61800 134 1152
1154 0 580800 262944 62000 80 1153
1155 0 580736 263104 62000 75 1154
1156 0 584448 269216 63600 71 1090
1157 0 584320 269056 63440 150 1156
1158 0 584256 268800 63440 120 1157
1159 0 584192 268544 63520 91 1158
1160 0 584160 268288 63600 75 1159
1161 0 584032 268032 63680 75 1160
1162 0 583904 267808 63680 60 1161
1163 0 583840 267552 63680 90 1162
1164 0 584096 267552 63760 60 1163
1165 0 584320 267456 63840 80 1164
1166 0 584512 267328 63960 107 1165
1167 0 584672 267200 64160 122 1166
1168 0 584832 267072 64360 80 1167
1169 0 583808 267424 63680 45 1163
1170 0 583680 267200 63680 81 1169
1171 0 583520 266976 63680 107 1170
1172 0 583328 266784 63640 107 1171
1173 0 583136 266560 63640 75 1172
1174 0 582944 266368 63640 122 1173
1175 0 582816 266144 63800 102 1174
1176 0 582784 265952 63960 140 1175
1177 0 582688 265728 64080 120 1176
1178 0 582560 265504 64160 120 1177
1179 0 582400 265376 64320 128 1178
1180 0 582240 265472 64520 64 1179
1181 0 582080 265632 64720 32 1180
1182 0 581920 265568 64920 64 1181
1183 0 581792 265408 65120 60 1182
1184 0 581696 265216 65320 81 1183
1185 0 581664 265024 65520 81 1184
1186 0 581696 264864 65720 51 1185
1187 0 581728 264672 65920 71 1186
1188 0 581696 264448 66040 96 1187
1189 0 581568 264256 66160 122 1188
1190 0 581440 264064 66320 80 1189
1191 0 581376 263840 66440 75 1190
1192 0 581280 263616 66520 91 1191
1193 0 581152 263456 66680 71 1192
1194 0 581120 263200 66760 139 1193
1195 0 581056 262976 66920 128 1194
1196 0 581056 262752 67080 102 1195
1197 0 580928 262496 67120 164 1196
1198 0 580928 262464 67160 131 1197
1199 0 580736 262272 67240 102 1198
1200 0 580544 262080 67320 122 1199
1201 0 580544 262080 67400 122 1200
1202 0 580480 262240 67600 71 1201
1203 0 580576 262464 67760 51 1202
1204 0 580352 261888 67400 120 1200
1205 0 580128 261856 67520 102 1204
1206 0 579904 261856 67640 128 1205
1207 0 579680 261792 67760 128 1206
1208 0 579456 261632 67720 98 1207
1209 0 579264 261472 67680 120 1208
1210 0 579072 261280 67680 80 1209
1211 0 578816 261152 67680 91 1210
1212 0 578720 260896 67720 81 1211
1213 0 578688 260672 67840 86 1212
1214 0 578560 260448 67800 172 1213
1215 0 578528 260224 67680 156 1214
1216 0 578304 260064 67680 91 1215
1217 0 578112 259872 67680 120 1216
1218 0 577952 259712 67560 98 1217
1219 0 577792 259552 67360 81 1218
1220 0 577696 259552 67240 115 1219
1221 0 577504 259648 67200 198 1220
1222 0 577568 259840 67360 64 1221
1223 0 577568 260096 67360 32 1222
1224 0 577600 260320 67480 32 1223
1225 0 577248 259584 67200 120 1221
1226 0 577024 259584 67080 75 1225
1227 0 576768 259552 67080 32 1226
1228 0 576512 259552 67080 60 1227
1229 0 576256 259520 67080 75 1228
1230 0 576064 259360 67160 102 1229
1231 0 575808 259360 67240 51 1230
1232 0 575552 259360 67280 157 1231
1233 0 575328 259232 67320 160 1232
1234 0 575136 259072 67360 166 1233
1235 0 574880 259040 67360 75 1234
1236 0 574624 259104 67360 60 1235
1237 0 574400 259232 67480 51 1236
1238 0 574208 259424 67520 163 1237
1239 0 574048 259648 67560 148 1238
1240 0 573792 259776 67560 200 1239
1241 0 573568 259968 67560 186 1240
1242 0 573376 260064 67400 120 1241
1243 0 573216 260256 67280 176 1242
1244 0 573120 260384 67040 81 1243
1245 0 572896 260448 66920 80 1244
1246 0 572768 260608 66720 96 1245
1247 0 572800 260576 66440 101 1246
1248 0 572928 260512 66200 140 1247
1249 0 573056 260608 66000 96 1248
1250 0 573088 260640 65720 150 1249
1251 0 573088 260608 65440 98 1250
1252 0 573280 260672 65280 160 1251
1253 0 573376 260544 65080 64 1252
1254 0 573440 260480 64840 45 1253
1255 0 573600 260448 64640 86 1254
1256 0 573696 260288 64440 135 1255
1257 0 573760 260320 64200 140 1256
1258 0 573760 260448 63960 143 1257
1259 0 573824 260512 63720 115 1258
1260 0 573888 260480 63480 134 1259
1261 0 573920 260320 63280 101 1260
1262 0 573920 260160 63080 101 1261
1263 0 573952 260000 62920 64 1262
1264 0 572960 260256 66200 143 1248
1265 0 573120 260032 66160 101 1264
1266 0 573344 259872 66160 75 1265
1267 0 573504 259712 66240 71 1266
1268 0 576096 259680 66920 86 1229
1269 0 576032 259808 66680 96 1268
1270 0 576128 259872 66440 45 1269
1271 0 576288 259968 66560 45 1270
1272 0 577088 259808 66960 98 1226
1273 0 576960 259968 66800 60 1272
1274 0 577120 260192 66800 32 1273
1275 0 577120 260320 66800 32 1274
1276 0 577888 259360 67200 81 1220
1277 0 578112 259232 67240 98 1276
1278 0 578368 259200 67320 102 1277
1279 0 578528 259296 67400 98 1278
1280 0 581184 262496 67080 102 1197
1281 0 581440 262464 67160 91 1280
1282 0 581664 262592 67160 75 1281
1283 0 581664 262752 67040 75 1282
1284 0 584096 271008 68000 75 1016
1285 0 583904 271040 68160 64 1284
1286 0 583680 271040 68280 40 1285
1287 0 583648 271040 68280 40 1286
1288 0 584032 271424 67600 60 1014
1289 0 583776 271424 67600 86 1288
1290 0 583520 271424 67600 40 1289
1291 0 583264 271424 67560 40 1290
1292 0 583136 271456 67600 40 1291
1293 0 584288 274016 68960 178 1002
1294 0 584480 274208 68880 157 1293
1295 0 584480 274464 68800 51 1294
1296 0 584416 274656 68640 51 1295
1297 0 584384 274688 68600 71 1296
1298 0 583488 275840 70600 164 989
1299 0 583488 275744 70840 131 1298
1300 0 583360 275776 71080 45 1299
1301 0 583136 275776 71200 40 1300
1302 0 583040 275776 71200 32 1301
1303 0 583712 277600 69200 150 982
1304 0 583584 277760 69000 75 1303
1305 0 583456 277920 68800 91 1304
1306 0 583360 278112 68640 81 1305
1307 0 583328 278272 68440 102 1306
1308 0 583168 278432 68280 101 1307
1309 0 582976 278592 68240 102 1308
1310 0 582720 278592 68240 75 1309
1311 0 582464 278560 68240 156 1310
1312 0 582240 278560 68120 120 1311
1313 0 581984 278560 68120 75 1312
1314 0 581728 278624 68080 80 1313
1315 0 581504 278752 68080 60 1314
1316 0 581248 278816 68160 71 1315
1317 0 580992 278880 68160 81 1316
1318 0 580736 278944 68160 91 1317
1319 0 580480 278976 68120 101 1318
1320 0 580256 279072 68000 101 1319
1321 0 580064 279264 67880 200 1320
1322 0 579840 279264 67760 156 1321
1323 0 579648 279424 67680 120 1322
1324 0 579392 279392 67560 64 1323
1325 0 579136 279392 67480 131 1324
1326 0 578912 279392 67320 75 1325
1327 0 578784 279392 67200 75 1326
1328 0 578624 279520 67000 45 1327
1329 0 578496 279712 66840 81 1328
1330 0 578368 279872 66640 91 1329
1331 0 578240 280032 66480 60 1330
1332 0 578112 280192 66280 148 1331
1333 0 578176 280352 66080 160 1332
1334 0 578112 280416 65840 122 1333
1335 0 578048 280448 65680 81 1334
1336 0 578784 279136 67200 81 1327
1337 0 578848 278880 67120 64 1336
1338 0 579040 278688 67120 32 1337
1339 0 579104 278624 67160 45 1338
