# Supplementary material for: Connectomics Analysis Reveals First-, Second-, and Third-Order Thermosensory and Hygrosensory Neurons in the Adult Drosophila Brain
Source: Curr Biol. 2020 Aug 17;30(16):3167–3182.e4. doi: 10.1016/j.cub.2020.06.028 (PMC7443704; doi:10.1016/j.cub.2020.06.028)
Supplement: Data S1. Skeletons and Meshes, Related to STAR Methods — marin2020-skeletons contains files describing the morphology of each neuron in this study (in FAFB14 space, .swc format). glomeruli_meshes contains the glomerular meshes (in FAFB14 space, .stl format). neuropil_meshes contains the glomerular meshes (in FAFB14 space, .stl format). [file mmc5.zip › VP_SI/marin2020-skeletons/11524452.swc]

# SWC format file
# based on specifications at http://www.neuronland.org/NLMorphologyConverter/MorphologyFormats/SWC/Spec.html
# Created by nat::write.neuron.swc
# PointNo Label X Y Z Radius Parent 
1 0 413314 96870.51 183720 2562 -1
2 0 413250 96742.51 183560 -1 1
3 0 413154 96614.51 183400 -1 2
4 0 414226 95830.37 183280 -1 3
5 0 415978 94582.336 183320 -1 4
6 0 417538 94750.266 183360 -1 5
7 0 418738 95070.234 183440 -1 6
8 0 419318 95546.2 183520 -1 7
9 0 420186 95578.2 183600 -1 8
10 0 420358 95910.17 183720 -1 9
11 0 420490 96250.17 183840 -1 10
12 0 420914 97030.13 184160 -1 11
13 0 421090 97442.13 184240 -1 12
14 0 421282 98270.13 184280 -1 13
15 0 421390 99110.1 184360 -1 14
16 0 421594 99698.1 184400 -1 15
17 0 421550 100134.1 184560 -1 16
18 0 421546 100230.1 184680 -1 17
19 0 421578 100334.1 184800 -1 18
20 0 421554 100454.07 185000 -1 19
21 0 421578 100790.07 185120 -1 20
22 0 421458 101034.07 185280 -1 21
23 0 421326 101538.03 185360 -1 22
24 0 420926 101902.03 185320 -1 23
25 0 420718 102122.24 185200 -1 24
26 0 420242 102614.2 185040 -1 25
27 0 419994 102926.2 184880 -1 26
28 0 419958 103178.2 184760 -1 27
29 0 419926 103386.2 184640 -1 28
30 0 419922 103510.2 184520 -1 29
31 0 419774 103706.2 184400 -1 30
32 0 419574 103930.17 184280 -1 31
33 0 419122 104398.17 184120 -1 32
34 0 419010 104298.17 184000 -1 33
35 0 418830 104294.17 183840 -1 34
36 0 418434 104166.17 183680 -1 35
37 0 418322 104118.17 183560 -1 36
38 0 418250 103982.17 183360 -1 37
39 0 418322 103930.17 183160 -1 38
40 0 418282 103934.17 183040 -1 39
41 0 418294 104022.17 182840 -1 40
42 0 418322 104138.17 182720 -1 41
43 0 418398 104278.17 182480 -1 42
44 0 418378 104150.17 182280 -1 43
45 0 418446 104034.13 182080 -1 44
46 0 418794 104374.1 182000 -1 45
47 0 418942 104962.1 182040 -1 46
48 0 418710 105186.1 182360 -1 47
49 0 418390 105330.07 182640 -1 48
50 0 418206 105374.07 182840 -1 49
51 0 417910 105434.07 183040 -1 50
52 0 417602 105602.07 183240 -1 51
53 0 417374 105726.07 183360 -1 52
54 0 417282 105998.03 183680 -1 53
55 0 417174 106206.03 183800 -1 54
56 0 417158 106392 183840 -1 55
57 0 417070 106354.03 183880 -1 56
58 0 416818 106578.03 184000 -1 57
59 0 416610 106562.03 183960 -1 58
60 0 416406 106354.03 183840 -1 59
61 0 417246 106430.03 183800 -1 56
62 0 417374 106378.03 183640 -1 61
63 0 417474 106470.2 183600 -1 62
64 0 417558 107018.2 183680 -1 63
65 0 418102 107646.17 183640 -1 64
66 0 418546 108150.17 183720 -1 65
67 0 418934 108538.17 183800 -1 66
68 0 419286 108786.13 183960 -1 67
69 0 419590 109078.13 184080 -1 68
70 0 419810 109138.13 184160 -1 69
71 0 419966 109150.1 184080 -1 70
72 0 420310 109618.1 184160 -1 71
73 0 420538 109954.1 184360 -1 72
74 0 420634 110386.07 184640 -1 73
75 0 420794 110758.07 184840 -1 74
76 0 420834 110894.07 184960 -1 75
77 0 420806 111106.07 185160 -1 76
78 0 420870 111346.07 185320 -1 77
79 0 420958 111806.03 185440 -1 78
80 0 421090 112318.03 185480 -1 79
81 0 421286 112546.03 185360 -1 80
82 0 421322 112550.03 185240 -1 81
83 0 421406 112462.03 185120 -1 82
84 0 421438 112358.03 184960 -1 83
85 0 421486 112410.1 184920 -1 84
86 0 421394 112934.1 185000 -1 85
87 0 421422 113642.07 185080 -1 86
88 0 421026 114266.07 185240 -1 87
89 0 420590 114870.03 185400 -1 88
90 0 420122 115094.03 185520 -1 89
91 0 419890 115282.03 185600 -1 90
92 0 420268 115506 185640 -1 91
93 0 420414 115446 185600 -1 92
94 0 420786 115184 185520 -1 93
95 0 421110 114744 185440 -1 94
96 0 421202 114520 185360 -1 95
97 0 421302 114304 185280 -1 96
98 0 421550 113946 185200 -1 97
99 0 421718 113602 185120 -1 98
100 0 421734 113426 185040 -1 99
101 0 421758 113248 184960 -1 100
102 0 421882 112496 184880 -1 101
103 0 421906 112256 184800 -1 102
104 0 422006 111982 184720 -1 103
105 0 422166 111626 184600 -1 104
106 0 422398 111200 184520 -1 105
107 0 422554 111016 184440 -1 106
108 0 422670 110740 184360 -1 107
109 0 422766 110434 184240 -1 108
110 0 422814 110162 184120 -1 109
111 0 422946 109906 184000 -1 110
112 0 423038 109648 183880 -1 111
113 0 423138 109400 183760 -1 112
114 0 423238 109168 183640 -1 113
115 0 423290 109004 183480 -1 114
116 0 423302 108908 183360 -1 115
117 0 423326 108912 183200 -1 116
118 0 423322 108894 183080 -1 117
119 0 423374 108770 182960 -1 118
120 0 423518 108610 182840 -1 119
121 0 423538 108522 182720 -1 120
122 0 423538 108382 182600 -1 121
123 0 423590 108338 182480 -1 122
124 0 423714 108032 182400 -1 123
125 0 424210 107872 182320 -1 124
126 0 424442 107856 182160 -1 125
127 0 424506 107860 182040 -1 126
128 0 424774 107628 181920 -1 127
129 0 425518 107486 181800 -1 128
130 0 426214 107326 181640 -1 129
131 0 426714 107282 181480 -1 130
132 0 426878 107182 181320 -1 131
133 0 427094 106962 181160 -1 132
134 0 427234 106836 181000 -1 133
135 0 427358 106636 180840 -1 134
136 0 427490 106500 180680 -1 135
137 0 427606 106436 180480 -1 136
138 0 427766 106398 180320 -1 137
139 0 427898 106314 180160 -1 138
140 0 428146 106126 180000 -1 139
141 0 428430 106012 179840 -1 140
142 0 428598 105908 179720 -1 141
143 0 428650 105936 179560 -1 142
144 0 428790 105984 179400 -1 143
145 0 428954 105952 179240 -1 144
146 0 429118 105924 179080 -1 145
147 0 429558 105942 178920 -1 146
148 0 429874 105914 178840 -1 147
149 0 430194 105966 178680 -1 148
150 0 430314 106014 178560 -1 149
151 0 430354 106078 178400 -1 150
152 0 430414 106150 178240 -1 151
153 0 430522 106162 178080 -1 152
154 0 430734 106162 177920 -1 153
155 0 430954 106110 177760 -1 154
156 0 431086 106082 177600 -1 155
157 0 431258 106084 177480 -1 156
158 0 431402 106092 177360 -1 157
159 0 431822 106112 177240 -1 158
160 0 432342 105988 177120 -1 159
161 0 432654 106012 177000 -1 160
162 0 432974 105892 176880 -1 161
163 0 433142 105820 176760 -1 162
164 0 433314 105778 176640 -1 163
165 0 433670 105826 176520 -1 164
166 0 433954 105850 176400 -1 165
167 0 434266 105962 176320 -1 166
168 0 434510 105986 176200 -1 167
169 0 434682 106064 176080 -1 168
170 0 434930 106104 175960 -1 169
171 0 435210 106200 175840 -1 170
172 0 435454 106296 175720 -1 171
173 0 435774 106396 175600 -1 172
174 0 435902 106472 175480 -1 173
175 0 436126 106514 175360 -1 174
176 0 436422 106558 175200 -1 175
177 0 436626 106634 175040 -1 176
178 0 436722 106722 174880 -1 177
179 0 436838 106654 174720 -1 178
180 0 436922 106594 174560 -1 179
181 0 437134 106622 174400 -1 180
182 0 437242 106618 174240 -1 181
183 0 437558 106690 174080 -1 182
184 0 437846 106792 173960 -1 183
185 0 438118 106976 173840 -1 184
186 0 438670 107150 173720 -1 185
187 0 439394 107074 173640 -1 186
188 0 439574 107026 173480 -1 187
189 0 439766 107062 173320 -1 188
190 0 440006 107110 173200 -1 189
191 0 440266 107172 173080 -1 190
192 0 440758 107296 172960 -1 191
193 0 441146 107380 172840 -1 192
194 0 441446 107436 172720 -1 193
195 0 441518 107488 172600 -1 194
196 0 441642 107552 172480 -1 195
197 0 441930 107634 172360 -1 196
198 0 442206 107654 172200 -1 197
199 0 442370 107670 172040 -1 198
200 0 442590 107622 171880 -1 199
201 0 442862 107458 171720 -1 200
202 0 443086 107272 171560 -1 201
203 0 443258 107152 171360 -1 202
204 0 443430 107024 171240 -1 203
205 0 443442 107004 171080 -1 204
206 0 443538 106916 170880 -1 205
207 0 443462 106880 170680 -1 206
208 0 443530 106906 170480 -1 207
209 0 443618 106774 170280 -1 208
210 0 443686 106762 170120 -1 209
211 0 443706 106710 169960 -1 210
212 0 443862 106614 169760 -1 211
213 0 443962 106538 169560 -1 212
214 0 444114 106518 169360 -1 213
215 0 444290 106546 169160 -1 214
216 0 444550 106650 168960 -1 215
217 0 444778 106652 168760 -1 216
218 0 444950 106596 168560 -1 217
219 0 445198 106632 168440 -1 218
220 0 445438 106644 168320 -1 219
221 0 445694 106816 168160 -1 220
222 0 445734 106948 167960 -1 221
223 0 445750 107040 167800 -1 222
224 0 445770 107108 167600 -1 223
225 0 445850 107232 167480 -1 224
226 0 445974 107388 167360 -1 225
227 0 446102 107514 167200 -1 226
228 0 446238 107670 167040 -1 227
229 0 446374 107786 166880 -1 228
230 0 446582 107894 166720 -1 229
231 0 446758 107998 166560 -1 230
232 0 447014 108010 166400 -1 231
233 0 447250 108026 166280 -1 232
234 0 447598 108124 166160 -1 233
235 0 447824.66 108174.664 166080 -1 234
236 0 447938 108200 166040 -1 235
237 0 448214 108376 165920 -1 236
238 0 448514 108528 165760 -1 237
239 0 448746 108530 165600 -1 238
240 0 448886 108526 165440 -1 239
241 0 448914 108558 165280 -1 240
242 0 448986 108570 165120 -1 241
243 0 449110 108630 164960 -1 242
244 0 449250 108614 164800 -1 243
245 0 449418 108630 164640 -1 244
246 0 449506 108606 164480 -1 245
247 0 449638 108662 164360 -1 246
248 0 449734 108662 164240 -1 247
249 0 449802 108682 164080 -1 248
250 0 449874 108734 163920 -1 249
251 0 450006 108770 163800 -1 250
252 0 450114 108772 163680 -1 251
253 0 450230 108724 163560 -1 252
254 0 450410 108588 163440 -1 253
255 0 450546 108520 163320 -1 254
256 0 450654 108432 163200 -1 255
257 0 450814 108284 163080 -1 256
258 0 451022 108228 162960 -1 257
259 0 451174 108068 162800 -1 258
260 0 451302 107976 162640 -1 259
261 0 451330 107972 162520 -1 260
262 0 451502 107904 162400 -1 261
263 0 451698 107816 162280 -1 262
264 0 451730 107788 162120 -1 263
265 0 451838 107800 162000 -1 264
266 0 451878 107812 161880 -1 265
267 0 451974 107828 161800 -1 266
268 0 452254 107736 161680 -1 267
269 0 452350 107692 161520 -1 268
270 0 452438 107648 161360 -1 269
271 0 452498 107652 161200 -1 270
272 0 452506 107642 161040 -1 271
273 0 452442 107654 160880 -1 272
274 0 452482 107642 160720 -1 273
275 0 452478 107638 160600 -1 274
276 0 452074 107898 160520 -1 275
277 0 451510 108594 160480 -1 276
278 0 450478 109228 160560 -1 277
279 0 450170 109496 160640 -1 278
280 0 449834 109888 160720 -1 279
281 0 449046 110802 160800 -1 280
282 0 447714 111672 160840 -1 281
283 0 447158 112052 160920 -1 282
284 0 446590 112644 161000 -1 283
285 0 446446 112956 161080 -1 284
286 0 446158 113344 161160 -1 285
287 0 446054 113638 161240 -1 286
288 0 445062 114408 161320 -1 287
289 0 444114 114920 161400 -1 288
290 0 443946 114948 161520 -1 289
291 0 442978 115634 161480 -1 290
292 0 442606 115934 161400 -1 291
293 0 442370 116066 161320 -1 292
294 0 442178 116222 161240 -1 293
295 0 442014 116334 161160 -1 294
296 0 441598 116530 161080 -1 295
297 0 441290 116636 160960 -1 296
298 0 440334 117116 160920 -1 297
299 0 439410 117748 160960 -1 298
300 0 438654 118054 160840 -1 299
301 0 436790 118412 160840 -1 300
302 0 435486 118568 160880 -1 301
303 0 434258 118922 161000 -1 302
304 0 434038 119046 161080 -1 303
305 0 433202 119366 161120 -1 304
306 0 432556 119680 161200 -1 305
307 0 431640 119964 161280 -1 306
308 0 430654 120342 161320 -1 307
309 0 429472 120848 161240 -1 308
310 0 428540 121412 161280 -1 309
311 0 427586 121950 161280 -1 310
312 0 427322 122298 161360 -1 311
313 0 426966 122702 161400 -1 312
314 0 426614 123006 161480 -1 313
315 0 426374 123182 161560 -1 314
316 0 426250 123322 161640 -1 315
317 0 426010 123514 161720 -1 316
318 0 425720 123724 161800 -1 317
319 0 425584 123832 161880 -1 318
320 0 425156 124052 161960 -1 319
321 0 424984 124044 162040 -1 320
322 0 424728 124144 162120 -1 321
323 0 424632 124268 162200 -1 322
324 0 424308 124512 162320 -1 323
325 0 424140 124644 162440 -1 324
326 0 423860 124856 162520 -1 325
327 0 423736 124912 162640 -1 326
328 0 423628 124972 162720 -1 327
329 0 423604 125068 162800 -1 328
330 0 423548 125200 162920 -1 329
331 0 423420 125332 163040 -1 330
332 0 423252 125428 163160 -1 331
333 0 423122 125554 163280 -1 332
334 0 423010 125702 163400 -1 333
335 0 422918 125810 163480 -1 334
336 0 422834 126018 163600 -1 335
337 0 422746 126134 163720 -1 336
338 0 422690 126206 163840 -1 337
339 0 422598 126270 163960 -1 338
340 0 422430 126330 164120 -1 339
341 0 422250 126418 164280 -1 340
342 0 422158 126438 164400 -1 341
343 0 422034 126514 164520 -1 342
344 0 422002 126530 164680 -1 343
345 0 421846 126622 164840 -1 344
346 0 421768 126668 164960 -1 345
347 0 421640 126720 165080 -1 346
348 0 421528 126784 165200 -1 347
349 0 421400 126868 165320 -1 348
350 0 421256 126900 165480 -1 349
351 0 421156 126900 165600 -1 350
352 0 421000 126936 165720 -1 351
353 0 420752 126928 165880 -1 352
354 0 420580 126876 166000 -1 353
355 0 420456 126784 166160 -1 354
356 0 420370 126738 166280 -1 355
357 0 420242 126690 166360 -1 356
358 0 420086 126678 166520 -1 357
359 0 420002 126686 166640 -1 358
360 0 419882 126674 166760 -1 359
361 0 419742 126666 166880 -1 360
362 0 419506 126618 167040 -1 361
363 0 419382 126618 167200 -1 362
364 0 419286 126590 167360 -1 363
365 0 419186 126514 167480 -1 364
366 0 419086 126478 167600 -1 365
367 0 419006 126478 167760 -1 366
368 0 418902 126434 167880 -1 367
369 0 418790 126374 168000 -1 368
370 0 418710 126294 168120 -1 369
371 0 418570 126254 168240 -1 370
372 0 418410 126202 168360 -1 371
373 0 418308 126136 168480 -1 372
374 0 418212 126136 168640 -1 373
375 0 418036 126104 168800 -1 374
376 0 417816 126064 168960 -1 375
377 0 417724 125992 169120 -1 376
378 0 417714.66 125985.336 169160 -1 377
379 0 417696 125972 169240 -1 378
380 0 417608 125948 169400 -1 379
381 0 417540 125892 169560 -1 380
382 0 417520 125948 169760 -1 381
383 0 417512 126016 169920 -1 382
384 0 417472 126012 170080 -1 383
385 0 417416 126096 170240 -1 384
386 0 417400 126080 170400 -1 385
387 0 417356 126080 170560 -1 386
388 0 417304 126120 170720 -1 387
389 0 417240 126160 170880 -1 388
390 0 417180 126204 171040 -1 389
391 0 417088 126184 171200 -1 390
392 0 417048 126136 171360 -1 391
393 0 416972 126076 171480 -1 392
394 0 416920 126048 171600 -1 393
395 0 416920 126096 171760 -1 394
396 0 416920 126096 171960 -1 395
397 0 416828 126100 172120 -1 396
398 0 416788 126084 172280 -1 397
399 0 416748 126064 172440 -1 398
400 0 416772 126008 172560 -1 399
401 0 416820 125976 172680 -1 400
402 0 416804 125852 172800 -1 401
403 0 416824 125732 172920 -1 402
404 0 416796 125668 173040 -1 403
405 0 416704 125572 173160 -1 404
406 0 416558 125410 173280 -1 405
407 0 416490 125210 173400 -1 406
408 0 416454 125006 173520 -1 407
409 0 416486 124926 173640 -1 408
410 0 416456 124840 173760 -1 409
411 0 416476 124728 173880 -1 410
412 0 416460 124640 174040 -1 411
413 0 416448 124588 174240 -1 412
414 0 416464 124540 174400 -1 413
415 0 416480 124484 174560 -1 414
416 0 416428 124440 174720 -1 415
417 0 416440 124376 174840 -1 416
418 0 416432 124296 174960 -1 417
419 0 416372 124140 175080 -1 418
420 0 416402 123918 175200 -1 419
421 0 416406 123686 175320 -1 420
422 0 416346 123558 175440 -1 421
423 0 416274 123426 175600 -1 422
424 0 416188 123308 175720 -1 423
425 0 416124 123216 175800 -1 424
426 0 416052 123064 175880 -1 425
427 0 415980 122940 175960 -1 426
428 0 415912 122812 176040 -1 427
429 0 415824 122696 176120 -1 428
430 0 415768 122580 176200 -1 429
431 0 415720 122468 176280 -1 430
432 0 415764 122280 176400 -1 431
433 0 415834 122122 176520 -1 432
434 0 415910 121914 176640 -1 433
435 0 415906 121814 176760 -1 434
436 0 415978 121734 176880 -1 435
437 0 416028 121588 177000 -1 436
438 0 416068 121520 177120 -1 437
439 0 416036 121392 177240 -1 438
440 0 416024 121244 177320 -1 439
441 0 415972 121076 177440 -1 440
442 0 415980 121024 177520 -1 441
443 0 415996 120976 177600 -1 442
444 0 415888 120856 177680 -1 443
445 0 415846 120746 177760 -1 444
446 0 415930 120502 177840 -1 445
447 0 415974 120202 177920 -1 446
448 0 415918 119982 178000 -1 447
449 0 415886 119846 178080 -1 448
450 0 415892 119806 178120 -1 449
451 0 415898 119766 178160 -1 450
452 0 415888 119664 178240 -1 451
453 0 415920 119384 178360 -1 452
454 0 415856 119280 178480 -1 453
455 0 415816 119140 178560 -1 454
456 0 415744 118984 178640 -1 455
457 0 415684 118848 178720 -1 456
458 0 415674 118766 178800 -1 457
459 0 415670 118586 178880 -1 458
460 0 415594 118390 179000 -1 459
461 0 415514 118326 179080 -1 460
462 0 415370 118286 179160 -1 461
463 0 415074 118118 179240 -1 462
464 0 414850 118002 179320 -1 463
465 0 414674 117834 179440 -1 464
466 0 414482 117774 179520 -1 465
467 0 414256 117632 179600 -1 466
468 0 413916 117332 179680 -1 467
469 0 413498 116994 179720 -1 468
470 0 412870 116686 179800 -1 469
471 0 412738 116598 179880 -1 470
472 0 412450 116610 179960 -1 471
473 0 412278 116614 180040 -1 472
474 0 412174 116718 180120 -1 473
475 0 412050 116790 180200 -1 474
476 0 411918 116926 180280 -1 475
477 0 411786 117078 180360 -1 476
478 0 411722 117170 180440 -1 477
479 0 411654 117226 180520 -1 478
480 0 411688 117428 180640 -1 479
481 0 411652 117524 180720 -1 480
482 0 411620 117644 180840 -1 481
483 0 411636 117780 180920 -1 482
484 0 411732 117956 181000 -1 483
485 0 411720 118148 181080 -1 484
486 0 411694 118266 181160 -1 485
487 0 411710 118490 181240 -1 486
488 0 411514 118774 181320 -1 487
489 0 411562 118950 181440 -1 488
490 0 411502 119122 181560 -1 489
491 0 411402 119286 181680 -1 490
492 0 411388 119408 181800 -1 491
493 0 411332 119464 181920 -1 492
494 0 411248 119796 182040 -1 493
495 0 411284 119516 182200 -1 494
496 0 411272 119480 182360 -1 495
497 0 411200 119548 182480 -1 496
498 0 411132 119612 182640 -1 497
499 0 411104 119532 182800 -1 498
500 0 411144 119596 182960 -1 499
501 0 411188 119736 183120 -1 500
502 0 411112 119876 183240 -1 501
503 0 411136 120104 183360 -1 502
504 0 411138 120294 183480 -1 503
505 0 411206 120450 183600 -1 504
506 0 411234 120594 183680 -1 505
507 0 411282 120694 183760 -1 506
508 0 411342 120766 183840 -1 507
509 0 411406 120898 183920 -1 508
510 0 411454 121006 184000 -1 509
511 0 411648 121256 184080 -1 510
512 0 411816 121492 184160 -1 511
513 0 411996 121744 184280 -1 512
514 0 412044 121932 184360 -1 513
515 0 412068 122088 184480 -1 514
516 0 412154 122294 184600 -1 515
517 0 412210 122450 184760 -1 516
518 0 412270 122594 184880 -1 517
519 0 412346 122782 185000 -1 518
520 0 412362 122898 185120 -1 519
521 0 412510 123014 185240 -1 520
522 0 412558 123146 185360 -1 521
523 0 412594 123250 185440 -1 522
524 0 412676 123344 185520 -1 523
525 0 412724 123556 185600 -1 524
526 0 412732 123708 185720 -1 525
527 0 412772 123876 185840 -1 526
528 0 412876 124064 185960 -1 527
529 0 412892 124132 186080 -1 528
530 0 412924 124252 186160 -1 529
531 0 412876 124428 186280 -1 530
532 0 412900 124540 186400 -1 531
533 0 412856 124588 186520 -1 532
534 0 412884 124596 186640 -1 533
535 0 412872 124580 186760 -1 534
536 0 412878.66 124578.664 186800 -1 535
537 0 412892 124576 186880 -1 536
538 0 412836 124608 187000 -1 537
539 0 412816 124568 187120 -1 538
540 0 413024 124632 187240 -1 539
541 0 413180 124660 187160 -1 540
542 0 413800 124736 187120 -1 541
543 0 413968 124796 187040 -1 542
544 0 414144 124852 186960 -1 543
545 0 414400 124864 186880 -1 544
546 0 414676 124940 186760 -1 545
547 0 414962 124942 186680 -1 546
548 0 415326 124882 186600 -1 547
549 0 415554 124842 186520 -1 548
550 0 415906 124742 186440 -1 549
551 0 416350 124546 186400 -1 550
552 0 417004 124236 186360 -1 551
553 0 418108 124264 186320 -1 552
554 0 418590 124154 186240 -1 553
555 0 419450 123838 186160 -1 554
556 0 420226 123666 186080 -1 555
557 0 420972 123552 185960 -1 556
558 0 421110 123462 185800 -1 557
559 0 421302 123486 185640 -1 558
560 0 421414 123534 185520 -1 559
561 0 421530 123482 185400 -1 560
562 0 421546 123438 185280 -1 561
563 0 421726 123354 185160 -1 562
564 0 421842 123318 185120 -1 563
565 0 421958 123314 185040 -1 564
566 0 422066 123298 184960 -1 565
567 0 422230 123194 184840 -1 566
568 0 422358 123122 184720 -1 567
569 0 422482 123098 184640 -1 568
570 0 422686 123094 184560 -1 569
571 0 423378 123126 184520 -1 570
572 0 423492 123072 184440 -1 571
573 0 423736 123032 184360 -1 572
574 0 423876 122932 184280 -1 573
575 0 424000 122832 184200 -1 574
576 0 425140 122260 184120 -1 575
577 0 425282 122306 184200 -1 576
578 0 425458 122418 184240 -1 577
579 0 425634 122530 184280 -1 578
580 0 425712 122688 184360 -1 579
581 0 425740 122776 184400 -1 580
582 0 425414 122966 184480 -1 581
583 0 425390 123130 184560 -1 582
584 0 425614 123354 184640 -1 583
585 0 426034 123398 184720 -1 584
586 0 426098 123418 184800 -1 585
587 0 426182 123518 184920 -1 586
588 0 426346 123658 185040 -1 587
589 0 426450 123694 185080 -1 588
590 0 426009 122909.664 184240 -1 578
591 0 426013 122773.664 184120 -1 590
592 0 425677 123172 184120 -1 591
593 0 425697 123094 184080 -1 592
594 0 425765 123098 184040 -1 593
595 0 425873 122962 184000 -1 594
596 0 425879 122908 183920 -1 595
597 0 425869 122894 183840 -1 596
598 0 425881 122810 183760 -1 597
599 0 425777 122718 183680 -1 598
600 0 425863 122704 183640 -1 599
601 0 425979 122660 183600 -1 600
602 0 426041 122614 183560 -1 601
603 0 426113 122558 183480 -1 602
604 0 426119 122536 183400 -1 603
605 0 426145 122538 183360 -1 604
606 0 426175 122532 183320 -1 605
607 0 426299 122572 183240 -1 606
608 0 425204 122176 184040 -1 576
609 0 425368 121456 184040 -1 608
610 0 425720 121000 184000 -1 609
611 0 425784 120896 183920 -1 610
612 0 425948 120668 183840 -1 611
613 0 425982 120498 183760 -1 612
614 0 426030 120302 183680 -1 613
615 0 426062 120082 183600 -1 614
616 0 426070 119974 183520 -1 615
617 0 426182 119854 183400 -1 616
618 0 426298 119774 183280 -1 617
619 0 426406 119762 183160 -1 618
620 0 426522 119746 183040 -1 619
621 0 426646 119822 182920 -1 620
622 0 426706 119922 182800 -1 621
623 0 426758 120054 182680 -1 622
624 0 426850 120142 182600 -1 623
625 0 426842 120250 182520 -1 624
626 0 426874 120306 182440 -1 625
627 0 426978 120382 182360 -1 626
628 0 427186 120474 182280 -1 627
629 0 427334 120558 182200 -1 628
630 0 427482 120666 182120 -1 629
631 0 427612 120752 182040 -1 630
632 0 427720 120860 181960 -1 631
633 0 427820 120896 181880 -1 632
634 0 427884 120984 181760 -1 633
635 0 427992 121048 181680 -1 634
636 0 428088 121156 181600 -1 635
637 0 428150 121254 181520 -1 636
638 0 428202 121298 181440 -1 637
639 0 428238 121334 181400 -1 638
640 0 428318 121386 181320 -1 639
641 0 428414 121326 181200 -1 640
642 0 428430 121442 181080 -1 641
643 0 428530 121606 181000 -1 642
644 0 428630 121662 180920 -1 643
645 0 428722 121730 180880 -1 644
646 0 428814 121798 180840 -1 645
647 0 428936 121856 180760 -1 646
648 0 428996 121844 180680 -1 647
649 0 429017.34 121841.336 180600 -1 648
650 0 429028 121840 180560 -1 649
651 0 429056 121788 180480 -1 650
652 0 429776 121844 180480 -1 651
653 0 429912 121892 180280 -1 652
654 0 430112 121964 180200 -1 653
655 0 430184 121992 180120 -1 654
656 0 430460 122104 180040 -1 655
657 0 430744 122372 180000 -1 656
658 0 431104 122692 179960 -1 657
659 0 431518 123230 179960 -1 658
660 0 431610 123354 179880 -1 659
661 0 431770 123438 179800 -1 660
662 0 431922 123550 179680 -1 661
663 0 431970 123622 179600 -1 662
664 0 432052 123720 179480 -1 663
665 0 432108 123792 179400 -1 664
666 0 432184 123888 179280 -1 665
667 0 432320 124168 179200 -1 666
668 0 432732 124484 179160 -1 667
669 0 432972 124692 179080 -1 668
670 0 433288 125048 179000 -1 669
671 0 433900 125296 178880 -1 670
672 0 434206 125362 178800 -1 671
673 0 434434 125426 178720 -1 672
674 0 434878 125606 178640 -1 673
675 0 434982 125790 178560 -1 674
676 0 435250 126030 178480 -1 675
677 0 435686 126338 178400 -1 676
678 0 435788 126412 178320 -1 677
679 0 435860 126476 178240 -1 678
680 0 435972 126604 178120 -1 679
681 0 436120 126720 178000 -1 680
682 0 436252 126868 177920 -1 681
683 0 436372 127012 177840 -1 682
684 0 436512 127048 177760 -1 683
685 0 436572 127236 177680 -1 684
686 0 436856 127264 177600 -1 685
687 0 437440 127240 177480 -1 686
688 0 437828 127480 177480 -1 687
689 0 438084 127580 177600 -1 688
690 0 439162 128070 177680 -1 689
691 0 439238 128034 177840 -1 690
692 0 439194 128118 178040 -1 691
693 0 439446 128086 178120 -1 692
694 0 439422 128042 178200 -1 693
695 0 439238 128266 177560 -1 690
696 0 439346 128246 177480 -1 695
697 0 439342 128264 177440 -1 696
698 0 440328 127932 177440 -1 697
699 0 440376 127920 177560 -1 698
700 0 440366 127706 177640 -1 699
701 0 440320 127624 177720 -1 700
702 0 440330 127462 177800 -1 701
703 0 440312 127432 177840 -1 702
704 0 440572 128200 177560 -1 699
705 0 439338 128282 177400 -1 697
706 0 439338 128322 177320 -1 705
707 0 439498 128378 177200 -1 706
708 0 439498 128442 177160 -1 707
709 0 439314 129046 177120 -1 708
710 0 439506 129070 177040 -1 709
711 0 439568 129076 176960 -1 710
712 0 439480 129148 176880 -1 711
713 0 440104 129000 177040 -1 711
714 0 440100 129104 177240 -1 713
715 0 439092 129060 177280 -1 709
716 0 438972 129068 177440 -1 715
717 0 438956 129028 177600 -1 716
718 0 439010 129338 177600 -1 717
719 0 438964 129406 177560 -1 718
720 0 438968 129450 177520 -1 719
721 0 438916 129506 177480 -1 720
722 0 438896 129526 177440 -1 721
723 0 438904 129534 177400 -1 722
724 0 439020 128932 177760 -1 717
725 0 439028 128992 177880 -1 724
726 0 439032 129020 177960 -1 725
727 0 439784 128144 177000 -1 708
728 0 440416 127744 176920 -1 727
729 0 440740 127328 176880 -1 728
730 0 441170 127218 176840 -1 729
731 0 441510 126630 176800 -1 730
732 0 441860 126816 176840 -1 731
733 0 441880 126968 176960 -1 732
734 0 441880 127112 177120 -1 733
735 0 441872 127288 177280 -1 734
736 0 441842 127778 177320 -1 735
737 0 441852 127844 177160 -1 736
738 0 441838 127966 177000 -1 737
739 0 441884 128012 176960 -1 738
740 0 441656 127836 176960 -1 739
741 0 441558 127826 176880 -1 740
742 0 441718 128214 176840 -1 739
743 0 441732 128156 176760 -1 742
744 0 441702 128218 176720 -1 743
745 0 442040 128096 176720 -1 744
746 0 441822 128658 176680 -1 745
747 0 442090 128226 176640 -1 746
748 0 442142 128226 176600 -1 747
749 0 442074 128354 176560 -1 748
750 0 442430 128218 176480 -1 749
751 0 442336 128368 176400 -1 750
752 0 442374 128422 176320 -1 751
753 0 442378 128550 176200 -1 752
754 0 442394 128686 176080 -1 753
755 0 442570 128766 176000 -1 754
756 0 442642 128834 175880 -1 755
757 0 442850 129002 175760 -1 756
758 0 442958 129074 175720 -1 757
759 0 443090 129110 175560 -1 758
760 0 443234 129118 175520 -1 759
761 0 443296 129168 175480 -1 760
762 0 441428 128724 176680 -1 744
763 0 441664 128248 176640 -1 762
764 0 441684 128256 176600 -1 763
765 0 441516 128376 176560 -1 764
766 0 441692 128260 176520 -1 765
767 0 441862 127194 177440 -1 735
768 0 441788 127108 177600 -1 767
769 0 441718 127174 177640 -1 768
770 0 441684 127128 177720 -1 769
771 0 441678 127066 177800 -1 770
772 0 441612 127056 177920 -1 771
773 0 441542 127042 177960 -1 772
774 0 441374 127062 178000 -1 773
775 0 441268 127088 178040 -1 774
776 0 441182 127070 178120 -1 775
777 0 441108 127056 178200 -1 776
778 0 441090 127118 178280 -1 777
779 0 441062 127162 178360 -1 778
780 0 441068 127084 178400 -1 779
781 0 441774 126606 176760 -1 731
782 0 442406 126162 176680 -1 781
783 0 442562 125974 176560 -1 782
784 0 442612 125976 176440 -1 783
785 0 443428 125608 176400 -1 784
786 0 443756 125444 176320 -1 785
787 0 444192 125232 176280 -1 786
788 0 444468 125200 176200 -1 787
789 0 444632 125124 176120 -1 788
790 0 444846 125006 176040 -1 789
791 0 444686 124910 176200 -1 790
792 0 444626 124830 176280 -1 791
793 0 444406 124602 176360 -1 792
794 0 444206 124474 176440 -1 793
795 0 443790 124230 176440 -1 794
796 0 443738 124246 176560 -1 795
797 0 443630 124306 176680 -1 796
798 0 443834 123906 176800 -1 797
799 0 443796.66 123948.664 176840 -1 798
800 0 443722 124034 176920 -1 799
801 0 443682 124038 177000 -1 800
802 0 443618 123938 177120 -1 801
803 0 443546 123878 177240 -1 802
804 0 443430 123822 177360 -1 803
805 0 442896 123544 177360 -1 804
806 0 442300 123716 177320 -1 805
807 0 441794 123818 177240 -1 806
808 0 441948 123728 177400 -1 807
809 0 441406 123810 177240 -1 807
810 0 441386 123778 177320 -1 809
811 0 443382 123806 177480 -1 804
812 0 443318 123698 177600 -1 811
813 0 443290 123682 177680 -1 812
814 0 443266 123670 177760 -1 813
815 0 445108 124996 175920 -1 790
816 0 445280 125076 175800 -1 815
817 0 445504 125232 175720 -1 816
818 0 445560 125312 175640 -1 817
819 0 445614 125366 175600 -1 818
820 0 445668 125420 175560 -1 819
821 0 445872 125520 175480 -1 820
822 0 445920 125656 175400 -1 821
823 0 446476 125744 175240 -1 822
824 0 446704 125900 175120 -1 823
825 0 446924 125888 175040 -1 824
826 0 447180 125836 174920 -1 825
827 0 447276 125740 174800 -1 826
828 0 447412 125732 174680 -1 827
829 0 442580 125792 176760 -1 782
830 0 442592 125764 176880 -1 829
831 0 442624 125712 176960 -1 830
832 0 442620 125728 177000 -1 831
833 0 428840 122272 180600 -1 649
834 0 428496 122888 180680 -1 833
835 0 428108 123292 180720 -1 834
836 0 427294 123846 180640 -1 835
837 0 427240 123836 180520 -1 836
838 0 427088 123848 180400 -1 837
839 0 427010 123846 180280 -1 838
840 0 426790 123882 180160 -1 839
841 0 426592 123896 180120 -1 840
842 0 426394 123910 180080 -1 841
843 0 426382 123890 180000 -1 842
844 0 426334 123902 179880 -1 843
845 0 426366 123914 179760 -1 844
846 0 426430 123898 179640 -1 845
847 0 425269 123995 180120 -1 841
848 0 424865 124011 180240 -1 847
849 0 424033 124387 180200 -1 848
850 0 424103 124229 180120 -1 849
851 0 423653 124315 180040 -1 850
852 0 423567 124345 179960 -1 851
853 0 423253 124275 179840 -1 852
854 0 422767 124409 179800 -1 853
855 0 422421 124519 179680 -1 854
856 0 422027 124613 179520 -1 855
857 0 421941 124731 179360 -1 856
858 0 421697 124887 179200 -1 857
859 0 421355 125125 179080 -1 858
860 0 421199 125153 178880 -1 859
861 0 421113 125127 178800 -1 860
862 0 421087 125201 178680 -1 861
863 0 420921 125307 178440 -1 862
864 0 420937 125343 178360 -1 863
865 0 420803 125661 178240 -1 864
866 0 420813 125815 178040 -1 865
867 0 420855 125933 177880 -1 866
868 0 420711 126249 177640 -1 867
869 0 420525 126447 177480 -1 868
870 0 420303 126537 177360 -1 869
871 0 420093 126551 177240 -1 870
872 0 419839 126477 177040 -1 871
873 0 419777 126575 176880 -1 872
874 0 419767 126501 176680 -1 873
875 0 419333 126559 176560 -1 874
876 0 419311 126681 176360 -1 875
877 0 412976 124636 187320 -1 540
878 0 413000 124668 187400 -1 877
879 0 413006 124730 187520 -1 878
880 0 413046 124910 187600 -1 879
881 0 413010 125054 187680 -1 880
882 0 412946 125178 187760 -1 881
883 0 412850 125350 187840 -1 882
884 0 412694 125474 187920 -1 883
885 0 412566 125566 188000 -1 884
886 0 412406 125650 188080 -1 885
887 0 412210 125698 188200 -1 886
888 0 412126 125782 188320 -1 887
889 0 411944 125900 188400 -1 888
890 0 411804 126048 188520 -1 889
891 0 411580 126456 188640 -1 890
892 0 411548 126808 188720 -1 891
893 0 412034 127022 188800 -1 892
894 0 412626 127022 188720 -1 893
895 0 412670 126950 188640 -1 894
896 0 413578 127082 188640 -1 895
897 0 413786 127178 188720 -1 896
898 0 414818 127138 188640 -1 897
899 0 414908 127120 188680 -1 898
900 0 414912 127104 188720 -1 899
901 0 414916 127092 188800 -1 900
902 0 415056 126988 188880 -1 901
903 0 415660 126468 188640 -1 898
904 0 415916 126148 188680 -1 903
905 0 416016 126084 188600 -1 904
906 0 413570 126350 188640 -1 895
907 0 414026 126170 188720 -1 906
908 0 414246 126054 188800 -1 907
909 0 414454 125906 188880 -1 908
910 0 415114 125270 188880 -1 909
911 0 415166 125318 189000 -1 910
912 0 415214 125338 189160 -1 911
913 0 415230 125258 189280 -1 912
914 0 415314 125046 189360 -1 913
915 0 415170 124978 189480 -1 914
916 0 415070 124938 189600 -1 915
917 0 414938 124910 189800 -1 916
918 0 414706 124866 189880 -1 917
919 0 414450 124866 190000 -1 918
920 0 414386 124802 190160 -1 919
921 0 414354 124791.336 190200 -1 920
922 0 414290 124770 190280 -1 921
923 0 414122 124638 190440 -1 922
924 0 414130 124650 190600 -1 923
925 0 414166 124558 190720 -1 924
926 0 414182 124654 190880 -1 925
927 0 414106 124654 191040 -1 926
928 0 414106 124650 191160 -1 927
929 0 414030 124546 191280 -1 928
930 0 413526 124790 191320 -1 929
931 0 412946 124930 191400 -1 930
932 0 412826 125014 191440 -1 931
933 0 412658 125070 191520 -1 932
934 0 412562 125262 191560 -1 933
935 0 412510 125454 191440 -1 934
936 0 412554 125570 191320 -1 935
937 0 412562 125606 191240 -1 936
938 0 412814 125950 191160 -1 937
939 0 412850 126046 191080 -1 938
940 0 412986 126458 191160 -1 939
941 0 413203 126677 191240 -1 940
942 0 413278 127112 191160 -1 941
943 0 413336 127166 191240 -1 942
944 0 414024 127286 191240 -1 943
945 0 414056 127268 191120 -1 944
946 0 413342.66 127121.336 191280 -1 943
947 0 413392 127158 191360 -1 946
948 0 413440 127190 191440 -1 947
949 0 413480 127238 191560 -1 948
950 0 413564 127302 191680 -1 949
951 0 413388 127418 191840 -1 950
952 0 413348 127522 191920 -1 951
953 0 413308 127594 192000 -1 952
954 0 413280 127698 192120 -1 953
955 0 413340 127778 192200 -1 954
956 0 413164 127842 192280 -1 955
957 0 413016 127874 192400 -1 956
958 0 412838 127996 192480 -1 957
959 0 412782 128036 192560 -1 958
960 0 414020 127462 191800 -1 950
961 0 414138 127608 191880 -1 960
962 0 414070 127624 192000 -1 961
963 0 414002 127572 192160 -1 962
964 0 414002 127636 192280 -1 963
965 0 414540 127510 191440 -1 948
966 0 414938 127848 191440 -1 965
967 0 415178 127972 191320 -1 966
968 0 413400 127178 191280 -1 943
969 0 413720 127570 191280 -1 968
970 0 413700 127922 191240 -1 969
971 0 413736 127828 191120 -1 970
972 0 413797.06 127774.76 191000 -1 971
973 0 413776 127724 190840 -1 972
974 0 413804 127656 190640 -1 973
975 0 413744 127620 190520 -1 974
976 0 413776 127624 190320 -1 975
977 0 413652 127960 190280 -1 976
978 0 413668 128088 190240 -1 977
979 0 411930 127324 191160 -1 942
980 0 411670 127560 191240 -1 979
981 0 411565 127559 191280 -1 980
982 0 411458 127576 191360 -1 981
983 0 411254 127664 191480 -1 982
984 0 410838 127928 191560 -1 983
985 0 410406 128034 191640 -1 984
986 0 410262 128078 191720 -1 985
987 0 410058 128158 191800 -1 986
988 0 409858 128278 191880 -1 987
989 0 409738 128454 191960 -1 988
990 0 409334 128702 192080 -1 989
991 0 409290 128718 192120 -1 990
992 0 411803 127341 191240 -1 979
993 0 411801 127347 191280 -1 992
994 0 413256 127062 191120 -1 942
995 0 412968 126974 191040 -1 994
996 0 412940 126894 190920 -1 995
997 0 413056 126950 190840 -1 996
998 0 413100 126934 190800 -1 997
999 0 412830 126012 191000 -1 939
1000 0 412442 125242 191680 -1 934
1001 0 412302 125274 191800 -1 1000
1002 0 412126 125318 191960 -1 1001
1003 0 411930 125462 192120 -1 1002
1004 0 411770 125570 192240 -1 1003
1005 0 411570 125598 192360 -1 1004
1006 0 411590 125626 192440 -1 1005
1007 0 411554 125662 192560 -1 1006
1008 0 411486 125686 192720 -1 1007
1009 0 411426 125726 192840 -1 1008
1010 0 411354 125802 192920 -1 1009
1011 0 411270 125950 193000 -1 1010
1012 0 411262 126094 193040 -1 1011
1013 0 411214 126198 193080 -1 1012
1014 0 411094 126430 193200 -1 1013
1015 0 411030 126578 193320 -1 1014
1016 0 410946 126834 193400 -1 1015
1017 0 410886 127022 193520 -1 1016
1018 0 410822 127338 193600 -1 1017
1019 0 410806 127558 193680 -1 1018
1020 0 410754 127590 193760 -1 1019
1021 0 410694 127634 193880 -1 1020
1022 0 410669.8 127622.4 194000 -1 1021
1023 0 410618 127698 194080 -1 1022
1024 0 410666 127698 194160 -1 1023
1025 0 410678 127702 194280 -1 1024
1026 0 410582 127714 194360 -1 1025
1027 0 410656.66 128708 194360 -1 1026
1028 0 410428.66 128822 194440 -1 1027
1029 0 410052.66 129022 194440 -1 1028
1030 0 409666.6 129114.375 194440 -1 1029
1031 0 409727.34 129120.664 194400 -1 1030
1032 0 409847.62 129134.17 194320 -1 1031
1033 0 409833.5 129168.11 194280 -1 1032
1034 0 409513.72 129118.914 194480 -1 1030
1035 0 409392.25 129182.25 194520 -1 1034
1036 0 409276.28 129329.33 194560 -1 1035
1037 0 409225.38 129383.07 194600 -1 1036
1038 0 409233.84 129391.555 194640 -1 1037
1039 0 411208.66 128838 194360 -1 1027
1040 0 411229 128972 194440 -1 1039
1041 0 411345 128972 194520 -1 1040
1042 0 411467 128956 194560 -1 1041
1043 0 411465 129128 194600 -1 1042
1044 0 411680 129224 194640 -1 1043
1045 0 411768 129180 194720 -1 1044
1046 0 411150 129460 194440 -1 1040
1047 0 410594 127658 194400 -1 1026
1048 0 410562 127526 194520 -1 1047
1049 0 410586 127454 194560 -1 1048
1050 0 410458 127426 194680 -1 1049
1051 0 410234 127014 194720 -1 1050
1052 0 410162 126722 194760 -1 1051
1053 0 410117.8 126597.41 194800 -1 1052
1054 0 410462 127426 194760 -1 1050
1055 0 410126 127974 194760 -1 1054
1056 0 409854 128174 194760 -1 1055
1057 0 409806 128290 194800 -1 1056
1058 0 409782 128286 194880 -1 1057
1059 0 409786 128322 194920 -1 1058
1060 0 410486 127470 194840 -1 1054
1061 0 410502 127530 194960 -1 1060
1062 0 410330 127822 194960 -1 1061
1063 0 410390 128058 195040 -1 1062
1064 0 410371.6 128078 195080 -1 1063
1065 0 410298 128158 195240 -1 1064
1066 0 410318 128114 195360 -1 1065
1067 0 410326 128102 195480 -1 1066
1068 0 410358.7 128146.74 195520 -1 1067
1069 0 410410 128198 195600 -1 1068
1070 0 410426 128130 195680 -1 1069
1071 0 410470 127878 195760 -1 1070
1072 0 410698 127498 195040 -1 1061
1073 0 410926 127438 195120 -1 1072
1074 0 410910 127450 195240 -1 1073
1075 0 411006 127414 195320 -1 1074
1076 0 411468.66 127964 193760 -1 1020
1077 0 411572.66 128116 193680 -1 1076
1078 0 411676.66 128264 193600 -1 1077
1079 0 411865 128398 193520 -1 1078
1080 0 411969 128386 193440 -1 1079
1081 0 412005 128394 193400 -1 1080
1082 0 410830 128532.664 193760 -1 1020
1083 0 411094 128752.664 193680 -1 1082
1084 0 411266 128844.664 193600 -1 1083
1085 0 411326 128776.664 193520 -1 1084
1086 0 410186 128156.664 193680 -1 1019
1087 0 409786 128216.664 193600 -1 1086
1088 0 409418 128272.664 193560 -1 1087
1089 0 409234 128272.664 193480 -1 1088
1090 0 411070 126018 192360 -1 1005
1091 0 410846 126114 192320 -1 1090
1092 0 410826 126630 192320 -1 1091
1093 0 410862 126634 192240 -1 1092
1094 0 410522 127030 192240 -1 1093
1095 0 410562 126998 192160 -1 1094
1096 0 410690 126970 192000 -1 1095
1097 0 410774 126938 191880 -1 1096
1098 0 411164 126832 191800 -1 1097
1099 0 410214 127222 191840 -1 1097
1100 0 410106 127350 191760 -1 1099
1101 0 410102 127378 191720 -1 1100
1102 0 410418 127138 192320 -1 1094
1103 0 410410 127266 192480 -1 1102
1104 0 410384 127318 192520 -1 1103
1105 0 410358 127370 192560 -1 1104
1106 0 410314 127394 192600 -1 1105
1107 0 410186 127514 192720 -1 1106
1108 0 410086 127554 192800 -1 1107
1109 0 409958 127606 192880 -1 1108
1110 0 409698 127650 192960 -1 1109
1111 0 409586 127918 193000 -1 1110
1112 0 409310 128170 193040 -1 1111
1113 0 409254 128186 193080 -1 1112
1114 0 410590 126010 192320 -1 1091
1115 0 410502 126026 192400 -1 1114
1116 0 411154 126098 192400 -1 1090
1117 0 414286 124162 191320 -1 929
1118 0 414450 124102 191400 -1 1117
1119 0 414590 124046 191560 -1 1118
1120 0 414662 124050 191760 -1 1119
1121 0 414734 124098 191880 -1 1120
1122 0 414758 124114 191920 -1 1121
1123 0 414666 124210 192040 -1 1122
1124 0 414622 124298 192120 -1 1123
1125 0 414642 124370 192160 -1 1124
1126 0 415482 124710 192160 -1 1125
1127 0 416219 125367 192160 -1 1126
1128 0 416282 125342 192040 -1 1127
1129 0 416282 125342 192000 -1 1128
1130 0 416282 125342 191960 -1 1129
1131 0 416446 125394 191840 -1 1130
1132 0 416810 125838 191840 -1 1131
1133 0 417202 126362 191800 -1 1132
1134 0 417534 126510 191880 -1 1133
1135 0 417722 126562 191960 -1 1134
1136 0 417714 126588.664 192040 -1 1135
1137 0 417710 126602 192080 -1 1136
1138 0 417782 126650 192240 -1 1137
1139 0 417784.66 126674 192280 -1 1138
1140 0 417790 126722 192360 -1 1139
1141 0 417758 126878 192480 -1 1140
1142 0 417722 126970 192600 -1 1141
1143 0 417618 127066 192680 -1 1142
1144 0 417458 127126 192800 -1 1143
1145 0 417442 127178 192920 -1 1144
1146 0 417282 127170 193000 -1 1145
1147 0 417252 127187 193120 -1 1146
1148 0 417126 126945 193160 -1 1147
1149 0 417016 126957 193200 -1 1148
1150 0 417014 126914 193280 -1 1149
1151 0 417090 126892 193360 -1 1150
1152 0 417208 127287 193200 -1 1147
1153 0 417184 127388 193240 -1 1152
1154 0 416998 127962 192920 -1 1145
1155 0 416858 128402 192840 -1 1154
1156 0 416818 128450 192800 -1 1155
1157 0 416770 128498 192760 -1 1156
1158 0 416714 128506 192680 -1 1157
1159 0 416766 128531 192600 -1 1158
1160 0 417946 126058 192280 -1 1139
1161 0 418254 125922 192240 -1 1160
1162 0 418362 125874 192160 -1 1161
1163 0 418546 125798 192080 -1 1162
1164 0 418632 125793 192000 -1 1163
1165 0 418704 125897 191920 -1 1164
1166 0 418994 125825 191840 -1 1165
1167 0 419072 125753 191800 -1 1166
1168 0 419116 125741 191760 -1 1167
1169 0 419160 125701 191680 -1 1168
1170 0 419246 125721 191600 -1 1169
1171 0 419364 125705 191480 -1 1170
1172 0 419400 125657 191360 -1 1171
1173 0 419492 125593 191280 -1 1172
1174 0 419540 125497 191240 -1 1173
1175 0 417782.44 126963.555 192040 -1 1136
1176 0 417882.44 126979.555 191920 -1 1175
1177 0 417954.44 127051.555 191800 -1 1176
1178 0 417982.44 127159.555 191680 -1 1177
1179 0 418002 127286 191600 -1 1178
1180 0 418006 127392 191520 -1 1179
1181 0 418024 127419 191480 -1 1180
1182 0 416446 125402 191760 -1 1131
1183 0 415868 125213 192000 -1 1129
1184 0 415772 125313 191920 -1 1183
1185 0 415788 125321 191880 -1 1184
1186 0 415722 125435 191840 -1 1185
1187 0 416213.34 125344 192200 -1 1127
1188 0 416202 125298 192280 -1 1187
1189 0 416206.8 125247.6 192400 -1 1188
1190 0 416210 125214 192480 -1 1189
1191 0 416242 125194 192640 -1 1190
1192 0 416290 125234 192720 -1 1191
1193 0 417010 124650 192720 -1 1192
1194 0 417138 124658 192840 -1 1193
1195 0 417446 124206 192720 -1 1193
1196 0 417562 123882 192680 -1 1195
1197 0 417674 123786 192560 -1 1196
1198 0 417818 123658 192480 -1 1197
1199 0 417974 123570 192400 -1 1198
1200 0 418202 123442 192320 -1 1199
1201 0 418386 123350 192280 -1 1200
1202 0 418682 123362 192200 -1 1201
1203 0 418990 123166 192120 -1 1202
1204 0 419098 123138 192040 -1 1203
1205 0 419234 123122 191920 -1 1204
1206 0 419386 123122 191840 -1 1205
1207 0 419530 123046 191760 -1 1206
1208 0 419602 122990 191640 -1 1207
1209 0 419626 122988.664 191600 -1 1208
1210 0 419674 122986 191520 -1 1209
1211 0 419726 122934 191440 -1 1210
1212 0 419802.8 122873.2 191280 -1 1211
1213 0 419822 122858 191240 -1 1212
1214 0 419814 122854 191160 -1 1213
1215 0 419822 122835.336 191120 -1 1214
1216 0 419838 122798 191040 -1 1215
1217 0 419838 122726 190920 -1 1216
1218 0 419922 122570 190760 -1 1217
1219 0 419926 122414 190720 -1 1218
1220 0 419902 122470 190600 -1 1219
1221 0 419818 122422 190440 -1 1220
1222 0 419858 122410 190240 -1 1221
1223 0 419854 122410 190120 -1 1222
1224 0 417421 124249 192560 -1 1195
1225 0 417195 124471 192600 -1 1224
1226 0 417139 124339 192560 -1 1225
1227 0 417168 124225 192480 -1 1226
1228 0 416342 125218 192840 -1 1192
1229 0 416418 125154 192920 -1 1228
1230 0 416478 125089 193000 -1 1229
1231 0 416580 125185 193080 -1 1230
1232 0 415430 124754 192320 -1 1126
1233 0 415362 124846 192520 -1 1232
1234 0 415186 124859.336 192600 -1 1233
1235 0 414651 124615 192600 -1 1234
1236 0 414443 124415 192680 -1 1235
1237 0 414375 124495 192760 -1 1236
1238 0 414299 124491 192840 -1 1237
1239 0 414203 124503 192920 -1 1238
1240 0 414173 124581.336 193000 -1 1239
1241 0 414519 124309 192560 -1 1235
1242 0 414679 123925 192560 -1 1241
1243 0 414667 123729 192480 -1 1242
1244 0 414715.75 123599.51 192440 -1 1243
1245 0 415098 124866 192640 -1 1234
1246 0 414950 124862 192680 -1 1245
1247 0 414782 124890 192800 -1 1246
1248 0 414818 124902 192920 -1 1247
1249 0 414874 124962 193040 -1 1248
1250 0 414597 124929.336 193120 -1 1249
1251 0 414554 124862 193240 -1 1250
1252 0 414518 124866 193400 -1 1251
1253 0 414610 124886 193520 -1 1252
1254 0 414586 124886 193680 -1 1253
1255 0 414570 124862 193840 -1 1254
1256 0 414562 124882 193920 -1 1255
1257 0 414610 124942 194040 -1 1256
1258 0 414618 124986 194200 -1 1257
1259 0 415294 125288 194200 -1 1258
1260 0 415374 125320 194080 -1 1259
1261 0 415462 125452 193960 -1 1260
1262 0 415498 125440 193880 -1 1261
1263 0 414442 125666 194280 -1 1258
1264 0 414354 126090 194200 -1 1263
1265 0 414390 126230 194120 -1 1264
1266 0 414482 126350 194040 -1 1265
1267 0 414934 126498 194040 -1 1266
1268 0 415010 126786 193960 -1 1267
1269 0 415082 126806 193880 -1 1268
1270 0 414370 126466 194000 -1 1266
1271 0 414406 126626 193920 -1 1270
1272 0 414502 126874 193840 -1 1271
1273 0 414658 127090 193800 -1 1272
1274 0 414814 127082 193720 -1 1273
1275 0 414338 126346 193800 -1 1271
1276 0 414294 126298 193720 -1 1275
1277 0 414422 125582 194400 -1 1263
1278 0 414390 125686 194480 -1 1277
1279 0 415162 126030 194480 -1 1278
1280 0 415474 126254 194560 -1 1279
1281 0 415397.66 126253.664 194600 -1 1280
1282 0 415560 124563 192040 -1 1126
1283 0 415532 124327 191920 -1 1282
1284 0 415580 124107 191880 -1 1283
1285 0 415732 124047 191760 -1 1284
1286 0 415852 124039 191640 -1 1285
1287 0 415940 124011 191560 -1 1286
1288 0 416144 123987 191480 -1 1287
1289 0 416368 123909 191400 -1 1288
1290 0 416540 123837 191280 -1 1289
1291 0 416540 123837 191160 -1 1290
1292 0 416592 123745 191080 -1 1291
1293 0 416672 123705 191000 -1 1292
1294 0 416732 123689 190920 -1 1293
1295 0 416784 123665 190880 -1 1294
1296 0 417476 123901 190880 -1 1295
1297 0 417804 123917 190920 -1 1296
1298 0 417848 124053 190960 -1 1297
1299 0 417901 124097 191040 -1 1298
1300 0 418080 124165 191160 -1 1299
1301 0 418044 124771 191200 -1 1300
1302 0 418180 124199 191240 -1 1301
1303 0 418204 124187 191280 -1 1302
1304 0 418196 124095 191400 -1 1303
1305 0 418192 124027 191560 -1 1304
1306 0 418148 124003 191720 -1 1305
1307 0 418132 124025 191760 -1 1306
1308 0 417760 123813 190800 -1 1297
1309 0 417804 123649 190720 -1 1308
1310 0 417948 123685 190680 -1 1309
1311 0 418008 123561 190600 -1 1310
1312 0 418103 123539 190520 -1 1311
1313 0 418284 123561 190480 -1 1312
1314 0 418456 123525 190360 -1 1313
1315 0 418552 123541 190280 -1 1314
1316 0 418672 123513 190200 -1 1315
1317 0 418852 123533 190000 -1 1316
1318 0 418940 123565 189920 -1 1317
1319 0 419128 123545 189840 -1 1318
1320 0 419264 123445 189800 -1 1319
1321 0 419464 123373 189720 -1 1320
1322 0 419656 123331 189680 -1 1321
1323 0 419648 123287 189600 -1 1322
1324 0 419884 123147 189600 -1 1323
1325 0 419880 123101 189520 -1 1324
1326 0 415358 125126 188760 -1 910
1327 0 416230 124686 188760 -1 1326
1328 0 416530 124526 188680 -1 1327
1329 0 417350 124002 188600 -1 1328
1330 0 418270 124350 188560 -1 1329
1331 0 418546 124498 188440 -1 1330
1332 0 418559.34 124476.664 188400 -1 1331
1333 0 418586 124434 188320 -1 1332
1334 0 418766 124394 188160 -1 1333
1335 0 419028 124352 188080 -1 1334
1336 0 419112 124376 187920 -1 1335
1337 0 418780 124440 187800 -1 1336
1338 0 418628 124500 187720 -1 1337
1339 0 418556 124544 187680 -1 1338
1340 0 418560 124504 187640 -1 1339
1341 0 419522 124448 187640 -1 1340
1342 0 419694 124264 187640 -1 1341
1343 0 419748 124260 187680 -1 1342
1344 0 419796 124224 187720 -1 1343
1345 0 419836 124240 187760 -1 1344
1346 0 419928 124248 187800 -1 1345
1347 0 419940 124236 187840 -1 1346
1348 0 419948 124264 187880 -1 1347
1349 0 418568 124424 187560 -1 1340
1350 0 418855 124877 188400 -1 1332
1351 0 418843 124941 188320 -1 1350
1352 0 418975 125029 188280 -1 1351
1353 0 419383 125243 188200 -1 1352
1354 0 419695 125639 188200 -1 1353
1355 0 419835 125763 188160 -1 1354
1356 0 419951 125883 188120 -1 1355
1357 0 419991 125901 188000 -1 1356
1358 0 419911.44 125851.32 187920 -1 1357
1359 0 419979 125857 187800 -1 1358
1360 0 420155 125855 187720 -1 1359
1361 0 420175 125769 187640 -1 1360
1362 0 420191 125653 187560 -1 1361
1363 0 420727 125223 187720 -1 1360
1364 0 420907 124929 187800 -1 1363
1365 0 420909 124909 187840 -1 1364
1366 0 421027 124719 187680 -1 1365
1367 0 420931 124539 187640 -1 1366
1368 0 420911 124889 187880 -1 1365
1369 0 421179 124733 187840 -1 1368
1370 0 421194 124719 187880 -1 1369
1371 0 421183 124688 187920 -1 1370
1372 0 421155 124652 188040 -1 1371
1373 0 421171 124604 188120 -1 1372
1374 0 421259 124456 188240 -1 1373
1375 0 421299 124436 188320 -1 1374
1376 0 421383 124476 188400 -1 1375
1377 0 421419 124452 188480 -1 1376
1378 0 421341 124462 188520 -1 1377
1379 0 421080 124531 188560 -1 1378
1380 0 420953 124636 188600 -1 1379
1381 0 420962 124657 188640 -1 1380
1382 0 420901 124858 188680 -1 1381
1383 0 420909 124904 188720 -1 1382
1384 0 420866 124853 188800 -1 1383
1385 0 420950 125137 188720 -1 1384
1386 0 420915 125110 188600 -1 1385
1387 0 421033 125380 188720 -1 1385
1388 0 421016 125493 188720 -1 1387
1389 0 421011 125697 188680 -1 1388
1390 0 420990 125722 188640 -1 1389
1391 0 421085 125897 188600 -1 1390
1392 0 421238 126044 188560 -1 1391
1393 0 421321 126097 188520 -1 1392
1394 0 421484 126118 188480 -1 1393
1395 0 421591 126179 188440 -1 1394
1396 0 421618 126218 188400 -1 1395
1397 0 421654 126232 188360 -1 1396
1398 0 421679 126223 188320 -1 1397
1399 0 421701 126211 188280 -1 1398
1400 0 421743 126225 188240 -1 1399
1401 0 421741 126291 188360 -1 1397
1402 0 422034 126284 188360 -1 1401
1403 0 421054 125393 188760 -1 1387
1404 0 421035 125408 188800 -1 1403
1405 0 421010 125439 188840 -1 1404
1406 0 420876 124757 188840 -1 1384
1407 0 420921 124702 188880 -1 1406
1408 0 420974 124661 188920 -1 1407
1409 0 421003 124684 189000 -1 1408
1410 0 420883 124845 187920 -1 1368
1411 0 420779 124677 188000 -1 1410
1412 0 420635 124849 187800 -1 1364
1413 0 420587 124737 187760 -1 1412
1414 0 421103 126267 188120 -1 1356
1415 0 419899 125841 188280 -1 1354
1416 0 420071 125869 188400 -1 1415
1417 0 420247 125883 188440 -1 1416
1418 0 420211 125889 188560 -1 1417
1419 0 419991 125831 188600 -1 1418
1420 0 420015 125621 188600 -1 1419
1421 0 419907 125837 188640 -1 1419
1422 0 419911 125917 188720 -1 1421
1423 0 419899 125945 188800 -1 1422
1424 0 420675 125725 188440 -1 1417
1425 0 420635 125493 188480 -1 1424
1426 0 420899 125433 188480 -1 1425
1427 0 421243 125349 188520 -1 1426
1428 0 421347 125213 188600 -1 1427
1429 0 418466 124606 188680 -1 1330
1430 0 418366 124670 188800 -1 1429
1431 0 417994 124934 188880 -1 1430
1432 0 418362 124694 188920 -1 1430
1433 0 418414 124746 189040 -1 1432
1434 0 418490 124858 189200 -1 1433
1435 0 418470 124982 189280 -1 1434
1436 0 415410 125054 188600 -1 1326
1437 0 415486 124994 188560 -1 1436
1438 0 415594 124962 188480 -1 1437
1439 0 415938 124954 188400 -1 1438
1440 0 413750 126251.5 188440 -1 906
1441 0 413936 126054 188320 -1 1440
1442 0 414124 126014 188240 -1 1441
1443 0 414212 126002 188160 -1 1442
1444 0 414572 126000 188120 -1 1443
1445 0 411926 127118 188960 -1 893
1446 0 411854 127234 189080 -1 1445
1447 0 411386 127490 189200 -1 1446
1448 0 411294 127714 189320 -1 1447
1449 0 411166 127902 189400 -1 1448
1450 0 411086 128066 189480 -1 1449
1451 0 410938 128406 189600 -1 1450
1452 0 410766 128862 189680 -1 1451
1453 0 410722 129186 189760 -1 1452
1454 0 410662 129490 189840 -1 1453
1455 0 410526 129586 189960 -1 1454
1456 0 410390 129762 190040 -1 1455
1457 0 410318 129878 190120 -1 1456
1458 0 410242 130174 190160 -1 1457
1459 0 410146 130218 190240 -1 1458
1460 0 410070 130278 190360 -1 1459
1461 0 409966 130398 190520 -1 1460
1462 0 409902 130474 190640 -1 1461
1463 0 409758 130606 190800 -1 1462
1464 0 409666 130726 190920 -1 1463
1465 0 409490 130874 191000 -1 1464
1466 0 409370 131138 191080 -1 1465
1467 0 409366 131220.67 191120 -1 1466
1468 0 409358 131386 191200 -1 1467
1469 0 409382 131374 191320 -1 1468
1470 0 409306 131354 191440 -1 1469
1471 0 409214 131370 191560 -1 1470
1472 0 409162 131386 191680 -1 1471
1473 0 409094 131334 191800 -1 1472
1474 0 408974 131366 191880 -1 1473
1475 0 408850 131362 191960 -1 1474
1476 0 408666 131422 192080 -1 1475
1477 0 408514 131502 192160 -1 1476
1478 0 408294 131614 192320 -1 1477
1479 0 408086 131774 192440 -1 1478
1480 0 408038 131790 192520 -1 1479
1481 0 407806 131798 192640 -1 1480
1482 0 407710 131902 192800 -1 1481
1483 0 407594 132026 192960 -1 1482
1484 0 407570 132128 193040 -1 1483
1485 0 407546 132230 193120 -1 1484
1486 0 407514 132342 193240 -1 1485
1487 0 407518 132294 193360 -1 1486
1488 0 407502 132272.67 193440 -1 1487
1489 0 407494 132262 193480 -1 1488
1490 0 407298 132254 193640 -1 1489
1491 0 407278 132282 193720 -1 1490
1492 0 407446 131330 193760 -1 1491
1493 0 407370 131342 193840 -1 1492
1494 0 407254 130878 193920 -1 1493
1495 0 407110 130622 194000 -1 1494
1496 0 407056 130460 194080 -1 1495
1497 0 407028 130324 194160 -1 1496
1498 0 406996 130172 194240 -1 1497
1499 0 406936 130036 194320 -1 1498
1500 0 406916 129936 194400 -1 1499
1501 0 406924 129892 194440 -1 1500
1502 0 406912 129720 194520 -1 1501
1503 0 406864 129596 194560 -1 1502
1504 0 406954.38 129294.43 194600 -1 1503
1505 0 406916 129340 194680 -1 1504
1506 0 406852 129280 194800 -1 1505
1507 0 406744 129168 194880 -1 1506
1508 0 406644 128896 195000 -1 1507
1509 0 406702 128694 195080 -1 1508
1510 0 406777.53 128640.92 195200 -1 1509
1511 0 406878 128618 195320 -1 1510
1512 0 406938 128554 195400 -1 1511
1513 0 406950 128430 195480 -1 1512
1514 0 407066 128174 195560 -1 1513
1515 0 407286 128290 195640 -1 1514
1516 0 407506 128606 195720 -1 1515
1517 0 407662 128514 195800 -1 1516
1518 0 408218 128906 195840 -1 1517
1519 0 408574 128734 195920 -1 1518
1520 0 408996 128680 195960 -1 1519
1521 0 409465.34 128252 195920 -1 1520
1522 0 409646 128086 195920 -1 1521
1523 0 410082 128102 195920 -1 1522
1524 0 410110 128018 195800 -1 1523
1525 0 410114 128098 195680 -1 1524
1526 0 410134 128214 195600 -1 1525
1527 0 410078 128124 195560 -1 1526
1528 0 409468 128284 195840 -1 1521
1529 0 409384 127932 195760 -1 1528
1530 0 409340 128120 195640 -1 1529
1531 0 409318.88 128099.17 195600 -1 1530
1532 0 409268 128008 195520 -1 1531
1533 0 409296 127948 195400 -1 1532
1534 0 409248 127876 195320 -1 1533
1535 0 409204 127840 195240 -1 1534
1536 0 409156 127816 195200 -1 1535
1537 0 408956 127744 195080 -1 1536
1538 0 408640 127572 195000 -1 1537
1539 0 408480 127452 194920 -1 1538
1540 0 408404 127428 194840 -1 1539
1541 0 408376 127472 194760 -1 1540
1542 0 408460 127520 194640 -1 1541
1543 0 408452 127584 194600 -1 1542
1544 0 408427 127651 194480 -1 1543
1545 0 408482 127702 194400 -1 1544
1546 0 408806 128052 194400 -1 1545
1547 0 409079 128021 194360 -1 1546
1548 0 409161 128135 194280 -1 1547
1549 0 409421 128083 194200 -1 1548
1550 0 409473 128125 194280 -1 1549
1551 0 409507 128189 194320 -1 1550
1552 0 409423 128231 194400 -1 1551
1553 0 409291 128199 194480 -1 1552
1554 0 409239 128199 194560 -1 1553
1555 0 408478 127644 194320 -1 1545
1556 0 408550 127636 194240 -1 1555
1557 0 408664 127596 194200 -1 1556
1558 0 408718 127568 194240 -1 1557
1559 0 408846 127480 194240 -1 1558
1560 0 408856 127460 194200 -1 1559
1561 0 408908 127456 194160 -1 1560
1562 0 408956 127408 194080 -1 1561
1563 0 408980 127428 194040 -1 1562
1564 0 409118 127388 194000 -1 1563
1565 0 409132 127372 194080 -1 1564
1566 0 409111.12 127386.19 194120 -1 1565
1567 0 409128 127400 193960 -1 1564
1568 0 409182 127412 193920 -1 1567
1569 0 409322 127460 193880 -1 1568
1570 0 409536 127376 193880 -1 1569
1571 0 409672 127124 193920 -1 1570
1572 0 409744 127160 193840 -1 1571
1573 0 409828 127116 193720 -1 1572
1574 0 409972 127064 193680 -1 1573
1575 0 410020 126976 193720 -1 1574
1576 0 409348 127504 193800 -1 1569
1577 0 409392 127512 193680 -1 1576
1578 0 409508 127484 193560 -1 1577
1579 0 409574 127456 193480 -1 1578
1580 0 409812 127440 193480 -1 1579
1581 0 409882 127436 193440 -1 1580
1582 0 409956 127420 193400 -1 1581
1583 0 410124 127380 193360 -1 1582
1584 0 410160 127344 193320 -1 1583
1585 0 410200 127292 193240 -1 1584
1586 0 410244 127300 193200 -1 1585
1587 0 406926 132902 193800 -1 1491
1588 0 406842 133014 193920 -1 1587
1589 0 406798 132994 194040 -1 1588
1590 0 406762 132986 194200 -1 1589
1591 0 406538 133178 194360 -1 1590
1592 0 406486 133502 194440 -1 1591
1593 0 406490 133738 194520 -1 1592
1594 0 406474 133922 194680 -1 1593
1595 0 406342 134074 194840 -1 1594
1596 0 406246 134190 195000 -1 1595
1597 0 406058 134438 195120 -1 1596
1598 0 405938 134654 195240 -1 1597
1599 0 405674 134842 195400 -1 1598
1600 0 405490 135030 195520 -1 1599
1601 0 404770 136150 195560 -1 1600
1602 0 404726 136290 195680 -1 1601
1603 0 404702 136486 195800 -1 1602
1604 0 404594 136626 195880 -1 1603
1605 0 404482 136858 196000 -1 1604
1606 0 404386 136914 196160 -1 1605
1607 0 404314 137038 196320 -1 1606
1608 0 404146 137422 196480 -1 1607
1609 0 403862 137786 196640 -1 1608
1610 0 403770 138030 196760 -1 1609
1611 0 403766 138142 196920 -1 1610
1612 0 403698 138374 197040 -1 1611
1613 0 403530 138722 197120 -1 1612
1614 0 403090 139314 197200 -1 1613
1615 0 402814 139582 197320 -1 1614
1616 0 402074 140314 197360 -1 1615
1617 0 401718 140722 197440 -1 1616
1618 0 401738 140870 197600 -1 1617
1619 0 401674 141218 197680 -1 1618
1620 0 401558 141538 197760 -1 1619
1621 0 401322 141854 197840 -1 1620
1622 0 401258 142470 197920 -1 1621
1623 0 401430 142954 198080 -1 1622
1624 0 401358 143070 198240 -1 1623
1625 0 400954 143094 198400 -1 1624
1626 0 400498 143162 198480 -1 1625
1627 0 400190 143374 198640 -1 1626
1628 0 399946 143542 198800 -1 1627
1629 0 399895.34 143648.67 198880 -1 1628
1630 0 399870 143702 198920 -1 1629
1631 0 399802 143926 199000 -1 1630
1632 0 399766 144090 199160 -1 1631
1633 0 399630 144366 199280 -1 1632
1634 0 399590 144530 199400 -1 1633
1635 0 399522 144646 199520 -1 1634
1636 0 399486 144822 199640 -1 1635
1637 0 399426 144994 199760 -1 1636
1638 0 399358 145138 199840 -1 1637
1639 0 399318 145270 199960 -1 1638
1640 0 399346 145602 200080 -1 1639
1641 0 399426 145938 200160 -1 1640
1642 0 399526 146362 200280 -1 1641
1643 0 399530 146726 200400 -1 1642
1644 0 399514 146914 200520 -1 1643
1645 0 399314 146950 200640 -1 1644
1646 0 399114 146834 200760 -1 1645
1647 0 398894 146722 200920 -1 1646
1648 0 398646 146782 201080 -1 1647
1649 0 398394 147102 201240 -1 1648
1650 0 398018 147334 201320 -1 1649
1651 0 397806 147506 201480 -1 1650
1652 0 397730 147698 201640 -1 1651
1653 0 397602 147858 201800 -1 1652
1654 0 397558 148014 201960 -1 1653
1655 0 397294 148346 202120 -1 1654
1656 0 396890 148850 202280 -1 1655
1657 0 396758 149070 202400 -1 1656
1658 0 396458 149402 202560 -1 1657
1659 0 396214 149766 202680 -1 1658
1660 0 395874 150324.14 202640 -1 1659
1661 0 395930 150236.14 202600 -1 1660
1662 0 395912 150312.11 202440 -1 1661
1663 0 396036 150452.11 202280 -1 1662
1664 0 396160 150428.11 202080 -1 1663
1665 0 396184 150380.11 201880 -1 1664
1666 0 396292 150264.11 201680 -1 1665
1667 0 396440 150292.11 201480 -1 1666
1668 0 396456 150360.11 201280 -1 1667
1669 0 396542 150436.06 201040 -1 1668
1670 0 397006 150896.06 200920 -1 1669
1671 0 397406 151240.06 200720 -1 1670
1672 0 397670 151608.06 200520 -1 1671
1673 0 397694 151508.06 200320 -1 1672
1674 0 397576 151340.03 200120 -1 1673
1675 0 397448 151228.03 2e+05 -1 1674
1676 0 397776 151504.03 199800 -1 1675
1677 0 397936 151564.03 199640 -1 1676
1678 0 397974 151564.12 199520 -1 1677
1679 0 398866 151876.12 199520 -1 1678
1680 0 398990 152020.12 199480 -1 1679
1681 0 398078 151584.12 199360 -1 1678
1682 0 398042 151636.12 199200 -1 1681
1683 0 398028 151700.1 199040 -1 1682
1684 0 398004 151724.06 199000 -1 1683
1685 0 398030 151728.03 198840 -1 1684
1686 0 398130.8 151730.4 198720 -1 1685
1687 0 398198 151732.03 198640 -1 1686
1688 0 398414 151752.03 198480 -1 1687
1689 0 398528 151800.03 198400 -1 1688
1690 0 398690 151888.03 198280 -1 1689
1691 0 398820 151852.03 198160 -1 1690
1692 0 398787 151811.03 198120 -1 1691
1693 0 398723 151807.03 197920 -1 1692
1694 0 398507 151867.03 197800 -1 1693
1695 0 398229 151887.12 197720 -1 1694
1696 0 397903 151855.06 197600 -1 1695
1697 0 397807 151867.06 197440 -1 1696
1698 0 397589 151883.03 197280 -1 1697
1699 0 396991 151951.06 197200 -1 1698
1700 0 396571 152243.06 197080 -1 1699
1701 0 396291 152395.06 196920 -1 1700
1702 0 396065 152451.03 196720 -1 1701
1703 0 395729 152543.03 196560 -1 1702
1704 0 395585 152551.03 196400 -1 1703
1705 0 395489 152535.03 196240 -1 1704
1706 0 395383 152551.06 196080 -1 1705
1707 0 395227 152647.06 195960 -1 1706
1708 0 395095 152783.06 195840 -1 1707
1709 0 394975 152807.06 195720 -1 1708
1710 0 394885 152803.03 195600 -1 1709
1711 0 394947 152703.06 195520 -1 1710
1712 0 394585 152899.03 195520 -1 1710
1713 0 394449 152875.03 195400 -1 1712
1714 0 394285 152811.03 195240 -1 1713
1715 0 394177 152791.03 195120 -1 1714
1716 0 393921 152779.03 195000 -1 1715
1717 0 393815 152751.03 194840 -1 1716
1718 0 393695 152711.03 194680 -1 1717
1719 0 393671 152699.03 194520 -1 1718
1720 0 393607 152767.03 194480 -1 1719
1721 0 393495 152627 194440 -1 1720
1722 0 393615 152651.03 194320 -1 1721
1723 0 393711 152611.03 194200 -1 1722
1724 0 393939 152531.03 193960 -1 1723
1725 0 393915 152577.03 193840 -1 1724
1726 0 393927 152679.03 193720 -1 1725
1727 0 393895 152907.03 193520 -1 1726
1728 0 394039 152895.03 193320 -1 1727
1729 0 394011 152895.03 193080 -1 1728
1730 0 394125 152535.14 192920 -1 1729
1731 0 394197.75 152463.75 192800 -1 1730
1732 0 393822 152126 192800 -1 1731
1733 0 393958 152042 192680 -1 1732
1734 0 394034 151946 192560 -1 1733
1735 0 394222.5 152439.53 192760 -1 1731
1736 0 394462 152314 192640 -1 1735
1737 0 394536 152293 192600 -1 1736
1738 0 394610 152272 192560 -1 1737
1739 0 394962 152138 192520 -1 1738
1740 0 395162 151934 192440 -1 1739
1741 0 395862 151674 192320 -1 1740
1742 0 394382 152270 192440 -1 1737
1743 0 394374 152310 192120 -1 1742
1744 0 394370 152330 192080 -1 1743
1745 0 393455 152619.03 194480 -1 1721
1746 0 393151 152571.03 194600 -1 1745
1747 0 393123 152627.03 194680 -1 1746
1748 0 392963 152551.03 194760 -1 1747
1749 0 392254 152076.05 194760 -1 1748
1750 0 392215 152113.06 194720 -1 1749
1751 0 392127 152105.06 194600 -1 1750
1752 0 391576 152416.05 194360 -1 1751
1753 0 391225 152521.03 194400 -1 1752
1754 0 391027 152621.06 194440 -1 1753
1755 0 391096 152632.03 194600 -1 1754
1756 0 391548 152396.03 194240 -1 1752
1757 0 391424 152316.03 194160 -1 1756
1758 0 391136 152368.03 194080 -1 1757
1759 0 390560 152524.03 194040 -1 1758
1760 0 390542 152628.03 194000 -1 1759
1761 0 391630 152356.03 194200 -1 1756
1762 0 391682 152300.03 194080 -1 1761
1763 0 391850 152292.03 193960 -1 1762
1764 0 391622 152460.06 193800 -1 1763
1765 0 391630 152416.03 193720 -1 1764
1766 0 391650 152364.03 193600 -1 1765
1767 0 391670 152280.03 193440 -1 1766
1768 0 391566 152528.03 193800 -1 1764
1769 0 392216 152188.08 194880 -1 1749
1770 0 392164 152280.08 195040 -1 1769
1771 0 391970 152496.03 195120 -1 1770
1772 0 391892 152716.06 195200 -1 1771
1773 0 391912 152888.06 195360 -1 1772
1774 0 391688 153064.06 195520 -1 1773
1775 0 391586 153036.03 195640 -1 1774
1776 0 392426 151792.03 195080 -1 1770
1777 0 392438 151620.03 195160 -1 1776
1778 0 392390 151616.03 195240 -1 1777
1779 0 392418 151636.03 195280 -1 1778
1780 0 392494 151620.03 195320 -1 1779
1781 0 392570 151576.03 195440 -1 1780
1782 0 392514 151586 195560 -1 1781
1783 0 392558 151522 195600 -1 1782
1784 0 392590 151330 195680 -1 1783
1785 0 392654 151310 195760 -1 1784
1786 0 392690 151322 195880 -1 1785
1787 0 392746 151298 195920 -1 1786
1788 0 392842 151162 195960 -1 1787
1789 0 392914 151054 196000 -1 1788
1790 0 393074 151122 196080 -1 1789
1791 0 393114 151170 196120 -1 1790
1792 0 392246 151760.03 195280 -1 1779
1793 0 393515 152939.03 194560 -1 1720
1794 0 393339 152971.03 194520 -1 1793
1795 0 393271 152971.03 194400 -1 1794
1796 0 393023 153037 194440 -1 1795
1797 0 392915 153173 194520 -1 1796
1798 0 392847 153351 194600 -1 1797
1799 0 392803 153405 194640 -1 1798
1800 0 399093 151791.03 197880 -1 1693
1801 0 399169 151811.03 197800 -1 1800
1802 0 399253 151823.03 197720 -1 1801
1803 0 399355 151843.03 197680 -1 1802
1804 0 399139 151695.03 197760 -1 1801
1805 0 399119 151635.03 197640 -1 1804
1806 0 398785 152383.03 198080 -1 1692
1807 0 398829 152471.03 198000 -1 1806
1808 0 399125 152425 198000 -1 1807
1809 0 399150.03 151976.06 198440 -1 1689
1810 0 399418 152092.03 198560 -1 1809
1811 0 399450 152240.03 198640 -1 1810
1812 0 399390 152366 198760 -1 1811
1813 0 399302 152466 198880 -1 1812
1814 0 399258 152470 199000 -1 1813
1815 0 399214 152502 199120 -1 1814
1816 0 399202 152604 199240 -1 1815
1817 0 398978 152536 199280 -1 1816
1818 0 399346 152592 199280 -1 1816
1819 0 399474 152552 199360 -1 1818
1820 0 399502 152354 199440 -1 1819
1821 0 399554 152268 199520 -1 1820
1822 0 399554 152232 199560 -1 1821
1823 0 399534 152172 199720 -1 1822
1824 0 399450 152144 199880 -1 1823
1825 0 399350 152090 199960 -1 1824
1826 0 399346 151982 2e+05 -1 1825
1827 0 399510 151998 200040 -1 1826
1828 0 399834 151958 200080 -1 1827
1829 0 400022 151916 200040 -1 1828
1830 0 399934 151852 2e+05 -1 1829
1831 0 399106 152152.03 198480 -1 1809
1832 0 399122 152268.03 198600 -1 1831
1833 0 399046 152436.03 198720 -1 1832
1834 0 396066 149978 202840 -1 1659
1835 0 395902 150202 203000 -1 1834
1836 0 395858 150378 203160 -1 1835
1837 0 395522 150654 203320 -1 1836
1838 0 395402 150986 203440 -1 1837
1839 0 395198 151178 203600 -1 1838
1840 0 395062 151258 203720 -1 1839
1841 0 395014 151310 203880 -1 1840
1842 0 394910 151402 204000 -1 1841
1843 0 394582 151690 204120 -1 1842
1844 0 394158 152386 204160 -1 1843
1845 0 394506 152814 204120 -1 1844
1846 0 394570 153010 204040 -1 1845
1847 0 394728 153264 203960 -1 1846
1848 0 394912 153360 204080 -1 1847
1849 0 395236 153592 204200 -1 1848
1850 0 395610 154342 204280 -1 1849
1851 0 395930 154982 204240 -1 1850
1852 0 396008 155124 204160 -1 1851
1853 0 396152 155240 204080 -1 1852
1854 0 396376 155360 204000 -1 1853
1855 0 396504 155464 203920 -1 1854
1856 0 396716 155536 203840 -1 1855
1857 0 397200 155732 203760 -1 1856
1858 0 397578 155958 203680 -1 1857
1859 0 397706 155994 203600 -1 1858
1860 0 397838 156118 203520 -1 1859
1861 0 398290 156954 203520 -1 1860
1862 0 398340 156960 203440 -1 1861
1863 0 398352 156940 203400 -1 1862
1864 0 398428 156964 203280 -1 1863
1865 0 398422.66 156966.67 203240 -1 1864
1866 0 398412 156972 203160 -1 1865
1867 0 398408 156840 203040 -1 1866
1868 0 398448 156860 203000 -1 1867
1869 0 393478 153030 204120 -1 1844
1870 0 393038 153282 204040 -1 1869
1871 0 392626 153686 203960 -1 1870
1872 0 392558 153802 203880 -1 1871
1873 0 392470 153922 203760 -1 1872
1874 0 392318 153990 203680 -1 1873
1875 0 392238 154046 203600 -1 1874
1876 0 392210 154058 203480 -1 1875
1877 0 392110 154018 203360 -1 1876
1878 0 392178 154014 203240 -1 1877
1879 0 392170 154030 203120 -1 1878
1880 0 392114 154054 203000 -1 1879
1881 0 392030 154110 202880 -1 1880
1882 0 391962 154182 202760 -1 1881
1883 0 391886 154230 202640 -1 1882
1884 0 391806 154214 202480 -1 1883
1885 0 391742 154210 202320 -1 1884
1886 0 391706 154206 202200 -1 1885
1887 0 391506 154230 202120 -1 1886
1888 0 391310 154214 202040 -1 1887
1889 0 391030 154162 201920 -1 1888
1890 0 390770 154138 201800 -1 1889
1891 0 390558 154122 201680 -1 1890
1892 0 389962 154134 201600 -1 1891
1893 0 389394 154182 201520 -1 1892
1894 0 388578 154202 201440 -1 1893
1895 0 387842 154506 201360 -1 1894
1896 0 387662 154694 201280 -1 1895
1897 0 387594 154882 201200 -1 1896
1898 0 387558 154942 201120 -1 1897
1899 0 387594 155066 201000 -1 1898
1900 0 387690 155254 200920 -1 1899
1901 0 387774 155474 200840 -1 1900
1902 0 387690 155690 200760 -1 1901
1903 0 387862 155882 200640 -1 1902
1904 0 387914 155998 200520 -1 1903
1905 0 387830 156030 200400 -1 1904
1906 0 387550 155886 200280 -1 1905
1907 0 387354 155738 200160 -1 1906
1908 0 387162 155474 200040 -1 1907
1909 0 386982 155350 199960 -1 1908
1910 0 386906 155342 199880 -1 1909
1911 0 386886 155378 199800 -1 1910
1912 0 386794 155498 199720 -1 1911
1913 0 386592.6 155806.27 199600 -1 1912
1914 0 386642.75 156325.27 199680 -1 1913
1915 0 386653.66 157386.1 199800 -1 1914
1916 0 386578.88 157952.31 199920 -1 1915
1917 0 386414.72 158532.1 2e+05 -1 1916
1918 0 385963.56 159172.34 199960 -1 1917
1919 0 385612.34 159485.88 199840 -1 1918
1920 0 385416.97 159643.38 199680 -1 1919
1921 0 385269.06 159832.72 199560 -1 1920
1922 0 384782.56 160122.97 199440 -1 1921
1923 0 384340.5 160308.25 199320 -1 1922
1924 0 384193.28 160370 199280 -1 1923
1925 0 383817.2 160640.95 199160 -1 1924
1926 0 383667.16 160627.39 199080 -1 1925
1927 0 383514.6 160626.6 199000 -1 1926
1928 0 383286.22 160626.27 198880 -1 1927
1929 0 383061.44 160614.4 198720 -1 1928
1930 0 382905.25 160703.02 198600 -1 1929
1931 0 382756 160003 198600 -1 1930
1932 0 382772 159719 198560 -1 1931
1933 0 382964 159563 198600 -1 1932
1934 0 382780 159317 198600 -1 1933
1935 0 382648 159223 198560 -1 1934
1936 0 382484 159189 198520 -1 1935
1937 0 382472 159175 198480 -1 1936
1938 0 382806.22 160703.95 198440 -1 1930
1939 0 382684.38 160821.47 198400 -1 1938
1940 0 382674.53 160876.4 198280 -1 1939
1941 0 381865.6 161132.77 198320 -1 1940
1942 0 381551.5 161386.6 198240 -1 1941
1943 0 381334.56 161608.47 198120 -1 1942
1944 0 381238.03 161404.11 197920 -1 1943
1945 0 380915.5 161148.25 197800 -1 1944
1946 0 380807.72 161063.36 197760 -1 1945
1947 0 380557.56 160930.03 197600 -1 1946
1948 0 380163.1 160713.83 197440 -1 1947
1949 0 379902.38 160668.52 197400 -1 1948
1950 0 379883 160664.75 197360 -1 1949
1951 0 379825.56 160652.4 197240 -1 1950
1952 0 379752.84 160604.64 197160 -1 1951
1953 0 379710.06 160602.22 196880 -1 1952
1954 0 379659.94 160602.61 196840 -1 1953
1955 0 379512.88 160630.17 196760 -1 1954
1956 0 378808 160820.67 196680 -1 1955
1957 0 378537.75 160887.38 196600 -1 1956
1958 0 378240.6 160928.84 196560 -1 1957
1959 0 378373.75 161091.47 196600 -1 1958
1960 0 378349.75 161319.47 196600 -1 1959
1961 0 378349.3 161419.61 196520 -1 1960
1962 0 378308.12 161447.47 196400 -1 1961
1963 0 378325.3 161476.95 196320 -1 1962
1964 0 378362.66 161516.66 196200 -1 1963
1965 0 378186.4 160918.4 196520 -1 1958
1966 0 377967.75 160876.1 196360 -1 1965
1967 0 377926.12 161019.56 196200 -1 1966
1968 0 377856.4 161131.97 196000 -1 1967
1969 0 377699 161196.94 195760 -1 1968
1970 0 377515.75 161244.17 195440 -1 1969
1971 0 377563.84 161383.9 195320 -1 1970
1972 0 377466.6 161505.94 195120 -1 1971
1973 0 377295.2 161767.77 195040 -1 1972
1974 0 377069.8 161765.39 195000 -1 1973
1975 0 376899.53 161878.48 194840 -1 1974
1976 0 376771.2 161999.45 194680 -1 1975
1977 0 376555.84 162119.7 194640 -1 1976
1978 0 376598.88 162117.58 194560 -1 1977
1979 0 376685.66 162102.17 194360 -1 1978
1980 0 376703 162099.08 194320 -1 1979
1981 0 376749.94 161841.53 194120 -1 1980
1982 0 376666.94 161671.42 193920 -1 1981
1983 0 376600.78 161566.64 193720 -1 1982
1984 0 376537 161660.03 193560 -1 1983
1985 0 376447 161650 193480 -1 1984
1986 0 376433 161640.03 193440 -1 1985
1987 0 376453 161564.03 193320 -1 1986
1988 0 376561 161524.03 193280 -1 1987
1989 0 376497 161476.03 193200 -1 1988
1990 0 376253 161444.03 193120 -1 1989
1991 0 376101 161532.03 193040 -1 1990
1992 0 375761 161904.03 193040 -1 1991
1993 0 375701 161952.03 192880 -1 1992
1994 0 375565 161956.03 192800 -1 1993
1995 0 375497.3 161967.7 192680 -1 1994
1996 0 375205.72 161927.17 192600 -1 1995
1997 0 375167.56 161922.75 192400 -1 1996
1998 0 374920.06 161973.62 192360 -1 1997
1999 0 374592 161870.03 192280 -1 1998
2000 0 374525.25 161798.97 192160 -1 1999
2001 0 374361 161747.03 192040 -1 2000
2002 0 374401 161523.03 192040 -1 2001
2003 0 374469 161455.03 191960 -1 2002
2004 0 374433 161383.03 191880 -1 2003
2005 0 374369 161331.03 191760 -1 2004
2006 0 374305 161359.03 191720 -1 2005
2007 0 374357 161347.03 191640 -1 2006
2008 0 374461 161327.03 191520 -1 2007
2009 0 374441 161295.03 191400 -1 2008
2010 0 374413 161195.03 191320 -1 2009
2011 0 374417 161239.03 191280 -1 2010
2012 0 374377 161263.03 191200 -1 2011
2013 0 374353 161219.03 191080 -1 2012
2014 0 374329 161139.03 190960 -1 2013
2015 0 374169 161143.03 190800 -1 2014
2016 0 374069 161203.03 190720 -1 2015
2017 0 373989 161307.03 190600 -1 2016
2018 0 373925 161335.03 190520 -1 2017
2019 0 373821 161359.03 190400 -1 2018
2020 0 373725 161311.06 190280 -1 2019
2021 0 373693 161263.06 190200 -1 2020
2022 0 373705 161199.06 190080 -1 2021
2023 0 373709 161203.06 190000 -1 2022
2024 0 373689 161099.06 189920 -1 2023
2025 0 373577 161087.06 189800 -1 2024
2026 0 373493 161107.03 189720 -1 2025
2027 0 373465 161059.03 189560 -1 2026
2028 0 373457 160963.03 189480 -1 2027
2029 0 373437 160971.03 189360 -1 2028
2030 0 373349 160963.03 189280 -1 2029
2031 0 373365 160867.03 189200 -1 2030
2032 0 373351 160885 189160 -1 2031
2033 0 373239 160717 189160 -1 2032
2034 0 373081 160375 189120 -1 2033
2035 0 373063 160297 189200 -1 2034
2036 0 373095 160277 189280 -1 2035
2037 0 373001 160119 189360 -1 2036
2038 0 372903 160053 189280 -1 2037
2039 0 372873 160043 189240 -1 2038
2040 0 372863 159925 189200 -1 2039
2041 0 372747 159781 189080 -1 2040
2042 0 372715 159701 188960 -1 2041
2043 0 372687 159637 188920 -1 2042
2044 0 373335 161065 189160 -1 2032
2045 0 373565 161035 189120 -1 2044
2046 0 373605 160963 189040 -1 2045
2047 0 373585 160863 188880 -1 2046
2048 0 373547 161065 189200 -1 2045
2049 0 373551 161125 189240 -1 2048
2050 0 373603 161085 189280 -1 2049
2051 0 373715 161145 189320 -1 2050
2052 0 374046 161872 192040 -1 2001
2053 0 374014 161848 191960 -1 2052
2054 0 373930 161828 191880 -1 2053
2055 0 374010 162072 191880 -1 2054
2056 0 374062 162088 191840 -1 2055
2057 0 373756 161646 191840 -1 2054
2058 0 373586 161656 191760 -1 2057
2059 0 373470 161624 191680 -1 2058
2060 0 373452 161606 191600 -1 2059
2061 0 374949 162052.03 192840 -1 1994
2062 0 374705 162092.03 192960 -1 2061
2063 0 374593 162264.03 193080 -1 2062
2064 0 374417 162360.06 193200 -1 2063
2065 0 374445 162352.06 193320 -1 2064
2066 0 374437 162316.06 193400 -1 2065
2067 0 376525 162252.03 192840 -1 1993
2068 0 377049 162264.03 192880 -1 2067
2069 0 377221 162292.03 192960 -1 2068
2070 0 377429 162312.03 193080 -1 2069
2071 0 377925 162488.03 193160 -1 2070
2072 0 378373 162540.03 193240 -1 2071
2073 0 378517 162736.03 193200 -1 2072
2074 0 378813 162664.03 193240 -1 2073
2075 0 379045 162708.03 193280 -1 2074
2076 0 379073 162696.03 193400 -1 2075
2077 0 379413 162808.03 193560 -1 2076
2078 0 379661 162928.03 193640 -1 2077
2079 0 379765 162964.03 193720 -1 2078
2080 0 379925 162980.03 193840 -1 2079
2081 0 380089 162856.1 193960 -1 2080
2082 0 380389 162908.06 193960 -1 2081
2083 0 380417 162928.06 194040 -1 2082
2084 0 380361 162920.06 194160 -1 2083
2085 0 380441 162988.06 194240 -1 2084
2086 0 380505 163024.06 194320 -1 2085
2087 0 380493 163028.06 194440 -1 2086
2088 0 380653 163016.03 194520 -1 2087
2089 0 380713 163044.03 194640 -1 2088
2090 0 380837 163104.03 194760 -1 2089
2091 0 380889 163144.03 194800 -1 2090
2092 0 380941 163200.03 194880 -1 2091
2093 0 380965 163252.03 194960 -1 2092
2094 0 380905 163356.03 195040 -1 2093
2095 0 381013 163484.03 195120 -1 2094
2096 0 381061 163632.03 195240 -1 2095
2097 0 381113 163760.03 195360 -1 2096
2098 0 381253 163922 195560 -1 2097
2099 0 381409 163990 195720 -1 2098
2100 0 381537 164122 195800 -1 2099
2101 0 381665 164196 195960 -1 2100
2102 0 381753 164232 196120 -1 2101
2103 0 381857 164244 196240 -1 2102
2104 0 381969 164308 196280 -1 2103
2105 0 382065 164352 196440 -1 2104
2106 0 382297 164504 196480 -1 2105
2107 0 382309 164536 196560 -1 2106
2108 0 382677 164576 196640 -1 2107
2109 0 380101 162816.06 194040 -1 2081
2110 0 376425.44 163075.31 194320 -1 1980
2111 0 376383 163281 194280 -1 2110
2112 0 376340.8 163486.6 194240 -1 2111
2113 0 376049.25 163791.69 194080 -1 2112
2114 0 375282.53 164205.28 194080 -1 2113
2115 0 375047.34 164447.88 194080 -1 2114
2116 0 374820.34 164777.89 194160 -1 2115
2117 0 374518.47 165177.08 194120 -1 2116
2118 0 374353.53 165313.19 194000 -1 2117
2119 0 373910.03 165725.94 193880 -1 2118
2120 0 373368 166128.33 193840 -1 2119
2121 0 373016 166648.33 193800 -1 2120
2122 0 372944 166940.33 193720 -1 2121
2123 0 372784 167272.33 193640 -1 2122
2124 0 372352 167492.33 193600 -1 2123
2125 0 372192 167560.33 193480 -1 2124
2126 0 371698 167868.33 193400 -1 2125
2127 0 371466 167960.33 193320 -1 2126
2128 0 371210 168016.33 193240 -1 2127
2129 0 370938 168152.33 193160 -1 2128
2130 0 370510 168220.33 193080 -1 2129
2131 0 369836 168816.33 193040 -1 2130
2132 0 369360 169216.33 193000 -1 2131
2133 0 369196 169268.33 192920 -1 2132
2134 0 369012 169300.33 192800 -1 2133
2135 0 368774 169416.33 192720 -1 2134
2136 0 368526 169556.33 192680 -1 2135
2137 0 368182 169680.33 192600 -1 2136
2138 0 367818 169888.33 192640 -1 2137
2139 0 367586 169860.33 192720 -1 2138
2140 0 367438 170004.33 192760 -1 2139
2141 0 367042 170212.33 192840 -1 2140
2142 0 366830 170304.33 192760 -1 2141
2143 0 366654 170380.33 192680 -1 2142
2144 0 366542 170476.33 192560 -1 2143
2145 0 366460 170480.33 192440 -1 2144
2146 0 366232 170544.33 192360 -1 2145
2147 0 365816 170568.33 192280 -1 2146
2148 0 365480 170624.33 192200 -1 2147
2149 0 364860 170924.33 192160 -1 2148
2150 0 364706 170900.33 192040 -1 2149
2151 0 364654 170920.33 191920 -1 2150
2152 0 363834 170868.33 191880 -1 2151
2153 0 363558 170908.33 192000 -1 2152
2154 0 363474 170880.33 192080 -1 2153
2155 0 376472.66 163366.47 194480 -1 2111
2156 0 376756.66 163302.47 194640 -1 2155
2157 0 376763 163324 194720 -1 2156
2158 0 376719 163316 194800 -1 2157
2159 0 376723 163284 194880 -1 2158
2160 0 376763 163230 194920 -1 2159
2161 0 375799.44 162428.11 194680 -1 1977
2162 0 375486.66 162270.75 194720 -1 2161
2163 0 375373.66 162187 194800 -1 2162
2164 0 375316.94 162145.11 194840 -1 2163
2165 0 375284.4 162133.86 195040 -1 2164
2166 0 375567 162445 194800 -1 2163
2167 0 375339 162617 194800 -1 2166
2168 0 380257.9 160473.44 196720 -1 1955
2169 0 380376.56 160393.5 196640 -1 2168
2170 0 380510 160256.03 196600 -1 2169
2171 0 380584 160288 196520 -1 2170
2172 0 380642 160172.03 196360 -1 2171
2173 0 381068.56 162183.83 198120 -1 1943
2174 0 380933.75 162376.48 198000 -1 2173
2175 0 380696.34 162614.25 197920 -1 2174
2176 0 380704 162937.36 197840 -1 2175
2177 0 380746.12 162957.53 197720 -1 2176
2178 0 380422.03 163181.42 197720 -1 2177
2179 0 380255.6 163231.12 197640 -1 2178
2180 0 380092 163264.94 197560 -1 2179
2181 0 379852 163363 197480 -1 2180
2182 0 379556 163383 197400 -1 2181
2183 0 379020 163555 197320 -1 2182
2184 0 377908 164039 197280 -1 2183
2185 0 377628 164065 197200 -1 2184
2186 0 377520 164093 197120 -1 2185
2187 0 377316 164153 197040 -1 2186
2188 0 377060 164321 196960 -1 2187
2189 0 376932 164345 196880 -1 2188
2190 0 376688 164349 196800 -1 2189
2191 0 376380 164313 196720 -1 2190
2192 0 376248 164267 196600 -1 2191
2193 0 376184 164299 196480 -1 2192
2194 0 376062 164305 196440 -1 2193
2195 0 375940 164311 196400 -1 2194
2196 0 375964 164319 196280 -1 2195
2197 0 375960 164319 196200 -1 2196
2198 0 375728 164335 196040 -1 2197
2199 0 375628 164361 195920 -1 2198
2200 0 375600 164285 195800 -1 2199
2201 0 375580 164253 195760 -1 2200
2202 0 375620 164083 195720 -1 2201
2203 0 375528 163921 195640 -1 2202
2204 0 375316 163687 195560 -1 2203
2205 0 375348 163689 195680 -1 2204
2206 0 375380 163701 195720 -1 2205
2207 0 375288 163561 195480 -1 2204
2208 0 375308 163517 195400 -1 2207
2209 0 375304 163515 195360 -1 2208
2210 0 375284 163595 195280 -1 2209
2211 0 375368 163655 195240 -1 2210
2212 0 375840 163963 195280 -1 2211
2213 0 375888 163955 195240 -1 2212
2214 0 375908 163927 195200 -1 2213
2215 0 375936 163903 195160 -1 2214
2216 0 375352 163643 195200 -1 2211
2217 0 375240 164199 196200 -1 2197
2218 0 375032 164159 196160 -1 2217
2219 0 374880 164271 196120 -1 2218
2220 0 374880 164269 196040 -1 2219
2221 0 374836 164197 195880 -1 2220
2222 0 374920 164059 195800 -1 2221
2223 0 374808 163961 195720 -1 2222
2224 0 374660 163971 195600 -1 2223
2225 0 374456 163865 195520 -1 2224
2226 0 374360 163813 195400 -1 2225
2227 0 375068 164475 196400 -1 2195
2228 0 374972 164499 196320 -1 2227
2229 0 374924 164515 196240 -1 2228
2230 0 374748 164551 196200 -1 2229
2231 0 374584 164509 196160 -1 2230
2232 0 374244 164613 196120 -1 2231
2233 0 374128 164733 196080 -1 2232
2234 0 374132 164853 196000 -1 2233
2235 0 374160 164985 195920 -1 2234
2236 0 374136 165065 195840 -1 2235
2237 0 374040 165169 195760 -1 2236
2238 0 373876 165357 195720 -1 2237
2239 0 373832 165385 195640 -1 2238
2240 0 374548 164485 196080 -1 2231
2241 0 374556 164489 196040 -1 2240
2242 0 381100.53 162846.92 197680 -1 2177
2243 0 381356.4 162890.27 197600 -1 2242
2244 0 381704 163011 197560 -1 2243
2245 0 382000 162915 197480 -1 2244
2246 0 382420 162783 197400 -1 2245
2247 0 382760 162547 197320 -1 2246
2248 0 383012 162417 197240 -1 2247
2249 0 383440 162277 197160 -1 2248
2250 0 383512 162261 197080 -1 2249
2251 0 383880 162113 197200 -1 2250
2252 0 383992 162105 197280 -1 2251
2253 0 384064 162121 197320 -1 2252
2254 0 384276 162209 197400 -1 2253
2255 0 384354 162189 197440 -1 2254
2256 0 384432 162169 197480 -1 2255
2257 0 384556 162081 197560 -1 2256
2258 0 384706 162421 197560 -1 2257
2259 0 384674 162489 197600 -1 2258
2260 0 384682 162501 197640 -1 2259
2261 0 384778 162545 197680 -1 2260
2262 0 384902 162541 197720 -1 2261
2263 0 384974 162501 197760 -1 2262
2264 0 384468 161645 197600 -1 2257
2265 0 384504 161669 197680 -1 2264
2266 0 385018 162401 197440 -1 2255
2267 0 385218 162369 197480 -1 2266
2268 0 385206 162385 197560 -1 2267
2269 0 385186 162401 197640 -1 2268
2270 0 385194 162405 197680 -1 2269
2271 0 383532 162217 197000 -1 2250
2272 0 383528 162213 196920 -1 2271
2273 0 383584 162229 196880 -1 2272
2274 0 383591 162259 196800 -1 2273
2275 0 383420 162237 196680 -1 2274
2276 0 383332 162269 196640 -1 2275
2277 0 383292 162293 196520 -1 2276
2278 0 383204 162289 196400 -1 2277
2279 0 383176 162271 196200 -1 2278
2280 0 383076 162163 196120 -1 2279
2281 0 383032 162151 195960 -1 2280
2282 0 383052 162105 195920 -1 2281
2283 0 382756 162557 196440 -1 2278
2284 0 382672 162597 196320 -1 2283
2285 0 382600 162701 196240 -1 2284
2286 0 380674 163152 197920 -1 2175
2287 0 380806 163052 198080 -1 2286
2288 0 380794 163120 198120 -1 2287
2289 0 380774 163160 198200 -1 2288
2290 0 380724 163238 198280 -1 2289
2291 0 380686 163288 198360 -1 2290
2292 0 380688 163370 198440 -1 2291
2293 0 380554 163364 198480 -1 2292
2294 0 380324 163382 198520 -1 2293
2295 0 380236 163366 198560 -1 2294
2296 0 380076 163454 198600 -1 2295
2297 0 380028 163514 198640 -1 2296
2298 0 380784 163402 198440 -1 2292
2299 0 380924 163566 198360 -1 2298
2300 0 382773.03 160863.53 198160 -1 1940
2301 0 382782.22 160878.2 197920 -1 2300
2302 0 382867.2 160816.38 197800 -1 2301
2303 0 382926 160807.72 197680 -1 2302
2304 0 383044.2 160791.39 197560 -1 2303
2305 0 383047.34 160736.33 197520 -1 2304
2306 0 383047.34 160664.33 197440 -1 2305
2307 0 382991.34 160584.33 197400 -1 2306
2308 0 382505.53 160821.38 197880 -1 2301
2309 0 382438.75 160721.52 197760 -1 2308
2310 0 386800.34 158155.6 199880 -1 1916
2311 0 386883.7 158214.89 199800 -1 2310
2312 0 387315.03 158268 199680 -1 2311
2313 0 387654.47 158256.28 199560 -1 2312
2314 0 387809.5 158241.64 199480 -1 2313
2315 0 387924.28 158192.33 199360 -1 2314
2316 0 388386.9 158448.25 199160 -1 2315
2317 0 389436.97 158660.72 199120 -1 2316
2318 0 390329.5 158867.08 199040 -1 2317
2319 0 389963.9 159516.05 199080 -1 2318
2320 0 389668.44 159996.56 199080 -1 2319
2321 0 389440.8 160158.67 199120 -1 2320
2322 0 389308.2 160232.72 199160 -1 2321
2323 0 390719.47 159035.23 199080 -1 2318
2324 0 390741.7 159103.38 199200 -1 2323
2325 0 390427.4 158802.16 198960 -1 2318
2326 0 390770.94 158112.86 198960 -1 2325
2327 0 391095.34 157951.94 199000 -1 2326
2328 0 391136.75 157848.39 198960 -1 2327
2329 0 391157.53 157761.17 199040 -1 2328
2330 0 391232.06 157712.16 199080 -1 2329
2331 0 391305.4 157655.3 199120 -1 2330
2332 0 391302.9 157582.48 199240 -1 2331
2333 0 391321.66 157605.28 199040 -1 2330
2334 0 391358.8 157546.17 198880 -1 2333
2335 0 391377 157385.5 198840 -1 2334
2336 0 391395.44 157224.77 198800 -1 2335
2337 0 391505 157057 198840 -1 2336
2338 0 391561 157069 198920 -1 2337
2339 0 391665 156955 199000 -1 2338
2340 0 391357 157371 198760 -1 2335
2341 0 391197.53 159094.69 198960 -1 2325
2342 0 391391.06 159207.53 198840 -1 2341
2343 0 391660.28 159301.86 198640 -1 2342
2344 0 392008.7 159339.73 198600 -1 2343
2345 0 392283.28 159265.47 198400 -1 2344
2346 0 392431.16 159255.22 198320 -1 2345
2347 0 392667.9 159280.45 198280 -1 2346
2348 0 392917.4 159193.5 198160 -1 2347
2349 0 393665.1 159152.02 198000 -1 2348
2350 0 393902 159131 197960 -1 2349
2351 0 394139 159110 197920 -1 2350
2352 0 394473 159138.67 197920 -1 2351
2353 0 394525 159174.67 197960 -1 2352
2354 0 394569 159210.67 198080 -1 2353
2355 0 394657 159433 198200 -1 2354
2356 0 394633 159587 198360 -1 2355
2357 0 394665 159609 198440 -1 2356
2358 0 394473 159757 198480 -1 2357
2359 0 394547 159756 198560 -1 2358
2360 0 394513 159797 198600 -1 2359
2361 0 394525 159833 198680 -1 2360
2362 0 394241 159917 198720 -1 2361
2363 0 394409 160063 198760 -1 2362
2364 0 394527 160187 198800 -1 2363
2365 0 394615 160311 198880 -1 2364
2366 0 394643 160359 198920 -1 2365
2367 0 394675 160387 198960 -1 2366
2368 0 394699 160459 199000 -1 2367
2369 0 394683 160491 199040 -1 2368
2370 0 394621 160627 199080 -1 2369
2371 0 394589 160671 199120 -1 2370
2372 0 394969 159529 198480 -1 2357
2373 0 394961 159551 198520 -1 2372
2374 0 394331 159094 197800 -1 2351
2375 0 394403 159066 197680 -1 2374
2376 0 394475 158994 197600 -1 2375
2377 0 394671 158994 197520 -1 2376
2378 0 394915 158998 197400 -1 2377
2379 0 395083 159038 197280 -1 2378
2380 0 395243 159030 197160 -1 2379
2381 0 395493 159068 197080 -1 2380
2382 0 395757 159172 196960 -1 2381
2383 0 395997 159144 196800 -1 2382
2384 0 396253 159100 196680 -1 2383
2385 0 396433 159128 196560 -1 2384
2386 0 396509 159148 196480 -1 2385
2387 0 396525 159200 196360 -1 2386
2388 0 396785 159304 196200 -1 2387
2389 0 397077 159176 196080 -1 2388
2390 0 397105 159240 195960 -1 2389
2391 0 397125 159240 195840 -1 2390
2392 0 397233 159244 195720 -1 2391
2393 0 397399.4 159256.8 195560 -1 2392
2394 0 397441 159260 195520 -1 2393
2395 0 397649 159300 195360 -1 2394
2396 0 397787 159330 195280 -1 2395
2397 0 398003 159286 195160 -1 2396
2398 0 398279 159206 195040 -1 2397
2399 0 398665 159180 195000 -1 2398
2400 0 399171 159166 194920 -1 2399
2401 0 399371 159122 194800 -1 2400
2402 0 399519 158982 194680 -1 2401
2403 0 399715 158894 194600 -1 2402
2404 0 399793 158836 194520 -1 2403
2405 0 399981 158656 194400 -1 2404
2406 0 400097 158556 194320 -1 2405
2407 0 400221 158580 194200 -1 2406
2408 0 400549 158548 194080 -1 2407
2409 0 401209 158632 194080 -1 2408
2410 0 401389 158752 194000 -1 2409
2411 0 401325 159204 194000 -1 2410
2412 0 401489 158680 193920 -1 2410
2413 0 401649 158676 193840 -1 2412
2414 0 401837 159056 193800 -1 2413
2415 0 401909 159144 193720 -1 2414
2416 0 401861 159456 193720 -1 2415
2417 0 401893 159524 193680 -1 2416
2418 0 401869 159540 193640 -1 2417
2419 0 397961 159284 195000 -1 2399
2420 0 398005 159332 194960 -1 2419
2421 0 398005 159332 194880 -1 2420
2422 0 396005 159264 197040 -1 2382
2423 0 395949 159328 197160 -1 2422
2424 0 395969 159340 197280 -1 2423
2425 0 395973 159404 197400 -1 2424
2426 0 396009 159388 197560 -1 2425
2427 0 395977 159476 197720 -1 2426
2428 0 395993 159508 197800 -1 2427
2429 0 393609 159174 198120 -1 2349
2430 0 393593 159150 198200 -1 2429
2431 0 393557 159126 198240 -1 2430
2432 0 393485 159114 198280 -1 2431
2433 0 393477 159154 198320 -1 2432
2434 0 389923.9 158664.73 198920 -1 2325
2435 0 389886.3 158676.38 198800 -1 2434
2436 0 389758.28 158596.84 198680 -1 2435
2437 0 389749.7 158536.4 198480 -1 2436
2438 0 389980 158618.11 198400 -1 2437
2439 0 390245.78 158667.48 198280 -1 2438
2440 0 390162 159145.02 198320 -1 2439
2441 0 389791.5 159210.5 198360 -1 2440
2442 0 389563.28 159337.95 198360 -1 2441
2443 0 390351.53 158619.28 198200 -1 2439
2444 0 390445.44 158584 198080 -1 2443
2445 0 390548.56 158963.62 198080 -1 2444
2446 0 390451.34 159034.39 198000 -1 2445
2447 0 390494.5 159058.5 197960 -1 2446
2448 0 390538.12 159083.48 197920 -1 2447
2449 0 390377.94 159077.92 197800 -1 2448
2450 0 390330 159176 197720 -1 2449
2451 0 390394 159388 197600 -1 2450
2452 0 390358 159462 197560 -1 2451
2453 0 389478.4 158675.17 198360 -1 2438
2454 0 389472.7 158560.84 198160 -1 2453
2455 0 386625.22 155635.55 199520 -1 1913
2456 0 386631 155686 199480 -1 2455
2457 0 386643.38 155785.97 199400 -1 2456
2458 0 386459.2 155768.98 199280 -1 2457
2459 0 386307.53 155788.34 199160 -1 2458
2460 0 385897.8 155523.88 199080 -1 2459
2461 0 385001.72 155105.8 199120 -1 2460
2462 0 384886.84 154962.27 199240 -1 2461
2463 0 385125.94 154626.97 199200 -1 2462
2464 0 385253.25 154505.83 199120 -1 2463
2465 0 385387.1 154438.78 199040 -1 2464
2466 0 385629.62 154357.97 198920 -1 2465
2467 0 385814.47 154394.7 198840 -1 2466
2468 0 385978.44 154402.5 198840 -1 2467
2469 0 386096 154426 198880 -1 2468
2470 0 386688 154622 198920 -1 2469
2471 0 386942 154722 198880 -1 2470
2472 0 387048 154738 198840 -1 2471
2473 0 387158 154802 198800 -1 2472
2474 0 387192 154802 198760 -1 2473
2475 0 387216 154766 198680 -1 2474
2476 0 387226 154758 198640 -1 2475
2477 0 387230 154766 198600 -1 2476
2478 0 387228 154782 198560 -1 2477
2479 0 387382 154838 198560 -1 2478
2480 0 387404 154870 198480 -1 2479
2481 0 387464 154998 198480 -1 2480
2482 0 387504 155022 198520 -1 2481
2483 0 387544 155018 198560 -1 2482
2484 0 387538 154998 198600 -1 2483
2485 0 387550 154994 198640 -1 2484
2486 0 386714 154662 199040 -1 2470
2487 0 384820.03 154911.38 199320 -1 2462
2488 0 384858.22 154895.4 199440 -1 2487
2489 0 384855.47 155082.53 199680 -1 2488
2490 0 384791.72 155154.53 199800 -1 2489
2491 0 385891.3 155399.89 198920 -1 2460
2492 0 385904.28 155350.75 198880 -1 2491
2493 0 386013.4 155360.02 198720 -1 2492
2494 0 386646.06 155233.4 198680 -1 2493
2495 0 386588.97 155342.47 198560 -1 2494
2496 0 386707.06 155241.95 198440 -1 2495
2497 0 386775.38 155132.17 198320 -1 2496
2498 0 386853.72 155015.92 198240 -1 2497
2499 0 385663.72 155136.9 198680 -1 2493
2500 0 385565.7 154982.56 198520 -1 2499
2501 0 385518.03 154914.1 198360 -1 2500
2502 0 385623.56 154913.05 198120 -1 2501
2503 0 385529.44 154554.39 197960 -1 2502
2504 0 385386.2 154334.11 197880 -1 2503
2505 0 385238.06 154236.58 197760 -1 2504
2506 0 384949.72 154048.44 197640 -1 2505
2507 0 384792.62 153654.45 197480 -1 2506
2508 0 384815.94 153379.75 197280 -1 2507
2509 0 384618.75 152988.39 197080 -1 2508
2510 0 384519.78 152762.19 196920 -1 2509
2511 0 384470.6 152418.8 196720 -1 2510
2512 0 384316.22 152099.19 196440 -1 2511
2513 0 384256.75 151794.81 196120 -1 2512
2514 0 383896.12 151689.14 195880 -1 2513
2515 0 383534.34 151504.22 195840 -1 2514
2516 0 382929.6 151648.38 195880 -1 2515
2517 0 382579.94 151614.64 196000 -1 2516
2518 0 381833.88 151563.67 196160 -1 2517
2519 0 381288.56 151726.78 196280 -1 2518
2520 0 380947.4 151830.36 196400 -1 2519
2521 0 380632.16 151931.19 196560 -1 2520
2522 0 380063.62 151915.9 196680 -1 2521
2523 0 379153.84 151991.97 196600 -1 2522
2524 0 378244.62 152157.48 196680 -1 2523
2525 0 377657.66 152326.14 196720 -1 2524
2526 0 377388.4 152368.64 196840 -1 2525
2527 0 377298 152407 196920 -1 2526
2528 0 377014 152395 197000 -1 2527
2529 0 376862 152407 197080 -1 2528
2530 0 376550 152459 197160 -1 2529
2531 0 375738 152659 197160 -1 2530
2532 0 374700 153077 197240 -1 2531
2533 0 373436 153349 197200 -1 2532
2534 0 372514 153499 197080 -1 2533
2535 0 371932 153473 197000 -1 2534
2536 0 371184 153233 196920 -1 2535
2537 0 369852 153313 196960 -1 2536
2538 0 369122 153455 197040 -1 2537
2539 0 369022 153551 197160 -1 2538
2540 0 368868 153554 197240 -1 2539
2541 0 368976 153585 197400 -1 2540
2542 0 368828 153482 197480 -1 2541
2543 0 368996 153549 197600 -1 2542
2544 0 368972 153561 197640 -1 2543
2545 0 368200 154273 197120 -1 2539
2546 0 368036 154389 197040 -1 2545
2547 0 367932 154493 196960 -1 2546
2548 0 367778 154591 196880 -1 2547
2549 0 367690 154679 196840 -1 2548
2550 0 367546 154755 196760 -1 2549
2551 0 367374 154867 196680 -1 2550
2552 0 367210 154971 196640 -1 2551
2553 0 367046 155115 196600 -1 2552
2554 0 366882 155267 196560 -1 2553
2555 0 366760 155401 196520 -1 2554
2556 0 366328 155849 196560 -1 2555
2557 0 366268 155957 196680 -1 2556
2558 0 366072 156113 196760 -1 2557
2559 0 365860 156257 196840 -1 2558
2560 0 365468 156513 196920 -1 2559
2561 0 364630 156887 196960 -1 2560
2562 0 364130 157003 196880 -1 2561
2563 0 364014 157023 196840 -1 2562
2564 0 363712 157085 196760 -1 2563
2565 0 363376 157229 196680 -1 2564
2566 0 362756 157513 196600 -1 2565
2567 0 362560 157681 196480 -1 2566
2568 0 362130 157951 196400 -1 2567
2569 0 361842 159127 196400 -1 2568
2570 0 361800 159113 196320 -1 2569
2571 0 361796 159085 196240 -1 2570
2572 0 361812 159041 196080 -1 2571
2573 0 362392 159345 196080 -1 2572
2574 0 362468 159649 196040 -1 2573
2575 0 362684 159813 196160 -1 2574
2576 0 362864 159853 196240 -1 2575
2577 0 363048 159937 196280 -1 2576
2578 0 363132 159925 196360 -1 2577
2579 0 363232 159949 196440 -1 2578
2580 0 363292 160033 196480 -1 2579
2581 0 363262 160167 196560 -1 2580
2582 0 363222 160443 196520 -1 2581
2583 0 363190 160663 196480 -1 2582
2584 0 361820 159033 195920 -1 2572
2585 0 361760 159213 195840 -1 2584
2586 0 361624.44 159400.45 195800 -1 2585
2587 0 361608 159369 195680 -1 2586
2588 0 361400 159493 195600 -1 2587
2589 0 361292 159553 195520 -1 2588
2590 0 361068 159657 195400 -1 2589
2591 0 360888 159769 195280 -1 2590
2592 0 360768 159885 195160 -1 2591
2593 0 360576 160045 195080 -1 2592
2594 0 360416 160213 195000 -1 2593
2595 0 360318 160315 194920 -1 2594
2596 0 360262 160375 194840 -1 2595
2597 0 360134 160447 194760 -1 2596
2598 0 359914 160751 194680 -1 2597
2599 0 359822 161083 194600 -1 2598
2600 0 359864 161321 194520 -1 2599
2601 0 359888 161453 194400 -1 2600
2602 0 359952 161485 194320 -1 2601
2603 0 359988 161533 194200 -1 2602
2604 0 360020 161637 194120 -1 2603
2605 0 360000 161777 194000 -1 2604
2606 0 359830 162183 193920 -1 2605
2607 0 359750 162463 193840 -1 2606
2608 0 359730 162559 193760 -1 2607
2609 0 359758 162695 193640 -1 2608
2610 0 359756 162825 193560 -1 2609
2611 0 359716 162929 193480 -1 2610
2612 0 359676 163093 193360 -1 2611
2613 0 359688 163273 193240 -1 2612
2614 0 359704 163453 193120 -1 2613
2615 0 359730 163639 193000 -1 2614
2616 0 359758 164135 192960 -1 2615
2617 0 359754 164423 193040 -1 2616
2618 0 359710 164319 193200 -1 2617
2619 0 359682 164247 193320 -1 2618
2620 0 359674 164275 193480 -1 2619
2621 0 359670 164267 193680 -1 2620
2622 0 359626 164215 193800 -1 2621
2623 0 359666 164107 193920 -1 2622
2624 0 359618 164071 194040 -1 2623
2625 0 359534 164075 194160 -1 2624
2626 0 359454 163991 194320 -1 2625
2627 0 359474 163919 194440 -1 2626
2628 0 359434 163891 194560 -1 2627
2629 0 359446 163911 194680 -1 2628
2630 0 359474 163915 194800 -1 2629
2631 0 359562 163775 194920 -1 2630
2632 0 359598 163739 195040 -1 2631
2633 0 359650 163727 195120 -1 2632
2634 0 359886 163555 195160 -1 2633
2635 0 360034 163391 195240 -1 2634
2636 0 360062 163327 195360 -1 2635
2637 0 360018 163311 195480 -1 2636
2638 0 360046 163223 195640 -1 2637
2639 0 360150 163127 195760 -1 2638
2640 0 360282 163051 195880 -1 2639
2641 0 360362 162971 196000 -1 2640
2642 0 360398 162851 196120 -1 2641
2643 0 360378 162795 196240 -1 2642
2644 0 360370 162719 196400 -1 2643
2645 0 360390 162651 196520 -1 2644
2646 0 360094 162307 196680 -1 2645
2647 0 359942 162175 196760 -1 2646
2648 0 359628 161897 196840 -1 2647
2649 0 359560 161825 196920 -1 2648
2650 0 359540 161805 197000 -1 2649
2651 0 359428 161681 197080 -1 2650
2652 0 359296 161581 197200 -1 2651
2653 0 359252 161525 197280 -1 2652
2654 0 359288 161465 197400 -1 2653
2655 0 359344 161441 197480 -1 2654
2656 0 359396 161257 197560 -1 2655
2657 0 359348 161221 197640 -1 2656
2658 0 359300 161161 197760 -1 2657
2659 0 359344 161101 197880 -1 2658
2660 0 359072 160953 197960 -1 2659
2661 0 358936 160941 198080 -1 2660
2662 0 358832 160553 198120 -1 2661
2663 0 358810 160431 198200 -1 2662
2664 0 358842 160355 198280 -1 2663
2665 0 358866 160295 198360 -1 2664
2666 0 358854 160219 198400 -1 2665
2667 0 358814 160119 198440 -1 2666
2668 0 358830 160047 198520 -1 2667
2669 0 358846 160015 198600 -1 2668
2670 0 358862 159955 198720 -1 2669
2671 0 358866 159863 198840 -1 2670
2672 0 358878 159775 198960 -1 2671
2673 0 358942 159727 199080 -1 2672
2674 0 358998 159663 199200 -1 2673
2675 0 358998 159651 199320 -1 2674
2676 0 359752 164497 192880 -1 2616
2677 0 359722 164519 192760 -1 2676
2678 0 359790 164635 192600 -1 2677
2679 0 359962 164747 192440 -1 2678
2680 0 360046 165087 192280 -1 2679
2681 0 360038 165223 192160 -1 2680
2682 0 360014 165247 192000 -1 2681
2683 0 359998 165283 191840 -1 2682
2684 0 360070 165359 191680 -1 2683
2685 0 360086 165403 191640 -1 2684
2686 0 360162 165559 191520 -1 2685
2687 0 360260 166193 191440 -1 2686
2688 0 360236 166289 191320 -1 2687
2689 0 360044 166633 191240 -1 2688
2690 0 360040 166869 191320 -1 2689
2691 0 359762 167259 191280 -1 2690
2692 0 359270 167395 191320 -1 2691
2693 0 359058 167579 191360 -1 2692
2694 0 359030 167795 191440 -1 2693
2695 0 359110 167939 191400 -1 2694
2696 0 359026 168043 191360 -1 2695
2697 0 359230 168231 191280 -1 2696
2698 0 359456 168317 191240 -1 2697
2699 0 359316 168381 191160 -1 2698
2700 0 359180 168385 191120 -1 2699
2701 0 360216 165489 191400 -1 2686
2702 0 360240 165533 191280 -1 2701
2703 0 360248 165629 191240 -1 2702
2704 0 360268 166101 191200 -1 2703
2705 0 360304 166133 191120 -1 2704
2706 0 360340 166097 190960 -1 2705
2707 0 360464 166133 190800 -1 2706
2708 0 360548 166165 190680 -1 2707
2709 0 360524 166269 190520 -1 2708
2710 0 360512 166317 190360 -1 2709
2711 0 360548 166417 190200 -1 2710
2712 0 360586 166487 190040 -1 2711
2713 0 360538 166559 189920 -1 2712
2714 0 360530 166619 189800 -1 2713
2715 0 360586 166643 189640 -1 2714
2716 0 360558 166619 189520 -1 2715
2717 0 360526 166563 189360 -1 2716
2718 0 360446 166511 189200 -1 2717
2719 0 360366 166450.03 189080 -1 2718
2720 0 360342 166430.03 188960 -1 2719
2721 0 360382 166426.03 188800 -1 2720
2722 0 360338 166378.03 188720 -1 2721
2723 0 360326 166290.03 188560 -1 2722
2724 0 360330 166098.03 188400 -1 2723
2725 0 360346 166074.03 188320 -1 2724
2726 0 360366.2 166033.78 188240 -1 2725
2727 0 360401.4 166076.23 188120 -1 2726
2728 0 360470.44 166165.22 188080 -1 2727
2729 0 360482.5 166209 188000 -1 2728
2730 0 360495.03 166253.25 187920 -1 2729
2731 0 360495.1 166267.16 187880 -1 2730
2732 0 360498.78 166309.9 187760 -1 2731
2733 0 360363 166484 187640 -1 2732
2734 0 360443 166376 187600 -1 2733
2735 0 360663 166196 187480 -1 2734
2736 0 360623 166194 187360 -1 2735
2737 0 360655 166190 187280 -1 2736
2738 0 360631 166348 187200 -1 2737
2739 0 361027 166584 187080 -1 2738
2740 0 361055 167066 187000 -1 2739
2741 0 360983 167182 186960 -1 2740
2742 0 360498 166562.03 188720 -1 2722
2743 0 360564 166808 188680 -1 2742
2744 0 361820 159133 196520 -1 2569
2745 0 361816 159133 196600 -1 2744
2746 0 379168.12 151952.66 196680 -1 2523
2747 0 379365.12 152028.62 196920 -1 2746
2748 0 379565.28 152089.6 197120 -1 2747
2749 0 380877.38 151850.53 197160 -1 2748
2750 0 381136.28 152016.14 197200 -1 2749
2751 0 381334.56 152107.47 197320 -1 2750
2752 0 381456.94 152132.66 197440 -1 2751
2753 0 381448.06 152225.88 197640 -1 2752
2754 0 381556.53 152709.58 197840 -1 2753
2755 0 381723.97 152716.42 197920 -1 2754
2756 0 381772 152802 198000 -1 2755
2757 0 382000 152926 198080 -1 2756
2758 0 382136 152988 198120 -1 2757
2759 0 382136 153096 198200 -1 2758
2760 0 382192 153104 198280 -1 2759
2761 0 382184 153292 198400 -1 2760
2762 0 382248 153316 198440 -1 2761
2763 0 382292 153352 198480 -1 2762
2764 0 379648.28 152007.12 197360 -1 2748
2765 0 379609.28 152027.69 197520 -1 2764
2766 0 387045.38 155724.88 198720 -1 2493
2767 0 387186.2 155840.9 198840 -1 2766
2768 0 387210.38 155649.86 198680 -1 2766
2769 0 387216.25 155479.44 198600 -1 2768
2770 0 387204.2 155429.45 198480 -1 2769
2771 0 386288.78 156098.38 198760 -1 2493
2772 0 386204.9 156192.44 198720 -1 2771
2773 0 386194.72 156183.34 198600 -1 2772
2774 0 387097 154720 199480 -1 2456
2775 0 391890 154474 202160 -1 1886
2776 0 391922 154654 202080 -1 2775
2777 0 391930 154834 202000 -1 2776
2778 0 392118 155114 201920 -1 2777
2779 0 392286 155158 201840 -1 2778
2780 0 392350 155234 201760 -1 2779
2781 0 392400 155282 201680 -1 2780
2782 0 392688 155530 201600 -1 2781
2783 0 392740 155626 201520 -1 2782
2784 0 392740 155630 201440 -1 2783
2785 0 392660 155626 201400 -1 2784
2786 0 392544 155610 201280 -1 2785
2787 0 392508 155694 201120 -1 2786
2788 0 392584 155890 200960 -1 2787
2789 0 392836 156226 200880 -1 2788
2790 0 392984 156634 200800 -1 2789
2791 0 393098 157042 200720 -1 2790
2792 0 393246 157234 200640 -1 2791
2793 0 393342 157546 200560 -1 2792
2794 0 393348 157666 200520 -1 2793
2795 0 393576 158186 200520 -1 2794
2796 0 393908 158518 200560 -1 2795
2797 0 394120 158998 200600 -1 2796
2798 0 394228 159154 200520 -1 2797
2799 0 394244 159242 200480 -1 2798
2800 0 393849.34 158436 200480 -1 2796
2801 0 393608 158130 200480 -1 2795
2802 0 393596 158098 200400 -1 2801
2803 0 393592 157878 200320 -1 2802
2804 0 393556 157798 200280 -1 2803
2805 0 393340 157618 200400 -1 2794
2806 0 393292 157510 200320 -1 2805
2807 0 393300 157362 200240 -1 2806
2808 0 393392 157114 200120 -1 2807
2809 0 393758 156764 200040 -1 2808
2810 0 393770 156648 199960 -1 2809
2811 0 393814 156622 199920 -1 2810
2812 0 393858 156596 199880 -1 2811
2813 0 393846 156604 199800 -1 2812
2814 0 393854 156588 199720 -1 2813
2815 0 393922 156600 199640 -1 2814
2816 0 393924.66 156605.33 199560 -1 2815
2817 0 393102 157270 199560 -1 2816
2818 0 393058 157318 199680 -1 2817
2819 0 393046 157406 199800 -1 2818
2820 0 393926 156608 199520 -1 2816
2821 0 393627.2 156794.06 199440 -1 2820
2822 0 393850 156716 199360 -1 2821
2823 0 393890 156681.33 199280 -1 2822
2824 0 393910 156664 199240 -1 2823
2825 0 394230 156668 199160 -1 2824
2826 0 394182 156048 199200 -1 2825
2827 0 394130 155884 199080 -1 2826
2828 0 394174 155776 199000 -1 2827
2829 0 394294 156652 199120 -1 2825
2830 0 393470 156280 199280 -1 2823
2831 0 393406 156324 199160 -1 2830
2832 0 393038 156380 199080 -1 2831
2833 0 392854 156436 199000 -1 2832
2834 0 392742 156436 198920 -1 2833
2835 0 392570 156360 198800 -1 2834
2836 0 392526 156316 198720 -1 2835
2837 0 394678 156042 199920 -1 2811
2838 0 394846 155970 2e+05 -1 2837
2839 0 395218 155958 2e+05 -1 2838
2840 0 395466 155934 199880 -1 2839
2841 0 395586 155954 199760 -1 2840
2842 0 395554 155978 199680 -1 2841
2843 0 399394 143394 198880 -1 1629
2844 0 399010 143314 198800 -1 2843
2845 0 398882 143362 198680 -1 2844
2846 0 398674 143338 198520 -1 2845
2847 0 398554 143342 198400 -1 2846
2848 0 398486 143368 198280 -1 2847
2849 0 398378 143360 198120 -1 2848
2850 0 398096 143472 198000 -1 2849
2851 0 397988 143672 197920 -1 2850
2852 0 397872 143720 197800 -1 2851
2853 0 397854 143842 197680 -1 2852
2854 0 397842 143862 197560 -1 2853
2855 0 397902 143914 197440 -1 2854
2856 0 397922 143994 197320 -1 2855
2857 0 397906 144070 197200 -1 2856
2858 0 397898 144094 197080 -1 2857
2859 0 397874 144110 196960 -1 2858
2860 0 397862 144170 196840 -1 2859
2861 0 397898 144254 196720 -1 2860
2862 0 397894 144310 196600 -1 2861
2863 0 397838 144358 196480 -1 2862
2864 0 397858 144458 196360 -1 2863
2865 0 397858 144650 196280 -1 2864
2866 0 397816 144864 196200 -1 2865
2867 0 397800 145000 196120 -1 2866
2868 0 397820 145108 196040 -1 2867
2869 0 398012 145960 195920 -1 2868
2870 0 398010 145986 195840 -1 2869
2871 0 398038 146018 195760 -1 2870
2872 0 397626 146556 195760 -1 2871
2873 0 397476 146742 195880 -1 2872
2874 0 397420 146834 195920 -1 2873
2875 0 397064 147090 195920 -1 2874
2876 0 396816 147158 195960 -1 2875
2877 0 396508 147694 196080 -1 2876
2878 0 396364 147894 196160 -1 2877
2879 0 396200 147962 196200 -1 2878
2880 0 396160 147962 196240 -1 2879
2881 0 395580 147882 196240 -1 2880
2882 0 395396 147746 196160 -1 2881
2883 0 394720 147454 196160 -1 2882
2884 0 394560 147334 196000 -1 2883
2885 0 394512 147290 195840 -1 2884
2886 0 394532 147262 195680 -1 2885
2887 0 394616 147262 195560 -1 2886
2888 0 394588 147274 195440 -1 2887
2889 0 394344 147106 195320 -1 2888
2890 0 394284 147018 195040 -1 2889
2891 0 394300 146994 195000 -1 2890
2892 0 394332 146946 194920 -1 2891
2893 0 394376 147270 194720 -1 2892
2894 0 394404.6 147258 194680 -1 2893
2895 0 394518.84 147210.34 194520 -1 2894
2896 0 394388 147202 194480 -1 2895
2897 0 394388 147202 194440 -1 2896
2898 0 394388 147202 194240 -1 2897
2899 0 394361 147136 194120 -1 2898
2900 0 394352.03 147113.94 194080 -1 2899
2901 0 394620 147162 194000 -1 2900
2902 0 394856 147334 193920 -1 2901
2903 0 394944 147290 193800 -1 2902
2904 0 394926 147248 193760 -1 2903
2905 0 394748 146514 195000 -1 2891
2906 0 394936 146098 195000 -1 2905
2907 0 395352 146010 195000 -1 2906
2908 0 395456 146026 195080 -1 2907
2909 0 395576 146058 195120 -1 2908
2910 0 395808 145974 195200 -1 2909
2911 0 396156 145810 195280 -1 2910
2912 0 396156 145786 195320 -1 2911
2913 0 396239.2 145811.6 195480 -1 2912
2914 0 396260 145818 195520 -1 2913
2915 0 396388 145790 195600 -1 2914
2916 0 396424 145778 195640 -1 2915
2917 0 394440 147370 196400 -1 2883
2918 0 394392 147010 196520 -1 2917
2919 0 394368 146898 196600 -1 2918
2920 0 394280 146782 196680 -1 2919
2921 0 393896 146362 196680 -1 2920
2922 0 393812 146142 196560 -1 2921
2923 0 393656 145834 196480 -1 2922
2924 0 393568 145666 196400 -1 2923
2925 0 393556 145302 196240 -1 2924
2926 0 393628 145122 196160 -1 2925
2927 0 393636 144722 196160 -1 2926
2928 0 393744 144518 196040 -1 2927
2929 0 393832 144362 195960 -1 2928
2930 0 393988 144134 195880 -1 2929
2931 0 394020 144142 195840 -1 2930
2932 0 394100 144006 195720 -1 2931
2933 0 394112 143910 195640 -1 2932
2934 0 394184 143630 195520 -1 2933
2935 0 394224 143474 195440 -1 2934
2936 0 394192 143262 195320 -1 2935
2937 0 394152 143030 195200 -1 2936
2938 0 394120 142762 195120 -1 2937
2939 0 394024 142590 195120 -1 2938
2940 0 394012 142458 195080 -1 2939
2941 0 394076 142370 195040 -1 2940
2942 0 394136 142302 195000 -1 2941
2943 0 393944 142138 195000 -1 2942
2944 0 393828 142150 195000 -1 2943
2945 0 393788 142078 194960 -1 2944
2946 0 393752 142006 194920 -1 2945
2947 0 393696 141958 194880 -1 2946
2948 0 393696 141902 194840 -1 2947
2949 0 393636 141922 194800 -1 2948
2950 0 393608 141814 194760 -1 2949
2951 0 393656 141750 194720 -1 2950
2952 0 393588 141646 194640 -1 2951
2953 0 393516 141462 194480 -1 2952
2954 0 393538.66 141432.67 194440 -1 2953
2955 0 393584 141374 194360 -1 2954
2956 0 393604 141354 194320 -1 2955
2957 0 393580 141334 194240 -1 2956
2958 0 393576 141250 194160 -1 2957
2959 0 393672 141158 194120 -1 2958
2960 0 393772 141126 194080 -1 2959
2961 0 393884 141026 194000 -1 2960
2962 0 393984 140842 193880 -1 2961
2963 0 394032 140618 193760 -1 2962
2964 0 393980 140386 193760 -1 2963
2965 0 394052 140202 193720 -1 2964
2966 0 394204 139962 193640 -1 2965
2967 0 394284 139814 193560 -1 2966
2968 0 394364 139682 193480 -1 2967
2969 0 394429.34 139559.33 193440 -1 2968
2970 0 394560 139314 193360 -1 2969
2971 0 394506 139356 193240 -1 2970
2972 0 394526 139312 193080 -1 2971
2973 0 394536 139290 193000 -1 2972
2974 0 394600 139098 192840 -1 2973
2975 0 394576 139198 192720 -1 2974
2976 0 394588 139042 192680 -1 2975
2977 0 394644 138962 192560 -1 2976
2978 0 394412 138890 192560 -1 2977
2979 0 394392 138882 192520 -1 2978
2980 0 394444 138822 192440 -1 2979
2981 0 394600 138730 192320 -1 2980
2982 0 394628 138706 192200 -1 2981
2983 0 394568 138318 191960 -1 2982
2984 0 394608 138202 191680 -1 2983
2985 0 394580 138030 191320 -1 2984
2986 0 394928.88 137952.22 191120 -1 2985
2987 0 395208 137890 190960 -1 2986
2988 0 395192 137718 190800 -1 2987
2989 0 395292 137794 190680 -1 2988
2990 0 395368 137798 190600 -1 2989
2991 0 395428 137750 190560 -1 2990
2992 0 395432 137738 190480 -1 2991
2993 0 395199 139587 193240 -1 2971
2994 0 395337 139691 193200 -1 2993
2995 0 395271 139887 193200 -1 2994
2996 0 395113 139971 193160 -1 2995
2997 0 395111 139999 193120 -1 2996
2998 0 395305 139903 193280 -1 2995
2999 0 395327 139911 193360 -1 2998
3000 0 395397 139943 193400 -1 2999
3001 0 394476 139280.03 193480 -1 2969
3002 0 394456 139288.03 193600 -1 3001
3003 0 394420 139064.03 193640 -1 3002
3004 0 394544 138994 193680 -1 3003
3005 0 394516 138946 193720 -1 3004
3006 0 394564 138796 193840 -1 3005
3007 0 394556 138744 193880 -1 3006
3008 0 394592 138696 193920 -1 3007
3009 0 394544 138620 194000 -1 3008
3010 0 394544 138616 194120 -1 3009
3011 0 394544 138656 194160 -1 3010
3012 0 394460 138656 194240 -1 3011
3013 0 394436 138680 194280 -1 3012
3014 0 393864 140177.33 193840 -1 2965
3015 0 393444 140069.33 193840 -1 3014
3016 0 393416 140041.33 193920 -1 3015
3017 0 393356 139993.33 193960 -1 3016
3018 0 392948 140019 194000 -1 3017
3019 0 392864 140019 194040 -1 3018
3020 0 392808 139991 194080 -1 3019
3021 0 392672 139995 194160 -1 3020
3022 0 392536 140003 194200 -1 3021
3023 0 392428 139959 194240 -1 3022
3024 0 392348 139951 194280 -1 3023
3025 0 392184 139959 194360 -1 3024
3026 0 392116 139899 194400 -1 3025
3027 0 391748 139667 194440 -1 3026
3028 0 391216 139359 194360 -1 3027
3029 0 391160 139291 194320 -1 3028
3030 0 391080 139147 194240 -1 3029
3031 0 390880 139011 194200 -1 3030
3032 0 390724 138935 194160 -1 3031
3033 0 390368 138799 194120 -1 3032
3034 0 390200 138703 194080 -1 3033
3035 0 389996 138611 194040 -1 3034
3036 0 389424 138459 194160 -1 3035
3037 0 388948 138391 194160 -1 3036
3038 0 388580 138371 194120 -1 3037
3039 0 388128 138263 194080 -1 3038
3040 0 387908 138343 194200 -1 3039
3041 0 387808 138327 194240 -1 3040
3042 0 387628 138463 194360 -1 3041
3043 0 387596 138483 194400 -1 3042
3044 0 387532 138535 194520 -1 3043
3045 0 387480 138619 194640 -1 3044
3046 0 387416 138815 194720 -1 3045
3047 0 387392 138975 194760 -1 3046
3048 0 387428 139091 194800 -1 3047
3049 0 387664 139789 194800 -1 3048
3050 0 387676 139961 194840 -1 3049
3051 0 387720 140009 194880 -1 3050
3052 0 387704 140065 194920 -1 3051
3053 0 387744 140205 194920 -1 3052
3054 0 387664 140273 194920 -1 3053
3055 0 387592 140265 194880 -1 3054
3056 0 387400 140185 194840 -1 3055
3057 0 387256 140209 194800 -1 3056
3058 0 387376 140153 194720 -1 3057
3059 0 387388 140165 194680 -1 3058
3060 0 387600 139107 194880 -1 3048
3061 0 387588 139215 194920 -1 3060
3062 0 387550 139275 194960 -1 3061
3063 0 387836 139535 195080 -1 3062
3064 0 387828 139535 195120 -1 3063
3065 0 394280 140665.33 193800 -1 2963
3066 0 394372 140697.33 193840 -1 3065
3067 0 394548 140701.33 193880 -1 3066
3068 0 394628 140673.33 193840 -1 3067
3069 0 394632 140665.33 193800 -1 3068
3070 0 394640 140657.33 193720 -1 3069
3071 0 394080 146534 196760 -1 2920
3072 0 393904 146382 196800 -1 3071
3073 0 393900 146338 196880 -1 3072
3074 0 398034 145986 195680 -1 2871
3075 0 398074 145974 195560 -1 3074
3076 0 398102 145954 195440 -1 3075
3077 0 399334 145970 195440 -1 3076
3078 0 399778 145890 195520 -1 3077
3079 0 400124 145936 195600 -1 3078
3080 0 400540 145796 195680 -1 3079
3081 0 400856 145572 195720 -1 3080
3082 0 400996 145332 195640 -1 3081
3083 0 401116 145196 195520 -1 3082
3084 0 401124 145072 195400 -1 3083
3085 0 401142 144978 195280 -1 3084
3086 0 401170 144858 195160 -1 3085
3087 0 401174 144766 195040 -1 3086
3088 0 401174 144690 194920 -1 3087
3089 0 401182 144590 194800 -1 3088
3090 0 401150 144458 194680 -1 3089
3091 0 401190 144318 194560 -1 3090
3092 0 401194 144262 194440 -1 3091
3093 0 401190 144242 194400 -1 3092
3094 0 401186 144222 194360 -1 3093
3095 0 401210 144186 194200 -1 3094
3096 0 401238 144150 194080 -1 3095
3097 0 401282 144122 193960 -1 3096
3098 0 401240 144016 193880 -1 3097
3099 0 401124 143696 193800 -1 3098
3100 0 401064 143588 193720 -1 3099
3101 0 401064 143552 193640 -1 3100
3102 0 401020 143532 193560 -1 3101
3103 0 400952 143504 193440 -1 3102
3104 0 400928 143472 193360 -1 3103
3105 0 400868 143424 193280 -1 3104
3106 0 400812 143364 193120 -1 3105
3107 0 400816 143344 193040 -1 3106
3108 0 400788 143240 192920 -1 3107
3109 0 400692 143232 192840 -1 3108
3110 0 400508 143368 192800 -1 3109
3111 0 400456 143460 192720 -1 3110
3112 0 400444 143488 192640 -1 3111
3113 0 400444 143520 192560 -1 3112
3114 0 400465.34 143466.67 192480 -1 3113
3115 0 400476 143440 192440 -1 3114
3116 0 400528 143440 192360 -1 3115
3117 0 400640 145852 195760 -1 3080
3118 0 400644 145904 195880 -1 3117
3119 0 400660 145900 196000 -1 3118
3120 0 400648 145872 196080 -1 3119
3121 0 398170 145910 195320 -1 3076
3122 0 398282 145850 195240 -1 3121
3123 0 398482 145742 195120 -1 3122
3124 0 398606 145710 195040 -1 3123
3125 0 398666 145618 195000 -1 3124
3126 0 398878 145334 194880 -1 3125
3127 0 398914 145558 194760 -1 3126
3128 0 398790 145726 194640 -1 3127
3129 0 401550 143006 197840 -1 1623
3130 0 401610 142974 197640 -1 3129
3131 0 401782 143090 197520 -1 3130
3132 0 401998 143478 197440 -1 3131
3133 0 402142 143614 197360 -1 3132
3134 0 402298 143718 197240 -1 3133
3135 0 402554 143834 197080 -1 3134
3136 0 402802 144042 196920 -1 3135
3137 0 403022 144070 196840 -1 3136
3138 0 403274 144098 196720 -1 3137
3139 0 403790 144122 196600 -1 3138
3140 0 404002 144182 196480 -1 3139
3141 0 404238 144154 196320 -1 3140
3142 0 404334 144142 196120 -1 3141
3143 0 404454 144190 195920 -1 3142
3144 0 404510 144274 195720 -1 3143
3145 0 404582 144182 195520 -1 3144
3146 0 404682 144234 195320 -1 3145
3147 0 404738 144310 195160 -1 3146
3148 0 405278 144278 195080 -1 3147
3149 0 405510 144154 194960 -1 3148
3150 0 405558 144094 194800 -1 3149
3151 0 405634 144070 194720 -1 3150
3152 0 405686 143994 194600 -1 3151
3153 0 405818 144058 194440 -1 3152
3154 0 405926 144054 194360 -1 3153
3155 0 405966 144094 194320 -1 3154
3156 0 406070 144082 194200 -1 3155
3157 0 406086 144046 194080 -1 3156
3158 0 406434 143890 194000 -1 3157
3159 0 406474 143874 193880 -1 3158
3160 0 406478 143862 193760 -1 3159
3161 0 406454 143882 193600 -1 3160
3162 0 406346 143818 193440 -1 3161
3163 0 406262 143754 193280 -1 3162
3164 0 406282 143674 193120 -1 3163
3165 0 406270 143606 192920 -1 3164
3166 0 406274 143562 192800 -1 3165
3167 0 406414 143482 192640 -1 3166
3168 0 406534 143358 192480 -1 3167
3169 0 406614 143234 192360 -1 3168
3170 0 406634 143042 192240 -1 3169
3171 0 406714 142926 192120 -1 3170
3172 0 406754 142818 192000 -1 3171
3173 0 406706 142790 191960 -1 3172
3174 0 406738 142794 191800 -1 3173
3175 0 406720 142772 191720 -1 3174
3176 0 406702 142750 191640 -1 3175
3177 0 407550.2 142054.2 191640 -1 3176
3178 0 407974.2 142462.2 191760 -1 3177
3179 0 406858 142718 191520 -1 3176
3180 0 406910 142722 191400 -1 3179
3181 0 407022 142906 191280 -1 3180
3182 0 407058 142962 191240 -1 3181
3183 0 407824 143300 191240 -1 3182
3184 0 407852 143200 191400 -1 3183
3185 0 407848 143188 191520 -1 3184
3186 0 407049 142995 191120 -1 3182
3187 0 407046 143006 191080 -1 3186
3188 0 406890 142934 191040 -1 3187
3189 0 406822 142886 190960 -1 3188
3190 0 406670 142726 190760 -1 3189
3191 0 406606 142694 190680 -1 3190
3192 0 406470 142590 190520 -1 3191
3193 0 406438 142374 190400 -1 3192
3194 0 406346 142266 190280 -1 3193
3195 0 406326 142302 190160 -1 3194
3196 0 406294 142334 190000 -1 3195
3197 0 406366 142278 189880 -1 3196
3198 0 406458 142262 189840 -1 3197
3199 0 406434 142294 189760 -1 3198
3200 0 406434 142306 189640 -1 3199
3201 0 406490 142394 189560 -1 3200
3202 0 406566 142782 189520 -1 3201
3203 0 406606 142740.67 189480 -1 3202
3204 0 406646 142699.5 189440 -1 3203
3205 0 406686 142658 189400 -1 3204
3206 0 406630 142538 189200 -1 3205
3207 0 406694 142534 189080 -1 3206
3208 0 406702 142450 188960 -1 3207
3209 0 406742 142466 188840 -1 3208
3210 0 406438 142290 188760 -1 3209
3211 0 406374 142250 188600 -1 3210
3212 0 406226 142040.67 188560 -1 3211
3213 0 405930 141622 188480 -1 3212
3214 0 405580 141400.67 188400 -1 3213
3215 0 405516 141452.67 188320 -1 3214
3216 0 405308 141392.67 188240 -1 3215
3217 0 405284 141156.67 188120 -1 3216
3218 0 406296.5 142128.75 188440 -1 3212
3219 0 406320 142158 188400 -1 3218
3220 0 406466 142228 188280 -1 3219
3221 0 406650 142388 188200 -1 3220
3222 0 406766 142410 188520 -1 3211
3223 0 406874 142487.33 188480 -1 3222
3224 0 407090 142642 188400 -1 3223
3225 0 407418 143014 188320 -1 3224
3226 0 407716 143156 188520 -1 3225
3227 0 407808 143136 188640 -1 3226
3228 0 407820 143184 188720 -1 3227
3229 0 407840 143296 188840 -1 3228
3230 0 407426 143370 188240 -1 3225
3231 0 407404.66 143439.33 188160 -1 3230
3232 0 407521.34 144138.67 188080 -1 3231
3233 0 407201.34 144230.67 188200 -1 3232
3234 0 407125.34 144406.67 188320 -1 3233
3235 0 407070 144320 188400 -1 3234
3236 0 406888 144558 188560 -1 3235
3237 0 406886 144576 188800 -1 3236
3238 0 406928 144730 188960 -1 3237
3239 0 406986 144904 189160 -1 3238
3240 0 406924 145038 189240 -1 3239
3241 0 406926 145036 189280 -1 3240
3242 0 406828 145074 189320 -1 3241
3243 0 406874 145204 189440 -1 3242
3244 0 406904 145298 189560 -1 3243
3245 0 407694 144150 188040 -1 3232
3246 0 408078 144342 187960 -1 3245
3247 0 409002 144598 188000 -1 3246
3248 0 409374 144638 187920 -1 3247
3249 0 409722 144674 187840 -1 3248
3250 0 410092 144690 187760 -1 3249
3251 0 410328 144594 187680 -1 3250
3252 0 410476 144538 187600 -1 3251
3253 0 410796 144518 187520 -1 3252
3254 0 410980 144550 187440 -1 3253
3255 0 411064 144602 187320 -1 3254
3256 0 411092 144678 187200 -1 3255
3257 0 411250 144840 187080 -1 3256
3258 0 411174 145352 187080 -1 3257
3259 0 411236 145502 186960 -1 3258
3260 0 411452 145826 186800 -1 3259
3261 0 411574 146092 186720 -1 3260
3262 0 411720 146234 186720 -1 3261
3263 0 411920 146414 186680 -1 3262
3264 0 412036 146538 186640 -1 3263
3265 0 412174 146560 186600 -1 3264
3266 0 412360 146706 186520 -1 3265
3267 0 412520 146914 186400 -1 3266
3268 0 412490 146824 186280 -1 3267
3269 0 412448 146778 186240 -1 3268
3270 0 411560 144930 187000 -1 3257
3271 0 412452 145314 186920 -1 3270
3272 0 412734 145366 186800 -1 3271
3273 0 412858 145382 186680 -1 3272
3274 0 412834 145386 186640 -1 3273
3275 0 413514 145194 186640 -1 3274
3276 0 413710 145154 186560 -1 3275
3277 0 413910 145174 186440 -1 3276
3278 0 414334 144998 186360 -1 3277
3279 0 414564 144878 186280 -1 3278
3280 0 414940 144826 186200 -1 3279
3281 0 415260 144706 186120 -1 3280
3282 0 415604 144542 186080 -1 3281
3283 0 415796 144434 185960 -1 3282
3284 0 415780 144434 185840 -1 3283
3285 0 415836 144342 185720 -1 3284
3286 0 415840 144338 185680 -1 3285
3287 0 412806 145394 186520 -1 3274
3288 0 412750 145202 186480 -1 3287
3289 0 412758 145170 186400 -1 3288
3290 0 412746 145158 186280 -1 3289
3291 0 412754 145094 186160 -1 3290
3292 0 412814 145014 186000 -1 3291
3293 0 412814 144966 185880 -1 3292
3294 0 412802 144914 185760 -1 3293
3295 0 412998 145698 186480 -1 3287
3296 0 412982 145726 186400 -1 3295
3297 0 413178 145830 186480 -1 3295
3298 0 413202 145874 186440 -1 3297
3299 0 413222 145862 186320 -1 3298
3300 0 413150 145878 186200 -1 3299
3301 0 412338 145322 187080 -1 3271
3302 0 412222 145338 187200 -1 3301
3303 0 412002 145430 187320 -1 3302
3304 0 411986 145422 187360 -1 3303
3305 0 412620 145664 187320 -1 3304
3306 0 412662 145742 187400 -1 3305
3307 0 412702 145934 187480 -1 3306
3308 0 412704 145996 187400 -1 3307
3309 0 412736 146084 187320 -1 3308
3310 0 412786 146102 187200 -1 3309
3311 0 412842 146130 187120 -1 3310
3312 0 411954 145406 187440 -1 3304
3313 0 412038 145410 187600 -1 3312
3314 0 407000 143472 188080 -1 3231
3315 0 406708 143400 188000 -1 3314
3316 0 406636 143252 187880 -1 3315
3317 0 406442 143010 187760 -1 3316
3318 0 406276 142940 187600 -1 3317
3319 0 406020 142872 187400 -1 3318
3320 0 405690 142838 187120 -1 3319
3321 0 405428 142688 186920 -1 3320
3322 0 405150 142514 186680 -1 3321
3323 0 404548 142544 186480 -1 3322
3324 0 403414 142386 186480 -1 3323
3325 0 402742 142479.06 186480 -1 3324
3326 0 403077 142288.03 186560 -1 3325
3327 0 402658 142475.06 186320 -1 3325
3328 0 401646 142651.06 186320 -1 3327
3329 0 401462 142771.06 186400 -1 3328
3330 0 401414 142755.06 186520 -1 3329
3331 0 401334 142867.06 186640 -1 3330
3332 0 401382 142803.11 186280 -1 3328
3333 0 400702 142859.06 186240 -1 3332
3334 0 400534 143091.06 186280 -1 3333
3335 0 400422 143267.06 186320 -1 3334
3336 0 400276 143357 186480 -1 3335
3337 0 400236 143453 186600 -1 3336
3338 0 400160 143469 186800 -1 3337
3339 0 399990 143415 186960 -1 3338
3340 0 399972 143393 187080 -1 3339
3341 0 401438 142699.06 186200 -1 3332
3342 0 401334 142619.06 186080 -1 3341
3343 0 401246 142547.06 185960 -1 3342
3344 0 401070 142467.06 185880 -1 3343
3345 0 400876.7 142418.75 185720 -1 3344
3346 0 400767 142345 185560 -1 3345
3347 0 400353 142587 185560 -1 3346
3348 0 400183 142597 185400 -1 3347
3349 0 399505 142627 185320 -1 3348
3350 0 398683 143113 185200 -1 3349
3351 0 398213 143415 185040 -1 3350
3352 0 397895 143249 184840 -1 3351
3353 0 397337 143527 184760 -1 3352
3354 0 397159 143617 184640 -1 3353
3355 0 397099 143485 184440 -1 3354
3356 0 396869 143551 184440 -1 3355
3357 0 396619 143701 184400 -1 3356
3358 0 396565 143659 184360 -1 3357
3359 0 402990 142463.06 186240 -1 3327
3360 0 403206 142355.06 186120 -1 3359
3361 0 403149.34 142299.7 186080 -1 3360
3362 1 403036 142189 186000 -1 3361
3363 0 403102 141955 185640 -1 3362
3364 0 403153.25 141841.39 185520 -1 3363
3365 0 407750 143262 191120 -1 3186
3366 0 407866 143430 191000 -1 3365
3367 0 408002 143482 190880 -1 3366
3368 0 408094 143478 190760 -1 3367
3369 0 408216 143486 190640 -1 3368
3370 0 408600 143494 190560 -1 3369
3371 0 408668 143414 190440 -1 3370
3372 0 408864 143410 190280 -1 3371
3373 0 409000 143478 190120 -1 3372
3374 0 409192 143510 189960 -1 3373
3375 0 409356 143542 189760 -1 3374
3376 0 409480 143498 189600 -1 3375
3377 0 409596 143438 189480 -1 3376
3378 0 409852 143334 189320 -1 3377
3379 0 409968 143470 189240 -1 3378
3380 0 410064 143262 189120 -1 3379
3381 0 410176 143210 189040 -1 3380
3382 0 410560 143178 188960 -1 3381
3383 0 410740 143158 188840 -1 3382
3384 0 410844 143142 188720 -1 3383
3385 0 410980 143086 188560 -1 3384
3386 0 411154 143026 188480 -1 3385
3387 0 411282 143034 188360 -1 3386
3388 0 411474 143038 188200 -1 3387
3389 0 411606 143070 188080 -1 3388
3390 0 411762 143094 187960 -1 3389
3391 0 411938 143050 187880 -1 3390
3392 0 412142 142978 187760 -1 3391
3393 0 412242 142834 187640 -1 3392
3394 0 412306 142470 187640 -1 3393
3395 0 412346 142410 187520 -1 3394
3396 0 412374 142418 187440 -1 3395
3397 0 412456 142406 187280 -1 3396
3398 0 412509.34 142407.33 187240 -1 3397
3399 0 412616 142410 187160 -1 3398
3400 0 412748 142422 187080 -1 3399
3401 0 412948 142446 187000 -1 3400
3402 0 413072 142470 186920 -1 3401
3403 0 413252 142470 186840 -1 3402
3404 0 413196 142418 186720 -1 3403
3405 0 413312 142378 186600 -1 3404
3406 0 413196 142562 186600 -1 3404
3407 0 413228 142622 186520 -1 3406
3408 0 413280 142638 186440 -1 3407
3409 0 413340 142590 186400 -1 3408
3410 0 413366 142562 186360 -1 3409
3411 0 413392 142534 186320 -1 3410
3412 0 413428 142538 186240 -1 3411
3413 0 413476 142518 186200 -1 3412
3414 0 412330 142810 187560 -1 3393
3415 0 412438 142822 187440 -1 3414
3416 0 412542 142794 187280 -1 3415
3417 0 412762 142718 187120 -1 3416
3418 0 412966 142746 187000 -1 3417
3419 0 413162 142806 186880 -1 3418
3420 0 413406 142834 186760 -1 3419
3421 0 413606 142854 186640 -1 3420
3422 0 413786 142870 186520 -1 3421
3423 0 413930 142910 186400 -1 3422
3424 0 414130 142898 186280 -1 3423
3425 0 414288 142870 186200 -1 3424
3426 0 414384 142778 186080 -1 3425
3427 0 414456 142710 185960 -1 3426
3428 0 414512 142638 185840 -1 3427
3429 0 414560 142518 185720 -1 3428
3430 0 414708 142374 185600 -1 3429
3431 0 414788 142290 185480 -1 3430
3432 0 414868 142222 185360 -1 3431
3433 0 414968 142090 185240 -1 3432
3434 0 415188 141974 185120 -1 3433
3435 0 415232 141906 184960 -1 3434
3436 0 415376 141710 184800 -1 3435
3437 0 415502 141542 184640 -1 3436
3438 0 415630 141418 184560 -1 3437
3439 0 415710 141338 184400 -1 3438
3440 0 415778 141198 184280 -1 3439
3441 0 415858 141038 184200 -1 3440
3442 0 415998 140902 184080 -1 3441
3443 0 416058 140734 183960 -1 3442
3444 0 416202 140651.33 183880 -1 3443
3445 0 416450 140426 183880 -1 3444
3446 0 416482 140362 183800 -1 3445
3447 0 416458 140282 183680 -1 3446
3448 0 416498 140174 183560 -1 3447
3449 0 416590 140070 183480 -1 3448
3450 0 416698 140050 183400 -1 3449
3451 0 416814 140030 183360 -1 3450
3452 0 416778 140082 183240 -1 3451
3453 0 416790 140190 183120 -1 3452
3454 0 416810 140202 183080 -1 3453
3455 0 416870 140194 183000 -1 3454
3456 0 416886 140202 182960 -1 3455
3457 0 416274 140610 183840 -1 3444
3458 0 416494 140562 183720 -1 3457
3459 0 416490 140558 183640 -1 3458
3460 0 416438 140526 183560 -1 3459
3461 0 416422 140494 183480 -1 3460
3462 0 405444.4 142464.4 191720 -1 3175
3463 0 405358 142354 191840 -1 3462
3464 0 405134 142306 192000 -1 3463
3465 0 404860 142368 192120 -1 3464
3466 0 404546 142282 192240 -1 3465
3467 0 404102 142166 192440 -1 3466
3468 0 403966 142254 192600 -1 3467
3469 0 403792 142360 192640 -1 3468
3470 0 403556 142428 192720 -1 3469
3471 0 404928 136790.03 195560 -1 1601
3472 0 404888 136966.03 195520 -1 3471
3473 0 404884 136894.03 195480 -1 3472
3474 0 404920 137036.03 195400 -1 3473
3475 0 404948 137068.03 195280 -1 3474
3476 0 404936 137132.03 195240 -1 3475
3477 0 405432 137890.03 195280 -1 3476
3478 0 405536 137702.03 195080 -1 3477
3479 0 405500 137416.03 194920 -1 3478
3480 0 405436 137312.03 194720 -1 3479
3481 0 405396 137348.03 194520 -1 3480
3482 0 405280 137394.03 194360 -1 3481
3483 0 405200 137334.03 194240 -1 3482
3484 0 405096 137182.03 194120 -1 3483
3485 0 405052 137080.03 193960 -1 3484
3486 0 404660 136690.03 194000 -1 3485
3487 0 404660 136598.03 194080 -1 3486
3488 0 404632 136534.03 194200 -1 3487
3489 0 404580 136502.03 194320 -1 3488
3490 0 404628 136240.03 194360 -1 3489
3491 0 404692 136208.03 194440 -1 3490
3492 0 404832 136332.03 194480 -1 3491
3493 0 404978.56 137003.2 193840 -1 3485
3494 0 404930.56 136419.2 193840 -1 3493
3495 0 404954.56 136363.2 193720 -1 3494
3496 0 404802.56 136207.2 193560 -1 3495
3497 0 404723 136125 193440 -1 3496
3498 0 404503 136093 193320 -1 3497
3499 0 404423 136019.67 193240 -1 3498
3500 0 404383 135983 193200 -1 3499
3501 0 404351 135895 193040 -1 3500
3502 0 404311 135786 193000 -1 3501
3503 0 405039 137149 193720 -1 3493
3504 0 405035 137171 193640 -1 3503
3505 0 405207 136763 193640 -1 3504
3506 0 405223 136787 193560 -1 3505
3507 0 405047 137421 193520 -1 3504
3508 0 405075 137475 193400 -1 3507
3509 0 405187 137421 193240 -1 3508
3510 0 405371 137679 193240 -1 3509
3511 0 405407 137747 193120 -1 3510
3512 0 405455 137749 193000 -1 3511
3513 0 405483 137705 192880 -1 3512
3514 0 405359 137745 192680 -1 3513
3515 0 404931 137891 192640 -1 3514
3516 0 404991 137901 192520 -1 3515
3517 0 404979 138015 192400 -1 3516
3518 0 404963 138217 192360 -1 3517
3519 0 404847 138407 192240 -1 3518
3520 0 404803 138585 192120 -1 3519
3521 0 404835 138663 192040 -1 3520
3522 0 404743 138811 192000 -1 3521
3523 0 404651 138983 191960 -1 3522
3524 0 404327 139175 191960 -1 3523
3525 0 404159 139367 191960 -1 3524
3526 0 403867 139461 191960 -1 3525
3527 0 403751 139713 191960 -1 3526
3528 0 403275 139689 191960 -1 3527
3529 0 405455 137387 193120 -1 3509
3530 0 405607 137357 193000 -1 3529
3531 0 405687 137301 192920 -1 3530
3532 0 405895 137249 192840 -1 3531
3533 0 406079 137099 192800 -1 3532
3534 0 406199 137023 192760 -1 3533
3535 0 406359 136965 192680 -1 3534
3536 0 406551 136895 192600 -1 3535
3537 0 404800 137866.03 194280 -1 3483
3538 0 404676 138092.03 194320 -1 3537
3539 0 404656 138282.03 194280 -1 3538
3540 0 404588 138418.03 194200 -1 3539
3541 0 404516 138502.03 194160 -1 3540
3542 0 404256.03 138660.05 194080 -1 3541
3543 0 404240 138728.03 193920 -1 3542
3544 0 404188 138810.03 193880 -1 3543
3545 0 404088 138846.03 193760 -1 3544
3546 0 404044 138832.03 193680 -1 3545
3547 0 403996 138816.03 193560 -1 3546
3548 0 404192 138792.03 194120 -1 3542
3549 0 404204 138896.03 194240 -1 3548
3550 0 405304 137932.03 194360 -1 3482
3551 0 405168 138170.03 194320 -1 3550
3552 0 405080 138346.03 194240 -1 3551
3553 0 405432 138068.03 195400 -1 3477
3554 0 405436 138262.03 195520 -1 3553
3555 0 406962 133600.03 193760 -1 1587
3556 0 407034 133740.03 193720 -1 3555
3557 0 407078 133686.03 193680 -1 3556
3558 0 407162 133838.03 193640 -1 3557
3559 0 407414 133978.03 193560 -1 3558
3560 0 407558 134118.03 193520 -1 3559
3561 0 408046 134654.03 193480 -1 3560
3562 0 408318.03 135032.05 193520 -1 3561
3563 0 408370 135106.03 193400 -1 3562
3564 0 408442 135234.03 193320 -1 3563
3565 0 408490 135246.03 193240 -1 3564
3566 0 408495.34 135254 193160 -1 3565
3567 0 408498 135258.03 193120 -1 3566
3568 0 408214 135476.03 193160 -1 3566
3569 0 408166 135672.03 193160 -1 3568
3570 0 408254 135070.03 193600 -1 3562
3571 0 408254 134984.03 193680 -1 3570
3572 0 408194 134888.03 193720 -1 3571
3573 0 408114 134882.06 193800 -1 3572
3574 0 408030 134814.06 193960 -1 3573
3575 0 408094 134806.06 194080 -1 3574
3576 0 408094 134670.06 194200 -1 3575
3577 0 408054 134570.06 194360 -1 3576
3578 0 408338 135944.03 193600 -1 3570
3579 0 408070 136096.03 193600 -1 3578
3580 0 407958 136102.03 193720 -1 3579
3581 0 407742 136130.03 193840 -1 3580
3582 0 407650 136146.03 193880 -1 3581
3583 0 407610 136156.03 194000 -1 3582
3584 0 408118 134502.03 193400 -1 3561
3585 0 408014 134438.03 193160 -1 3584
3586 0 408066 134370.03 193000 -1 3585
3587 0 408030 134306.03 192880 -1 3586
3588 0 408234 134354.03 192760 -1 3587
3589 0 408226 134226.03 192640 -1 3588
3590 0 408202 134110.03 192560 -1 3589
3591 0 408350 134128.03 192480 -1 3590
3592 0 408298 134240.03 192440 -1 3591
3593 0 408258 134532.03 192440 -1 3592
3594 0 408090 134688.03 192440 -1 3593
3595 0 408314 134710.03 192800 -1 3588
3596 0 408314 135090.03 192840 -1 3595
3597 0 408162 131438.03 193440 -1 1488
3598 0 408354 131430.03 193360 -1 3597
3599 0 408442 131318.03 193240 -1 3598
3600 0 408746 131270.03 193080 -1 3599
3601 0 408954 131110.03 193080 -1 3600
3602 0 409314 130998.03 193080 -1 3601
3603 0 409362 130902.03 193160 -1 3602
3604 0 409290 130895 193240 -1 3603
3605 0 409318 130826.07 193360 -1 3604
3606 0 409422 130779 193440 -1 3605
3607 0 409542 130734.03 193520 -1 3606
3608 0 409694 130694.03 193600 -1 3607
3609 0 409751 130660 193520 -1 3608
3610 0 409839 130568 193480 -1 3609
3611 0 409842 130523 193440 -1 3610
3612 0 409887 130488 193400 -1 3611
3613 0 409971 130424 193320 -1 3612
3614 0 409995 130400 193240 -1 3613
3615 0 410011 130402 193200 -1 3614
3616 0 410127 130362 193160 -1 3615
3617 0 410143 130346 193120 -1 3616
3618 0 410303 130270 193080 -1 3617
3619 0 410351 130226 193040 -1 3618
3620 0 410371 130154 193000 -1 3619
3621 0 410395 130070 192960 -1 3620
3622 0 410443 129978 192920 -1 3621
3623 0 410467 129926 192880 -1 3622
3624 0 410642 129727 192880 -1 3623
3625 0 410679 129686 192960 -1 3624
3626 0 410679 129542 193000 -1 3625
3627 0 410911 129442 193000 -1 3626
3628 0 410915 129394 192920 -1 3627
3629 0 410931 129374 192840 -1 3628
3630 0 411067 129430 192840 -1 3629
3631 0 411107 129446 192880 -1 3630
3632 0 411171 129462 192960 -1 3631
3633 0 411223 129466 193000 -1 3632
3634 0 411319 129494 193040 -1 3633
3635 0 411362 129523 193080 -1 3634
3636 0 410671 129734 192800 -1 3624
3637 0 410683 129682 192760 -1 3636
3638 0 410631 129566 192720 -1 3637
3639 0 410567 129514 192680 -1 3638
3640 0 410547 129494 192640 -1 3639
3641 0 410535 129502 192560 -1 3640
3642 0 410563 129550 192480 -1 3641
3643 0 410599 129550 192400 -1 3642
3644 0 410643 129562 192320 -1 3643
3645 0 410634.66 129547.625 192280 -1 3644
3646 0 410043 130460 193080 -1 3617
3647 0 409915 130680 193080 -1 3646
3648 0 409806 130799 193160 -1 3647
3649 0 409623 131042 193080 -1 3648
3650 0 409363 131302 193080 -1 3649
3651 0 409171 131356 193120 -1 3650
3652 0 409055 131376 193200 -1 3651
3653 0 409007 131416 193240 -1 3652
3654 0 410218.4 130317.695 193200 -1 3616
3655 0 409866 130558.03 193680 -1 3608
3656 0 409914 130442.03 193800 -1 3655
3657 0 410014 130418.055 193840 -1 3656
3658 0 410194 130282.03 193760 -1 3657
3659 0 410302 130270.03 193640 -1 3658
3660 0 410330 130310.03 193600 -1 3659
3661 0 410354 130335 193480 -1 3660
3662 0 409962 130322.03 193960 -1 3657
3663 0 409878 130230.07 194120 -1 3662
3664 0 409848 130284 194240 -1 3663
3665 0 409838 130302.07 194280 -1 3664
3666 0 409826 130406.07 194400 -1 3665
3667 0 409806 130478.07 194480 -1 3666
3668 0 409694 130626.1 194600 -1 3667
3669 0 409554 130858.1 194720 -1 3668
3670 0 409426 131082.14 194840 -1 3669
3671 0 409230 131250.14 194920 -1 3670
3672 0 409146 131270.14 195040 -1 3671
3673 0 409146 131378.14 195120 -1 3672
3674 0 409074 131478.14 195240 -1 3673
3675 0 408890 131662.03 195360 -1 3674
3676 0 408594 131818.03 195400 -1 3675
3677 0 408310 132006.03 195440 -1 3676
3678 0 408186 132242.03 195480 -1 3677
3679 0 408090 132518.03 195560 -1 3678
3680 0 408124.5 132551.69 195600 -1 3679
3681 0 408914 131102.03 193000 -1 3601
3682 0 409234 130942.03 192920 -1 3681
3683 0 409426 130766.03 192840 -1 3682
3684 0 409626 130638.03 192720 -1 3683
3685 0 409738 130562.03 192640 -1 3684
3686 0 409822 130446.03 192560 -1 3685
3687 0 410078 130254.07 192480 -1 3686
3688 0 410366 130094.07 192560 -1 3687
3689 0 410362 130097 192600 -1 3688
3690 0 410266 130189 192640 -1 3689
3691 0 410234 130213 192680 -1 3690
3692 0 410202 130337 192720 -1 3691
3693 0 410190 130425 192800 -1 3692
3694 0 410190 130473 192880 -1 3693
3695 0 410146 130541 192920 -1 3694
3696 0 409978 130645 192920 -1 3695
3697 0 409710 130925 192920 -1 3696
3698 0 409650 130933 192960 -1 3697
3699 0 409962 130647 192960 -1 3696
3700 0 410214 130179 192720 -1 3691
3701 0 410542 130028 192440 -1 3688
3702 0 410654 129970 192360 -1 3701
3703 0 410758 129938 192280 -1 3702
3704 0 410742 129918 192200 -1 3703
3705 0 411246 129810 192200 -1 3704
3706 0 411622 129716 192160 -1 3705
3707 0 411627.25 129720.86 192080 -1 3706
3708 0 411666 129695 192040 -1 3707
3709 0 409418 131710.03 191080 -1 1467
3710 0 409454 131830.03 191000 -1 3709
3711 0 409478 131982.03 190880 -1 3710
3712 0 409606 131998.06 190720 -1 3711
3713 0 409638 132046.06 190560 -1 3712
3714 0 409678 132046.06 190400 -1 3713
3715 0 409786 132118.06 190320 -1 3714
3716 0 410110 132330.06 190240 -1 3715
3717 0 409950 132982.03 190240 -1 3716
3718 0 409786 133074.03 190280 -1 3717
3719 0 410758 131942.03 190280 -1 3716
3720 0 411566 131770.08 190320 -1 3719
3721 0 412062 131754.03 190320 -1 3720
3722 0 412306 131802.03 190240 -1 3721
3723 0 412522 131758.03 190160 -1 3722
3724 0 412672 131811.03 190080 -1 3723
3725 0 412884 131899.03 189960 -1 3724
3726 0 412996 131707.03 189880 -1 3725
3727 0 413084 131563.03 189800 -1 3726
3728 0 413160 131535.03 189680 -1 3727
3729 0 413336 131435.03 189600 -1 3728
3730 0 413468 131303.06 189560 -1 3729
3731 0 413652 131175.03 189600 -1 3730
3732 0 413712 131195 189680 -1 3731
3733 0 413348 131339.03 189480 -1 3730
3734 0 413244 131315.03 189400 -1 3733
3735 0 413220 131307.03 189320 -1 3734
3736 0 411686 131774.06 190440 -1 3720
3737 0 411838 131806.06 190560 -1 3736
3738 0 411982 131862.11 190720 -1 3737
3739 0 412122 131782.11 190880 -1 3738
3740 0 411972 131919 190960 -1 3739
3741 0 411973.78 131968.81 191000 -1 3740
3742 0 412642 131110.11 190880 -1 3739
3743 0 413066 131158.03 190920 -1 3742
3744 0 413118 131126.03 191000 -1 3743
3745 0 413075 131205 191160 -1 3744
3746 0 413162 131146.03 191280 -1 3745
3747 0 413234 131078.03 191400 -1 3746
3748 0 413118 131142.03 191560 -1 3747
3749 0 413314 131602.03 191600 -1 3748
3750 0 413290 131698.03 191680 -1 3749
3751 0 413282 131770.03 191800 -1 3750
3752 0 413218 131746.03 191920 -1 3751
3753 0 413318 131770.03 191960 -1 3752
3754 0 413178 131010.03 191600 -1 3748
3755 0 413406 130778.03 191720 -1 3754
3756 0 413414 130738.03 191760 -1 3755
3757 0 413567 130600 191880 -1 3756
3758 0 413618 130554.03 191920 -1 3757
3759 0 413654 130370.03 192040 -1 3758
3760 0 413666 130347.336 192080 -1 3759
3761 0 413690 130302.03 192160 -1 3760
3762 0 413690 130275.336 192240 -1 3761
3763 0 413690 130262.03 192280 -1 3762
3764 0 414238 129918.03 192320 -1 3763
3765 0 414342 129898.03 192400 -1 3764
3766 0 414554 129662.03 192480 -1 3765
3767 0 414602 129490.03 192560 -1 3766
3768 0 414570 129482.03 192680 -1 3767
3769 0 414618 129326.03 192720 -1 3768
3770 0 414574 129295 192800 -1 3769
3771 0 414506 129258.03 192880 -1 3770
3772 0 414546 129182.03 192960 -1 3771
3773 0 414522 129118.03 193080 -1 3772
3774 0 414446 129090.03 193160 -1 3773
3775 0 414486 129714.03 192720 -1 3768
3776 0 414430 129794.03 192800 -1 3775
3777 0 414442 129850.03 192880 -1 3776
3778 0 414506 129878.03 192960 -1 3777
3779 0 414666 129866.03 193080 -1 3778
3780 0 414826 129778.03 193160 -1 3779
3781 0 414870 129702.03 193240 -1 3780
3782 0 414834 129638.03 193320 -1 3781
3783 0 413434 130422.03 192280 -1 3762
3784 0 413238 130438.03 192400 -1 3783
3785 0 413198 130430.03 192480 -1 3784
3786 0 413154 130326.03 192600 -1 3785
3787 0 412950 130222.03 192680 -1 3786
3788 0 413126 129982.03 192680 -1 3787
3789 0 413170 129946.03 192720 -1 3788
3790 0 412882 130302.03 192760 -1 3787
3791 0 412890 130214.03 192800 -1 3790
3792 0 413010 130980 191880 -1 3757
3793 0 412994 130920 191960 -1 3792
3794 0 412906 130894 192080 -1 3793
3795 0 412714 130806 192200 -1 3794
3796 0 412606 130666 192360 -1 3795
3797 0 412346 130668 192480 -1 3796
3798 0 412286 130730 192560 -1 3797
3799 0 412258 130774 192640 -1 3798
3800 0 412094 130850 192680 -1 3799
3801 0 412102 130908 192800 -1 3800
3802 0 412050 130894 192840 -1 3801
3803 0 411842 130992 192880 -1 3802
3804 0 411658 131064 192920 -1 3803
3805 0 411632 131099 192960 -1 3804
3806 0 411464 131197 193040 -1 3805
3807 0 411276 131301 193160 -1 3806
3808 0 411132 131441 193200 -1 3807
3809 0 411044 131467 193280 -1 3808
3810 0 411036 131567 193400 -1 3809
3811 0 412234 130926 192840 -1 3802
3812 0 412234 130930 192880 -1 3811
3813 0 412178 130968 193000 -1 3812
3814 0 412184 130995 193080 -1 3813
3815 0 412798 131218.03 190840 -1 3742
3816 0 412778 131238.03 190720 -1 3815
3817 0 412702 131226.03 190640 -1 3816
3818 0 412686 131130.03 190560 -1 3817
3819 0 412706 131142.03 190520 -1 3818
3820 0 412696 131175 190440 -1 3819
3821 0 412676 131179.03 190360 -1 3820
3822 0 412636 131191.03 190280 -1 3821
3823 0 412608 131235.03 190200 -1 3822
3824 0 412600 131335.03 190120 -1 3823
3825 0 410086 132366.03 190120 -1 3716
3826 0 410232 132440 190000 -1 3825
3827 0 410294.66 132478.67 189920 -1 3826
3828 0 410326 132498.03 189880 -1 3827
3829 0 410314 132498.03 189840 -1 3828
3830 0 410355.16 132532.28 189600 -1 3829
3831 0 410362 132538.03 189560 -1 3830
3832 0 410354 132626.03 189480 -1 3831
3833 0 410386 132674.03 189400 -1 3832
3834 0 410438 132650.03 189360 -1 3833
3835 0 410130 132650.03 189360 -1 3833
3836 0 410022 132622.03 189280 -1 3835
3837 0 410018 132590.03 189200 -1 3836
3838 0 410026 132554.03 189080 -1 3837
3839 0 409994 132494.03 188960 -1 3838
3840 0 409914 132446.06 188840 -1 3839
3841 0 409842 132402.06 188680 -1 3840
3842 0 409706 132294.06 188480 -1 3841
3843 0 409630 132130.06 188400 -1 3842
3844 0 409602 131882.06 188320 -1 3843
3845 0 409690 131786.03 188200 -1 3844
3846 0 409718 131790.03 188120 -1 3845
3847 0 409454 131986.06 188440 -1 3843
3848 0 409310 131922.06 188520 -1 3847
3849 0 409198 131742.06 188640 -1 3848
3850 0 410606 133006.03 189400 -1 3833
3851 0 410514 133122.03 189360 -1 3850
3852 0 410598 133102.03 189280 -1 3851
3853 0 410582 133106.03 189160 -1 3852
3854 0 410566 133102.03 189080 -1 3853
3855 0 410566 133058.03 189040 -1 3854
3856 0 410346.5 133546.69 189600 -1 3830
3857 0 410278.5 133598.69 189800 -1 3856
3858 0 410266.5 133610.69 189920 -1 3857
3859 0 410230.5 133622.69 189960 -1 3858
3860 0 410734 133026.03 190040 -1 3826
3861 0 410950 133210.03 190120 -1 3860
3862 0 410994 133314.03 190240 -1 3861
3863 0 410722 133314.06 190280 -1 3862
3864 0 410663.12 133352.44 190320 -1 3863
3865 0 411274 133354.06 190280 -1 3862
3866 0 411300 133352 190320 -1 3865
3867 0 411460 133484.03 190360 -1 3866
3868 0 411588 133656.03 190440 -1 3867
3869 0 411704 133736.06 190520 -1 3868
3870 0 412172 133696.03 190520 -1 3869
3871 0 412280 133728.03 190560 -1 3870
3872 0 412520 133696.03 190520 -1 3871
3873 0 412724 133674 190520 -1 3872
3874 0 412708 133658 190480 -1 3873
3875 0 412704 133594 190400 -1 3874
3876 0 412752 133566 190320 -1 3875
3877 0 412792 133604 190240 -1 3876
3878 0 412828 133660 190120 -1 3877
3879 0 411560 133704.03 190560 -1 3869
3880 0 411600 133752.03 190640 -1 3879
3881 0 411596 133860.03 190760 -1 3880
3882 0 411568 133944.03 190880 -1 3881
3883 0 411568 133980.03 190960 -1 3882
3884 0 411552 134040.03 191040 -1 3883
3885 0 411600 134264.06 191160 -1 3884
3886 0 411704 134436.03 191120 -1 3885
3887 0 411804 134428.03 191040 -1 3886
3888 0 412004 134316.03 190960 -1 3887
3889 0 412108 134288.03 190880 -1 3888
3890 0 412212 134304.03 190800 -1 3889
3891 0 412316 134360.03 190680 -1 3890
3892 0 412408 134380.06 190640 -1 3891
3893 0 412472 134372.06 190560 -1 3892
3894 0 412576 134400.06 190480 -1 3893
3895 0 412664 134296.06 190360 -1 3894
3896 0 412716 134280.06 190280 -1 3895
3897 0 412836 134268.06 190200 -1 3896
3898 0 412900 134276.06 190040 -1 3897
3899 0 412984 134270 190000 -1 3898
3900 0 413024 134224 189920 -1 3899
3901 0 413080 134208 189840 -1 3900
3902 0 413192 134132 189720 -1 3901
3903 0 413204 134124 189680 -1 3902
3904 0 413232 134098 189640 -1 3903
3905 0 413232 134038 189600 -1 3904
3906 0 412136 134328.06 190640 -1 3891
3907 0 412084 134304.06 190600 -1 3906
3908 0 411584 134348.03 191240 -1 3885
3909 0 411038 127150 188720 -1 892
3910 0 410962 127246 188760 -1 3909
3911 0 448455 108071.07 166120 -1 235
3912 0 448355 107847.03 166320 -1 3911
3913 0 448299 107735.03 166560 -1 3912
3914 0 448299 107679.03 166680 -1 3913
3915 0 448207 107607.03 166840 -1 3914
3916 0 448147 107571.03 166880 -1 3915
3917 0 420122 115566 185680 -1 92
3918 0 419898 115726 185760 -1 3917
3919 0 419630 115882 185880 -1 3918
3920 0 419418 116006 186000 -1 3919
3921 0 419198 116116 186120 -1 3920
3922 0 419006 116344 186240 -1 3921
3923 0 418882 116468 186320 -1 3922
3924 0 418582 116698 186480 -1 3923
3925 0 418258 116930 186560 -1 3924
3926 0 418054 117082 186640 -1 3925
3927 0 417458 117458 186720 -1 3926
3928 0 417022 117776 186800 -1 3927
3929 0 415822 118188 186840 -1 3928
3930 0 414542 118338 186800 -1 3929
3931 0 413506 118568 186720 -1 3930
3932 0 412834 118920 186640 -1 3931
3933 0 411926 119522 186560 -1 3932
3934 0 410858 119922 186600 -1 3933
3935 0 410350 120124 186680 -1 3934
3936 0 410174 120214 186720 -1 3935
3937 0 410226 120908 186720 -1 3936
3938 0 410406 121260 186640 -1 3937
3939 0 410542 121456 186560 -1 3938
3940 0 410646 121638 186440 -1 3939
3941 0 410674 121742 186320 -1 3940
3942 0 410586 121842 186240 -1 3941
3943 0 410538 121866 186080 -1 3942
3944 0 410522 121838 185960 -1 3943
3945 0 410466 121830 185800 -1 3944
3946 0 410530 121974 185680 -1 3945
3947 0 410550 122398 185600 -1 3946
3948 0 410618 122340 185480 -1 3947
3949 0 410626 122340 185360 -1 3948
3950 0 410690 122228 185200 -1 3949
3951 0 410674 122116 185080 -1 3950
3952 0 410650 122008 184920 -1 3951
3953 0 410674 121976 184800 -1 3952
3954 0 410734 122020 184680 -1 3953
3955 0 410910 121980 184560 -1 3954
3956 0 411150 122012 184440 -1 3955
3957 0 411525.34 122011.336 184440 -1 3956
3958 0 411756 121592 184440 -1 3957
3959 0 411808 121328 184360 -1 3958
3960 0 411786 121274 184280 -1 3959
3961 0 411832 121212 184200 -1 3960
3962 0 412062 121238 184160 -1 3961
3963 0 412274 121366 184120 -1 3962
3964 0 412686 121218 184040 -1 3963
3965 0 412920 121004 183960 -1 3964
3966 0 413046 120754 183880 -1 3965
3967 0 413160 120224 183880 -1 3966
3968 0 413266 120086 183760 -1 3967
3969 0 413350 120010 183680 -1 3968
3970 0 413320 119992 183600 -1 3969
3971 0 411541.34 122163.336 184680 -1 3957
3972 0 411557.34 122231.336 184800 -1 3971
3973 0 411787 122457 184880 -1 3972
3974 0 411875 122553 184920 -1 3973
3975 0 412069 122783 184960 -1 3974
3976 0 411981 123003 184960 -1 3975
3977 0 412147 123185 184960 -1 3976
3978 0 411737 122587 185040 -1 3974
3979 0 411649 122523 185120 -1 3978
3980 0 411651 122585 185240 -1 3979
3981 0 411705 122795 185320 -1 3980
3982 0 411701 122903 185400 -1 3981
3983 0 411671 122921 185440 -1 3982
3984 0 411210 121912 184320 -1 3956
3985 0 411230 121764 184200 -1 3984
3986 0 411266 121744 184120 -1 3985
3987 0 411598 121680 184040 -1 3986
3988 0 411918 121652 183960 -1 3987
3989 0 412202 121392 183800 -1 3988
3990 0 412382 121306 183720 -1 3989
3991 0 412486 121214 183600 -1 3990
3992 0 412626 121182 183480 -1 3991
3993 0 412786 121206 183320 -1 3992
3994 0 412886 121262 183160 -1 3993
3995 0 413078 121402 183040 -1 3994
3996 0 413250 121418 182840 -1 3995
3997 0 413294 121436 182800 -1 3996
3998 0 413426 121490 182680 -1 3997
3999 0 413482 121554 182520 -1 3998
4000 0 413434 121686 182360 -1 3999
4001 0 413406 121766 182200 -1 4000
4002 0 413374 121810 182040 -1 4001
4003 0 412922 122026 181960 -1 4002
4004 0 412882 121980 181880 -1 4003
4005 0 412890 122004 181760 -1 4004
4006 0 412876.66 122005.336 181720 -1 4005
4007 0 412850 122008 181640 -1 4006
4008 0 412862 122040 181480 -1 4007
4009 0 412822 122196 181360 -1 4008
4010 0 412902 122076 181160 -1 4009
4011 0 412918 122052 181120 -1 4010
4012 0 412970 122116 181000 -1 4011
4013 0 413162 122032 180920 -1 4012
4014 0 413194 121928 180800 -1 4013
4015 0 413110 121860 180680 -1 4014
4016 0 412886 121964 180600 -1 4015
4017 0 412778 122240 180520 -1 4016
4018 0 412762 122300 180480 -1 4017
4019 0 412894 122472 180440 -1 4018
4020 0 412918 122644 180360 -1 4019
4021 0 412952 122758 180280 -1 4020
4022 0 412890 122772 180240 -1 4021
4023 0 412888 122874 180160 -1 4022
4024 0 412842 122824 180120 -1 4023
4025 0 412688 122962 180080 -1 4024
4026 0 412670 123052 180000 -1 4025
4027 0 412726 123048 179920 -1 4026
4028 0 412712 123062 179880 -1 4027
4029 0 412586 123060 179800 -1 4028
4030 0 412520 123090 179640 -1 4029
4031 0 412470 123208 179520 -1 4030
4032 0 412444 123286 179400 -1 4031
4033 0 412368 123294 179280 -1 4032
4034 0 412396 123290 179120 -1 4033
4035 0 412366 123284 179000 -1 4034
4036 0 412132 123382 179000 -1 4035
4037 0 412134 123548 179040 -1 4036
4038 0 411802 123532 179040 -1 4037
4039 0 411684 123574 178920 -1 4038
4040 0 411608 123546 178800 -1 4039
4041 0 411522 123540 178760 -1 4040
4042 0 413726 121844 180720 -1 4014
4043 0 413982 121884 180800 -1 4042
4044 0 414174 121980 180840 -1 4043
4045 0 414390 121848 180800 -1 4044
4046 0 414874 121964 180760 -1 4045
4047 0 415154 122124 180720 -1 4046
4048 0 415206 122040 180600 -1 4047
4049 0 415180 122274 180560 -1 4048
4050 0 415320 122566 180560 -1 4049
4051 0 415422 121804 180560 -1 4048
4052 0 411058 123064 185480 -1 3948
4053 0 411102 123212 185560 -1 4052
4054 0 410412 123038 185480 -1 3948
4055 0 410216 123134 185480 -1 4054
4056 0 410020 123246 185600 -1 4055
4057 0 409868 123498 185760 -1 4056
4058 0 409806 123768 185880 -1 4057
4059 0 409736 123870 185960 -1 4058
4060 0 409758 123940 186000 -1 4059
4061 0 409714 124000 186080 -1 4060
4062 0 409512 124126 186280 -1 4061
4063 0 409454 124360 186320 -1 4062
4064 0 409510 124456 186360 -1 4063
4065 0 409502 124452 186400 -1 4064
4066 0 409470 124448 186440 -1 4065
4067 0 409442 124460 186480 -1 4066
4068 0 409422 124480 186520 -1 4067
4069 0 409344 124542 186640 -1 4068
4070 0 409106 124580 186720 -1 4069
4071 0 408926 124532 186840 -1 4070
4072 0 408888 124486 186920 -1 4071
4073 0 408956 124470 186960 -1 4072
4074 0 408960 124382 187080 -1 4073
4075 0 409048 124306 187240 -1 4074
4076 0 409080 124346 187320 -1 4075
4077 0 409206 124428 187440 -1 4076
4078 0 409124 124570 187600 -1 4077
4079 0 409034 124584 187720 -1 4078
4080 0 409070 124604 187840 -1 4079
4081 0 409188 124694 187960 -1 4080
4082 0 409216 124712.664 188000 -1 4081
4083 0 409822 120394 186800 -1 3936
4084 0 409546 120462 186920 -1 4083
4085 0 409462 120462 187000 -1 4084
4086 0 409378 120472 187080 -1 4085
4087 0 409202 120448 187160 -1 4086
4088 0 409014 120396 187240 -1 4087
4089 0 408222 120580 187320 -1 4088
4090 0 407914 120568 187400 -1 4089
4091 0 407790 120580 187480 -1 4090
4092 0 407722 120636 187560 -1 4091
4093 0 407638 120708 187640 -1 4092
4094 0 407550 120732 187720 -1 4093
4095 0 407334 120810 187840 -1 4094
4096 0 407130 120874 187920 -1 4095
4097 0 406970 120950 188000 -1 4096
4098 0 406770 120974 188120 -1 4097
4099 0 406626 121006 188200 -1 4098
4100 0 406434 121046 188280 -1 4099
4101 0 406342 121176 188360 -1 4100
4102 0 406114 121264 188440 -1 4101
4103 0 405850 121432 188560 -1 4102
4104 0 405810 121460 188640 -1 4103
4105 0 405454 121622 188760 -1 4104
4106 0 404722 121654 188720 -1 4105
4107 0 404614 121738 188600 -1 4106
4108 0 404310 122090 188640 -1 4107
4109 0 404038 122244 188680 -1 4108
4110 0 403846 122128 188760 -1 4109
4111 0 403724.66 122250.664 188880 -1 4110
4112 0 403747 122425 189000 -1 4111
4113 0 403681 122491 189040 -1 4112
4114 0 403445 122811 189080 -1 4113
4115 0 403439 122857 189120 -1 4114
4116 0 403307 122933 189160 -1 4115
4117 0 403139 123009 189120 -1 4116
4118 0 402999 123053 189160 -1 4117
4119 0 402899 123053 189200 -1 4118
4120 0 402949 123163 189280 -1 4119
4121 0 402943 123185 189360 -1 4120
4122 0 402899 123221 189440 -1 4121
4123 0 402747 123289 189520 -1 4122
4124 0 403838 122072 188640 -1 4110
4125 0 405402 121606 188840 -1 4105
4126 0 405458 121586 188960 -1 4125
4127 0 405398 121634 189080 -1 4126
4128 0 405270 121738 189160 -1 4127
4129 0 405194 121838 189240 -1 4128
4130 0 405126 121934 189320 -1 4129
4131 0 405042 122008 189440 -1 4130
4132 0 405034 122028 189560 -1 4131
4133 0 405018 122010.664 189600 -1 4132
4134 0 404986 121976 189680 -1 4133
4135 0 404862 121968 189800 -1 4134
4136 0 404558 121976 189920 -1 4135
4137 0 404386 122116 190040 -1 4136
4138 0 404262 122144 190120 -1 4137
4139 0 404154 122168 190240 -1 4138
4140 0 403998 122176 190400 -1 4139
4141 0 403874 122262 190520 -1 4140
4142 0 403786 122354 190640 -1 4141
4143 0 403618 122502 190760 -1 4142
4144 0 403494 122662 190880 -1 4143
4145 0 403382 122788 191000 -1 4144
4146 0 403266 122852 191120 -1 4145
4147 0 403058 122912 191240 -1 4146
4148 0 402818 122994 191320 -1 4147
4149 0 402630 123038 191400 -1 4148
4150 0 402466 123110 191480 -1 4149
4151 0 402330 123134 191560 -1 4150
4152 0 402190 123126 191640 -1 4151
4153 0 402030 123174 191720 -1 4152
4154 0 401778 123254 191840 -1 4153
4155 0 401578 123436 191920 -1 4154
4156 0 401402 123588 192040 -1 4155
4157 0 401254 123728 192120 -1 4156
4158 0 401082 123912 192200 -1 4157
4159 0 400938 124022 192280 -1 4158
4160 0 400742 124146 192360 -1 4159
4161 0 400654 124186 192440 -1 4160
4162 0 400550 124302 192520 -1 4161
4163 0 400434 124426 192600 -1 4162
4164 0 400278 124558 192680 -1 4163
4165 0 400126 124682 192760 -1 4164
4166 0 399930 124898 192840 -1 4165
4167 0 399790 125066 192920 -1 4166
4168 0 399682 125260 193040 -1 4167
4169 0 399526 125392 193160 -1 4168
4170 0 399354 125544 193240 -1 4169
4171 0 399182 125672 193320 -1 4170
4172 0 399078 125740 193400 -1 4171
4173 0 398898 125878 193520 -1 4172
4174 0 398750 125982 193640 -1 4173
4175 0 398542 126094 193760 -1 4174
4176 0 398370 126262 193880 -1 4175
4177 0 398174 126462 194000 -1 4176
4178 0 397966 126656 194120 -1 4177
4179 0 397862 126756 194200 -1 4178
4180 0 397770 126832 194280 -1 4179
4181 0 397578 126980 194400 -1 4180
4182 0 397442 127080 194480 -1 4181
4183 0 397294 127208 194560 -1 4182
4184 0 397230 127300 194640 -1 4183
4185 0 397066 127522 194720 -1 4184
4186 0 396914 127658 194800 -1 4185
4187 0 396750 127790 194880 -1 4186
4188 0 396358 128178 194960 -1 4187
4189 0 396314 128270 195040 -1 4188
4190 0 396154 128416 195120 -1 4189
4191 0 396042 128532 195200 -1 4190
4192 0 395838 128788 195320 -1 4191
4193 0 395746 128956 195400 -1 4192
4194 0 395646 129056 195480 -1 4193
4195 0 395574 129148 195560 -1 4194
4196 0 395522 129216 195640 -1 4195
4197 0 395430 129288 195720 -1 4196
4198 0 395338 129406 195840 -1 4197
4199 0 395210 129442 195960 -1 4198
4200 0 395086 129506 196080 -1 4199
4201 0 394906 129610 196200 -1 4200
4202 0 394666 129814 196320 -1 4201
4203 0 394590 129934 196440 -1 4202
4204 0 394578 130030 196560 -1 4203
4205 0 394470 130202 196680 -1 4204
4206 0 394110 130544 196760 -1 4205
4207 0 394014 130668 196880 -1 4206
4208 0 393806 130920 196960 -1 4207
4209 0 393622 131150 197040 -1 4208
4210 0 393446 131370 197120 -1 4209
4211 0 393342 131574 197200 -1 4210
4212 0 393178 131778 197280 -1 4211
4213 0 393026 131946 197360 -1 4212
4214 0 392906 132120 197440 -1 4213
4215 0 392722 132288 197520 -1 4214
4216 0 392606 132436 197600 -1 4215
4217 0 392510 132606 197680 -1 4216
4218 0 392446 132742 197760 -1 4217
4219 0 392278 132882 197840 -1 4218
4220 0 392142 133034 197920 -1 4219
4221 0 391946 133230 198000 -1 4220
4222 0 391670 133550 198120 -1 4221
4223 0 391518 133768 198200 -1 4222
4224 0 391366 134004 198280 -1 4223
4225 0 391190 134216 198360 -1 4224
4226 0 391090 134328 198440 -1 4225
4227 0 390902 134540 198520 -1 4226
4228 0 390754 134750 198600 -1 4227
4229 0 390610 134902 198680 -1 4228
4230 0 390482 135086 198760 -1 4229
4231 0 390422 135250 198840 -1 4230
4232 0 390426 135342 198920 -1 4231
4233 0 390426 135422 199000 -1 4232
4234 0 390406 135446 199080 -1 4233
4235 0 390358 135490 199200 -1 4234
4236 0 390318 135514 199320 -1 4235
4237 0 390270 135530 199440 -1 4236
4238 0 390166 135718 199560 -1 4237
4239 0 390154 135798 199640 -1 4238
4240 0 390082 135890 199720 -1 4239
4241 0 389994 136008 199800 -1 4240
4242 0 389886 136128 199880 -1 4241
4243 0 389746 136232 2e+05 -1 4242
4244 0 389838 136544 200080 -1 4243
4245 0 389918 136844 200160 -1 4244
4246 0 390010 137144 200240 -1 4245
4247 0 390006 137422 200320 -1 4246
4248 0 390062 137626 200400 -1 4247
4249 0 390058 137766 200480 -1 4248
4250 0 390030 137818 200600 -1 4249
4251 0 389786 137792 200720 -1 4250
4252 0 389586 137740 200840 -1 4251
4253 0 389474 137700 200920 -1 4252
4254 0 389354 137652 201000 -1 4253
4255 0 389190 137720 201080 -1 4254
4256 0 389134 137876 201160 -1 4255
4257 0 389102 137984 201240 -1 4256
4258 0 389010 138112 201320 -1 4257
4259 0 388938 138292 201400 -1 4258
4260 0 388874 138512 201480 -1 4259
4261 0 388742 138654 201560 -1 4260
4262 0 388686 138798 201640 -1 4261
4263 0 388582 139002 201720 -1 4262
4264 0 388542 139262 201800 -1 4263
4265 0 388506 139436 201880 -1 4264
4266 0 388466 139552 201960 -1 4265
4267 0 388358 139700 202080 -1 4266
4268 0 388246 139872 202160 -1 4267
4269 0 388190 140004 202240 -1 4268
4270 0 388122 140132 202320 -1 4269
4271 0 388118 140212 202400 -1 4270
4272 0 388110 140442 202520 -1 4271
4273 0 388094 140550 202600 -1 4272
4274 0 388066 140686 202720 -1 4273
4275 0 388042 140878 202800 -1 4274
4276 0 388030 140978 202880 -1 4275
4277 0 387994 141146 202960 -1 4276
4278 0 387966 141298 203040 -1 4277
4279 0 387930 141378 203160 -1 4278
4280 0 387894 141452 203240 -1 4279
4281 0 387810 141560 203360 -1 4280
4282 0 387782 141704 203480 -1 4281
4283 0 387762 141788 203640 -1 4282
4284 0 387734 141860 203800 -1 4283
4285 0 387682 141912 203920 -1 4284
4286 0 387694 142176 204000 -1 4285
4287 0 387706 142330 204040 -1 4286
4288 0 387718 142484 204080 -1 4287
4289 0 387738 142762 204160 -1 4288
4290 0 387734 142910 204240 -1 4289
4291 0 387750 143022 204320 -1 4290
4292 0 387742 143074 204400 -1 4291
4293 0 387726 143178 204480 -1 4292
4294 0 387758 143296 204560 -1 4293
4295 0 387750 143468 204640 -1 4294
4296 0 387814 143612 204720 -1 4295
4297 0 387814 143732 204800 -1 4296
4298 0 387810 143848 204880 -1 4297
4299 0 387740.66 143893.33 204960 -1 4298
4300 0 387706 143916 205000 -1 4299
4301 0 387614 144172 205080 -1 4300
4302 0 387570 144650 205160 -1 4301
4303 0 387570 145058 205240 -1 4302
4304 0 387542 145414 205320 -1 4303
4305 0 387566 145920 205400 -1 4304
4306 0 387558 146378 205480 -1 4305
4307 0 387538 146866 205560 -1 4306
4308 0 387458 147316 205640 -1 4307
4309 0 387350 147716 205720 -1 4308
4310 0 387342 147840 205800 -1 4309
4311 0 387306 148002 205880 -1 4310
4312 0 387222 148114 205960 -1 4311
4313 0 387178 148222 206040 -1 4312
4314 0 387130 148334 206120 -1 4313
4315 0 387102 148354 206200 -1 4314
4316 0 387006 148294 206280 -1 4315
4317 0 386826 148230 206360 -1 4316
4318 0 386614 148406 206480 -1 4317
4319 0 386114 149128 206560 -1 4318
4320 0 385542 150164 206640 -1 4319
4321 0 385402 150322 206720 -1 4320
4322 0 385318 150406 206840 -1 4321
4323 0 385098 150474 206920 -1 4322
4324 0 384910 150642 207040 -1 4323
4325 0 384686 150830 207120 -1 4324
4326 0 384398 151090 207200 -1 4325
4327 0 384250 151432 207280 -1 4326
4328 0 384134 151676 207360 -1 4327
4329 0 384010 151884 207440 -1 4328
4330 0 383778 152104 207520 -1 4329
4331 0 383722 152242 207600 -1 4330
4332 0 383622 152410 207680 -1 4331
4333 0 383514 152490 207760 -1 4332
4334 0 383378 152714 207840 -1 4333
4335 0 382814 153298 207960 -1 4334
4336 0 382054 153980 207880 -1 4335
4337 0 381762 154280 207760 -1 4336
4338 0 381498 154482 207640 -1 4337
4339 0 381218 155102 207720 -1 4338
4340 0 381154 155354 207800 -1 4339
4341 0 381158 155530 207880 -1 4340
4342 0 381086 155892 207960 -1 4341
4343 0 380962 156420 208040 -1 4342
4344 0 380926 156722 208120 -1 4343
4345 0 380934 156926 208200 -1 4344
4346 0 380926 157206 208320 -1 4345
4347 0 380966 157580 208440 -1 4346
4348 0 381014 157896 208560 -1 4347
4349 0 381022 158120 208640 -1 4348
4350 0 381054 158368 208720 -1 4349
4351 0 381078 158558 208800 -1 4350
4352 0 381166 158842 208920 -1 4351
4353 0 381226 159042 209040 -1 4352
4354 0 381298 159186 209160 -1 4353
4355 0 381374 159374 209280 -1 4354
4356 0 381370 159554 209400 -1 4355
4357 0 381390 159736 209520 -1 4356
4358 0 381410 159856 209640 -1 4357
4359 0 381426 159988 209760 -1 4358
4360 0 381474 160140 209880 -1 4359
4361 0 381482 160228 210000 -1 4360
4362 0 381518 160400 210120 -1 4361
4363 0 381578 160548 210240 -1 4362
4364 0 381726 160788 210360 -1 4363
4365 0 381870 160920 210480 -1 4364
4366 0 382050 161046 210600 -1 4365
4367 0 382182 161118 210680 -1 4366
4368 0 382302 161226 210800 -1 4367
4369 0 382406 161326 210880 -1 4368
4370 0 382502 161410 211000 -1 4369
4371 0 382638 161618 211080 -1 4370
4372 0 382782 161718 211200 -1 4371
4373 0 382934 161918 211280 -1 4372
4374 0 383066 162172 211360 -1 4373
4375 0 383214 162764 211440 -1 4374
4376 0 383154 162844 211520 -1 4375
4377 0 383186 162948 211600 -1 4376
4378 0 383250 163072 211720 -1 4377
4379 0 383402 163140 211840 -1 4378
4380 0 383582 163550 211920 -1 4379
4381 0 383662 163674 212040 -1 4380
4382 0 383698 163814 212160 -1 4381
4383 0 383782 164094 212240 -1 4382
4384 0 383866 164802 212320 -1 4383
4385 0 383930 165220 212400 -1 4384
4386 0 383998 165460 212480 -1 4385
4387 0 384110 165636 212560 -1 4386
4388 0 384158 165740 212600 -1 4387
4389 0 384206 165844 212640 -1 4388
4390 0 384266 166088 212720 -1 4389
4391 0 384374 166394 212800 -1 4390
4392 0 384410 166634 212880 -1 4391
4393 0 384486 166894 212960 -1 4392
4394 0 384518 167040 213000 -1 4393
4395 0 384550 167186 213040 -1 4394
4396 0 384586 167478 213120 -1 4395
4397 0 384606 167720 213200 -1 4396
4398 0 384598 168024 213280 -1 4397
4399 0 384582 168084 213360 -1 4398
4400 0 384562 168272 213440 -1 4399
4401 0 384526 168536 213520 -1 4400
4402 0 384542 168976 213600 -1 4401
4403 0 384566 169582 213680 -1 4402
4404 0 384622 170132 213760 -1 4403
4405 0 384626 170684 213840 -1 4404
4406 0 384574 171438 213920 -1 4405
4407 0 384522 172350 214000 -1 4406
4408 0 384298 173280 213920 -1 4407
4409 0 384354 173800 213840 -1 4408
4410 0 384410 174600 213760 -1 4409
4411 0 384450 174816 213680 -1 4410
4412 0 384394 174920 213600 -1 4411
4413 0 384334 175158 213520 -1 4412
4414 0 384254 175418 213440 -1 4413
4415 0 384182 175702 213360 -1 4414
4416 0 384042 175956 213280 -1 4415
4417 0 384074 176254 213200 -1 4416
4418 0 383794 177206 213120 -1 4417
4419 0 383458 177792 213040 -1 4418
4420 0 383370 177908 212960 -1 4419
4421 0 383306 178104 212880 -1 4420
4422 0 383182 178384 212800 -1 4421
4423 0 383142 178812 212720 -1 4422
4424 0 383466 179266 212640 -1 4423
4425 0 383574 179386 212520 -1 4424
4426 0 383590 179422 212400 -1 4425
4427 0 383650 179514 212280 -1 4426
4428 0 383838 180302 212160 -1 4427
4429 0 383778 180458 212080 -1 4428
4430 0 383706 180584 211960 -1 4429
4431 0 383586 180764 211840 -1 4430
4432 0 383478 180936 211760 -1 4431
4433 0 383326 181192 211680 -1 4432
4434 0 383330 181256 211640 -1 4433
4435 0 383210 181394 211520 -1 4434
4436 0 383174 181478 211400 -1 4435
4437 0 383146 181578 211280 -1 4436
4438 0 383010 181666 211160 -1 4437
4439 0 383090 181766 210920 -1 4438
4440 0 383070 181722 210760 -1 4439
4441 0 383038 181682 210600 -1 4440
4442 0 383090 181586 210440 -1 4441
4443 0 383462 181338 210400 -1 4442
4444 0 383478 181354 210320 -1 4443
4445 0 383486 181290 210240 -1 4444
4446 0 383518 181158 210160 -1 4445
4447 0 383582 181130 210080 -1 4446
4448 0 383700 180984 210000 -1 4447
4449 0 383736 180908 209920 -1 4448
4450 0 383772 180832 209800 -1 4449
4451 0 383744 180788 209680 -1 4450
4452 0 383832 180712 209560 -1 4451
4453 0 383860 180648 209480 -1 4452
4454 0 383872 180588 209400 -1 4453
4455 0 383940 180488 209320 -1 4454
4456 0 384484 180096 209240 -1 4455
4457 0 384688 179856 209200 -1 4456
4458 0 385106 179522 209160 -1 4457
4459 0 385202 179402 209080 -1 4458
4460 0 385318 179222 208960 -1 4459
4461 0 385474 179100 208840 -1 4460
4462 0 385522 179068 208760 -1 4461
4463 0 385582 179024 208640 -1 4462
4464 0 385666 178968 208560 -1 4463
4465 0 385742 178908 208440 -1 4464
4466 0 385914 178756 208360 -1 4465
4467 0 385954 178628 208280 -1 4466
4468 0 386074 178504 208160 -1 4467
4469 0 386158 178398 208040 -1 4468
4470 0 386374 178290 207920 -1 4469
4471 0 386554 178390 208000 -1 4470
4472 0 386670 178454 208120 -1 4471
4473 0 386930 178506 208200 -1 4472
4474 0 387134 178586 208280 -1 4473
4475 0 387330 178630 208360 -1 4474
4476 0 387602 178678 208440 -1 4475
4477 0 387742 178898 208520 -1 4476
4478 0 387648 178607 208520 -1 4477
4479 0 387704 178591 208640 -1 4478
4480 0 388032 178559 208800 -1 4479
4481 0 388340 178515 208960 -1 4480
4482 0 388570 178433 209040 -1 4481
4483 0 388606 178473 209160 -1 4482
4484 0 388730 178485 209280 -1 4483
4485 0 389050 178513 209400 -1 4484
4486 0 389140 178519 209520 -1 4485
4487 0 389096 178447 209680 -1 4486
4488 0 389196 178387 209840 -1 4487
4489 0 389240 178339 210080 -1 4488
4490 0 389364 178323 210240 -1 4489
4491 0 389516 178203 210400 -1 4490
4492 0 389740 178091 210640 -1 4491
4493 0 389922 178061 210800 -1 4492
4494 0 390512 177191 210960 -1 4493
4495 0 390574 177013 211120 -1 4494
4496 0 391372 176215 211120 -1 4495
4497 0 391368 176151 210960 -1 4496
4498 0 391270 176057 210920 -1 4497
4499 0 391232 176039 210880 -1 4498
4500 0 391224 175999 210840 -1 4499
4501 0 391162 175933 210760 -1 4500
4502 0 391052 175711 210680 -1 4501
4503 0 391050 175573 210560 -1 4502
4504 0 391092 175547 210400 -1 4503
4505 0 391188 175443 210240 -1 4504
4506 0 391222 175353 210120 -1 4505
4507 0 391388 175239 209920 -1 4506
4508 0 391462 175213 209840 -1 4507
4509 0 391548 175243 209800 -1 4508
4510 0 391578 175145 209760 -1 4509
4511 0 391636 175131 209720 -1 4510
4512 0 391694 175109 209680 -1 4511
4513 0 391760 175083 209640 -1 4512
4514 0 391842 175057 209560 -1 4513
4515 0 391916 175035 209480 -1 4514
4516 0 392048 174699 209480 -1 4515
4517 0 392016 174669 209400 -1 4516
4518 0 392080 174403 209400 -1 4517
4519 0 392092 174413 209320 -1 4518
4520 0 392056 174339 209240 -1 4519
4521 0 392048 174273 209160 -1 4520
4522 0 392060 174225 209080 -1 4521
4523 0 392096 174201 209000 -1 4522
4524 0 392064 174149 208960 -1 4523
4525 0 392080 174009 208960 -1 4524
4526 0 391924 174703 209320 -1 4517
4527 0 391916 174635 209240 -1 4526
4528 0 391956 174551 209160 -1 4527
4529 0 392096 174487 209000 -1 4528
4530 0 392204 174463 208920 -1 4529
4531 0 392260 174407 208800 -1 4530
4532 0 392528 174243 208680 -1 4531
4533 0 392580 174181 208600 -1 4532
4534 0 392516 174109 208480 -1 4533
4535 0 392100 174639 209560 -1 4516
4536 0 392140 174359 209560 -1 4535
4537 0 392156 174307 209520 -1 4536
4538 0 392168 174303 209480 -1 4537
4539 0 392176 174299 209440 -1 4538
4540 0 390398 177097 211600 -1 4495
4541 0 388034 179150 208600 -1 4477
4542 0 388762 179620 208680 -1 4541
4543 0 389002 179810 208760 -1 4542
4544 0 389166 179890 208880 -1 4543
4545 0 389190 179898 208920 -1 4544
4546 0 389394 180078 209000 -1 4545
4547 0 389446 180098 209080 -1 4546
4548 0 390574 180338 209080 -1 4547
4549 0 391214 180864 209080 -1 4548
4550 0 390946 181128 209160 -1 4549
4551 0 390854 181432 209080 -1 4550
4552 0 390730 181534 209000 -1 4551
4553 0 390574 181648 208960 -1 4552
4554 0 390338 181762 208920 -1 4553
4555 0 390190 181984 208920 -1 4554
4556 0 390150 181998 208880 -1 4555
4557 0 389954 182082 208840 -1 4556
4558 0 390018 182350 208840 -1 4557
4559 0 389976 182426 208720 -1 4558
4560 0 389846 182410 208560 -1 4559
4561 0 389754 182426 208520 -1 4560
4562 0 389658 182502 208480 -1 4561
4563 0 389506 182522 208440 -1 4562
4564 0 389426 182650 208480 -1 4563
4565 0 389386 182698 208520 -1 4564
4566 0 389290 182734 208600 -1 4565
4567 0 389250 182782 208640 -1 4566
4568 0 389558 182502 208400 -1 4563
4569 0 391810 181068 209080 -1 4549
4570 0 391954 181232 209000 -1 4569
4571 0 392170 181368 208920 -1 4570
4572 0 392318 181484 208840 -1 4571
4573 0 392374 181602 208760 -1 4572
4574 0 392470 181634 208680 -1 4573
4575 0 392678 181746 208600 -1 4574
4576 0 392946 181906 208520 -1 4575
4577 0 393000 181962 208480 -1 4576
4578 0 393354 182016 208560 -1 4577
4579 0 393378 181888 208680 -1 4578
4580 0 393434 181812 208800 -1 4579
4581 0 393366 181718 208840 -1 4580
4582 0 393362 181644 208880 -1 4581
4583 0 393382 181630 208920 -1 4582
4584 0 393480 181634 208960 -1 4583
4585 0 393054 182018 208440 -1 4577
4586 0 393054 182034 208360 -1 4585
4587 0 393054 182034 208280 -1 4586
4588 0 392990 182002 208160 -1 4587
4589 0 392986 181922 208080 -1 4588
4590 0 393616 182028 208080 -1 4589
4591 0 393696 181974 208040 -1 4590
4592 0 393708 181814 208000 -1 4591
4593 0 393760 181682 207920 -1 4592
4594 0 393836 181656 207840 -1 4593
4595 0 393912 181536 207800 -1 4594
4596 0 393992 181468 207760 -1 4595
4597 0 394076 181428 207680 -1 4596
4598 0 394256 181304 207560 -1 4597
4599 0 394356 181222 207520 -1 4598
4600 0 394412 181106 207440 -1 4599
4601 0 394460 181046 207400 -1 4600
4602 0 393002 181906 208000 -1 4589
4603 0 392882 181702 207840 -1 4602
4604 0 392878 181602 207800 -1 4603
4605 0 389014 179310 208560 -1 4542
4606 0 389002 179198 208440 -1 4605
4607 0 389030 179066 208360 -1 4606
4608 0 388994 178958 208280 -1 4607
4609 0 388950 178906 208160 -1 4608
4610 0 388966 178770 208040 -1 4609
4611 0 388902 178654 207920 -1 4610
4612 0 388854 178558 207840 -1 4611
4613 0 388838 178526 207760 -1 4612
4614 0 388738 178548 207680 -1 4613
4615 0 388574 178564 207640 -1 4614
4616 0 388474 178536 207560 -1 4615
4617 0 388370 178628 207480 -1 4616
4618 0 388234 178664 207440 -1 4617
4619 0 388030 178676 207360 -1 4618
4620 0 387942 178652 207280 -1 4619
4621 0 387786 178624 207200 -1 4620
4622 0 387418 178576 207120 -1 4621
4623 0 387074 178644 207080 -1 4622
4624 0 387018 178624 206960 -1 4623
4625 0 388010 178818 207400 -1 4619
4626 0 388014 178850 207440 -1 4625
4627 0 387994 178908 207520 -1 4626
4628 0 388026 178944 207600 -1 4627
4629 0 388058 178996 207640 -1 4628
4630 0 388118 179076 207680 -1 4629
4631 0 389002 178466 207640 -1 4614
4632 0 389014 178404 207600 -1 4631
4633 0 389010 178360 207560 -1 4632
4634 0 389122 178294 207560 -1 4633
4635 0 389182 178268 207520 -1 4634
4636 0 389182 178264 207480 -1 4635
4637 0 389422 178094 207440 -1 4636
4638 0 389482 178004 207480 -1 4637
4639 0 389618 178046 207440 -1 4638
4640 0 389726 177916 207400 -1 4639
4641 0 389902 177908 207400 -1 4640
4642 0 384526 179986 209080 -1 4457
4643 0 384730 179978 209000 -1 4642
4644 0 384742 179954 208920 -1 4643
4645 0 384238 180178 209000 -1 4642
4646 0 384090 180142 208880 -1 4645
4647 0 383838 180170 208760 -1 4646
4648 0 383758 180170 208680 -1 4647
4649 0 383646 180142 208600 -1 4648
4650 0 383442 180082 208520 -1 4649
4651 0 383358 180090 208560 -1 4650
4652 0 383262 180010 208640 -1 4651
4653 0 383278 180042 208720 -1 4652
4654 0 383394 180070 208440 -1 4650
4655 0 383394 180070 208360 -1 4654
4656 0 383266 179942 208320 -1 4655
4657 0 383226 179918 208280 -1 4656
4658 0 383106 179906 208200 -1 4657
4659 0 383094 179950 208080 -1 4658
4660 0 383254 180074 208000 -1 4659
4661 0 383482 180270 207920 -1 4660
4662 0 383770 180486 208000 -1 4661
4663 0 383858 180190 207920 -1 4662
4664 0 383896 180108 207840 -1 4663
4665 0 382874 180010 208000 -1 4659
4666 0 382674 180070 207960 -1 4665
4667 0 382030 180408 207880 -1 4666
4668 0 381634 180504 207800 -1 4667
4669 0 381322 181004 207880 -1 4668
4670 0 381470 181196 207840 -1 4669
4671 0 381446 181264 207760 -1 4670
4672 0 381182 181500 207680 -1 4671
4673 0 380806 181708 207720 -1 4672
4674 0 380606 181792 207800 -1 4673
4675 0 380414 181952 207880 -1 4674
4676 0 380242 182040 207960 -1 4675
4677 0 380134 182076 208000 -1 4676
4678 0 380026 182112 208040 -1 4677
4679 0 379810 182330 208120 -1 4678
4680 0 379734 182390 208240 -1 4679
4681 0 379646 182422 208320 -1 4680
4682 0 379230 182598 208440 -1 4681
4683 0 378998 182814 208560 -1 4682
4684 0 378902 182954 208680 -1 4683
4685 0 378730 183174 208760 -1 4684
4686 0 378722 183530 208800 -1 4685
4687 0 378654 183630 208880 -1 4686
4688 0 378582 184200 208960 -1 4687
4689 0 378442 184604 208880 -1 4688
4690 0 377998 184824 208840 -1 4689
4691 0 377290 185320 208840 -1 4690
4692 0 377106 185296 208720 -1 4691
4693 0 376998 185314 208600 -1 4692
4694 0 376962 185338 208520 -1 4693
4695 0 378586 183500 208880 -1 4687
4696 0 378570 183492 208960 -1 4695
4697 0 378590 183484 209040 -1 4696
4698 0 378626 183540 209120 -1 4697
4699 0 378674 183592 209200 -1 4698
4700 0 378710 183612 209280 -1 4699
4701 0 378718 183604 209360 -1 4700
4702 0 379452.22 182426.44 208000 -1 4677
4703 0 381118 181054 207800 -1 4669
4704 0 381010 181038 207760 -1 4703
4705 0 380858 181044 207720 -1 4704
4706 0 380878 180820 207680 -1 4705
4707 0 380886 180816 207640 -1 4706
4708 0 380878 180812 207600 -1 4707
4709 0 383018 181806 211080 -1 4438
4710 0 383090 182152 211000 -1 4709
4711 0 383238 183128 210920 -1 4710
4712 0 382826 183782 210800 -1 4711
4713 0 382870 185002 210800 -1 4712
4714 0 382726 185236 210680 -1 4713
4715 0 382686 185524 210560 -1 4714
4716 0 382702 185652 210400 -1 4715
4717 0 382746 185816 210280 -1 4716
4718 0 382834 185988 210160 -1 4717
4719 0 382802 186120 210040 -1 4718
4720 0 382846 186340 209920 -1 4719
4721 0 382770 186552 209800 -1 4720
4722 0 382682 186746 209680 -1 4721
4723 0 382374 187046 209600 -1 4722
4724 0 382386 187194 209480 -1 4723
4725 0 382322 187610 209360 -1 4724
4726 0 382442 187936 209280 -1 4725
4727 0 382510 188100 209200 -1 4726
4728 0 382590 188328 209120 -1 4727
4729 0 383642 188164 209120 -1 4728
4730 0 383838 188216 209240 -1 4729
4731 0 384170 188284 209320 -1 4730
4732 0 384478 188766 209360 -1 4731
4733 0 384838 188954 209280 -1 4732
4734 0 384982 189030 209120 -1 4733
4735 0 385270 189042 209080 -1 4734
4736 0 385450 188862 209000 -1 4735
4737 0 385666 188728 209000 -1 4736
4738 0 385634 188630 209000 -1 4737
4739 0 385698 188500 209080 -1 4738
4740 0 385778 188324 209160 -1 4739
4741 0 385594 187914 209240 -1 4740
4742 0 385378 187792 209280 -1 4741
4743 0 385322 187766 209320 -1 4742
4744 0 385470 187644 209320 -1 4743
4745 0 385486 187656 209360 -1 4744
4746 0 385546 187640 209400 -1 4745
4747 0 385522 187592 209440 -1 4746
4748 0 385478 187556 209520 -1 4747
4749 0 385454 187536 209600 -1 4748
4750 0 385362 187412 209680 -1 4749
4751 0 385382 187328 209800 -1 4750
4752 0 385490 187280 209920 -1 4751
4753 0 385634 187048 210040 -1 4752
4754 0 385782 186990 210120 -1 4753
4755 0 386038 186854 210160 -1 4754
4756 0 386110 186814 210200 -1 4755
4757 0 385554 189234 209040 -1 4735
4758 0 385958 189458 209000 -1 4757
4759 0 386534 190162 209000 -1 4758
4760 0 386694 190360 209040 -1 4759
4761 0 387358 190804 209120 -1 4760
4762 0 387418 190814 209240 -1 4761
4763 0 387390 191058 209360 -1 4762
4764 0 387358 191122 209480 -1 4763
4765 0 387282 191122 209600 -1 4764
4766 0 387194 191146 209680 -1 4765
4767 0 387114 191178 209840 -1 4766
4768 0 386914 191254 209960 -1 4767
4769 0 386950 191410 210080 -1 4768
4770 0 386930 191466 210120 -1 4769
4771 0 387406 190830 209040 -1 4761
4772 0 388222 191150 209040 -1 4771
4773 0 388426 191134 208960 -1 4772
4774 0 388754 191122 208920 -1 4773
4775 0 388898 191094 208840 -1 4774
4776 0 389062 191034 208720 -1 4775
4777 0 389258 191070 208600 -1 4776
4778 0 389502 191072 208520 -1 4777
4779 0 389594 191116 208400 -1 4778
4780 0 389542 191160 208280 -1 4779
4781 0 389606 191188 208200 -1 4780
4782 0 389926 191148 208440 -1 4778
4783 0 390378 191608 208360 -1 4782
4784 0 390490 191654 208480 -1 4783
4785 0 391662 191846 208480 -1 4784
4786 0 391838 191820 208440 -1 4785
4787 0 392014 191794 208400 -1 4786
4788 0 392206 191830 208320 -1 4787
4789 0 392342 191806 208240 -1 4788
4790 0 392466 191766 208160 -1 4789
4791 0 392678 191736 208080 -1 4790
4792 0 392838 191768 208000 -1 4791
4793 0 393050 191656 207920 -1 4792
4794 0 393190 191680 207880 -1 4793
4795 0 393454 191708 207840 -1 4794
4796 0 393858 191768 207760 -1 4795
4797 0 394010 191764 207680 -1 4796
4798 0 394122 191708 207560 -1 4797
4799 0 394338 191732 207440 -1 4798
4800 0 394418 191748 207360 -1 4799
4801 0 394898 191764 207240 -1 4800
4802 0 395434 191778 207160 -1 4801
4803 0 395542 192254 207240 -1 4802
4804 0 395592 192340 207160 -1 4803
4805 0 395716 192252 207040 -1 4804
4806 0 395816 192296 206960 -1 4805
4807 0 395936 192412 206880 -1 4806
4808 0 395972 192428 206840 -1 4807
4809 0 395996 192452 206760 -1 4808
4810 0 395954 191710 207080 -1 4802
4811 0 396426 191674 207040 -1 4810
4812 0 396558 191722 206960 -1 4811
4813 0 396646 191718 206840 -1 4812
4814 0 396870 191706 206760 -1 4813
4815 0 397354 191778 206680 -1 4814
4816 0 397522 191778 206560 -1 4815
4817 0 397674 191856 206440 -1 4816
4818 0 397802 191940 206360 -1 4817
4819 0 397894 192068 206280 -1 4818
4820 0 397977 192131 206240 -1 4819
4821 0 398054 192228 206200 -1 4820
4822 0 398122 192312 206160 -1 4821
4823 0 398198 192352 206120 -1 4822
4824 0 398350 192490 206040 -1 4823
4825 0 398494 192566 205920 -1 4824
4826 0 398584.66 192582 205840 -1 4825
4827 0 398630 192590 205800 -1 4826
4828 0 398688.66 192594 205760 -1 4827
4829 0 398806 192602 205680 -1 4828
4830 0 398770 192522 205600 -1 4829
4831 0 399250 192150 205520 -1 4830
4832 0 399810 191640 205400 -1 4831
4833 0 399930 191690 205480 -1 4832
4834 0 400030 191706 205520 -1 4833
4835 0 400350 191556 205560 -1 4834
4836 0 400518 191662 205600 -1 4835
4837 0 400790 191798 205680 -1 4836
4838 0 401678 191976 205760 -1 4837
4839 0 401666 191986 205880 -1 4838
4840 0 401650 191908 206000 -1 4839
4841 0 401618 191768 206120 -1 4840
4842 0 401562 191528 206240 -1 4841
4843 0 401550 191438 206320 -1 4842
4844 0 401778 191230 206360 -1 4843
4845 0 401862 191168 206400 -1 4844
4846 0 401930 191000 206440 -1 4845
4847 0 402050 190890 206560 -1 4846
4848 0 402242 190818 206720 -1 4847
4849 0 402678 190474 206880 -1 4848
4850 0 402598 189936 206800 -1 4849
4851 0 402918 189194 206840 -1 4850
4852 0 402926 189160 206760 -1 4851
4853 0 403062 189050 206720 -1 4852
4854 0 403194 188986 206680 -1 4853
4855 0 403238 189000 206640 -1 4854
4856 0 403254 188982 206560 -1 4855
4857 0 403294 188980 206480 -1 4856
4858 0 403354 189036 206440 -1 4857
4859 0 403450 189096 206400 -1 4858
4860 0 403510 189108 206360 -1 4859
4861 0 402786 190384 207000 -1 4849
4862 0 402862 190302 207080 -1 4861
4863 0 402986 190190 207120 -1 4862
4864 0 403134 190020 207160 -1 4863
4865 0 403246 189866 207240 -1 4864
4866 0 403322 189752 207280 -1 4865
4867 0 403362 189698 207360 -1 4866
4868 0 403374 189638 207440 -1 4867
4869 0 403366 189618 207520 -1 4868
4870 0 403418 189602 207640 -1 4869
4871 0 403470 189612 207720 -1 4870
4872 0 403546 189584 207920 -1 4871
4873 0 403550 189644 208120 -1 4872
4874 0 403594 189700 208400 -1 4873
4875 0 403614 189776 208600 -1 4874
4876 0 403478 189732 208880 -1 4875
4877 0 403422 189644 209120 -1 4876
4878 0 403158 189404 209360 -1 4877
4879 0 402946 189232 209560 -1 4878
4880 0 402754 189000 209800 -1 4879
4881 0 402534 188902 209920 -1 4880
4882 0 401250 188360 210120 -1 4881
4883 0 400794 188138 210000 -1 4882
4884 0 400734 188004 209880 -1 4883
4885 0 400570 188006 209840 -1 4884
4886 0 399818 187926 209840 -1 4885
4887 0 399682 187794 209840 -1 4886
4888 0 399590 187806 209920 -1 4887
4889 0 399554 187836 209960 -1 4888
4890 0 399454 187830 210000 -1 4889
4891 0 399318 187616 210000 -1 4890
4892 0 399054 187822 210080 -1 4891
4893 0 398882 187820 210040 -1 4892
4894 0 398478 187806 210000 -1 4893
4895 0 397930 187864 210040 -1 4894
4896 0 397698 188022 210040 -1 4895
4897 0 397718 188096 209960 -1 4896
4898 0 397722 188182 209880 -1 4897
4899 0 397786 188314 209840 -1 4898
4900 0 397798 188376 209760 -1 4899
4901 0 397794 188382 209720 -1 4900
4902 0 400798 188080 209720 -1 4885
4903 0 400814 188190 209440 -1 4902
4904 0 400806 188226 209240 -1 4903
4905 0 400890 188034 209120 -1 4904
4906 0 400822 188000 209040 -1 4905
4907 0 400838 187928 208960 -1 4906
4908 0 400778 187884 208920 -1 4907
4909 0 400734 187758 208880 -1 4908
4910 0 400670 187712 208840 -1 4909
4911 0 400658 187664 208800 -1 4910
4912 0 400606 187628 208720 -1 4911
4913 0 400514 187624 208640 -1 4912
4914 0 400482 187552 208560 -1 4913
4915 0 400486 187516 208520 -1 4914
4916 0 400414 187392 208440 -1 4915
4917 0 400374 187236 208360 -1 4916
4918 0 400338 187202 208320 -1 4917
4919 0 400302 187178 208280 -1 4918
4920 0 400242 187096 208240 -1 4919
4921 0 400318 186834 208280 -1 4920
4922 0 400318 186708 208240 -1 4921
4923 0 400366 186648 208200 -1 4922
4924 0 400394 186554 208160 -1 4923
4925 0 400410 186518 208120 -1 4924
4926 0 400438 186470 208040 -1 4925
4927 0 400418 186418 207960 -1 4926
4928 0 400366 186346 207880 -1 4927
4929 0 400278 186236 207880 -1 4928
4930 0 400342 186242 207960 -1 4929
4931 0 400350 186234 208000 -1 4930
4932 0 401710 191878 205720 -1 4838
4933 0 401606 191762 205640 -1 4932
4934 0 401598 191688 205600 -1 4933
4935 0 401538 191616 205560 -1 4934
4936 0 401554 191326 205520 -1 4935
4937 0 401382 191084 205440 -1 4936
4938 0 401334 190838 205360 -1 4937
4939 0 401330 190644 205320 -1 4938
4940 0 401614 190722 205360 -1 4939
4941 0 402082 190572 205400 -1 4940
4942 0 402218 190518 205360 -1 4941
4943 0 402238 190450 205320 -1 4942
4944 0 402342 190390 205240 -1 4943
4945 0 402366 190374 205160 -1 4944
4946 0 402502 190280 205040 -1 4945
4947 0 402618 190188 204880 -1 4946
4948 0 402686 189914 204840 -1 4947
4949 0 402918 189720 204800 -1 4948
4950 0 403554 189186 204760 -1 4949
4951 0 404330 189266 204800 -1 4950
4952 0 404770 189840 204800 -1 4951
4953 0 404722 190440 204720 -1 4952
4954 0 404686 190438 204680 -1 4953
4955 0 404670 190406 204640 -1 4954
4956 0 404754 190564 204520 -1 4955
4957 0 405014 190990 204440 -1 4956
4958 0 405062 191039 204520 -1 4957
4959 0 405110 191088 204600 -1 4958
4960 0 405326 191142 204760 -1 4959
4961 0 404812 191554 204520 -1 4958
4962 0 404810 191582 204480 -1 4961
4963 0 404774 191630 204440 -1 4962
4964 0 404746 191642 204400 -1 4963
4965 0 404654 191718 204360 -1 4964
4966 0 404466 191766 204360 -1 4965
4967 0 404294 191970 204360 -1 4966
4968 0 404148 191958 204400 -1 4967
4969 0 403988 192242 204400 -1 4968
4970 0 398796 192860 205760 -1 4828
4971 0 398744 192866 205720 -1 4970
4972 0 398652 192876 205680 -1 4971
4973 0 398532 192838 205600 -1 4972
4974 0 398380 192774 205520 -1 4973
4975 0 398284 192734 205440 -1 4974
4976 0 398252 192748 205400 -1 4975
4977 0 398220 192758 205360 -1 4976
4978 0 398528 193234 205360 -1 4977
4979 0 398604 193372 205400 -1 4978
4980 0 398696 193582 205440 -1 4979
4981 0 398828 193528 205480 -1 4980
4982 0 398952 193604 205520 -1 4981
4983 0 399000 193652 205560 -1 4982
4984 0 399064 193696 205600 -1 4983
4985 0 399160 193752 205640 -1 4984
4986 0 399244 193768 205680 -1 4985
4987 0 399296 193804 205720 -1 4986
4988 0 399404 193788 205800 -1 4987
4989 0 399460 193820 205840 -1 4988
4990 0 399416 193826 205880 -1 4989
4991 0 399424 193846 205920 -1 4990
4992 0 399424 193906 205960 -1 4991
4993 0 399432 193970 206000 -1 4992
4994 0 399432 194054 206040 -1 4993
4995 0 399372 194038 206120 -1 4994
4996 0 399340 193982 206160 -1 4995
4997 0 398672 193860 205480 -1 4980
4998 0 398596 194470 205520 -1 4997
4999 0 398580 194796 205560 -1 4998
5000 0 398864 194650 205680 -1 4999
5001 0 398944 194734 205760 -1 5000
5002 0 399016 194722 205840 -1 5001
5003 0 399004 194738 205880 -1 5002
5004 0 398972 194722 205920 -1 5003
5005 0 398908 194762 206000 -1 5004
5006 0 398904 194712 206040 -1 5005
5007 0 398908 194682 206080 -1 5006
5008 0 398864 194622 206160 -1 5007
5009 0 398784 194544 206240 -1 5008
5010 0 398472 194792 205520 -1 4999
5011 0 398240 194932 205480 -1 5010
5012 0 398272 195338 205480 -1 5011
5013 0 398184 195704 205520 -1 5012
5014 0 398092 195906 205560 -1 5013
5015 0 397876 196038 205560 -1 5014
5016 0 397716 196198 205600 -1 5015
5017 0 398232 195150 205440 -1 5011
5018 0 398252 195082 205360 -1 5017
5019 0 398544 194946 205320 -1 5018
5020 0 398916 194892 205280 -1 5019
5021 0 399648 194894 205320 -1 5020
5022 0 399800 194816 205280 -1 5021
5023 0 399836 194772 205240 -1 5022
5024 0 399896 194694 205200 -1 5023
5025 0 399920 194662 205160 -1 5024
5026 0 399908 194622 205120 -1 5025
5027 0 399912 194578 205080 -1 5026
5028 0 399992 194448 205000 -1 5027
5029 0 400104 194298 204960 -1 5028
5030 0 400148 194036 204920 -1 5029
5031 0 400252 193880 204920 -1 5030
5032 0 400248 193472 204920 -1 5031
5033 0 400212 193546 205000 -1 5032
5034 0 400032 193738 205040 -1 5033
5035 0 399924 193812 205000 -1 5034
5036 0 399860 193964 204960 -1 5035
5037 0 399772 193986 204920 -1 5036
5038 0 399704 194006 204840 -1 5037
5039 0 399696 194058 204760 -1 5038
5040 0 399852 194226 204680 -1 5039
5041 0 399936 194456 204680 -1 5040
5042 0 399796 194626 204640 -1 5041
5043 0 399700 194700 204600 -1 5042
5044 0 399640 194902 204520 -1 5043
5045 0 399672 195024 204440 -1 5044
5046 0 399732 195122 204360 -1 5045
5047 0 399776 195122 204280 -1 5046
5048 0 399800 195322 204240 -1 5047
5049 0 399720 195424 204160 -1 5048
5050 0 399720 195456 204120 -1 5049
5051 0 399732 195496 204080 -1 5050
5052 0 398540 195224 205400 -1 5019
5053 0 398780 194372 205600 -1 4998
5054 0 398896 194356 205680 -1 5053
5055 0 398992 194396 205760 -1 5054
5056 0 399060 194378 205800 -1 5055
5057 0 399104 194420 205840 -1 5056
5058 0 398226 192522 205760 -1 4826
5059 0 398074 192466 205680 -1 5058
5060 0 397806 192330 205560 -1 5059
5061 0 397626 192090 205440 -1 5060
5062 0 397582 191962 205320 -1 5061
5063 0 397666 192018 205160 -1 5062
5064 0 397730 191998 205040 -1 5063
5065 0 397678 192050 204960 -1 5064
5066 0 397630 192102 204880 -1 5065
5067 0 397486 192102 204800 -1 5066
5068 0 397190 192246 204720 -1 5067
5069 0 397114 192284 204640 -1 5068
5070 0 397066 192292 204600 -1 5069
5071 0 397026 192272 204520 -1 5070
5072 0 396982 192252 204400 -1 5071
5073 0 396918 192264 204280 -1 5072
5074 0 396854 192260 204120 -1 5073
5075 0 396890 192240 203960 -1 5074
5076 0 396902 192292 203800 -1 5075
5077 0 396982 192292 203680 -1 5076
5078 0 397322 192092 203640 -1 5077
5079 0 397546 192012 203520 -1 5078
5080 0 397718 191936 203400 -1 5079
5081 0 397934 191876 203240 -1 5080
5082 0 398058 191828 203080 -1 5081
5083 0 398250 191836 202920 -1 5082
5084 0 398402 191830 202800 -1 5083
5085 0 398518 191830 202680 -1 5084
5086 0 398502 191746 202520 -1 5085
5087 0 398586 191902 202360 -1 5086
5088 0 398630 191882 202280 -1 5087
5089 0 398710 191866 202160 -1 5088
5090 0 398774 191924 202040 -1 5089
5091 0 398982 191960 201960 -1 5090
5092 0 399098 192016 201920 -1 5091
5093 0 399166 191996 201800 -1 5092
5094 0 399206 191884 201680 -1 5093
5095 0 399254 191808 201520 -1 5094
5096 0 399362 191812 201360 -1 5095
5097 0 399458 191720 201240 -1 5096
5098 0 399634 191512 201120 -1 5097
5099 0 399878 191408 201080 -1 5098
5100 0 400054 191268 201160 -1 5099
5101 0 400262 191156 201280 -1 5100
5102 0 400270 191166.67 201320 -1 5101
5103 0 400278 191177.5 201360 -1 5102
5104 0 400588 190998 201360 -1 5103
5105 0 400940 190826 201440 -1 5104
5106 0 401404 190742 201520 -1 5105
5107 0 401456 190750 201680 -1 5106
5108 0 401588 190786 201840 -1 5107
5109 0 401792 190774 201880 -1 5108
5110 0 401952 190738 201960 -1 5109
5111 0 402056 190726 202080 -1 5110
5112 0 402092 190766 202160 -1 5111
5113 0 402222 190900 202240 -1 5112
5114 0 402326 190940 202400 -1 5113
5115 0 402362 190912 202520 -1 5114
5116 0 402770 190760 202720 -1 5115
5117 0 402874 190796 202840 -1 5116
5118 0 400286 191188 201400 -1 5103
5119 0 400182 191176 201520 -1 5118
5120 0 400182 191164 201560 -1 5119
5121 0 398338 191638 202440 -1 5086
5122 0 398282 191550 202400 -1 5121
5123 0 398230 191442 202320 -1 5122
5124 0 398222 191350 202200 -1 5123
5125 0 398218 191274 202080 -1 5124
5126 0 398246 191266 201960 -1 5125
5127 0 398264.66 191220 201840 -1 5126
5128 0 398318 191218 201720 -1 5127
5129 0 398354 191246 201600 -1 5128
5130 0 398322 191334 201480 -1 5129
5131 0 398126 191642 201360 -1 5130
5132 0 397762 191798 201480 -1 5131
5133 0 398304.66 190900 201840 -1 5127
5134 0 398432.66 190740 201840 -1 5133
5135 0 398440.66 190688 201920 -1 5134
5136 0 398400.66 190508 201960 -1 5135
5137 0 398173 190486 201920 -1 5136
5138 0 398049 190454 201880 -1 5137
5139 0 398029 190410 201840 -1 5138
5140 0 397973 190398 201800 -1 5139
5141 0 397893 190304 201760 -1 5140
5142 0 397839 190259 201720 -1 5141
5143 0 397751 190254 201680 -1 5142
5144 0 397757 190241 201640 -1 5143
5145 0 397767 190233 201560 -1 5144
5146 0 397765 190213 201520 -1 5145
5147 0 397799 190187 201440 -1 5146
5148 0 397807 190010 201360 -1 5147
5149 0 397807 189865 201400 -1 5148
5150 0 398441 190274 201960 -1 5136
5151 0 398461 190206 201920 -1 5150
5152 0 398573 190032 201880 -1 5151
5153 0 398541 189674 201840 -1 5152
5154 0 398557 189616 201800 -1 5153
5155 0 398601 189628 201760 -1 5154
5156 0 398749 189618 201720 -1 5155
5157 0 398809 189430 201680 -1 5156
5158 0 398941 189000 201640 -1 5157
5159 0 398973 189090 201520 -1 5158
5160 0 399057 189104 201440 -1 5159
5161 0 399061 189068 201360 -1 5160
5162 0 399141 188996 201280 -1 5161
5163 0 399173 188960 201240 -1 5162
5164 0 399205 188902 201200 -1 5163
5165 0 399357 188864 201200 -1 5164
5166 0 399409 188896 201240 -1 5165
5167 0 399513 188908 201320 -1 5166
5168 0 399681 188852 201360 -1 5167
5169 0 399929 188646 201320 -1 5168
5170 0 400181 188354 201320 -1 5169
5171 0 400197 188260 201400 -1 5170
5172 0 400217 188228 201440 -1 5171
5173 0 400217 188092 201440 -1 5172
5174 0 400197 188072 201400 -1 5173
5175 0 400161 188060 201360 -1 5174
5176 0 397066 192604 204600 -1 5070
5177 0 397058 192600 204560 -1 5176
5178 0 390790 191750 208560 -1 4784
5179 0 390898 191774 208640 -1 5178
5180 0 391154 191846 208760 -1 5179
5181 0 391380.66 191824.67 208840 -1 5180
5182 0 390494 191548 208840 -1 5181
5183 0 390414 191574 208880 -1 5182
5184 0 390370 191582 208920 -1 5183
5185 0 390206 191622 208960 -1 5184
5186 0 390206 191658 209000 -1 5185
5187 0 390174 191732 209040 -1 5186
5188 0 390106 191780 209120 -1 5187
5189 0 390066 191908 209200 -1 5188
5190 0 389918 192146 209280 -1 5189
5191 0 389730 192432 209320 -1 5190
5192 0 389766 192578 209480 -1 5191
5193 0 389750 192552 209560 -1 5192
5194 0 389822 192480 209640 -1 5193
5195 0 389846 192496 209680 -1 5194
5196 0 389878 192520 209720 -1 5195
5197 0 389810 192718 209240 -1 5191
5198 0 390382 191642 208280 -1 4783
5199 0 390362 191578 208120 -1 5198
5200 0 390366 191562 208080 -1 5199
5201 0 390306 191440 207880 -1 5200
5202 0 389694 191338 207840 -1 5201
5203 0 389662 191336 207920 -1 5202
5204 0 389710 191576 208120 -1 5199
5205 0 389622 191610 208080 -1 5204
5206 0 389558 191638 208040 -1 5205
5207 0 389414 191618 208000 -1 5206
5208 0 389366 191598 207960 -1 5207
5209 0 389338 191574 207920 -1 5208
5210 0 389294 191578 207880 -1 5209
5211 0 389270 191578 207840 -1 5210
5212 0 389178 191578 207800 -1 5211
5213 0 389062 191528 207760 -1 5212
5214 0 389002 191526 207720 -1 5213
5215 0 388882 191482 207640 -1 5214
5216 0 388838 191450 207560 -1 5215
5217 0 388814 191430 207520 -1 5216
5218 0 390333.34 192261.33 208280 -1 5198
5219 0 390525.34 192485.33 208280 -1 5218
5220 0 390497 192571 208200 -1 5219
5221 0 390401 192663 208120 -1 5220
5222 0 390301 192899 208080 -1 5221
5223 0 390285 192957 208040 -1 5222
5224 0 389985 193219 208000 -1 5223
5225 0 389873 193157 207920 -1 5224
5226 0 389661 193275 207880 -1 5225
5227 0 389637 193361 207960 -1 5226
5228 0 389693 193449 208040 -1 5227
5229 0 389733 193483 208080 -1 5228
5230 0 389781 193727 208120 -1 5229
5231 0 389869 193891 208240 -1 5230
5232 0 389729 193895 208360 -1 5231
5233 0 387382 190794 208880 -1 4771
5234 0 387330 190750 208720 -1 5233
5235 0 387230 190746 208560 -1 5234
5236 0 387202 190722 208480 -1 5235
5237 0 386642 190108 208920 -1 4759
5238 0 386160 189514 209000 -1 4758
5239 0 386198 189486 209080 -1 5238
5240 0 386178 189518 209160 -1 5239
5241 0 386194 189522 209200 -1 5240
5242 0 386262 189538 209240 -1 5241
5243 0 386384 189466 209360 -1 5242
5244 0 386476 189430 209400 -1 5243
5245 0 386552 189450 209480 -1 5244
5246 0 386616 189454 209600 -1 5245
5247 0 386746 189406 209640 -1 5246
5248 0 386748 189378 209680 -1 5247
5249 0 386738 189346 209760 -1 5248
5250 0 386720 189346 209800 -1 5249
5251 0 385774 189370 208880 -1 4758
5252 0 385846 189398 208800 -1 5251
5253 0 385086 189082 208880 -1 4735
5254 0 385046 188970 208800 -1 5253
5255 0 384714 188930 208760 -1 5254
5256 0 384674 189138 208680 -1 5255
5257 0 384522 189202 208600 -1 5256
5258 0 382638 188420 209040 -1 4728
5259 0 382478 188948 208920 -1 5258
5260 0 382326 189220 208840 -1 5259
5261 0 382246 189398 208760 -1 5260
5262 0 382258 189546 208680 -1 5261
5263 0 382226 190078 208600 -1 5262
5264 0 382190 190122 208520 -1 5263
5265 0 382146 190194 208440 -1 5264
5266 0 381906 190326 208360 -1 5265
5267 0 381802 190430 208280 -1 5266
5268 0 381726 190552 208200 -1 5267
5269 0 381586 190636 208080 -1 5268
5270 0 381454 190668 207920 -1 5269
5271 0 381330 190704 207760 -1 5270
5272 0 381218 190740 207640 -1 5271
5273 0 381114 190816 207520 -1 5272
5274 0 381070 190856 207360 -1 5273
5275 0 381098 190908 207240 -1 5274
5276 0 381118 190992 207120 -1 5275
5277 0 381174 191108 207000 -1 5276
5278 0 381286 191452 206880 -1 5277
5279 0 381318 191529.33 206800 -1 5278
5280 0 381334 191568 206760 -1 5279
5281 0 381546 191540 206640 -1 5280
5282 0 381578 191588 206480 -1 5281
5283 0 381746 191824 206360 -1 5282
5284 0 381866 191962 206280 -1 5283
5285 0 381946 192098 206200 -1 5284
5286 0 382070 192262 206120 -1 5285
5287 0 382134 192318 206080 -1 5286
5288 0 382198 192374 206040 -1 5287
5289 0 382330 192446 205960 -1 5288
5290 0 382406 192552 205840 -1 5289
5291 0 382534 192604 205720 -1 5290
5292 0 382702 192680 205680 -1 5291
5293 0 382786 192648 205600 -1 5292
5294 0 382650 192520 205520 -1 5293
5295 0 382626 192392 205440 -1 5294
5296 0 382562 192308 205360 -1 5295
5297 0 382502 192308 205280 -1 5296
5298 0 382546 192404 205200 -1 5297
5299 0 382614 192460 205120 -1 5298
5300 0 382790 192604 205040 -1 5299
5301 0 382790 192672 205000 -1 5300
5302 0 382818 192744 204920 -1 5301
5303 0 382774 192820 204840 -1 5302
5304 0 382742 192872 204760 -1 5303
5305 0 382686 192980 204680 -1 5304
5306 0 382646 193060 204600 -1 5305
5307 0 382646 193068 204520 -1 5306
5308 0 381990 193344 204520 -1 5307
5309 0 381658 193652 204480 -1 5308
5310 0 381300 193986 204440 -1 5309
5311 0 381280 194298 204400 -1 5310
5312 0 381380 194498 204320 -1 5311
5313 0 381300 194590 204200 -1 5312
5314 0 381268 194714 204120 -1 5313
5315 0 381184 194738 203960 -1 5314
5316 0 381124 194790 203840 -1 5315
5317 0 381080 194714 203680 -1 5316
5318 0 381056 194734 203520 -1 5317
5319 0 381040 194678 203400 -1 5318
5320 0 382706 193064 204440 -1 5307
5321 0 382630 193068 204320 -1 5320
5322 0 382634 193016 204200 -1 5321
5323 0 382734 193028 204120 -1 5322
5324 0 382826 193012 204040 -1 5323
5325 0 382870 193036 203960 -1 5324
5326 0 382978 193056 203880 -1 5325
5327 0 383206 193148 203800 -1 5326
5328 0 383248 193162 203760 -1 5327
5329 0 383290 193176 203720 -1 5328
5330 0 383344 193224 203640 -1 5329
5331 0 383366 193244 203600 -1 5330
5332 0 383388 193264 203560 -1 5331
5333 0 383472 193372 203480 -1 5332
5334 0 383516 193488 203400 -1 5333
5335 0 383584 193544 203320 -1 5334
5336 0 383628 193616 203240 -1 5335
5337 0 383752 193732 203160 -1 5336
5338 0 383828 193748 203080 -1 5337
5339 0 384000 193764 202960 -1 5338
5340 0 384116 193812 202880 -1 5339
5341 0 384200 193792 202760 -1 5340
5342 0 384292 193768 202640 -1 5341
5343 0 384304 193746 202560 -1 5342
5344 0 384332 193762 202480 -1 5343
5345 0 384404 193754 202400 -1 5344
5346 0 384432 193770 202320 -1 5345
5347 0 384460 193826 202240 -1 5346
5348 0 384048 193738 202240 -1 5347
5349 0 384040 193742 202200 -1 5348
5350 0 384572 193870 202160 -1 5347
5351 0 384628 193862 202080 -1 5350
5352 0 384680 193878 202000 -1 5351
5353 0 384756 193918 201920 -1 5352
5354 0 384840 193982 201840 -1 5353
5355 0 384912 194074 201760 -1 5354
5356 0 384964 194198 201680 -1 5355
5357 0 385044 194390 201600 -1 5356
5358 0 385156 194634 201520 -1 5357
5359 0 385236 194744 201440 -1 5358
5360 0 385264 194824 201360 -1 5359
5361 0 385308 194868 201280 -1 5360
5362 0 385408 194960 201200 -1 5361
5363 0 385548 195048 201120 -1 5362
5364 0 385548 195080 201040 -1 5363
5365 0 385728 195212 200960 -1 5364
5366 0 386060 195444 200880 -1 5365
5367 0 386304 195652 200800 -1 5366
5368 0 386632 195906 200720 -1 5367
5369 0 386816 196154 200640 -1 5368
5370 0 387088 196526 200560 -1 5369
5371 0 387156 196680 200480 -1 5370
5372 0 387224 196776 200400 -1 5371
5373 0 387316 196868 200320 -1 5372
5374 0 387908 197646 200240 -1 5373
5375 0 388164 198246 200120 -1 5374
5376 0 388772 198680 200040 -1 5375
5377 0 389104 198830 2e+05 -1 5376
5378 0 389436 198980 199960 -1 5377
5379 0 389976 199324 200040 -1 5378
5380 0 390316 199576 200120 -1 5379
5381 0 390556 199752 200200 -1 5380
5382 0 390808 199986 200280 -1 5381
5383 0 390944 200198 200360 -1 5382
5384 0 391028 200302 200400 -1 5383
5385 0 391064 200376 200520 -1 5384
5386 0 391056 200464 200640 -1 5385
5387 0 391088 200528 200760 -1 5386
5388 0 391078.66 200553.33 200800 -1 5387
5389 0 391060 200604 200880 -1 5388
5390 0 391620 201272 200920 -1 5389
5391 0 391800 201448 201000 -1 5390
5392 0 391860 201516 201120 -1 5391
5393 0 391896 201556 201240 -1 5392
5394 0 392008 201736 201360 -1 5393
5395 0 392096 201924 201480 -1 5394
5396 0 392088 202036 201600 -1 5395
5397 0 392260 202574 201720 -1 5396
5398 0 392120 202670 201840 -1 5397
5399 0 392156 202838 201960 -1 5398
5400 0 392136 202976 202080 -1 5399
5401 0 392156 203040 202200 -1 5400
5402 0 392152 203232 202280 -1 5401
5403 0 391838 203354 202280 -1 5402
5404 0 391534 203354 202280 -1 5403
5405 0 391166 203526 202400 -1 5404
5406 0 390898 203614 202320 -1 5405
5407 0 390802 203656.67 202240 -1 5406
5408 0 390754 203678 202200 -1 5407
5409 0 390694 203852 202080 -1 5408
5410 0 390646 203978 201960 -1 5409
5411 0 390662 203988 201920 -1 5410
5412 0 390698 204036 201880 -1 5411
5413 0 390582 203920 201840 -1 5412
5414 0 390782 204076 201800 -1 5413
5415 0 390810 204112 201760 -1 5414
5416 0 390854 204100 201720 -1 5415
5417 0 390890 204096 201640 -1 5416
5418 0 390926 204080 201520 -1 5417
5419 0 390994 204088 201400 -1 5418
5420 0 391070 204096 201320 -1 5419
5421 0 391214 204168 201280 -1 5420
5422 0 391422 204316 201320 -1 5421
5423 0 391550 204430 201200 -1 5422
5424 0 391662 204446 201160 -1 5423
5425 0 391706 204454 201080 -1 5424
5426 0 391830 204590 200960 -1 5425
5427 0 391990 204664 200880 -1 5426
5428 0 392026 204498 200840 -1 5427
5429 0 392106 204308 200800 -1 5428
5430 0 392246 203608 200720 -1 5429
5431 0 392314 203482 200680 -1 5430
5432 0 392414 203356 200640 -1 5431
5433 0 392598 203022 200600 -1 5432
5434 0 392030 204762 200800 -1 5427
5435 0 392094 204878 200720 -1 5434
5436 0 392170 204996 200640 -1 5435
5437 0 392190 205200 200560 -1 5436
5438 0 392170 205338 200480 -1 5437
5439 0 392042 205478 200400 -1 5438
5440 0 391926 205614 200320 -1 5439
5441 0 391922 206036 200360 -1 5440
5442 0 391850 206404 200480 -1 5441
5443 0 391786 206590 200600 -1 5442
5444 0 391502 207400 200680 -1 5443
5445 0 391450 207630 200600 -1 5444
5446 0 391466 207716 200560 -1 5445
5447 0 391486 207780 200520 -1 5446
5448 0 391490 207828 200480 -1 5447
5449 0 391466 207956 200400 -1 5448
5450 0 391386 208038 200320 -1 5449
5451 0 391302 208272 200240 -1 5450
5452 0 391154 208312 200160 -1 5451
5453 0 390926 208460 200040 -1 5452
5454 0 390878 208752 2e+05 -1 5453
5455 0 390866 209294 199960 -1 5454
5456 0 390710 209752 199960 -1 5455
5457 0 390738 210118 199920 -1 5456
5458 0 390734 210420 199840 -1 5457
5459 0 390746 210694 199760 -1 5458
5460 0 390774 211268 199720 -1 5459
5461 0 390438 211538 199720 -1 5460
5462 0 390418 211746 199640 -1 5461
5463 0 390454 211854 199600 -1 5462
5464 0 390534 212072 199560 -1 5463
5465 0 390582 212262 199520 -1 5464
5466 0 390518 212480 199600 -1 5465
5467 0 390478 212506 199640 -1 5466
5468 0 390386 212582 199760 -1 5467
5469 0 390390 212578 199840 -1 5468
5470 0 390702 203572 202200 -1 5407
5471 0 390714 203588 202160 -1 5470
5472 0 390622 203560 202120 -1 5471
5473 0 392204 203432 202360 -1 5402
5474 0 392232 203632 202440 -1 5473
5475 0 392416 204276 202520 -1 5474
5476 0 392620 205078 202560 -1 5475
5477 0 392710 205356 202520 -1 5476
5478 0 392800 205634 202480 -1 5477
5479 0 392776 206540 202400 -1 5478
5480 0 392368 207188 202320 -1 5479
5481 0 391992 207958 202280 -1 5480
5482 0 391988 208198 202200 -1 5481
5483 0 391988 208382 202120 -1 5482
5484 0 391992 208452 202040 -1 5483
5485 0 392000 208520 201920 -1 5484
5486 0 391096 209428 201840 -1 5485
5487 0 391368 209834 201680 -1 5486
5488 0 391880 210942 201600 -1 5487
5489 0 391784 211400 201520 -1 5488
5490 0 391556 211684 201440 -1 5489
5491 0 391000 212040 201360 -1 5490
5492 0 390776 212384 201280 -1 5491
5493 0 390656 212754 201120 -1 5492
5494 0 390580 212958 201040 -1 5493
5495 0 390636 213282 200960 -1 5494
5496 0 390792 213536 200840 -1 5495
5497 0 390932 213740 200760 -1 5496
5498 0 391016 213972 200680 -1 5497
5499 0 391100 214168 200600 -1 5498
5500 0 391528 214654 200520 -1 5499
5501 0 391616 214906 200400 -1 5500
5502 0 391472 215190 200320 -1 5501
5503 0 391348 215266 200240 -1 5502
5504 0 391180 215418 200160 -1 5503
5505 0 390864 215598 200080 -1 5504
5506 0 390812 215689 200040 -1 5505
5507 0 390760 215780 2e+05 -1 5506
5508 0 390708 216180 199920 -1 5507
5509 0 390892 216800 199840 -1 5508
5510 0 390472 217376 199760 -1 5509
5511 0 390372 217576 199680 -1 5510
5512 0 390329.34 217716 199600 -1 5511
5513 0 390308 217786 199560 -1 5512
5514 0 390264 217946 199480 -1 5513
5515 0 390224 218106 199400 -1 5514
5516 0 390084 218302 199320 -1 5515
5517 0 389968 218498 199240 -1 5516
5518 0 390400 218681 199240 -1 5517
5519 0 390648 218737 199120 -1 5518
5520 0 390680 218701 199000 -1 5519
5521 0 390652 218627 198840 -1 5520
5522 0 390628 218615 198720 -1 5521
5523 0 390576 218671 198560 -1 5522
5524 0 390660 218687 198360 -1 5523
5525 0 390512 218593 198280 -1 5524
5526 0 390484 218561 198200 -1 5525
5527 0 390404 218491 198080 -1 5526
5528 0 390288 218453 198000 -1 5527
5529 0 390232 218259 197960 -1 5528
5530 0 389768 217821 197920 -1 5529
5531 0 390020 217747 197840 -1 5530
5532 0 390108 217647 197800 -1 5531
5533 0 390100 217587 197760 -1 5532
5534 0 390128 217545 197720 -1 5533
5535 0 390128 217601 197680 -1 5534
5536 0 390188 217633 197640 -1 5535
5537 0 390172 217651 197600 -1 5536
5538 0 390196 217661 197560 -1 5537
5539 0 389484 217591 198000 -1 5530
5540 0 388948 217121 198080 -1 5539
5541 0 388912 217175 197960 -1 5540
5542 0 388760 217337 197960 -1 5541
5543 0 388692 217447 197880 -1 5542
5544 0 388604 217585 197800 -1 5543
5545 0 388412 217581 197800 -1 5544
5546 0 388380 217563 197840 -1 5545
5547 0 388608 217543 197760 -1 5544
5548 0 388476 217751 197720 -1 5547
5549 0 388736 216797 197920 -1 5541
5550 0 388456 216851 197840 -1 5549
5551 0 388440 216865 197800 -1 5550
5552 0 388492 216995 197680 -1 5551
5553 0 388452 217083 197360 -1 5552
5554 0 388312 217217 197240 -1 5553
5555 0 388297.34 217248.33 197200 -1 5554
5556 0 388268 217311 197120 -1 5555
5557 0 388224 217413 196960 -1 5556
5558 0 388196 217461 196800 -1 5557
5559 0 388076 217633 196680 -1 5558
5560 0 387812 217917 196560 -1 5559
5561 0 387632 218191 196400 -1 5560
5562 0 387572 218461 196280 -1 5561
5563 0 387528 218809 196160 -1 5562
5564 0 387576 219307 196080 -1 5563
5565 0 387668 219757 196000 -1 5564
5566 0 387700 220067 195880 -1 5565
5567 0 387620 220331 195760 -1 5566
5568 0 387608 220601 195600 -1 5567
5569 0 387628 220837 195440 -1 5568
5570 0 387616 221119 195280 -1 5569
5571 0 387436 221361 195200 -1 5570
5572 0 387292 221531 195120 -1 5571
5573 0 387088 221607 195000 -1 5572
5574 0 387050.66 221702.33 194960 -1 5573
5575 0 386976 221893 194880 -1 5574
5576 0 386948 222031 194760 -1 5575
5577 0 386876 222237 194520 -1 5576
5578 0 386924 222407 194440 -1 5577
5579 0 386536 222815 194440 -1 5578
5580 0 386368 222883 194360 -1 5579
5581 0 386216 223015 194160 -1 5580
5582 0 386204 222969 194120 -1 5581
5583 0 386224 222703 194120 -1 5582
5584 0 386248 222575 194000 -1 5583
5585 0 386260 222517 193920 -1 5584
5586 0 386148 223199 194040 -1 5582
5587 0 386120 223407 193920 -1 5586
5588 0 386148 223545 193800 -1 5587
5589 0 386108 223895 193640 -1 5588
5590 0 386084 224149 193520 -1 5589
5591 0 385908 224347 193400 -1 5590
5592 0 385944 224589 193240 -1 5591
5593 0 385688 224843 193120 -1 5592
5594 0 384988 224553 193040 -1 5593
5595 0 385044 224567 192880 -1 5594
5596 0 384936 224541 192760 -1 5595
5597 0 385056 224543 192640 -1 5596
5598 0 384896 223879 192640 -1 5597
5599 0 384864 223657 192720 -1 5598
5600 0 384896 223949 192560 -1 5598
5601 0 384832 223895 192480 -1 5600
5602 0 384856 223919 192400 -1 5601
5603 0 384932 223959 192320 -1 5602
5604 0 384988 223849 192280 -1 5603
5605 0 385048 224653 192560 -1 5597
5606 0 384492 224557 192560 -1 5605
5607 0 384388 224285 192560 -1 5606
5608 0 384324 223993 192560 -1 5607
5609 0 387016 222581 194360 -1 5578
5610 0 387076 222731 194280 -1 5609
5611 0 387124 222911 194160 -1 5610
5612 0 387080 223093 194080 -1 5611
5613 0 387032 223295 193960 -1 5612
5614 0 387024 223407 193840 -1 5613
5615 0 386932 223659 193640 -1 5614
5616 0 386884 223909 193520 -1 5615
5617 0 386916 224157 193360 -1 5616
5618 0 386920 224439 193280 -1 5617
5619 0 386944 224881 193160 -1 5618
5620 0 387016 225275 193040 -1 5619
5621 0 386976 225641 193000 -1 5620
5622 0 387032 226247 193000 -1 5621
5623 0 387084 226453 192880 -1 5622
5624 0 387044 226657 192760 -1 5623
5625 0 387028 226835 192640 -1 5624
5626 0 387032 227067 192480 -1 5625
5627 0 386972 227391 192320 -1 5626
5628 0 386944 227629 192160 -1 5627
5629 0 386928 227879 191960 -1 5628
5630 0 386932 228201 191880 -1 5629
5631 0 387100 228455 191760 -1 5630
5632 0 387176 228741 191640 -1 5631
5633 0 387224 229115 191520 -1 5632
5634 0 387240 229509 191360 -1 5633
5635 0 387400 229791 191280 -1 5634
5636 0 387496 229845 191200 -1 5635
5637 0 387564 229919 191080 -1 5636
5638 0 387532 230019 190880 -1 5637
5639 0 387552 230067 190800 -1 5638
5640 0 387580 230131 190760 -1 5639
5641 0 387604 230517 190640 -1 5640
5642 0 387600 230799 190520 -1 5641
5643 0 387564 230937 190320 -1 5642
5644 0 387492 231111 190160 -1 5643
5645 0 387520 231445 190040 -1 5644
5646 0 387628 231771 189920 -1 5645
5647 0 387652 232109 189800 -1 5646
5648 0 387636 232379 189640 -1 5647
5649 0 387556 232713 189480 -1 5648
5650 0 387580 233103 189360 -1 5649
5651 0 387640 233373 189280 -1 5650
5652 0 387524 233531 189200 -1 5651
5653 0 387452 233661 189080 -1 5652
5654 0 387400 233839 188880 -1 5653
5655 0 387396 233975 188720 -1 5654
5656 0 387488 234267 188520 -1 5655
5657 0 387472 234617 188360 -1 5656
5658 0 387500 234751 188200 -1 5657
5659 0 387564 235003 188000 -1 5658
5660 0 387564 235221 187880 -1 5659
5661 0 387484 235355 187800 -1 5660
5662 0 387408 235561 187720 -1 5661
5663 0 387380 235615 187680 -1 5662
5664 0 387448 235593 187520 -1 5663
5665 0 387384 235693 187360 -1 5664
5666 0 387272 235885 187200 -1 5665
5667 0 387256 236081 187000 -1 5666
5668 0 387296 236161 186920 -1 5667
5669 0 387320 236279 186800 -1 5668
5670 0 387304 236379 186640 -1 5669
5671 0 387348 236495 186480 -1 5670
5672 0 387332 236451 186320 -1 5671
5673 0 387268 236413 186200 -1 5672
5674 0 387176 236575 186160 -1 5673
5675 0 387208 236525 186080 -1 5674
5676 0 387032 236419 185920 -1 5675
5677 0 386964 236299 185720 -1 5676
5678 0 386856 236191 185520 -1 5677
5679 0 386704 236209 185360 -1 5678
5680 0 386632 236345 185440 -1 5679
5681 0 386660 236219 185200 -1 5679
5682 0 386708 236209 185000 -1 5681
5683 0 386664 236195 184960 -1 5682
5684 0 386650 236181 184920 -1 5683
5685 0 386636 236167 184880 -1 5684
5686 0 386612 236153 184840 -1 5685
5687 0 386552 236097 184800 -1 5686
5688 0 386524 236041 184760 -1 5687
5689 0 386396 236011 184680 -1 5688
5690 0 386332 235927 184560 -1 5689
5691 0 386300 235939 184400 -1 5690
5692 0 386208 235871 184240 -1 5691
5693 0 386060 235869 184120 -1 5692
5694 0 385760 235885 183920 -1 5693
5695 0 385456 236039 183800 -1 5694
5696 0 385100 236067 183640 -1 5695
5697 0 384680 235941 183560 -1 5696
5698 0 384600 235919 183480 -1 5697
5699 0 384472 236053 183400 -1 5698
5700 0 384364 236247 183200 -1 5699
5701 0 384188.8 236457 183080 -1 5700
5702 0 384072 236597 183000 -1 5701
5703 0 383984 236765 182920 -1 5702
5704 0 384221.03 235850.77 183080 -1 5701
5705 0 384237.03 235690.77 183080 -1 5704
5706 0 384401.03 235746.77 183040 -1 5705
5707 0 384433.03 235806.77 183000 -1 5706
5708 0 386903 221496.17 194960 -1 5574
5709 0 386723 221560.17 194960 -1 5708
5710 0 386611 221568.17 194920 -1 5709
5711 0 386471 221568.17 194880 -1 5710
5712 0 386451 221580.17 194840 -1 5711
5713 0 386267 221584.17 194800 -1 5712
5714 0 386207 221556.17 194760 -1 5713
5715 0 386127 221540.17 194680 -1 5714
5716 0 386115 221520.17 194600 -1 5715
5717 0 386103 221520.17 194520 -1 5716
5718 0 388248 216065 197800 -1 5550
5719 0 388008 215703 197840 -1 5718
5720 0 387828 215383 197880 -1 5719
5721 0 387722 215397 197880 -1 5720
5722 0 387666 215373 197840 -1 5721
5723 0 387626 215413 197800 -1 5722
5724 0 387284 214423 197880 -1 5720
5725 0 387096 214153 197880 -1 5724
5726 0 387284 214283 197800 -1 5725
5727 0 387406 214203 197760 -1 5726
5728 0 387538 214143 197720 -1 5727
5729 0 387448 214641 197720 -1 5726
5730 0 387524 214695 197640 -1 5729
5731 0 387528 214745 197600 -1 5730
5732 0 386736 214087 197960 -1 5725
5733 0 386920 214071 198000 -1 5732
5734 0 386964 214037 198120 -1 5733
5735 0 386864 213963 198360 -1 5734
5736 0 386768 213841 198480 -1 5735
5737 0 386740 213763 198520 -1 5736
5738 0 386792 213877 198600 -1 5737
5739 0 387136 213765 198600 -1 5738
5740 0 387164 213765 198680 -1 5739
5741 0 387244 213451 198760 -1 5740
5742 0 387352 213273 198880 -1 5741
5743 0 387500 213065 199040 -1 5742
5744 0 387552 212841 199200 -1 5743
5745 0 387520 212669 199400 -1 5744
5746 0 386552 213427 198600 -1 5738
5747 0 386592 213413 198680 -1 5746
5748 0 386520 213083 198760 -1 5747
5749 0 386364 212817 198800 -1 5748
5750 0 386544 212683 198840 -1 5749
5751 0 386728 212501 198960 -1 5750
5752 0 386196 213767 198520 -1 5737
5753 0 385996 213815 198520 -1 5752
5754 0 385950 213843 198560 -1 5753
5755 0 385904 213871 198600 -1 5754
5756 0 385696 213887 198720 -1 5755
5757 0 385496 213793 198840 -1 5756
5758 0 385320 213713 198880 -1 5757
5759 0 385232 213679 198920 -1 5758
5760 0 385136 213561 199040 -1 5759
5761 0 384932 213553 199160 -1 5760
5762 0 384900 213565 199240 -1 5761
5763 0 384872 213577 199360 -1 5762
5764 0 384836 213597 199480 -1 5763
5765 0 389644 218634 199160 -1 5517
5766 0 389400 218892 199080 -1 5765
5767 0 389108 219452 199000 -1 5766
5768 0 389114 219819 198960 -1 5767
5769 0 389326 220088 199200 -1 5768
5770 0 389290 220172 199280 -1 5769
5771 0 389298 220166 199360 -1 5770
5772 0 389330 220076 199440 -1 5771
5773 0 389394 220124 199480 -1 5772
5774 0 389482 220062 199600 -1 5773
5775 0 389666 220248 199640 -1 5774
5776 0 389606 220394 199600 -1 5775
5777 0 389526 220472 199640 -1 5776
5778 0 389474 220492 199680 -1 5777
5779 0 389470 220594 199720 -1 5778
5780 0 389422 220582 199760 -1 5779
5781 0 389418 220626 199840 -1 5780
5782 0 389454 220596 199880 -1 5781
5783 0 389586 220588 199920 -1 5782
5784 0 389120 220186 198920 -1 5768
5785 0 388864 220678 198840 -1 5784
5786 0 388728 221058 198760 -1 5785
5787 0 388536 221696 198640 -1 5786
5788 0 388460 221916 198560 -1 5787
5789 0 388488 222144 198480 -1 5788
5790 0 388500 222408 198400 -1 5789
5791 0 388516 222734 198320 -1 5790
5792 0 388596 222878 198240 -1 5791
5793 0 388588 222982 198160 -1 5792
5794 0 388552 223150 198080 -1 5793
5795 0 388456 223310 197960 -1 5794
5796 0 388376 223558 197840 -1 5795
5797 0 388328 223734 197760 -1 5796
5798 0 388248 224544 197760 -1 5797
5799 0 388256 224624 197680 -1 5798
5800 0 388260 224648 197600 -1 5799
5801 0 388232 224728 197480 -1 5800
5802 0 388204 224816 197360 -1 5801
5803 0 388120 224898 197240 -1 5802
5804 0 388036 224986 197120 -1 5803
5805 0 387956 224974 197040 -1 5804
5806 0 387880 225106 196960 -1 5805
5807 0 387820 225186 196880 -1 5806
5808 0 387748 225334 196800 -1 5807
5809 0 387692 225422 196720 -1 5808
5810 0 387672 225446 196680 -1 5809
5811 0 388398 225172 196680 -1 5810
5812 0 388514 224868 196680 -1 5811
5813 0 388498 224894 196600 -1 5812
5814 0 388570 224834 196560 -1 5813
5815 0 388590 224790 196520 -1 5814
5816 0 388570 224770 196480 -1 5815
5817 0 388534 224718 196440 -1 5816
5818 0 388526 224716 196400 -1 5817
5819 0 388510 224690 196280 -1 5818
5820 0 387632 225494 196600 -1 5810
5821 0 387516 225830 196520 -1 5820
5822 0 387220 226146 196440 -1 5821
5823 0 387084 226446 196360 -1 5822
5824 0 387068 226627 196320 -1 5823
5825 0 387052 226808 196280 -1 5824
5826 0 387104 227140 196200 -1 5825
5827 0 387116 227448 196120 -1 5826
5828 0 387618 227410 196120 -1 5827
5829 0 387766 227332 196080 -1 5828
5830 0 387798 227312 196040 -1 5829
5831 0 387802 227288 196000 -1 5830
5832 0 387942 227380 195960 -1 5831
5833 0 387128 227696 196040 -1 5827
5834 0 387112 227904 195960 -1 5833
5835 0 387044 228104 195880 -1 5834
5836 0 386892 228350 195800 -1 5835
5837 0 386800 228506 195720 -1 5836
5838 0 386708 228698 195600 -1 5837
5839 0 386696 228814 195520 -1 5838
5840 0 386684 228922 195440 -1 5839
5841 0 386676 229038 195320 -1 5840
5842 0 386676 229106 195240 -1 5841
5843 0 386692 229246 195160 -1 5842
5844 0 386716 229318 195080 -1 5843
5845 0 386728 229398 195000 -1 5844
5846 0 386730 229430 194960 -1 5845
5847 0 386732 229462 194920 -1 5846
5848 0 386762 229588 194840 -1 5847
5849 0 386766 229696 194760 -1 5848
5850 0 386762 229768 194680 -1 5849
5851 0 386722 229968 194560 -1 5850
5852 0 386766 230140 194480 -1 5851
5853 0 386798 230312 194400 -1 5852
5854 0 386822 230592 194320 -1 5853
5855 0 386854 230846 194240 -1 5854
5856 0 386846 231078 194160 -1 5855
5857 0 386806 231226 194080 -1 5856
5858 0 386754 231418 194000 -1 5857
5859 0 386722 231594 193920 -1 5858
5860 0 386718 231704 193840 -1 5859
5861 0 386746 231752 193760 -1 5860
5862 0 386774 231812 193680 -1 5861
5863 0 386814 231908 193600 -1 5862
5864 0 386798 231980 193520 -1 5863
5865 0 386786 232068 193440 -1 5864
5866 0 387170 232388 193320 -1 5865
5867 0 387266 232608 193240 -1 5866
5868 0 387294 232712 193160 -1 5867
5869 0 387262 232700 193120 -1 5868
5870 0 387270 232942 193040 -1 5869
5871 0 387310 233130 192960 -1 5870
5872 0 387314 233210 192880 -1 5871
5873 0 387346 233454 192800 -1 5872
5874 0 387394 233582 192720 -1 5873
5875 0 387454 233726 192640 -1 5874
5876 0 387666 234216 192560 -1 5875
5877 0 387750 234566 192480 -1 5876
5878 0 387794 234862 192360 -1 5877
5879 0 387950 235506 192320 -1 5878
5880 0 388438 236230 192320 -1 5879
5881 0 388626 236790 192360 -1 5880
5882 0 388654 237612 192320 -1 5881
5883 0 389218 238040 192400 -1 5882
5884 0 389266 238274 192480 -1 5883
5885 0 389410 238746 192520 -1 5884
5886 0 389606 239098 192560 -1 5885
5887 0 389674 239284 192640 -1 5886
5888 0 389708 239364 192680 -1 5887
5889 0 389899 239550 192720 -1 5888
5890 0 390090 239736 192760 -1 5889
5891 0 390110 240204 192720 -1 5890
5892 0 390104.66 240236 192680 -1 5891
5893 0 390094 240300 192600 -1 5892
5894 0 389982 240692 192360 -1 5893
5895 0 389930 241018 192240 -1 5894
5896 0 389819 241264 192120 -1 5895
5897 0 389782 241346 192080 -1 5896
5898 0 389274 241710 191920 -1 5897
5899 0 389080 241904 192000 -1 5898
5900 0 388948 242012 192120 -1 5899
5901 0 388888 242028 192160 -1 5900
5902 0 388884 241932 192280 -1 5901
5903 0 388832 241916 192400 -1 5902
5904 0 388568 241992 192520 -1 5903
5905 0 388408 242130 192560 -1 5904
5906 0 388348 242364 192560 -1 5905
5907 0 388360 242502 192480 -1 5906
5908 0 388408 242828 192400 -1 5907
5909 0 388488 242930 192320 -1 5908
5910 0 388476 242914 192240 -1 5909
5911 0 388660 243058 192200 -1 5910
5912 0 388768 243220 192120 -1 5911
5913 0 388936 243462 192040 -1 5912
5914 0 389060 243556 191960 -1 5913
5915 0 389104 243604 191760 -1 5914
5916 0 389128 243604 191520 -1 5915
5917 0 389028 243612 191360 -1 5916
5918 0 388956 243598 191280 -1 5917
5919 0 388860 243586 191200 -1 5918
5920 0 388664 243508 191160 -1 5919
5921 0 388548 243472 191040 -1 5920
5922 0 388408 243546 190960 -1 5921
5923 0 388260 243542 190880 -1 5922
5924 0 388168 243484 190800 -1 5923
5925 0 387940 243426 190640 -1 5924
5926 0 387592 243492 190640 -1 5925
5927 0 387288 243794 190600 -1 5926
5928 0 387416 243766 190760 -1 5927
5929 0 387536 243778 190840 -1 5928
5930 0 387614 243815 190880 -1 5929
5931 0 387774 243964 191000 -1 5930
5932 0 387780 243984 191080 -1 5931
5933 0 387802 243966 191200 -1 5932
5934 0 387962 243915 191280 -1 5933
5935 0 388126 243922 191400 -1 5934
5936 0 388214 243986 191520 -1 5935
5937 0 388286 244002 191680 -1 5936
5938 0 388356 244035 191760 -1 5937
5939 0 386972 243792 190520 -1 5927
5940 0 386980 243808 190480 -1 5939
5941 0 386888 243774 190280 -1 5940
5942 0 386716 243736 190160 -1 5941
5943 0 386464 243788 190000 -1 5942
5944 0 386464 243770 189800 -1 5943
5945 0 386446.4 243806 189720 -1 5944
5946 0 386420 243860 189600 -1 5945
5947 0 386312 244058 189440 -1 5946
5948 0 386216 244108 189320 -1 5947
5949 0 386032 244180 189120 -1 5948
5950 0 385920 244218 188920 -1 5949
5951 0 385864 244292 188760 -1 5950
5952 0 385652 244410 188600 -1 5951
5953 0 385480 244476 188440 -1 5952
5954 0 385316 244648 188280 -1 5953
5955 0 385092 244750 188160 -1 5954
5956 0 385024 244926 188000 -1 5955
5957 0 384876 245104 187840 -1 5956
5958 0 384752 245282 187680 -1 5957
5959 0 384572 245412 187520 -1 5958
5960 0 384448 245468 187360 -1 5959
5961 0 384368 245564 187200 -1 5960
5962 0 384296 245644 187000 -1 5961
5963 0 384224 245764 186800 -1 5962
5964 0 384080 245916 186560 -1 5963
5965 0 383840 245940 186320 -1 5964
5966 0 383536 245888 186160 -1 5965
5967 0 383136 245828 186000 -1 5966
5968 0 382916 245776 185800 -1 5967
5969 0 382544 245662 185600 -1 5968
5970 0 382204 245610 185360 -1 5969
5971 0 382008 245556 185240 -1 5970
5972 0 381824 245524 185080 -1 5971
5973 0 381672 245416 184880 -1 5972
5974 0 381564 245316 184640 -1 5973
5975 0 381356 245212 184400 -1 5974
5976 0 381096 245154 184200 -1 5975
5977 0 380888 245138 184000 -1 5976
5978 0 380552 245206 183800 -1 5977
5979 0 380280 245302 183600 -1 5978
5980 0 380036 245430 183360 -1 5979
5981 0 379892 245600 183240 -1 5980
5982 0 388136 242626 192400 -1 5907
5983 0 388100 242666 192320 -1 5982
5984 0 387936 242754 192240 -1 5983
5985 0 387852 242820 192160 -1 5984
5986 0 387828 242850 192040 -1 5985
5987 0 387816 242884 191960 -1 5986
5988 0 387828 242874 191920 -1 5987
5989 0 388508 241972 192640 -1 5905
5990 0 388580 241924 192680 -1 5989
5991 0 388588 241900 192760 -1 5990
5992 0 388628 241876 192840 -1 5991
5993 0 388688 241748 193000 -1 5992
5994 0 388664 241750 193040 -1 5993
5995 0 388588 241660 193120 -1 5994
5996 0 388568 241576 193200 -1 5995
5997 0 388596 241538 193280 -1 5996
5998 0 388576 241454 193440 -1 5997
5999 0 388540 241390 193560 -1 5998
6000 0 389202 241744.67 191840 -1 5898
6001 0 389166 241762 191800 -1 6000
6002 0 389102 241766 191720 -1 6001
6003 0 388918 241768 191640 -1 6002
6004 0 388690 241628 191520 -1 6003
6005 0 388602 241604 191360 -1 6004
6006 0 388454 241612 191200 -1 6005
6007 0 388286 241628 191000 -1 6006
6008 0 388154 241636 190880 -1 6007
6009 0 388170 241600 190720 -1 6008
6010 0 388186 241588 190680 -1 6009
6011 0 388218 241564 190600 -1 6010
6012 0 388162 241588 190440 -1 6011
6013 0 388002 241432 190360 -1 6012
6014 0 387906 241428 190200 -1 6013
6015 0 387818 241424 190040 -1 6014
6016 0 387646 241444 189880 -1 6015
6017 0 387494 241420 189760 -1 6016
6018 0 387354 241352 189640 -1 6017
6019 0 387238 241320 189520 -1 6018
6020 0 387086 241312 189320 -1 6019
6021 0 386922 241276 189200 -1 6020
6022 0 386750 241234 189080 -1 6021
6023 0 386542 241298 189000 -1 6022
6024 0 386322 241318 188880 -1 6023
6025 0 386002 241242 188800 -1 6024
6026 0 385894 241298 188680 -1 6025
6027 0 385818 241322 188520 -1 6026
6028 0 385518 241014 188440 -1 6027
6029 0 385486 240970 188320 -1 6028
6030 0 385426 240980 188200 -1 6029
6031 0 385426 241016 188040 -1 6030
6032 0 385450 241040 187960 -1 6031
6033 0 387846 241956 190880 -1 6008
6034 0 388042 242192 190800 -1 6033
6035 0 388122 242396 190720 -1 6034
6036 0 387954 242524 190560 -1 6035
6037 0 387960 242558 190480 -1 6036
6038 0 388024 242738 190440 -1 6037
6039 0 387980 242846 190480 -1 6038
6040 0 387936 242916 190520 -1 6039
6041 0 387908 243030 190560 -1 6040
6042 0 387492 242676 190560 -1 6036
6043 0 387402 242788 190640 -1 6042
6044 0 387096 243204 190680 -1 6043
6045 0 387070 243216 190760 -1 6044
6046 0 386950 243368 190840 -1 6045
6047 0 386828 243548 190840 -1 6046
6048 0 387040 243704 190840 -1 6047
6049 0 387148 243756 190880 -1 6048
6050 0 387348 243832 190920 -1 6049
6051 0 387556 243924 190960 -1 6050
6052 0 387528 243940 191000 -1 6051
6053 0 387476 243972 191080 -1 6052
6054 0 387404 243996 191160 -1 6053
6055 0 387440 244064 191200 -1 6054
6056 0 387556 244172 191240 -1 6055
6057 0 387576 244256 191160 -1 6056
6058 0 387596 244312 191120 -1 6057
6059 0 387680 244488 191040 -1 6058
6060 0 387716 244500 191000 -1 6059
6061 0 386876 243420 190720 -1 6046
6062 0 386846 243376 190680 -1 6061
6063 0 386808 243344 190640 -1 6062
6064 0 386702 243312 190600 -1 6063
6065 0 386636 243260 190560 -1 6064
6066 0 386570 243200 190480 -1 6065
6067 0 386496 243144 190400 -1 6066
6068 0 386310 243112 190360 -1 6067
6069 0 386238 242996 190480 -1 6068
6070 0 386200 242980 190560 -1 6069
6071 0 386228 242896 190600 -1 6070
6072 0 386230 242852 190640 -1 6071
6073 0 386256 242712 190720 -1 6072
6074 0 386250 242644 190760 -1 6073
6075 0 386244 242448 190880 -1 6074
6076 0 386250 242104 190920 -1 6075
6077 0 386326 241924 190960 -1 6076
6078 0 386238 241780 191000 -1 6077
6079 0 386222 241636 191120 -1 6078
6080 0 386170 241536 191200 -1 6079
6081 0 386162 241456 191280 -1 6080
6082 0 386138 241412 191360 -1 6081
6083 0 386118 241408 191440 -1 6082
6084 0 386090 241364 191560 -1 6083
6085 0 386118 241312 191680 -1 6084
6086 0 386094 241272 191840 -1 6085
6087 0 386098 241224 191880 -1 6086
6088 0 386324 243072 190240 -1 6068
6089 0 386226 242996 190160 -1 6088
6090 0 386088 242896 190120 -1 6089
6091 0 386014 242856 190040 -1 6090
6092 0 385872 242760 190000 -1 6091
6093 0 385722 242672 189960 -1 6092
6094 0 385644 242676 189880 -1 6093
6095 0 385576 242724 189760 -1 6094
6096 0 385432 242664 189600 -1 6095
6097 0 385328 242636 189480 -1 6096
6098 0 385292 242664 189360 -1 6097
6099 0 385288 242652 189280 -1 6098
6100 0 385130 242792 189200 -1 6099
6101 0 385116 242808 189120 -1 6100
6102 0 385032 242812 189000 -1 6101
6103 0 385004 242860 188880 -1 6102
6104 0 384968 242812 188760 -1 6103
6105 0 384948 242772 188640 -1 6104
6106 0 384880 242768 188520 -1 6105
6107 0 384876 242832 188400 -1 6106
6108 0 384868 242872 188280 -1 6107
6109 0 384828 242900 188160 -1 6108
6110 0 384784 242992 188000 -1 6109
6111 0 384736 243100 187840 -1 6110
6112 0 384732 243216 187680 -1 6111
6113 0 384592 243264 187520 -1 6112
6114 0 384600 243272 187360 -1 6113
6115 0 384596 243256 187320 -1 6114
6116 0 384564 243280 187280 -1 6115
6117 0 384468 243312 187080 -1 6116
6118 0 384400 243376 186960 -1 6117
6119 0 384300 243416 186840 -1 6118
6120 0 384228 243480 186720 -1 6119
6121 0 384264 243404 186600 -1 6120
6122 0 384192 242888 186520 -1 6121
6123 0 384160 242820 186600 -1 6122
6124 0 384156 242836 186640 -1 6123
6125 0 389610 241704 191840 -1 6000
6126 0 389874 241948 191840 -1 6125
6127 0 390026 242210 191880 -1 6126
6128 0 390198 242396 191920 -1 6127
6129 0 390278 242544 192000 -1 6128
6130 0 390502 242668 192080 -1 6129
6131 0 390582 242714 192120 -1 6130
6132 0 390650 242754 192160 -1 6131
6133 0 390662 243052 192240 -1 6132
6134 0 390522 243094 192160 -1 6133
6135 0 390218 243048 192080 -1 6134
6136 0 390030 243158 192080 -1 6135
6137 0 389946 243192 191960 -1 6136
6138 0 389388 241712 192120 -1 5896
6139 0 389532 241564 192240 -1 6138
6140 0 389536 241516 192360 -1 6139
6141 0 389612 241520 192520 -1 6140
6142 0 389716 241514 192680 -1 6141
6143 0 389748 241510 192840 -1 6142
6144 0 389916 241506 193040 -1 6143
6145 0 389956 241644 193040 -1 6144
6146 0 389904 241702 192960 -1 6145
6147 0 389876 241736 192840 -1 6146
6148 0 389948 241794 192760 -1 6147
6149 0 389860 241874 192640 -1 6148
6150 0 389780 241892 192600 -1 6149
6151 0 389748 241932 192560 -1 6150
6152 0 389700 241992 192520 -1 6151
6153 0 389652 242028 192480 -1 6152
6154 0 389600 242072 192400 -1 6153
6155 0 389572 242172 192280 -1 6154
6156 0 389468 242288 192160 -1 6155
6157 0 389384 242374 192120 -1 6156
6158 0 389276 242484 192080 -1 6157
6159 0 389192 242530 192000 -1 6158
6160 0 389204 242528 191880 -1 6159
6161 0 389192 242582 191840 -1 6160
6162 0 389956 241480 193200 -1 6144
6163 0 389872 241412 193320 -1 6162
6164 0 389544 241332 193440 -1 6163
6165 0 389284 240686 193400 -1 6164
6166 0 389180 240432 193480 -1 6165
6167 0 389136 240374 193560 -1 6166
6168 0 389164 240028 193560 -1 6167
6169 0 389032 239830 193720 -1 6168
6170 0 388832 239384 193800 -1 6169
6171 0 388700 238970 193920 -1 6170
6172 0 388536 238824 194080 -1 6171
6173 0 388336 238682 194200 -1 6172
6174 0 388092 238532 194320 -1 6173
6175 0 387764 238006 194280 -1 6174
6176 0 387508 237660 194320 -1 6175
6177 0 387456 237590 194360 -1 6176
6178 0 387412 237324 194440 -1 6177
6179 0 387460 237242 194560 -1 6178
6180 0 387504 237188 194680 -1 6179
6181 0 387460 236524 194840 -1 6180
6182 0 387336 236430 194720 -1 6181
6183 0 387180 236366 194600 -1 6182
6184 0 387140 236334 194480 -1 6183
6185 0 387512 236334 195000 -1 6181
6186 0 387488 236068 195040 -1 6185
6187 0 387476 235826 195160 -1 6186
6188 0 387404 235676 195280 -1 6187
6189 0 387380 235486 195360 -1 6188
6190 0 386948 235084 195400 -1 6189
6191 0 386776 234886 195520 -1 6190
6192 0 386732 234864 195640 -1 6191
6193 0 386744 234824 195720 -1 6192
6194 0 386732 234820 195880 -1 6193
6195 0 386680 234804 196040 -1 6194
6196 0 386460 234776 196200 -1 6195
6197 0 386332 234710 196320 -1 6196
6198 0 386288 234882 196320 -1 6197
6199 0 386204 235370 196320 -1 6198
6200 0 386160 235436 196280 -1 6199
6201 0 386156 235544 196200 -1 6200
6202 0 386208 235634 196080 -1 6201
6203 0 386248 235700 196000 -1 6202
6204 0 386200 235812 195960 -1 6203
6205 0 386160 235840 195920 -1 6204
6206 0 386052 235846 195880 -1 6205
6207 0 386000 235900 195800 -1 6206
6208 0 385936 235932 195720 -1 6207
6209 0 385924 235984 195600 -1 6208
6210 0 386324 234660 196440 -1 6197
6211 0 386320 234500 196560 -1 6210
6212 0 386256 234442 196600 -1 6211
6213 0 386240 234392 196640 -1 6212
6214 0 386272 234370 196680 -1 6213
6215 0 387292 235442 195520 -1 6189
6216 0 387268 235450 195560 -1 6215
6217 0 389208 239838 193840 -1 6169
6218 0 389276 239874 193920 -1 6217
6219 0 389260 239942 194000 -1 6218
6220 0 389208 239994 194080 -1 6219
6221 0 389084 240034 194160 -1 6220
6222 0 389104 240046 194200 -1 6221
6223 0 389200 240194 194200 -1 6222
6224 0 389224 240250 194240 -1 6223
6225 0 389284 240274 194320 -1 6224
6226 0 389420 240282 194440 -1 6225
6227 0 389496 240290 194560 -1 6226
6228 0 389612 240362 194680 -1 6227
6229 0 389728 240406 194800 -1 6228
6230 0 389756 240438 194920 -1 6229
6231 0 389852 240462 195040 -1 6230
6232 0 389980 240482 195160 -1 6231
6233 0 390064 240526 195320 -1 6232
6234 0 390140 240530 195400 -1 6233
6235 0 390464 240542 195480 -1 6234
6236 0 390492 240526 195560 -1 6235
6237 0 390592 240538 195640 -1 6236
6238 0 390748 240586 195800 -1 6237
6239 0 388932 240042 193360 -1 6168
6240 0 388848 240052 193240 -1 6239
6241 0 388716 240096 193120 -1 6240
6242 0 388528 240152 192960 -1 6241
6243 0 388380 240348 192920 -1 6242
6244 0 388376 240406 192720 -1 6243
6245 0 388128 240512 192640 -1 6244
6246 0 388128 240646 192600 -1 6245
6247 0 388144 240742 192560 -1 6246
6248 0 388024 240946 192520 -1 6247
6249 0 387968 240952 192440 -1 6248
6250 0 387984 240960 192320 -1 6249
6251 0 387884 241026 192240 -1 6250
6252 0 387844 241092 192120 -1 6251
6253 0 387828 241124 192040 -1 6252
6254 0 387752 241118 191920 -1 6253
6255 0 387664 241132 191840 -1 6254
6256 0 387588 241134 191800 -1 6255
6257 0 389324 241402 193520 -1 6164
6258 0 390338 240222 192760 -1 5892
6259 0 390422 240200 192840 -1 6258
6260 0 390504 240135 192880 -1 6259
6261 0 390586 240070 192920 -1 6260
6262 0 390686 240030 193000 -1 6261
6263 0 390790 239974 193080 -1 6262
6264 0 390330 239804 192880 -1 5890
6265 0 390398 239768 193000 -1 6264
6266 0 390514 239772 193120 -1 6265
6267 0 390718 239774 193240 -1 6266
6268 0 391018 239542 193320 -1 6267
6269 0 391094 239342 193440 -1 6268
6270 0 391170 239202 193600 -1 6269
6271 0 391226 239126 193760 -1 6270
6272 0 391232.4 239030 193920 -1 6271
6273 0 391234 239006 193960 -1 6272
6274 0 391302 238890 194160 -1 6273
6275 0 391306 238838 194360 -1 6274
6276 0 391398 238778 194600 -1 6275
6277 0 391438 238716 194760 -1 6276
6278 0 391490 238720 194960 -1 6277
6279 0 391462 238704 195160 -1 6278
6280 0 391498 238616 195320 -1 6279
6281 0 391450 238508 195480 -1 6280
6282 0 391462 238460 195680 -1 6281
6283 0 391438 238412 195840 -1 6282
6284 0 391402 238248 196000 -1 6283
6285 0 391338 238124 196120 -1 6284
6286 0 391294 238044 196200 -1 6285
6287 0 391274 238028 196360 -1 6286
6288 0 391314 237940 196520 -1 6287
6289 0 391350 237808 196640 -1 6288
6290 0 391302 237740 196760 -1 6289
6291 0 391314 237728 196920 -1 6290
6292 0 391378 237860 197080 -1 6291
6293 0 391426 237960 197160 -1 6292
6294 0 391546 237984 197280 -1 6293
6295 0 391642 237972 197400 -1 6294
6296 0 391614 237896 197440 -1 6295
6297 0 391710 237808 197560 -1 6296
6298 0 391682 237748 197640 -1 6297
6299 0 391646 237660 197720 -1 6298
6300 0 391630 237424 197840 -1 6299
6301 0 391526 237312 198000 -1 6300
6302 0 391402 237082 198080 -1 6301
6303 0 391306 236810 198160 -1 6302
6304 0 391298 236694 198280 -1 6303
6305 0 391286 236550 198440 -1 6304
6306 0 391310 236340 198560 -1 6305
6307 0 391338 236188 198680 -1 6306
6308 0 391366 236116 198840 -1 6307
6309 0 391402 236036 198960 -1 6308
6310 0 391466 235268 199040 -1 6309
6311 0 391502 235236 199160 -1 6310
6312 0 391486 235192 199240 -1 6311
6313 0 391458 235142 199360 -1 6312
6314 0 391346 234958 199480 -1 6313
6315 0 391266 234222 199440 -1 6314
6316 0 391374 233722 199440 -1 6315
6317 0 391170 233434 199480 -1 6316
6318 0 391054 233116 199560 -1 6317
6319 0 391138 232776 199640 -1 6318
6320 0 391130 232456 199720 -1 6319
6321 0 391322 235044 199600 -1 6314
6322 0 391342 234940 199720 -1 6321
6323 0 391406 234896 199880 -1 6322
6324 0 391522 234712 2e+05 -1 6323
6325 0 391806 234404 200080 -1 6324
6326 0 391942 234172 200200 -1 6325
6327 0 392174 234036 200320 -1 6326
6328 0 392310 233896 200400 -1 6327
6329 0 392354 233834 200480 -1 6328
6330 0 392266 233642 200640 -1 6329
6331 0 392154 233414 200760 -1 6330
6332 0 392058 233194 200880 -1 6331
6333 0 392110 232942 200960 -1 6332
6334 0 392166 232704 201040 -1 6333
6335 0 392350 232408 201120 -1 6334
6336 0 392520 232329 201040 -1 6335
6337 0 392696 232475 201000 -1 6336
6338 0 392808 232513 200960 -1 6337
6339 0 392860 232661 200920 -1 6338
6340 0 392920 232693 200840 -1 6339
6341 0 392976 232745 200760 -1 6340
6342 0 393048 232733 200680 -1 6341
6343 0 392414 232248 201200 -1 6335
6344 0 392578 231952 201240 -1 6343
6345 0 392510 231604 201280 -1 6344
6346 0 392226 230938 201320 -1 6345
6347 0 392262 230806 201440 -1 6346
6348 0 392134 230274 201480 -1 6347
6349 0 392042 229624 201520 -1 6348
6350 0 391874 229236 201560 -1 6349
6351 0 391818 228902 201480 -1 6350
6352 0 392062 228786 201360 -1 6351
6353 0 392118 228758 201320 -1 6352
6354 0 392086 228458 201280 -1 6353
6355 0 392078 228246 201400 -1 6354
6356 0 391974 228138 201360 -1 6355
6357 0 392070 227850 201320 -1 6356
6358 0 392222 227658 201240 -1 6357
6359 0 391830 228566 201520 -1 6351
6360 0 391826 228554 201640 -1 6359
6361 0 391838 228530 201760 -1 6360
6362 0 391814 228578 201840 -1 6361
6363 0 391830 228594 201920 -1 6362
6364 0 391308 229488 201720 -1 6350
6365 0 391255.8 238833 193920 -1 6272
6366 0 391187.8 238781 194000 -1 6365
6367 0 391043.8 238497 194080 -1 6366
6368 0 389614.66 239076.67 192440 -1 5886
6369 0 389570.66 239084.67 192360 -1 6368
6370 0 388592 237582 192440 -1 5882
6371 0 388410 237688 192560 -1 6370
6372 0 388114 237606 192640 -1 6371
6373 0 388034 237560 192560 -1 6372
6374 0 387866 237472 192520 -1 6373
6375 0 387714 237524 192560 -1 6374
6376 0 387614 237638 192640 -1 6375
6377 0 387594 237688 192680 -1 6376
6378 0 387582 237800 192720 -1 6377
6379 0 387558 237862 192760 -1 6378
6380 0 387638 237262 192480 -1 6374
6381 0 387562 237232 192520 -1 6380
6382 0 387514 237192 192560 -1 6381
6383 0 387362 237058 192600 -1 6382
6384 0 388672 237082 192240 -1 5881
6385 0 388744 237130 192160 -1 6384
6386 0 388768 237114 192040 -1 6385
6387 0 388744 237058 191920 -1 6386
6388 0 387746 234926 192200 -1 5878
6389 0 387738 234934 192040 -1 6388
6390 0 387754 235034 191880 -1 6389
6391 0 387698 235146 191720 -1 6390
6392 0 387674 235242 191600 -1 6391
6393 0 387562 235398 191480 -1 6392
6394 0 387522 235494 191320 -1 6393
6395 0 387470 235518 191200 -1 6394
6396 0 387398 235568 191080 -1 6395
6397 0 387258 235688 190920 -1 6396
6398 0 387210 235736 190760 -1 6397
6399 0 387178 235824 190600 -1 6398
6400 0 387054 235896 190440 -1 6399
6401 0 386934 235916 190320 -1 6400
6402 0 386758 236004 190160 -1 6401
6403 0 386678 236164 190000 -1 6402
6404 0 386618 236368 189840 -1 6403
6405 0 386626 236454 189720 -1 6404
6406 0 386542 236534 189600 -1 6405
6407 0 386462 236538 189480 -1 6406
6408 0 386402 236550 189320 -1 6407
6409 0 386350 236566 189200 -1 6408
6410 0 386262 236634 189080 -1 6409
6411 0 386166 236658 188960 -1 6410
6412 0 386098 236738 188800 -1 6411
6413 0 386026 236878 188640 -1 6412
6414 0 385902 237022 188520 -1 6413
6415 0 385674 237158 188400 -1 6414
6416 0 385596.66 237339.33 188320 -1 6415
6417 0 385558 237430 188280 -1 6416
6418 0 385454 237568 188200 -1 6417
6419 0 385414 237632 188160 -1 6418
6420 0 385450 237688 188080 -1 6419
6421 0 385414 237736 187960 -1 6420
6422 0 385386 237764 187840 -1 6421
6423 0 385374 237796 187720 -1 6422
6424 0 385370 237812 187560 -1 6423
6425 0 384932 237534 187560 -1 6424
6426 0 384892 237462 187440 -1 6425
6427 0 384908 237470 187360 -1 6426
6428 0 385334 237844 187440 -1 6424
6429 0 385330 238020 187320 -1 6428
6430 0 385354 238352 187200 -1 6429
6431 0 385326 238406 187080 -1 6430
6432 0 385234 238506 186960 -1 6431
6433 0 385146 238554 186840 -1 6432
6434 0 385062 238686 186720 -1 6433
6435 0 384998 238774 186600 -1 6434
6436 0 384750 238930 186480 -1 6435
6437 0 384574 239058 186360 -1 6436
6438 0 384552.66 239072.67 186320 -1 6437
6439 0 384510 239102 186240 -1 6438
6440 0 384374 239238 186120 -1 6439
6441 0 384258 239494 186000 -1 6440
6442 0 384054 239644 185880 -1 6441
6443 0 383922 239684 185760 -1 6442
6444 0 383794 239668 185640 -1 6443
6445 0 383662 239636 185520 -1 6444
6446 0 383582 239632 185400 -1 6445
6447 0 383490 239632 185240 -1 6446
6448 0 383438 239652 185120 -1 6447
6449 0 383398 239676 184960 -1 6448
6450 0 383358 239720 184800 -1 6449
6451 0 382838 240470 184680 -1 6450
6452 0 382582 240850 184600 -1 6451
6453 0 382502 240842 184440 -1 6452
6454 0 382034 240990 184320 -1 6453
6455 0 381786 241012 184200 -1 6454
6456 0 381658 240988 184080 -1 6455
6457 0 381470 241004 183960 -1 6456
6458 0 381366 241016 183840 -1 6457
6459 0 381234 241060 183720 -1 6458
6460 0 381086 241100 183600 -1 6459
6461 0 380890 241180 183480 -1 6460
6462 0 380806 241334 183360 -1 6461
6463 0 380694 241482 183240 -1 6462
6464 0 380622 241654 183120 -1 6463
6465 0 380478 241850 183000 -1 6464
6466 0 380394 241950 182880 -1 6465
6467 0 380222 242258 182760 -1 6466
6468 0 380082 242472 182680 -1 6467
6469 0 379602 242608 182600 -1 6468
6470 0 379078 242852 182520 -1 6469
6471 0 379106 242792 182400 -1 6470
6472 0 379026 242856 182280 -1 6471
6473 0 378974 242924 182120 -1 6472
6474 0 378938 242900 182000 -1 6473
6475 0 378830 242924 181880 -1 6474
6476 0 378650 242968 181760 -1 6475
6477 0 378438 243028 181640 -1 6476
6478 0 378278 243100 181520 -1 6477
6479 0 378074 243322 181400 -1 6478
6480 0 377962 243250 181240 -1 6479
6481 0 377887.34 243463.33 181160 -1 6480
6482 0 377850 243570 181120 -1 6481
6483 0 377754 243736 181000 -1 6482
6484 0 377570 243880 180880 -1 6483
6485 0 377382 244020 180760 -1 6484
6486 0 377170 244132 180640 -1 6485
6487 0 376982 244104 180520 -1 6486
6488 0 376490 244322 180400 -1 6487
6489 0 376174 244414 180280 -1 6488
6490 0 375918 244482 180160 -1 6489
6491 0 375606 244550 180040 -1 6490
6492 0 375266 244564 179920 -1 6491
6493 0 375010 244644 179800 -1 6492
6494 0 374802 244720 179640 -1 6493
6495 0 374630 244792 179480 -1 6494
6496 0 374462 244896 179320 -1 6495
6497 0 374322 244912 179200 -1 6496
6498 0 374214 244952 179080 -1 6497
6499 0 373766 245160 178920 -1 6498
6500 0 373410 245196 178800 -1 6499
6501 0 373126 245246 178680 -1 6500
6502 0 372946 245234 178560 -1 6501
6503 0 372618 245274 178440 -1 6502
6504 0 372402 245366 178320 -1 6503
6505 0 372246 245354 178200 -1 6504
6506 0 372122 245378 178080 -1 6505
6507 0 371790 245492 177960 -1 6506
6508 0 371602 245540 177840 -1 6507
6509 0 371418 245564 177720 -1 6508
6510 0 371254 245640 177600 -1 6509
6511 0 371130 245692 177480 -1 6510
6512 0 371014 245776 177360 -1 6511
6513 0 370958 245800 177240 -1 6512
6514 0 370886 245856 177120 -1 6513
6515 0 370762 245952 177000 -1 6514
6516 0 370650 246056 176880 -1 6515
6517 0 370534 246136 176760 -1 6516
6518 0 370386 246250 176600 -1 6517
6519 0 370330 246374 176480 -1 6518
6520 0 370262 246498 176360 -1 6519
6521 0 370238 246594 176240 -1 6520
6522 0 370110 246674 176120 -1 6521
6523 0 370014 246838 176000 -1 6522
6524 0 369910 246966 175840 -1 6523
6525 0 369446 247186 175720 -1 6524
6526 0 369294 247318 175600 -1 6525
6527 0 369202 247448 175480 -1 6526
6528 0 369082 247668 175360 -1 6527
6529 0 368930 247784 175240 -1 6528
6530 0 368766 247920 175120 -1 6529
6531 0 368618 248020 175000 -1 6530
6532 0 368514 248148 174880 -1 6531
6533 0 368478 248228 174760 -1 6532
6534 0 368338 248388 174640 -1 6533
6535 0 368230 248504 174520 -1 6534
6536 0 368142 248606 174400 -1 6535
6537 0 368038 248698 174280 -1 6536
6538 0 367894 248802 174080 -1 6537
6539 0 367830 248850 173960 -1 6538
6540 0 367746 248898 173840 -1 6539
6541 0 367550 248946 173720 -1 6540
6542 0 367454 248960 173640 -1 6541
6543 0 367370 249080 173520 -1 6542
6544 0 367258 249104 173400 -1 6543
6545 0 367002 249180 173240 -1 6544
6546 0 366862 249228 173120 -1 6545
6547 0 366710 249288 173000 -1 6546
6548 0 366554 249340 172880 -1 6547
6549 0 366374 249388 172760 -1 6548
6550 0 366290 249424 172640 -1 6549
6551 0 366142 249512 172520 -1 6550
6552 0 366022 249586 172360 -1 6551
6553 0 365886 249598 172240 -1 6552
6554 0 365822 249642 172080 -1 6553
6555 0 365710 249794 171920 -1 6554
6556 0 365606 249890 171800 -1 6555
6557 0 365470 249976 171680 -1 6556
6558 0 365410 250040 171560 -1 6557
6559 0 365242 250148 171440 -1 6558
6560 0 365094 250198 171320 -1 6559
6561 0 364986 250246 171200 -1 6560
6562 0 364802 250308 171080 -1 6561
6563 0 364638 250364 170960 -1 6562
6564 0 364518 250424 170840 -1 6563
6565 0 364398 250500 170720 -1 6564
6566 0 364302 250520 170640 -1 6565
6567 0 364082 250582 170520 -1 6566
6568 0 363834 250674 170400 -1 6567
6569 0 363786 250714 170320 -1 6568
6570 0 363634 250740 170200 -1 6569
6571 0 363446 250840 170120 -1 6570
6572 0 363422 250856 170000 -1 6571
6573 0 363242 250838 169880 -1 6572
6574 0 363150 250786 169760 -1 6573
6575 0 363050 250766 169640 -1 6574
6576 0 362958 250750 169520 -1 6575
6577 0 362822 250802 169400 -1 6576
6578 0 362714 250834 169280 -1 6577
6579 0 362674 250906 169200 -1 6578
6580 0 362574 250930 169080 -1 6579
6581 0 362518 250930 168960 -1 6580
6582 0 362394 251030 168880 -1 6581
6583 0 362250 251084 168760 -1 6582
6584 0 362190 251168 168640 -1 6583
6585 0 362138 251200 168520 -1 6584
6586 0 362034 251204 168400 -1 6585
6587 0 362002 251228 168280 -1 6586
6588 0 361922 251248 168160 -1 6587
6589 0 361822 251304 168080 -1 6588
6590 0 361682 251352 167960 -1 6589
6591 0 361570 251368 167840 -1 6590
6592 0 361538 251386 167720 -1 6591
6593 0 361450 251330 167560 -1 6592
6594 0 361394 251306 167440 -1 6593
6595 0 361322 251282 167320 -1 6594
6596 0 361234 251338 167160 -1 6595
6597 0 361146 251356.67 167080 -1 6596
6598 0 361102 251366 167040 -1 6597
6599 0 361078 251370 167000 -1 6598
6600 0 361006 251420 166880 -1 6599
6601 0 360834 251420 166720 -1 6600
6602 0 360722 251388 166600 -1 6601
6603 0 360586 251396 166480 -1 6602
6604 0 360466 251372 166360 -1 6603
6605 0 360198 251748 166120 -1 6604
6606 0 360098 251810 166000 -1 6605
6607 0 359978 251930 165880 -1 6606
6608 0 359714 252094 165760 -1 6607
6609 0 359602 252254 165640 -1 6608
6610 0 359608 252388 165160 -1 6609
6611 0 359436 252488 165040 -1 6610
6612 0 359456 252484 165000 -1 6611
6613 0 359138 252514 165560 -1 6609
6614 0 358562 252652 165480 -1 6613
6615 0 358478 252710 165280 -1 6614
6616 0 358338 252802 165160 -1 6615
6617 0 358118 252898 165040 -1 6616
6618 0 357982 252902 164920 -1 6617
6619 0 357906 252930 164800 -1 6618
6620 0 357770 252894 164640 -1 6619
6621 0 357682 252838 164520 -1 6620
6622 0 357558 252842 164400 -1 6621
6623 0 357515.34 252836.67 164360 -1 6622
6624 0 357430 252826 164280 -1 6623
6625 0 357334 252838 164160 -1 6624
6626 0 357283.34 252827.33 164080 -1 6625
6627 0 357258 252822 164040 -1 6626
6628 0 357494 252641.83 164000 -1 6627
6629 0 357486 252653.83 163920 -1 6628
6630 0 357130 252888 163960 -1 6627
6631 0 357046 252992 163840 -1 6630
6632 0 357062 253032 163680 -1 6631
6633 0 357054 253096 163560 -1 6632
6634 0 357058 253096 163440 -1 6633
6635 0 357018 253228 163360 -1 6634
6636 0 357010 253324 163240 -1 6635
6637 0 356970 253508 163120 -1 6636
6638 0 356914 253648 163000 -1 6637
6639 0 356922 253732 162880 -1 6638
6640 0 356918 253834 162760 -1 6639
6641 0 357002 253962 162600 -1 6640
6642 0 356998 254022 162520 -1 6641
6643 0 356966 254074 162400 -1 6642
6644 0 357034 254142 162280 -1 6643
6645 0 357070 254178 162120 -1 6644
6646 0 357038 254210 161960 -1 6645
6647 0 356930 254218 161760 -1 6646
6648 0 356862 254226 161600 -1 6647
6649 0 356834 254394 161440 -1 6648
6650 0 356778 254490 161320 -1 6649
6651 0 356686 254674 161160 -1 6650
6652 0 356602 254800 161040 -1 6651
6653 0 356374 255120 160920 -1 6652
6654 0 356466 255140 160800 -1 6653
6655 0 356470 255116 160680 -1 6654
6656 0 356450 255148 160600 -1 6655
6657 0 356002 254928 160960 -1 6653
6658 0 355530 254800 161000 -1 6657
6659 0 354886 254780 161080 -1 6658
6660 0 354906 254806 161160 -1 6659
6661 0 354910 254858 161280 -1 6660
6662 0 354126 254806 161080 -1 6659
6663 0 354458 254800 161240 -1 6662
6664 0 354518 254704 161280 -1 6663
6665 0 353934 254878 160960 -1 6662
6666 0 353630 254954 160840 -1 6665
6667 0 353490 255000 160760 -1 6666
6668 0 353366 255080 160640 -1 6667
6669 0 353242 255080 160520 -1 6668
6670 0 353018 255128 160400 -1 6669
6671 0 352814 255192 160280 -1 6670
6672 0 352714 255304 160160 -1 6671
6673 0 352562 255428 160040 -1 6672
6674 0 352338 255698 159960 -1 6673
6675 0 352282 255846 159880 -1 6674
6676 0 352118 256062 159760 -1 6675
6677 0 351979.34 256144.67 159680 -1 6676
6678 0 351910 256186 159640 -1 6677
6679 0 351773 256317 159560 -1 6678
6680 0 351717 256373 159520 -1 6679
6681 0 351438 256516 159440 -1 6680
6682 0 350982 256780 159360 -1 6681
6683 0 350362 256964 159320 -1 6682
6684 0 350218 256974 159240 -1 6683
6685 0 349934 257138 159040 -1 6684
6686 0 349934 257314 159120 -1 6685
6687 0 349822 257162 158920 -1 6685
6688 0 349690 257166 158800 -1 6687
6689 0 349462 257138 158640 -1 6688
6690 0 349266 257214 158520 -1 6689
6691 0 349138 257358 158440 -1 6690
6692 0 348942 257456 158360 -1 6691
6693 0 348842 257516 158280 -1 6692
6694 0 348718 257504 158200 -1 6693
6695 0 348606 257508 158120 -1 6694
6696 0 348550 257517.33 158080 -1 6695
6697 0 347856 257819.33 158080 -1 6696
6698 0 348438 257536 158000 -1 6696
6699 0 348334 257610.67 157920 -1 6698
6700 0 348282 257648 157880 -1 6699
6701 0 348090 257712 157760 -1 6700
6702 0 347782 257868 157680 -1 6701
6703 0 347546 258028 157600 -1 6702
6704 0 347166 258246 157480 -1 6703
6705 0 346814 258326 157400 -1 6704
6706 0 346530 258438 157320 -1 6705
6707 0 346406 258470 157200 -1 6706
6708 0 346290 258522 157040 -1 6707
6709 0 346098 258638 156920 -1 6708
6710 0 346022 258690 156800 -1 6709
6711 0 345878 258792 156640 -1 6710
6712 0 345758 258860 156480 -1 6711
6713 0 345690 258916 156320 -1 6712
6714 0 345614 259056 156160 -1 6713
6715 0 345634 259156 156000 -1 6714
6716 0 345654 259232 155840 -1 6715
6717 0 345666 259292 155680 -1 6716
6718 0 345626 259380 155520 -1 6717
6719 0 345598 259404 155360 -1 6718
6720 0 345422 259508 155280 -1 6719
6721 0 345386 259590 155160 -1 6720
6722 0 345330 259630 155000 -1 6721
6723 0 345210 259686 154880 -1 6722
6724 0 345134 259782 154760 -1 6723
6725 0 345130 259882 154640 -1 6724
6726 0 345160 259912 154520 -1 6725
6727 0 345170 259922 154480 -1 6726
6728 0 345147.6 259928.4 154400 -1 6727
6729 0 344775.1 259507.03 154400 -1 6728
6730 0 344707.1 259391.03 154320 -1 6729
6731 0 344699.1 259375.03 154240 -1 6730
6732 0 345114 259938 154280 -1 6728
6733 0 345214 259990 154120 -1 6732
6734 0 345082 260042 154000 -1 6733
6735 0 344790 260138 153960 -1 6734
6736 0 344706 260226 153840 -1 6735
6737 0 344718 260400 153760 -1 6736
6738 0 344678 260496 153680 -1 6737
6739 0 344738 260624 153520 -1 6738
6740 0 344574 260744 153360 -1 6739
6741 0 344522 260800 153320 -1 6740
6742 0 344226 261044 153240 -1 6741
6743 0 344182 261174 153160 -1 6742
6744 0 344142 261230 153040 -1 6743
6745 0 344130 261254 152920 -1 6744
6746 0 344122 261286 152880 -1 6745
6747 0 343902 260806 152840 -1 6746
6748 0 343838 260706 152720 -1 6747
6749 0 343894 260714 152600 -1 6748
6750 0 344174 261322 152760 -1 6746
6751 0 344182 261414 152600 -1 6750
6752 0 344050 261522 152480 -1 6751
6753 0 343926 261570 152320 -1 6752
6754 0 343694 261746 152160 -1 6753
6755 0 343670 261766 152040 -1 6754
6756 0 343622 261768 151920 -1 6755
6757 0 343954 261720 151840 -1 6756
6758 0 344082 261796 151760 -1 6757
6759 0 344166 261820 151680 -1 6758
6760 0 344154 261824 151560 -1 6759
6761 0 344126 261820 151440 -1 6760
6762 0 344108 261816 151400 -1 6761
6763 0 343618 261916 151800 -1 6756
6764 0 343574 262012 151640 -1 6763
6765 0 343550 262060 151520 -1 6764
6766 0 343494 262112 151360 -1 6765
6767 0 343434 262160 151200 -1 6766
6768 0 343338 262184 151040 -1 6767
6769 0 343078 262204 150920 -1 6768
6770 0 342974 262320 150800 -1 6769
6771 0 342902 262456 150720 -1 6770
6772 0 342974 262624 150640 -1 6771
6773 0 343166 262748 150520 -1 6772
6774 0 342770 263270 150480 -1 6773
6775 0 342838 263422 150400 -1 6774
6776 0 342810 263698 150320 -1 6775
6777 0 342782 263870 150200 -1 6776
6778 0 342738 263976 150080 -1 6777
6779 0 342666 264060 149960 -1 6778
6780 0 342438 264076 149840 -1 6779
6781 0 342274 264040 149720 -1 6780
6782 0 341962 263968 149600 -1 6781
6783 0 341866 263984 149480 -1 6782
6784 0 341790 264236 149360 -1 6783
6785 0 341770 264360 149240 -1 6784
6786 0 341784 264514 149160 -1 6785
6787 0 341770 264500 149040 -1 6786
6788 0 341762 264580 148920 -1 6787
6789 0 341606 264792 148800 -1 6788
6790 0 341584 264850 148720 -1 6789
6791 0 341596 264850 148680 -1 6790
6792 0 341808 264114 149080 -1 6785
6793 0 341740 264122 148960 -1 6792
6794 0 343310 262906 150400 -1 6773
6795 0 343222 262946 150360 -1 6794
6796 0 343186 263094 150240 -1 6795
6797 0 343158 263126 150160 -1 6796
6798 0 351410 256368 159680 -1 6680
6799 0 351326 256304 159800 -1 6798
6800 0 351222 256188 159920 -1 6799
6801 0 351070 256096 160040 -1 6800
6802 0 350906 256020 160160 -1 6801
6803 0 350738 255904 160280 -1 6802
6804 0 350614 255888 160400 -1 6803
6805 0 350518 255712 160520 -1 6804
6806 0 350458 255560 160640 -1 6805
6807 0 350446 255436 160720 -1 6806
6808 0 350554 255304 160800 -1 6807
6809 0 350603.34 255286 160840 -1 6808
6810 0 350702 255250 160920 -1 6809
6811 0 350386 255056 160920 -1 6810
6812 0 350354 255058 160960 -1 6811
6813 0 350294 255038 161000 -1 6812
6814 0 350214 255056 161040 -1 6813
6815 0 350182 255088 161080 -1 6814
6816 0 350170 255080 161120 -1 6815
6817 0 350154 255078 161160 -1 6816
6818 0 350086 255052 161200 -1 6817
6819 0 350010 255050 161240 -1 6818
6820 0 349970 255076 161280 -1 6819
6821 0 349930 255110 161320 -1 6820
6822 0 349906 255112 161360 -1 6821
6823 0 349874 255134 161400 -1 6822
6824 0 349830 255136 161440 -1 6823
6825 0 349874 255254 161480 -1 6824
6826 0 349866 255348 161520 -1 6825
6827 0 349774 255366 161560 -1 6826
6828 0 349682 255352 161640 -1 6827
6829 0 349614 255304 161720 -1 6828
6830 0 349586 255300 161800 -1 6829
6831 0 349622 255156 161840 -1 6830
6832 0 349666 255048 161920 -1 6831
6833 0 349678 254996 162000 -1 6832
6834 0 349678 255006 162080 -1 6833
6835 0 349686 254996 162120 -1 6834
6836 0 350006 255654 161520 -1 6826
6837 0 349746 255640 161520 -1 6836
6838 0 351062 255304 160840 -1 6810
6839 0 351446 255394 160800 -1 6838
6840 0 352162 255172 160800 -1 6839
6841 0 352574 255030 160920 -1 6840
6842 0 352818 254886 161080 -1 6841
6843 0 352998 254820 161240 -1 6842
6844 0 352974 254784 161440 -1 6843
6845 0 353066 254852 161680 -1 6844
6846 0 353150 254846 161840 -1 6845
6847 0 353186 254838 162080 -1 6846
6848 0 353222 254726 162280 -1 6847
6849 0 353230 254688 162320 -1 6848
6850 0 353226 254662 162360 -1 6849
6851 0 353270 254608 162480 -1 6850
6852 0 353474 254602 162560 -1 6851
6853 0 353474 254620 162680 -1 6852
6854 0 353454 254672 162760 -1 6853
6855 0 353374 254672 162880 -1 6854
6856 0 353622 254658 163000 -1 6855
6857 0 353730 254652 163160 -1 6856
6858 0 353666 254548 163280 -1 6857
6859 0 353714 254534 163360 -1 6858
6860 0 353672 254550 163400 -1 6859
6861 0 353636 254554 163440 -1 6860
6862 0 353634 254514 163520 -1 6861
6863 0 353674 254466 163680 -1 6862
6864 0 353698 254394 163800 -1 6863
6865 0 353740 254378 163880 -1 6864
6866 0 353840 254382 163960 -1 6865
6867 0 353940 254350 164080 -1 6866
6868 0 353994 254350 164120 -1 6867
6869 0 354174 254422 164160 -1 6868
6870 0 354264 254418 164200 -1 6869
6871 0 354282 254430 164240 -1 6870
6872 0 354298 254442 164280 -1 6871
6873 0 354323 254390 164320 -1 6872
6874 0 354345 254368 164360 -1 6873
6875 0 354439 254160 164440 -1 6874
6876 0 354527 254184 164520 -1 6875
6877 0 354735 254124 164600 -1 6876
6878 0 354779 254108 164680 -1 6877
6879 0 354851 254060 164840 -1 6878
6880 0 354891 254136 164880 -1 6879
6881 0 355095 254188 164960 -1 6880
6882 0 355127 254196 165040 -1 6881
6883 0 355151 254220 165080 -1 6882
6884 0 355171 254260 165120 -1 6883
6885 0 355447 254276 165160 -1 6884
6886 0 355547 254268 165120 -1 6885
6887 0 355791 254388 165080 -1 6886
6888 0 355767 254392 165040 -1 6887
6889 0 355715 254376 165000 -1 6888
6890 0 355555 254568 165000 -1 6889
6891 0 355515 254604 165040 -1 6890
6892 0 355519 254608 165080 -1 6891
6893 0 351946 256048 159600 -1 6677
6894 0 351898 255980 159480 -1 6893
6895 0 351818 255988 159400 -1 6894
6896 0 357942 252524 165440 -1 6614
6897 0 357794 252492 165360 -1 6896
6898 0 357556.66 252372 165280 -1 6897
6899 0 357438 252312 165240 -1 6898
6900 0 356630 251790 165160 -1 6899
6901 0 356314 251600 165080 -1 6900
6902 0 356130 251484 165000 -1 6901
6903 0 356054 251444 164880 -1 6902
6904 0 355898 251316 164760 -1 6903
6905 0 355826 251242 164640 -1 6904
6906 0 355747.34 251208.67 164600 -1 6905
6907 0 355590 251142 164520 -1 6906
6908 0 355374 251066 164440 -1 6907
6909 0 355190 251030 164360 -1 6908
6910 0 354918 250934 164280 -1 6909
6911 0 354730 250824 164200 -1 6910
6912 0 354550 250712 164120 -1 6911
6913 0 354330 250512 164040 -1 6912
6914 0 354138 250368 163960 -1 6913
6915 0 354002 250236 163800 -1 6914
6916 0 353894 250132 163680 -1 6915
6917 0 353750 250058 163560 -1 6916
6918 0 353680 250010 163520 -1 6917
6919 0 353610 249962 163480 -1 6918
6920 0 353386 249826 163360 -1 6919
6921 0 352814 249650 163280 -1 6920
6922 0 352410 249580 163200 -1 6921
6923 0 351762 249504 163120 -1 6922
6924 0 351642 249444 163040 -1 6923
6925 0 351198 249336 162960 -1 6924
6926 0 351090 249304 162880 -1 6925
6927 0 350972 249282 162800 -1 6926
6928 0 350905.34 249239.33 162720 -1 6927
6929 0 350872 249218 162680 -1 6928
6930 0 350702 249234 162560 -1 6929
6931 0 350470 249246 162440 -1 6930
6932 0 350298 249222 162280 -1 6931
6933 0 350122 249278 162120 -1 6932
6934 0 349914 249314 162000 -1 6933
6935 0 349750 249318 161880 -1 6934
6936 0 349474 249226 161720 -1 6935
6937 0 349318 249266 161600 -1 6936
6938 0 349222 249322 161480 -1 6937
6939 0 349046 249278 161360 -1 6938
6940 0 348850 249282 161240 -1 6939
6941 0 348762 249334 161080 -1 6940
6942 0 348582 249272 160920 -1 6941
6943 0 348458 249232 160800 -1 6942
6944 0 348382 249184 160680 -1 6943
6945 0 348650 249560 160680 -1 6944
6946 0 348722 249624 160560 -1 6945
6947 0 348838 249600 160360 -1 6946
6948 0 348998 249512 160240 -1 6947
6949 0 349274 249612 160120 -1 6948
6950 0 349466 249776 160040 -1 6949
6951 0 349530 249804 159920 -1 6950
6952 0 349458 249828 159760 -1 6951
6953 0 349442 249824 159600 -1 6952
6954 0 349446 249872 159440 -1 6953
6955 0 349434 249992 159280 -1 6954
6956 0 349330 250084 159160 -1 6955
6957 0 349206 250192 159040 -1 6956
6958 0 348838 250242 158880 -1 6957
6959 0 348590 250342 158760 -1 6958
6960 0 348438 250442 158640 -1 6959
6961 0 348339 250469 158520 -1 6960
6962 0 348306 250478 158480 -1 6961
6963 0 348314 250470 158280 -1 6962
6964 0 348270 250422 158160 -1 6963
6965 0 348250 250414 158000 -1 6964
6966 0 348102 250366 157840 -1 6965
6967 0 347962 250414 157720 -1 6966
6968 0 347826 250310 157640 -1 6967
6969 0 347786 250366 157440 -1 6968
6970 0 347722 250430 157280 -1 6969
6971 0 347602 250474 157160 -1 6970
6972 0 347386 250618 157000 -1 6971
6973 0 347310 250638 156840 -1 6972
6974 0 347318 250710 156680 -1 6973
6975 0 347218 250838 156520 -1 6974
6976 0 346894 250960 156480 -1 6975
6977 0 346686 250908 156400 -1 6976
6978 0 346562 250936 156280 -1 6977
6979 0 346528 250948 156240 -1 6978
6980 0 346338 251035 156240 -1 6979
6981 0 346310 251046 156200 -1 6980
6982 0 346264 251060 156160 -1 6981
6983 0 346262 251086 156120 -1 6982
6984 0 346236 251070 156080 -1 6983
6985 0 346212 251070 156040 -1 6984
6986 0 346202 251078 156000 -1 6985
6987 0 346166 251112 155960 -1 6986
6988 0 346162 251019 155960 -1 6987
6989 0 346054 251001 155920 -1 6988
6990 0 346026 250996 155880 -1 6989
6991 0 346022 251000 155840 -1 6990
6992 0 345950 251020 155720 -1 6991
6993 0 345876 251019 155600 -1 6992
6994 0 345808 251022 155520 -1 6993
6995 0 345690 251073 155440 -1 6994
6996 0 345616 251080 155400 -1 6995
6997 0 345544 251063 155360 -1 6996
6998 0 345452 251034 155320 -1 6997
6999 0 345284 251003 155240 -1 6998
7000 0 345246 250990 155200 -1 6999
7001 0 345208 251034 155160 -1 7000
7002 0 345152 251016 155120 -1 7001
7003 0 345066 251008 155080 -1 7002
7004 0 345008 250972 155040 -1 7003
7005 0 344962 250943 155000 -1 7004
7006 0 344922 250940 154960 -1 7005
7007 0 344910 250947 154920 -1 7006
7008 0 344876 250954 154840 -1 7007
7009 0 344742 250901 154760 -1 7008
7010 0 344614 250854 154720 -1 7009
7011 0 344486 250767 154680 -1 7010
7012 0 344448 250736 154640 -1 7011
7013 0 344384 250765 154560 -1 7012
7014 0 344358 250750 154480 -1 7013
7015 0 344196 250716 154320 -1 7014
7016 0 344148 250773 154200 -1 7015
7017 0 344070 250779 154080 -1 7016
7018 0 343968 250788 153960 -1 7017
7019 0 343926 250801 153920 -1 7018
7020 0 343846 250795 153840 -1 7019
7021 0 343724 250828 153760 -1 7020
7022 0 343694 250835 153720 -1 7021
7023 0 343578 250829 153640 -1 7022
7024 0 343458 250847 153560 -1 7023
7025 0 343286 250805 153520 -1 7024
7026 0 343210 250795 153440 -1 7025
7027 0 343086 250733 153320 -1 7026
7028 0 342974 250657 153120 -1 7027
7029 0 342818 250665 152960 -1 7028
7030 0 342594 250551 152920 -1 7029
7031 0 342174 250473 152880 -1 7030
7032 0 346104 251177 155880 -1 6987
7033 0 346044 251209 155760 -1 7032
7034 0 345986 251179 155640 -1 7033
7035 0 345860 251179 155480 -1 7034
7036 0 345818 251136 155440 -1 7035
7037 0 345546 251182 155280 -1 7036
7038 0 345322 251084 155200 -1 7037
7039 0 345074 251184 155080 -1 7038
7040 0 345026 251200 155040 -1 7039
7041 0 347286 250828 156440 -1 6975
7042 0 347358 250880 156360 -1 7041
7043 0 347398 250900 156240 -1 7042
7044 0 347398 251032 156080 -1 7043
7045 0 347370 251052 156040 -1 7044
7046 0 347326 251244 156000 -1 7045
7047 0 347318 251332 155880 -1 7046
7048 0 347230 251424 155840 -1 7047
7049 0 347158 251468 155760 -1 7048
7050 0 347106 251516 155680 -1 7049
7051 0 347054 251580 155600 -1 7050
7052 0 347734 250546 158520 -1 6961
7053 0 347554 250530 158440 -1 7052
7054 0 347466 250522 158360 -1 7053
7055 0 347434 250502 158280 -1 7054
7056 0 347382 250438 158160 -1 7055
7057 0 348278 249086 160600 -1 6944
7058 0 348014 248954 160560 -1 7057
7059 0 347750 248822 160520 -1 7058
7060 0 347242 248660 160440 -1 7059
7061 0 346902 248584 160360 -1 7060
7062 0 346634 248508 160280 -1 7061
7063 0 346214 248192 160320 -1 7062
7064 0 345922 247948 160400 -1 7063
7065 0 345798 247840 160440 -1 7064
7066 0 345674 247732 160480 -1 7065
7067 0 345374 247436 160520 -1 7066
7068 0 345014 247692 160560 -1 7067
7069 0 344862 247744 160640 -1 7068
7070 0 344678 247740 160720 -1 7069
7071 0 344502 247714 160840 -1 7070
7072 0 344210 247434 160880 -1 7071
7073 0 343594 247138 160840 -1 7072
7074 0 343498 247134 160720 -1 7073
7075 0 343310 247170 160640 -1 7074
7076 0 343226 247182 160560 -1 7075
7077 0 343278 247174 160520 -1 7076
7078 0 343054 247276 160360 -1 7077
7079 0 342882 247298 160280 -1 7078
7080 0 342926 247292 160240 -1 7079
7081 0 342814 247158 160240 -1 7080
7082 0 342706 247186 160160 -1 7081
7083 0 342578 247172 160120 -1 7082
7084 0 342506 247158 160080 -1 7083
7085 0 342370 247040 160040 -1 7084
7086 0 342342 247078 160000 -1 7085
7087 0 342250 247102 159920 -1 7086
7088 0 342174 247122 159880 -1 7087
7089 0 342138 247110 159840 -1 7088
7090 0 342130 247070 159800 -1 7089
7091 0 342030 246970 159760 -1 7090
7092 0 341982 246900 159800 -1 7091
7093 0 341982 246834 159840 -1 7092
7094 0 341994 246794 159880 -1 7093
7095 0 341978 246782 159920 -1 7094
7096 0 341986 246764 160000 -1 7095
7097 0 341934 246672 160040 -1 7096
7098 0 341902 246646 160080 -1 7097
7099 0 341874 246642 160120 -1 7098
7100 0 341830 246602 160200 -1 7099
7101 0 341634 246548 160240 -1 7100
7102 0 341578 246594 160200 -1 7101
7103 0 341430 246272 160000 -1 7102
7104 0 342502 247398 160240 -1 7080
7105 0 342386 247364 160200 -1 7104
7106 0 342234 247442 160120 -1 7105
7107 0 342126 247488 160040 -1 7106
7108 0 341894 247526 160000 -1 7107
7109 0 341770 247592 159920 -1 7108
7110 0 341662 247782 159880 -1 7109
7111 0 341662 247852 159800 -1 7110
7112 0 341546 247906 159720 -1 7111
7113 0 341522 247982 159680 -1 7112
7114 0 341518 248006 159640 -1 7113
7115 0 341482 248046 159560 -1 7114
7116 0 341490 248042 159520 -1 7115
7117 0 341466 248050 159480 -1 7116
7118 0 341510 248138 159400 -1 7117
7119 0 341638 248230 159360 -1 7118
7120 0 341630 248276 159280 -1 7119
7121 0 341614 248304 159160 -1 7120
7122 0 345914 247802 160600 -1 7065
7123 0 346598 248642 160160 -1 7062
7124 0 346554 248774 160040 -1 7123
7125 0 346526 248850 159880 -1 7124
7126 0 346442 248966 159720 -1 7125
7127 0 346434 249018 159600 -1 7126
7128 0 345922 249400 159440 -1 7127
7129 0 345722 249472 159320 -1 7128
7130 0 345662 249476 159160 -1 7129
7131 0 345470 249508 159040 -1 7130
7132 0 345430 249512 158880 -1 7131
7133 0 345430 249512 158760 -1 7132
7134 0 345242 249382 158640 -1 7133
7135 0 345150 249270 158520 -1 7134
7136 0 344894 249282 158400 -1 7135
7137 0 344802 249310 158280 -1 7136
7138 0 344742 249270 158160 -1 7137
7139 0 344722 249247.33 158120 -1 7138
7140 0 344924 248793.86 158120 -1 7139
7141 0 344552 248549.86 158120 -1 7140
7142 0 344488 248572 158160 -1 7141
7143 0 344408 248490 158240 -1 7142
7144 0 344304 248302 158320 -1 7143
7145 0 344236 248200 158400 -1 7144
7146 0 344152 248062 158440 -1 7145
7147 0 344052 247990 158520 -1 7146
7148 0 344032 247912 158560 -1 7147
7149 0 344682 249202 158040 -1 7139
7150 0 344630 249230 157960 -1 7149
7151 0 344602 249242 157840 -1 7150
7152 0 344390 249386 157720 -1 7151
7153 0 344166 249498 157600 -1 7152
7154 0 343954 249530 157480 -1 7153
7155 0 343606 249498 157360 -1 7154
7156 0 343234 249584 157280 -1 7155
7157 0 342806 249680 157160 -1 7156
7158 0 342546 249712 157040 -1 7157
7159 0 342508 249648 156840 -1 7158
7160 0 342388 249608 156720 -1 7159
7161 0 342308 249628 156480 -1 7160
7162 0 342268 249694 156360 -1 7161
7163 0 342296 249952 156240 -1 7162
7164 0 342280 250085 156160 -1 7163
7165 0 342264 250218 156080 -1 7164
7166 0 342228 250608 155880 -1 7165
7167 0 342216 250802 155720 -1 7166
7168 0 342132 251000 155560 -1 7167
7169 0 341788 251296 155360 -1 7168
7170 0 341164 251430 155240 -1 7169
7171 0 340572 252064 155120 -1 7170
7172 0 340288 252442 155000 -1 7171
7173 0 340112 252612 154880 -1 7172
7174 0 339672 252820 154720 -1 7173
7175 0 339492 252906 154600 -1 7174
7176 0 339304 253016 154480 -1 7175
7177 0 339660 252696 154480 -1 7176
7178 0 339760 252658 154440 -1 7177
7179 0 339712 252648 154280 -1 7178
7180 0 339712 252642 154080 -1 7179
7181 0 339708 252660 154000 -1 7180
7182 0 339696 252688 153960 -1 7181
7183 0 339724 252736 153920 -1 7182
7184 0 339700 252780 153840 -1 7183
7185 0 339684 252808 153760 -1 7184
7186 0 339672 252756 153720 -1 7185
7187 0 339096 253086 154400 -1 7176
7188 0 339024 253156 154240 -1 7187
7189 0 338916 253284 154000 -1 7188
7190 0 338680 253376 153840 -1 7189
7191 0 338744 253532 153680 -1 7190
7192 0 338652 254010 153600 -1 7191
7193 0 338632 253956 153560 -1 7192
7194 0 338646 254103 153520 -1 7193
7195 0 338660 254250 153480 -1 7194
7196 0 338680 254258 153440 -1 7195
7197 0 338736 253990 153320 -1 7196
7198 0 338800 254396 153160 -1 7197
7199 0 338960 254750 153040 -1 7198
7200 0 338884 254744 152920 -1 7199
7201 0 338904 255510 152880 -1 7200
7202 0 338936 255768 152880 -1 7201
7203 0 338908 255838 152920 -1 7202
7204 0 338928 255928 153000 -1 7203
7205 0 338880 256262 153200 -1 7204
7206 0 338824 256396 153320 -1 7205
7207 0 338844 256500 153520 -1 7206
7208 0 338880 256506 153560 -1 7207
7209 0 338972 256538 153600 -1 7208
7210 0 339180 256832 153680 -1 7209
7211 0 339248 257026 153760 -1 7210
7212 0 339288 257094 153800 -1 7211
7213 0 339188 257078 153840 -1 7212
7214 0 339100 257098 153880 -1 7213
7215 0 339048 257120 153960 -1 7214
7216 0 338540 257182 154040 -1 7215
7217 0 338008 257348 154000 -1 7216
7218 0 337864 257342 154120 -1 7217
7219 0 337800 257376 154160 -1 7218
7220 0 337204 257680 154160 -1 7219
7221 0 337096 257686 154200 -1 7220
7222 0 336952 257672 154240 -1 7221
7223 0 336648 257702 154280 -1 7222
7224 0 336436 257684 154240 -1 7223
7225 0 336284 257682 154160 -1 7224
7226 0 335972 257784 154120 -1 7225
7227 0 335904 257806 154160 -1 7226
7228 0 335836 257834 154240 -1 7227
7229 0 335752 257875 154320 -1 7228
7230 0 335660 257932 154320 -1 7229
7231 0 335618 257943 154280 -1 7230
7232 0 335546 257963 154240 -1 7231
7233 0 335494 257991 154160 -1 7232
7234 0 335454 257990 154120 -1 7233
7235 0 335178 258006 154040 -1 7234
7236 0 335182 258064 153920 -1 7235
7237 0 335158 258162 153880 -1 7236
7238 0 335134 258156 153840 -1 7237
7239 0 335114 258184 153800 -1 7238
7240 0 334858 258376 153760 -1 7239
7241 0 334698 258486 153720 -1 7240
7242 0 334670 258768 153680 -1 7241
7243 0 335150 258024 154120 -1 7235
7244 0 335174 258090 154200 -1 7243
7245 0 335234 258042 154320 -1 7244
7246 0 335222 257962 154440 -1 7245
7247 0 335402 257958 154560 -1 7246
7248 0 335654 258052 154600 -1 7247
7249 0 338872 255488 152800 -1 7201
7250 0 338660 255590 152640 -1 7249
7251 0 338324 255578 152480 -1 7250
7252 0 338152 255484 152320 -1 7251
7253 0 338160 255436 152120 -1 7252
7254 0 338224 255492 151960 -1 7253
7255 0 338144.5 255572.25 151840 -1 7254
7256 0 338118 255599 151800 -1 7255
7257 0 338112 255578 151720 -1 7256
7258 0 337936 255776 151600 -1 7257
7259 0 337904 255790 151560 -1 7258
7260 0 337696 255888 151480 -1 7259
7261 0 337324 256118 151400 -1 7260
7262 0 337348 256384 151280 -1 7261
7263 0 337372 256594 151120 -1 7262
7264 0 337236 256768 150920 -1 7263
7265 0 337032 256960 150720 -1 7264
7266 0 337072 257204 150560 -1 7265
7267 0 337032 257576 150400 -1 7266
7268 0 337088 257758 150320 -1 7267
7269 0 337016 258228 150280 -1 7268
7270 0 336984 258386 150200 -1 7269
7271 0 336976 258652 150120 -1 7270
7272 0 336868 258920 150000 -1 7271
7273 0 336664 259010 149880 -1 7272
7274 0 336528 258983 149840 -1 7273
7275 0 336404 258988 149800 -1 7274
7276 0 336210 258927 149720 -1 7275
7277 0 335962 258876 149640 -1 7276
7278 0 335600 258809 149520 -1 7277
7279 0 335360 258790 149320 -1 7278
7280 0 335176 258808 149240 -1 7279
7281 0 335016 258880 149120 -1 7280
7282 0 334816 258942 148960 -1 7281
7283 0 334552 259190 148800 -1 7282
7284 0 334616 259196 148720 -1 7283
7285 0 334884 259438 148720 -1 7284
7286 0 334204 259458 148680 -1 7284
7287 0 334124 259496 148560 -1 7286
7288 0 333928 259430 148520 -1 7287
7289 0 333756 259512 148360 -1 7288
7290 0 333652 259562 148320 -1 7289
7291 0 333652 259582 148280 -1 7290
7292 0 333392 260216 148200 -1 7291
7293 0 333344 260086 148160 -1 7292
7294 0 333308 260092 148040 -1 7293
7295 0 332328 259808 148040 -1 7294
7296 0 332104 259880 148040 -1 7295
7297 0 332004 259870 148120 -1 7296
7298 0 331856 259812 148200 -1 7297
7299 0 331688 259824 148280 -1 7298
7300 0 331620 259774 148400 -1 7299
7301 0 331648 259740 148440 -1 7300
7302 0 331628 259670 148520 -1 7301
7303 0 331600 259652 148560 -1 7302
7304 0 331444 259614 148680 -1 7303
7305 0 331376 259560 148720 -1 7304
7306 0 331032 259542 148760 -1 7305
7307 0 330960 259524 148840 -1 7306
7308 0 333192 260294 147920 -1 7294
7309 0 333268 260460 147800 -1 7308
7310 0 333236 260568 147640 -1 7309
7311 0 332816 261630 147560 -1 7310
7312 0 332800 261792 147520 -1 7311
7313 0 332808 262096 147440 -1 7312
7314 0 332796 262382 147320 -1 7313
7315 0 332456 262696 147200 -1 7314
7316 0 332240 262798 147120 -1 7315
7317 0 331744 263000 147040 -1 7316
7318 0 331756 263690 147000 -1 7317
7319 0 331828 264172 147040 -1 7318
7320 0 331156 264950 147040 -1 7319
7321 0 331112 264944 146840 -1 7320
7322 0 331148 265214 146560 -1 7321
7323 0 331060 265288 146520 -1 7322
7324 0 330940 264564 146520 -1 7323
7325 0 331084 264324 146520 -1 7324
7326 0 331112 265238 146480 -1 7323
7327 0 331236 265152 146320 -1 7326
7328 0 331496 265274 146280 -1 7327
7329 0 331708 265300 146160 -1 7328
7330 0 331932 264982 146160 -1 7329
7331 0 331916 264886 146200 -1 7330
7332 0 331984 264814 146160 -1 7331
7333 0 331980 264778 146080 -1 7332
7334 0 331916 264782 146000 -1 7333
7335 0 332304 259760 147640 -1 7310
7336 0 332376 259712 147520 -1 7335
7337 0 332320 259704 147400 -1 7336
7338 0 332088 259810 147320 -1 7337
7339 0 331952 259796 147400 -1 7338
7340 0 331896 259800 147440 -1 7339
7341 0 331864 259788 147480 -1 7340
7342 0 331856 259792 147520 -1 7341
7343 0 331376 259526 147560 -1 7342
7344 0 331184 259316 147520 -1 7343
7345 0 331188 259278 147440 -1 7344
7346 0 331148 259220 147400 -1 7345
7347 0 331136 259212 147360 -1 7346
7348 0 331120 259156 147280 -1 7347
7349 0 331096 259106 147240 -1 7348
7350 0 331064 259080 147200 -1 7349
7351 0 331056 259042 147120 -1 7350
7352 0 331060 259020 147080 -1 7351
7353 0 330916 258836 147040 -1 7352
7354 0 330944 258850 147120 -1 7353
7355 0 331008 258854 147200 -1 7354
7356 0 331016 259134 147480 -1 7344
7357 0 330960 259080 147440 -1 7356
7358 0 330976 259048 147400 -1 7357
7359 0 331004 259028 147360 -1 7358
7360 0 338468 256346 151560 -1 7259
7361 0 338448 256688 151520 -1 7360
7362 0 338368 256792 151440 -1 7361
7363 0 338364 256900 151360 -1 7362
7364 0 338344 256930 151280 -1 7363
7365 0 338328 256968 151200 -1 7364
7366 0 338472 256588 151680 -1 7360
7367 0 338508 256606 151800 -1 7366
7368 0 338504 256640 151880 -1 7367
7369 0 338444 256864 151920 -1 7368
7370 0 338316 256962 151960 -1 7369
7371 0 337844 257140 152000 -1 7370
7372 0 337104 257347 151960 -1 7371
7373 0 337220 257013 152080 -1 7372
7374 0 337216 256975 152120 -1 7373
7375 0 337236 256987 152200 -1 7374
7376 0 337188 257009 152240 -1 7375
7377 0 337056 257273 151840 -1 7372
7378 0 336948 257491 151760 -1 7377
7379 0 336892 257901 151720 -1 7378
7380 0 336972 258199 151640 -1 7379
7381 0 336980 258361 151520 -1 7380
7382 0 337000 258393 151400 -1 7381
7383 0 336968 258521 151240 -1 7382
7384 0 337008 258701 151040 -1 7383
7385 0 336964 258897 150880 -1 7384
7386 0 336904 259043 150760 -1 7385
7387 0 337084 259313 150600 -1 7386
7388 0 337304 259527 150520 -1 7387
7389 0 337472 259681 150440 -1 7388
7390 0 337384 259787 150360 -1 7389
7391 0 337420 259885 150240 -1 7390
7392 0 337348 259911 150160 -1 7391
7393 0 337176 259901 150040 -1 7392
7394 0 336936 259823 149920 -1 7393
7395 0 336660 259741 149840 -1 7394
7396 0 336348 259755 149720 -1 7395
7397 0 336254 259740 149680 -1 7396
7398 0 336200 259727 149640 -1 7397
7399 0 336112 259704 149600 -1 7398
7400 0 336078 259694 149520 -1 7399
7401 0 336086 259726 149440 -1 7400
7402 0 336044 259620 149320 -1 7401
7403 0 336092 259559 149240 -1 7402
7404 0 336208 259536 149120 -1 7403
7405 0 336334 259561 149000 -1 7404
7406 0 336348 259537 148800 -1 7405
7407 0 336524 259694 148720 -1 7406
7408 0 336662 259815 148760 -1 7407
7409 0 336744 259919 148800 -1 7408
7410 0 336802 259949 148920 -1 7409
7411 0 336840 260028 148960 -1 7410
7412 0 336862 260088 149040 -1 7411
7413 0 336884 260155 149080 -1 7412
7414 0 336884 260227 149120 -1 7413
7415 0 336872 260263 149160 -1 7414
7416 0 336858 260305 149200 -1 7415
7417 0 336852 260360 149240 -1 7416
7418 0 336834 260389 149280 -1 7417
7419 0 336844 260441 149320 -1 7418
7420 0 336882 260515 149360 -1 7419
7421 0 336318 259697 148560 -1 7407
7422 0 336266 259730 148400 -1 7421
7423 0 336186 259883 148280 -1 7422
7424 0 336058 259874 148160 -1 7423
7425 0 336010 259887 148000 -1 7424
7426 0 336012 259865 147840 -1 7425
7427 0 336036 259870 147680 -1 7426
7428 0 336046 260116 147520 -1 7427
7429 0 336138 260325 147400 -1 7428
7430 0 336096 260536 147160 -1 7429
7431 0 335946 260654 146880 -1 7430
7432 0 336038 261056 146800 -1 7431
7433 0 336130 261154 146720 -1 7432
7434 0 336166 261256 146640 -1 7433
7435 0 336466 261510 146560 -1 7434
7436 0 336602 261780 146440 -1 7435
7437 0 336738 261910 146320 -1 7436
7438 0 336866 262078 146160 -1 7437
7439 0 337018 262246 146000 -1 7438
7440 0 337294 262464 145880 -1 7439
7441 0 337294 262578 145800 -1 7440
7442 0 337534 262864 145800 -1 7441
7443 0 337550 262976 145920 -1 7442
7444 0 337486 263106 146080 -1 7443
7445 0 337206 263346 146280 -1 7444
7446 0 337198 263506 146480 -1 7445
7447 0 337094 263722 146640 -1 7446
7448 0 337106 263840 146760 -1 7447
7449 0 336522 264320 146920 -1 7448
7450 0 336534 264974 146880 -1 7449
7451 0 336478 265308 146720 -1 7450
7452 0 336350 265446 146560 -1 7451
7453 0 336338 265468 146520 -1 7452
7454 0 335946 265924 146520 -1 7453
7455 0 335890 265794 146400 -1 7454
7456 0 335830 265756 146280 -1 7455
7457 0 335790 265740 146160 -1 7456
7458 0 335782 265738 146120 -1 7457
7459 0 335762 265710 146080 -1 7458
7460 0 335766 265702 146040 -1 7459
7461 0 335762 265666 146000 -1 7460
7462 0 335758 265616 145960 -1 7461
7463 0 335862 265510 145880 -1 7462
7464 0 335846 265476 145840 -1 7463
7465 0 335866 265446 145800 -1 7464
7466 0 335946 266120 146640 -1 7454
7467 0 335922 266342 146720 -1 7466
7468 0 335870 266392 146760 -1 7467
7469 0 335950 266944 146760 -1 7468
7470 0 335954 267326 146800 -1 7469
7471 0 336070 267618 146760 -1 7470
7472 0 336062 267816 146800 -1 7471
7473 0 336022 267882 146840 -1 7472
7474 0 336046 267978 146920 -1 7473
7475 0 336094 268108 146960 -1 7474
7476 0 336102 268110 147000 -1 7475
7477 0 336290 268406 147080 -1 7476
7478 0 336286 268380 147160 -1 7477
7479 0 336286 268546 147200 -1 7478
7480 0 336258 268624 147240 -1 7479
7481 0 336218 268662 147280 -1 7480
7482 0 336178 268678 147320 -1 7481
7483 0 336050 266842 146720 -1 7469
7484 0 336162 266902 146640 -1 7483
7485 0 336198 266902 146600 -1 7484
7486 0 335610 261132 146640 -1 7434
7487 0 335562 261106 146600 -1 7486
7488 0 338264 256940 152080 -1 7370
7489 0 338260 256930 152160 -1 7488
7490 0 338260 256938 152200 -1 7489
7491 0 338112 253226 153320 -1 7197
7492 0 338024 253172 153240 -1 7491
7493 0 337892 253106 153120 -1 7492
7494 0 337688 253140 153000 -1 7493
7495 0 336972 252906 152920 -1 7494
7496 0 336812 252860 152880 -1 7495
7497 0 336588 253054 153000 -1 7496
7498 0 336572 253062 153040 -1 7497
7499 0 336548 253432 152880 -1 7496
7500 0 336540 253498 152760 -1 7499
7501 0 336324 253548 152600 -1 7500
7502 0 335984 253758 152520 -1 7501
7503 0 335700 254180 152440 -1 7502
7504 0 335428 254282 152320 -1 7503
7505 0 335104 254600 152160 -1 7504
7506 0 334836 254778 152040 -1 7505
7507 0 334692 254950 151920 -1 7506
7508 0 334280 255215 151880 -1 7507
7509 0 333868 255480 151840 -1 7508
7510 0 333536 255534 151960 -1 7509
7511 0 333220 255576 152080 -1 7510
7512 0 332844 255990 152120 -1 7511
7513 0 332700 255944 152000 -1 7512
7514 0 332432 255974 151960 -1 7513
7515 0 332408 256014 152080 -1 7514
7516 0 331760 256348 151880 -1 7514
7517 0 331636 256374 152000 -1 7516
7518 0 330704 256118 152000 -1 7517
7519 0 330588 256212 151960 -1 7518
7520 0 330520 256426 151920 -1 7519
7521 0 330396 256656 151840 -1 7520
7522 0 330252 256862 151760 -1 7521
7523 0 329672 258012 151680 -1 7522
7524 0 329516 258150 151560 -1 7523
7525 0 329264 258400 151520 -1 7524
7526 0 329120 258486 151400 -1 7525
7527 0 328772 258712 151320 -1 7526
7528 0 328640 258686 151400 -1 7527
7529 0 328540 258852 151520 -1 7528
7530 0 328332 259002 151600 -1 7529
7531 0 328220 259038 151640 -1 7530
7532 0 326884 259380 151600 -1 7531
7533 0 326360 259330 151520 -1 7532
7534 0 326288 259356 151360 -1 7533
7535 0 326372 259438 151240 -1 7534
7536 0 326076 259440 151160 -1 7535
7537 0 326014.66 259457.33 151080 -1 7536
7538 0 325984 259466 151040 -1 7537
7539 0 325972 259474 150960 -1 7538
7540 0 325948 259536 150840 -1 7539
7541 0 325956 259518 150760 -1 7540
7542 0 326032 259604 150680 -1 7541
7543 0 326132 259714 150600 -1 7542
7544 0 326208 259532 150560 -1 7543
7545 0 326316 259642 150520 -1 7544
7546 0 326392 259722 150440 -1 7545
7547 0 326528 259672 150400 -1 7546
7548 0 326640 259714 150360 -1 7547
7549 0 326728 259740 150320 -1 7548
7550 0 326844 259806 150280 -1 7549
7551 0 326944 259872 150240 -1 7550
7552 0 326972 259868 150160 -1 7551
7553 0 331800 256408 152200 -1 7517
7554 0 331876 256540 152320 -1 7553
7555 0 331876 256524 152440 -1 7554
7556 0 333316 255670 152160 -1 7511
7557 0 333460 255738 152200 -1 7556
7558 0 333596 255814 152240 -1 7557
7559 0 333784 256114 152240 -1 7558
7560 0 333784 256134 152200 -1 7559
7561 0 333924 255470 151760 -1 7509
7562 0 333776 255874 151760 -1 7561
7563 0 333804 255924 151720 -1 7562
7564 0 333800 255924 151680 -1 7563
7565 0 333808 255942 151640 -1 7564
7566 0 333940 255364 151640 -1 7561
7567 0 333776 255512 151440 -1 7566
7568 0 333780 255720 151240 -1 7567
7569 0 333680 255980 151000 -1 7568
7570 0 333312 256750 150960 -1 7569
7571 0 333360 256668 150800 -1 7570
7572 0 333544 256760 150600 -1 7571
7573 0 333668 256958 150480 -1 7572
7574 0 333772 256968 150400 -1 7573
7575 0 332936 256800 150400 -1 7574
7576 0 332836 256790 150440 -1 7575
7577 0 333856 257298 150280 -1 7574
7578 0 333776 257352 150120 -1 7577
7579 0 333768 257430 150000 -1 7578
7580 0 333644 257500 149880 -1 7579
7581 0 333432 257534 149720 -1 7580
7582 0 333164 257488 149600 -1 7581
7583 0 332916 257216 149600 -1 7582
7584 0 333160 257610 149480 -1 7582
7585 0 333188 257596 149320 -1 7584
7586 0 333248 257592 149280 -1 7585
7587 0 333248 257604 149240 -1 7586
7588 0 333168 257914 149160 -1 7587
7589 0 333236 258168 149120 -1 7588
7590 0 333404 258270 149040 -1 7589
7591 0 333556 258396 148920 -1 7590
7592 0 333656 258528 148800 -1 7591
7593 0 333672 258610 148680 -1 7592
7594 0 333788 258782 148520 -1 7593
7595 0 333892 258888 148400 -1 7594
7596 0 334052 259026 148280 -1 7595
7597 0 333996 259228 148200 -1 7596
7598 0 334128 259542 148160 -1 7597
7599 0 334216 259612 148040 -1 7598
7600 0 334284 259630 147960 -1 7599
7601 0 334328 259712 147840 -1 7600
7602 0 334336 259874 147720 -1 7601
7603 0 334492 260188 147640 -1 7602
7604 0 334488 260430 147480 -1 7603
7605 0 334508 260660 147360 -1 7604
7606 0 334368 261630 147240 -1 7605
7607 0 334244 261900 147200 -1 7606
7608 0 334088 261990 147080 -1 7607
7609 0 333912 262032 146960 -1 7608
7610 0 333792 262168 146800 -1 7609
7611 0 333748 262408 146640 -1 7610
7612 0 333820 262962 146600 -1 7611
7613 0 333904 263072 146720 -1 7612
7614 0 334020 263258 146800 -1 7613
7615 0 333684 263908 146840 -1 7614
7616 0 333528 264262 146760 -1 7615
7617 0 332952 264664 146760 -1 7616
7618 0 332904 264718 146720 -1 7617
7619 0 332736 264772 146640 -1 7618
7620 0 332672 265066 146560 -1 7619
7621 0 332660 265204 146480 -1 7620
7622 0 332656 265430 146440 -1 7621
7623 0 332692 265720 146360 -1 7622
7624 0 332640 265902 146200 -1 7623
7625 0 332612 266002 146080 -1 7624
7626 0 332676 266102 146000 -1 7625
7627 0 332664 266596 146000 -1 7626
7628 0 332672 266778 145920 -1 7627
7629 0 332752 267330 145840 -1 7628
7630 0 332752 267300 145800 -1 7629
7631 0 332724 267362 145760 -1 7630
7632 0 332728 267568 145720 -1 7631
7633 0 332704 267814 145640 -1 7632
7634 0 332628 268052 145560 -1 7633
7635 0 332544 268118 145600 -1 7634
7636 0 332496 268380 145640 -1 7635
7637 0 332048 269210 145680 -1 7636
7638 0 331992 269356 145640 -1 7637
7639 0 331864 269454 145560 -1 7638
7640 0 331808 269428 145520 -1 7639
7641 0 331740 269494 145480 -1 7640
7642 0 331652 269540 145440 -1 7641
7643 0 331576 269602 145400 -1 7642
7644 0 331412 269636 145320 -1 7643
7645 0 331260 269670 145280 -1 7644
7646 0 331184 269688 145240 -1 7645
7647 0 331128 269658 145200 -1 7646
7648 0 331080 269676 145160 -1 7647
7649 0 330844 269472 145160 -1 7648
7650 0 330796 269408 145120 -1 7649
7651 0 330764 269270 145040 -1 7650
7652 0 330692 269176 145000 -1 7651
7653 0 330660 269102 144960 -1 7652
7654 0 330632 269036 144880 -1 7653
7655 0 330740 268998 144840 -1 7654
7656 0 330776 268960 144800 -1 7655
7657 0 330756 268936 144720 -1 7656
7658 0 330716 268914 144680 -1 7657
7659 0 330724 268906 144640 -1 7658
7660 0 331020 269822 145080 -1 7648
7661 0 331076 269914 145000 -1 7660
7662 0 333448 263948 146640 -1 7616
7663 0 333504 263920 146600 -1 7662
7664 0 333696 256890 150000 -1 7579
7665 0 333584 256794 149880 -1 7664
7666 0 333236 256640 149760 -1 7665
7667 0 332924 256402 149680 -1 7666
7668 0 332672 256256 149600 -1 7667
7669 0 332588 256098 149480 -1 7668
7670 0 332840 256178 149520 -1 7669
7671 0 333004 256090 149480 -1 7670
7672 0 333184 256164 149480 -1 7671
7673 0 333268 256134 149560 -1 7672
7674 0 333568 256188 149640 -1 7673
7675 0 333656 256204 149680 -1 7674
7676 0 333756 256232 149720 -1 7675
7677 0 333908 256260 149760 -1 7676
7678 0 334092 256362 149840 -1 7677
7679 0 334176 256398 149880 -1 7678
7680 0 334436 256382 149920 -1 7679
7681 0 332064 256014 149600 -1 7668
7682 0 332148 256052 149640 -1 7681
7683 0 332260 256134 149720 -1 7682
7684 0 331960 256092 149840 -1 7683
7685 0 331380 256176 149840 -1 7684
7686 0 331176 256118 149720 -1 7685
7687 0 330756 256030 149600 -1 7686
7688 0 330548 256054 149520 -1 7687
7689 0 330312 256126 149360 -1 7688
7690 0 330100 256118 149280 -1 7689
7691 0 329832 255984 149160 -1 7690
7692 0 329772 255894 149000 -1 7691
7693 0 329728 255914 148880 -1 7692
7694 0 329640 255964 148760 -1 7693
7695 0 329616 256070 148520 -1 7694
7696 0 329508 256164 148400 -1 7695
7697 0 329356 256110 148320 -1 7696
7698 0 329332 256046 148160 -1 7697
7699 0 329276 256032 148040 -1 7698
7700 0 328632 255866 148000 -1 7699
7701 0 328616 255544 147880 -1 7700
7702 0 328548 255450 147840 -1 7701
7703 0 328504 255032 147800 -1 7702
7704 0 328308 254742 147800 -1 7703
7705 0 328012 256032 147920 -1 7700
7706 0 327360 256636 147800 -1 7705
7707 0 327112 256914 147920 -1 7706
7708 0 327040 257004 148000 -1 7707
7709 0 326736 257474 148040 -1 7708
7710 0 326336 257656 148040 -1 7709
7711 0 326348 257740 148200 -1 7710
7712 0 326332 257776 148320 -1 7711
7713 0 326280 257800 148480 -1 7712
7714 0 326236 257784 148520 -1 7713
7715 0 326212 257792 148560 -1 7714
7716 0 326176 257830 148680 -1 7715
7717 0 326180 257856 148720 -1 7716
7718 0 326104 257572 148720 -1 7717
7719 0 325916 257324 148720 -1 7718
7720 0 326200 257990 148800 -1 7717
7721 0 326196 258038 148840 -1 7720
7722 0 326152 258136 148920 -1 7721
7723 0 326052 258264 149040 -1 7722
7724 0 326004 258370 149120 -1 7723
7725 0 325984 258386 149200 -1 7724
7726 0 325792 258452 149240 -1 7725
7727 0 325560 258582 149320 -1 7726
7728 0 325516 258656 149400 -1 7727
7729 0 325508 258658 149440 -1 7728
7730 0 325496 258700 149480 -1 7729
7731 0 325416 259012 149520 -1 7730
7732 0 325376 259094 149560 -1 7731
7733 0 325464 259142 149600 -1 7732
7734 0 325596 259238 149640 -1 7733
7735 0 325680 259298 149680 -1 7734
7736 0 325872 259406 149760 -1 7735
7737 0 326068 259534 149840 -1 7736
7738 0 326240 259596 149880 -1 7737
7739 0 326348 259680 149920 -1 7738
7740 0 326412 259712 149960 -1 7739
7741 0 326404 259736 150000 -1 7740
7742 0 326348 258696 149200 -1 7725
7743 0 326504 258842 149240 -1 7742
7744 0 326480 258892 149320 -1 7743
7745 0 326468 258936 149360 -1 7744
7746 0 326444 259024 149440 -1 7745
7747 0 326416 259036 149520 -1 7746
7748 0 326412 259086 149600 -1 7747
7749 0 326556 259134 149640 -1 7748
7750 0 326128 257626 147880 -1 7710
7751 0 326032 257688 147760 -1 7750
7752 0 325884 257828 147720 -1 7751
7753 0 325896 257856 147640 -1 7752
7754 0 325900 257868 147520 -1 7753
7755 0 325736 257932 147400 -1 7754
7756 0 325640 257882 147320 -1 7755
7757 0 325628 257954 147200 -1 7756
7758 0 325296 258282 147000 -1 7757
7759 0 325116 258496 146880 -1 7758
7760 0 324304 259098 146800 -1 7759
7761 0 324032 259068 146880 -1 7760
7762 0 323960 258974 147000 -1 7761
7763 0 324440 258844 146640 -1 7760
7764 0 324428 258986 146600 -1 7763
7765 0 324396 259084 146440 -1 7764
7766 0 324376 259326 146280 -1 7765
7767 0 324468 259468 146200 -1 7766
7768 0 324292 259714 146160 -1 7767
7769 0 324276 259704 146120 -1 7768
7770 0 324238 259708 146080 -1 7769
7771 0 324256 259708 146000 -1 7770
7772 0 324200 259708 145880 -1 7771
7773 0 324272 259732 145760 -1 7772
7774 0 324208 259764 145640 -1 7773
7775 0 324242 259816 145560 -1 7774
7776 0 324266 259916 145520 -1 7775
7777 0 324286 259996 145480 -1 7776
7778 0 324324 260160 145400 -1 7777
7779 0 324210 260272 145360 -1 7778
7780 0 324144 260332 145280 -1 7779
7781 0 323832 259162 146600 -1 7764
7782 0 323732 259166 146560 -1 7781
7783 0 323636 259160 146480 -1 7782
7784 0 323624 259194 146400 -1 7783
7785 0 323656 259284 146280 -1 7784
7786 0 323724 259354 146200 -1 7785
7787 0 323700 259424 146120 -1 7786
7788 0 327900 255922 147720 -1 7705
7789 0 331568 256234 150000 -1 7685
7790 0 331620 256302 150120 -1 7789
7791 0 331464 256294 150240 -1 7790
7792 0 331220 256290 150280 -1 7791
7793 0 330880 256248 150320 -1 7792
7794 0 330544 256450 150280 -1 7793
7795 0 330288 256400 150240 -1 7794
7796 0 329928 256256 150200 -1 7795
7797 0 329692 256174 150280 -1 7796
7798 0 329618 256133 150320 -1 7797
7799 0 329544 256092 150360 -1 7798
7800 0 329112 256338 150440 -1 7799
7801 0 328968 256236 150520 -1 7800
7802 0 329008 256422 150520 -1 7801
7803 0 328902 256365 150600 -1 7802
7804 0 328768 256258 150680 -1 7803
7805 0 328724 256214 150720 -1 7804
7806 0 328730 256205 150760 -1 7805
7807 0 329150 256446 150760 -1 7806
7808 0 329224 256693 150760 -1 7807
7809 0 329292 256776 150720 -1 7808
7810 0 329380 256862 150680 -1 7809
7811 0 329550 256973 150640 -1 7810
7812 0 328236 256278 150520 -1 7801
7813 0 327844 256276 150600 -1 7812
7814 0 327688 256370 150600 -1 7813
7815 0 327748 256428 150560 -1 7814
7816 0 327832 256530 150480 -1 7815
7817 0 327696 256568 150400 -1 7816
7818 0 326752 256930 150400 -1 7817
7819 0 326332 256992 150480 -1 7818
7820 0 326196 257010 150520 -1 7819
7821 0 325176 256832 150560 -1 7820
7822 0 325328 256994 150480 -1 7821
7823 0 325348 257204 150360 -1 7822
7824 0 325532 257300 150240 -1 7823
7825 0 325464 257328 150160 -1 7824
7826 0 325428 257384 150080 -1 7825
7827 0 324944 256678 150680 -1 7821
7828 0 324900 256568 151080 -1 7827
7829 0 325600 256530 151080 -1 7828
7830 0 325736 256564 151000 -1 7829
7831 0 324256 257068 150760 -1 7827
7832 0 323848 257108 150760 -1 7831
7833 0 323856 257100 150800 -1 7832
7834 0 323388 257204 150880 -1 7833
7835 0 322840 257454 150840 -1 7834
7836 0 322608 257484 150880 -1 7835
7837 0 322444 257530 150960 -1 7836
7838 0 322312 257508 151080 -1 7837
7839 0 327738 256661 150280 -1 7817
7840 0 327798 256645 150200 -1 7839
7841 0 327718 256613 150120 -1 7840
7842 0 327658 256689 150080 -1 7841
7843 0 332120 256728 149640 -1 7682
7844 0 333112 257312 150920 -1 7570
7845 0 333088 257576 150800 -1 7844
7846 0 333044 257706 150720 -1 7845
7847 0 333176 257796 150680 -1 7846
7848 0 333272 258062 150640 -1 7847
7849 0 333028 258752 150640 -1 7848
7850 0 333064 258338 150800 -1 7849
7851 0 333056 258216 150880 -1 7850
7852 0 333380 258282 150960 -1 7851
7853 0 333400 258272 151040 -1 7852
7854 0 333412 258194 151240 -1 7853
7855 0 333384 258184 151280 -1 7854
7856 0 333388 258228 151360 -1 7855
7857 0 333468 258262 151440 -1 7856
7858 0 333488 258262 151520 -1 7857
7859 0 333072 258866 150600 -1 7849
7860 0 333160 259094 150520 -1 7859
7861 0 333300 259264 150440 -1 7860
7862 0 333316 259738 150360 -1 7861
7863 0 333320 259920 150240 -1 7862
7864 0 333272 260126 150120 -1 7863
7865 0 332984 260424 150040 -1 7864
7866 0 332608 260846 150000 -1 7865
7867 0 332488 260616 149880 -1 7866
7868 0 332328 260538 149760 -1 7867
7869 0 332056 260368 149640 -1 7868
7870 0 332048 260174 149600 -1 7869
7871 0 332296 260028 149600 -1 7870
7872 0 332436 260074 149640 -1 7871
7873 0 332736 260178 149720 -1 7872
7874 0 333104 260320 149760 -1 7873
7875 0 333208 260358 149800 -1 7874
7876 0 333368 260284 149840 -1 7875
7877 0 333480 260264 149880 -1 7876
7878 0 333656 260333 149920 -1 7877
7879 0 333736 260371 149960 -1 7878
7880 0 333796 260405 150000 -1 7879
7881 0 333834 260393 150040 -1 7880
7882 0 333902 260393 150080 -1 7881
7883 0 333934 260368 150120 -1 7882
7884 0 333980 260292 150200 -1 7883
7885 0 333998 260174 150280 -1 7884
7886 0 333966 260042 150400 -1 7885
7887 0 333916 259977 150440 -1 7886
7888 0 333862 259896 150480 -1 7887
7889 0 333816 259819 150520 -1 7888
7890 0 333768 259760 150560 -1 7889
7891 0 333722 259670 150640 -1 7890
7892 0 333608 259570 150720 -1 7891
7893 0 333646 259483 150760 -1 7892
7894 0 333684 259396 150800 -1 7893
7895 0 333716 259338 150840 -1 7894
7896 0 334020 259282 150840 -1 7895
7897 0 334140 259384 150880 -1 7896
7898 0 334236 259350 150960 -1 7897
7899 0 334496 259448 151040 -1 7898
7900 0 334424 259374 151160 -1 7899
7901 0 334468 259312 151240 -1 7900
7902 0 334528 259276 151320 -1 7901
7903 0 333256 260584 149800 -1 7875
7904 0 333176 260598 149760 -1 7903
7905 0 333020 260788 149720 -1 7904
7906 0 332856 260766 149680 -1 7905
7907 0 332684 261134 149680 -1 7906
7908 0 332380 261404 149640 -1 7907
7909 0 332136 261430 149640 -1 7908
7910 0 332036 261428 149600 -1 7909
7911 0 331944 261444 149560 -1 7910
7912 0 331912 261452 149480 -1 7911
7913 0 331824 261444 149400 -1 7912
7914 0 331528 261570 149360 -1 7913
7915 0 331388 261648 149440 -1 7914
7916 0 331228 261786 149520 -1 7915
7917 0 331058 262202 149560 -1 7916
7918 0 331278 262198 149640 -1 7917
7919 0 331454 262318 149720 -1 7918
7920 0 331510 262418 149760 -1 7919
7921 0 330636 262338 149560 -1 7917
7922 0 330610 262422 149600 -1 7921
7923 0 330608 262554 149640 -1 7922
7924 0 330700 262642 149720 -1 7923
7925 0 330902 262814 149800 -1 7924
7926 0 330938 262838 149840 -1 7925
7927 0 330922 262862 149880 -1 7926
7928 0 331020 262902 149960 -1 7927
7929 0 331052 262950 150000 -1 7928
7930 0 331032 262930 150040 -1 7929
7931 0 331046 262934 150120 -1 7930
7932 0 330992 262926 150160 -1 7931
7933 0 330920 262894 150200 -1 7932
7934 0 330806 262878 150240 -1 7933
7935 0 330656 262878 150280 -1 7934
7936 0 330590 262878 150320 -1 7935
7937 0 330470 262810 150400 -1 7936
7938 0 330404 262758 150440 -1 7937
7939 0 330290 262714 150480 -1 7938
7940 0 329908 262782 150480 -1 7939
7941 0 329446 262862 150480 -1 7940
7942 0 328896 263122 150440 -1 7941
7943 0 328786 263122 150480 -1 7942
7944 0 332664 260900 150080 -1 7866
7945 0 332952 261018 150120 -1 7944
7946 0 333032 261014 150200 -1 7945
7947 0 332746 259032 150600 -1 7859
7948 0 332532 258828 150680 -1 7947
7949 0 332386 258608 150760 -1 7948
7950 0 332338 258456 150840 -1 7949
7951 0 332160 258124 150880 -1 7950
7952 0 332074 257968 150840 -1 7951
7953 0 332004 257932 150800 -1 7952
7954 0 331844 257732 150760 -1 7953
7955 0 333368 256628 151120 -1 7570
7956 0 333400 256474 151240 -1 7955
7957 0 333096 256050 151240 -1 7956
7958 0 333096 256036 151320 -1 7957
7959 0 333604 256596 151280 -1 7956
7960 0 333608 256638 151360 -1 7959
7961 0 333660 256636 151400 -1 7960
7962 0 333684 256574 151440 -1 7961
7963 0 333176 256284 151320 -1 7956
7964 0 333208 256270 151400 -1 7963
7965 0 333140 256154 151480 -1 7964
7966 0 333104 256122 151520 -1 7965
7967 0 333028 255978 151560 -1 7966
7968 0 337204 253012 152800 -1 7495
7969 0 337248 253058 152720 -1 7968
7970 0 337288 253128 152640 -1 7969
7971 0 337312 253158 152600 -1 7970
7972 0 337348 253146 152560 -1 7971
7973 0 337392 253178 152520 -1 7972
7974 0 337348 253358 152560 -1 7973
7975 0 337344 253370 152600 -1 7974
7976 0 337376 253174 152480 -1 7973
7977 0 337340 253140 152440 -1 7976
7978 0 337288 253098 152400 -1 7977
7979 0 337256 253070 152360 -1 7978
7980 0 336948 252682 152320 -1 7979
7981 0 336896 252716 152400 -1 7980
7982 0 336920 252740 152440 -1 7981
7983 0 338212 253114 153400 -1 7491
7984 0 338232 252978 153440 -1 7983
7985 0 339152 254810 153440 -1 7196
7986 0 339256 254770 153560 -1 7985
7987 0 339340 254780 153640 -1 7986
7988 0 339400 254838 153720 -1 7987
7989 0 339412 254938 153800 -1 7988
7990 0 339568 255064 153880 -1 7989
7991 0 339344 255364 153920 -1 7990
7992 0 339000 255142 153920 -1 7991
7993 0 338944 255078 153840 -1 7992
7994 0 339520 255130 154080 -1 7991
7995 0 339568 255136 154280 -1 7994
7996 0 339592 255156 154480 -1 7995
7997 0 339752 255558 154600 -1 7996
7998 0 339868 255556 154720 -1 7997
7999 0 339900 255514 154840 -1 7998
8000 0 340036 255482 154960 -1 7999
8001 0 340092 255448 155080 -1 8000
8002 0 340132 255438 155120 -1 8001
8003 0 340276 255364 155160 -1 8002
8004 0 340300 255302 155200 -1 8003
8005 0 340332 255220 155280 -1 8004
8006 0 340332 255208 155360 -1 8005
8007 0 340348 255170 155400 -1 8006
8008 0 340416 254988 155440 -1 8007
8009 0 340420 254934 155480 -1 8008
8010 0 340464 254882 155560 -1 8009
8011 0 340516 254714 155600 -1 8010
8012 0 340504 254696 155640 -1 8011
8013 0 340508 254682 155680 -1 8012
8014 0 340096 255502 155200 -1 8002
8015 0 340124 255536 155280 -1 8014
8016 0 340416 255606 155320 -1 8015
8017 0 340744 255604 155360 -1 8016
8018 0 340844 255594 155480 -1 8017
8019 0 340916 255616 155560 -1 8018
8020 0 341036 255710 155600 -1 8019
8021 0 341030 255715 155640 -1 8020
8022 0 338180 254298 153520 -1 7194
8023 0 338200 254338 153680 -1 8022
8024 0 338100 254402 153840 -1 8023
8025 0 338016 254434 154000 -1 8024
8026 0 337940 254472 154080 -1 8025
8027 0 337976 254420 154160 -1 8026
8028 0 337968 254440 154280 -1 8027
8029 0 338056 254524 154440 -1 8028
8030 0 338044 254572 154560 -1 8029
8031 0 338008 254700 154720 -1 8030
8032 0 337912 255150 154720 -1 8031
8033 0 337908 255188 154680 -1 8032
8034 0 337856 255246 154600 -1 8033
8035 0 337936 255324 154520 -1 8034
8036 0 337960 255390 154440 -1 8035
8037 0 338012 255460 154360 -1 8036
8038 0 338008 255474 154280 -1 8037
8039 0 338024 255595 154240 -1 8038
8040 0 338066 255800 154240 -1 8039
8041 0 337804 256021 154240 -1 8040
8042 0 337634 256050 154080 -1 8041
8043 0 337516 256057 153920 -1 8042
8044 0 337384 256083 153720 -1 8043
8045 0 337228 256177 153640 -1 8044
8046 0 336964 256111 153680 -1 8045
8047 0 337964 254658 154800 -1 8031
8048 0 337856 254580 154880 -1 8047
8049 0 337856 254578 155000 -1 8048
8050 0 337648 254262 155000 -1 8049
8051 0 337666 254253 155040 -1 8050
8052 0 337678 254237 155080 -1 8051
8053 0 337674 254181 155160 -1 8052
8054 0 341392 251318 155040 -1 7170
8055 0 341548 251342 155000 -1 8054
8056 0 341528 251356 154960 -1 8055
8057 0 341536 251470 154920 -1 8056
8058 0 341632 251752 154880 -1 8057
8059 0 341676 251796 154920 -1 8058
8060 0 342184 250654 155360 -1 7169
8061 0 341888 250414 155360 -1 8060
8062 0 341824 250424 155200 -1 8061
8063 0 341688 250444 154920 -1 8062
8064 0 341676 250458 154880 -1 8063
8065 0 341668 250454 154840 -1 8064
8066 0 341648 250476 154800 -1 8065
8067 0 341936 250516 154800 -1 8066
8068 0 341956 250538 154720 -1 8067
8069 0 342068 250530 154600 -1 8068
8070 0 342064 250540 154520 -1 8069
8071 0 342060 250614 154480 -1 8070
8072 0 342076 250630 154400 -1 8071
8073 0 342096 250704 154280 -1 8072
8074 0 342110 250737 154240 -1 8073
8075 0 342064 250729 154160 -1 8074
8076 0 342038 250676 154080 -1 8075
8077 0 341958 250654 153960 -1 8076
8078 0 341870 250646 153840 -1 8077
8079 0 341838 250628 153720 -1 8078
8080 0 341826 250612 153680 -1 8079
8081 0 341404 250428 154800 -1 8066
8082 0 341336 250402 154720 -1 8081
8083 0 341172 250412 154600 -1 8082
8084 0 340964 250304 154400 -1 8083
8085 0 340768 250276 154240 -1 8084
8086 0 340700 250336 154080 -1 8085
8087 0 340628 250436 153880 -1 8086
8088 0 340492 250446 153720 -1 8087
8089 0 340340 250342 153520 -1 8088
8090 0 340108 250264 153360 -1 8089
8091 0 339892 250078 153320 -1 8090
8092 0 339668 250100 153200 -1 8091
8093 0 339692 250186 153080 -1 8092
8094 0 339252 250604 152960 -1 8093
8095 0 339184 250594 153040 -1 8094
8096 0 339152 250642 153120 -1 8095
8097 0 339152 250650 153160 -1 8096
8098 0 339140 250670 153200 -1 8097
8099 0 339244 250658 152840 -1 8094
8100 0 339184 250724 152720 -1 8099
8101 0 339008 250834 152600 -1 8100
8102 0 338876 250872 152480 -1 8101
8103 0 338238 251097 152440 -1 8102
8104 0 337600 251322 152400 -1 8103
8105 0 337480 251400 152520 -1 8104
8106 0 337468 251534 152600 -1 8105
8107 0 338010 251167 152240 -1 8103
8108 0 337626 251387 152080 -1 8107
8109 0 337414 251443 151920 -1 8108
8110 0 337258 251607 151800 -1 8109
8111 0 337150 251589 151680 -1 8110
8112 0 337014 251609 151520 -1 8111
8113 0 336730 251771 151400 -1 8112
8114 0 336706 251761 151360 -1 8113
8115 0 336490 251839 151240 -1 8114
8116 0 335926 251573 151240 -1 8115
8117 0 335962 251607 151360 -1 8116
8118 0 335882 251587 151120 -1 8116
8119 0 335774 251553 151000 -1 8118
8120 0 335646 251561 150880 -1 8119
8121 0 334910 251509 150840 -1 8120
8122 0 334318 251339 150920 -1 8121
8123 0 333706 250881 150920 -1 8122
8124 0 333722 250999 150800 -1 8123
8125 0 333674 251123 150680 -1 8124
8126 0 333750 251221 150640 -1 8125
8127 0 333594 251367 150600 -1 8126
8128 0 333262 251173 150600 -1 8127
8129 0 331990 251355 150680 -1 8128
8130 0 331880.66 251424.33 150640 -1 8129
8131 0 331662 251563 150560 -1 8130
8132 0 331698 251789 150480 -1 8131
8133 0 331746 251907 150360 -1 8132
8134 0 331098 251561 150320 -1 8133
8135 0 330482 251483 150280 -1 8134
8136 0 330274 251633 150400 -1 8135
8137 0 329982 251759 150480 -1 8136
8138 0 329746 251729 150520 -1 8137
8139 0 329430 251683 150600 -1 8138
8140 0 329126 251685 150680 -1 8139
8141 0 328802 251671 150760 -1 8140
8142 0 328746 251697 150840 -1 8141
8143 0 328686 251691 150920 -1 8142
8144 0 328562 251725 151000 -1 8143
8145 0 328582 251811 151080 -1 8144
8146 0 328366 251893 151160 -1 8145
8147 0 328348 251924 151240 -1 8146
8148 0 328330 251955 151320 -1 8147
8149 0 328398 251793 151480 -1 8148
8150 0 328442 251783 151600 -1 8149
8151 0 328498 251907 151800 -1 8150
8152 0 328450 252165 151840 -1 8151
8153 0 328498 252177 151880 -1 8152
8154 0 328506 252219 151960 -1 8153
8155 0 328506 252241 152000 -1 8154
8156 0 328374 252307 152120 -1 8155
8157 0 328114 252497 152200 -1 8156
8158 0 328126 252607 152320 -1 8157
8159 0 328146 252631 152480 -1 8158
8160 0 328198 252631 152640 -1 8159
8161 0 328254 252663 152880 -1 8160
8162 0 328218 252749 153000 -1 8161
8163 0 328294 252999 153080 -1 8162
8164 0 328358 253097 153200 -1 8163
8165 0 328234 253181 153320 -1 8164
8166 0 327742 253207 153320 -1 8165
8167 0 327690 253229 153360 -1 8166
8168 0 328215 251272.5 151240 -1 8147
8169 0 327979 251052.5 151240 -1 8168
8170 0 327917 251064 151320 -1 8169
8171 0 327865 250956 151400 -1 8170
8172 0 327825 250940 151440 -1 8171
8173 0 327789 250908 151480 -1 8172
8174 0 331986 251193 150800 -1 8129
8175 0 332162 251123 151000 -1 8174
8176 0 332146 251155 151160 -1 8175
8177 0 332114 251189 151280 -1 8176
8178 0 332186 251335 151320 -1 8177
8179 0 332274 251239 151440 -1 8178
8180 0 332398 251075 151560 -1 8179
8181 0 332462 250923 151760 -1 8180
8182 0 332658 250671 152000 -1 8181
8183 0 332694 250613 152040 -1 8182
8184 0 332718 250555 152080 -1 8183
8185 0 332960 250993 150720 -1 8128
8186 0 332990 250993 150760 -1 8185
8187 0 333026 250981 150800 -1 8186
8188 0 333638 250667 151040 -1 8123
8189 0 333654 250405 151040 -1 8188
8190 0 333602 250277 150960 -1 8189
8191 0 333570 250179 150920 -1 8190
8192 0 333454 249937 150880 -1 8191
8193 0 333198 249807 150840 -1 8192
8194 0 333030 249817 150720 -1 8193
8195 0 333006 249815 150640 -1 8194
8196 0 332946 249801 150600 -1 8195
8197 0 332954 249859 150560 -1 8196
8198 0 332982 249917 150520 -1 8197
8199 0 333086 250071 150440 -1 8198
8200 0 333730 250625 151160 -1 8188
8201 0 333894 250701 151280 -1 8200
8202 0 333886 250627 151320 -1 8201
8203 0 333886 250603 151360 -1 8202
8204 0 333898 250573 151400 -1 8203
8205 0 333890 250581 151440 -1 8204
8206 0 333862 250581 151480 -1 8205
8207 0 333878 250561 151520 -1 8206
8208 0 333874 250549 151560 -1 8207
8209 0 333830 250521 151600 -1 8208
8210 0 333834 250527 151640 -1 8209
8211 0 334730 251467 150720 -1 8121
8212 0 334842 251445 150680 -1 8211
8213 0 334902 251487 150640 -1 8212
8214 0 334962 251551 150600 -1 8213
8215 0 338466 251187 152440 -1 8103
8216 0 338494 251219 152520 -1 8215
8217 0 338506 251279 152640 -1 8216
8218 0 338582 251363 152760 -1 8217
8219 0 338530 251351 152840 -1 8218
8220 0 339700 249860 153200 -1 8092
8221 0 339856 249864 153320 -1 8220
8222 0 339976 249900 153360 -1 8221
8223 0 340076 249876 153400 -1 8222
8224 0 339608 249802 153040 -1 8220
8225 0 339580 249786 152960 -1 8224
8226 0 339552 249800 152920 -1 8225
8227 0 341946 249834 157080 -1 7158
8228 0 341766 249618 157120 -1 8227
8229 0 341562 249662 157200 -1 8228
8230 0 341322 249978 157240 -1 8229
8231 0 341162 250102 157160 -1 8230
8232 0 341166 250110 157080 -1 8231
8233 0 341290 249954 157360 -1 8230
8234 0 341274 249918 157480 -1 8233
8235 0 341266 249974 157640 -1 8234
8236 0 341098 250086 157800 -1 8235
8237 0 340894 250334 157760 -1 8236
8238 0 340886 250382 157600 -1 8237
8239 0 340826 250396 157480 -1 8238
8240 0 340554 250328 157440 -1 8239
8241 0 340422 250556 157360 -1 8240
8242 0 340270 250752 157320 -1 8241
8243 0 340010 250972 157240 -1 8242
8244 0 339786 250984 157160 -1 8243
8245 0 339658 251020 157080 -1 8244
8246 0 341186 250050 157920 -1 8236
8247 0 341082 250150 158000 -1 8246
8248 0 341014 250130 158080 -1 8247
8249 0 340990 250278 158160 -1 8248
8250 0 340922 250590 158240 -1 8249
8251 0 340918 250644 158280 -1 8250
8252 0 340920 250392 158280 -1 8251
8253 0 340938 250340 158320 -1 8252
8254 0 340974 250220 158360 -1 8253
8255 0 341006 249984 158400 -1 8254
8256 0 341000 249880 158440 -1 8255
8257 0 341008 249864 158480 -1 8256
8258 0 341020 249748 158560 -1 8257
8259 0 340990 249680 158600 -1 8258
8260 0 340844 249624 158640 -1 8259
8261 0 340766 249632 158680 -1 8260
8262 0 340750 249628 158720 -1 8261
8263 0 340734 249572 158800 -1 8262
8264 0 340914 250698 158320 -1 8251
8265 0 340934 250710 158360 -1 8264
8266 0 345886 249524 159600 -1 7128
8267 0 345822 249572 159680 -1 8266
8268 0 345742 249468 159800 -1 8267
8269 0 345770 249396 159880 -1 8268
8270 0 347464 248696 160600 -1 7058
8271 0 347512 248632 160680 -1 8270
8272 0 347536 248600 160720 -1 8271
8273 0 347512 248450 160840 -1 8272
8274 0 347388 248454 160960 -1 8273
8275 0 347228 248402 161120 -1 8274
8276 0 347204 248304 161240 -1 8275
8277 0 347200 248290 161360 -1 8276
8278 0 347188 248210 161520 -1 8277
8279 0 347180 247998 161680 -1 8278
8280 0 347256 247984 161800 -1 8279
8281 0 347256 247920 161920 -1 8280
8282 0 347280 247910 162000 -1 8281
8283 0 347312 247898 162120 -1 8282
8284 0 347288 247814 162240 -1 8283
8285 0 347280 247822 162400 -1 8284
8286 0 347332 247610 162560 -1 8285
8287 0 347476 247210 162720 -1 8286
8288 0 347460 247164 162880 -1 8287
8289 0 347368 247128 163080 -1 8288
8290 0 347276 247028 163240 -1 8289
8291 0 347256 246800 163400 -1 8290
8292 0 347108 246532 163560 -1 8291
8293 0 347076 246386 163640 -1 8292
8294 0 347092 246352 163720 -1 8293
8295 0 347048 246252 163760 -1 8294
8296 0 346980 246178 163800 -1 8295
8297 0 346908 246012 163880 -1 8296
8298 0 346880 245910 163960 -1 8297
8299 0 346928 245892 164080 -1 8298
8300 0 346420 246220 164080 -1 8299
8301 0 346184 246254 164080 -1 8300
8302 0 346264 246264 164200 -1 8301
8303 0 346276 246302 164280 -1 8302
8304 0 346292 246332 164360 -1 8303
8305 0 346280 246312 164440 -1 8304
8306 0 346300 246392 164520 -1 8305
8307 0 346396 246388 164600 -1 8306
8308 0 346396 246386 164640 -1 8307
8309 0 346404 246354 164720 -1 8308
8310 0 346412 246402 164840 -1 8309
8311 0 347116 245870 164280 -1 8299
8312 0 347272 245838 164480 -1 8311
8313 0 347402 245860 164600 -1 8312
8314 0 347532 245882 164720 -1 8313
8315 0 347724 245902 164960 -1 8314
8316 0 347908 245882 165200 -1 8315
8317 0 348128 245834 165440 -1 8316
8318 0 348328 245800 165600 -1 8317
8319 0 348620 245700 165760 -1 8318
8320 0 348760 245624 165920 -1 8319
8321 0 349092 245412 166080 -1 8320
8322 0 349240 245338 166200 -1 8321
8323 0 348836 244844 166320 -1 8322
8324 0 349336 245106 166360 -1 8323
8325 0 349420 245148 166400 -1 8324
8326 0 349480 245102 166480 -1 8325
8327 0 349628 245020 166520 -1 8326
8328 0 349768 244950 166600 -1 8327
8329 0 349892 244902 166680 -1 8328
8330 0 350020 244922 166800 -1 8329
8331 0 350180 244942 166920 -1 8330
8332 0 350372 245046 167040 -1 8331
8333 0 350444 245088 167120 -1 8332
8334 0 350604 245108 167280 -1 8333
8335 0 350720 245132 167400 -1 8334
8336 0 350832 245092 167480 -1 8335
8337 0 347556 248266 160680 -1 8271
8338 0 347572 248286 160640 -1 8337
8339 0 353398 249900 163200 -1 6920
8340 0 353398 249996 163080 -1 8339
8341 0 353222 249916 162960 -1 8340
8342 0 353142 249932 162840 -1 8341
8343 0 353058 249868 162720 -1 8342
8344 0 352962 249882 162600 -1 8343
8345 0 352702 249874 162440 -1 8344
8346 0 352518 249930 162320 -1 8345
8347 0 352418 249946 162200 -1 8346
8348 0 352334 250000 162080 -1 8347
8349 0 352262 250098 161960 -1 8348
8350 0 352178 250250 161840 -1 8349
8351 0 352182 250274 161680 -1 8350
8352 0 352114 250262 161520 -1 8351
8353 0 352182 250334 161360 -1 8352
8354 0 352218 250422 161200 -1 8353
8355 0 352218 250462 161040 -1 8354
8356 0 352170 250514 160880 -1 8355
8357 0 352182 250666 160760 -1 8356
8358 0 352170 250778 160640 -1 8357
8359 0 352106 250884 160480 -1 8358
8360 0 352018 250968 160360 -1 8359
8361 0 351938 251092 160200 -1 8360
8362 0 351898 251164 160080 -1 8361
8363 0 351834 251324 159920 -1 8362
8364 0 351778 251470 159800 -1 8363
8365 0 351678 251558 159680 -1 8364
8366 0 351546 251726 159560 -1 8365
8367 0 351410 251834 159480 -1 8366
8368 0 351286 251910 159400 -1 8367
8369 0 351192 252048 159360 -1 8368
8370 0 351182 252106 159320 -1 8369
8371 0 351050 252232 159200 -1 8370
8372 0 350950 252332 159080 -1 8371
8373 0 350874 252396 159000 -1 8372
8374 0 350466 252548 158960 -1 8373
8375 0 350400 252690 158920 -1 8374
8376 0 350334 252832 158880 -1 8375
8377 0 350174 253120 158760 -1 8376
8378 0 350174 253202 158680 -1 8377
8379 0 350134 253266 158600 -1 8378
8380 0 349986 253390 158520 -1 8379
8381 0 349922 253426 158440 -1 8380
8382 0 349662 253482 158360 -1 8381
8383 0 349506 253514 158280 -1 8382
8384 0 349182 253674 158200 -1 8383
8385 0 349046 253670 158280 -1 8384
8386 0 348750 253750 158400 -1 8385
8387 0 348358 254320 158320 -1 8386
8388 0 348220 254454 158440 -1 8387
8389 0 348132 254430 158520 -1 8388
8390 0 348144 254544 158680 -1 8389
8391 0 348082 254847 158680 -1 8390
8392 0 348044 254852 158600 -1 8391
8393 0 348074 254882 158520 -1 8392
8394 0 348086 254898 158440 -1 8393
8395 0 348130 254931 158360 -1 8394
8396 0 348088 254986 158280 -1 8395
8397 0 348108 255018 158200 -1 8396
8398 0 348054 255020 158080 -1 8397
8399 0 347998 255036 157960 -1 8398
8400 0 347718 255169 157880 -1 8399
8401 0 347624 255316 157800 -1 8400
8402 0 347560 255521 157840 -1 8401
8403 0 347520 255568 157880 -1 8402
8404 0 348164 254602 158760 -1 8390
8405 0 348168 254652 158880 -1 8404
8406 0 348252 254668 159000 -1 8405
8407 0 348332 254666 159120 -1 8406
8408 0 348448 254642 159280 -1 8407
8409 0 348436 254588 159360 -1 8408
8410 0 348604 254618 159360 -1 8409
8411 0 348736 254596 159480 -1 8410
8412 0 348852 254524 159600 -1 8411
8413 0 348868 254392 159800 -1 8412
8414 0 349020 254312 159960 -1 8413
8415 0 349216 254196 160120 -1 8414
8416 0 349324 254246 160200 -1 8415
8417 0 349416 254208 160280 -1 8416
8418 0 349584 254186 160360 -1 8417
8419 0 349680 254156 160480 -1 8418
8420 0 349832 254024 160640 -1 8419
8421 0 350044 253986 160680 -1 8420
8422 0 350048 253908 160880 -1 8421
8423 0 350196 253856 161120 -1 8422
8424 0 350340 253860 161320 -1 8423
8425 0 350688 253962 161480 -1 8424
8426 0 350792 253764 161560 -1 8425
8427 0 351220 253630 161640 -1 8426
8428 0 351340 253616 161800 -1 8427
8429 0 351416 253608 161960 -1 8428
8430 0 351420 253584 162160 -1 8429
8431 0 351388 253584 162320 -1 8430
8432 0 351456 253528 162560 -1 8431
8433 0 351444 253578 162680 -1 8432
8434 0 351428 253618 162760 -1 8433
8435 0 351404 253648 162800 -1 8434
8436 0 351508 253702 162920 -1 8435
8437 0 351576 253764 163040 -1 8436
8438 0 351596 253822 163120 -1 8437
8439 0 351612 253858 163240 -1 8438
8440 0 351668 253856 163320 -1 8439
8441 0 351652 253848 163440 -1 8440
8442 0 351664 253906 163520 -1 8441
8443 0 351600 254006 163640 -1 8442
8444 0 348220 254638 159360 -1 8409
8445 0 348316 254576 159440 -1 8444
8446 0 348292 254538 159480 -1 8445
8447 0 348304 254504 159560 -1 8446
8448 0 348304 254470 159600 -1 8447
8449 0 348228 254364 159680 -1 8448
8450 0 348200 254326 159720 -1 8449
8451 0 348208 254320 159760 -1 8450
8452 0 347778 254391 158520 -1 8389
8453 0 347566 254269 158560 -1 8452
8454 0 347414 254215 158720 -1 8453
8455 0 347346 254189 158800 -1 8454
8456 0 348182 254672 158240 -1 8387
8457 0 348178 254732 158160 -1 8456
8458 0 348094 254820 158040 -1 8457
8459 0 348042 254856 157920 -1 8458
8460 0 348010 254940 157800 -1 8459
8461 0 347858 255022 157680 -1 8460
8462 0 347810 255098 157600 -1 8461
8463 0 347798 255210 157480 -1 8462
8464 0 347678 255362 157400 -1 8463
8465 0 347482 255538 157360 -1 8464
8466 0 347346 255586 157280 -1 8465
8467 0 347250 255674 157200 -1 8466
8468 0 347134 255746 157080 -1 8467
8469 0 347126 255770 156920 -1 8468
8470 0 347162 255938 156880 -1 8469
8471 0 347134 256066 156760 -1 8470
8472 0 347110 256130 156640 -1 8471
8473 0 347018 256210 156560 -1 8472
8474 0 346986 256304 156520 -1 8473
8475 0 347006 256418 156400 -1 8474
8476 0 347054 256468 156360 -1 8475
8477 0 347082 256522 156320 -1 8476
8478 0 347026 256636 156240 -1 8477
8479 0 346998 256694 156200 -1 8478
8480 0 346970 256812 156160 -1 8479
8481 0 347070 255650 156800 -1 8469
8482 0 347218 255742 156640 -1 8481
8483 0 347390 255742 156560 -1 8482
8484 0 347538 255890 156320 -1 8483
8485 0 347482 255750 156160 -1 8484
8486 0 347494 255722 156040 -1 8485
8487 0 347466 255626 155920 -1 8486
8488 0 347570 255614 155800 -1 8487
8489 0 347710 255706 155680 -1 8488
8490 0 347762 255726 155560 -1 8489
8491 0 347780 255748 155440 -1 8490
8492 0 347924 255800 155360 -1 8491
8493 0 348008 255904 155200 -1 8492
8494 0 348008 255972 155040 -1 8493
8495 0 348004 256016 154920 -1 8494
8496 0 348000 256092 154800 -1 8495
8497 0 347996 256084 154720 -1 8496
8498 0 348008 256060 154600 -1 8497
8499 0 347780 256188 154520 -1 8498
8500 0 347704 256196 154480 -1 8499
8501 0 351428 252216 159400 -1 8369
8502 0 351432 252184 159440 -1 8501
8503 0 351464 252168 159480 -1 8502
8504 0 351488 252152 159560 -1 8503
8505 0 351504 252146 159600 -1 8504
8506 0 351520 252140 159640 -1 8505
8507 0 351564 252092 159720 -1 8506
8508 0 351564 252076 159800 -1 8507
8509 0 351456 252012 159920 -1 8508
8510 0 351432 252016 160000 -1 8509
8511 0 351200 251980 159480 -1 8367
8512 0 351174.66 252010.67 159520 -1 8511
8513 0 351124 252072 159600 -1 8512
8514 0 350780 251918 159600 -1 8513
8515 0 350768 251892 159560 -1 8514
8516 0 350708 251908 159520 -1 8515
8517 0 350524 251936 159440 -1 8516
8518 0 350416 251998 159360 -1 8517
8519 0 350380 252004 159320 -1 8518
8520 0 350280 252050 159280 -1 8519
8521 0 350182 251995 159240 -1 8520
8522 0 350140 251982 159200 -1 8521
8523 0 350042 251956 159160 -1 8522
8524 0 349978 251968 159120 -1 8523
8525 0 349932 251996 159080 -1 8524
8526 0 349906 252018 159040 -1 8525
8527 0 349864 252025 159000 -1 8526
8528 0 349754 252103 158960 -1 8527
8529 0 349716 252175 159000 -1 8528
8530 0 349694 252219 159040 -1 8529
8531 0 353718 249908 164000 -1 6914
8532 0 353590 249792 164120 -1 8531
8533 0 353458 249652 164200 -1 8532
8534 0 353390 249636 164240 -1 8533
8535 0 353290 249602 164360 -1 8534
8536 0 353170 249558 164480 -1 8535
8537 0 353026 249482 164600 -1 8536
8538 0 352902 249438 164720 -1 8537
8539 0 352710 249350 164840 -1 8538
8540 0 352510 249182 164960 -1 8539
8541 0 352426 249046 165080 -1 8540
8542 0 352354 248926 165200 -1 8541
8543 0 352370 248866 165320 -1 8542
8544 0 352330 248802 165440 -1 8543
8545 0 352318 248422 165560 -1 8544
8546 0 352358 248266 165640 -1 8545
8547 0 352422 248072 165720 -1 8546
8548 0 352454 247948 165800 -1 8547
8549 0 352514 247868 165920 -1 8548
8550 0 352634 247804 166040 -1 8549
8551 0 352682 247844 166160 -1 8550
8552 0 352706 247848 166200 -1 8551
8553 0 352354 247358 166320 -1 8552
8554 0 352890 247724 166360 -1 8553
8555 0 352798 247744 166480 -1 8554
8556 0 352698 247576 166560 -1 8555
8557 0 352618 247488 166640 -1 8556
8558 0 352646 247296 166680 -1 8557
8559 0 352790 247166 166640 -1 8558
8560 0 352746 247048 166720 -1 8559
8561 0 352630 246992 166800 -1 8560
8562 0 352606 246984 166840 -1 8561
8563 0 352614 246968 166920 -1 8562
8564 0 352986 247204 166600 -1 8559
8565 0 353174 247596 166600 -1 8564
8566 0 353514 247974 166640 -1 8565
8567 0 353382 247892 166760 -1 8566
8568 0 353402 247914 166840 -1 8567
8569 0 353434 247980 166960 -1 8568
8570 0 353410 247976 167120 -1 8569
8571 0 353354 247986 167240 -1 8570
8572 0 353342 247998 167480 -1 8571
8573 0 353518 247890 167760 -1 8572
8574 0 353330 247756 167960 -1 8573
8575 0 353354 247744 168120 -1 8574
8576 0 351806 248842 165560 -1 8544
8577 0 351702 248978 165640 -1 8576
8578 0 351606 249090 165760 -1 8577
8579 0 351654 249186 165840 -1 8578
8580 0 351714 249358 165920 -1 8579
8581 0 351706 249734 165960 -1 8580
8582 0 350950 250300 165920 -1 8581
8583 0 350270 250856 165880 -1 8582
8584 0 349794 251394 165840 -1 8583
8585 0 349906 251324 166120 -1 8584
8586 0 349726 251588 165760 -1 8584
8587 0 349702 251608 165640 -1 8586
8588 0 349630 251608 165560 -1 8587
8589 0 349610 251609 165520 -1 8588
8590 0 349580 251636 165480 -1 8589
8591 0 349482 251648 165440 -1 8590
8592 0 355234 251541 164600 -1 6906
8593 0 355100 251591 164680 -1 8592
8594 0 384457.06 238646.94 186320 -1 6438
8595 0 384361.06 238550.94 186200 -1 8594
8596 0 384253.06 238378.94 186080 -1 8595
8597 0 384153 238269 186000 -1 8596
8598 0 383929 238003 185880 -1 8597
8599 0 383277 237133 185880 -1 8598
8600 0 383093 237201 185960 -1 8599
8601 0 383001 237235 186000 -1 8600
8602 0 383101 237341 186160 -1 8601
8603 0 382929 237227 186320 -1 8602
8604 0 382953 236849 186320 -1 8603
8605 0 383053 236543 186400 -1 8604
8606 0 383005 236497 186480 -1 8605
8607 0 387670 225588 196320 -1 5824
8608 0 387814 225328 196320 -1 8607
8609 0 387718 225276 196200 -1 8608
8610 0 387694 225154 196160 -1 8609
8611 0 387694 225122 196080 -1 8610
8612 0 387630 225106 195960 -1 8611
8613 0 387606 225098 195920 -1 8612
8614 0 387526 225544 196200 -1 8607
8615 0 387562 225520 196120 -1 8614
8616 0 390971.34 200860.67 200800 -1 5388
8617 0 390683.34 200880.67 200800 -1 8616
8618 0 390599 200771 200880 -1 8617
8619 0 390491 200573 201000 -1 8618
8620 0 390535 200481 201120 -1 8619
8621 0 390555 200293 201360 -1 8620
8622 0 390543 200339 201560 -1 8621
8623 0 390611 200207 201840 -1 8622
8624 0 390735 200159 202000 -1 8623
8625 0 390883 200175 202120 -1 8624
8626 0 390868.6 200177.4 202160 -1 8625
8627 0 390811 200187 202320 -1 8626
8628 0 391387 200273 202360 -1 8627
8629 0 391707 200221 202480 -1 8628
8630 0 391739 200377 202600 -1 8629
8631 0 391719 200461 202680 -1 8630
8632 0 391791 200485 202880 -1 8631
8633 0 391975 200431 203040 -1 8632
8634 0 392191 200461 203200 -1 8633
8635 0 392331 200385 203320 -1 8634
8636 0 392415 200441 203360 -1 8635
8637 0 392459 200437 203440 -1 8636
8638 0 392511 200415 203520 -1 8637
8639 0 392667 200399 203640 -1 8638
8640 0 392707 200409 203800 -1 8639
8641 0 392759 200351 203880 -1 8640
8642 0 392819 200371 203960 -1 8641
8643 0 392871 200375 204040 -1 8642
8644 0 392943 200419 204080 -1 8643
8645 0 391227 201049 203040 -1 8633
8646 0 391127 201123 203080 -1 8645
8647 0 391075 201169 203120 -1 8646
8648 0 390875 201223 203160 -1 8647
8649 0 390875 201245 203200 -1 8648
8650 0 390843 201259 203240 -1 8649
8651 0 390815 201257 203280 -1 8650
8652 0 390787 201257 203320 -1 8651
8653 0 390747 201257 203360 -1 8652
8654 0 390747 201247 203400 -1 8653
8655 0 390743 201239 203440 -1 8654
8656 0 390735 201231 203520 -1 8655
8657 0 390707 201199 203560 -1 8656
8658 0 389943 200237 202360 -1 8627
8659 0 389715 200255 202560 -1 8658
8660 0 389707 200275 202640 -1 8659
8661 0 389523 200437 202840 -1 8660
8662 0 389299 200455 203280 -1 8661
8663 0 390757 200937 200720 -1 8617
8664 0 390777 200949 200680 -1 8663
8665 0 390789 200969 200640 -1 8664
8666 0 390675 201061 200600 -1 8665
8667 0 390699 201097 200560 -1 8666
8668 0 390699 201121 200520 -1 8667
8669 0 390751 201173 200480 -1 8668
8670 0 390755 201173 200400 -1 8669
8671 0 390647 201109 200280 -1 8670
8672 0 390691 201125 200240 -1 8671
8673 0 390523 201109 200160 -1 8672
8674 0 390429 201081 200120 -1 8673
8675 0 390361 201073 200080 -1 8674
8676 0 380958 191696 207000 -1 5277
8677 0 380530 191914 207000 -1 8676
8678 0 380194 192458 206920 -1 8677
8679 0 380078 192610 206800 -1 8678
8680 0 380034 192736 206680 -1 8679
8681 0 379998 192824 206600 -1 8680
8682 0 380050 192892 206480 -1 8681
8683 0 380210 193088 206360 -1 8682
8684 0 380342 193248 206240 -1 8683
8685 0 380482 193428 206120 -1 8684
8686 0 380610 193588 206000 -1 8685
8687 0 380666 193636 205880 -1 8686
8688 0 380494 193576 205720 -1 8687
8689 0 380310 193524 205640 -1 8688
8690 0 380142 193532 205560 -1 8689
8691 0 379906 193466 205480 -1 8690
8692 0 379722 193446 205400 -1 8691
8693 0 379590 193410 205320 -1 8692
8694 0 379430 193534 205240 -1 8693
8695 0 379362 193606 205160 -1 8694
8696 0 379226 193670 205080 -1 8695
8697 0 379018 193786 205000 -1 8696
8698 0 378742 193918 204920 -1 8697
8699 0 378302 194130 204840 -1 8698
8700 0 378094 194272 204800 -1 8699
8701 0 377846 194416 204760 -1 8700
8702 0 377786 194520 204720 -1 8701
8703 0 377718 194576 204680 -1 8702
8704 0 377810 194816 204600 -1 8703
8705 0 377838 194864 204520 -1 8704
8706 0 377926 194868 204400 -1 8705
8707 0 377822 194844 204280 -1 8706
8708 0 377694 194816 204160 -1 8707
8709 0 377318 194948 204040 -1 8708
8710 0 377134 195076 203960 -1 8709
8711 0 376930 195252 203880 -1 8710
8712 0 376610 195378 203800 -1 8711
8713 0 376586 195442 203760 -1 8712
8714 0 376422 196146 203760 -1 8713
8715 0 376370 196234 203880 -1 8714
8716 0 376338 196410 203960 -1 8715
8717 0 376274 196678 204040 -1 8716
8718 0 376246 197158 204120 -1 8717
8719 0 376182 197420 204040 -1 8718
8720 0 376046 197668 203960 -1 8719
8721 0 376082 197964 203840 -1 8720
8722 0 376074 198160 203960 -1 8721
8723 0 375978 198216 204040 -1 8722
8724 0 375962 198256 204120 -1 8723
8725 0 375994 198738 204200 -1 8724
8726 0 375986 198998 204160 -1 8725
8727 0 375726 199174 204120 -1 8726
8728 0 375378 199354 204080 -1 8727
8729 0 375214 199736 204040 -1 8728
8730 0 375232.66 199764 204000 -1 8729
8731 0 375270 199820 203920 -1 8730
8732 0 375190 199772 203800 -1 8731
8733 0 375082 199756 203680 -1 8732
8734 0 374970 199720 203560 -1 8733
8735 0 374962 199628 203440 -1 8734
8736 0 375030 199616 203280 -1 8735
8737 0 375146 199636 203120 -1 8736
8738 0 375290 199632 203000 -1 8737
8739 0 375330 199620 202960 -1 8738
8740 0 375406 199520 202880 -1 8739
8741 0 375534 199480 202800 -1 8740
8742 0 375674 199444 202720 -1 8741
8743 0 375798 199404 202600 -1 8742
8744 0 375858 199432 202440 -1 8743
8745 0 375898 199384 202240 -1 8744
8746 0 376090 199320 202120 -1 8745
8747 0 376246 199216 202000 -1 8746
8748 0 376510 199096 201880 -1 8747
8749 0 376798 198960 201840 -1 8748
8750 0 377014 199058 201840 -1 8749
8751 0 377090 199078 201920 -1 8750
8752 0 377146 199134 202000 -1 8751
8753 0 377270 199182 202120 -1 8752
8754 0 377466 199190 202160 -1 8753
8755 0 377746 199192 202200 -1 8754
8756 0 377818 199220 202240 -1 8755
8757 0 377862 199208 202280 -1 8756
8758 0 377886 199214 202320 -1 8757
8759 0 377886 199214 202360 -1 8758
8760 0 377890 199238 202400 -1 8759
8761 0 377878 199258 202440 -1 8760
8762 0 377886 199238 202520 -1 8761
8763 0 378090 199012 202600 -1 8762
8764 0 378194 198978 202680 -1 8763
8765 0 378266 198936 202760 -1 8764
8766 0 378334 198958 202840 -1 8765
8767 0 378350 199050 202920 -1 8766
8768 0 377318 198940 201800 -1 8749
8769 0 377454 198872 201760 -1 8768
8770 0 377682 198720 201720 -1 8769
8771 0 377858 198548 201680 -1 8770
8772 0 377914 198284 201640 -1 8771
8773 0 378306 197970 201600 -1 8772
8774 0 375342 200320 204000 -1 8730
8775 0 375398 200490 203920 -1 8774
8776 0 375454 200578 203840 -1 8775
8777 0 375462 200658 203760 -1 8776
8778 0 375442 200718 203640 -1 8777
8779 0 375354 200798 203520 -1 8778
8780 0 375242 200894 203440 -1 8779
8781 0 375154 201170 203400 -1 8780
8782 0 375090 201442 203360 -1 8781
8783 0 374882 201804 203320 -1 8782
8784 0 374854 202212 203280 -1 8783
8785 0 374870 202504 203240 -1 8784
8786 0 375086 202974 203200 -1 8785
8787 0 375110 203170 203080 -1 8786
8788 0 375106 203598 203000 -1 8787
8789 0 374998 203836 202960 -1 8788
8790 0 374686 204012 202880 -1 8789
8791 0 374642 203936 202720 -1 8790
8792 0 374646 203864 202560 -1 8791
8793 0 374670 203864 202440 -1 8792
8794 0 374978 203822 202440 -1 8793
8795 0 374926 203816 202400 -1 8794
8796 0 374930 203796 202360 -1 8795
8797 0 374866 203788 202320 -1 8796
8798 0 374870 203720 202240 -1 8797
8799 0 374806 203416 202440 -1 8793
8800 0 374786 203346 202400 -1 8799
8801 0 374790 203344 202360 -1 8800
8802 0 374774 203334 202320 -1 8801
8803 0 374750 203316 202240 -1 8802
8804 0 374706 203306 202120 -1 8803
8805 0 374674 203292 202040 -1 8804
8806 0 374646 203244 201960 -1 8805
8807 0 374630 203184 201880 -1 8806
8808 0 374542 203138 201840 -1 8807
8809 0 374478 204212 203040 -1 8790
8810 0 374294 204440 203120 -1 8809
8811 0 374338 204728 203200 -1 8810
8812 0 374770 204956 203200 -1 8811
8813 0 374858 204882 203080 -1 8812
8814 0 375026 204962 203000 -1 8813
8815 0 375174 205014 202880 -1 8814
8816 0 375410 205238 202800 -1 8815
8817 0 375686 205362 202760 -1 8816
8818 0 375910 205770 202720 -1 8817
8819 0 376162 205966 202680 -1 8818
8820 0 376314 206166 202600 -1 8819
8821 0 376710 206452 202560 -1 8820
8822 0 376966 206700 202520 -1 8821
8823 0 377106 206928 202480 -1 8822
8824 0 376890 206992 202320 -1 8823
8825 0 376826 207040 202240 -1 8824
8826 0 377262 207052 202440 -1 8823
8827 0 377290 207148 202360 -1 8826
8828 0 377390 207276 202280 -1 8827
8829 0 377534 207330 202200 -1 8828
8830 0 377798 207610 202120 -1 8829
8831 0 377958 207650 202080 -1 8830
8832 0 378118 207710 202000 -1 8831
8833 0 378342 207766 201920 -1 8832
8834 0 378454 207930 201880 -1 8833
8835 0 378702 208094 201840 -1 8834
8836 0 379062 208434 201920 -1 8835
8837 0 379182 208498 202000 -1 8836
8838 0 379538 208666 202040 -1 8837
8839 0 380374 208700 202040 -1 8838
8840 0 380390 208708 201960 -1 8839
8841 0 380398 208708 201840 -1 8840
8842 0 379992 208594 201720 -1 8841
8843 0 379568 209178 201720 -1 8842
8844 0 379464 209218 201600 -1 8843
8845 0 379448 209242 201520 -1 8844
8846 0 379520 209298 201400 -1 8845
8847 0 379612 209294 201280 -1 8846
8848 0 379664 209250 201160 -1 8847
8849 0 379944 209350 201040 -1 8848
8850 0 376470 195426 203640 -1 8713
8851 0 376318 195454 203560 -1 8850
8852 0 376122 195570 203480 -1 8851
8853 0 375862 195718 203400 -1 8852
8854 0 375670 195678 203320 -1 8853
8855 0 375346 195758 203280 -1 8854
8856 0 375322 195776 203200 -1 8855
8857 0 375322 195776 203120 -1 8856
8858 0 375278 195788 203040 -1 8857
8859 0 375254 195784 202960 -1 8858
8860 0 375230 195788 202840 -1 8859
8861 0 375230 195700 202720 -1 8860
8862 0 375234 195692 202560 -1 8861
8863 0 375086 195768 202400 -1 8862
8864 0 374914 195878 202240 -1 8863
8865 0 375290 196070 202240 -1 8864
8866 0 375342 196074 202120 -1 8865
8867 0 375410 196060 202080 -1 8866
8868 0 375582 196044 202040 -1 8867
8869 0 375646 196166 202040 -1 8868
8870 0 374670 196282 202240 -1 8864
8871 0 374566 196454 202040 -1 8870
8872 0 374438 196492 201920 -1 8871
8873 0 374250 196532 201840 -1 8872
8874 0 374226 196524 201760 -1 8873
8875 0 374106 196652 201640 -1 8874
8876 0 373822 196934 201400 -1 8875
8877 0 373710 197248 201200 -1 8876
8878 0 373534 197270 201080 -1 8877
8879 0 373726 197456 201000 -1 8878
8880 0 374062 197878 200960 -1 8879
8881 0 374110 197960 200920 -1 8880
8882 0 374206 198124 200840 -1 8881
8883 0 374258 198294 200760 -1 8882
8884 0 373942 198632 200760 -1 8883
8885 0 373718 198866 200640 -1 8884
8886 0 373178 199022 200520 -1 8885
8887 0 373038 199008 200480 -1 8886
8888 0 372758 198954 200360 -1 8887
8889 0 372470 198776 200280 -1 8888
8890 0 372230 198778 200240 -1 8889
8891 0 371890 198600 200120 -1 8890
8892 0 371502 198370 2e+05 -1 8891
8893 0 371458 198352 199960 -1 8892
8894 0 371073 198204 199880 -1 8893
8895 0 370841 198204 199840 -1 8894
8896 0 370905 198264 199760 -1 8895
8897 0 370801 198272 199720 -1 8896
8898 0 370713 198344 199600 -1 8897
8899 0 370577 198372 199440 -1 8898
8900 0 370545 198332 199360 -1 8899
8901 0 370429 198324 199120 -1 8900
8902 0 370181 198248 198960 -1 8901
8903 0 369737 198216 198800 -1 8902
8904 0 369561 198264 198720 -1 8903
8905 0 369389 198292 198640 -1 8904
8906 0 369177 198164 198560 -1 8905
8907 0 369093 198164 198480 -1 8906
8908 0 369029 198160 198440 -1 8907
8909 0 368957 198116 198400 -1 8908
8910 0 368921 198024 198360 -1 8909
8911 0 368833 197964 198280 -1 8910
8912 0 368793 197956 198200 -1 8911
8913 0 368657 197680 198200 -1 8912
8914 0 368609 197608 198280 -1 8913
8915 0 368081 197204 198280 -1 8914
8916 0 368009 197116 198280 -1 8915
8917 0 367681 197076 198280 -1 8916
8918 0 367425 196904 198320 -1 8917
8919 0 367385 196876 198360 -1 8918
8920 0 367341 196760 198440 -1 8919
8921 0 367241 196656 198440 -1 8920
8922 0 367133 196584 198400 -1 8921
8923 0 367093 196528 198360 -1 8922
8924 0 367077 196356 198400 -1 8923
8925 0 366949 196256 198400 -1 8924
8926 0 366853 195988 198440 -1 8925
8927 0 366525 195832 198400 -1 8926
8928 0 366389 195608 198400 -1 8927
8929 0 366341 195592 198440 -1 8928
8930 0 366337 195596 198480 -1 8929
8931 0 366173 195532 198520 -1 8930
8932 0 365901 195556 198560 -1 8931
8933 0 365697 195424 198520 -1 8932
8934 0 365601 195376 198480 -1 8933
8935 0 365545 195376 198400 -1 8934
8936 0 365417 195384 198280 -1 8935
8937 0 365345 195276 198160 -1 8936
8938 0 365293 195240 198080 -1 8937
8939 0 365089 194956 197880 -1 8938
8940 0 364977 194864 197800 -1 8939
8941 0 364845 194744 197720 -1 8940
8942 0 364653 194668 197600 -1 8941
8943 0 364593 194680 197480 -1 8942
8944 0 364525 194704 197360 -1 8943
8945 0 364493 194668 197240 -1 8944
8946 0 364449 194624 197120 -1 8945
8947 0 364413 194612 197080 -1 8946
8948 0 368761 197964 198120 -1 8912
8949 0 368769 197976 198080 -1 8948
8950 0 368793 197980 198000 -1 8949
8951 0 368793 197988 197960 -1 8950
8952 0 368809 197976 197920 -1 8951
8953 0 368929 198116 197920 -1 8952
8954 0 368925 198116 197880 -1 8953
8955 0 368861 198092 197800 -1 8954
8956 0 368801 198052 197720 -1 8955
8957 0 368769 198024 197680 -1 8956
8958 0 368725 197956 197920 -1 8952
8959 0 368681 197932 197880 -1 8958
8960 0 368641 197928 197840 -1 8959
8961 0 368641 197900 197720 -1 8960
8962 0 368493 197716 197680 -1 8961
8963 0 368385 197564 197600 -1 8962
8964 0 368317 197516 197560 -1 8963
8965 0 368209 197428 197520 -1 8964
8966 0 368097 197360 197480 -1 8965
8967 0 368045 197232 197440 -1 8966
8968 0 367949 197172 197400 -1 8967
8969 0 367513 196672 197360 -1 8968
8970 0 367541 196656 197480 -1 8969
8971 0 367557 196660 197520 -1 8970
8972 0 367641 196548 197560 -1 8971
8973 0 367641 196560 197600 -1 8972
8974 0 367677 196572 197640 -1 8973
8975 0 367817 196568 197720 -1 8974
8976 0 367901 196608 197800 -1 8975
8977 0 368025 196632 197920 -1 8976
8978 0 368113 196620 198080 -1 8977
8979 0 368121 196620 198160 -1 8978
8980 0 368185 196656 198280 -1 8979
8981 0 368249 196620 198400 -1 8980
8982 0 368301 196584 198440 -1 8981
8983 0 368437 196572 198520 -1 8982
8984 0 368517 196564 198680 -1 8983
8985 0 368633 196532 198920 -1 8984
8986 0 368709 196236 199200 -1 8985
8987 0 368765 196156 199320 -1 8986
8988 0 368797 196132 199480 -1 8987
8989 0 368841 196104 199640 -1 8988
8990 0 368861 196116 199800 -1 8989
8991 0 368917 196104 199920 -1 8990
8992 0 368965 196064 2e+05 -1 8991
8993 0 369073 196124 200040 -1 8992
8994 0 369193 196184 200080 -1 8993
8995 0 369289 196236 200120 -1 8994
8996 0 369385 196304 200200 -1 8995
8997 0 369445 196336 200240 -1 8996
8998 0 369453 196332 200280 -1 8997
8999 0 369561 196388 200320 -1 8998
9000 0 369565 196328 200360 -1 8999
9001 0 369593 196348 200400 -1 9000
9002 0 369617 196364 200480 -1 9001
9003 0 369593 196416 200520 -1 9002
9004 0 369485 196332 200560 -1 9003
9005 0 369465 196288 200600 -1 9004
9006 0 369309 196200 200720 -1 9005
9007 0 369133 195904 200760 -1 9006
9008 0 369093 195828 200800 -1 9007
9009 0 369029 195748 200840 -1 9008
9010 0 368929 195552 200880 -1 9009
9011 0 368865 195484 200920 -1 9010
9012 0 368753 195368 200960 -1 9011
9013 0 368697 195284 201000 -1 9012
9014 0 368657 195248 201040 -1 9013
9015 0 368709 195228 201120 -1 9014
9016 0 368773 195152 201200 -1 9015
9017 0 368805 194980 201240 -1 9016
9018 0 368801 194960 201160 -1 9017
9019 0 368813 194964 201120 -1 9018
9020 0 368837 195112 201120 -1 9019
9021 0 368797 195152 201080 -1 9020
9022 0 368813 195172 201040 -1 9021
9023 0 368873 195196 201000 -1 9022
9024 0 369485 196420 200160 -1 8995
9025 0 369565 196476 200200 -1 9024
9026 0 369641 196500 200240 -1 9025
9027 0 369685 196524 200280 -1 9026
9028 0 369761 196604 200320 -1 9027
9029 0 369825 196648 200360 -1 9028
9030 0 369881 196676 200400 -1 9029
9031 0 373540 197434 200920 -1 8881
9032 0 373470 197498 200840 -1 9031
9033 0 373440 197538 200800 -1 9032
9034 0 373520 197618 200760 -1 9033
9035 0 373532 197622 200720 -1 9034
9036 0 382978 184034 210960 -1 4712
9037 0 383098 184034 211120 -1 9036
9038 0 383134 184078 211240 -1 9037
9039 0 383202 184134 211280 -1 9038
9040 0 382912 184772 211320 -1 9039
9041 0 382716 185000 211320 -1 9040
9042 0 382696 185008 211360 -1 9041
9043 0 383458 179402 212880 -1 4424
9044 0 383330 177998 213200 -1 4420
9045 0 383330 177998 213320 -1 9044
9046 0 383334 177998 213400 -1 9045
9047 0 384226 173160 213760 -1 4408
9048 0 384210 173130 213720 -1 9047
9049 0 384194 173100 213680 -1 9048
9050 0 384169 173146.5 213640 -1 9049
9051 0 384144 173193 213600 -1 9050
9052 0 384362 172393 213680 -1 9049
9053 0 384382 172453 213600 -1 9052
9054 0 384418 172421 213560 -1 9053
9055 0 383452 173606 213720 -1 9048
9056 0 383222 173688 213680 -1 9055
9057 0 383096 173710 213600 -1 9056
9058 0 382826 173908 213520 -1 9057
9059 0 382764 173950 213480 -1 9058
9060 0 382734 174016 213440 -1 9059
9061 0 384574 171508 213760 -1 4406
9062 0 384582 171452 213560 -1 9061
9063 0 384574 171528 213400 -1 9062
9064 0 384654 171656 213240 -1 9063
9065 0 384662 171968 213080 -1 9064
9066 0 384614 172040 212920 -1 9065
9067 0 384518 172092 212760 -1 9066
9068 0 384410 172068 212600 -1 9067
9069 0 384334 172120 212440 -1 9068
9070 0 384266 172072 212280 -1 9069
9071 0 384322 172136 212120 -1 9070
9072 0 384174 172112 211960 -1 9071
9073 0 384033 172115 211840 -1 9072
9074 0 383986 172116 211800 -1 9073
9075 0 383918 172072 211680 -1 9074
9076 0 383846 172020 211480 -1 9075
9077 0 383790 172020 211320 -1 9076
9078 0 383746 171988 211160 -1 9077
9079 0 383650 171868 211000 -1 9078
9080 0 383558 171708 210800 -1 9079
9081 0 383622 171440 210640 -1 9080
9082 0 383638 171260 210480 -1 9081
9083 0 383642 170984 210320 -1 9082
9084 0 383602 170760 210160 -1 9083
9085 0 383446 170624 210000 -1 9084
9086 0 383342 170404 209880 -1 9085
9087 0 383334 170172 209760 -1 9086
9088 0 383274 169758 209680 -1 9087
9089 0 383334 169230 209600 -1 9088
9090 0 383376 169137 209760 -1 9089
9091 0 383460 169053 209960 -1 9090
9092 0 383410 169075 210080 -1 9091
9093 0 383424 168381 209760 -1 9090
9094 0 383364 168173 209600 -1 9093
9095 0 383408 167993 209440 -1 9094
9096 0 383402 167943 209360 -1 9095
9097 0 383378 167799 209280 -1 9096
9098 0 383344 167437 209280 -1 9097
9099 0 383358 167483 209240 -1 9098
9100 0 383322 167459 209160 -1 9099
9101 0 383254 167419 209080 -1 9100
9102 0 383184 167469 209000 -1 9101
9103 0 383434 167535 208920 -1 9102
9104 0 383440 167505 208840 -1 9103
9105 0 383478 167467 208800 -1 9104
9106 0 383526 167459 208760 -1 9105
9107 0 383528 167457 208720 -1 9106
9108 0 383500 167457 208600 -1 9107
9109 0 383608 167369 208560 -1 9108
9110 0 383626 167347 208520 -1 9109
9111 0 383294 169240 209520 -1 9089
9112 0 383254 169250 209440 -1 9111
9113 0 383266 169246 209400 -1 9112
9114 0 383274 169250 209280 -1 9113
9115 0 383314 169278 209160 -1 9114
9116 0 383930 169158 209120 -1 9115
9117 0 382606 168942 209520 -1 9111
9118 0 381970 168382 209480 -1 9117
9119 0 381906 168320 209440 -1 9118
9120 0 382030 167912 209440 -1 9119
9121 0 382170 167652 209480 -1 9120
9122 0 382154 167676 209360 -1 9121
9123 0 382008 167530 209400 -1 9122
9124 0 381982 167468 209320 -1 9123
9125 0 381952 167450 209280 -1 9124
9126 0 381920 167362 209240 -1 9125
9127 0 381880 167294 209200 -1 9126
9128 0 381814 167212 209120 -1 9127
9129 0 381684 166934 209080 -1 9128
9130 0 381682 166652 209080 -1 9129
9131 0 381716 166582 209120 -1 9130
9132 0 381744 166522 209160 -1 9131
9133 0 381780 166526 209200 -1 9132
9134 0 381820 166506 209240 -1 9133
9135 0 381882 168348 209360 -1 9119
9136 0 381378 168452 209240 -1 9135
9137 0 381138 168424 209320 -1 9136
9138 0 380842 168296 209480 -1 9137
9139 0 380494 168308 209600 -1 9138
9140 0 380198 168320 209720 -1 9139
9141 0 379862 168392 209800 -1 9140
9142 0 379302 168462 209880 -1 9141
9143 0 379002 168434 209800 -1 9142
9144 0 378854 168330 209680 -1 9143
9145 0 378442 168134 209720 -1 9144
9146 0 378150 167890 209640 -1 9145
9147 0 378066 167904 209520 -1 9146
9148 0 377750 167912 209480 -1 9147
9149 0 377738 168184 209560 -1 9148
9150 0 377706 168308 209640 -1 9149
9151 0 377706 168380 209720 -1 9150
9152 0 377510 167844 209400 -1 9148
9153 0 377142 167620 209320 -1 9152
9154 0 377006 167472 209200 -1 9153
9155 0 376946 167304 209080 -1 9154
9156 0 376886 167180 209000 -1 9155
9157 0 376786 167092 208920 -1 9156
9158 0 376742 166968 208800 -1 9157
9159 0 376738 166808 208680 -1 9158
9160 0 376642 166550 208600 -1 9159
9161 0 376562 166274 208520 -1 9160
9162 0 376546 166182 208440 -1 9161
9163 0 376462 165994 208360 -1 9162
9164 0 376486 165826 208280 -1 9163
9165 0 376594 165506 208160 -1 9164
9166 0 376454 165238 208240 -1 9165
9167 0 376430 165198 208320 -1 9166
9168 0 376342 164934 208240 -1 9167
9169 0 376318 164710 208160 -1 9168
9170 0 376286 164618 208120 -1 9169
9171 0 376482 164264 208040 -1 9170
9172 0 376370 163824 208000 -1 9171
9173 0 376790 163098 208040 -1 9172
9174 0 376510 162138 208000 -1 9173
9175 0 376410 161926 207960 -1 9174
9176 0 376458 161488 208080 -1 9175
9177 0 376418 161176 208160 -1 9176
9178 0 376400 160936 208160 -1 9177
9179 0 376400 160872 208120 -1 9178
9180 0 376366 160802 208080 -1 9179
9181 0 376326 160722 208040 -1 9180
9182 0 376252 160624 208000 -1 9181
9183 0 376234 160570 207960 -1 9182
9184 0 376204 160440 207880 -1 9183
9185 0 376196 160380 207800 -1 9184
9186 0 376182 160342 207720 -1 9185
9187 0 376170 160334 207680 -1 9186
9188 0 376116 160324 207640 -1 9187
9189 0 376176 160608 207640 -1 9188
9190 0 376188 160620 207600 -1 9189
9191 0 376176 160718 207560 -1 9190
9192 0 376172 160864 207520 -1 9191
9193 0 376144 160868 207480 -1 9192
9194 0 376100 160852 207440 -1 9193
9195 0 376068 160886 207400 -1 9194
9196 0 376000 160924 207360 -1 9195
9197 0 375988 160948 207320 -1 9196
9198 0 375944 160990 207280 -1 9197
9199 0 375896 161078 207240 -1 9198
9200 0 375900 161090 207200 -1 9199
9201 0 375884 161066 207160 -1 9200
9202 0 375864 161054 207120 -1 9201
9203 0 376038 160206 207600 -1 9188
9204 0 376010 160140 207560 -1 9203
9205 0 375914 159996 207520 -1 9204
9206 0 375854 159926 207480 -1 9205
9207 0 375774 159766 207400 -1 9206
9208 0 375734 159566 207320 -1 9207
9209 0 375742 159464 207240 -1 9208
9210 0 375762 159192 207160 -1 9209
9211 0 376338 161096 208320 -1 9177
9212 0 376370 160968 208480 -1 9211
9213 0 376230 160624 208560 -1 9212
9214 0 376162 160748 208680 -1 9213
9215 0 376498 159718 208720 -1 9214
9216 0 376454 159026 208680 -1 9215
9217 0 376530 158780 208600 -1 9216
9218 0 376506 158536 208520 -1 9217
9219 0 376450 158280 208440 -1 9218
9220 0 376522 158020 208400 -1 9219
9221 0 376570 157674 208320 -1 9220
9222 0 376646 157350 208240 -1 9221
9223 0 376622 157190 208160 -1 9222
9224 0 376610 157010 208080 -1 9223
9225 0 376586 156802 208000 -1 9224
9226 0 376538 156670 207960 -1 9225
9227 0 376482 156456 207880 -1 9226
9228 0 376398 156264 207800 -1 9227
9229 0 376346 155948 207720 -1 9228
9230 0 376318 155588 207680 -1 9229
9231 0 376290 155236 207640 -1 9230
9232 0 376298 154800 207560 -1 9231
9233 0 376542 153830 207600 -1 9232
9234 0 376966 152720 207560 -1 9233
9235 0 377098 152280 207480 -1 9234
9236 0 377354 151674 207400 -1 9235
9237 0 377350 151158 207360 -1 9236
9238 0 377366 150662 207280 -1 9237
9239 0 377366 150468 207200 -1 9238
9240 0 377362 150312 207120 -1 9239
9241 0 377430 149992 207040 -1 9240
9242 0 377462 149896 206960 -1 9241
9243 0 377470 149852 206920 -1 9242
9244 0 377486 149764 206840 -1 9243
9245 0 377602 149444 206680 -1 9244
9246 0 377550 149342 206560 -1 9245
9247 0 377646 149302 206440 -1 9246
9248 0 378014 149190 206320 -1 9247
9249 0 378154 149238 206240 -1 9248
9250 0 378458 149206 206120 -1 9249
9251 0 378522 149270 206000 -1 9250
9252 0 378742 149160 205800 -1 9251
9253 0 376074 160962 208760 -1 9214
9254 0 376006 161188 208840 -1 9253
9255 0 375830 161478 208880 -1 9254
9256 0 375742 162694 208880 -1 9255
9257 0 375834 163000 208920 -1 9256
9258 0 376054 163380 209000 -1 9257
9259 0 376130 163428 209160 -1 9258
9260 0 376160 163530 209280 -1 9259
9261 0 375786 164352 209280 -1 9260
9262 0 376322 161954 207880 -1 9175
9263 0 376178 161926 207800 -1 9262
9264 0 376090 161882 207720 -1 9263
9265 0 378805.34 168394.67 209560 -1 9144
9266 0 378792 168460 209520 -1 9265
9267 0 378781 168537 209480 -1 9266
9268 0 378802 168560 209440 -1 9267
9269 0 378823 168641 209400 -1 9268
9270 0 378798 168612 209320 -1 9269
9271 0 378785 168735 209280 -1 9270
9272 0 378556 169018 209200 -1 9271
9273 0 378555 169243 209200 -1 9272
9274 0 378662 169362 209200 -1 9273
9275 0 383334 170692 209880 -1 9085
9276 0 383278 170776 209760 -1 9275
9277 0 383206 170888 209640 -1 9276
9278 0 383074 170956 209520 -1 9277
9279 0 383042 171083 209480 -1 9278
9280 0 383010 171210 209440 -1 9279
9281 0 382982 171366 209320 -1 9280
9282 0 383122 171422 209040 -1 9281
9283 0 383258 171566 208920 -1 9282
9284 0 383298 171642 208880 -1 9283
9285 0 383386 171830 208920 -1 9284
9286 0 383498 171894 209000 -1 9285
9287 0 383718 171994 209120 -1 9286
9288 0 383750 172138 209160 -1 9287
9289 0 383814 172386 209080 -1 9288
9290 0 383822 172482 208800 -1 9289
9291 0 383830 172608 208640 -1 9290
9292 0 383254 170789 209480 -1 9279
9293 0 383306 170797 209400 -1 9292
9294 0 383330 170745 209360 -1 9293
9295 0 383330 170741 209280 -1 9294
9296 0 383266 170673 209160 -1 9295
9297 0 383254 170659 209120 -1 9296
9298 0 383230 170631 209040 -1 9297
9299 0 383194 170607 208920 -1 9298
9300 0 383182 170583 208800 -1 9299
9301 0 382950 170623 208680 -1 9300
9302 0 382962 170611 208640 -1 9301
9303 0 384948 167578 213000 -1 4394
9304 0 385156 167542 212880 -1 9303
9305 0 385168 167638 212760 -1 9304
9306 0 385158 167552 212720 -1 9305
9307 0 385222 167532 212680 -1 9306
9308 0 385274 167608 212640 -1 9307
9309 0 385288 167618 212600 -1 9308
9310 0 385326 167576 212520 -1 9309
9311 0 385286 167568 212440 -1 9310
9312 0 385320 167566 212360 -1 9311
9313 0 385284 167502 212240 -1 9312
9314 0 385276 167538 212200 -1 9313
9315 0 385214 167420 212160 -1 9314
9316 0 386150 167080 212160 -1 9315
9317 0 386412 166946 212120 -1 9316
9318 0 386770 166904 212120 -1 9317
9319 0 386914 166972 212080 -1 9318
9320 0 386978 166960 212040 -1 9319
9321 0 386950 166900 211960 -1 9320
9322 0 386958 166904 211880 -1 9321
9323 0 385138 167476 212120 -1 9315
9324 0 384952 167530 212040 -1 9323
9325 0 384882 167508 211800 -1 9324
9326 0 384836 167518 211640 -1 9325
9327 0 384730 167592 211520 -1 9326
9328 0 384592 167682 211400 -1 9327
9329 0 384508 167762 211280 -1 9328
9330 0 384638 165540 212600 -1 4388
9331 0 384950 165614 212560 -1 9330
9332 0 385130 165658 212440 -1 9331
9333 0 385502 165646 212360 -1 9332
9334 0 385742 165938 212400 -1 9333
9335 0 386062 166298 212440 -1 9334
9336 0 386152 166442 212480 -1 9335
9337 0 386242 166586 212520 -1 9336
9338 0 386398 166738.03 212640 -1 9337
9339 0 386616 166800 212680 -1 9338
9340 0 386826 166726 212720 -1 9339
9341 0 386936 166944 212720 -1 9340
9342 0 386898 167110 212760 -1 9341
9343 0 386796 167000 212800 -1 9342
9344 0 386750 167022 212840 -1 9343
9345 0 386688 167048 212880 -1 9344
9346 0 386758 167246 212960 -1 9345
9347 0 386804 167448 213000 -1 9346
9348 0 386846 167518 213040 -1 9347
9349 0 386900 167648 213120 -1 9348
9350 0 386992 167968 213200 -1 9349
9351 0 386954 168034 213240 -1 9350
9352 0 386810 168330 213320 -1 9351
9353 0 386902 168494 213360 -1 9352
9354 0 387028 168604 213400 -1 9353
9355 0 387016 168744 213440 -1 9354
9356 0 386902 168838 213480 -1 9355
9357 0 386900 168940 213520 -1 9356
9358 0 387026 169190 213520 -1 9357
9359 0 387040 169284 213480 -1 9358
9360 0 387046 169394 213440 -1 9359
9361 0 387034 169454 213400 -1 9360
9362 0 387054 169562 213360 -1 9361
9363 0 387056 169600 213320 -1 9362
9364 0 387050 169626 213280 -1 9363
9365 0 387066 169662 213240 -1 9364
9366 0 387038 169706 213200 -1 9365
9367 0 387056 169816 213160 -1 9366
9368 0 387100 169876 213200 -1 9367
9369 0 387132 169980 213280 -1 9368
9370 0 387066 170266 213360 -1 9369
9371 0 387220 170492 213360 -1 9370
9372 0 387282 170646 213400 -1 9371
9373 0 387258 170926 213440 -1 9372
9374 0 387226 171070 213480 -1 9373
9375 0 387296 171184 213520 -1 9374
9376 0 387354 171334 213560 -1 9375
9377 0 387374 171378 213600 -1 9376
9378 0 387374 171466 213640 -1 9377
9379 0 387364 171804 213680 -1 9378
9380 0 387286 171930 213760 -1 9379
9381 0 387230 172098 213840 -1 9380
9382 0 387216 172248 213880 -1 9381
9383 0 387198 172414 213920 -1 9382
9384 0 387268 172568 213960 -1 9383
9385 0 387290 172658 214040 -1 9384
9386 0 387310 172770 214120 -1 9385
9387 0 387254 172950 214240 -1 9386
9388 0 387240 173124 214280 -1 9387
9389 0 387246 173222 214320 -1 9388
9390 0 386771.34 147980.67 205640 -1 4309
9391 0 386499.34 147932.67 205520 -1 9390
9392 0 386271 147711 205400 -1 9391
9393 0 386123 147575 205280 -1 9392
9394 0 386019 147547 205120 -1 9393
9395 0 385931 147711 205000 -1 9394
9396 0 385963 147751 204880 -1 9395
9397 0 385543 147707 204840 -1 9396
9398 0 385359 147587 204800 -1 9397
9399 0 385215 147603 204680 -1 9398
9400 0 384959 147553 204600 -1 9399
9401 0 384863 147553 204480 -1 9400
9402 0 384831 147581 204360 -1 9401
9403 0 384783 147521 204200 -1 9402
9404 0 384663 147453 204080 -1 9403
9405 0 384499 147393 203960 -1 9404
9406 0 384167 147309 203840 -1 9405
9407 0 384035 147233 203720 -1 9406
9408 0 384063 147093 203600 -1 9407
9409 0 384215 146809 203480 -1 9408
9410 0 384195 146385 203360 -1 9409
9411 0 384159 146131 203280 -1 9410
9412 0 384075 145839 203120 -1 9411
9413 0 384135 145655 203000 -1 9412
9414 0 384119 145503 202920 -1 9413
9415 0 384111 145331 202880 -1 9414
9416 0 384091 145235 202800 -1 9415
9417 0 384103 145183 202680 -1 9416
9418 0 384107 145155 202560 -1 9417
9419 0 384079 145019 202600 -1 9417
9420 0 383935 144915 202560 -1 9419
9421 0 383935 144789 202440 -1 9420
9422 0 383955 144729 202320 -1 9421
9423 0 384085 144747 202280 -1 9422
9424 0 384121 144699 202240 -1 9423
9425 0 384217 144647 202200 -1 9424
9426 0 384197 144471 202160 -1 9425
9427 0 384235 144513 202080 -1 9426
9428 0 384287 144485 202000 -1 9427
9429 0 384391 144445 201880 -1 9428
9430 0 384455 144413 201840 -1 9429
9431 0 384412 144422 201800 -1 9430
9432 0 384436 144408 201760 -1 9431
9433 0 384464 144380 201720 -1 9432
9434 0 384478 144340 201680 -1 9433
9435 0 384517 144307 201600 -1 9434
9436 0 384541 144217 201520 -1 9435
9437 0 384587 144207 201440 -1 9436
9438 0 384606 144090 201440 -1 9437
9439 0 384600 143684 201360 -1 9438
9440 0 384486 143528 201360 -1 9439
9441 0 384417 143151 201320 -1 9440
9442 0 384455 143033 201280 -1 9441
9443 0 384541 142895 201240 -1 9442
9444 0 384581 142711 201200 -1 9443
9445 0 384617 142571 201160 -1 9444
9446 0 384657 142439 201120 -1 9445
9447 0 384717 142339 201080 -1 9446
9448 0 384785 142259 201040 -1 9447
9449 0 384987 142237 201000 -1 9448
9450 0 385131 142213 200960 -1 9449
9451 0 385219 142245 200920 -1 9450
9452 0 385267 142281 200880 -1 9451
9453 0 385367 142281 200840 -1 9452
9454 0 385415 142293 200800 -1 9453
9455 0 385495 142305 200760 -1 9454
9456 0 385579 142301 200720 -1 9455
9457 0 385635 142277 200680 -1 9456
9458 0 385715 142277 200640 -1 9457
9459 0 385743 142265 200600 -1 9458
9460 0 385769 142271 200560 -1 9459
9461 0 385895 142221 200520 -1 9460
9462 0 385905 142143 200480 -1 9461
9463 0 386007 141765 200400 -1 9462
9464 0 385997 141643 200360 -1 9463
9465 0 385897 141487 200280 -1 9464
9466 0 383511 147441 203600 -1 9408
9467 0 383247 148135 203600 -1 9466
9468 0 383275 148163 203480 -1 9467
9469 0 383619 148911 203480 -1 9468
9470 0 383659 148959 203440 -1 9469
9471 0 383733 148989 203400 -1 9470
9472 0 383255 148127 203760 -1 9467
9473 0 382527 148671 203800 -1 9472
9474 0 382435 148859 203920 -1 9473
9475 0 382303 149023 203960 -1 9474
9476 0 382235 149147 204040 -1 9475
9477 0 382015 149359 204120 -1 9476
9478 0 381903 149349 204200 -1 9477
9479 0 381895 149381 204320 -1 9478
9480 0 381903 149497 204400 -1 9479
9481 0 381911 149577 204480 -1 9480
9482 0 381983 149629 204560 -1 9481
9483 0 381979 149653 204600 -1 9482
9484 0 381965 149699 204640 -1 9483
9485 0 382001 149743 204720 -1 9484
9486 0 381941 149999 204800 -1 9485
9487 0 381907 150113 204880 -1 9486
9488 0 381759 150217 204960 -1 9487
9489 0 381717 150415 205000 -1 9488
9490 0 381725 150447 205040 -1 9489
9491 0 381959 149573 204160 -1 9477
9492 0 381863 149737 204240 -1 9491
9493 0 381707 149957 204320 -1 9492
9494 0 381591 150317 204400 -1 9493
9495 0 381503 150463 204480 -1 9494
9496 0 381523 150563 204640 -1 9495
9497 0 381459 150771 204760 -1 9496
9498 0 381459 150935 204880 -1 9497
9499 0 381423 151099 205000 -1 9498
9500 0 381395 151159 205040 -1 9499
9501 0 381413 151217 205120 -1 9500
9502 0 381365 151345 205240 -1 9501
9503 0 381311 151427 205320 -1 9502
9504 0 381389 151545 205360 -1 9503
9505 0 381459 151787 205440 -1 9504
9506 0 381531 152027 205520 -1 9505
9507 0 381553 152141 205560 -1 9506
9508 0 381565 152289 205600 -1 9507
9509 0 381609 152381 205640 -1 9508
9510 0 381625 152473 205680 -1 9509
9511 0 381641 152577 205720 -1 9510
9512 0 381615 152667 205760 -1 9511
9513 0 381569 152757 205800 -1 9512
9514 0 381517 152833 205880 -1 9513
9515 0 381389 152905 205920 -1 9514
9516 0 381207 153331 205960 -1 9515
9517 0 381345 153545 206000 -1 9516
9518 0 381327 153555 206080 -1 9517
9519 0 381313 153581 206120 -1 9518
9520 0 381203 153799 206160 -1 9519
9521 0 381073 153785 206240 -1 9520
9522 0 380996 153707 206280 -1 9521
9523 0 380918 153713 206320 -1 9522
9524 0 380825 153721 206360 -1 9523
9525 0 380738 153699 206400 -1 9524
9526 0 380599 153773 206440 -1 9525
9527 0 380466 153845 206480 -1 9526
9528 0 380405 153937 206520 -1 9527
9529 0 380377 154007 206560 -1 9528
9530 0 380321 154115 206600 -1 9529
9531 0 380206 154375 206640 -1 9530
9532 0 380126 154675 206680 -1 9531
9533 0 380026 155271 206720 -1 9532
9534 0 379990 155599 206760 -1 9533
9535 0 379954 155967 206840 -1 9534
9536 0 379994 156279 206920 -1 9535
9537 0 379954 156735 207080 -1 9536
9538 0 379962 157071 207200 -1 9537
9539 0 380006 157175 207240 -1 9538
9540 0 379986 157243 207280 -1 9539
9541 0 379998 157275 207320 -1 9540
9542 0 386535 148067 204840 -1 9396
9543 0 387003 148675 204800 -1 9542
9544 0 386979 148699 204880 -1 9543
9545 0 386947 148799 204960 -1 9544
9546 0 386947 148679 204680 -1 9543
9547 0 386951 148675 204560 -1 9546
9548 0 386951 148675 204440 -1 9547
9549 0 387079 148595 204320 -1 9548
9550 0 387183 148569 204200 -1 9549
9551 0 387275 148553 204040 -1 9550
9552 0 387371 148545 203920 -1 9551
9553 0 387355 148445 203800 -1 9552
9554 0 387383 148449 203760 -1 9553
9555 0 387443 148461 203600 -1 9554
9556 0 387475 148421 203440 -1 9555
9557 0 387583 148461 203280 -1 9556
9558 0 387651 148485 203120 -1 9557
9559 0 387811 148501 203000 -1 9558
9560 0 387987 148589 202840 -1 9559
9561 0 388023 148581 202680 -1 9560
9562 0 387979 148553 202520 -1 9561
9563 0 388007 148513 202360 -1 9562
9564 0 388007 148473 202200 -1 9563
9565 0 388027 148349 202040 -1 9564
9566 0 388071 148193 201880 -1 9565
9567 0 388139 148081 201760 -1 9566
9568 0 388203 147909 201640 -1 9567
9569 0 388207 147781 201520 -1 9568
9570 0 388231 147641 201400 -1 9569
9571 0 388143 147505 201280 -1 9570
9572 0 388155 147309 201160 -1 9571
9573 0 388155 147167 201080 -1 9572
9574 0 388151 147071 201000 -1 9573
9575 0 388323 147159 200840 -1 9574
9576 0 388511 147231 200680 -1 9575
9577 0 388639 147195 200560 -1 9576
9578 0 388583 147107 200480 -1 9577
9579 0 388409 146609 200480 -1 9578
9580 0 388441 146573 200560 -1 9579
9581 0 388417 146517 200600 -1 9580
9582 0 388245 146373 200680 -1 9581
9583 0 388471 146667 200360 -1 9578
9584 0 388355 146127 200280 -1 9583
9585 0 388619 145505 200200 -1 9584
9586 0 388583 145369 200160 -1 9585
9587 0 388419 145121 200080 -1 9586
9588 0 388303 144913 199960 -1 9587
9589 0 388307 144921 199920 -1 9588
9590 0 388395 144983 199800 -1 9589
9591 0 388399 144975 199680 -1 9590
9592 0 388535 144975 199520 -1 9591
9593 0 389055 144831 199440 -1 9592
9594 0 389099 144739 199280 -1 9593
9595 0 389135 144627 199120 -1 9594
9596 0 389183 144455 198960 -1 9595
9597 0 389179 144275 198840 -1 9596
9598 0 389207 144075 198720 -1 9597
9599 0 389247 143919 198640 -1 9598
9600 0 389219 143843 198520 -1 9599
9601 0 389259 143747 198400 -1 9600
9602 0 389275 143643 198280 -1 9601
9603 0 389279 143451 198160 -1 9602
9604 0 389339 143291 198080 -1 9603
9605 0 389255 143189 197960 -1 9604
9606 0 389403 143041 197840 -1 9605
9607 0 389531 142833 197800 -1 9606
9608 0 389655 142713 197680 -1 9607
9609 0 389671 142565 197600 -1 9608
9610 0 389739 142509 197520 -1 9609
9611 0 389771 142481 197440 -1 9610
9612 0 389819 142409 197320 -1 9611
9613 0 389803 142329 197160 -1 9612
9614 0 389699 142281 197040 -1 9613
9615 0 389731 142213 197000 -1 9614
9616 0 389527 141857 197000 -1 9615
9617 0 389263 141777 196960 -1 9616
9618 0 388999 141745 196920 -1 9617
9619 0 388775 141573 196880 -1 9618
9620 0 388687 141517 196800 -1 9619
9621 0 388555 141429 196720 -1 9620
9622 0 388323 141151 196640 -1 9621
9623 0 388403 140943 196600 -1 9622
9624 0 388463 140839 196480 -1 9623
9625 0 388415 140795 196320 -1 9624
9626 0 388439 140627 196200 -1 9625
9627 0 388407 140547 196120 -1 9626
9628 0 388395 140427 195960 -1 9627
9629 0 388455 140175 195840 -1 9628
9630 0 388475 140087 195720 -1 9629
9631 0 388547 139891 195600 -1 9630
9632 0 388679 139591 195520 -1 9631
9633 0 388905 139381 195480 -1 9632
9634 0 388975 139287 195440 -1 9633
9635 0 389067 139171 195400 -1 9634
9636 0 389073 139025 195360 -1 9635
9637 0 389141 138937 195280 -1 9636
9638 0 389183 138867 195240 -1 9637
9639 0 389135 138467 195200 -1 9638
9640 0 389213 138293 195120 -1 9639
9641 0 389225 138193 195080 -1 9640
9642 0 389153 137869 195120 -1 9641
9643 0 389071 137811 195160 -1 9642
9644 0 388877 145607 200360 -1 9585
9645 0 388901 145695 200480 -1 9644
9646 0 388024 144642 204960 -1 4299
9647 0 388108 144770 204920 -1 9646
9648 0 388144 144826 204840 -1 9647
9649 0 388192 144882 204680 -1 9648
9650 0 388252 144870 204560 -1 9649
9651 0 388408 144834 204400 -1 9650
9652 0 388374 144864 204320 -1 9651
9653 0 388344 144854 204200 -1 9652
9654 0 388294 144848 204160 -1 9653
9655 0 388248 144806 204120 -1 9654
9656 0 388184 144718 204040 -1 9655
9657 0 388156 144658 204000 -1 9656
9658 0 388092 144630 203920 -1 9657
9659 0 388340 144746 204120 -1 9655
9660 0 388368 144666 204040 -1 9659
9661 0 388364 144678 204000 -1 9660
9662 0 388364 144690 203960 -1 9661
9663 0 388372 144714 203920 -1 9662
9664 0 388352 144778 203880 -1 9663
9665 0 405832.66 121785.336 189600 -1 4133
9666 0 405872.66 121785.336 189680 -1 9665
9667 0 405891 121795 189760 -1 9666
9668 0 405959 121783 189880 -1 9667
9669 0 405973 121825 190000 -1 9668
9670 0 406011 121863 190080 -1 9669
9671 0 406011 121867 190160 -1 9670
9672 0 406067 121843 190280 -1 9671
9673 0 405977 121957 190320 -1 9672
9674 0 405955 122091 190440 -1 9673
9675 0 406001 122077 190520 -1 9674
9676 0 406023 122067 190560 -1 9675
9677 0 406043 121991 190600 -1 9676
9678 0 406061 121921 190680 -1 9677
9679 0 406101 121613 190720 -1 9678
9680 0 406069 121937 190760 -1 9679
9681 0 405977 122009 190840 -1 9680
9682 0 405941 122029 190800 -1 9681
9683 0 405933 122037 190760 -1 9682
9684 0 405949 121725 190720 -1 9683
9685 0 405917 122021 190680 -1 9684
9686 0 405925 121997 190640 -1 9685
9687 0 405901 121977 190600 -1 9686
9688 0 405805 121985 190560 -1 9687
9689 0 405735 122083 190600 -1 9688
9690 0 405701 122229 190640 -1 9689
9691 0 405637 122333 190680 -1 9690
9692 0 405667 122291 190720 -1 9691
9693 0 405649 122669 190680 -1 9692
9694 0 406149 121721 190320 -1 9672
9695 0 406189 121733 190400 -1 9694
9696 0 406215 121743 190520 -1 9695
9697 0 406261 121633 190600 -1 9696
9698 0 406271 121683 190640 -1 9697
9699 0 406253 121777 190680 -1 9698
9700 0 406263 121523 190720 -1 9699
9701 0 406239 121867 190760 -1 9700
9702 0 406243 121871 190800 -1 9701
9703 0 406243 121911 190840 -1 9702
9704 0 406283 121955 190880 -1 9703
9705 0 406339 121939 190920 -1 9704
9706 0 406395 121987 190960 -1 9705
9707 0 406453 122049 191040 -1 9706
9708 0 406537 122113 191120 -1 9707
9709 0 406795 122083 191160 -1 9708
9710 0 406497 121581 190600 -1 9697
9711 0 406501 121553 190560 -1 9710
9712 0 406605 121501 190480 -1 9711
9713 0 406709 121473 190400 -1 9712
9714 0 406701 121465 190360 -1 9713
9715 0 406709 121465 190320 -1 9714
9716 0 411938 119524 186440 -1 3933
9717 0 411978 119528 186320 -1 9716
9718 0 412002 119412 186160 -1 9717
9719 0 411958 119344 186080 -1 9718
9720 0 411882 119372 186000 -1 9719
9721 0 411806 119352 185880 -1 9720
9722 0 411484 119598 185840 -1 9721
9723 0 411172 119642 185840 -1 9722
9724 0 411094 119624 185760 -1 9723
9725 0 410998 119652 185720 -1 9724
9726 0 410876 119642 185680 -1 9725
9727 0 410832 119574 185640 -1 9726
9728 0 410814 119544 185560 -1 9727
9729 0 410786 119576 185480 -1 9728
9730 0 410754 119592 185440 -1 9729
9731 0 410712 119606 185400 -1 9730
9732 0 410786 119508 185280 -1 9731
9733 0 410762 119440 185200 -1 9732
9734 0 410674 119328 185040 -1 9733
9735 0 410656 119202 184920 -1 9734
9736 0 410666 119100 184840 -1 9735
9737 0 410652 118970 184720 -1 9736
9738 0 410616 118738 184520 -1 9737
9739 0 410642 118632 184440 -1 9738
9740 0 410688 118538 184360 -1 9739
9741 0 410686 118372 184280 -1 9740
9742 0 410722 118312 184240 -1 9741
9743 0 410752 118226 184120 -1 9742
9744 0 411664 119330 185920 -1 9721
9745 0 411596 119318 186000 -1 9744
9746 0 416994 117720 186960 -1 3928
9747 0 417034 117636 187120 -1 9746
9748 0 417062 117652 187280 -1 9747
9749 0 417050 117664 187440 -1 9748
9750 0 417058 117796 187600 -1 9749
9751 0 417022 118084 187760 -1 9750
9752 0 417030 118228 187880 -1 9751
9753 0 417078 118336 188000 -1 9752
9754 0 416974 118392 188120 -1 9753
9755 0 417046 118564 188200 -1 9754
9756 0 417034 118614 188320 -1 9755
9757 0 417022 118642 188440 -1 9756
9758 0 416994 118682 188560 -1 9757
9759 0 416894 118790 188720 -1 9758
9760 0 416838 118922 188840 -1 9759
9761 0 416762 119038 188920 -1 9760
9762 0 416686 119118 189000 -1 9761
9763 0 416606 119322 189080 -1 9762
9764 0 416568 119448 189160 -1 9763
9765 0 416478 119634 189280 -1 9764
9766 0 416390 119798 189400 -1 9765
9767 0 416326 119974 189480 -1 9766
9768 0 416140 120192 189560 -1 9767
9769 0 416040 120316 189640 -1 9768
9770 0 415866 120546 189760 -1 9769
9771 0 415526 120822 189880 -1 9770
9772 0 415286 121018 190000 -1 9771
9773 0 414708 121428 190120 -1 9772
9774 0 414334 122006 190200 -1 9773
9775 0 413976 122472 190240 -1 9774
9776 0 413546 122910 190320 -1 9775
9777 0 413495 122957 190360 -1 9776
9778 0 412828 123708 190400 -1 9777
9779 0 412634 123910 190480 -1 9778
9780 0 412418 124166 190560 -1 9779
9781 0 412276 124420 190640 -1 9780
9782 0 412102 124710 190760 -1 9781
9783 0 411364 125736 190920 -1 9782
9784 0 410866 126042 191000 -1 9783
9785 0 410548 126280 191080 -1 9784
9786 0 410160 126536 191160 -1 9785
9787 0 410082 126586 191240 -1 9786
9788 0 409718 126678 191360 -1 9787
9789 0 409358 126946 191440 -1 9788
9790 0 409168 127136 191560 -1 9789
9791 0 408980 127360 191680 -1 9790
9792 0 408778 127610 191800 -1 9791
9793 0 408612 127792 191920 -1 9792
9794 0 408452 127956 192040 -1 9793
9795 0 408254 128126 192160 -1 9794
9796 0 408010 128314 192280 -1 9795
9797 0 407848 128432 192400 -1 9796
9798 0 407648 128588 192520 -1 9797
9799 0 407432 128784 192640 -1 9798
9800 0 407286 128926 192760 -1 9799
9801 0 407066 129042 192920 -1 9800
9802 0 406986 129202 193080 -1 9801
9803 0 406940 129292 193200 -1 9802
9804 0 406900 129400 193320 -1 9803
9805 0 406812 129448 193440 -1 9804
9806 0 406720 129628 193560 -1 9805
9807 0 406518 129986 193680 -1 9806
9808 0 406436 129924 193800 -1 9807
9809 0 406272 130076 193920 -1 9808
9810 0 406116 129992 194040 -1 9809
9811 0 406100 130056 194120 -1 9810
9812 0 406030.66 130104 194200 -1 9811
9813 0 405996 130128 194240 -1 9812
9814 0 405908 130200 194360 -1 9813
9815 0 405854 130364 194400 -1 9814
9816 0 405800 130528 194440 -1 9815
9817 0 405766 131066 194520 -1 9816
9818 0 405744 131200 194680 -1 9817
9819 0 405712 131248 194800 -1 9818
9820 0 405518 131586 194920 -1 9819
9821 0 405310 131974 195040 -1 9820
9822 0 405192 132344 195200 -1 9821
9823 0 405160 132532 195320 -1 9822
9824 0 405060 132772 195480 -1 9823
9825 0 404950 132930 195600 -1 9824
9826 0 404902 133114 195720 -1 9825
9827 0 404880 133452 195840 -1 9826
9828 0 404770 133710 195960 -1 9827
9829 0 404436 134192 196080 -1 9828
9830 0 404098 134298 196160 -1 9829
9831 0 404042 134378 196000 -1 9830
9832 0 404028 134276 195880 -1 9831
9833 0 404082 134238 195800 -1 9832
9834 0 404090 134250 195760 -1 9833
9835 0 404108 134140 195720 -1 9834
9836 0 404148 134088 195680 -1 9835
9837 0 404248 134064 195640 -1 9836
9838 0 404216 134040 195600 -1 9837
9839 0 403958 134362 196280 -1 9830
9840 0 404042 134734 196480 -1 9839
9841 0 404048 134900 196600 -1 9840
9842 0 403916 135100 196760 -1 9841
9843 0 403658 136034 196880 -1 9842
9844 0 403420 136264 196960 -1 9843
9845 0 403114 136714 197040 -1 9844
9846 0 403096 137092 197120 -1 9845
9847 0 403082 137242 197240 -1 9846
9848 0 402840 137636 197360 -1 9847
9849 0 402646 138198 197400 -1 9848
9850 0 402432 138640 197520 -1 9849
9851 0 402359 138757 197560 -1 9850
9852 0 402286 138874 197600 -1 9851
9853 0 402176 139084 197720 -1 9852
9854 0 402126 139210 197800 -1 9853
9855 0 401840 139592 197920 -1 9854
9856 0 401348 139672 197920 -1 9855
9857 0 401110 139370 197920 -1 9856
9858 0 401096 139240 197800 -1 9857
9859 0 401850 139510 198000 -1 9855
9860 0 401902 139498 198080 -1 9859
9861 0 401750 140406 197920 -1 9855
9862 0 401628 140796 198000 -1 9861
9863 0 401576.66 141428.67 198120 -1 9862
9864 0 401768.66 141412.67 198000 -1 9863
9865 0 402064.66 141644.67 197920 -1 9864
9866 0 402148.66 141764.67 197840 -1 9865
9867 0 402092.66 142248.67 197680 -1 9866
9868 0 401987 142247 197520 -1 9867
9869 0 402021 142249 197400 -1 9868
9870 0 402119 142207 197000 -1 9869
9871 0 402189 142133 196880 -1 9870
9872 0 401456 141568 198240 -1 9863
9873 0 401448 141800 198320 -1 9872
9874 0 401266 142126 198440 -1 9873
9875 0 400884 142636 198560 -1 9874
9876 0 400808 142864 198640 -1 9875
9877 0 400528 143376 198760 -1 9876
9878 0 400296 143848 198840 -1 9877
9879 0 400176 144312 199000 -1 9878
9880 0 400044 144564 199120 -1 9879
9881 0 399796 144828 199280 -1 9880
9882 0 399556 145236 199440 -1 9881
9883 0 399260 145556 199600 -1 9882
9884 0 399140 145684 199760 -1 9883
9885 0 399028 145812 199920 -1 9884
9886 0 399076 146332 200120 -1 9885
9887 0 399088 146992 200280 -1 9886
9888 0 398992 147544 200400 -1 9887
9889 0 398888 147968 200600 -1 9888
9890 0 398708 148036 200760 -1 9889
9891 0 398470 148066 200920 -1 9890
9892 0 398302 148062 201080 -1 9891
9893 0 398154 148262 201240 -1 9892
9894 0 398106 148458 201440 -1 9893
9895 0 397790 149394 201720 -1 9894
9896 0 397044 150192 201760 -1 9895
9897 0 396624 150788 201840 -1 9896
9898 0 396650 150898 202000 -1 9897
9899 0 396542 151010 202160 -1 9898
9900 0 396518 151074 202240 -1 9899
9901 0 396082 151682 202400 -1 9900
9902 0 396002 151934 202520 -1 9901
9903 0 396106 151994 202680 -1 9902
9904 0 396202 152094 202880 -1 9903
9905 0 396248 152312 202960 -1 9904
9906 0 396252 152688 203080 -1 9905
9907 0 396168 152912 203240 -1 9906
9908 0 396052 153064 203400 -1 9907
9909 0 395970 153246 203520 -1 9908
9910 0 395642 154190 203640 -1 9909
9911 0 395730 154898 203680 -1 9910
9912 0 395806 154902 203480 -1 9911
9913 0 395814 154866 203400 -1 9912
9914 0 395806 154870 203360 -1 9913
9915 0 395790 154862 203320 -1 9914
9916 0 395858 154842 203200 -1 9915
9917 0 395980 154896 203080 -1 9916
9918 0 396108 155024 203040 -1 9917
9919 0 396214 155014 202920 -1 9918
9920 0 396214 155010 202720 -1 9919
9921 0 396238 155122 202520 -1 9920
9922 0 396400 155176 202400 -1 9921
9923 0 396426 155258 202280 -1 9922
9924 0 396550 155322 202160 -1 9923
9925 0 396658 155330 201960 -1 9924
9926 0 396698 155274 201760 -1 9925
9927 0 396698 155214 201560 -1 9926
9928 0 396810 155162 201400 -1 9927
9929 0 396862 155062 201240 -1 9928
9930 0 396896 154908 201120 -1 9929
9931 0 396956 154872 201000 -1 9930
9932 0 396920 154636 201000 -1 9931
9933 0 396950 154630 200960 -1 9932
9934 0 397112 154608 200880 -1 9933
9935 0 397206 154714 200800 -1 9934
9936 0 397044 155168 200920 -1 9931
9937 0 397090 155326 200840 -1 9936
9938 0 397236 155572 200720 -1 9937
9939 0 397304 155780 200640 -1 9938
9940 0 397698 156298 200560 -1 9939
9941 0 397532 156168 200360 -1 9940
9942 0 397484 155948 200240 -1 9941
9943 0 397522 155386 200240 -1 9942
9944 0 397548 155256 200200 -1 9943
9945 0 397596 155140 200120 -1 9944
9946 0 397518 154834 200080 -1 9945
9947 0 395788 155488 203680 -1 9911
9948 0 395746 155646 203760 -1 9947
9949 0 395686 155886 203880 -1 9948
9950 0 395682 156150 204000 -1 9949
9951 0 395782 156426 204120 -1 9950
9952 0 395880 156976 204200 -1 9951
9953 0 395872 157292 204280 -1 9952
9954 0 395964 157744 204360 -1 9953
9955 0 395930 158210 204480 -1 9954
9956 0 395816 158432 204560 -1 9955
9957 0 395762.66 158464 204640 -1 9956
9958 0 395736 158480 204680 -1 9957
9959 0 395592 158468 204800 -1 9958
9960 0 395596 158500 204880 -1 9959
9961 0 395624 158632 204960 -1 9960
9962 0 395628 158660 205040 -1 9961
9963 0 394964 159348 205040 -1 9962
9964 0 394660 159580 205160 -1 9963
9965 0 393426 160278 205280 -1 9964
9966 0 392640 160476 205160 -1 9965
9967 0 392378 160374 204960 -1 9966
9968 0 392172 160192 204760 -1 9967
9969 0 391830 159990 204600 -1 9968
9970 0 391528 159756 204440 -1 9969
9971 0 390158 159402 204400 -1 9970
9972 0 390156 159248 204200 -1 9971
9973 0 390042 159118 204000 -1 9972
9974 0 390017 159092 203960 -1 9973
9975 0 389851 158986 203840 -1 9974
9976 0 389869 158988 203760 -1 9975
9977 0 390303 159118 203760 -1 9976
9978 0 390379 159114 203640 -1 9977
9979 0 390721 158868 203560 -1 9978
9980 0 390955 158718 203440 -1 9979
9981 0 391365 158848 203400 -1 9980
9982 0 391519 158882 203320 -1 9981
9983 0 391679 158926 203240 -1 9982
9984 0 391777 158884 203160 -1 9983
9985 0 391855 158870 203080 -1 9984
9986 0 391935 158842 203000 -1 9985
9987 0 392241 158896 202920 -1 9986
9988 0 392249 158912 202760 -1 9987
9989 0 392333 158936 202640 -1 9988
9990 0 392347 158942 202560 -1 9989
9991 0 392331 158914 202480 -1 9990
9992 0 392345 158912 202400 -1 9991
9993 0 392155 158898 202320 -1 9992
9994 0 392109 158864 202280 -1 9993
9995 0 392095 158834 202240 -1 9994
9996 0 392029 158796 202200 -1 9995
9997 0 391999 158706 202080 -1 9996
9998 0 392093 158656 202000 -1 9997
9999 0 392145 158652 201920 -1 9998
10000 0 392333 158568 201840 -1 9999
10001 0 392433 158488 201760 -1 10000
10002 0 392733 158472 201680 -1 10001
10003 0 392947 158422 201520 -1 10002
10004 0 393009 158312 201480 -1 10003
10005 0 393053 158272 201440 -1 10004
10006 0 393109 158236 201360 -1 10005
10007 0 393225 158184 201240 -1 10006
10008 0 393259 158190 201160 -1 10007
10009 0 393305 158228 201120 -1 10008
10010 0 389435 158714 203720 -1 9976
10011 0 389281 158548 203640 -1 10010
10012 0 389059 158210 203520 -1 10011
10013 0 388757 157916 203360 -1 10012
10014 0 388663 157826 203200 -1 10013
10015 0 388555 157806 203040 -1 10014
10016 0 388423 157782 202880 -1 10015
10017 0 388249 157780 202760 -1 10016
10018 0 388027 157826 202560 -1 10017
10019 0 387909 157948 202400 -1 10018
10020 0 387821 158056 202240 -1 10019
10021 0 387807 158206 202120 -1 10020
10022 0 387633 158248 201920 -1 10021
10023 0 387687 158342 201760 -1 10022
10024 0 387361 158560 201560 -1 10023
10025 0 387135 159218 201440 -1 10024
10026 0 387101 159248 201320 -1 10025
10027 0 387051 159206 201120 -1 10026
10028 0 387297 159492 200840 -1 10027
10029 0 387515 159926 200640 -1 10028
10030 0 387673 160312 200600 -1 10029
10031 0 387783 160402 200480 -1 10030
10032 0 387747 160342 200320 -1 10031
10033 0 387601 160104 200160 -1 10032
10034 0 387555 159950 200040 -1 10033
10035 0 387583 159954 199880 -1 10034
10036 0 387707 160078 199680 -1 10035
10037 0 387855 160206 199480 -1 10036
10038 0 387951 160314 199320 -1 10037
10039 0 388083 160530 199120 -1 10038
10040 0 387999 160678 198920 -1 10039
10041 0 388015 160738 198760 -1 10040
10042 0 388801 160968 198760 -1 10041
10043 0 389047 161026 198680 -1 10042
10044 0 389399 161110 198600 -1 10043
10045 0 389843 161094 198640 -1 10044
10046 0 389951 161086 198720 -1 10045
10047 0 390409 160868 198840 -1 10046
10048 0 390619 160746 198760 -1 10047
10049 0 390763 160618 198680 -1 10048
10050 0 390859 160442 198560 -1 10049
10051 0 391113 160260 198440 -1 10050
10052 0 391287 160110 198320 -1 10051
10053 0 391409 159940 198240 -1 10052
10054 0 391579 159806 198160 -1 10053
10055 0 391761 159480 198000 -1 10054
10056 0 392051 159022 197960 -1 10055
10057 0 392129 158360 198120 -1 10056
10058 0 392231 158242 198000 -1 10057
10059 0 392165 157728 198000 -1 10058
10060 0 392095 157498 197960 -1 10059
10061 0 391933 157120 198080 -1 10060
10062 0 392035 157110 198200 -1 10061
10063 0 391851 157030 198200 -1 10062
10064 0 391713 157024 198280 -1 10063
10065 0 391653 157124 198320 -1 10064
10066 0 391529 157236 198400 -1 10065
10067 0 391397 157348 198480 -1 10066
10068 0 391361 157376 198560 -1 10067
10069 0 391649 155916 198200 -1 10062
10070 0 391652.34 155791.33 198160 -1 10069
10071 0 391659 155542 198080 -1 10070
10072 0 391677 155412 198000 -1 10071
10073 0 391567 155050 197920 -1 10072
10074 0 391513 154832 197840 -1 10073
10075 0 390959 154426 197880 -1 10074
10076 0 390793 154136 197800 -1 10075
10077 0 390487 153894 197720 -1 10076
10078 0 390361 153556 197800 -1 10077
10079 0 389983 153190 197760 -1 10078
10080 0 389073 152704 197720 -1 10079
10081 0 388883 152538 197600 -1 10080
10082 0 388557 152272 197440 -1 10081
10083 0 388207 151814 197360 -1 10082
10084 0 388189 151644 197240 -1 10083
10085 0 388355 151270 197320 -1 10084
10086 0 387934 150809 197320 -1 10085
10087 0 387868.25 150845.25 197360 -1 10086
10088 0 387831 150781.17 197240 -1 10087
10089 0 391769 155740 198000 -1 10070
10090 0 389387 161010 198680 -1 10044
10091 0 389403 160974 198720 -1 10090
10092 0 389431 160918 198760 -1 10091
10093 0 389417 160912 198840 -1 10092
10094 0 389373 160904 198920 -1 10093
10095 0 389365 160944 199000 -1 10094
10096 0 389341 161020 199080 -1 10095
10097 0 389289 161056 199200 -1 10096
10098 0 389241 161076 199320 -1 10097
10099 0 389195 161082 199400 -1 10098
10100 0 389203 161202 199440 -1 10099
10101 0 389165 161244 199480 -1 10100
10102 0 389171 161282 199520 -1 10101
10103 0 387709 160916 198640 -1 10041
10104 0 386835 161198 198440 -1 10103
10105 0 386057 161276 198320 -1 10104
10106 0 384871 161302 198240 -1 10105
10107 0 384267 161366 198200 -1 10106
10108 0 383153 161420 198120 -1 10107
10109 0 382011 161402 198120 -1 10108
10110 0 380741 160804 198000 -1 10109
10111 0 380571 160642 197840 -1 10110
10112 0 380501 160400 197720 -1 10111
10113 0 380107 159790 197640 -1 10112
10114 0 379993 159828 197480 -1 10113
10115 0 379907 159966 197360 -1 10114
10116 0 379677 159884 197240 -1 10115
10117 0 379523 159794 197080 -1 10116
10118 0 379283 159766 196880 -1 10117
10119 0 379021 159688 196800 -1 10118
10120 0 378847 159634 196640 -1 10119
10121 0 379085 159860 196640 -1 10120
10122 0 379067 159954 196560 -1 10121
10123 0 379033 159988 196480 -1 10122
10124 0 378353 159692 196560 -1 10120
10125 0 378151 159606 196440 -1 10124
10126 0 377997 159696 196400 -1 10125
10127 0 377541 159516 196320 -1 10126
10128 0 377467 159582 196240 -1 10127
10129 0 377309 159688 196120 -1 10128
10130 0 377283 159686 195960 -1 10129
10131 0 377221 159492 195760 -1 10130
10132 0 377215 159470 195680 -1 10131
10133 0 376809 159372 195520 -1 10132
10134 0 376459 159370 195480 -1 10133
10135 0 376345 159372 195360 -1 10134
10136 0 376015 159390 195240 -1 10135
10137 0 375785 159364 195160 -1 10136
10138 0 375755 159370 195040 -1 10137
10139 0 375873 159328 195000 -1 10138
10140 0 375511 159274 194960 -1 10139
10141 0 375425 159224 194880 -1 10140
10142 0 375331 159198 194800 -1 10141
10143 0 375217 159132 194680 -1 10142
10144 0 375163 159122 194600 -1 10143
10145 0 375021 159128 194520 -1 10144
10146 0 374883 159114 194400 -1 10145
10147 0 374757 159060 194280 -1 10146
10148 0 374587 159054 194240 -1 10147
10149 0 374379 159174 194200 -1 10148
10150 0 374289 159176 194120 -1 10149
10151 0 374057 159288 194000 -1 10150
10152 0 373775 159390 193920 -1 10151
10153 0 373689 159444 193840 -1 10152
10154 0 373603 159410 193720 -1 10153
10155 0 373581 159440 193600 -1 10154
10156 0 373489 159524 193480 -1 10155
10157 0 373327 159518 193400 -1 10156
10158 0 373057 159372 193280 -1 10157
10159 0 372981.66 159368.67 193240 -1 10158
10160 0 372831 159362 193160 -1 10159
10161 0 372637 159420 193040 -1 10160
10162 0 372399 159362 192920 -1 10161
10163 0 372221 159368 192800 -1 10162
10164 0 372035 159402 192720 -1 10163
10165 0 371841 159440 192600 -1 10164
10166 0 371771 159478 192520 -1 10165
10167 0 371453 159396 192440 -1 10166
10168 0 371215 159406 192360 -1 10167
10169 0 371017 159432 192320 -1 10168
10170 0 370915 159402 192280 -1 10169
10171 0 370553 159228 192240 -1 10170
10172 0 370155 159166 192160 -1 10171
10173 0 370001 159184 192120 -1 10172
10174 0 369495 159666 192120 -1 10173
10175 0 369109 159664 192000 -1 10174
10176 0 368325 160016 191960 -1 10175
10177 0 368071 160178 192080 -1 10176
10178 0 367497 160844 192160 -1 10177
10179 0 367451 160870 192200 -1 10178
10180 0 367253 160980 192280 -1 10179
10181 0 367313 160977.64 192440 -1 10180
10182 0 366224.72 161991.6 193000 -1 10181
10183 0 366813 161424 192320 -1 10180
10184 0 365517 162108 192320 -1 10183
10185 0 365107 162334 192200 -1 10184
10186 0 364923 162346 192280 -1 10185
10187 0 365559 162186 192480 -1 10184
10188 0 365297 162460 192480 -1 10187
10189 0 365161 162740 192560 -1 10188
10190 0 364869 163056 192560 -1 10189
10191 0 364903 163218 192600 -1 10190
10192 0 365161 162734 192480 -1 10189
10193 0 365153 162758 192400 -1 10192
10194 0 365125 162720 192360 -1 10193
10195 0 365145 162746 192320 -1 10194
10196 0 365153 162790 192280 -1 10195
10197 0 365125 162854 192200 -1 10196
10198 0 365069 162864 192160 -1 10197
10199 0 365033 162860 192120 -1 10198
10200 0 365017 162864 192080 -1 10199
10201 0 365001 162870 192040 -1 10200
10202 0 364949 162824 191960 -1 10201
10203 0 364817 162866 191920 -1 10202
10204 0 364421 162912 191880 -1 10203
10205 0 364365 162938 191840 -1 10204
10206 0 369677 159028 192120 -1 10173
10207 0 380091 159660 197720 -1 10113
10208 0 380059 159582 197760 -1 10207
10209 0 380011 159456 197840 -1 10208
10210 0 379963 159472 197920 -1 10209
10211 0 379003 159236 198000 -1 10210
10212 0 379263 159192 198080 -1 10211
10213 0 379327 159164 198240 -1 10212
10214 0 378447 159256 198240 -1 10213
10215 0 377999 159452 198280 -1 10214
10216 0 377923 159592 198320 -1 10215
10217 0 377867 159672 198360 -1 10216
10218 0 377911 159852 198440 -1 10217
10219 0 377851 159832 198480 -1 10218
10220 0 377887 159816 198520 -1 10219
10221 0 379292 159325 198520 -1 10213
10222 0 378043 159496 198520 -1 10221
10223 0 377987 159576 198560 -1 10222
10224 0 377835 159592 198560 -1 10223
10225 0 377815 159604 198640 -1 10224
10226 0 379287 159348 198560 -1 10221
10227 0 379295 159348 198600 -1 10226
10228 0 379267 159244 198760 -1 10227
10229 0 379211 159312 198800 -1 10228
10230 0 379195 159372 198840 -1 10229
10231 0 379195 159400 198880 -1 10230
10232 0 381529 162112 198160 -1 10109
10233 0 381299 162586 198240 -1 10232
10234 0 381121 163052 198240 -1 10233
10235 0 380931 163082 198080 -1 10234
10236 0 380841 163132 197920 -1 10235
10237 0 380581 163292 197760 -1 10236
10238 0 380391 163538 197640 -1 10237
10239 0 380069 164312 197600 -1 10238
10240 0 379883 164478 197400 -1 10239
10241 0 379637 164696 197280 -1 10240
10242 0 379671 165130 197160 -1 10241
10243 0 379329 165644 197040 -1 10242
10244 0 378459 166074 197000 -1 10243
10245 0 378465 166064 196960 -1 10244
10246 0 378313 166208 196920 -1 10245
10247 0 378287 166302 196840 -1 10246
10248 0 377877 166836 196760 -1 10247
10249 0 377603 167110 196640 -1 10248
10250 0 377389 167292 196560 -1 10249
10251 0 376263 167858 196400 -1 10250
10252 0 375701 168148 196320 -1 10251
10253 0 375465 168260 196200 -1 10252
10254 0 374859 168562 196080 -1 10253
10255 0 374473 168856 195960 -1 10254
10256 0 374422.2 168887.6 195920 -1 10255
10257 0 374475 169126 196000 -1 10256
10258 0 374633 169048 196080 -1 10257
10259 0 374671 168886 196160 -1 10258
10260 0 374219 169014 195760 -1 10256
10261 0 373587 168938 195640 -1 10260
10262 0 373085 169000 195680 -1 10261
10263 0 372691 169022 195720 -1 10262
10264 0 372317 169064 195880 -1 10263
10265 0 372103 169110 196000 -1 10264
10266 0 371637 169456 196000 -1 10265
10267 0 371423 169570 195920 -1 10266
10268 0 370981 169600 195840 -1 10267
10269 0 370247 169586 195760 -1 10268
10270 0 370081 169528 195560 -1 10269
10271 0 369971 169558 195400 -1 10270
10272 0 370029 169400 195160 -1 10271
10273 0 370128.12 169173.48 195040 -1 10272
10274 0 369954 169163 194880 -1 10273
10275 0 369796 169253 194760 -1 10274
10276 0 369538 169435 194520 -1 10275
10277 0 369236 169601 194360 -1 10276
10278 0 368958 169823 194280 -1 10277
10279 0 368200 170269 194240 -1 10278
10280 0 368150 170399 194360 -1 10279
10281 0 367710 170415 194360 -1 10280
10282 0 367461 170470 194400 -1 10281
10283 0 367212 170525 194440 -1 10282
10284 0 366842 170491 194360 -1 10283
10285 0 366600 170521 194320 -1 10284
10286 0 366482 170595 194280 -1 10285
10287 0 366514 170667 194200 -1 10286
10288 0 366670 170751 194160 -1 10287
10289 0 366670 170811 194080 -1 10288
10290 0 366638 170831 194040 -1 10289
10291 0 379219 165606 196920 -1 10243
10292 0 379119 165626 196880 -1 10291
10293 0 379093 165604 196840 -1 10292
10294 0 379099 165606 196800 -1 10293
10295 0 379089 165636 196760 -1 10294
10296 0 379095 165650 196720 -1 10295
10297 0 379065 165672 196640 -1 10296
10298 0 379039 165726 196600 -1 10297
10299 0 379013 165776 196520 -1 10298
10300 0 378905 165764 196360 -1 10299
10301 0 385151 161226 198080 -1 10106
10302 0 385219 161214 197880 -1 10301
10303 0 393598 160726 205400 -1 9965
10304 0 393764 161004 205680 -1 10303
10305 0 393956 161096 205440 -1 10303
10306 0 394072 161960 205440 -1 10305
10307 0 394182 162430 205480 -1 10306
10308 0 394320 162768 205520 -1 10307
10309 0 394022 163170 205520 -1 10308
10310 0 393772 163212 205520 -1 10309
10311 0 393602 163138 205440 -1 10310
10312 0 393456 163112 205360 -1 10311
10313 0 393374 163162 205240 -1 10312
10314 0 393358.66 163173.33 205200 -1 10313
10315 0 393317 163179 205160 -1 10314
10316 0 396592 159332 204640 -1 9957
10317 0 397426 160182 204560 -1 10316
10318 0 397406 160170 204520 -1 10317
10319 0 397890 160650 204640 -1 10317
10320 0 398406 160958 204720 -1 10319
10321 0 398804 161392 204800 -1 10320
10322 0 398852 161484 204920 -1 10321
10323 0 398960 162188 205040 -1 10322
10324 0 399204 162708 205120 -1 10323
10325 0 399646 163946 205080 -1 10324
10326 0 400220 164560 205120 -1 10325
10327 0 400420 164860 205200 -1 10326
10328 0 400652 165040 205280 -1 10327
10329 0 400968 165208 205360 -1 10328
10330 0 401290 165498 205440 -1 10329
10331 0 401522 166214 205480 -1 10330
10332 0 401774 167130 205560 -1 10331
10333 0 402136 167456 205480 -1 10332
10334 0 402184 167464 205400 -1 10333
10335 0 402724 167956 205320 -1 10334
10336 0 402788 167996 205280 -1 10335
10337 0 402810 167978 205160 -1 10336
10338 0 402878 168066 205040 -1 10337
10339 0 403362 168390 204880 -1 10338
10340 0 403646 168530 204800 -1 10339
10341 0 403790 168626 204720 -1 10340
10342 0 404478 169354 204680 -1 10341
10343 0 404540 169472 204760 -1 10342
10344 0 404576 169512 204640 -1 10343
10345 0 404536 169504 204560 -1 10344
10346 0 404448 169544 204440 -1 10345
10347 0 404348 169692 204320 -1 10346
10348 0 404286 170030 204240 -1 10347
10349 0 404206 170234 204160 -1 10348
10350 0 404272 170588 204080 -1 10349
10351 0 404700 171296 204000 -1 10350
10352 0 405116 171662 203960 -1 10351
10353 0 405008.66 171806 204200 -1 10352
10354 0 404984.66 171898 204360 -1 10353
10355 0 404952.66 172034 204480 -1 10354
10356 0 404996.66 172090 204640 -1 10355
10357 0 405183 172232 204880 -1 10356
10358 0 405212.66 172242 204920 -1 10357
10359 0 405239 172300 205000 -1 10358
10360 0 405295 172376 205120 -1 10359
10361 0 405177 172466 205200 -1 10360
10362 0 405127 172568 205320 -1 10361
10363 0 405225 172738 205400 -1 10362
10364 0 405415 172912 205480 -1 10363
10365 0 405465 173170 205600 -1 10364
10366 0 405523 173344 205680 -1 10365
10367 0 405521 173482 205760 -1 10366
10368 0 405485 173598 205880 -1 10367
10369 0 405355 173564 205960 -1 10368
10370 0 405165 173486 206080 -1 10369
10371 0 404807 173280 206240 -1 10370
10372 0 404680.34 173172 206320 -1 10371
10373 0 404617 173118 206360 -1 10372
10374 0 404415 172948 206480 -1 10373
10375 0 404219 172936 206600 -1 10374
10376 0 404079 172908 206760 -1 10375
10377 0 403959 172864 206960 -1 10376
10378 0 403943 173064 207160 -1 10377
10379 0 403835 173200 207400 -1 10378
10380 0 403691 173112 207600 -1 10379
10381 0 403749 173262 207720 -1 10380
10382 0 403651 173204 207880 -1 10381
10383 0 403345 173034 208000 -1 10382
10384 0 403203 173104 208120 -1 10383
10385 0 402835 172984 208240 -1 10384
10386 0 402221 172802 208320 -1 10385
10387 0 401783 172760 208440 -1 10386
10388 0 401235 172668 208600 -1 10387
10389 0 400477 172646 208680 -1 10388
10390 0 399839 172740 208760 -1 10389
10391 0 399119 172408 208760 -1 10390
10392 0 398989 172342 208600 -1 10391
10393 0 399019 172360 208480 -1 10392
10394 0 398985 172354 208440 -1 10393
10395 0 399049 172074 208840 -1 10391
10396 0 398687 171724 208960 -1 10395
10397 0 398081 170550 209000 -1 10396
10398 0 397983 170528 209200 -1 10397
10399 0 397455 170588 209440 -1 10398
10400 0 397397 170398 209640 -1 10399
10401 0 397219 170516 209760 -1 10400
10402 0 396877 170690 209840 -1 10401
10403 0 396595 170728 209880 -1 10402
10404 0 396401 170722 210000 -1 10403
10405 0 396123 170736 210080 -1 10404
10406 0 395897 170606 210080 -1 10405
10407 0 395819 170568 210160 -1 10406
10408 0 395697 170562 210280 -1 10407
10409 0 395447 170516 210360 -1 10408
10410 0 398243 170608 208800 -1 10397
10411 0 403689 172806 207520 -1 10380
10412 0 403579 172740 207480 -1 10411
10413 0 403573 172670 207440 -1 10412
10414 0 404711 172948 206320 -1 10372
10415 0 404727 172800 206400 -1 10414
10416 0 404743 172596 206440 -1 10415
10417 0 404567 172456 206520 -1 10416
10418 0 404543 172444 206560 -1 10417
10419 0 404501 172434 206640 -1 10418
10420 0 404555 172352 206760 -1 10419
10421 0 404541 172318 206800 -1 10420
10422 0 405532 172028 203920 -1 10352
10423 0 405716 172144 203800 -1 10422
10424 0 406054 172298 203680 -1 10423
10425 0 406282 172410 203600 -1 10424
10426 0 406554 172702 203520 -1 10425
10427 0 406606 172670 203480 -1 10426
10428 0 406638 172730 203360 -1 10427
10429 0 406726 172726 203240 -1 10428
10430 0 406810 172746 203120 -1 10429
10431 0 406918 172926 202960 -1 10430
10432 0 407474 173026 202840 -1 10431
10433 0 407826 173054 202720 -1 10432
10434 0 408026 173006 202600 -1 10433
10435 0 408500 172980 202520 -1 10434
10436 0 408688 172928 202400 -1 10435
10437 0 408876 172888 202240 -1 10436
10438 0 409342 172874 202160 -1 10437
10439 0 409702 173242 202160 -1 10438
10440 0 409880 173336 202240 -1 10439
10441 0 410094 173630 202280 -1 10440
10442 0 410276 173892 202200 -1 10441
10443 0 410394 174082 202080 -1 10442
10444 0 410362 174190 202000 -1 10443
10445 0 410466 174390 202000 -1 10444
10446 0 410776 174956 202000 -1 10445
10447 0 410832 175144 202080 -1 10446
10448 0 410930 175322 202160 -1 10447
10449 0 411024 175468 202240 -1 10448
10450 0 411174 175590 202400 -1 10449
10451 0 411708 175592 202520 -1 10450
10452 0 411678 175602 202640 -1 10451
10453 0 411784 175776 202760 -1 10452
10454 0 412322 176062 202920 -1 10453
10455 0 412488 176036 203000 -1 10454
10456 0 412782 176058 203080 -1 10455
10457 0 412972 176072 203200 -1 10456
10458 0 413080 176068 203400 -1 10457
10459 0 413282 176066 203520 -1 10458
10460 0 413364 176052 203560 -1 10459
10461 0 414328 176764 203560 -1 10460
10462 0 414654 176838 203680 -1 10461
10463 0 414928 176952 203800 -1 10462
10464 0 415162 176954 203880 -1 10463
10465 0 415420 177176 203920 -1 10464
10466 0 415582 177658 203960 -1 10465
10467 0 415564 177764 204040 -1 10466
10468 0 415460 177952 204120 -1 10467
10469 0 415374 178138 204280 -1 10468
10470 0 415104 178376 204320 -1 10469
10471 0 414882 178550 204240 -1 10470
10472 0 414800 178552 204200 -1 10471
10473 0 414710 178514 204160 -1 10472
10474 0 414210 178446 204120 -1 10473
10475 0 414096 178992 204200 -1 10474
10476 0 414094 179046 204320 -1 10475
10477 0 414060 179116 204440 -1 10476
10478 0 413984 178396 204440 -1 10477
10479 0 413998 178274 204520 -1 10478
10480 0 414032 178200 204600 -1 10479
10481 0 414248 177908 204720 -1 10480
10482 0 414366 177862 204760 -1 10481
10483 0 414314 177918 204800 -1 10482
10484 0 414156 177904 204880 -1 10483
10485 0 413766 177698 204880 -1 10484
10486 0 413740 177572 204920 -1 10485
10487 0 413574 177530 204960 -1 10486
10488 0 413468 177548 205040 -1 10487
10489 0 413206 177682 205120 -1 10488
10490 0 413146 177642 205200 -1 10489
10491 0 413046 177598 205240 -1 10490
10492 0 412776 177484 205280 -1 10491
10493 0 412612 177292 205280 -1 10492
10494 0 412506 177338 205320 -1 10493
10495 0 412536 177416 205360 -1 10494
10496 0 412466 177506 205400 -1 10495
10497 0 412374 177518 205440 -1 10496
10498 0 412372 177656 205480 -1 10497
10499 0 412392 177776 205520 -1 10498
10500 0 412420 177852 205560 -1 10499
10501 0 414046 179226 204600 -1 10477
10502 0 414160 179316 204840 -1 10501
10503 0 414322 179274 205000 -1 10502
10504 0 414420 179372 205080 -1 10503
10505 0 414428 179472 205120 -1 10504
10506 0 414422 179530 205160 -1 10505
10507 0 414434 179554 205200 -1 10506
10508 0 414450 179650 205280 -1 10507
10509 0 414522 179714 205360 -1 10508
10510 0 414538 179802 205400 -1 10509
10511 0 411704 175416 202640 -1 10452
10512 0 411752 175168 202640 -1 10511
10513 0 411710 175042 202600 -1 10512
10514 0 411742 174982 202520 -1 10513
10515 0 411902 174842 202360 -1 10514
10516 0 412016 174708 202280 -1 10515
10517 0 412036 174676 202240 -1 10516
10518 0 412112 174484 202160 -1 10517
10519 0 412074.5 174407.5 202040 -1 10518
10520 0 412104 174160 202040 -1 10519
10521 0 412130 174098 201960 -1 10520
10522 0 412174 174050 201880 -1 10521
10523 0 412256 173952 201800 -1 10522
10524 0 412372 173856 201680 -1 10523
10525 0 412428 173676 201520 -1 10524
10526 0 412422 173622 201400 -1 10525
10527 0 412468 173548 201320 -1 10526
10528 0 412062 174382 202000 -1 10519
10529 0 412160 174504 201960 -1 10528
10530 0 412188 174520 201920 -1 10529
10531 0 412248 174732 201880 -1 10530
10532 0 412298 174834 201800 -1 10531
10533 0 412494 174818 201800 -1 10532
10534 0 412572 174776 201720 -1 10533
10535 0 412652 174752 201680 -1 10534
10536 0 410346 174698 201960 -1 10445
10537 0 410446 174838 201960 -1 10536
10538 0 410352 174904 202000 -1 10537
10539 0 410316 174904 202040 -1 10538
10540 0 410268 174816 202080 -1 10539
10541 0 410334 174626 202080 -1 10540
10542 0 410350 174622 202040 -1 10541
10543 0 410202 174450 202040 -1 10542
10544 0 409776 172820 202000 -1 10438
10545 0 410022 172662 201760 -1 10544
10546 0 410075.34 172638 201680 -1 10545
10547 0 410102 172626 201640 -1 10546
10548 0 410362 172306 201520 -1 10547
10549 0 410404 172308 201400 -1 10548
10550 0 410698 172090 201320 -1 10549
10551 0 410960 172028 201280 -1 10550
10552 0 411354 171782 201200 -1 10551
10553 0 411608 170704 201200 -1 10552
10554 0 411714 170430 201040 -1 10553
10555 0 411772 170572 200880 -1 10554
10556 0 411894 170690 200760 -1 10555
10557 0 411872 170668 200640 -1 10556
10558 0 411862 170650 200520 -1 10557
10559 0 411824 170512 200480 -1 10558
10560 0 411776 170460 200400 -1 10559
10561 0 411746 170298 200320 -1 10560
10562 0 411706 170206 200280 -1 10561
10563 0 411654 170134 200240 -1 10562
10564 0 411622 170058 200200 -1 10563
10565 0 411566 169958 200160 -1 10564
10566 0 411502 169862 200120 -1 10565
10567 0 411438 169738 200080 -1 10566
10568 0 411398 169610 200040 -1 10567
10569 0 411330 169506 2e+05 -1 10568
10570 0 411362 169466 199920 -1 10569
10571 0 411440 169344 199800 -1 10570
10572 0 411470 169322 199680 -1 10571
10573 0 411518 169166 199560 -1 10572
10574 0 411638 169082 199400 -1 10573
10575 0 411714 168958 199280 -1 10574
10576 0 411874 168814 199160 -1 10575
10577 0 411926 168682 199000 -1 10576
10578 0 411914 168534 198840 -1 10577
10579 0 411962 168438 198720 -1 10578
10580 0 412066 168282 198560 -1 10579
10581 0 412176 168180 198440 -1 10580
10582 0 412282 168142 198320 -1 10581
10583 0 412350 168114 198200 -1 10582
10584 0 412422 168066 198000 -1 10583
10585 0 412528 168068 197920 -1 10584
10586 0 412472 167964 197760 -1 10585
10587 0 412402 167982 197640 -1 10586
10588 0 412442 167994 197480 -1 10587
10589 0 412486 168066 197320 -1 10588
10590 0 412518 168030 197120 -1 10589
10591 0 412570 168074 196960 -1 10590
10592 0 412588 168096 196920 -1 10591
10593 0 412728 168236 196840 -1 10592
10594 0 412762 168226 196760 -1 10593
10595 0 412806 168318 196640 -1 10594
10596 0 412910 168366 196520 -1 10595
10597 0 413046 168490 196400 -1 10596
10598 0 413628 169164 196400 -1 10597
10599 0 414138 169258 196320 -1 10598
10600 0 414202 169274 196200 -1 10599
10601 0 414330 169310 196040 -1 10600
10602 0 414492 169360 195920 -1 10601
10603 0 414620 169344 195720 -1 10602
10604 0 414852 169364 195520 -1 10603
10605 0 414952 169340 195280 -1 10604
10606 0 415014 169314 195160 -1 10605
10607 0 415190 169370 195120 -1 10606
10608 0 415344 169628 195200 -1 10607
10609 0 415384 169740 195320 -1 10608
10610 0 415416 169852 195480 -1 10609
10611 0 415390 169982 195600 -1 10610
10612 0 415390 170066 195720 -1 10611
10613 0 415386 170270 195880 -1 10612
10614 0 415318 170410 196040 -1 10613
10615 0 415310 170542 196200 -1 10614
10616 0 415322 170654 196440 -1 10615
10617 0 415250 170718 196640 -1 10616
10618 0 415106 170890 196800 -1 10617
10619 0 415044 170984 196840 -1 10618
10620 0 415002 171006 196880 -1 10619
10621 0 414920 171060 196920 -1 10620
10622 0 414886 171138 197000 -1 10621
10623 0 414816 171184 197040 -1 10622
10624 0 414630 171286 197080 -1 10623
10625 0 414536 171524 197120 -1 10624
10626 0 414370 171866 197200 -1 10625
10627 0 414144 172044 197200 -1 10626
10628 0 414168 172172 197240 -1 10627
10629 0 414382 171930 197280 -1 10626
10630 0 414392 172008 197360 -1 10629
10631 0 414394 172118 197440 -1 10630
10632 0 414352 172204 197520 -1 10631
10633 0 414272 172232 197600 -1 10632
10634 0 414258 172234 197640 -1 10633
10635 0 414252 172232 197680 -1 10634
10636 0 415196 169256 194960 -1 10607
10637 0 415204 169156 194800 -1 10636
10638 0 415220 169056 194680 -1 10637
10639 0 415254 169002 194600 -1 10638
10640 0 415270 168934 194520 -1 10639
10641 0 415272 168888 194400 -1 10640
10642 0 415332 168812 194320 -1 10641
10643 0 415368 168616 194200 -1 10642
10644 0 415946 168074 194080 -1 10643
10645 0 415940 168092 194000 -1 10644
10646 0 416170 168046 193880 -1 10645
10647 0 416298 168066 193680 -1 10646
10648 0 416412 168028 193520 -1 10647
10649 0 416528 168016 193400 -1 10648
10650 0 416628 167984 193200 -1 10649
10651 0 416640 167848 193040 -1 10650
10652 0 416772 167716 192920 -1 10651
10653 0 416900 167728 192760 -1 10652
10654 0 417088 167588 192640 -1 10653
10655 0 417168 167598 192440 -1 10654
10656 0 417184 167600 192400 -1 10655
10657 0 417226 167522 192320 -1 10656
10658 0 417302 167534 192160 -1 10657
10659 0 417434 167506 192000 -1 10658
10660 0 417574 167486 191760 -1 10659
10661 0 417694 167546 191520 -1 10660
10662 0 417762 167558 191280 -1 10661
10663 0 417852 167588 191160 -1 10662
10664 0 417964 167512 191040 -1 10663
10665 0 418064 167336 190880 -1 10664
10666 0 418212 167148 190720 -1 10665
10667 0 418372 166980 190600 -1 10666
10668 0 418554 166630 190560 -1 10667
10669 0 418464 166800 190520 -1 10668
10670 0 418446 166754 190440 -1 10669
10671 0 418426 166678 190320 -1 10670
10672 0 418522 166510 190120 -1 10671
10673 0 418526 166362 189920 -1 10672
10674 0 418488 166280 189680 -1 10673
10675 0 418524 166172 189440 -1 10674
10676 0 418508 166192 189200 -1 10675
10677 0 418512 165960 189000 -1 10676
10678 0 418512 165832 188800 -1 10677
10679 0 418534.66 165777.33 188720 -1 10678
10680 0 418580 165668 188560 -1 10679
10681 0 418602 165558 188440 -1 10680
10682 0 418606 165498 188320 -1 10681
10683 0 418606 165450 188160 -1 10682
10684 0 418622 165346 188000 -1 10683
10685 0 418680 165232 187880 -1 10684
10686 0 418684 165112 187720 -1 10685
10687 0 418700 164948 187480 -1 10686
10688 0 418632 164676 187200 -1 10687
10689 0 418748 164548 186960 -1 10688
10690 0 418860 164440 186720 -1 10689
10691 0 418988 164300 186480 -1 10690
10692 0 419114 164130 186280 -1 10691
10693 0 419154 163882 186120 -1 10692
10694 0 419224 163716 186000 -1 10693
10695 0 419242 163542 185880 -1 10694
10696 0 419202 163258 185680 -1 10695
10697 0 419202 162954 185440 -1 10696
10698 0 419206 162550 185200 -1 10697
10699 0 419294 162282 184960 -1 10698
10700 0 419350 162050 184800 -1 10699
10701 0 419396 161736 184560 -1 10700
10702 0 419508 161436 184360 -1 10701
10703 0 419456 161152 184200 -1 10702
10704 0 419498 160982 184080 -1 10703
10705 0 419374 160902 183960 -1 10704
10706 0 419386 160710 183800 -1 10705
10707 0 419332 160576 183640 -1 10706
10708 0 419418 160470 183440 -1 10707
10709 0 419408 160476 183320 -1 10708
10710 0 418488 160996 183320 -1 10709
10711 0 418398 161022 183240 -1 10710
10712 0 419534 160350 183160 -1 10709
10713 0 419784 160052 183040 -1 10712
10714 0 419982 159890 183000 -1 10713
10715 0 420122 159830 182920 -1 10714
10716 0 420372 159564 182800 -1 10715
10717 0 420478 159530 182720 -1 10716
10718 0 420714 159334 182640 -1 10717
10719 0 420856 159240 182600 -1 10718
10720 0 413370 169338 196560 -1 10598
10721 0 413236 169572 196640 -1 10720
10722 0 413156 169736 196720 -1 10721
10723 0 413136 169780 196800 -1 10722
10724 0 413074 170050 196880 -1 10723
10725 0 413252 170256 196920 -1 10724
10726 0 413286 170342 196880 -1 10725
10727 0 413280 170352 196800 -1 10726
10728 0 413280 170404 196680 -1 10727
10729 0 413280 170504 196520 -1 10728
10730 0 413276 170556 196400 -1 10729
10731 0 413256 170888 196240 -1 10730
10732 0 413150 171062 196160 -1 10731
10733 0 413112 171416 196120 -1 10732
10734 0 413122 171530 196200 -1 10733
10735 0 413102 171542 196240 -1 10734
10736 0 413162 168486 196160 -1 10597
10737 0 412932 168188 196160 -1 10736
10738 0 412968 168092 196080 -1 10737
10739 0 413104 168020 195960 -1 10738
10740 0 413154 167934 195880 -1 10739
10741 0 413222 167902 195800 -1 10740
10742 0 413262 167834 195680 -1 10741
10743 0 413282 167778 195560 -1 10742
10744 0 413290 167748 195480 -1 10743
10745 0 413162 167750 195440 -1 10744
10746 0 413174 167728 195400 -1 10745
10747 0 413206 167744 195320 -1 10746
10748 0 413250 167716 195280 -1 10747
10749 0 413210 167648 195200 -1 10748
10750 0 413202 167462 195120 -1 10749
10751 0 413216 167304 195080 -1 10750
10752 0 413238 167150 195040 -1 10751
10753 0 413250 167066 195000 -1 10752
10754 0 413256 166948 194920 -1 10753
10755 0 413300 166824 194880 -1 10754
10756 0 413324 166752 194840 -1 10755
10757 0 413504 166580 194760 -1 10756
10758 0 413539 166499 194720 -1 10757
10759 0 413696 166278 194680 -1 10758
10760 0 413711 166139 194720 -1 10759
10761 0 413758 166024 194760 -1 10760
10762 0 413807 165939 194720 -1 10761
10763 0 412100 170436 201040 -1 10554
10764 0 412260 170576 201040 -1 10763
10765 0 412536 170836 200880 -1 10764
10766 0 412614 170914 200840 -1 10765
10767 0 412674 170978 200800 -1 10766
10768 0 412770 171066 200760 -1 10767
10769 0 412854 171174 200720 -1 10768
10770 0 412922 171246 200680 -1 10769
10771 0 413018 171294 200640 -1 10770
10772 0 413098 171354 200600 -1 10771
10773 0 413138 171390 200560 -1 10772
10774 0 413158 171430 200520 -1 10773
10775 0 413200 171452 200480 -1 10774
10776 0 413232 171444 200400 -1 10775
10777 0 413200 171440 200360 -1 10776
10778 0 413256 171296 200240 -1 10777
10779 0 413426 171358 200200 -1 10778
10780 0 413424 171308 200120 -1 10779
10781 0 413556 171244 200080 -1 10780
10782 0 413576 171236 200040 -1 10781
10783 0 413751 171211 2e+05 -1 10782
10784 0 414044 171064 2e+05 -1 10783
10785 0 414008 170844 2e+05 -1 10784
10786 0 414034 170794 199960 -1 10785
10787 0 414030 170742 199880 -1 10786
10788 0 413926 171186 199960 -1 10783
10789 0 414094 171110 199880 -1 10788
10790 0 414444 171000 199800 -1 10789
10791 0 414734 170918 199760 -1 10790
10792 0 414774 170870 199680 -1 10791
10793 0 414914 170698 199560 -1 10792
10794 0 415056 170668 199440 -1 10793
10795 0 415224 170512 199320 -1 10794
10796 0 415360 170172 199200 -1 10795
10797 0 415788 169848 199040 -1 10796
10798 0 415964 169648 198960 -1 10797
10799 0 416334 169306 198840 -1 10798
10800 0 416464 168920 198760 -1 10799
10801 0 416426 168706 198640 -1 10800
10802 0 416472 168604 198600 -1 10801
10803 0 416666 168246 198520 -1 10802
10804 0 416800 167916 198440 -1 10803
10805 0 416898 167790 198320 -1 10804
10806 0 416970 167598 198080 -1 10805
10807 0 416930 167374 197880 -1 10806
10808 0 416854 167070 197640 -1 10807
10809 0 416742 166690 197360 -1 10808
10810 0 416754 166446 197240 -1 10809
10811 0 416656 166208 197040 -1 10810
10812 0 416656 165964 196880 -1 10811
10813 0 416660 165832 196800 -1 10812
10814 0 416624 165468 196600 -1 10813
10815 0 416729.6 165218.4 196440 -1 10814
10816 0 416756 165156 196400 -1 10815
10817 0 416822 164950 196320 -1 10816
10818 0 416836 164880 196240 -1 10817
10819 0 416840 164712 196120 -1 10818
10820 0 416980 164656 196000 -1 10819
10821 0 417092 164476 195800 -1 10820
10822 0 417254 164346 195640 -1 10821
10823 0 417328 164232 195520 -1 10822
10824 0 417504 164100 195360 -1 10823
10825 0 417592 163912 195160 -1 10824
10826 0 417710 163742 195000 -1 10825
10827 0 417744 163664 194880 -1 10826
10828 0 417808 163544 194640 -1 10827
10829 0 417836 163464 194400 -1 10828
10830 0 417926 163346 194240 -1 10829
10831 0 417966 163094 194040 -1 10830
10832 0 418192 162428 193960 -1 10831
10833 0 418298.5 162249.5 193840 -1 10832
10834 0 418334 162190 193800 -1 10833
10835 0 418522 162034 193680 -1 10834
10836 0 418658 161926 193560 -1 10835
10837 0 418728 161780 193480 -1 10836
10838 0 418860 161548 193360 -1 10837
10839 0 419106 161198 193120 -1 10838
10840 0 419238 160922 192960 -1 10839
10841 0 419464 160644 192720 -1 10840
10842 0 419676 160424 192400 -1 10841
10843 0 419822 160330 192360 -1 10842
10844 0 419904 160188 192280 -1 10843
10845 0 420046 160146 192200 -1 10844
10846 0 420106 160062 192160 -1 10845
10847 0 420344 159840 192000 -1 10846
10848 0 420578 159634 191880 -1 10847
10849 0 420676 159460 191800 -1 10848
10850 0 420844 159272 191680 -1 10849
10851 0 421042 159214 191560 -1 10850
10852 0 421252 159040 191440 -1 10851
10853 0 421608 158712 191240 -1 10852
10854 0 421638 158662 191160 -1 10853
10855 0 421782 158446 190960 -1 10854
10856 0 422022 158170 190760 -1 10855
10857 0 422302 157850 190560 -1 10856
10858 0 422602 157566 190360 -1 10857
10859 0 422870 157310 190120 -1 10858
10860 0 423114 157134 189920 -1 10859
10861 0 423416 156896 189680 -1 10860
10862 0 423652 156552 189440 -1 10861
10863 0 423854 156282 189240 -1 10862
10864 0 424114 156010 189120 -1 10863
10865 0 424354 155706 188960 -1 10864
10866 0 424630 155382 188720 -1 10865
10867 0 424980 154948 188520 -1 10866
10868 0 425650 154550 188360 -1 10867
10869 0 425964 154260 188240 -1 10868
10870 0 426228 154096 188040 -1 10869
10871 0 426516 153872 187880 -1 10870
10872 0 426728 153708 187720 -1 10871
10873 0 426782 153590 187560 -1 10872
10874 0 427018 153374 187400 -1 10873
10875 0 427310 153262 187240 -1 10874
10876 0 427670 153098 187080 -1 10875
10877 0 427964 153024 187000 -1 10876
10878 0 428156 152972 186880 -1 10877
10879 0 428576 152828 186840 -1 10878
10880 0 429108 152648 186800 -1 10879
10881 0 429866 152386 186760 -1 10880
10882 0 430640 152048 186680 -1 10881
10883 0 430742 152002 186600 -1 10882
10884 0 430820 151864 186520 -1 10883
10885 0 430798 151590 186400 -1 10884
10886 0 430700 151336 186200 -1 10885
10887 0 430644 151190 186080 -1 10886
10888 0 430580 151040 185960 -1 10887
10889 0 430596 151006 185880 -1 10888
10890 0 430488 150916 185880 -1 10889
10891 0 430280 150900 185880 -1 10890
10892 0 430108 150866 185920 -1 10891
10893 0 430728 150616 185760 -1 10889
10894 0 430792 150298 185600 -1 10893
10895 0 430796 149764 185560 -1 10894
10896 0 430884 149650 185440 -1 10895
10897 0 431000 149482 185240 -1 10896
10898 0 431120 149338 185000 -1 10897
10899 0 431196 149124 184800 -1 10898
10900 0 431432 148988 184560 -1 10899
10901 0 431196 148844 184400 -1 10900
10902 0 431328 148782 184360 -1 10901
10903 0 431368 148696.67 184280 -1 10902
10904 0 431388 148654 184240 -1 10903
10905 0 431476 148494 184040 -1 10904
10906 0 431528 148441.5 184000 -1 10905
10907 0 431630 148474.67 183960 -1 10906
10908 0 431610 148422.67 183920 -1 10907
10909 0 431650 148398.67 183880 -1 10908
10910 0 431722 148545 183840 -1 10909
10911 0 431694 148511 183800 -1 10910
10912 0 431674 148503 183760 -1 10911
10913 0 431646 148491 183720 -1 10912
10914 0 431586 148503 183680 -1 10913
10915 0 431606 148495 183640 -1 10914
10916 0 430906 152166 186600 -1 10883
10917 0 431214 152240 186520 -1 10916
10918 0 431414 152386 186520 -1 10917
10919 0 431454 152374 186440 -1 10918
10920 0 431390 152301 186360 -1 10919
10921 0 431380 152242 186320 -1 10920
10922 0 431354 152226 186280 -1 10921
10923 0 431278 152174 186200 -1 10922
10924 0 431246 152146 186160 -1 10923
10925 0 431242 152129 186120 -1 10924
10926 0 431246 152142 186080 -1 10925
10927 0 431790 152834 186600 -1 10918
10928 0 431830 152944 186520 -1 10927
10929 0 432042 153120 186480 -1 10928
10930 0 432086 153086 186320 -1 10929
10931 0 432096 153081 186240 -1 10930
10932 0 432114 153128 186200 -1 10931
10933 0 432194 153069 186080 -1 10932
10934 0 432250 153075 186000 -1 10933
10935 0 432258 152977 185800 -1 10934
10936 0 432510 152559 185760 -1 10935
10937 0 432766 152553 185800 -1 10936
10938 0 432838 152553 185840 -1 10937
10939 0 432922 152561 185920 -1 10938
10940 0 432982 152583 186000 -1 10939
10941 0 433010 152603 186080 -1 10940
10942 0 432994 152617 186160 -1 10941
10943 0 432962 152615 186200 -1 10942
10944 0 432902 152581 186280 -1 10943
10945 0 432254 152897 185720 -1 10935
10946 0 432286 152801 185600 -1 10945
10947 0 432382 152709 185520 -1 10946
10948 0 432492 152720 185480 -1 10947
10949 0 431966 152996 186240 -1 10931
10950 0 431870 152937 186200 -1 10949
10951 0 431840 152865 186120 -1 10950
10952 0 432254 153296 186440 -1 10929
10953 0 432222 153310 186520 -1 10952
10954 0 432200 153329 186560 -1 10953
10955 0 428866 152625 186680 -1 10880
10956 0 428844 152565 186600 -1 10955
10957 0 428682 152504 186520 -1 10956
10958 0 428590 152423 186560 -1 10957
10959 0 428540 152391 186600 -1 10958
10960 0 418068.2 163073.31 193880 -1 10831
10961 0 418068 163047 193760 -1 10960
10962 0 418120 163035 193600 -1 10961
10963 0 418252 163075 193480 -1 10962
10964 0 418336 163015 193400 -1 10963
10965 0 418296 162957 193360 -1 10964
10966 0 418288 162957 193320 -1 10965
10967 0 416590 165434 196360 -1 10815
10968 0 416576 165436 196280 -1 10967
10969 0 416496 165416 196240 -1 10968
10970 0 413602 171594 200040 -1 10782
10971 0 413616 171700 200080 -1 10970
10972 0 413706 172010 200120 -1 10971
10973 0 413722 172178 200160 -1 10972
10974 0 413744 172276 200200 -1 10973
10975 0 413760 172344 200240 -1 10974
10976 0 413872 172528 200360 -1 10975
10977 0 413876 172632 200480 -1 10976
10978 0 413772 172568 200640 -1 10977
10979 0 413532 172512 200840 -1 10978
10980 0 413330 172386 200960 -1 10979
10981 0 413228 172328 201000 -1 10980
10982 0 413080 172288 201080 -1 10981
10983 0 412712 172384 201160 -1 10982
10984 0 412582 172410 201120 -1 10983
10985 0 412460 172476 201080 -1 10984
10986 0 412274 172454 201040 -1 10985
10987 0 412190 172558 201120 -1 10986
10988 0 412074 172606 201240 -1 10987
10989 0 412040 172596 201360 -1 10988
10990 0 412008 172528 201480 -1 10989
10991 0 412014 172506 201600 -1 10990
[truncated: 47,631 more chars]
