# Supplementary material for: Connectomics Analysis Reveals First-, Second-, and Third-Order Thermosensory and Hygrosensory Neurons in the Adult Drosophila Brain
Source: Curr Biol. 2020 Aug 17;30(16):3167–3182.e4. doi: 10.1016/j.cub.2020.06.028 (PMC7443704; doi:10.1016/j.cub.2020.06.028)
Supplement: Data S1. Skeletons and Meshes, Related to STAR Methods — marin2020-skeletons contains files describing the morphology of each neuron in this study (in FAFB14 space, .swc format). glomeruli_meshes contains the glomerular meshes (in FAFB14 space, .stl format). neuropil_meshes contains the glomerular meshes (in FAFB14 space, .stl format). [file mmc5.zip › VP_SI/marin2020-skeletons/1372988.swc]

# SWC format file
# based on specifications at http://www.neuronland.org/NLMorphologyConverter/MorphologyFormats/SWC/Spec.html
# Created by nat::write.neuron.swc
# PointNo Label X Y Z Radius Parent 
1 0 404277 284784.78 71680 1573 -1
2 0 403661.12 282157.8 72080 -1 1
3 0 403403.03 281587.06 72200 -1 2
4 0 403138.25 281020.3 72320 -1 3
5 0 402908.94 280769.2 72480 -1 4
6 0 402751.8 280515.84 72600 -1 5
7 0 402530.7 279908.5 72720 -1 6
8 0 402341.94 279293.38 72840 -1 7
9 0 402306 278830.16 72960 -1 8
10 0 402292.72 278204.84 73240 -1 9
11 0 402210.9 277932.72 73360 -1 10
12 0 402101.5 277545.62 73600 -1 11
13 0 402057.97 277050.3 73720 -1 12
14 0 402064.7 276793.47 73800 -1 13
15 0 402021.56 276706.44 73880 -1 14
16 0 401934.06 276579.88 73920 -1 15
17 0 401883.16 276366.78 74000 -1 16
18 0 401886.25 275992.8 74120 -1 17
19 0 401929.47 275728.22 74240 -1 18
20 0 401937.44 275586.62 74360 -1 19
21 0 402054.56 274733.25 74400 -1 20
22 0 402217.62 274381.97 74480 -1 21
23 0 402477.6 274154.56 74560 -1 22
24 0 402662.6 274024.25 74680 -1 23
25 0 402856 273857.28 74800 -1 24
26 0 403003.34 273659.25 74920 -1 25
27 0 403102.16 273288.97 75120 -1 26
28 0 403222.78 272902.1 75280 -1 27
29 0 403183.38 272805.3 75400 -1 28
30 0 403184.25 272657.8 75520 -1 29
31 0 403185.78 272518.66 75640 -1 30
32 0 403105.22 272451.25 75760 -1 31
33 0 403088.62 272238.94 75880 -1 32
34 0 403012.94 272102.22 75960 -1 33
35 0 402992.2 272025.6 76080 -1 34
36 0 402971 271883.88 76200 -1 35
37 0 403047.62 271739.56 76360 -1 36
38 0 403134.75 271617.9 76520 -1 37
39 0 403209.88 271472.6 76640 -1 38
40 0 403232.4 271381.38 76760 -1 39
41 0 403300.72 271334.25 76880 -1 40
42 0 403380.38 271254.12 77000 -1 41
43 0 403467.8 271109 77120 -1 42
44 0 403575.22 271033.72 77240 -1 43
45 0 403644.28 270938.6 77320 -1 44
46 0 403680.72 270766.03 77440 -1 45
47 0 403724.97 270619.66 77560 -1 46
48 0 403873.78 270424.3 77680 -1 47
49 0 404022.4 270230.4 77840 -1 48
50 0 404115.2 270006.56 77960 -1 49
51 0 404196.25 269713.1 78080 -1 50
52 0 404232.47 269564.3 78200 -1 51
53 0 404284.44 269500.4 78280 -1 52
54 0 404327.1 269385.12 78360 -1 53
55 0 404329.6 269303.97 78480 -1 54
56 0 404358.75 269196.84 78600 -1 55
57 0 404397.66 269144.9 78720 -1 56
58 0 404442.78 269101.06 78840 -1 57
59 0 404469.56 269013.56 78960 -1 58
60 0 404543.84 268915.7 79040 -1 59
61 0 404560.44 268853.38 79160 -1 60
62 0 404565.34 268810.2 79240 -1 61
63 0 404670.84 268749.88 79320 -1 62
64 0 404675.44 268674.78 79440 -1 63
65 0 404848.88 268556.16 79600 -1 64
66 0 404952.97 268476.22 79680 -1 65
67 0 404974.94 268447.62 79760 -1 66
68 0 405353.03 267920.94 79880 -1 67
69 0 405307.44 268110 80000 -1 68
70 0 405513.7 267946.22 80160 -1 69
71 0 405510.16 267904.38 80280 -1 70
72 0 405590.25 267821 80360 -1 71
73 0 405720.72 267745 80480 -1 72
74 0 405822.2 267580.3 80600 -1 73
75 0 406122 267345.28 80680 -1 74
76 0 406220.97 267219.94 80800 -1 75
77 0 406327.56 267188.88 80920 -1 76
78 0 406353.5 267122.12 81040 -1 77
79 0 406433.44 267082.53 81160 -1 78
80 0 406483.28 267004.78 81280 -1 79
81 0 406559.9 266960.12 81400 -1 80
82 0 406649.97 266861.7 81520 -1 81
83 0 406813.7 266808.53 81720 -1 82
84 0 407047.16 266675.5 81840 -1 83
85 0 407097.03 266653.6 81960 -1 84
86 0 407252.7 266585.22 82080 -1 85
87 0 407391.5 266524.62 82200 -1 86
88 0 407554.97 266467.28 82320 -1 87
89 0 407803.75 266318.12 82520 -1 88
90 0 408078.9 266134.2 82680 -1 89
91 0 408192.62 266062.28 82800 -1 90
92 0 408351.4 265958 82920 -1 91
93 0 408568.34 265825.12 83040 -1 92
94 0 408721.94 265739 83160 -1 93
95 0 408881.25 265628.16 83280 -1 94
96 0 409176.84 265423.06 83400 -1 95
97 0 409417.22 265253.78 83520 -1 96
98 0 409649.53 265063.4 83640 -1 97
99 0 409759.56 264928.12 83720 -1 98
100 0 410022.12 264656.72 83840 -1 99
101 0 410109.03 264559.44 83960 -1 100
102 0 410250.22 264461.84 84120 -1 101
103 0 410399.28 264421.28 84240 -1 102
104 0 410467.2 264322.6 84360 -1 103
105 0 410508.28 264234.75 84480 -1 104
106 0 410655.47 264144.38 84600 -1 105
107 0 410768.94 264119 84720 -1 106
108 0 410901.66 264070.12 84880 -1 107
109 0 411066.66 263992.06 85000 -1 108
110 0 411219.4 263902.06 85160 -1 109
111 0 411403.16 263817.84 85280 -1 110
112 0 411593.7 263738.12 85400 -1 111
113 0 411803.88 263718.97 85520 -1 112
114 0 411951.1 263733.7 85600 -1 113
115 0 412049.28 263750.6 85720 -1 114
116 0 412237.94 263748.25 85840 -1 115
117 0 412384.03 263777.72 85960 -1 116
118 0 412685.12 263701.6 86080 -1 117
119 0 412998.38 263477.56 86240 -1 118
120 0 413160.03 263394 86360 -1 119
121 0 413310.12 263303.97 86480 -1 120
122 0 413447.06 263147.16 86600 -1 121
123 0 413695.84 262881.38 86760 -1 122
124 0 413816.06 262730.38 86880 -1 123
125 0 414127.84 262496.8 87000 -1 124
126 0 414355.62 262264.03 87120 -1 125
127 0 414569.4 262092.02 87240 -1 126
128 0 414832.4 261961.53 87360 -1 127
129 0 415050.88 261801.9 87480 -1 128
130 0 415263.94 261634.55 87640 -1 129
131 0 415430.78 261487.5 87800 -1 130
132 0 415564.9 261315.56 88000 -1 131
133 0 415613.53 261266.14 88080 -1 132
134 0 415707.62 261121.77 88200 -1 133
135 0 415895.25 261003.94 88320 -1 134
136 0 416114.06 260714.61 88440 -1 135
137 0 416308.34 260427.75 88560 -1 136
138 0 416425.38 260323.75 88640 -1 137
139 0 416421.4 260350.4 88720 -1 138
140 0 416611.03 260991.58 88880 -1 139
141 0 416892.5 260877.36 88960 -1 140
142 0 417097.16 260840.75 89040 -1 141
143 0 417539.44 260758.56 89160 -1 142
144 0 417762.6 260706 89280 -1 143
145 0 417998.97 260682.28 89440 -1 144
146 0 418261.6 260663.08 89480 -1 145
147 0 418734.75 260625.47 89600 -1 146
148 0 419105.75 260738.97 89720 -1 147
149 0 419332.28 260551.31 89880 -1 148
150 0 419554.4 260366.88 90040 -1 149
151 0 420014.84 260191.28 90120 -1 150
152 0 420370.7 260193.3 90200 -1 151
153 0 420770.8 260216.64 90280 -1 152
154 0 420937.3 260128.34 90400 -1 153
155 0 421281.7 260128.36 90520 -1 154
156 0 421820.2 260072.83 90680 -1 155
157 0 422122.2 260005.95 90760 -1 156
158 0 422636.9 259830.33 90920 -1 157
159 0 423339.94 259658.39 91080 -1 158
160 0 423874.12 259393.8 91200 -1 159
161 0 424119.75 259357.55 91280 -1 160
162 0 424365.2 259330.23 91400 -1 161
163 0 424559 259322.95 91480 -1 162
164 0 424791.8 259319.78 91560 -1 163
165 0 425023.66 259324.72 91680 -1 164
166 0 425194.34 259292.61 91760 -1 165
167 0 425373.4 259250.84 91880 -1 166
168 0 425563.75 259203.08 92000 -1 167
169 0 425717.75 259122.84 92120 -1 168
170 0 425974.9 259061.25 92200 -1 169
171 0 426690.9 259088.14 92360 -1 170
172 0 427002.38 259101.38 92480 -1 171
173 0 427644.62 259224.61 92560 -1 172
174 0 428044.97 259180.75 92680 -1 173
175 0 428189.66 259158.69 92760 -1 174
176 0 428370.97 259085.36 92880 -1 175
177 0 428652.4 259019.89 93000 -1 176
178 0 428898.8 258872.3 93120 -1 177
179 0 429339.47 258715.05 93240 -1 178
180 0 429665.53 258718.94 93360 -1 179
181 0 429887.9 258784.94 93480 -1 180
182 0 430244.1 258891.25 93600 -1 181
183 0 430672.84 258963.05 93760 -1 182
184 0 430912.34 259027.34 93880 -1 183
185 0 431637.03 259116.73 94000 -1 184
186 0 432061.84 259092.5 93960 -1 185
187 0 432421.22 258989.17 93840 -1 186
188 0 432874.38 259020.94 93960 -1 187
189 0 433173.28 259008.03 94120 -1 188
190 0 433454.53 259048.83 94240 -1 189
191 0 433744.88 259109.67 94360 -1 190
192 0 434107.62 259162.11 94480 -1 191
193 0 434654.53 259240.4 94640 -1 192
194 0 434963.2 259222.75 94760 -1 193
195 0 435317.5 259149.61 94880 -1 194
196 0 435588.4 259131.17 95040 -1 195
197 0 436241.34 259099.36 95120 -1 196
198 0 436583.25 259074.88 95200 -1 197
199 0 436933.8 259028.3 95360 -1 198
200 0 437295.5 259053.52 95480 -1 199
201 0 437719.56 259018.2 95600 -1 200
202 0 438231 259001.84 95720 -1 201
203 0 438974.5 259045.36 95880 -1 202
204 0 439470.5 259085.23 96040 -1 203
205 0 440212.72 259032.45 96160 -1 204
206 0 440473.38 259128.88 96280 -1 205
207 0 441087.22 259091.22 96360 -1 206
208 0 441612 259085.16 96400 -1 207
209 0 441923.5 258965.75 96600 -1 208
210 0 442432.75 258856.02 96720 -1 209
211 0 443032.25 258760.83 96840 -1 210
212 0 443542.78 258671.31 96960 -1 211
213 0 444015.28 258582.75 97040 -1 212
214 0 444586.88 258490.03 97080 -1 213
215 0 445143.16 258422.8 97160 -1 214
216 0 445799.4 258321.77 97240 -1 215
217 0 446378.03 258204.11 97280 -1 216
218 0 447163.62 258250.2 97280 -1 217
219 0 447702.62 258239.34 97200 -1 218
220 0 448078.72 258232.56 97160 -1 219
221 0 448790.28 258214.5 97160 -1 220
222 0 449860.16 258044.62 97200 -1 221
223 0 450950 258154.75 97200 -1 222
224 0 451219.72 258119.23 97280 -1 223
225 0 452552.25 257939.84 97280 -1 224
226 0 453414.5 257867.03 97160 -1 225
227 0 454012.56 257786.45 97080 -1 226
228 0 454280.4 257780.55 96960 -1 227
229 0 454690.56 257759.17 96840 -1 228
230 0 455420.62 257801.97 96720 -1 229
231 0 455732.1 257814.83 96600 -1 230
232 0 456118.66 257746.66 96480 -1 231
233 0 456296.56 257720.16 96360 -1 232
234 0 456830.1 257595.64 96360 -1 233
235 0 457275.4 257475.78 96360 51 234
236 0 457391.66 257457.22 96320 51 235
237 0 457666.88 257444 96200 51 236
238 0 458116.88 257375.89 96040 60 237
239 0 458525.6 257308.5 95920 64 238
240 0 458888.2 257231.8 95840 75 239
241 0 459445.2 257043.14 95720 86 240
242 0 459995.7 256905.72 95600 75 241
243 0 460483.12 256726.84 95480 71 242
244 0 460954.1 256561.19 95360 51 243
245 0 461461.94 256352.94 95280 81 244
246 0 461611.6 256307 95240 81 245
247 0 461780.94 256230.5 95200 75 246
248 0 462394.4 256068.23 95000 60 247
249 0 462827.06 255883.48 94880 51 248
250 0 463113.03 255739.73 94720 71 249
251 0 463284.4 255644.31 94600 60 250
252 0 463678.25 255414.4 94360 80 251
253 0 464168.72 255438.48 94320 102 252
254 0 464392.3 255275.03 94160 181 253
255 0 464600.72 255180.5 94040 150 254
256 0 465548.9 254837.48 93960 75 255
257 0 466146.38 254592.12 93840 -1 256
258 0 466490.75 254450.45 93760 -1 257
259 0 466757.47 254316.22 93640 -1 258
260 0 467231.16 254113.27 93520 -1 259
261 0 467480.5 254029.2 93360 -1 260
262 0 469044.25 253741.36 93280 -1 261
263 0 469511.1 253645.33 93240 -1 262
264 0 469997.78 253516.03 93120 -1 263
265 0 470336.7 253423.02 93000 -1 264
266 0 470534.12 253446.72 92800 -1 265
267 0 470840.75 253338.83 92680 -1 266
268 0 471401.75 253071.1 92600 -1 267
269 0 471778.47 252919.03 92440 -1 268
270 0 472142.12 252752.75 92360 -1 269
271 0 472333.7 252616.61 92280 -1 270
272 0 473112.7 252150.11 92240 -1 271
273 0 473316.53 252217.12 92080 239 272
274 0 473565.28 252313.77 91880 239 273
275 0 473974.97 252269.45 91720 239 274
276 0 474481.4 254342.3 91720 175 275
277 0 474707.53 254795.2 91600 239 276
278 0 473716.44 255705.44 91440 150 277
279 0 473712.06 256133.22 91280 209 278
280 0 474018.5 256748.84 91160 214 279
281 0 474081.78 257055.5 91080 219 280
282 0 473416.84 258148.33 90880 124 281
283 0 473382.47 258321.58 90840 86 282
284 0 474536.5 257159.94 90840 200 283
285 0 475132.25 257374.86 90800 90 284
286 0 475387.8 257451.3 90760 107 285
287 0 476278.72 257620.34 90640 32 286
288 0 473334.22 257697.92 90600 140 287
289 0 474488.8 257741.45 90560 60 288
290 0 474735.72 257806.53 90520 60 289
291 0 474953.16 257904.25 90480 60 290
292 0 474988.56 257871.73 90440 60 291
293 0 475148.03 257948.44 90400 60 292
294 0 475332.66 257960.42 90360 80 293
295 0 475496.94 257935.16 90320 80 294
296 0 475600.47 257976.56 90240 80 295
297 0 475753.12 258011.77 90160 71 296
298 0 476127.53 258116.75 90080 104 297
299 0 476225.34 258152.66 90040 81 298
300 0 476408.9 258270.3 90000 80 299
301 0 477125.66 258542.45 89960 115 300
302 0 477308.06 258667.34 90000 156 301
303 0 477312.53 258682.12 90040 156 302
304 0 477459.38 258799.69 90080 156 303
305 0 477459.34 258798.61 90160 156 304
306 0 477448.72 258966.3 90280 75 305
307 0 477354.25 258940.61 90400 75 306
308 0 477178.06 258967.88 90560 90 307
309 0 476473 258950.39 90600 45 308
310 0 478372.38 258981.66 90640 98 309
311 0 478479.8 258992.31 90680 98 310
312 0 478593.28 259020.34 90760 98 311
313 0 478533.53 259019.97 90840 98 312
314 0 478593.03 258937.27 90960 98 313
315 0 477930.75 258921 90400 -1 307
316 0 478875.94 259081.27 90400 98 315
317 0 479114.53 259090.22 90360 124 316
318 0 479244.22 259118.8 90320 102 317
319 0 479563.38 259439.14 90240 120 318
320 0 480071.97 259717.42 90160 115 319
321 0 480485.66 259813.12 90120 71 320
322 0 480657.12 259856.94 90080 96 321
323 0 480985.38 259962.53 90000 107 322
324 0 481404.25 260204.89 89920 120 323
325 0 482044.75 260419.92 89880 131 324
326 0 482266.2 260553.64 89800 136 325
327 0 482350.34 260607.3 89720 98 326
328 0 482650.88 260797.56 89600 81 327
329 0 482789.78 260847.08 89560 120 328
330 0 483352.94 261126.05 89520 150 329
331 0 483388.84 261151.34 89480 150 330
332 0 483916.12 261012.34 89400 96 331
333 0 484305.9 260972.9 89360 102 332
334 0 484480.62 260929.2 89320 102 333
335 0 484599.84 260859.31 89200 137 334
336 0 484880.4 260721.9 89080 178 335
337 0 485275.22 260641.45 89000 131 336
338 0 486270.47 260328.4 88960 45 337
339 0 486834.78 260061.56 88760 81 338
340 0 487033.1 259911.52 88720 71 339
341 0 487221.25 259723 88640 122 340
342 0 487535.1 259526.22 88600 32 341
343 0 487656.03 259648.06 88520 120 342
344 0 487594.38 259735.56 88480 120 343
345 0 487467.22 259840.16 88440 120 344
346 0 487407.66 259958.48 88360 178 345
347 0 487381.56 260023.05 88320 178 346
348 0 487383.3 260055.03 88280 178 347
349 0 487350.6 260127.66 88200 186 348
350 0 487328.62 260210.16 88120 186 349
351 0 487320.66 260265.52 88040 226 350
352 0 487304.16 260337.78 87920 178 351
353 0 487282.22 260408.52 87800 178 352
354 0 487251 260475.64 87680 51 353
355 0 487261.28 260520.78 87560 51 354
356 0 487272.97 260551.44 87520 51 355
357 0 487320.88 260599.62 87480 51 356
358 0 487303.25 260638.97 87440 51 357
359 0 487306.6 260682.42 87400 51 358
360 0 487315.28 260756.94 87320 51 359
361 0 487269.1 260936.62 87200 51 360
362 0 487323.72 260671.61 87080 32 361
363 0 487342.38 260654.05 86960 32 362
364 0 487347.4 260660.28 86920 32 363
365 0 487388.12 260657.75 86880 32 364
366 0 487326.75 260648.98 86840 32 365
367 0 487299.28 260650.12 86800 32 366
368 0 487037.1 260453.83 86760 120 367
369 0 487070.28 260458.02 86720 120 368
370 0 486972.3 260399.66 86640 107 369
371 0 486982.88 260297.73 86600 107 370
372 0 486895.8 260209.89 86520 90 371
373 0 486821.66 260155.88 86480 90 372
374 0 486846.1 260109.75 86440 90 373
375 0 486868.03 260120.67 86400 90 374
376 0 486904.7 260120.28 86360 90 375
377 0 486925.9 260113.67 86320 90 376
378 0 486958.66 260062.55 86240 120 377
379 0 486966.06 260065.44 86160 120 378
380 0 486988.6 260054.19 86080 120 379
381 0 487016.06 260012.69 86000 102 380
382 0 487092.3 259910.4 85920 102 381
383 0 487098.88 259812.16 85800 75 382
384 0 487217.62 259703.84 85680 75 383
385 0 487433.6 259646.55 85560 96 384
386 0 487348.8 259522.47 85400 71 385
387 0 487376.9 259501.48 85360 71 386
388 0 487433.5 259416.53 85240 71 387
389 0 487551.3 259327.16 85120 51 388
390 0 487664.12 259236.3 85040 51 389
391 0 487753.6 259194.2 84960 51 390
392 0 487948.3 259152.16 84800 51 391
393 0 487871.53 259158.22 84680 51 392
394 0 487892.75 259180.2 84640 51 393
395 0 487906.6 259159.19 84560 51 394
396 0 487892.97 259188.31 84480 51 395
397 0 487887.47 259214.92 84440 51 396
398 0 487829.88 259270.72 84360 32 397
399 0 487795.62 259291.42 84280 32 398
400 0 487836.62 259318.14 84200 32 399
401 0 487859.22 259334.06 84160 32 400
402 0 487973 259228 84000 32 401
403 0 488081 259180 83880 122 402
404 0 488193 259232 83760 122 403
405 0 488195.2 259235.25 83720 122 404
406 0 488223.5 259227.12 83640 122 405
407 0 488246.44 259193.23 83560 128 406
408 0 488800 259200 82760 128 407
409 0 488832 259360 82560 102 408
410 0 488992 259520 82360 135 409
411 0 489024 259648 82120 120 410
412 0 489120 259808 81920 163 411
413 0 489152 259840 81640 115 412
414 0 489120 259840 81360 96 413
415 0 489120 259776 81080 75 414
416 0 489184 259744 80840 98 415
417 0 489216 259680 80560 122 416
418 0 489216 259680 80280 81 417
419 0 489216 259712 80000 81 418
420 0 489344 259648 79760 122 419
421 0 489472 259648 79520 75 420
422 0 489568 259648 79280 75 421
423 0 489632 259744 79040 104 422
424 0 489728 259808 78800 96 423
425 0 489888 259776 78600 81 424
426 0 489952 259808 78360 120 425
427 0 489952 259872 78080 90 426
428 0 489952 259904 77800 168 427
429 0 489920 260000 77560 134 428
430 0 489952 260160 77360 203 429
431 0 490016 260256 77120 226 430
432 0 490016 260480 77000 196 431
433 0 490016 260736 77000 198 432
434 0 489856 260896 76880 202 433
435 0 489600 260928 76840 115 434
436 0 489472 261152 76720 51 435
437 0 489376 261312 76520 60 436
438 0 489280 261440 76320 32 437
439 0 489216 261472 76240 40 438
440 0 488512 258368 83200 60 407
441 0 488544 258112 83160 120 440
442 0 488544 257856 83120 122 441
443 0 488608 257600 83120 156 442
444 0 488608 257504 83120 163 443
445 0 488864 257440 83120 175 444
446 0 489120 257440 83120 64 445
447 0 489376 257440 83160 51 446
448 0 489600 257376 83160 32 447
449 0 488480 257280 83040 156 444
450 0 488352 257056 83040 102 449
451 0 488352 256800 83080 75 450
452 0 488352 256544 83080 45 451
453 0 488384 256288 83000 108 452
454 0 488352 256032 83000 115 453
455 0 488320 255776 82920 104 454
456 0 488320 255616 82920 45 455
457 0 478900.66 259102.47 90440 98 316
458 0 478922.8 259179.23 90520 98 457
459 0 478546.88 259089.7 90600 98 458
460 0 480358 259114 90640 -1 459
461 0 480374 259082 90680 -1 460
462 0 473335.28 258498.34 90800 86 283
463 0 472755.5 258937.95 90680 166 462
464 0 472793.62 258920.95 90640 166 463
465 0 470541.78 259082.5 90560 137 464
466 0 470364.9 259448.9 90440 217 465
467 0 470268.94 259680.47 90360 243 466
468 0 470085.9 259809.06 90240 243 467
469 0 469650.78 260209.02 90080 189 468
470 0 469238.66 260433.56 89880 200 469
471 0 468774.06 260939.83 89640 226 470
472 0 467889.38 262071.17 89480 241 471
473 0 467839.72 262126.56 89320 241 472
474 0 467938.38 262139.28 89160 241 473
475 0 467933.16 262216.5 89000 241 474
476 0 467574.84 262408.8 88800 221 475
477 0 467577.12 262331.8 88720 136 476
478 0 467726.16 261711.53 88640 102 477
479 0 467674.4 262332.5 88400 136 478
480 0 467667.47 262534 88320 175 479
481 0 467724.9 262772.3 88200 200 480
482 0 467845.25 262897.53 88080 200 481
483 0 467636.16 263264.06 88000 217 482
484 0 467575.44 263553.06 87840 218 483
485 0 467485.8 263796.22 87720 186 484
486 0 467228.25 264035.66 87600 163 485
487 0 467026.75 264343.94 87400 124 486
488 0 466908.25 264466.06 87280 124 487
489 0 466572.3 264690.44 87160 122 488
490 0 466371.9 264849.5 87000 140 489
491 0 466209.06 265076.16 86880 120 490
492 0 465982.72 265397.12 86680 120 491
493 0 465881.84 265632.62 86560 128 492
494 0 465716.7 265828.88 86440 120 493
495 0 465583.12 266040.3 86280 140 494
496 0 465315.7 266254.75 86160 153 495
497 0 465196.4 266390.06 86040 153 496
498 0 465076.03 266535.72 85920 181 497
499 0 464699.28 266690.7 85840 154 498
500 0 464360.72 266714.78 85680 150 499
501 0 464114.88 266687 85600 190 500
502 0 464057.3 266690.1 85520 190 501
503 0 463878.25 266653.66 85400 156 502
504 0 463778.8 266755.97 85240 153 503
505 0 463633.16 266800.84 85120 224 504
506 0 463459.4 266830.4 85000 224 505
507 0 463291.8 266891.28 84800 202 506
508 0 463081.7 266957.53 84600 150 507
509 0 462979.72 267095 84440 150 508
510 0 462984.8 267460.25 84320 148 509
511 0 463083.06 267684.7 84120 80 510
512 0 463016.47 268102.84 83960 75 511
513 0 462983.53 268388.1 83880 108 512
514 0 462981.7 268991.97 83920 208 513
515 0 463237.47 269038.53 84160 235 514
516 0 464652.34 269451.2 84400 128 515
517 0 464828.97 269477.16 84520 139 516
518 0 465115.2 269518.44 84640 128 517
519 0 465449.88 269542.53 84800 136 518
520 0 465670.3 269606.7 84960 166 519
521 0 465836.94 269676.44 85080 166 520
522 0 466121.88 269723.2 85240 136 521
523 0 466319.75 269791.75 85360 122 522
524 0 466570.03 269913.03 85520 178 523
525 0 466842.28 270204.6 85720 108 524
526 0 466975.97 270430.47 85880 124 525
527 0 467271.28 270617.38 86080 120 526
528 0 467568.78 270581.9 86240 128 527
529 0 467849.3 270511.44 86440 166 528
530 0 468050.53 270386.1 86680 136 529
531 0 468242.62 270256.38 86840 124 530
532 0 468375.56 270111.78 87040 131 531
533 0 468463.4 270195.53 87320 163 532
534 0 468600.94 270159.7 87520 163 533
535 0 468762.5 270104.6 87720 157 534
536 0 468838.6 270062.8 87840 157 535
537 0 469065.44 270039.12 87920 157 536
538 0 469434.62 270088.12 88080 120 537
539 0 469853.3 270132.72 88240 102 538
540 0 470125.75 269984.12 88440 91 539
541 0 470379.44 269912.6 88560 40 540
542 0 470444.3 269864.56 88640 40 541
543 0 470428.2 269844.78 88680 40 542
544 0 470436.3 270199.1 88720 115 543
545 0 470386.53 270302.06 88840 115 544
546 0 470277.56 270302.97 89040 228 545
547 0 470187.12 270284.38 89280 175 546
548 0 470053.62 270292.8 89400 156 547
549 0 469934.47 270348.16 89520 160 548
550 0 469817.03 270484.06 89680 134 549
551 0 469626.22 270390.84 89880 203 550
552 0 469360.78 270423.1 90160 250 551
553 0 469116.94 270603.44 90320 266 552
554 0 469303.7 270434.75 90440 266 553
555 0 469473.8 270474.56 90520 250 554
556 0 469603.16 270509.94 90560 250 555
557 0 471237.03 270450.22 90640 -1 556
558 0 471153.34 270406.7 90800 -1 557
559 0 471099.03 270407.53 90920 -1 558
560 0 470901.06 270349.9 91160 -1 559
561 0 468573.25 271082.7 90320 160 553
562 0 468061 271293.75 90440 86 561
563 0 467893.78 271388.22 90520 75 562
564 0 467831.6 271507 90560 75 563
565 0 469297.06 271568.47 90640 124 564
566 0 469036.97 271626.2 90720 124 565
567 0 468893.22 271742.25 90760 160 566
568 0 468254.3 271163.34 90760 80 567
569 0 468262 271044.2 90680 80 568
570 0 467954.75 270706 90640 40 569
571 0 467547.47 270316.62 90680 40 570
572 0 467339.1 270252.25 90720 75 571
573 0 467081.8 270118.28 90840 75 572
574 0 466820.16 270017.16 90920 71 573
575 0 466592 269280 91520 164 574
576 0 466496 269120 91760 148 575
577 0 466336 268960 91920 98 576
578 0 466080 268832 91920 96 577
579 0 465856 268704 91920 176 578
580 0 465632 268544 91920 175 579
581 0 465568 268480 91960 183 580
582 0 465408 268320 92120 178 581
583 0 465280 268192 92320 134 582
584 0 465184 268032 92520 32 583
585 0 465248 267808 92640 40 584
586 0 465120 267584 92800 75 585
587 0 464992 267360 92840 134 586
588 0 464992 267104 92840 108 587
589 0 464896 266848 92840 101 588
590 0 464800 266592 92840 96 589
591 0 464736 266336 92920 80 590
592 0 464608 266112 93040 75 591
593 0 464480 265952 93240 120 592
594 0 464448 265696 93280 128 593
595 0 464288 265504 93200 102 594
596 0 464128 265376 93000 40 595
597 0 464064 265312 92920 108 596
598 0 464064 265056 92960 120 597
599 0 464064 264832 93160 124 598
600 0 463936 264608 93320 32 599
601 0 463712 264736 93240 86 600
602 0 463488 264864 93240 40 601
603 0 463296 264832 93280 32 602
604 0 463904 265312 92720 75 597
605 0 463744 265472 92520 90 604
606 0 463616 265568 92280 122 605
607 0 463456 265504 92080 81 606
608 0 463360 265440 91840 51 607
609 0 465376 268672 91960 221 581
610 0 465248 268864 91840 214 609
611 0 465280 269120 91720 166 610
612 0 465312 269376 91640 136 611
613 0 465312 269600 91480 172 612
614 0 465440 269792 91360 120 613
615 0 465664 269632 91400 136 614
616 0 465888 269632 91320 60 615
617 0 466016 268544 92080 81 579
618 0 466176 268352 92200 32 617
619 0 466304 268192 92400 32 618
620 0 466304 268096 92520 45 619
621 0 466268 268004 92560 -1 620
622 0 466048 267952 92720 -1 621
623 0 468760.34 272415.1 90760 60 567
624 0 468901.47 272525.75 90680 60 623
625 0 468917.72 272762.66 90640 -1 624
626 0 466903.38 273330.88 90560 80 625
627 0 466644 273520.16 90440 102 626
628 0 466168.03 273838.03 90320 122 627
629 0 465847.12 274141.06 90160 143 628
630 0 465716.53 274295.9 90040 107 629
631 0 465548.7 274396.97 90000 98 630
632 0 465367.06 274490.44 89840 104 631
633 0 465270.38 274529.12 89760 104 632
634 0 464680.78 274430.97 89760 160 633
635 0 464549 274371 89720 -1 634
636 0 464553 274123 89760 -1 635
637 0 464553 274479 89880 -1 634
638 0 465137.62 274598.06 89640 160 633
639 0 465023 274680.94 89560 172 638
640 0 464779.1 275060.06 89560 154 639
641 0 464700.12 275246.25 89720 124 640
642 0 464627.1 275490.38 89920 104 641
643 0 464531.53 275615.22 90040 104 642
644 0 464370.28 275727.75 90160 124 643
645 0 464241.62 275854.8 90280 124 644
646 0 464028.2 275942.34 90400 122 645
647 0 463824.03 276200 90480 75 646
648 0 463651.62 276359.84 90520 75 647
649 0 463694.22 276359.4 90560 75 648
650 0 463156.25 276620.78 90560 115 649
651 0 464961.94 276636.72 90600 40 650
652 0 464391.6 276721.66 90680 40 651
653 0 464104.4 276745.38 90720 51 652
654 0 463962.53 276699.16 90680 80 653
655 0 463996 276686.1 90640 80 654
656 0 464136.72 276609.1 90600 51 655
657 0 463828.7 276749.88 90840 80 653
658 0 463678 276839.53 90920 96 657
659 0 463593.2 276803.75 90960 96 658
660 0 463257.34 276537.9 91000 115 659
661 0 463066.97 276403.88 91080 98 660
662 0 462941.3 276196.62 91200 102 661
663 0 462850.25 276054.3 91320 75 662
664 0 462633.6 275947.6 91440 102 663
665 0 462511.16 275892.6 91520 102 664
666 0 462335.5 275749.1 91600 75 665
667 0 462160.88 275647.84 91680 80 666
668 0 462105.78 275378.25 91800 60 667
669 0 462032 275031.75 91920 86 668
670 0 461965.47 274816.88 92040 102 669
671 0 461926.8 274687.78 92160 75 670
672 0 461853.88 274479.97 92320 40 671
673 0 461800.12 274317.88 92480 40 672
674 0 461762.2 274150.16 92680 40 673
675 0 461707.03 273913.78 92840 -1 674
676 0 461677.25 273703.44 92960 -1 675
677 0 461608.56 273578.75 93040 -1 676
678 0 461459 273456.12 93160 -1 677
679 0 461502.7 273274.8 93280 -1 678
680 0 461283 272475 93320 -1 679
681 0 461235 272327 93440 -1 680
682 0 461087 271815 93480 -1 681
683 0 461059 271703 93640 -1 682
684 0 461031 271623 93680 -1 683
685 0 461099 271503 94120 -1 684
686 0 461527 271395 94360 -1 685
687 0 461695 271137 94440 -1 686
688 0 461999 270997 94480 -1 687
689 0 462239 270977 94560 -1 688
690 0 462787 271999 94400 -1 686
691 0 462891 271995 94480 -1 690
692 0 463159 271879 94600 -1 691
693 0 463339 271843 94760 -1 692
694 0 461143 271247 94480 -1 686
695 0 460547 271327 94560 -1 694
696 0 460211 271267 94760 -1 695
697 0 459731 270997 94880 -1 696
698 0 459651 270869 95000 -1 697
699 0 458983 270137 95120 -1 698
700 0 458647 269825 95160 -1 699
701 0 457623 269437 95240 -1 700
702 0 456715 268853 95080 -1 701
703 0 455163 269075 95040 -1 702
704 0 454991 269055 94920 -1 703
705 0 454883 269167 94840 -1 704
706 0 454627 269255 94720 -1 705
707 0 453531 269047 94720 -1 706
708 0 453399 269107 94600 -1 707
709 0 453123 269103 94520 -1 708
710 0 452571 268727 94560 -1 709
711 0 452355 268611 94640 -1 710
712 0 452207 268575 94680 -1 711
713 0 452159 268395 94720 -1 712
714 0 451327 268127 94760 -1 713
715 0 451247 267983 94840 -1 714
716 0 450903 267831 94720 -1 715
717 0 450467 267639 94680 -1 716
718 0 449855 267399 94720 -1 717
719 0 449727 267331 94800 -1 718
720 0 450563 267599 94560 -1 717
721 0 450551 267631 94480 -1 720
722 0 453447 269419 94040 -1 709
723 0 453315 269415 93920 -1 722
724 0 453143 269411 93720 -1 723
725 0 453027 269283 93480 -1 724
726 0 452951 269295 93360 -1 725
727 0 456475 268579 94960 -1 702
728 0 456943 268923 94680 -1 727
729 0 457219 269221 95560 -1 701
730 0 456523 268509 95600 -1 729
731 0 456451 267745 95640 -1 730
732 0 456803 266905 95680 -1 731
733 0 456783 266883 95720 -1 732
734 0 456387 266519 95680 -1 733
735 0 456259 266383 95560 -1 734
736 0 456767 266959 95760 -1 733
737 0 456971 266903 95800 -1 736
738 0 457327 266859 95840 -1 737
739 0 457615 266851 95920 -1 738
740 0 457727 266835 95960 -1 739
741 0 457843 266779 96000 -1 740
742 0 457999 266779 95960 -1 741
743 0 458047 266795 95920 -1 742
744 0 456419 266515 95760 -1 736
745 0 456351 266367 95920 -1 744
746 0 456331 266263 96080 -1 745
747 0 456459 265747 96200 -1 746
748 0 456863 265499 96360 -1 747
749 0 457311 265163 96560 -1 748
750 0 457287 264791 96800 -1 749
751 0 457595 263631 96640 -1 750
752 0 457579 263679 96600 -1 751
753 0 457407 264207 96280 -1 752
754 0 457347 264315 96160 -1 753
755 0 457359 264567 96000 -1 754
756 0 457803 263391 96560 -1 752
757 0 457935 263375 96480 -1 756
758 0 458071 263359 96400 -1 757
759 0 456843 266051 95920 -1 747
760 0 457183 266223 95880 -1 759
761 0 457271 266235 95840 -1 760
762 0 458847 269829 94920 -1 699
763 0 458911 269965 94840 -1 762
764 0 459203 269969 94600 -1 763
765 0 459251 269853 94520 -1 764
766 0 470711.4 270326.97 89040 122 546
767 0 471210.16 270195.1 89040 81 766
768 0 471829.53 270106.62 89040 96 767
769 0 472469.53 270093.4 89040 96 768
770 0 473259.16 270184.66 89040 71 769
771 0 473481.1 270211.62 89000 -1 770
772 0 473761.06 270216.25 88880 -1 771
773 0 473913.3 270217.3 88840 51 772
774 0 474026.12 270206.94 88800 51 773
775 0 474120.84 270205 88720 51 774
776 0 474445.8 269992.06 88640 51 775
777 0 474519.6 269990.3 88600 51 776
778 0 474529.28 270027.84 88560 51 777
779 0 474569.12 270104.84 88520 51 778
780 0 474629.34 270131.84 88480 81 779
781 0 474770.66 270223.06 88400 81 780
782 0 474820.9 270300.88 88320 81 781
783 0 474914.8 270334.38 88240 81 782
784 0 474991.9 270362.88 88200 107 783
785 0 475060.75 270399.44 88160 107 784
786 0 475091.28 270407.2 88120 107 785
787 0 475092.3 270405.6 88080 107 786
788 0 475146.62 270451.06 88040 107 787
789 0 475180.62 270527.8 88000 90 788
790 0 475193.34 270536.28 87920 90 789
791 0 475366.75 270601.16 87840 60 790
792 0 475415.16 270618.12 87800 60 791
793 0 475461.1 270652.62 87720 60 792
794 0 475478.34 270696.84 87640 75 793
795 0 475577.7 270725.6 87560 75 794
796 0 475607 270767.7 87480 75 795
797 0 475762.12 270750.5 87400 71 796
798 0 475849.22 270796.8 87360 71 797
799 0 475867.47 270825.78 87320 71 798
800 0 475878.6 270828.44 87280 60 799
801 0 475909.34 270843.72 87240 60 800
802 0 476010.2 270731 87160 60 801
803 0 476151.03 270693.56 87120 51 802
804 0 476210.34 270768.47 87080 51 803
805 0 476243.94 270825.34 87040 51 804
806 0 476310.25 270861.97 87000 51 805
807 0 476382.9 270913.5 86960 51 806
808 0 476482.84 270978.12 86920 51 807
809 0 476562.06 271021.47 86880 75 808
810 0 476643.53 271071.28 86840 75 809
811 0 476745.47 271162.44 86760 104 810
812 0 476890.66 271234.28 86720 104 811
813 0 476969.16 271299.4 86680 98 812
814 0 477095.34 271330.6 86640 98 813
815 0 477304.1 271479.34 86600 81 814
816 0 477442.72 271493.5 86560 81 815
817 0 477517.38 271580.8 86480 64 816
818 0 477573.75 271646.16 86400 64 817
819 0 477731.28 271764.2 86320 75 818
820 0 477778.88 271819.7 86280 81 819
821 0 477843.38 271842.78 86240 81 820
822 0 477944.38 271932.8 86160 81 821
823 0 477993.2 272061.28 86120 122 822
824 0 478139.8 272141.1 86040 122 823
825 0 478313.62 272218.62 86000 75 824
826 0 478352.75 272186.53 85960 75 825
827 0 478464.38 272192.6 85920 75 826
828 0 478768.72 272169.94 85880 137 827
829 0 479105.97 272242.88 85840 98 828
830 0 479287.47 272235.62 85720 120 829
831 0 479456.56 272194.56 85560 120 830
832 0 479504.53 272202.38 85440 136 831
833 0 479647.72 272179.5 85320 163 832
834 0 481311.97 272243.1 85320 166 833
835 0 482767.94 271202.94 85320 80 834
836 0 482954.2 271033.3 85240 71 835
837 0 483096.44 270963.38 85200 71 836
838 0 483417.62 270681.75 85160 75 837
839 0 483431.7 270650.2 85120 75 838
840 0 483400.1 270675.16 85080 75 839
841 0 483384.16 270675.7 85040 32 840
842 0 483376.66 270627.38 85000 32 841
843 0 483351.38 270610.72 84960 32 842
844 0 483344.22 270609.6 84920 32 843
845 0 483392.8 270609.88 84840 32 844
846 0 483368.34 270611.28 84800 64 845
847 0 483360.84 270616.94 84760 64 846
848 0 483408.2 270603.75 84720 64 847
849 0 483385.56 270592.84 84680 64 848
850 0 483386.03 270607.47 84640 64 849
851 0 483640.9 270457.66 84600 115 850
852 0 484000.53 270226.88 84560 102 851
853 0 484424.8 270001.47 84600 101 852
854 0 484457.84 269999.25 84640 101 853
855 0 484521.5 269945.28 84680 51 854
856 0 484607.75 269883.25 84720 51 855
857 0 484704.72 269809.16 84760 71 856
858 0 484752.38 269818.8 84800 71 857
859 0 484872.7 269761.88 84840 71 858
860 0 485024.53 269794.2 84880 60 859
861 0 485296.16 269760.94 84920 51 860
862 0 485447.9 269842.47 84960 60 861
863 0 485568.78 269826.7 85000 60 862
864 0 486079.7 269739.25 85040 64 863
865 0 486320.8 269738.5 85000 51 864
866 0 486680.03 269866.38 84960 64 865
867 0 487023.8 269904.75 84920 75 866
868 0 487263.8 269794.34 84880 81 867
869 0 487192 269842.62 84800 75 868
870 0 487168.53 269841.22 84760 75 869
871 0 487166.38 269851.03 84720 75 870
872 0 487193.38 269865.56 84680 75 871
873 0 487170.3 269855.38 84640 75 872
874 0 487152.53 269874.47 84560 75 873
875 0 487128.6 269897.75 84520 75 874
876 0 487144.53 269914.2 84480 75 875
877 0 487144.4 269889.53 84440 75 876
878 0 487148.22 269897.97 84400 75 877
879 0 487159.9 269993.94 84360 75 878
880 0 487129.12 270050.25 84320 75 879
881 0 487143.9 270129.78 84280 75 880
882 0 487109.72 270169.9 84240 -1 881
883 0 487096.06 270240.1 84200 -1 882
884 0 487096.4 270282.3 84160 -1 883
885 0 487119.84 270331.3 84120 -1 884
886 0 487112.9 270362.1 84080 -1 885
887 0 487103.53 270394.22 84040 -1 886
888 0 487080.62 270426.1 84000 -1 887
889 0 487062.28 270441.94 83960 -1 888
890 0 487040.03 270463.94 83920 -1 889
891 0 487008.53 270497.8 83880 -1 890
892 0 487008.25 270522.75 83840 -1 891
893 0 487048.16 270522.3 83800 -1 892
894 0 487039.3 270538.3 83760 -1 893
895 0 487161.06 269834.25 84320 75 879
896 0 487111.8 269785.78 84280 75 895
897 0 487101.62 269721.78 84240 75 896
898 0 487064.2 269662.6 84200 75 897
899 0 487032.62 269642.22 84160 -1 898
900 0 486999.53 269627.1 84120 -1 899
901 0 487008.78 269618.25 84080 -1 900
902 0 486983.47 269602.2 84040 -1 901
903 0 486976.75 269618.34 84000 -1 902
904 0 486974.6 269626.12 83960 -1 903
905 0 486952 269640.06 83920 -1 904
906 0 486944.25 269641.88 83880 -1 905
907 0 486935.78 269626.34 83800 -1 906
908 0 486967.44 269617.6 83760 -1 907
909 0 486993.28 269596.62 83720 -1 908
910 0 486992.7 269586.22 83680 -1 909
911 0 486992.72 269546.34 83640 -1 910
912 0 486968.97 269528.75 83600 -1 911
913 0 486922.28 269497 83560 -1 912
914 0 486890.56 269513 83520 -1 913
915 0 486888.88 269547.3 83480 -1 914
916 0 486847.34 269579 83440 -1 915
917 0 486840.47 269618.6 83400 -1 916
918 0 486832.6 269633.12 83360 -1 917
919 0 486800.38 269633.78 83320 -1 918
920 0 486769.2 269666.25 83280 -1 919
921 0 486744.44 269705.9 83240 -1 920
922 0 486681.53 269819.44 83200 -1 921
923 0 487423.78 269594.34 84880 64 868
924 0 487903.34 269506.53 84880 135 923
925 0 487999.97 269378.16 84800 81 924
926 0 488296.22 268985.34 84760 60 925
927 0 488416.8 268818.03 84720 108 926
928 0 488433.53 268799.84 84640 108 927
929 0 488417.25 268736.6 84600 108 928
930 0 488472.7 268794.44 84480 108 929
931 0 488624.44 268705.66 84440 98 930
932 0 488637.66 268715.75 84400 98 931
933 0 488656.38 268674 84360 98 932
934 0 488688.44 268650.53 84320 98 933
935 0 488656.22 268667.62 84280 98 934
936 0 488655.34 268678.97 84240 98 935
937 0 488695 268682.47 84200 98 936
938 0 488681 268738 84160 98 937
939 0 488687.22 268754.28 84120 98 938
940 0 488678.44 268738 84040 98 939
941 0 488680.62 268746.47 84000 98 940
942 0 488679.12 268742.56 83920 98 941
943 0 488695.78 268728.9 83880 98 942
944 0 488759.28 268713.88 83800 -1 943
945 0 488879.25 268665.22 83760 -1 944
946 0 488945.44 268612 83720 -1 945
947 0 489040.2 268513.84 83680 -1 946
948 0 489056.78 268498.28 83640 -1 947
949 0 489096.88 268488.97 83600 -1 948
950 0 489481.66 268344.97 83560 -1 949
951 0 489809.25 268161.34 83520 -1 950
952 0 483672.38 270555 85200 75 838
953 0 483793.94 270465.5 85240 75 952
954 0 484112.75 270099 85280 120 953
955 0 484121.62 270041.2 85360 120 954
956 0 484184.53 269929.97 85440 104 955
957 0 484255 269866.56 85520 104 956
958 0 484271.78 269834.22 85560 104 957
959 0 484370.34 269819.22 85640 91 958
960 0 484409.06 269706.1 85720 91 959
961 0 484504.56 269698.72 85800 96 960
962 0 484536.28 269635.97 85840 96 961
963 0 484728.47 269390.47 85920 32 962
964 0 484768.34 269169.66 85880 32 963
965 0 484696.2 269100.22 85840 32 964
966 0 484376.34 268995.03 85800 40 965
967 0 483976 268683.3 85840 40 966
968 0 483536.4 268521.97 85880 40 967
969 0 483336.78 268513.25 85920 40 968
970 0 482792.78 268290.34 85960 40 969
971 0 482632.75 268082.53 86000 -1 970
972 0 482580.06 267978.34 86040 -1 971
973 0 482367.7 267720.94 86080 -1 972
974 0 482250.34 267661.16 86120 -1 973
975 0 482161.5 267623.16 86160 -1 974
976 0 482044.06 267519.62 86200 -1 975
977 0 481537.56 272315.1 85400 166 834
978 0 481671.6 272449.8 85520 156 977
979 0 481624.44 272482.2 85560 156 978
980 0 481586.72 272465.94 85600 166 979
981 0 462796.38 269032.38 83760 208 513
982 0 462358.22 269449.94 83640 134 981
983 0 462109.6 269690.97 83520 81 982
984 0 461967.53 269754.12 83440 81 983
985 0 461924.94 269814.16 83360 124 984
986 0 461886.75 269928.53 83280 124 985
987 0 461856.6 269946.47 83200 124 986
988 0 461803.44 270006.5 83120 128 987
989 0 461709.53 270027.3 83040 128 988
990 0 461686.9 270224.53 82960 166 989
991 0 461610.3 270323.72 82880 166 990
992 0 461543.8 270370.9 82800 107 991
993 0 461466.22 270485.4 82760 107 992
994 0 461426.1 270852.03 82720 120 993
995 0 461447.88 271139.34 82640 120 994
996 0 461433.44 271358.7 82520 124 995
997 0 461427.75 271557.4 82400 141 996
998 0 461290.94 271796.4 82280 81 997
999 0 461277.84 271874.78 82160 81 998
1000 0 461474.53 272191.8 82160 137 999
1001 0 461362.7 272382.38 82160 81 1000
1002 0 461595.97 272599.4 82160 81 1001
1003 0 461772.78 272892.12 82280 120 1002
1004 0 461793.9 272950.38 82400 120 1003
1005 0 461909.7 273099.47 82560 71 1004
1006 0 461978.66 273173.12 82600 71 1005
1007 0 462196.84 273559.56 82600 104 1006
1008 0 462642.22 273784.4 82600 120 1007
1009 0 462902.47 273892.56 82520 150 1008
1010 0 463002 273908.7 82400 101 1009
1011 0 463183.88 273949.88 82280 101 1010
1012 0 463359.03 273928.16 82200 96 1011
1013 0 463568.12 273874.56 82080 81 1012
1014 0 463934.97 273724.62 81960 75 1013
1015 0 464159.9 273805.2 81840 98 1014
1016 0 464356.25 273887.3 81760 101 1015
1017 0 464431.72 273950.75 81640 98 1016
1018 0 464577.2 274035.4 81520 80 1017
1019 0 464701.25 274087.25 81440 80 1018
1020 0 464769.7 274132.28 81400 64 1019
1021 0 464852.9 274145.4 81360 64 1020
1022 0 465460.62 274176.8 81360 64 1021
1023 0 465535.75 274189.72 81400 64 1022
1024 0 466066.12 274126.97 81400 101 1023
1025 0 467035.75 274447.5 81400 209 1024
1026 0 467419.66 274562.03 81240 141 1025
1027 0 468139.34 274696.44 81160 101 1026
1028 0 468534.06 274789.2 81080 101 1027
1029 0 468894.5 275037.34 81040 75 1028
1030 0 469112.47 275221.78 80960 75 1029
1031 0 469309.53 275402.4 80880 107 1030
1032 0 469480.06 275586.53 80800 107 1031
1033 0 470100.03 275979.94 80720 108 1032
1034 0 470937.88 276418.8 80680 120 1033
1035 0 471426.72 276794.9 80680 75 1034
1036 0 472190.84 277040.78 80680 120 1035
1037 0 473181.03 277176.44 80560 175 1036
1038 0 473605.56 277268.75 80520 148 1037
1039 0 473904.22 277509.94 80400 139 1038
1040 0 474323.62 277665.44 80320 160 1039
1041 0 474571.88 277697.5 80160 128 1040
1042 0 474683.16 277696.8 80120 120 1041
1043 0 475046.78 277675.84 80000 98 1042
1044 0 475464.7 277553 79880 81 1043
1045 0 475897.72 277400.3 79720 75 1044
1046 0 476099.16 277301.62 79600 71 1045
1047 0 476322.53 277209.28 79440 64 1046
1048 0 476711 277060.62 79320 75 1047
1049 0 477162.78 276901.84 79200 81 1048
1050 0 477467.84 276723.53 79080 96 1049
1051 0 477824.6 276616.97 78960 64 1050
1052 0 478318.84 276519.3 78800 64 1051
1053 0 478807.03 276409.6 78640 96 1052
1054 0 479182.06 276335.25 78480 104 1053
1055 0 479416.66 276317 78360 108 1054
1056 0 479573.12 276281.5 78280 120 1055
1057 0 479736.25 276279.3 78160 101 1056
1058 0 479912.2 276319.25 78040 101 1057
1059 0 480031.84 276378.47 77960 98 1058
1060 0 480154.25 276413.88 77840 128 1059
1061 0 480244.22 276469.12 77680 128 1060
1062 0 480292.38 276482.84 77560 96 1061
1063 0 480563.22 276404.28 77440 104 1062
1064 0 480755.06 276324.78 77320 81 1063
1065 0 480997.8 276233.3 77160 75 1064
1066 0 481294.97 276100.1 77040 75 1065
1067 0 482041.1 275837.75 76960 194 1066
1068 0 482062.03 275693.25 76800 200 1067
1069 0 482178.8 275478.6 76640 170 1068
1070 0 482260 274675 76680 -1 1069
1071 0 482260 274799 76760 -1 1070
1072 0 482228 274935 76840 -1 1071
1073 0 482196 275063 76920 -1 1072
1074 0 482207.7 275425.3 76600 163 1069
1075 0 482234.12 274887.62 76560 134 1074
1076 0 482229.44 274777.16 76400 81 1075
1077 0 482242.25 274776.75 76360 81 1076
1078 0 482281.94 274776 76240 81 1077
1079 0 482316.47 274759.28 76120 98 1078
1080 0 482403.3 274717.03 75960 98 1079
1081 0 482426.44 274660.12 75840 81 1080
1082 0 482426.03 274604.7 75720 108 1081
1083 0 482488.8 274513.72 75560 108 1082
1084 0 482516.47 274443.8 75440 153 1083
1085 0 482532.6 274385.28 75320 153 1084
1086 0 482555.28 274326.12 75200 102 1085
1087 0 482560.9 274279.2 75080 102 1086
1088 0 482541.5 274274.06 74960 64 1087
1089 0 482574.7 274256.84 74760 64 1088
1090 0 482588.88 274077.66 74560 91 1089
1091 0 482561.6 274011.06 74400 150 1090
1092 0 482512.03 273804.1 74360 150 1091
1093 0 482501.56 273646.03 74200 209 1092
1094 0 482435.4 273594.4 74120 209 1093
1095 0 482408.94 273478.1 74000 264 1094
1096 0 482404.56 273420.34 73840 150 1095
1097 0 482364.53 273461.34 73720 150 1096
1098 0 482358.6 273467.4 73680 186 1097
1099 0 482333.47 273492.6 73520 186 1098
1100 0 482150.12 273453.5 73320 186 1099
1101 0 482049.47 273460.53 73160 186 1100
1102 0 482153.7 273535.06 72960 186 1101
1103 0 482329.25 273540.75 72840 186 1102
1104 0 482402.47 273537.78 72760 -1 1103
1105 0 481836.97 273028.78 74120 104 1094
1106 0 481692.72 272809.78 74240 60 1105
1107 0 481608.8 272748.84 74320 60 1106
1108 0 481529 272678.06 74400 150 1107
1109 0 481389.9 272551.6 74440 150 1108
1110 0 480821 272352.34 74440 86 1109
1111 0 480571.88 272289.97 74320 71 1110
1112 0 480318.34 272157.16 74240 81 1111
1113 0 480256.72 272032.8 74200 81 1112
1114 0 480289.72 271977.84 74120 81 1113
1115 0 480204.88 272011.88 74000 96 1114
1116 0 479906.06 272108.6 73960 64 1115
1117 0 479784.7 272119.22 73880 51 1116
1118 0 479629.97 272156.72 73800 51 1117
1119 0 479394.16 272230.06 73760 64 1118
1120 0 479321.12 272326.34 73640 81 1119
1121 0 479158.8 272413.84 73520 115 1120
1122 0 479096.25 272432.16 73360 115 1121
1123 0 479063.56 272442.7 73200 115 1122
1124 0 479049.9 272413.16 73040 115 1123
1125 0 479071.25 272420.4 72920 81 1124
1126 0 479075.88 272448.56 72800 81 1125
1127 0 479094.7 272501.16 72640 40 1126
1128 0 479063.7 272533.7 72440 40 1127
1129 0 478868.66 272546.5 72360 64 1128
1130 0 478742.25 272662.78 72160 96 1129
1131 0 478703.1 272724.84 72000 75 1130
1132 0 478721 272716.5 71960 75 1131
1133 0 478739 272708.5 71920 75 1132
1134 0 478774.97 272691.97 71840 75 1133
1135 0 478918.06 272669.44 71720 128 1134
1136 0 478801.88 272607.3 71600 128 1135
1137 0 478704.94 272530.06 71440 71 1136
1138 0 478664.94 272513.22 71320 71 1137
1139 0 478618.1 272499.03 71240 32 1138
1140 0 478592.1 272485.72 71120 32 1139
1141 0 478495.75 272446.03 71000 32 1140
1142 0 478350.6 272420.4 70880 32 1141
1143 0 478252.22 272320.3 70800 60 1142
1144 0 478178.6 272185.5 70680 60 1143
1145 0 478050.1 272170.8 70560 60 1144
1146 0 477926.75 272210.34 70400 96 1145
1147 0 477902.53 272247.25 70280 90 1146
1148 0 477885.97 272211.3 70160 90 1147
1149 0 477835.44 272211.72 70040 90 1148
1150 0 477782.25 272197.34 69920 64 1149
1151 0 477740.4 272208.6 69800 64 1150
1152 0 477655.53 272247.47 69680 90 1151
1153 0 477587.4 272279.5 69560 101 1152
1154 0 477570.75 272307.03 69480 101 1153
1155 0 477542.9 272332.22 69360 101 1154
1156 0 477586.2 272365.9 69240 90 1155
1157 0 477645.2 272415.16 69120 90 1156
1158 0 477563.56 272506.16 69000 51 1157
1159 0 477513.94 272544.9 68840 51 1158
1160 0 477536.1 272565.62 68720 71 1159
1161 0 477566.8 272540.4 68600 71 1160
1162 0 477561.16 272398.47 68520 80 1161
1163 0 477555.34 272076.9 68520 160 1162
1164 0 477524.34 271917.34 68600 160 1163
1165 0 477502.34 271751.8 68680 160 1164
1166 0 477492.3 271666.56 68720 160 1165
1167 0 477442.6 271579.25 68760 -1 1166
1168 0 477443.94 271555.16 68800 -1 1167
1169 0 477425.78 271540.2 68840 -1 1168
1170 0 477408.28 271517.06 68880 -1 1169
1171 0 477393.16 271502.44 68920 -1 1170
1172 0 477387.8 271473.62 68960 -1 1171
1173 0 477379.38 271464.4 69000 -1 1172
1174 0 477348.84 271437.25 69040 -1 1173
1175 0 477359.3 271391.7 69080 -1 1174
1176 0 477367.9 271374.22 69120 -1 1175
1177 0 477403.5 271298.56 69160 -1 1176
1178 0 477427.4 271254.47 69200 -1 1177
1179 0 477459.97 271221.88 69240 -1 1178
1180 0 477488.2 271181.47 69280 -1 1179
1181 0 477524.28 271126.62 69360 -1 1180
1182 0 477540.44 271103.03 69400 -1 1181
1183 0 477688.28 270945.78 69440 -1 1182
1184 0 477868.47 270931.2 69400 -1 1183
1185 0 477980.06 270866.7 69360 -1 1184
1186 0 478252 270626.6 69360 -1 1185
1187 0 478272.5 270619.56 69400 -1 1186
1188 0 478292.47 270617.44 69440 -1 1187
1189 0 478343.84 270533.34 69480 -1 1188
1190 0 478259.8 270253.34 69480 -1 1189
1191 0 478276.47 270045.47 69520 -1 1190
1192 0 478225.94 270039.28 69560 -1 1191
1193 0 478174.72 270035.1 69600 -1 1192
1194 0 478167.5 270034.5 69640 -1 1193
1195 0 478159.6 270033.9 69680 -1 1194
1196 0 478022.53 270011.22 69760 -1 1195
1197 0 478000.75 270017.72 69800 -1 1196
1198 0 477960.06 270013.88 69840 -1 1197
1199 0 477947.66 270009.28 69880 -1 1198
1200 0 477923.72 269997.78 69920 -1 1199
1201 0 477912.3 270005.88 69960 -1 1200
1202 0 477880.22 269985.94 70000 -1 1201
1203 0 477872.22 269990.6 70040 -1 1202
1204 0 477878.62 269977.97 70080 -1 1203
1205 0 478375.9 269861.3 69560 -1 1192
1206 0 478378.78 269786.94 69600 -1 1205
1207 0 478376.1 269769.72 69640 -1 1206
1208 0 478395.56 269741.9 69680 -1 1207
1209 0 478411.25 269732.66 69720 -1 1208
1210 0 478430.6 269702.97 69760 -1 1209
1211 0 478440.6 269685.4 69800 -1 1210
1212 0 478448 269621.78 69840 -1 1211
1213 0 478571.53 269501.28 69880 -1 1212
1214 0 478611.97 269441.75 69840 -1 1213
1215 0 478624.53 269413.34 69800 -1 1214
1216 0 477568.66 272278.6 68400 160 1162
1217 0 477497.9 272291.1 68280 160 1216
1218 0 477428.28 272247.6 68120 71 1217
1219 0 477263.9 272189.72 68000 71 1218
1220 0 477156.34 272141.62 67920 45 1219
1221 0 477051.88 272085.16 67840 45 1220
1222 0 476922.12 272009.94 67760 51 1221
1223 0 476831 271928.53 67640 51 1222
1224 0 476887.44 271852.75 67520 60 1223
1225 0 476976.66 271678.28 67400 60 1224
1226 0 476980.94 271608.38 67320 60 1225
1227 0 477036.97 271575.75 67240 60 1226
1228 0 477082.5 271673.8 67160 60 1227
1229 0 476974 271879.03 66960 60 1228
1230 0 476951.4 271919.25 66920 60 1229
1231 0 474626.88 277735.84 80000 131 1042
1232 0 474642.34 277729.56 79880 131 1231
1233 0 474595.5 277743.44 79800 60 1232
1234 0 474757.53 277737.47 79680 60 1233
1235 0 474880.03 277752.34 79560 45 1234
1236 0 474971.94 277741.47 79400 32 1235
1237 0 475164.06 277676.56 79160 32 1236
1238 0 475277.28 277657.38 79000 32 1237
1239 0 475389.16 277644.7 78840 45 1238
1240 0 475384.56 277657.75 78680 45 1239
1241 0 475438.9 277686.78 78520 45 1240
1242 0 475541.56 277658.2 78280 64 1241
1243 0 475550.25 277643.84 78200 32 1242
1244 0 475571.16 277625.62 78080 32 1243
1245 0 475590.94 277635.94 77920 71 1244
1246 0 475542.4 277663.06 77760 71 1245
1247 0 475546.75 277676.34 77600 32 1246
1248 0 475550.38 277688.56 77440 32 1247
1249 0 475712.06 277700.78 77320 32 1248
1250 0 475768.97 277685.03 77120 32 1249
1251 0 475961.44 277654.2 76920 32 1250
1252 0 476033.75 277633.97 76760 -1 1251
1253 0 476083.84 277594.25 76640 -1 1252
1254 0 476077.2 277569.78 76520 -1 1253
1255 0 476024.94 277562.34 76240 -1 1254
1256 0 475915.7 277479 75880 -1 1255
1257 0 475827.56 277437.75 75640 -1 1256
1258 0 475749.97 277434.88 75480 -1 1257
1259 0 475763.1 277424.7 75360 -1 1258
1260 0 475737.97 277399.2 75160 -1 1259
1261 0 475832.6 277333.66 75040 -1 1260
1262 0 475922.03 277303.7 74840 -1 1261
1263 0 475906.8 277252.5 74600 -1 1262
1264 0 475835.8 277198.8 74360 -1 1263
1265 0 475712.3 277248 74200 -1 1264
1266 0 475619.5 277329.12 74040 -1 1265
1267 0 475600.3 277346.8 74000 -1 1266
1268 0 475470.62 277383.7 73920 -1 1267
1269 0 475428.06 277398.6 73880 -1 1268
1270 0 474891.12 277796.72 73880 -1 1269
1271 0 474849.12 277832.3 73800 -1 1270
1272 0 474783.5 277903.47 73720 -1 1271
1273 0 474734.6 277926.06 73640 -1 1272
1274 0 474741.1 277925.75 73560 -1 1273
1275 0 474515.22 278135.28 73560 -1 1274
1276 0 474411.16 278212.72 73440 -1 1275
1277 0 474304.12 278289.44 73360 -1 1276
1278 0 474230.12 278355.7 73280 -1 1277
1279 0 474191.34 278339.38 73200 -1 1278
1280 0 474177.88 278304.3 73120 -1 1279
1281 0 474112.28 278318.03 73040 -1 1280
1282 0 474061.8 278365.47 72920 -1 1281
1283 0 474060.4 278349.44 72840 -1 1282
1284 0 474221.03 278385.12 72720 -1 1283
1285 0 474297.6 278398.6 72640 -1 1284
1286 0 474826.34 277914.66 73480 -1 1274
1287 0 474905.84 277922.25 73360 -1 1286
1288 0 474954 277913.78 73320 -1 1287
1289 0 475077 277904.72 73240 -1 1288
1290 0 475167.84 277851 73160 -1 1289
1291 0 475198.28 277829.88 73040 -1 1290
1292 0 475218.12 277817.75 73000 -1 1291
1293 0 475216.06 277803.2 72880 -1 1292
1294 0 475205.44 277847.34 72800 -1 1293
1295 0 475111.16 277955.94 72720 -1 1294
1296 0 475049.4 277974.47 72680 -1 1295
1297 0 475059.88 277964.88 72640 -1 1296
1298 0 470802.84 276443.25 80560 157 1034
1299 0 470752.4 276475.66 80440 157 1298
1300 0 470774.03 276520.03 80320 157 1299
1301 0 470701.84 276569.75 80200 157 1300
1302 0 470522.88 276648.12 80040 -1 1301
1303 0 470403.4 276682.28 79880 -1 1302
1304 0 470049.78 276750.78 79720 -1 1303
1305 0 469563.7 276874.56 79560 -1 1304
1306 0 469314.2 276932.2 79440 -1 1305
1307 0 469145.6 276970.88 79360 -1 1306
1308 0 468970.75 277027.75 79320 -1 1307
1309 0 468812.22 277010.62 79200 -1 1308
1310 0 468758.7 277040.62 79120 -1 1309
1311 0 468781.97 276960.12 79080 -1 1310
1312 0 468752.2 276927.34 79040 -1 1311
1313 0 464932.6 274159.5 81320 64 1021
1314 0 465083.72 274188.16 81200 51 1313
1315 0 465123 274199.53 81160 51 1314
1316 0 465088.66 274233.4 81120 51 1315
1317 0 465073.53 274232.44 81080 51 1316
1318 0 461219.78 271957.12 82040 75 999
1319 0 461246.66 271984.7 81920 75 1318
1320 0 461159.97 272041.6 81760 75 1319
1321 0 460825.53 272027.72 81680 107 1320
1322 0 460693.62 272028.3 81640 107 1321
1323 0 459832.62 272056 81560 107 1322
1324 0 459643.38 272104.6 81440 107 1323
1325 0 459562.03 272166.78 81280 210 1324
1326 0 459418.03 272170.16 81040 234 1325
1327 0 459333.06 272162.12 80920 234 1326
1328 0 459318.56 272146.16 80760 234 1327
1329 0 459719.5 271807.34 80600 124 1328
1330 0 459846.97 271848.38 80520 124 1329
1331 0 459758.38 271588.16 80400 -1 1330
1332 0 459782.72 271580.12 80360 -1 1331
1333 0 458698.25 272294.97 80680 178 1328
1334 0 458625.75 272369.47 80560 157 1333
1335 0 458568.8 272392.9 80400 139 1334
1336 0 458445.44 272302.94 80200 81 1335
1337 0 458223.78 272322.78 80080 141 1336
1338 0 458193.94 272277.9 79960 141 1337
1339 0 458029.66 272250.06 79760 124 1338
1340 0 457856.97 272157.72 79600 122 1339
1341 0 457755.56 272124.94 79360 81 1340
1342 0 457630.38 272092.5 79160 154 1341
1343 0 457556.3 272075.12 79000 154 1342
1344 0 457430.97 272056.2 78880 98 1343
1345 0 457158.72 272134.84 78640 60 1344
1346 0 456926.88 272167.6 78400 75 1345
1347 0 456806.97 272194.38 78280 75 1346
1348 0 456721.28 272137.16 78000 75 1347
1349 0 456656.78 272113.75 77840 60 1348
1350 0 456286.56 272184.8 77680 64 1349
1351 0 456125.75 272208.78 77520 71 1350
1352 0 455774.47 272384.5 77320 71 1351
1353 0 455627.1 272441.9 77240 71 1352
1354 0 455328.7 272571.5 77160 124 1353
1355 0 455200.28 272676.2 77080 104 1354
1356 0 455055.03 272832.06 76920 120 1355
1357 0 454997.97 272775.28 76760 120 1356
1358 0 454860.5 272744.28 76640 148 1357
1359 0 454809.62 272729.84 76520 150 1358
1360 0 454765.2 272746.06 76360 150 1359
1361 0 454666.9 272706.84 76200 120 1360
1362 0 454614.66 272685 76080 120 1361
1363 0 454521.62 272671.9 75960 60 1362
1364 0 454398.72 272633.47 75760 64 1363
1365 0 454317.03 272648.62 75640 64 1364
1366 0 454223 272671.88 75520 71 1365
1367 0 454156.94 272696.75 75400 71 1366
1368 0 454081.06 272710.3 75240 96 1367
1369 0 454023.56 272748.1 75120 96 1368
1370 0 453890.88 272755.5 74920 98 1369
1371 0 453809.4 272759.38 74720 64 1370
1372 0 453676.88 272766.84 74440 71 1371
1373 0 453496.38 272795 74280 75 1372
1374 0 453451.78 272830.8 74200 108 1373
1375 0 452910.47 272892.5 74200 108 1374
1376 0 452777.44 273026.7 74120 108 1375
1377 0 452765.62 273078.72 74040 108 1376
1378 0 452842.16 273151.53 73920 64 1377
1379 0 452909 273173.06 73800 64 1378
1380 0 453434.25 272848.03 74160 108 1374
1381 0 453462.4 272833.88 74040 108 1380
1382 0 453390.72 272782.97 73880 64 1381
1383 0 453369.56 272716.97 73680 81 1382
1384 0 453275.22 272668.9 73520 81 1383
1385 0 453253.8 272618.75 73360 81 1384
1386 0 453285.72 272573.47 73160 81 1385
1387 0 453151.3 272433.84 73080 98 1386
1388 0 453045.16 272301.53 72960 108 1387
1389 0 453011.5 272272.66 72840 108 1388
1390 0 452935.16 272302.2 72720 108 1389
1391 0 452707.4 272339.72 72680 32 1390
1392 0 452540.6 272397.4 72560 32 1391
1393 0 452512.8 272363.44 72400 32 1392
1394 0 452504.94 272389.75 72240 64 1393
1395 0 452534.3 272408.97 71920 75 1394
1396 0 452489.7 272496.3 71720 108 1395
1397 0 452455.72 272508.97 71560 108 1396
1398 0 452320.3 272583.28 71320 102 1397
1399 0 452124.34 272542.88 71120 108 1398
1400 0 451932.4 272452.22 71000 75 1399
1401 0 451839.94 272367.5 70840 122 1400
1402 0 451810.2 272321.25 70760 122 1401
1403 0 451769.16 272221.56 70600 157 1402
1404 0 451726.25 272118.2 70440 157 1403
1405 0 451642.9 272089.6 70280 124 1404
1406 0 451552.78 272088.8 70120 186 1405
1407 0 451525.06 271992.1 69960 217 1406
1408 0 451494.34 271958.88 69800 217 1407
1409 0 451511.47 271917.72 69600 229 1408
1410 0 451444.38 271872.62 69440 185 1409
1411 0 451467.94 271853.9 69240 185 1410
1412 0 451468.5 271843.06 69080 185 1411
1413 0 451453.16 271867.12 68680 221 1412
1414 0 451536.66 271826.72 68480 140 1413
1415 0 451698 271849.34 68320 192 1414
1416 0 451748.84 271783.72 68120 192 1415
1417 0 452101.4 271589 68080 104 1416
1418 0 452244.12 271515.78 67920 81 1417
1419 0 452348.75 271457.25 67760 81 1418
1420 0 452650.4 271372.84 67560 86 1419
1421 0 452923.9 271254.94 67400 81 1420
1422 0 453113.72 271241.5 67240 160 1421
1423 0 453022.84 271265.2 67040 160 1422
1424 0 452997.34 271345.34 66920 135 1423
1425 0 452862.16 271408.28 66800 135 1424
1426 0 452924.3 271372.16 66680 135 1425
1427 0 453190.88 271406.12 66600 101 1426
1428 0 453269.06 271400.66 66520 115 1427
1429 0 453367.94 271425.94 66440 115 1428
1430 0 453509.56 271415.66 66280 71 1429
1431 0 453618.9 271393.12 66080 101 1430
1432 0 453659.8 271399.16 65960 101 1431
1433 0 453794.16 271342.72 65840 98 1432
1434 0 454009.94 271345.62 65680 86 1433
1435 0 454205.12 271281.34 65520 64 1434
1436 0 454292.6 271262.8 65360 64 1435
1437 0 454353.62 271280.78 65200 60 1436
1438 0 454373.5 271292.56 65040 60 1437
1439 0 454328.88 271263.62 64880 60 1438
1440 0 454483.84 271248.9 64720 60 1439
1441 0 454759.94 271165.9 64600 60 1440
1442 0 454926.16 270839.16 64480 60 1441
1443 0 455092.44 270668.53 64320 60 1442
1444 0 455295.75 270571.34 64200 80 1443
1445 0 455437.6 270413.06 64080 60 1444
1446 0 455470.62 270331.2 64000 60 1445
1447 0 455438.44 270314.97 63880 81 1446
1448 0 455380.22 270318.84 63760 81 1447
1449 0 455354.66 270258.75 63640 64 1448
1450 0 455443.06 270228.78 63520 64 1449
1451 0 455435.28 270207.12 63400 108 1450
1452 0 455510.12 270189.94 63280 108 1451
1453 0 455630.06 270002.22 63200 139 1452
1454 0 455685.7 270051.1 63000 139 1453
1455 0 455706.72 270110.28 62920 139 1454
1456 0 455750.44 270166.28 62800 139 1455
1457 0 455835.06 270115.62 62680 139 1456
1458 0 456121.44 270098.62 62520 -1 1457
1459 0 456211.7 270018.47 62360 -1 1458
1460 0 456313.75 269940 62200 -1 1459
1461 0 456277.03 269906.12 62040 -1 1460
1462 0 456250.78 269874.62 61920 -1 1461
1463 0 456358.97 269720.1 61800 -1 1462
1464 0 456723.5 269705.97 61640 -1 1463
1465 0 456946.62 269614.8 61600 -1 1464
1466 0 457220.8 269433.56 61480 -1 1465
1467 0 457235.97 269538.78 61280 -1 1466
1468 0 457354.44 269523.4 61080 -1 1467
1469 0 457341.12 269500.1 61040 -1 1468
1470 0 457324.56 269513.22 61000 -1 1469
1471 0 457422.16 269415.22 60880 -1 1470
1472 0 457523.8 269329.22 60720 -1 1471
1473 0 457580.6 269309.3 60680 -1 1472
1474 0 457705.3 269556.16 60640 60 1473
1475 0 457964.03 269468.2 60560 60 1474
1476 0 458157.06 269442.94 60520 60 1475
1477 0 458411.28 269405.66 60440 60 1476
1478 0 458523.7 269340.75 60400 143 1477
1479 0 458955.8 269164.88 60360 176 1478
1480 0 458980.66 269030.2 60200 200 1479
1481 0 459104.25 269005.44 60080 200 1480
1482 0 459063.9 268934.38 59880 200 1481
1483 0 459261.28 268909 59720 98 1482
1484 0 459502.78 268878.7 59600 91 1483
1485 0 459591.7 268846.2 59480 91 1484
1486 0 459694.84 268817.47 59360 81 1485
1487 0 459735.72 268887.22 59240 81 1486
1488 0 459818.3 268947.94 59120 102 1487
1489 0 459836.53 268934.75 59000 102 1488
1490 0 459810.47 269002.62 58880 64 1489
1491 0 459758.47 269081.84 58720 64 1490
1492 0 459728.56 269144.25 58600 60 1491
1493 0 459652.7 269246.6 58480 60 1492
1494 0 459644.7 269325.6 58320 101 1493
1495 0 459693.28 269374.56 58200 101 1494
1496 0 459824.2 269416.8 58040 160 1495
1497 0 459804.1 269413.6 57880 98 1496
1498 0 459740.03 269490.22 57680 64 1497
1499 0 459596.2 269575.2 57520 64 1498
1500 0 459608.2 269542.7 57320 64 1499
1501 0 459590.34 269489.47 57160 64 1500
1502 0 459375.06 269424.12 57040 64 1501
1503 0 459223.3 269336.75 56920 71 1502
1504 0 459093.25 269116.75 56800 60 1503
1505 0 459063.22 269082.22 56680 60 1504
1506 0 459012.16 269035.25 56560 32 1505
1507 0 458983.66 269033.06 56480 32 1506
1508 0 458889.28 269023.8 56400 176 1507
1509 0 458826.94 269049.06 56280 176 1508
1510 0 458772.88 269079.8 56160 164 1509
1511 0 458646.1 269048.7 55960 90 1510
1512 0 458542.5 268969.9 55840 90 1511
1513 0 458414.25 268887.2 55760 96 1512
1514 0 458284.62 268854.06 55600 131 1513
1515 0 458213.47 268791.5 55440 131 1514
1516 0 458041.75 268601.34 55200 64 1515
1517 0 457796.53 268369.88 55040 40 1516
1518 0 457561.62 268177.5 54840 40 1517
1519 0 457400.03 268159.28 54720 40 1518
1520 0 457218.44 268090.1 54560 -1 1519
1521 0 457006.38 267895.38 54440 -1 1520
1522 0 456929.4 267890.78 54320 -1 1521
1523 0 456836.75 267663.66 54160 -1 1522
1524 0 456745.6 267614.28 54040 -1 1523
1525 0 456664.28 267580.03 53920 -1 1524
1526 0 456570.34 267557.34 53800 -1 1525
1527 0 456487.94 267611.4 53680 -1 1526
1528 0 456352.72 267599.53 53560 -1 1527
1529 0 455999.66 267462.75 53440 -1 1528
1530 0 455964.03 267385.56 53320 -1 1529
1531 0 455871.25 267391.3 53160 -1 1530
1532 0 455783.5 267331.9 52800 -1 1531
1533 0 455532.84 267141.1 52640 -1 1532
1534 0 455315 267006.6 52400 -1 1533
1535 0 455047.53 266824.1 52280 -1 1534
1536 0 454983.3 266797.75 52160 -1 1535
1537 0 454680.38 266854.38 51960 -1 1536
1538 0 454535.25 266832.9 51840 -1 1537
1539 0 454399.2 266547.97 51840 -1 1538
1540 0 454390.8 266422.4 51800 -1 1539
1541 0 454354.22 266399.84 51680 -1 1540
1542 0 454326.97 266420.62 51640 -1 1541
1543 0 454326.5 266412.56 51560 -1 1542
1544 0 454255.7 266392.9 51480 -1 1543
1545 0 454145.22 266396.66 51400 -1 1544
1546 0 454091.2 266482.12 51320 -1 1545
1547 0 454027 266511 51240 -1 1546
1548 0 453928.3 266538.28 51120 -1 1547
1549 0 453902.3 266545.94 51040 -1 1548
1550 0 453869.47 266519.03 50960 -1 1549
1551 0 453829.38 266472.47 50880 -1 1550
1552 0 453519.7 266496.1 50840 -1 1551
1553 0 453216.1 266527.9 50720 -1 1552
1554 0 452862.38 266412.2 50600 -1 1553
1555 0 452625.16 266395.12 50520 -1 1554
1556 0 452435.62 266313.4 50400 -1 1555
1557 0 452309.78 266300.7 50320 32 1556
1558 0 452125.12 266289.16 50280 32 1557
1559 0 452065.1 266210.94 50200 32 1558
1560 0 451938.62 266122.3 50120 32 1559
1561 0 451868.34 265891.44 50000 32 1560
1562 0 451891.06 265720.22 49960 137 1561
1563 0 451857.25 265722.72 49880 137 1562
1564 0 451666.7 265358.3 49800 257 1563
1565 0 451172.8 264765.8 49760 291 1564
1566 0 450961.5 264480.66 49440 101 1565
1567 0 450664.94 263991.06 49440 131 1566
1568 0 450704.56 263919.28 49440 131 1567
1569 0 450717 263898.94 49400 131 1568
1570 0 450790.72 263781.3 49320 131 1569
1571 0 450927.53 263750.8 49240 131 1570
1572 0 451125 263723.16 49200 -1 1571
1573 0 451195.12 263721.66 49160 -1 1572
1574 0 451215.75 263701.3 49120 -1 1573
1575 0 451320.88 263676.03 49080 -1 1574
1576 0 451456.25 263555.56 49000 -1 1575
1577 0 451604.38 263456.4 49000 -1 1576
1578 0 451710.2 263413.5 49000 -1 1577
1579 0 451932.16 263290.75 48920 -1 1578
1580 0 452039.2 263175.8 48880 -1 1579
1581 0 452105.5 263072.7 48840 -1 1580
1582 0 452195.2 263061.4 48760 -1 1581
1583 0 452235.25 263067.4 48680 -1 1582
1584 0 452270.28 263119.53 48560 -1 1583
1585 0 452359.62 263146.16 48480 -1 1584
1586 0 452452.2 263158.47 48400 -1 1585
1587 0 452604.84 263150.22 48280 32 1586
1588 0 452643.3 263128.7 48240 32 1587
1589 0 452663.88 263050.94 48160 32 1588
1590 0 452651.38 262960.75 48120 32 1589
1591 0 452603.06 262908.12 48080 32 1590
1592 0 452564.16 262819.7 48040 32 1591
1593 0 452496.62 262740.06 47960 32 1592
1594 0 452528.53 262821.44 47920 32 1593
1595 0 452673.2 262979.44 47880 32 1594
1596 0 452709.84 262963.4 47760 32 1595
1597 0 452912.06 262974.25 47680 32 1596
1598 0 452833.9 263059.16 47640 32 1597
1599 0 452953.8 262933.28 47560 32 1598
1600 0 453158.06 262809.8 47480 32 1599
1601 0 453346.5 262620.75 47400 71 1600
1602 0 453310 262535 47360 -1 1601
1603 0 453386 262407 47240 -1 1602
1604 0 453518 262443 47000 -1 1603
1605 0 453558 262515 46920 -1 1604
1606 0 453558 262535 46840 -1 1605
1607 0 453410 262891 46640 -1 1606
1608 0 453318 262871 46400 -1 1607
1609 0 453178 263023 46200 -1 1608
1610 0 453094 263063 46040 -1 1609
1611 0 450287.22 264215.3 49440 166 1566
1612 0 450184.2 264112.88 49400 166 1611
1613 0 455698.3 269730.9 63240 51 1453
1614 0 455601.16 269572.38 63320 32 1613
1615 0 455351.84 269416.84 63360 60 1614
1616 0 455211.06 269282.8 63480 51 1615
1617 0 455080.7 269203.78 63600 51 1616
1618 0 455166.4 269032.6 63720 51 1617
1619 0 455020.16 268860.94 63800 51 1618
1620 0 455044.56 268635.94 63960 -1 1619
1621 0 454992.97 268475.3 64040 -1 1620
1622 0 454944.97 268215.22 64160 40 1621
1623 0 454918.25 268036.44 64240 40 1622
1624 0 454770.16 268037.12 64280 40 1623
1625 0 454640.34 267922.06 64320 40 1624
1626 0 454292 267805.75 64360 75 1625
1627 0 453987.66 267418.03 64400 80 1626
1628 0 453796.9 267027.12 64400 40 1627
1629 0 453598.62 266908.44 64440 40 1628
1630 0 453277.44 266788.53 64520 40 1629
1631 0 452884.4 266524.34 64520 51 1630
1632 0 452830.72 266378.78 64440 80 1631
1633 0 451826.38 266070.6 64400 156 1632
1634 0 451851.75 265751.25 64160 176 1633
1635 0 451585.34 265678.44 63960 206 1634
1636 0 451281.3 265576.6 63760 206 1635
1637 0 451396.8 265571.78 63520 206 1636
1638 0 451337.12 265549.6 63360 206 1637
1639 0 475670.94 250975.3 91720 124 275
1640 0 475720.75 250079.69 91760 -1 1639
1641 0 475678.06 249888.69 91880 -1 1640
1642 0 475752.4 249032.78 92000 -1 1641
1643 0 476938.28 247850.75 92040 -1 1642
1644 0 476963.3 247705.38 92200 -1 1643
1645 0 477169.28 247114.66 92400 -1 1644
1646 0 478152.56 246693.38 92440 -1 1645
1647 0 478942.8 245700.53 92480 -1 1646
1648 0 479005.78 245628.44 92600 -1 1647
1649 0 479245.75 245126.86 92760 -1 1648
1650 0 479587.62 244180.2 92800 -1 1649
1651 0 479420.2 243539.58 92920 -1 1650
1652 0 479022.1 242405.52 93040 -1 1651
1653 0 479126.88 242081.22 93200 -1 1652
1654 0 480054.84 241150.23 93240 -1 1653
1655 0 480415.4 240443.22 93320 -1 1654
1656 0 481493.44 238687.06 93520 -1 1655
1657 0 481715.53 238145.72 93680 -1 1656
1658 0 483456.9 236408 93760 -1 1657
1659 0 483978.06 235414.97 93920 -1 1658
1660 0 484213.28 234958.12 94040 -1 1659
1661 0 484395.1 234628.52 94160 -1 1660
1662 0 484640.3 234210.58 94360 -1 1661
1663 0 484847.97 234037.67 94480 -1 1662
1664 0 485100.2 233884.6 94600 -1 1663
1665 0 485397.38 233651.22 94720 -1 1664
1666 0 485585.3 233312.16 94960 -1 1665
1667 0 485823.9 232750.53 95080 -1 1666
1668 0 485862.97 232403.27 95200 -1 1667
1669 0 485990.97 232002.61 95320 -1 1668
1670 0 486053.5 231872.5 95440 -1 1669
1671 0 486116.3 231741.98 95560 -1 1670
1672 0 486373.4 231539.73 95680 -1 1671
1673 0 486791.16 231353.84 95920 -1 1672
1674 0 487041.94 231279.38 96040 -1 1673
1675 0 487600.4 230785.42 96160 -1 1674
1676 0 487728.9 230451.14 96320 -1 1675
1677 0 487837.38 230309.28 96480 -1 1676
1678 0 487995.62 229916.84 96640 -1 1677
1679 0 488017.8 229673 96760 -1 1678
1680 0 488054.06 229556.58 96920 -1 1679
1681 0 488232.97 229312.62 97120 -1 1680
1682 0 488510.44 229122.03 97240 -1 1681
1683 0 488787.88 229037.36 97360 -1 1682
1684 0 489111.38 229014.33 97560 -1 1683
1685 0 489497.34 228808.3 97680 -1 1684
1686 0 489650.75 228385.36 97840 -1 1685
1687 0 489782.53 228058.78 97960 -1 1686
1688 0 489858.88 227749.81 98040 -1 1687
1689 0 489863.3 227695 98200 -1 1688
1690 0 490033.4 227554.22 98320 -1 1689
1691 0 490148.38 227520.52 98440 -1 1690
1692 0 490492.25 227402.84 98640 -1 1691
1693 0 490763.28 227408.61 98800 -1 1692
1694 0 490971.03 227296.61 98920 -1 1693
1695 0 491136.44 227177.31 99040 -1 1694
1696 0 491107.3 227011.56 99200 -1 1695
1697 0 491141.84 226909.39 99320 -1 1696
1698 0 490937.8 226736.42 99440 -1 1697
1699 0 490825.8 226493.62 99520 -1 1698
1700 0 490831.72 226160.9 99720 -1 1699
1701 0 491000.22 226072.75 99880 -1 1700
1702 0 491261.28 225939.61 100040 -1 1701
1703 0 491418.56 225881.16 100160 -1 1702
1704 0 491722.3 225813.28 100280 -1 1703
1705 0 492003.34 225734.44 100440 -1 1704
1706 0 492251.66 225583.27 100640 -1 1705
1707 0 492356.7 225470.6 100800 -1 1706
1708 0 492522.97 225430.98 100960 -1 1707
1709 0 492542.03 225354.05 101000 -1 1708
1710 0 492625.47 225175.94 101080 -1 1709
1711 0 492689.75 224881.34 101360 -1 1710
1712 0 492767.7 224698.9 101520 -1 1711
1713 0 492873.7 224525.39 101640 -1 1712
1714 0 493081.72 224395.98 101760 -1 1713
1715 0 493345 224232.98 101880 -1 1714
1716 0 493609.5 224164.66 102000 -1 1715
1717 0 493829.34 224009.27 102160 -1 1716
1718 0 494005.22 223788.73 102280 -1 1717
1719 0 494073.88 223566.38 102400 -1 1718
1720 0 494084.28 223497 102520 -1 1719
1721 0 494118.97 223342.4 102680 -1 1720
1722 0 494148.78 223168.6 102840 -1 1721
1723 0 494184.62 222997.02 102960 -1 1722
1724 0 494194.7 222878.98 103120 -1 1723
1725 0 494232.06 222837.39 103240 -1 1724
1726 0 494270.6 222778.6 103400 -1 1725
1727 0 494304.47 222731.05 103560 -1 1726
1728 0 494328.22 222693 103720 -1 1727
1729 0 494369.28 222598.47 103920 -1 1728
1730 0 494491.44 222623.39 104080 -1 1729
1731 0 494604.75 222619.17 104240 -1 1730
1732 0 494782.03 222543.39 104400 -1 1731
1733 0 494937.75 222296.81 104560 -1 1732
1734 0 494987.1 222258.19 104680 -1 1733
1735 0 495050.88 222179.19 104800 -1 1734
1736 0 495104.22 221999.9 104920 -1 1735
1737 0 495125.75 221799 105080 -1 1736
1738 0 495164.56 221609.1 105240 -1 1737
1739 0 495195.22 221446.64 105400 -1 1738
1740 0 495245.16 221376.48 105480 -1 1739
1741 0 495284.1 221280.12 105600 -1 1740
1742 0 495348 221186.47 105720 -1 1741
1743 0 495444.97 221124.7 105840 -1 1742
1744 0 495529.94 220996.97 105960 -1 1743
1745 0 495620.38 220875.94 106120 -1 1744
1746 0 495636.53 220696.89 106240 -1 1745
1747 0 495587.78 220440.48 106360 -1 1746
1748 0 495584.8 220253.78 106480 -1 1747
1749 0 495530.06 219994.06 106600 -1 1748
1750 0 495520.66 219915.22 106640 -1 1749
1751 0 495521.38 219714.06 106760 -1 1750
1752 0 495563.66 219469.39 106840 -1 1751
1753 0 495647.12 219264.12 107040 -1 1752
1754 0 495743.8 219137.78 107200 -1 1753
1755 0 495920.44 219016.84 107360 -1 1754
1756 0 496099.34 218881.25 107520 -1 1755
1757 0 496255.2 218753.62 107640 -1 1756
1758 0 496367.84 218429.42 107760 -1 1757
1759 0 496366.94 218215.28 107880 -1 1758
1760 0 496409.84 218072.38 108000 -1 1759
1761 0 496438.34 217821.86 108120 -1 1760
1762 0 496487.88 217541.4 108280 -1 1761
1763 0 496571.78 217482.9 108400 -1 1762
1764 0 496731.34 217379.33 108520 -1 1763
1765 0 496821.5 217330.2 108640 -1 1764
1766 0 496959.9 217247.31 108760 -1 1765
1767 0 497078.12 217166.67 108880 -1 1766
1768 0 497263.62 217041.95 109040 -1 1767
1769 0 497486.16 216872.6 109200 -1 1768
1770 0 497589.88 216447.2 109280 -1 1769
1771 0 497486.34 216177.89 109440 -1 1770
1772 0 497477.47 216069.23 109560 -1 1771
1773 0 497421.97 215906.48 109680 -1 1772
1774 0 497307.22 215676.03 109800 -1 1773
1775 0 497246.94 215556.31 109920 -1 1774
1776 0 497237.3 215502.25 110040 -1 1775
1777 0 497195.16 215436.44 110160 -1 1776
1778 0 497243.94 215437.02 110320 -1 1777
1779 0 497290.53 215434.44 110440 -1 1778
1780 0 497362.22 215422.14 110600 -1 1779
1781 0 497394.9 215503.4 110720 -1 1780
1782 0 497498.72 215354.2 110880 -1 1781
1783 0 497627.1 215258.44 111000 -1 1782
1784 0 497677.97 215020.11 111120 -1 1783
1785 0 497666.1 214760.77 111240 -1 1784
1786 0 497644.16 214490.22 111360 -1 1785
1787 0 497463.88 213928.77 111480 -1 1786
1788 0 497685.16 213569.92 111600 -1 1787
1789 0 497685 213413.06 111720 -1 1788
1790 0 497711.4 213363.44 111840 -1 1789
1791 0 497693.75 213387.78 112000 -1 1790
1792 0 497840.5 213476.66 112160 -1 1791
1793 0 497998.75 213453.3 112360 -1 1792
1794 0 498009.56 213330.56 112480 -1 1793
1795 0 497891.56 213176.62 112600 -1 1794
1796 0 497837.03 212973.3 112760 -1 1795
1797 0 497769.6 212729.03 112840 -1 1796
1798 0 497755 212456.53 113000 -1 1797
1799 0 497762.22 212368.92 113120 -1 1798
1800 0 497741.28 212316.94 113240 -1 1799
1801 0 497877.56 212055.12 113400 -1 1800
1802 0 498011.53 211784.03 113600 -1 1801
1803 0 498054.3 211300.83 113760 -1 1802
1804 0 498065.5 210883.44 113880 -1 1803
1805 0 497929.66 210641.33 114000 -1 1804
1806 0 497904.84 210498.75 114120 -1 1805
1807 0 497856.12 210287.12 114240 -1 1806
1808 0 497890.56 210164.55 114400 -1 1807
1809 0 498053.44 210086.69 114560 -1 1808
1810 0 498174.28 210028.48 114720 -1 1809
1811 0 498436.38 209959.8 114840 -1 1810
1812 0 498492.47 209891.14 115000 -1 1811
1813 0 498534 209856.77 115080 -1 1812
1814 0 498501.78 209777.19 115320 -1 1813
1815 0 498444.66 209750.22 115400 -1 1814
1816 0 498371.94 209672.67 115520 -1 1815
1817 0 498238.47 209595.89 115640 -1 1816
1818 0 498123.62 209482.52 115760 -1 1817
1819 0 498070.56 209318.64 115880 -1 1818
1820 0 498081.25 209119.66 116000 -1 1819
1821 0 498177.66 208876.25 116120 -1 1820
1822 0 498282.12 208501.84 116280 -1 1821
1823 0 498275.88 208386.73 116400 -1 1822
1824 0 498159.7 208320.45 116520 -1 1823
1825 0 498064.66 208223.02 116640 -1 1824
1826 0 497927.25 208241.5 116760 -1 1825
1827 0 497846.34 208217.66 116840 -1 1826
1828 0 497800.66 208219.45 116960 -1 1827
1829 0 497865.97 208239.72 117080 -1 1828
1830 0 497931.5 208292.83 117200 -1 1829
1831 0 498018.4 208255.66 117360 -1 1830
1832 0 498211.28 208225.1 117520 -1 1831
1833 0 498296.88 208112.75 117640 -1 1832
1834 0 498655.53 207303.86 117760 -1 1833
1835 0 498599.97 207028 117920 -1 1834
1836 0 498494.03 206770.83 118040 -1 1835
1837 0 498380.97 206713.05 118160 -1 1836
1838 0 498207.12 206537.16 118280 -1 1837
1839 0 498012.72 206450.7 118400 -1 1838
1840 0 497886.3 206103.94 118520 -1 1839
1841 0 497904.62 205939.45 118640 -1 1840
1842 0 498006.97 205686.98 118760 -1 1841
1843 0 498108 205576.53 118880 -1 1842
1844 0 498160.84 205485.25 119000 -1 1843
1845 0 498337.12 205374.05 119160 -1 1844
1846 0 498389.22 205366 119280 -1 1845
1847 0 498447.28 205284.19 119400 -1 1846
1848 0 498543.8 205163.86 119600 -1 1847
1849 0 498550.7 205031.11 119720 -1 1848
1850 0 498582.16 204875.5 119840 -1 1849
1851 0 498539.22 204658.06 119960 -1 1850
1852 0 498425.53 204378.39 120080 -1 1851
1853 0 498347.22 204184.78 120200 -1 1852
1854 0 498222.62 204048.89 120320 -1 1853
1855 0 498155.28 203951.95 120440 -1 1854
1856 0 498091.12 203779.02 120600 -1 1855
1857 0 498066.28 203730.89 120720 -1 1856
1858 0 498051.6 203678.3 120840 -1 1857
1859 0 498081.1 203643 120960 -1 1858
1860 0 498041.38 203539.84 121160 -1 1859
1861 0 498014.88 203390.25 121360 -1 1860
1862 0 497994.03 203242.61 121520 -1 1861
1863 0 497895.5 203121 121640 -1 1862
1864 0 497864.72 203027.69 121720 -1 1863
1865 0 497839.97 202859.11 121840 -1 1864
1866 0 497736.7 202669.81 121960 -1 1865
1867 0 497685.47 202313.47 122080 -1 1866
1868 0 497643.5 202128.84 122200 -1 1867
1869 0 497646.44 201917.94 122320 -1 1868
1870 0 497599.56 201741.97 122520 -1 1869
1871 0 497529.38 201612.12 122640 -1 1870
1872 0 497556.03 201539.94 122880 -1 1871
1873 0 497578.22 201409.42 123000 -1 1872
1874 0 497488.4 201241.6 123240 -1 1873
1875 0 497425.47 201147.81 123360 -1 1874
1876 0 497446.3 201078.52 123480 -1 1875
1877 0 497392.8 201039.52 123560 -1 1876
1878 0 497386.06 200998.48 123600 -1 1877
1879 0 497409.3 200902.77 123800 -1 1878
1880 0 497467.88 200790.1 123920 -1 1879
1881 0 497526.22 200662.55 124040 -1 1880
1882 0 497520.8 200532.67 124160 -1 1881
1883 0 497524.53 200484.75 124240 -1 1882
1884 0 497612.3 200348.94 124400 -1 1883
1885 0 497695.6 200253.75 124560 -1 1884
1886 0 497769.5 200228.47 124680 -1 1885
1887 0 497735.8 200156.62 124800 -1 1886
1888 0 497718.38 200015.75 124960 -1 1887
1889 0 497726.6 199853.62 125080 -1 1888
1890 0 497785.75 199713.36 125200 -1 1889
1891 0 497750.72 199509.02 125320 -1 1890
1892 0 497739.62 199337.22 125440 -1 1891
1893 0 497723.9 199079.83 125520 -1 1892
1894 0 497716.84 198917.27 125680 -1 1893
1895 0 497699.8 198709.19 125880 -1 1894
1896 0 497710.16 198581.81 126000 -1 1895
1897 0 497600 198370.33 126120 -1 1896
1898 0 497467.3 198175.5 126240 -1 1897
1899 0 497385 198017.34 126400 -1 1898
1900 0 497427.6 197849.14 126520 -1 1899
1901 0 497507.06 197770.06 126640 -1 1900
1902 0 497539.25 197703.69 126760 -1 1901
1903 0 497580.3 197603.62 126880 -1 1902
1904 0 497587.75 197430.06 127000 -1 1903
1905 0 497674.9 197293.45 127120 -1 1904
1906 0 497674.1 197220.45 127240 -1 1905
1907 0 497674.94 197058.84 127360 -1 1906
1908 0 497560.78 196840.31 127480 -1 1907
1909 0 497542.78 196687.7 127600 -1 1908
1910 0 497512.1 196575.58 127720 -1 1909
1911 0 497418.34 196406.42 127840 -1 1910
1912 0 497410.47 196276.53 127960 -1 1911
1913 0 497453.12 196197.75 128080 -1 1912
1914 0 497448.53 196096.77 128240 -1 1913
1915 0 497473.44 196007.77 128360 -1 1914
1916 0 497450.5 195924.02 128480 -1 1915
1917 0 497497.12 195879.67 128600 -1 1916
1918 0 497524.34 195817.94 128720 -1 1917
1919 0 497502.12 195699.42 128840 -1 1918
1920 0 497390.34 195597.08 128960 -1 1919
1921 0 497299.28 195455.81 129080 -1 1920
1922 0 497253.44 195218.92 129200 -1 1921
1923 0 497235.22 195053.88 129280 -1 1922
1924 0 497188.9 194863.9 129400 -1 1923
1925 0 497200.97 194805.17 129520 -1 1924
1926 0 497210.28 194663.84 129600 -1 1925
1927 0 497188.7 194560.47 129720 -1 1926
1928 0 497253.6 194359.98 129840 -1 1927
1929 0 497196.56 194250.47 130000 -1 1928
1930 0 497048 193933.88 130120 -1 1929
1931 0 496961.16 193778.92 130200 -1 1930
1932 0 496922.97 193663.05 130320 -1 1931
1933 0 496852.94 193578.28 130480 -1 1932
1934 0 496910.34 193547.89 130600 -1 1933
1935 0 496950.28 193486.7 130720 -1 1934
1936 0 496961.03 193341.23 130800 -1 1935
1937 0 496947.16 193230.72 130960 -1 1936
1938 0 497017.9 192951.47 131040 -1 1937
1939 0 496997.75 192646.8 131160 -1 1938
1940 0 496967.25 192456.39 131240 -1 1939
1941 0 497002.12 192245.22 131400 -1 1940
1942 0 497038.62 192016.72 131560 -1 1941
1943 0 497074 191981.73 131680 -1 1942
1944 0 497087.28 191981.48 131840 -1 1943
1945 0 497195.38 191923.67 131960 -1 1944
1946 0 497263.72 191930.6 132080 -1 1945
1947 0 497295.38 191963.88 132240 -1 1946
1948 0 497319.66 191939.05 132360 -1 1947
1949 0 497237.3 191868.89 132480 -1 1948
1950 0 497170.38 191326.34 132560 -1 1949
1951 0 497109.5 191071.97 132720 -1 1950
1952 0 497030.6 190715.64 132880 -1 1951
1953 0 496908.9 190581.6 133080 -1 1952
1954 0 496846.88 190447.11 133240 -1 1953
1955 0 496769.25 190244.64 133440 -1 1954
1956 0 496762.34 190149.73 133600 -1 1955
1957 0 496775.38 190045.9 133720 -1 1956
1958 0 496733.72 189958.9 133840 -1 1957
1959 0 496782.62 189716.4 133960 -1 1958
1960 0 496779.2 189596.84 134080 -1 1959
1961 0 496846.6 189357.48 134200 -1 1960
1962 0 496828.38 189186.03 134320 -1 1961
1963 0 496822.06 189016.19 134440 -1 1962
1964 0 496633.88 188755.98 134600 -1 1963
1965 0 496605.4 188592.1 134720 -1 1964
1966 0 496585.44 188403.19 134840 -1 1965
1967 0 496553.62 188205.17 134960 -1 1966
1968 0 496553.97 187908.5 135120 -1 1967
1969 0 496642.38 187754.58 135240 -1 1968
1970 0 496708.44 187564.19 135360 -1 1969
1971 0 496675.2 187509.69 135480 -1 1970
1972 0 496728.94 187333.48 135640 -1 1971
1973 0 496719.56 187147.61 135920 -1 1972
1974 0 496679.1 186924.5 136080 -1 1973
1975 0 496649 186718.06 136200 -1 1974
1976 0 496595.44 186505.05 136320 -1 1975
1977 0 496551.75 186201.9 136440 -1 1976
1978 0 496508.03 185664.98 136600 -1 1977
1979 0 496434.53 185483.84 136720 -1 1978
1980 0 496378.97 185329.45 136840 -1 1979
1981 0 496259.8 185216.23 136960 -1 1980
1982 0 496182.34 185122.39 137080 -1 1981
1983 0 496137.2 185005.38 137200 -1 1982
1984 0 496087.62 184881.94 137360 -1 1983
1985 0 496129.88 184649.23 137520 -1 1984
1986 0 496155.38 184325.62 137680 -1 1985
1987 0 496113.38 184162.36 137800 -1 1986
1988 0 496011.34 184009.4 137960 -1 1987
1989 0 495982.97 183902.44 138000 -1 1988
1990 0 495965.66 183857.5 138040 -1 1989
1991 0 495971.2 183768.72 138080 -1 1990
1992 0 495984.53 183689.66 138120 -1 1991
1993 0 495969.75 183571.56 138160 -1 1992
1994 0 495939.38 183597.39 138200 -1 1993
1995 0 495927.47 183537.64 138240 -1 1994
1996 0 495906.12 183471.8 138280 -1 1995
1997 0 495886.25 183416.95 138320 -1 1996
1998 0 495871.22 183350.84 138360 -1 1997
1999 0 495852.78 183286.58 138400 -1 1998
2000 0 495836.72 183225.66 138440 -1 1999
2001 0 495856.62 183166.55 138480 -1 2000
2002 0 495873.1 183120.16 138520 -1 2001
2003 0 495894.94 183074.69 138560 -1 2002
2004 0 495907.97 183025.94 138600 -1 2003
2005 0 495952.7 182976.61 138640 -1 2004
2006 0 496001.44 182934.66 138680 -1 2005
2007 0 496048.47 182885.27 138720 -1 2006
2008 0 496100.53 182851 138760 -1 2007
2009 0 496141.97 182819.81 138800 -1 2008
2010 0 496183.4 182786.98 138840 -1 2009
2011 0 496223.3 182747.48 138880 -1 2010
2012 0 496262.72 182711.3 138920 -1 2011
2013 0 496305 182676.02 138960 -1 2012
2014 0 496324.8 182637.03 139000 -1 2013
2015 0 496348.78 182599.28 139040 -1 2014
2016 0 496361.6 182555.34 139080 -1 2015
2017 0 496391.16 182519.34 139120 -1 2016
2018 0 496386 182452.11 139160 -1 2017
2019 0 496387.62 182404.45 139200 -1 2018
2020 0 496397 182365.55 139240 -1 2019
2021 0 496519.6 182494.64 139280 -1 2020
2022 0 496520.12 182439.67 139320 -1 2021
2023 0 496519.22 182373.11 139360 -1 2022
2024 0 496514.2 182293.1 139400 -1 2023
2025 0 496511.56 182231.02 139440 -1 2024
2026 0 496515.72 182158.58 139480 -1 2025
2027 0 496523.03 182090.83 139520 -1 2026
2028 0 496523.3 182021.62 139560 -1 2027
2029 0 496536.1 181941.62 139600 -1 2028
2030 0 496553.6 181875.52 139640 -1 2029
2031 0 496568.9 181796.66 139680 -1 2030
2032 0 496578.94 181717.4 139720 -1 2031
2033 0 496576.47 181677.52 139760 -1 2032
2034 0 496572.97 181620.1 139800 -1 2033
2035 0 496572.2 181592.33 139840 -1 2034
2036 0 496567.94 181546.58 139880 -1 2035
2037 0 496567.72 181524.55 139920 -1 2036
2038 0 496572.1 181504.73 139960 -1 2037
2039 0 496570.84 181471.22 140000 -1 2038
2040 0 496557.25 181447.23 140040 -1 2039
2041 0 496554.2 181417.02 140080 -1 2040
2042 0 496503.38 181417.23 140120 -1 2041
2043 0 496473.6 181389.05 140160 -1 2042
2044 0 496494.47 181340.9 140200 -1 2043
2045 0 496465.22 181309.08 140240 -1 2044
2046 0 496486.1 181257.7 140280 -1 2045
2047 0 496505.6 181266.19 140320 -1 2046
2048 0 496508.7 181242.36 140360 -1 2047
2049 0 496502.94 181231.78 140400 -1 2048
2050 0 496464.75 181213.62 140440 -1 2049
2051 0 496465.34 181210.83 140480 -1 2050
2052 0 496447.9 181221.95 140520 -1 2051
2053 0 496457.44 181228.92 140560 -1 2052
2054 0 496467.06 181229.34 140600 -1 2053
2055 0 496467.8 181223.52 140640 -1 2054
2056 0 496479.16 181227.36 140680 -1 2055
2057 0 496489.66 181215.03 140720 -1 2056
2058 0 496494.78 181197.89 140760 -1 2057
2059 0 496497.47 181200.89 140800 -1 2058
2060 0 496504.06 181194.22 140840 -1 2059
2061 0 496504.47 181187.48 140880 -1 2060
2062 0 496506.66 181182.58 140920 -1 2061
2063 0 496541.44 181151.9 140960 -1 2062
2064 0 496584.2 181131.02 141000 -1 2063
2065 0 496615.84 181099.14 141040 -1 2064
2066 0 496658 181071.95 141080 -1 2065
2067 0 496741.6 180921.1 141120 -1 2066
2068 0 496815.7 180798.08 141160 -1 2067
2069 0 496898.47 180658.58 141200 -1 2068
2070 0 496885.6 180527.69 141240 -1 2069
2071 0 496873 180398.36 141280 -1 2070
2072 0 496860.72 180274.36 141320 -1 2071
2073 0 496850 180233.05 141360 -1 2072
2074 0 496845.72 180196.28 141400 -1 2073
2075 0 496840.6 180145.58 141440 -1 2074
2076 0 496830 180103.11 141480 -1 2075
2077 0 496817.1 180062.61 141520 -1 2076
2078 0 496793.66 180028.64 141560 -1 2077
2079 0 496777.16 179989.39 141600 -1 2078
2080 0 496752.5 179936.6 141640 -1 2079
2081 0 496728.97 179900.14 141680 -1 2080
2082 0 496706.78 179859.33 141720 -1 2081
2083 0 496693.3 179828.4 141760 -1 2082
2084 0 496685.22 179779.48 141800 -1 2083
2085 0 496666.66 179722.38 141840 -1 2084
2086 0 496668.75 179669.83 141880 -1 2085
2087 0 496669.7 179624.11 141920 -1 2086
2088 0 496678.78 179578.14 141960 -1 2087
2089 0 496654.47 179541.84 142000 -1 2088
2090 0 496633.62 179505.8 142040 -1 2089
2091 0 496615.03 179474.48 142080 -1 2090
2092 0 496595.94 179432.8 142120 -1 2091
2093 0 496557.28 179394.56 142160 -1 2092
2094 0 496554.94 179354.56 142200 -1 2093
2095 0 496544.7 179306.73 142240 -1 2094
2096 0 496532.2 179263.7 142280 -1 2095
2097 0 496526.22 179221.94 142320 -1 2096
2098 0 496542.8 179183.12 142360 -1 2097
2099 0 496542.5 179153.08 142400 -1 2098
2100 0 496544.03 179124.02 142440 -1 2099
2101 0 496540.03 179095.25 142480 -1 2100
2102 0 496535.12 179069.33 142520 -1 2101
2103 0 496535.5 179021.6 142560 -1 2102
2104 0 496529.1 179015.39 142600 -1 2103
2105 0 496534.75 178973 142640 -1 2104
2106 0 496537.22 178929.8 142680 -1 2105
2107 0 496552.62 178876.61 142720 -1 2106
2108 0 496570.47 178823.61 142760 -1 2107
2109 0 496580 178784.38 142800 -1 2108
2110 0 496593.72 178739.81 142840 -1 2109
2111 0 496588.5 178743.64 142880 -1 2110
2112 0 496616.4 178699.31 142920 -1 2111
2113 0 496637.56 178666.64 142960 -1 2112
2114 0 496645.06 178649.44 143000 -1 2113
2115 0 496669.72 178616.8 143040 -1 2114
2116 0 496689.66 178586.7 143080 -1 2115
2117 0 496694.5 178559.78 143120 -1 2116
2118 0 496732.03 178537.23 143160 -1 2117
2119 0 496734.3 179880.52 143200 -1 2118
2120 0 496749.4 178476.7 143240 -1 2119
2121 0 496770.5 178450.39 143280 -1 2120
2122 0 496777.94 178407.17 143320 -1 2121
2123 0 496789.5 178378.5 143360 -1 2122
2124 0 496778.1 178311.58 143400 -1 2123
2125 0 496761.25 178232.66 143440 -1 2124
2126 0 496742.88 178163.16 143480 -1 2125
2127 0 496725.84 178074.06 143520 -1 2126
2128 0 496707.4 177985.08 143560 -1 2127
2129 0 496697.6 177898.98 143600 -1 2128
2130 0 496690.62 177819.42 143640 -1 2129
2131 0 496676.44 177739.11 143680 -1 2130
2132 0 496664.97 177663.12 143720 -1 2131
2133 0 496675.2 177586.53 143760 -1 2132
2134 0 496773.75 177312.17 143920 -1 2133
2135 0 496781.4 177252.44 143960 -1 2134
2136 0 496802.34 177184.22 144000 -1 2135
2137 0 496831.88 177119.67 144040 -1 2136
2138 0 496848.9 177066.05 144080 -1 2137
2139 0 496862.22 177030.28 144120 -1 2138
2140 0 496886.8 176984.27 144160 -1 2139
2141 0 496906.9 176944.11 144200 -1 2140
2142 0 496890.6 176828.11 144240 -1 2141
2143 0 496876.84 176703.75 144280 -1 2142
2144 0 496862.97 176581.94 144320 -1 2143
2145 0 496873.78 176523.06 144360 -1 2144
2146 0 496880.47 176465.2 144400 -1 2145
2147 0 496884.97 176407.48 144440 -1 2146
2148 0 496848.03 176325.73 144480 -1 2147
2149 0 496808.9 176242.6 144520 -1 2148
2150 0 496771.16 176164.16 144560 -1 2149
2151 0 496729.75 176093.8 144600 -1 2150
2152 0 496684.66 176005.36 144640 -1 2151
2153 0 496647.2 175942.62 144680 -1 2152
2154 0 496600.34 175879.75 144720 -1 2153
2155 0 496588.12 175845.67 144760 -1 2154
2156 0 496572.84 175819.72 144800 -1 2155
2157 0 496558.25 175788.64 144840 -1 2156
2158 0 496540.8 175754.31 144880 -1 2157
2159 0 496567.94 175756.67 144920 -1 2158
2160 0 496575.53 175742.14 144960 -1 2159
2161 0 496589.44 175737.25 145000 -1 2160
2162 0 496607.22 175733.97 145040 -1 2161
2163 0 496624.94 175701.58 145080 -1 2162
2164 0 496657.9 175684.12 145120 -1 2163
2165 0 496682.3 175668.44 145160 -1 2164
2166 0 496702.56 175639.44 145200 -1 2165
2167 0 496726.3 175610.92 145240 -1 2166
2168 0 496769.3 175513.14 145280 -1 2167
2169 0 496816.16 175425.64 145320 -1 2168
2170 0 496865.78 175331.84 145360 -1 2169
2171 0 496910.72 175228.89 145400 -1 2170
2172 0 496895.34 175147.36 145440 -1 2171
2173 0 496883.2 175077.23 145480 -1 2172
2174 0 496866.84 174990.9 145520 -1 2173
2175 0 496861.94 174930.7 145560 -1 2174
2176 0 496839.22 174858.86 145600 -1 2175
2177 0 496824.4 174793.7 145640 -1 2176
2178 0 496820.7 174738.44 145680 -1 2177
2179 0 496806.66 174748.45 145720 -1 2178
2180 0 496728.94 174711.5 145760 -1 2179
2181 0 496683.25 174663.94 145800 -1 2180
2182 0 496641.1 174571.61 145840 -1 2181
2183 0 496603 174508.98 145880 -1 2182
2184 0 496578.25 174423.61 145920 -1 2183
2185 0 496552.34 174331.69 145960 -1 2184
2186 0 496530.94 174250.88 146000 -1 2185
2187 0 496504.38 174182.58 146040 -1 2186
2188 0 496489.5 174104.77 146080 -1 2187
2189 0 496489.8 174044.42 146120 -1 2188
2190 0 496451.03 173997.56 146160 -1 2189
2191 0 496412.1 173901.25 146200 -1 2190
2192 0 496385.16 173836.2 146240 -1 2191
2193 0 496341.1 173756.12 146280 -1 2192
2194 0 496294.44 173692.88 146320 -1 2193
2195 0 496267.25 173621.25 146360 -1 2194
2196 0 496260.6 173564.28 146400 -1 2195
2197 0 496012.78 173504.69 146440 -1 2196
2198 0 496214.6 173447.6 146480 -1 2197
2199 0 496246.28 173387.4 146520 -1 2198
2200 0 496299.47 173299.22 146560 -1 2199
2201 0 496325.25 173221.12 146600 -1 2200
2202 0 496360.28 173183.67 146640 -1 2201
2203 0 496342.53 173100.14 146680 -1 2202
2204 0 496339.88 173042.8 146720 -1 2203
2205 0 496348.1 172993.94 146760 -1 2204
2206 0 496364.8 172936.67 146800 -1 2205
2207 0 496369.38 172895.53 146840 -1 2206
2208 0 496371.72 172863.48 146880 -1 2207
2209 0 496374.16 172827.4 146920 -1 2208
2210 0 496374.1 172801.03 146960 -1 2209
2211 0 496376.38 172755.98 147000 -1 2210
2212 0 496381.16 172734.69 147040 -1 2211
2213 0 496377.7 172709.3 147080 -1 2212
2214 0 496382 172680.94 147120 -1 2213
2215 0 496389.66 172619.28 147160 -1 2214
2216 0 496382.56 172578.6 147200 -1 2215
2217 0 496408.53 172446.86 147240 -1 2216
2218 0 496376.9 172502.19 147280 -1 2217
2219 0 496358.12 172415.47 147320 -1 2218
2220 0 496335.72 172352.78 147360 -1 2219
2221 0 496328.12 172277.52 147400 -1 2220
2222 0 496286.62 172256.8 147440 -1 2221
2223 0 496294.6 172132.86 147480 -1 2222
2224 0 496280.47 172088.16 147520 -1 2223
2225 0 496266.53 172013.69 147560 -1 2224
2226 0 496256.38 171950 147600 -1 2225
2227 0 496240.5 171888.36 147640 -1 2226
2228 0 496232.56 171817.38 147680 -1 2227
2229 0 496201.1 171691.53 147720 -1 2228
2230 0 496178.6 171581.48 147760 -1 2229
2231 0 496148.4 171439.48 147800 -1 2230
2232 0 496165 171397.98 147840 -1 2231
2233 0 496182.16 171368.92 147880 -1 2232
2234 0 496200.7 171322.61 147920 -1 2233
2235 0 496218.47 171286.73 147960 -1 2234
2236 0 496235.62 171236.84 148000 -1 2235
2237 0 496261.53 171171.45 148040 -1 2236
2238 0 496282.4 171118.69 148080 -1 2237
2239 0 496300.6 171057.66 148120 -1 2238
2240 0 496309 170980.84 148160 -1 2239
2241 0 496290.28 170930.97 148200 -1 2240
2242 0 496293.53 170849.16 148240 -1 2241
2243 0 496288.88 170793.23 148280 -1 2242
2244 0 496334.94 170767.8 148320 -1 2243
2245 0 496343.2 170694.12 148360 -1 2244
2246 0 496338.2 170621.48 148400 -1 2245
2247 0 496317.56 170528.72 148440 -1 2246
2248 0 496312.94 170458.83 148480 -1 2247
2249 0 496301.4 170376.62 148520 -1 2248
2250 0 496269.6 170311.23 148560 -1 2249
2251 0 496222.28 170197.19 148640 -1 2250
2252 0 496197.66 170133.48 148680 -1 2251
2253 0 496164.44 170081.64 148720 -1 2252
2254 0 496140.25 170019.36 148760 -1 2253
2255 0 496096.16 169947.8 148800 -1 2254
2256 0 496076.94 169898.92 148840 -1 2255
2257 0 496037.5 169818.8 148880 -1 2256
2258 0 496013.1 169765.77 148920 -1 2257
2259 0 495999.6 169716.4 148960 -1 2258
2260 0 495958.34 169645.23 149000 -1 2259
2261 1 495939.22 169573.25 149040 -1 2260
2262 0 495892.6 169484.08 149080 -1 2261
2263 0 495863.3 169401.81 149120 -1 2262
2264 0 495772.25 169267.27 149160 -1 2263
2265 0 495690.75 169136.77 149200 -1 2264
2266 0 495599.28 169004.19 149240 -1 2265
2267 0 495602.62 168927.83 149280 -1 2266
2268 0 495590.53 168856.2 149320 -1 2267
2269 0 495586.34 168768.72 149360 -1 2268
2270 0 495597.97 168688.47 149400 -1 2269
2271 0 495615.6 168601.14 149440 -1 2270
2272 0 495617.28 168514.33 149480 -1 2271
2273 0 495627.47 168396.89 149520 -1 2272
2274 0 495589.47 168223.36 149560 -1 2273
2275 0 495554.75 168238.23 149600 -1 2274
2276 0 495286.03 167661.83 149600 -1 2275
2277 0 495261.8 167635.42 149640 -1 2276
2278 0 495247.34 167630.56 149680 -1 2277
2279 0 495220.22 167628.88 149720 -1 2278
2280 0 495177.66 167515.47 149760 -1 2279
2281 0 495141.56 167415.72 149800 -1 2280
2282 0 495124.53 167364.25 149840 -1 2281
2283 0 495097 167308.92 149880 -1 2282
2284 0 495066.03 167188.36 149920 -1 2283
2285 0 495036.22 167013.08 149960 -1 2284
2286 0 495006.97 166857.9 150000 -1 2285
2287 0 495000.2 166909.81 150080 -1 2286
2288 0 494936.56 166863.06 150120 -1 2287
2289 0 494887.44 166798.25 150160 -1 2288
2290 0 494851.88 166720.86 150200 -1 2289
2291 0 494822.62 166623.06 150240 -1 2290
2292 0 494783.53 166506.72 150280 -1 2291
2293 0 494746.44 166398.78 150320 -1 2292
2294 0 494705.6 166276.1 150360 -1 2293
2295 0 494687.22 166120.36 150400 -1 2294
2296 0 494661.4 165913.27 150440 -1 2295
2297 0 494629.3 165712.67 150480 -1 2296
2298 0 494618.1 165576.55 150520 -1 2297
2299 0 494587.12 165387 150560 -1 2298
2300 0 494564.53 165211.16 150600 -1 2299
2301 0 494553.75 165072.98 150640 -1 2300
2302 0 494520.44 164889.3 150680 -1 2301
2303 0 494511.9 164747.28 150720 -1 2302
2304 0 494517.1 164678.12 150760 -1 2303
2305 0 494530.56 164593.83 150800 -1 2304
2306 0 494544.9 164529.4 150840 -1 2305
2307 0 494546.56 164450.39 150880 -1 2306
2308 0 494545.62 164350.83 150920 -1 2307
2309 0 494548.72 164257.17 150960 -1 2308
2310 0 494548.78 164167.22 151000 -1 2309
2311 0 494509.6 164084.33 151040 -1 2310
2312 0 494474.97 163990.83 151080 -1 2311
2313 0 494430.84 163918.1 151120 -1 2312
2314 0 494391.1 163827.48 151160 -1 2313
2315 0 494349.97 163742.27 151200 -1 2314
2316 0 494367.16 163451.73 151240 -1 2315
2317 0 494344.8 163401.62 151280 -1 2316
2318 0 494326.28 163341.83 151320 -1 2317
2319 0 494305.47 163280.47 151360 -1 2318
2320 0 494275.8 163239.17 151400 -1 2319
2321 0 494248.06 163188.97 151440 -1 2320
2322 0 494218.88 163125.47 151480 -1 2321
2323 0 494187.2 163066 151520 -1 2322
2324 0 494160.56 163026.6 151560 -1 2323
2325 0 493918.94 162402.42 151560 -1 2324
2326 0 493945.75 162361.3 151600 -1 2325
2327 0 493969.16 162341.02 151640 -1 2326
2328 0 493980.75 162308.3 151680 -1 2327
2329 0 494000.9 162274.56 151720 -1 2328
2330 0 494015.03 162128.66 151760 -1 2329
2331 0 494022.9 161988.75 151800 -1 2330
2332 0 494038.06 161851.28 151840 -1 2331
2333 0 494034.12 161704.8 151880 -1 2332
2334 0 494008.7 161644.45 151920 -1 2333
2335 0 493987 161585.62 151960 -1 2334
2336 0 493976.47 161548.12 152000 -1 2335
2337 0 493955.72 161494.44 152040 -1 2336
2338 0 493934.75 161448.88 152080 -1 2337
2339 0 493917.6 161411.27 152120 -1 2338
2340 0 493892.8 161380.84 152160 -1 2339
2341 0 493871.47 161346.72 152200 -1 2340
2342 0 493849.94 161317.02 152240 -1 2341
2343 0 493828.38 161288.55 152280 -1 2342
2344 0 493810.44 161242.92 152320 -1 2343
2345 0 493783.34 161225.75 152360 -1 2344
2346 0 493751.2 161177.53 152400 -1 2345
2347 0 493727 161136.56 152440 -1 2346
2348 0 493698.4 161101.17 152480 -1 2347
2349 0 493684.66 161074.3 152520 -1 2348
2350 0 493651.84 161027.47 152560 -1 2349
2351 0 493593.06 160909.08 152600 -1 2350
2352 0 493532.8 160797.7 152640 -1 2351
2353 0 493468.1 160671.73 152680 -1 2352
2354 0 493398.25 160541.69 152720 -1 2353
2355 0 493335.8 160391.28 152760 -1 2354
2356 0 493270.16 160244.28 152800 -1 2355
2357 0 493204.84 160099.95 152840 -1 2356
2358 0 493144 159946.39 152880 -1 2357
2359 0 493074.88 159790.52 152920 -1 2358
2360 0 493006.28 159622.55 152960 -1 2359
2361 0 492961.03 159573.11 153000 -1 2360
2362 0 492924.47 159529.48 153040 -1 2361
2363 0 492883.88 159486.9 153080 -1 2362
2364 0 492834.62 159428.38 153120 -1 2363
2365 0 492825.56 159361.33 153160 -1 2364
2366 0 492808.9 159293.81 153200 -1 2365
2367 0 492800.94 159255.02 153240 -1 2366
2368 0 492786.9 159197.1 153280 -1 2367
2369 0 492777.3 159138.84 153320 -1 2368
2370 0 492779.34 159088.94 153360 -1 2369
2371 0 492785.66 159051.19 153400 -1 2370
2372 0 492787.47 159014 153440 -1 2371
2373 0 492791.53 158974.8 153480 -1 2372
2374 0 492793.2 158926.77 153520 -1 2373
2375 0 492763.75 158860.88 153560 -1 2374
2376 0 492730.25 158802.23 153600 -1 2375
2377 0 492696.78 158741.36 153640 -1 2376
2378 0 492658.38 158672.83 153680 -1 2377
2379 0 492628.34 158614.73 153720 -1 2378
2380 0 492585 158580.02 153760 -1 2379
2381 0 492538.66 158552.3 153800 -1 2380
2382 0 492494.4 158508.48 153840 -1 2381
2383 0 492445.06 158479 153880 -1 2382
2384 0 492409.12 158423.8 153920 -1 2383
2385 0 492357.34 158375.02 153960 -1 2384
2386 0 492322.06 158325.6 154000 -1 2385
2387 0 492252.47 158277.39 154040 -1 2386
2388 0 492178.03 158212.42 154080 -1 2387
2389 0 492109.22 158141.6 154120 -1 2388
2390 0 492064.78 158078.77 154160 -1 2389
2391 0 492020.6 158009.28 154200 -1 2390
2392 0 491984.53 157949.05 154240 -1 2391
2393 0 491945.12 157881.36 154280 -1 2392
2394 0 491914.88 157801.75 154320 -1 2393
2395 0 491881.8 157757.84 154360 -1 2394
2396 0 491855.7 157699.27 154400 -1 2395
2397 0 491809.6 157635.89 154440 -1 2396
2398 0 491769 157580 154480 -1 2397
2399 0 491721.03 157517.2 154520 -1 2398
2400 0 491684.62 157461.14 154560 -1 2399
2401 0 491637.06 157349.72 154600 -1 2400
2402 0 491609.34 157237.92 154640 -1 2401
2403 0 491568.6 157118.19 154680 -1 2402
2404 0 491537.75 157048.77 154720 -1 2403
2405 0 491514.75 156991.16 154760 -1 2404
2406 0 491479.88 156930.48 154800 -1 2405
2407 0 491453.1 156876.06 154840 -1 2406
2408 0 491424.38 156808.33 154880 -1 2407
2409 0 491417.5 156771.27 154920 -1 2408
2410 0 491397.56 156731.12 154960 -1 2409
2411 0 491382.7 156705.38 155000 -1 2410
2412 0 491366.28 156667.11 155040 -1 2411
2413 0 491342.3 156621.75 155080 -1 2412
2414 0 491321.72 156575.19 155120 -1 2413
2415 0 491306.25 156549.22 155160 -1 2414
2416 0 491287.9 156517.86 155200 -1 2415
2417 0 491257.4 156479.81 155240 -1 2416
2418 0 491240.6 156451.72 155280 -1 2417
2419 0 491228.03 156426.42 155320 -1 2418
2420 0 491208.62 156399.17 155360 -1 2419
2421 0 491200.3 156382.38 155400 -1 2420
2422 0 491173.62 156364.84 155440 -1 2421
2423 0 491150.28 156341.88 155480 -1 2422
2424 0 491129.97 156328.52 155520 -1 2423
2425 0 491108.34 156324.47 155560 -1 2424
2426 0 491083.2 156299.86 155600 -1 2425
2427 0 491046.9 156290.52 155640 -1 2426
2428 0 491005.34 156299.58 155680 -1 2427
2429 0 490959.3 156287.34 155720 -1 2428
2430 0 490924.94 156276.36 155760 -1 2429
2431 0 490866.4 156269.42 155800 -1 2430
2432 0 490810.12 156247.11 155840 -1 2431
2433 0 490775.22 156225.19 155880 -1 2432
2434 0 490736.53 156204.58 155920 -1 2433
2435 0 490704.34 156216.22 155960 -1 2434
2436 0 490653.06 156136.95 156000 -1 2435
2437 0 490592.22 156058.56 156040 -1 2436
2438 0 490532.66 155965.7 156080 -1 2437
2439 0 490488 155892.34 156120 -1 2438
2440 0 490422.75 155800.67 156160 -1 2439
2441 0 490362.6 155732.28 156200 -1 2440
2442 0 490306.5 155656.36 156240 -1 2441
2443 0 490236 155563.88 156280 -1 2442
2444 0 490179.12 155501.39 156320 -1 2443
2445 0 490120.7 155425.84 156360 -1 2444
2446 0 490053.38 155365.22 156400 -1 2445
2447 0 489993.6 155273.53 156440 -1 2446
2448 0 489938.38 155190.94 156480 -1 2447
2449 0 489850.8 155106.1 156520 -1 2448
2450 0 489771.6 155034.9 156560 -1 2449
2451 0 489745.66 154958.61 156600 -1 2450
2452 0 489703.25 154916.25 156640 -1 2451
2453 0 489662.88 154866.39 156680 -1 2452
2454 0 489628.8 154816.42 156720 -1 2453
2455 0 489585.12 154760.62 156760 -1 2454
2456 0 489541.8 154706.17 156800 -1 2455
2457 0 489494 154639.52 156840 -1 2456
2458 0 489445.6 154579.7 156880 -1 2457
2459 0 489398.4 154536.27 156920 -1 2458
2460 0 489364.62 154484.39 156960 -1 2459
2461 0 489337.5 154451.92 157000 -1 2460
2462 0 489294.84 154410.58 157040 -1 2461
2463 0 489272.44 154369.95 157080 -1 2462
2464 0 489268.3 154326.06 157120 -1 2463
2465 0 489264.53 154296.42 157160 -1 2464
2466 0 489256 154265 157200 -1 2465
2467 0 489254.62 154236.42 157240 -1 2466
2468 0 489245.12 154202.53 157280 -1 2467
2469 0 489231.06 154153.3 157320 -1 2468
2470 0 489224.78 154113.25 157360 -1 2469
2471 0 489199.9 154076.27 157400 -1 2470
2472 0 489170.53 154033.55 157440 -1 2471
2473 0 489148.1 153955.25 157480 -1 2472
2474 0 489103.62 153881.02 157520 -1 2473
2475 0 489039.94 153798.25 157560 -1 2474
2476 0 488974.53 153709.08 157600 -1 2475
2477 0 488906.03 153630.02 157640 -1 2476
2478 0 488831.16 153549.45 157680 -1 2477
2479 0 488760.97 153475.3 157720 -1 2478
2480 0 488690.84 153384.44 157760 -1 2479
2481 0 488626.16 153320.56 157800 -1 2480
2482 0 488560.75 153252.11 157840 -1 2481
2483 0 488488.75 153177.36 157880 -1 2482
2484 0 488413.62 153074.22 157920 -1 2483
2485 0 488361.06 153042.67 157960 -1 2484
2486 0 488260.2 152854.6 158000 -1 2485
2487 0 488078.72 152672.45 158040 -1 2486
2488 0 487965.62 152497.89 158080 -1 2487
2489 0 487865.4 152397.28 158120 -1 2488
2490 0 487820.03 152363.97 158160 -1 2489
2491 0 487765.22 152389.88 158200 -1 2490
2492 0 487724.1 152417.1 158240 -1 2491
2493 0 487674.75 152413.23 158280 -1 2492
2494 0 487630.22 152349.36 158320 -1 2493
2495 0 487584.9 152262.19 158360 -1 2494
2496 0 487542.3 152272.47 158400 -1 2495
2497 0 487505.97 152267.55 158440 -1 2496
2498 0 487467.28 152253.4 158480 -1 2497
2499 0 487421.3 152244.33 158520 -1 2498
2500 0 487383.03 152235.38 158560 -1 2499
2501 0 487357.12 152217.19 158600 -1 2500
2502 0 487339.1 152190.7 158640 -1 2501
2503 0 487319.3 152172.05 158680 -1 2502
2504 0 487288.2 152162.36 158720 -1 2503
2505 0 487267.4 152150.62 158760 -1 2504
2506 0 487221.97 152117.19 158800 -1 2505
2507 0 487192.44 152099.28 158840 -1 2506
2508 0 487156.84 152080.88 158880 -1 2507
2509 0 487117.7 152061.4 158920 -1 2508
2510 0 487085.78 152033.75 158960 -1 2509
2511 0 487048.25 152014.17 159000 -1 2510
2512 0 487033.12 151923.03 159040 -1 2511
2513 0 487004.6 151835.45 159080 -1 2512
2514 0 486975.66 151759.53 159120 -1 2513
2515 0 486945.28 151668.5 159160 -1 2514
2516 0 486892.28 151603.47 159200 -1 2515
2517 0 486833.12 151542.66 159240 -1 2516
2518 0 486776.84 151482.48 159280 -1 2517
2519 0 486716.78 151415.2 159320 -1 2518
2520 0 486663.8 151334.83 159360 -1 2519
2521 0 486603.22 151253.19 159400 -1 2520
2522 0 486553.66 151179.25 159440 -1 2521
2523 0 486496.94 151094.78 159480 -1 2522
2524 0 486407.22 151059.86 159520 -1 2523
2525 0 486325.38 151021.58 159560 -1 2524
2526 0 486245.66 150965.05 159600 -1 2525
2527 0 486167.6 150906.16 159640 -1 2526
2528 0 486098.4 150849.52 159680 -1 2527
2529 0 486020.8 150785.19 159720 -1 2528
2530 0 485927.88 150723.16 159760 -1 2529
2531 0 485824.2 150677.36 159800 -1 2530
2532 0 485723.16 150602.06 159840 -1 2531
2533 0 485635.22 150511.1 159880 -1 2532
2534 0 485528.4 150430.03 159920 -1 2533
2535 0 485439.75 150339.69 159960 -1 2534
2536 0 485350.5 150268.61 160000 -1 2535
2537 0 485260.72 150163.48 160040 -1 2536
2538 0 485179.2 150056.77 160080 -1 2537
2539 0 485100.03 149967.97 160120 -1 2538
2540 0 485005.12 149877.75 160160 -1 2539
2541 0 484961.6 149773.52 160200 -1 2540
2542 0 484901.06 149648.88 160240 -1 2541
2543 0 484866.28 149564.53 160280 -1 2542
2544 0 484806.78 149463.48 160320 -1 2543
2545 0 484767.06 149388.45 160360 -1 2544
2546 0 484725.47 149345.14 160400 -1 2545
2547 0 484697.34 149274.19 160440 -1 2546
2548 0 484653.47 149221.16 160480 -1 2547
2549 0 484620.16 149160.98 160520 -1 2548
2550 0 484600.56 149084.36 160560 -1 2549
2551 0 484550.03 149050.61 160600 -1 2550
2552 0 484524.72 149022.12 160640 -1 2551
2553 0 484473.6 148973.42 160680 -1 2552
2554 0 484431.78 148959.53 160720 -1 2553
2555 0 484376.72 148918.33 160760 -1 2554
2556 0 484344.25 148893.33 160800 -1 2555
2557 0 484295.78 148862.86 160840 -1 2556
2558 0 484248.03 148827.31 160880 -1 2557
2559 0 484202 148797.27 160920 -1 2558
2560 0 484123.66 148720.36 160960 -1 2559
2561 0 484054.8 148666.25 161000 -1 2560
2562 0 483968.7 148625.47 161040 -1 2561
2563 0 483904.94 148553.84 161080 -1 2562
2564 0 483848.34 148455.38 161120 -1 2563
2565 0 483787.94 148367.86 161160 -1 2564
2566 0 483731.06 148330.06 161200 -1 2565
2567 0 483665.7 148294.22 161240 -1 2566
2568 0 483607.16 148272.34 161280 -1 2567
2569 0 483527.16 148218.33 161320 -1 2568
2570 0 483471.34 148171.5 161360 -1 2569
2571 0 483409.5 148124.31 161400 -1 2570
2572 0 483351.44 148058.36 161440 -1 2571
2573 0 483293.1 147994.38 161480 -1 2572
2574 0 483254.78 147919.52 161520 -1 2573
2575 0 483212.66 147831.2 161560 -1 2574
2576 0 483174.56 147756.75 161600 -1 2575
2577 0 483136.7 147690.52 161640 -1 2576
2578 0 483107.03 147636.95 161680 -1 2577
2579 0 483087.75 147573.98 161720 -1 2578
2580 0 483064.6 147530.84 161760 -1 2579
2581 0 483038.5 147503.42 161800 -1 2580
2582 0 483004.3 147428.31 161840 -1 2581
2583 0 482993.97 147371.83 161880 -1 2582
2584 0 482984.94 147301.33 161920 -1 2583
2585 0 482952.28 147224.36 161960 -1 2584
2586 0 482946.9 147148.23 162000 -1 2585
2587 0 482907.38 147101.34 162040 -1 2586
2588 0 482868.62 147064.86 162080 -1 2587
2589 0 482825.47 147019.47 162120 -1 2588
2590 0 482754.4 146988.72 162160 -1 2589
2591 0 482675.78 146952.67 162200 -1 2590
2592 0 482638.56 146917.16 162240 -1 2591
2593 0 482598.2 146865.45 162280 -1 2592
2594 0 482545.1 146842.47 162320 -1 2593
2595 0 482451.2 146833.08 162360 -1 2594
2596 0 482368.4 146794.73 162400 -1 2595
2597 0 482060.62 146645.12 162440 -1 2596
2598 0 481983.38 146624.02 162480 -1 2597
2599 0 481925.78 146632.84 162520 -1 2598
2600 0 481888.88 146629.38 162560 -1 2599
2601 0 481839.44 146606.97 162600 -1 2600
2602 0 481779.66 146598.42 162640 -1 2601
2603 0 481725.53 146578.17 162680 -1 2602
2604 0 481671.97 146539.58 162720 -1 2603
2605 0 481622.6 146514.88 162760 -1 2604
2606 0 481563.88 146475.58 162800 -1 2605
2607 0 481551.6 146463.42 162840 -1 2606
2608 0 481522.53 146472.92 162880 -1 2607
2609 0 481488.44 146465.53 162920 -1 2608
2610 0 481436.2 146460.14 162960 -1 2609
2611 0 481394.1 146403.5 163000 -1 2610
2612 0 481325.03 146343.4 163040 -1 2611
2613 0 481275.84 146293.28 163080 -1 2612
2614 0 481206.6 146214.08 163120 -1 2613
2615 0 481123.56 146142.28 163160 -1 2614
2616 0 481067.4 146082.38 163200 -1 2615
2617 0 481011.88 146027.34 163240 -1 2616
2618 0 480903.38 145741.44 163280 -1 2617
2619 0 480759.1 145606.48 163320 -1 2618
2620 0 480626.97 145512.72 163360 -1 2619
2621 0 480520.84 145419.66 163400 -1 2620
2622 0 480419.47 145337.83 163440 -1 2621
2623 0 480300.25 145245.02 163480 -1 2622
2624 0 480171.34 145010.73 163520 -1 2623
2625 0 479912.97 144855.97 163560 -1 2624
2626 0 479658.56 144732.66 163600 -1 2625
2627 0 479528.5 144696.33 163640 -1 2626
2628 0 479441.72 144656.81 163680 -1 2627
2629 0 479340.7 144618.25 163720 -1 2628
2630 0 479263.28 144570.78 163760 -1 2629
2631 0 479220.28 144506.44 163800 -1 2630
2632 0 479149.7 144484.1 163840 -1 2631
2633 0 478932.1 144463.1 163880 -1 2632
2634 0 478774.25 144304.97 163920 -1 2633
2635 0 478555.4 144125.97 163960 -1 2634
2636 0 478529.22 144020.97 164000 -1 2635
2637 0 478454.4 143927.39 164040 -1 2636
2638 0 478305.75 143801.77 164080 -1 2637
2639 0 478262.6 143740.06 164120 -1 2638
2640 0 478100.1 143652.31 164160 -1 2639
2641 0 478067.12 143621.69 164200 -1 2640
2642 0 477906.38 143512.38 164240 -1 2641
2643 0 477756.9 143519.72 164280 -1 2642
2644 0 477600.72 143416.2 164320 -1 2643
2645 0 477512.3 143371.67 164360 -1 2644
2646 0 477326.84 143274.84 164400 -1 2645
2647 0 477144.94 143073.88 164440 -1 2646
2648 0 476863.38 142887.38 164480 -1 2647
2649 0 476723 142822.9 164520 -1 2648
2650 0 476597.53 142738.75 164560 -1 2649
2651 0 476524.44 142636.73 164600 -1 2650
2652 0 476411.84 142429.7 164640 -1 2651
2653 0 476320.06 142312.47 164680 -1 2652
2654 0 476182.38 142164.3 164720 -1 2653
2655 0 475954.06 141949.12 164760 -1 2654
2656 0 475717.44 141716.22 164800 -1 2655
2657 0 475653.2 141713.06 164840 -1 2656
2658 0 475582.66 141666.97 164880 -1 2657
2659 0 475509.44 141641.9 164920 -1 2658
2660 0 475404.62 141633.55 164960 -1 2659
2661 0 475247.44 141505.3 165000 -1 2660
2662 0 475088.25 141387.86 165040 -1 2661
2663 0 474915.78 141261.19 165080 -1 2662
2664 0 474833.7 141224.66 165120 -1 2663
2665 0 474767.84 141180.7 165160 -1 2664
2666 0 474675.22 141155.1 165200 -1 2665
2667 0 474609.78 141127.84 165240 -1 2666
2668 0 474534.53 141110.39 165280 -1 2667
2669 0 474447.06 141079.78 165320 -1 2668
2670 0 474365.84 141031.02 165360 -1 2669
2671 0 474225.56 140959.73 165400 -1 2670
2672 0 474081.22 140889.6 165440 -1 2671
2673 0 473954.8 140869.27 165480 -1 2672
2674 0 473829.28 140803.84 165520 -1 2673
2675 0 473649.38 140633.64 165560 -1 2674
2676 0 473544.72 140585.73 165600 -1 2675
2677 0 473405.34 140514.77 165640 -1 2676
2678 0 473273.9 140455.45 165680 -1 2677
2679 0 473214.2 140450.78 165720 -1 2678
2680 0 473145 140428.88 165760 -1 2679
2681 0 473097.88 140403.27 165800 -1 2680
2682 0 473037.44 140353.02 165840 -1 2681
2683 0 472981.62 140307.27 165880 -1 2682
2684 0 472908.4 140253.8 165920 -1 2683
2685 0 472792.12 140182.06 165960 -1 2684
2686 0 472656.44 140049.33 166000 -1 2685
2687 0 472612.28 139973.5 166040 -1 2686
2688 0 472545.97 139892.7 166080 -1 2687
2689 0 472426.16 139778.6 166120 -1 2688
2690 0 472358.38 139804.72 166160 -1 2689
2691 0 472232.7 139686.75 166200 -1 2690
2692 0 472223 139694.16 166240 -1 2691
2693 0 472088.66 139606.12 166280 -1 2692
2694 0 471988.25 139559.89 166320 -1 2693
2695 0 471900 139506.33 166360 -1 2694
2696 0 471776.34 139438.9 166400 -1 2695
2697 0 471631.7 139374.44 166440 -1 2696
2698 0 471484.4 139352.33 166480 -1 2697
2699 0 471373.84 139188.66 166520 -1 2698
2700 0 471265.94 139038.5 166560 -1 2699
2701 0 471178.06 139006.72 166600 -1 2700
2702 0 471106.75 138965.36 166640 -1 2701
2703 0 471046.72 138893.75 166680 -1 2702
2704 0 470960.34 138769.88 166720 -1 2703
2705 0 470880.7 138633.78 166760 -1 2704
2706 0 470813.94 138500.06 166800 -1 2705
2707 0 470709.84 138411.45 166840 -1 2706
2708 0 470625 138373.3 166880 -1 2707
2709 0 470541.3 138293.27 166920 -1 2708
2710 0 470483.06 138240.78 166960 -1 2709
2711 0 470425.78 138186.03 167000 -1 2710
2712 0 470370.94 138133.6 167040 -1 2711
2713 0 470273.28 138091.92 167080 -1 2712
2714 0 470183.84 138046.58 167120 -1 2713
2715 0 470091.2 137991.38 167160 -1 2714
2716 0 469914.97 137927.23 167200 -1 2715
2717 0 469753.25 137846.12 167240 -1 2716
2718 0 469684.38 137772.83 167280 -1 2717
2719 0 469592.3 137715.92 167320 -1 2718
2720 0 469518.78 137674.62 167360 -1 2719
2721 0 469442.47 137613.61 167400 -1 2720
2722 0 469345.47 137546.6 167440 -1 2721
2723 0 469259.6 137509.97 167480 -1 2722
2724 0 469168.22 137470.69 167520 -1 2723
2725 0 469113.03 137440.56 167560 -1 2724
2726 0 469074.72 137414.7 167600 -1 2725
2727 0 469037.7 137396.22 167640 -1 2726
2728 0 468934.53 137261.94 167720 -1 2727
2729 0 468807.75 137243.1 167760 -1 2728
2730 0 468762.06 137207.3 167800 -1 2729
2731 0 468697.8 137150.11 167840 -1 2730
2732 0 468630.6 137078.81 167880 -1 2731
2733 0 468571.3 137020.61 167920 -1 2732
2734 0 468439.25 136882.61 167960 -1 2733
2735 0 468301.8 136739.14 168000 -1 2734
2736 0 468181.44 136589.3 168040 -1 2735
2737 0 468055.72 136430.86 168080 -1 2736
2738 0 467810.97 136252.19 168120 -1 2737
2739 0 467587.72 136052.27 168160 -1 2738
2740 0 467467.56 135950.73 168200 -1 2739
2741 0 467371.12 135848.4 168240 -1 2740
2742 0 467269.88 135744.1 168280 -1 2741
2743 0 467166.72 135686.08 168320 -1 2742
2744 0 467077.4 135624.73 168360 -1 2743
2745 0 466917.44 135545.53 168400 -1 2744
2746 0 466656.44 135403.89 168440 -1 2745
2747 0 466423.84 135267.23 168480 -1 2746
2748 0 466289.75 135247.8 168520 -1 2747
2749 0 466137 135209.47 168560 -1 2748
2750 0 465999.97 135259.47 168600 -1 2749
2751 0 465830.88 135246.31 168640 -1 2750
2752 0 465739.2 135171.84 168680 -1 2751
2753 0 465587.4 135144.77 168720 -1 2752
2754 0 465386.7 135145.1 168760 -1 2753
2755 0 465285.22 135001.66 168800 -1 2754
2756 0 465194 134916.11 168840 -1 2755
2757 0 465131.72 134793.5 168880 -1 2756
2758 0 464978.34 134731.77 168920 -1 2757
2759 0 464822.38 134671.23 168960 -1 2758
2760 0 464693.03 134593.92 169000 -1 2759
2761 0 464615.25 134546.11 169040 -1 2760
2762 0 464557.6 134516.38 169080 -1 2761
2763 0 464463.7 134491.31 169120 -1 2762
2764 0 464388.66 134450.89 169160 -1 2763
2765 0 464320.84 134400.56 169200 -1 2764
2766 0 464231.06 134361.12 169240 -1 2765
2767 0 464176.22 134314.03 169280 -1 2766
2768 0 464120.4 134270.3 169320 -1 2767
2769 0 464026.06 134236.86 169360 -1 2768
2770 0 463969.66 134206.83 169400 -1 2769
2771 0 463905.88 134193.33 169440 -1 2770
2772 0 463856.12 134188.05 169480 -1 2771
2773 0 463801.84 134191.48 169520 -1 2772
2774 0 463762.38 134194.05 169560 -1 2773
2775 0 463693.9 134216.34 169600 -1 2774
2776 0 463643.66 134228.44 169640 -1 2775
2777 0 463610.72 134242.03 169680 -1 2776
2778 0 463543.97 134262.98 169720 -1 2777
2779 0 463500.44 134279.06 169760 -1 2778
2780 0 463281.56 134147.42 169800 -1 2779
2781 0 463065.2 134045 169840 -1 2780
2782 0 462869.3 133907.98 169880 -1 2781
2783 0 462644.62 133805.39 169920 -1 2782
2784 0 462483.8 133687.28 169960 -1 2783
2785 0 462307.4 133588.06 170000 -1 2784
2786 0 462121.44 133475.56 170040 -1 2785
2787 0 462045.94 133405.34 170080 -1 2786
2788 0 461965 133336.98 170120 -1 2787
2789 0 461856.78 133287.33 170160 -1 2788
2790 0 461716.25 133261.94 170200 -1 2789
2791 0 461585.47 133226.48 170240 -1 2790
2792 0 461311.1 133236.7 170280 -1 2791
2793 0 461225.03 133170.52 170320 -1 2792
2794 0 461167.53 133145.72 170360 -1 2793
2795 0 461025.66 133128.22 170400 -1 2794
2796 0 460987.78 133168.02 170440 -1 2795
2797 0 460941.4 133199.88 170480 -1 2796
2798 0 460896.34 133215.69 170520 -1 2797
2799 0 460840.25 133250.47 170560 -1 2798
2800 0 460785.6 133280.03 170600 -1 2799
2801 0 460740.72 133307.5 170640 -1 2800
2802 0 460694.56 133346.1 170680 -1 2801
2803 0 460648.4 133367.1 170720 -1 2802
2804 0 460593.78 133401.69 170760 -1 2803
2805 0 460546.5 133436.08 170800 -1 2804
2806 0 460499.78 133459.03 170840 -1 2805
2807 0 460464.06 133466.58 170880 -1 2806
2808 0 460402 133493.11 170920 -1 2807
2809 0 460358.56 133502.45 170960 -1 2808
2810 0 460315.12 133528.86 171000 -1 2809
2811 0 460261.44 133568.62 171040 -1 2810
2812 0 460208.47 133597.5 171080 -1 2811
2813 0 460164.06 133626.25 171120 -1 2812
2814 0 460117.88 133651.67 171160 -1 2813
2815 0 460061.9 133647.86 171200 -1 2814
2816 0 460044.16 133647.83 171240 -1 2815
2817 0 459976.47 133661.86 171280 -1 2816
2818 0 459901.47 133623.77 171320 -1 2817
2819 0 459825.6 133588.38 171360 -1 2818
2820 0 459735.38 133563.84 171400 -1 2819
2821 0 459666.97 133525.03 171440 -1 2820
2822 0 459610.2 133481.61 171480 -1 2821
2823 0 459555 133428.72 171520 -1 2822
2824 0 459499.5 133373.55 171560 -1 2823
2825 0 459432.8 133322.86 171600 -1 2824
2826 0 459366.16 133300.53 171640 -1 2825
2827 0 459257 133286.03 171680 -1 2826
2828 0 459190.22 133286.39 171720 -1 2827
2829 0 459128.66 133260.97 171760 -1 2828
2830 0 458955.7 133226.28 171800 -1 2829
2831 0 458805.3 133173.4 171840 -1 2830
2832 0 458638.72 133129.6 171880 -1 2831
2833 0 458505.03 133093 171920 -1 2832
2834 0 458374.53 133058.98 171960 -1 2833
2835 0 458247.7 133023.34 172000 -1 2834
2836 0 458142.9 132989.12 172040 -1 2835
2837 0 458006.78 132910.58 172080 -1 2836
2838 0 457880.7 132850.61 172120 -1 2837
2839 0 457704.62 132843.95 172160 -1 2838
2840 0 457629.4 132821.05 172200 -1 2839
2841 0 457513.44 132831.4 172240 -1 2840
2842 0 457439.03 132820.97 172280 -1 2841
2843 0 457316.1 132843.56 172320 -1 2842
2844 0 457187.16 132819.55 172360 -1 2843
2845 0 457051.72 132816.75 172400 -1 2844
2846 0 456927.03 132807.16 172440 -1 2845
2847 0 456826.78 132788.8 172480 -1 2846
2848 0 456736.3 132775.92 172520 -1 2847
2849 0 456628.94 132768.47 172560 -1 2848
2850 0 456545.2 132743.22 172600 -1 2849
2851 0 456419.78 132723.55 172640 -1 2850
2852 0 456297.47 132702.98 172680 -1 2851
2853 0 456175.12 132670.36 172720 -1 2852
2854 0 456052.3 132636.45 172760 -1 2853
2855 0 455955.47 132594.55 172800 -1 2854
2856 0 455879.84 132516.77 172840 -1 2855
2857 0 455753.5 132527.62 172880 -1 2856
2858 0 455671.25 132495.39 172920 -1 2857
2859 0 455570.34 132455.69 172960 -1 2858
2860 0 455478.75 132418.11 173000 -1 2859
2861 0 455357.62 132405.72 173040 -1 2860
2862 0 455260.38 132372.92 173080 -1 2861
2863 0 455181.22 132347.86 173120 -1 2862
2864 0 455090.53 132335.4 173160 -1 2863
2865 0 455034.28 132303.45 173200 -1 2864
2866 0 454968.97 132275.72 173240 -1 2865
2867 0 454892.88 132224.5 173280 -1 2866
2868 0 454838.12 132171.4 173320 -1 2867
2869 0 454768.25 132129.61 173360 -1 2868
2870 0 454724.06 132100.4 173400 -1 2869
2871 0 454671.06 132063.89 173440 -1 2870
2872 0 454633.5 132013.94 173480 -1 2871
2873 0 454556.66 131962.47 173520 -1 2872
2874 0 454518.25 131871.95 173560 -1 2873
2875 0 454455.7 131793.83 173600 -1 2874
2876 0 454396.25 131727.23 173640 -1 2875
2877 0 454352.47 131696.1 173680 -1 2876
2878 0 454323.7 131661.42 173720 -1 2877
2879 0 454284.25 131637.03 173760 -1 2878
2880 0 454249.7 131647.03 173800 -1 2879
2881 0 454223 131637.67 173840 -1 2880
2882 0 454185.84 131619.97 173880 -1 2881
2883 0 454158.6 131599.48 173920 -1 2882
2884 0 454116.28 131597.4 173960 -1 2883
2885 0 453816.47 131571.47 174000 -1 2884
2886 0 453479.7 131551.61 174040 -1 2885
2887 0 453159 131515.92 174080 -1 2886
2888 0 452798.94 131469.89 174160 -1 2887
2889 0 452547.94 131433.08 174200 -1 2888
2890 0 452238.44 131398.52 174240 -1 2889
2891 0 451940.16 131327.11 174280 -1 2890
2892 0 451683.9 131292.4 174320 -1 2891
2893 0 451442.62 131254.53 174360 -1 2892
2894 0 451147.88 131214.55 174400 -1 2893
2895 0 451028.6 131245.03 174440 -1 2894
2896 0 450915.84 131259.75 174480 -1 2895
2897 0 450810.66 131278.19 174520 -1 2896
2898 0 450730 131310.19 174560 -1 2897
2899 0 450638.97 131337.17 174600 -1 2898
2900 0 450558.34 131363.95 174640 -1 2899
2901 0 450500.97 131401.73 174680 -1 2900
2902 0 450448.94 131432.53 174720 -1 2901
2903 0 450403.88 131442.44 174760 -1 2902
2904 0 450349.94 131459.23 174800 -1 2903
2905 0 450298.25 131468.62 174840 -1 2904
2906 0 450145.62 131466.31 174880 -1 2905
2907 0 449996.88 131439.34 174920 -1 2906
2908 0 449845.12 131418.2 174960 -1 2907
2909 0 449694.78 131388.33 175000 -1 2908
2910 0 449473.72 131336.08 175040 -1 2909
2911 0 449238.6 131279.86 175080 -1 2910
2912 0 449054.28 131222.17 175120 -1 2911
2913 0 448882.47 131241 175160 -1 2912
2914 0 448720.97 131245.02 175200 -1 2913
2915 0 448579.12 131199.53 175240 -1 2914
2916 0 448379.12 131202.64 175280 -1 2915
2917 0 448221.06 131212.42 175320 -1 2916
2918 0 448083.06 131132.78 175360 -1 2917
2919 0 447682.78 131479.5 175400 -1 2918
2920 0 447696.88 131380.97 175440 -1 2919
2921 0 447648.22 131372.3 175480 -1 2920
2922 0 447539.94 131388.6 175520 -1 2921
2923 0 447420.34 131437.14 175560 -1 2922
2924 0 447324.56 131457.03 175600 -1 2923
2925 0 447248.06 131464.11 175640 -1 2924
2926 0 447197.9 131452.88 175680 -1 2925
2927 0 447150.66 131458.56 175720 -1 2926
2928 0 447097.53 131439.9 175760 -1 2927
2929 0 447016.38 131465.94 175800 -1 2928
2930 0 446953.6 131469.36 175840 -1 2929
2931 0 446864.1 131488.72 175880 -1 2930
2932 0 446807.47 131487.08 175920 -1 2931
2933 0 446730.4 131490.48 175960 -1 2932
2934 0 446679.34 131489.66 176000 -1 2933
2935 0 446638.88 131481.67 176040 -1 2934
2936 0 446605.4 131474.95 176080 -1 2935
2937 0 446556.7 131479.81 176120 -1 2936
2938 0 446530.53 131466.16 176160 -1 2937
2939 0 446452.2 131432.97 176200 -1 2938
2940 0 446383.06 131392.55 176240 -1 2939
2941 0 446305.16 131343.64 176280 -1 2940
2942 0 446213.88 131300.53 176320 -1 2941
2943 0 446163.97 131199.25 176360 -1 2942
2944 0 446135.7 131098.22 176400 -1 2943
2945 0 446084.06 131069.164 176440 -1 2944
2946 0 445964.3 130959.445 176480 -1 2945
2947 0 445784 131038.33 176520 -1 2946
2948 0 445557.75 131152.06 176560 -1 2947
2949 0 445521.9 131071.09 176600 -1 2948
2950 0 445336.34 131062.96 176640 -1 2949
2951 0 444924 131430.33 176680 -1 2950
2952 0 445130.44 130855.85 176720 -1 2951
2953 0 445101.53 130770.04 176760 -1 2952
2954 0 445093.1 130695.79 176800 -1 2953
2955 0 445041.25 130754.87 176840 -1 2954
2956 0 445037.34 130704.64 176880 -1 2955
2957 0 444683.94 130579.95 176920 -1 2956
2958 0 444284.88 130448.98 176960 -1 2957
2959 0 444066.03 130377.62 177000 -1 2958
2960 0 443889.88 130346.96 177040 -1 2959
2961 0 443747.75 130342.73 177080 -1 2960
2962 0 443723.75 130318.055 177120 -1 2961
2963 0 443697.06 130282.93 177160 -1 2962
2964 0 443672.47 130321.1 177200 -1 2963
2965 0 443718.34 130287.51 177240 -1 2964
2966 0 443685.72 130270.664 177280 -1 2965
2967 0 443636.66 130223.57 177320 -1 2966
2968 0 444315.62 130337.87 177320 -1 2967
2969 0 444337.7 130417.95 177360 -1 2968
2970 0 444355.84 130487.93 177400 -1 2969
2971 0 444403.84 130503.26 177440 -1 2970
2972 0 442887.22 130086.305 177320 -1 2967
2973 0 442800.12 130050.766 177360 -1 2972
2974 0 442707.44 130008.04 177400 -1 2973
2975 0 442619.84 129978.71 177440 -1 2974
2976 0 442518.78 129938.375 177480 -1 2975
2977 0 442466.28 129922.5 177520 -1 2976
2978 0 442425.53 129924 177560 -1 2977
2979 0 442380.34 129911.53 177600 -1 2978
2980 0 442334.47 129883.914 177640 -1 2979
2981 0 442305.66 129839.375 177680 -1 2980
2982 0 442263.25 129812.21 177720 -1 2981
2983 0 442229.06 129781.74 177760 -1 2982
2984 0 442108.75 129813.516 177800 -1 2983
2985 0 442017.03 129814.32 177840 -1 2984
2986 0 441937.5 129816.91 177880 -1 2985
2987 0 441833.6 129826.336 177920 -1 2986
2988 0 441719.25 129830.945 177960 -1 2987
2989 0 441614.34 129824.016 178000 -1 2988
2990 0 441506.4 129804.13 178040 -1 2989
2991 0 441403.2 129782.28 178080 -1 2990
2992 0 441260.53 129752.14 178120 -1 2991
2993 0 441063.94 129728.77 178160 -1 2992
2994 0 440909.16 129686.25 178200 -1 2993
2995 0 440766.62 129627.516 178240 -1 2994
2996 0 440686 129616.06 178280 -1 2995
2997 0 440616.94 129600.42 178320 -1 2996
2998 0 440540.84 129610.66 178360 -1 2997
2999 0 440528.62 129497.69 178400 -1 2998
3000 0 440498.22 129424.14 178440 -1 2999
3001 0 440426.3 129410.54 178480 -1 3000
3002 0 440364.44 129392.16 178520 -1 3001
3003 0 440291.12 129357.875 178560 -1 3002
3004 0 440205.1 129330.03 178600 -1 3003
3005 0 440103 129327.336 178640 -1 3004
3006 0 439624.97 129427.96 178640 -1 3005
3007 0 438892.88 129261.23 178640 -1 3006
3008 0 438824.6 129247.17 178600 -1 3007
3009 0 438727.1 129266.85 178560 -1 3008
3010 0 438625.56 129294.51 178520 -1 3009
3011 0 438557.2 129272.695 178480 -1 3010
3012 0 438502.22 129241.2 178440 -1 3011
3013 0 438441.84 129210.414 178400 -1 3012
3014 0 438356.34 129246.45 178360 -1 3013
3015 0 438270.97 129233.67 178320 -1 3014
3016 0 438193.3 129242.81 178280 -1 3015
3017 0 438131.72 129242.46 178240 -1 3016
3018 0 438066.8 129248.03 178200 -1 3017
3019 0 438012.34 129236.87 178160 -1 3018
3020 0 437992.62 129256.36 178120 -1 3019
3021 0 437932.4 129284.44 178080 -1 3020
3022 0 437908.22 129310.03 178040 -1 3021
3023 0 437873.88 129336.51 178000 -1 3022
3024 0 437841.28 129345.01 177960 -1 3023
3025 0 437793.28 129405.78 177920 -1 3024
3026 0 437748.88 129466.91 177880 -1 3025
3027 0 437607.75 129666.19 177840 -1 3026
3028 0 437425.66 129793.61 177840 -1 3027
3029 0 437130.25 129895.92 177840 -1 3028
3030 0 436895.78 129923.84 177840 -1 3029
3031 0 436383 129906.04 177840 -1 3030
3032 0 436413.1 129865.72 177880 -1 3031
3033 0 436420.3 129837.91 177920 -1 3032
3034 0 436426.22 129811.49 177960 -1 3033
3035 0 436442.44 129775.07 178000 -1 3034
3036 0 436458.7 129723.5 178040 -1 3035
3037 0 436456.22 129743.336 178080 -1 3036
3038 0 436339 129957.055 177800 -1 3031
3039 0 436316.8 129974.555 177760 -1 3038
3040 0 436253.2 130043.27 177720 -1 3039
3041 0 436204.6 130094.38 177680 -1 3040
3042 0 436149.94 130147.93 177640 -1 3041
3043 0 436150.03 130193.44 177600 -1 3042
3044 0 436136.97 130242.78 177560 -1 3043
3045 0 436127.94 130273.01 177520 -1 3044
3046 0 436125.4 130316.734 177480 -1 3045
3047 0 435893.9 130528.15 177440 -1 3046
3048 0 435662 130729.82 177400 -1 3047
3049 0 435428.66 130920.805 177360 -1 3048
3050 0 435482.34 130933.79 177320 -1 3049
3051 0 435528 130941.64 177280 -1 3050
3052 0 435570.72 130945.68 177240 -1 3051
3053 0 435642.34 130925.33 177200 -1 3052
3054 0 435701.5 130925.484 177160 -1 3053
3055 0 435756.16 130920.03 177120 -1 3054
3056 0 435796.22 130914.49 177080 -1 3055
3057 0 435851.7 130886.78 177040 -1 3056
3058 0 434792.7 131219.86 177360 -1 3049
3059 0 434047.66 131443.64 177360 -1 3058
3060 0 433694.88 131826.64 177360 -1 3059
3061 0 432951.03 132092.97 177360 -1 3060
3062 0 432908.47 132103.23 177400 -1 3061
3063 0 432865.28 132100.25 177440 -1 3062
3064 0 432827.94 132090.17 177480 -1 3063
3065 0 432774.9 132090.55 177520 -1 3064
3066 0 432743.66 132094.08 177560 -1 3065
3067 0 432707.78 132088.83 177600 -1 3066
3068 0 432666.8 132076.4 177640 -1 3067
3069 0 432629 132067.66 177680 -1 3068
3070 0 432596.16 132051.58 177720 -1 3069
3071 0 432542.7 132055.77 177760 -1 3070
3072 0 432454.7 132081.06 177800 -1 3071
3073 0 432399.56 132094.34 177840 -1 3072
3074 0 432228.12 132140.12 177880 -1 3073
3075 0 432052.1 132191.55 177920 -1 3074
3076 0 431853.9 132255.67 177960 -1 3075
3077 0 431694.4 132297.39 178000 -1 3076
3078 0 431522.1 132307.27 178040 -1 3077
3079 0 431359.5 132321.02 178080 -1 3078
3080 0 431186.72 132355.42 178120 -1 3079
3081 0 431006.47 132379.86 178160 -1 3080
3082 0 430815.66 132423.16 178200 -1 3081
3083 0 430635 132448.39 178240 -1 3082
3084 0 430449.72 132462.12 178280 -1 3083
3085 0 430244.5 132549.33 178320 -1 3084
3086 0 430077.5 132595.02 178360 -1 3085
3087 0 429859.75 132702.45 178400 -1 3086
3088 0 429665.5 132771.72 178440 -1 3087
3089 0 429458.12 132844.66 178480 -1 3088
3090 0 429177.25 132916.97 178520 -1 3089
3091 0 428889.16 132994.4 178560 -1 3090
3092 0 428608.7 133084.34 178600 -1 3091
3093 0 428496.7 133117.45 178640 -1 3092
3094 0 428378.5 133161.38 178680 -1 3093
3095 0 428264.56 133195.1 178720 -1 3094
3096 0 428168.06 133226.67 178760 -1 3095
3097 0 428104.38 133275.44 178800 -1 3096
3098 0 427993.47 133340.53 178840 -1 3097
3099 0 427911.47 133391.45 178880 -1 3098
3100 0 427833.16 133438.27 178920 -1 3099
3101 0 427732.4 133504.97 179000 -1 3100
3102 0 427696.38 133560.67 179040 -1 3101
3103 0 427645.6 133618.6 179080 -1 3102
3104 0 427609.5 133653.52 179120 -1 3103
3105 0 427551.12 133675.7 179160 -1 3104
3106 0 427502.88 133697.48 179200 -1 3105
3107 0 427454.1 133719.19 179240 -1 3106
3108 0 427403.9 133745.22 179280 -1 3107
3109 0 427340.16 133753.44 179320 -1 3108
3110 0 427296.12 133755.39 179360 -1 3109
3111 0 427241.34 133768.02 179400 -1 3110
3112 0 427183.9 133754.42 179440 -1 3111
3113 0 427120.9 133755.9 179480 -1 3112
3114 0 427071.75 133762.03 179520 -1 3113
3115 0 427010.3 133772.98 179560 -1 3114
3116 0 426967.22 133780.1 179600 -1 3115
3117 0 426936.38 133814.34 179640 -1 3116
3118 0 426853.2 133827.56 179680 -1 3117
3119 0 426778.62 133840.05 179720 -1 3118
3120 0 426714.97 133859.3 179760 -1 3119
3121 0 426631.66 133932.11 179800 -1 3120
3122 0 426549.4 133959.02 179840 -1 3121
3123 0 426437.78 133986.97 179880 -1 3122
3124 0 426322.25 134021.44 179920 -1 3123
3125 0 426199.4 134053.22 179960 -1 3124
3126 0 426104.28 134057.81 180000 -1 3125
3127 0 425752 134163.14 180040 -1 3126
3128 0 425478.72 134594.28 180160 -1 3127
3129 0 425381.44 134737.67 180200 -1 3128
3130 0 425313.1 134773.47 180240 -1 3129
3131 0 425276.3 134809.9 180280 -1 3130
3132 0 425221.75 134855.28 180320 -1 3131
3133 0 425156.47 134914.3 180360 -1 3132
3134 0 425087.4 134925.6 180400 -1 3133
3135 0 425027.53 134938.27 180440 -1 3134
3136 0 424955.12 134967.27 180480 -1 3135
3137 0 424872.4 134984.56 180520 -1 3136
3138 0 424777.62 135023.38 180560 -1 3137
3139 0 424655.72 135077.45 180600 -1 3138
3140 0 424543.47 135142.25 180640 -1 3139
3141 0 424462.06 135191.66 180680 -1 3140
3142 0 424376.44 135248.22 180720 -1 3141
3143 0 424282.53 135304.14 180760 -1 3142
3144 0 424196.62 135379.88 180800 -1 3143
3145 0 424033.34 135491 180840 -1 3144
3146 0 423873.8 135589.23 180880 -1 3145
3147 0 423721.9 135680.53 180920 -1 3146
3148 0 423535.88 135814.77 180960 -1 3147
3149 0 423218.1 135831.9 181000 -1 3148
3150 0 422906.12 135840.9 181040 -1 3149
3151 0 422766.8 135957.84 181080 -1 3150
3152 0 422614.97 136110.05 181120 -1 3151
3153 0 422477.62 136198.5 181160 -1 3152
3154 0 422330.06 136271.31 181200 -1 3153
3155 0 422261.53 136389.53 181240 -1 3154
3156 0 422049.22 136493.7 181280 -1 3155
3157 0 421828.62 136553.22 181320 -1 3156
3158 0 421719.8 136625.58 181360 -1 3157
3159 0 421607.88 136706.3 181400 -1 3158
3160 0 421495.12 136798.1 181440 -1 3159
3161 0 421329 136820.86 181480 -1 3160
3162 0 421154.16 136872.66 181520 -1 3161
3163 0 420984.44 136901.94 181560 -1 3162
3164 0 420740.53 136997.84 181600 -1 3163
3165 0 420497.75 137103.86 181640 -1 3164
3166 0 420255.53 137197.73 181680 -1 3165
3167 0 420013.75 137249 181720 -1 3166
3168 0 419776.66 137291 181760 -1 3167
3169 0 419527.8 137339.66 181800 -1 3168
3170 0 419519.5 137340.19 181800 -1 3169
3171 0 419388.7 137419.31 181840 -1 3170
3172 0 419244.2 137500.88 181880 -1 3171
3173 0 419090.94 137588.06 181920 -1 3172
3174 0 418924.97 137685.78 181960 -1 3173
3175 0 418696.88 137828.9 182000 -1 3174
3176 0 418344.6 138199.9 182040 -1 3175
3177 0 418206.03 138191.47 182080 -1 3176
3178 0 417971.72 138339.9 182120 -1 3177
3179 0 417770.88 138435.86 182160 -1 3178
3180 0 417577.94 138525.67 182200 -1 3179
3181 0 417382.72 138617.92 182240 -1 3180
3182 0 417192 138714.89 182280 -1 3181
3183 0 417041.34 138803.69 182320 -1 3182
3184 0 416916.75 138902.83 182360 -1 3183
3185 0 416792.56 138992.69 182400 -1 3184
3186 0 416645.44 139083.5 182440 -1 3185
3187 0 416541.88 139169.17 182480 -1 3186
3188 0 416458.88 139230.05 182520 -1 3187
3189 0 416369.47 139300.64 182560 -1 3188
3190 0 416266.2 139363.44 182600 -1 3189
3191 0 416231 139410.98 182640 -1 3190
3192 0 416206.78 139450.56 182680 -1 3191
3193 0 416181.3 139487.64 182720 -1 3192
3194 0 416148.06 139528.67 182760 -1 3193
3195 0 416123.5 139572.05 182800 -1 3194
3196 0 416014.1 139585.3 182840 -1 3195
3197 0 415924.16 139585.48 182880 -1 3196
3198 0 415838.12 139598.22 182920 -1 3197
3199 0 415735.5 139619.05 182960 -1 3198
3200 0 415654.56 139633.1 183000 -1 3199
3201 0 415574.6 139665.1 183040 -1 3200
3202 0 415493.9 139786.1 183080 -1 3201
3203 0 415427.88 139803.58 183120 -1 3202
3204 0 415336.56 139830.94 183160 -1 3203
3205 0 415253.22 139854.73 183200 -1 3204
3206 0 415187.38 139894.4 183240 -1 3205
3207 0 415071.53 139948.61 183280 -1 3206
3208 0 414989.34 139991.22 183320 -1 3207
3209 0 414908.16 140078.95 183360 -1 3208
3210 0 414779.66 140248.55 183480 -1 3209
3211 0 414363.9 140620.45 183600 -1 3210
3212 0 414106.3 140810.9 183680 -1 3211
3213 0 414071.56 140945.78 183760 -1 3212
3214 0 413853.38 141190.45 183880 -1 3213
3215 0 413530 141580.55 184000 -1 3214
3216 0 413217.53 141935.28 184160 -1 3215
3217 0 412930.44 142181.23 184240 -1 3216
3218 0 412823.5 142440.69 184360 -1 3217
3219 0 412760.56 142603.58 184480 -1 3218
3220 0 412585.28 142880.89 184600 -1 3219
3221 0 412332.1 143159.03 184720 -1 3220
3222 0 411724.03 143568.33 184840 -1 3221
3223 0 411612.12 143730.05 184920 -1 3222
3224 0 411601.44 143798.73 184960 -1 3223
3225 0 411046.62 144119.17 184960 -1 3224
3226 0 410930.62 144065.75 184880 -1 3225
3227 0 410957.2 144035.33 184720 -1 3226
3228 0 410866.47 144441.25 184560 -1 3227
3229 0 410918.1 144972.67 184560 -1 3228
3230 0 410994.28 145308.83 184680 -1 3229
3231 0 411030.62 145812.47 184840 -1 3230
3232 0 411012.12 146094.08 184960 -1 3231
3233 0 410969.66 146273.14 185120 -1 3232
3234 0 410826.75 146548.42 185320 -1 3233
3235 0 410743.62 146715.16 185440 -1 3234
3236 0 410609.66 146891.33 185480 -1 3235
3237 0 410340.53 147243.78 185560 -1 3236
3238 0 410083.75 147436.42 185680 -1 3237
3239 0 409700.94 148008 185800 -1 3238
3240 0 409595 148450.67 185880 -1 3239
3241 0 409541.94 148672.06 185920 -1 3240
3242 0 409438.2 149041.14 186000 -1 3241
3243 0 409421.03 149173.97 186080 -1 3242
3244 0 409383.72 149585.55 186200 -1 3243
3245 0 409342.16 149789.2 186320 -1 3244
3246 0 409296.53 149869.73 186440 -1 3245
3247 0 409135.16 149948.67 186560 -1 3246
3248 0 408919.3 150168 186680 -1 3247
3249 0 408838.84 150345.67 186720 -1 3248
3250 0 408870.2 150397.42 186760 -1 3249
3251 0 408811.3 150445.47 186800 -1 3250
3252 0 408759.9 150479.7 186880 -1 3251
3253 0 408704.03 150546.75 186960 -1 3252
3254 0 408624.8 150648.45 187080 -1 3253
3255 0 408566.3 150672.36 187160 -1 3254
3256 0 408510.1 150730.39 187240 -1 3255
3257 0 408390.2 150775.98 187320 -1 3256
3258 0 408207.56 150914.72 187440 -1 3257
3259 0 408102.84 151077.45 187520 -1 3258
3260 0 407986.66 151900.28 187600 -1 3259
3261 0 407688.53 153373.23 187600 -1 3260
3262 0 408154.84 154026.81 187600 -1 3261
3263 0 408099.78 153879.72 187680 -1 3262
3264 0 408058.34 153907.95 187720 -1 3263
3265 0 407828.16 153941.69 187840 -1 3264
3266 0 407736.9 154075.77 187920 -1 3265
3267 0 407646.94 154076.11 187960 -1 3266
3268 0 407618.56 154117.06 188040 -1 3267
3269 0 407451.7 154165.31 188120 -1 3268
3270 0 407402.25 154249.19 188200 -1 3269
3271 0 407305.16 154360.11 188400 -1 3270
3272 0 407185.62 154531.94 188480 -1 3271
3273 0 407063.97 154539.28 188560 -1 3272
3274 0 406970.62 154596.9 188600 -1 3273
3275 0 406802.94 154806.58 188640 -1 3274
3276 0 406552.5 154958.88 188720 -1 3275
3277 0 406504.94 155036.67 188760 -1 3276
3278 0 406496.88 155105.72 188800 -1 3277
3279 0 406495.88 155106.1 188840 -1 3278
3280 0 406469.4 155152.72 188920 -1 3279
3281 0 406447.6 155182.73 188960 -1 3280
3282 0 406253.22 155362.75 189040 -1 3281
3283 0 406873.72 156358.73 189040 -1 3282
3284 0 406992.22 156380.1 189000 -1 3283
3285 0 407004.75 156393.34 188920 -1 3284
3286 0 407124.97 156373.25 188880 -1 3285
3287 0 407180.9 156297.08 188760 -1 3286
3288 0 407289.75 156352.45 188640 -1 3287
3289 0 407316 156452.5 188600 -1 3288
3290 0 407341.72 156553.23 188560 -1 3289
3291 0 407332.53 156580.83 188480 -1 3290
3292 0 407304.72 156623.77 188400 -1 3291
3293 0 407271.2 156742.22 188320 -1 3292
3294 0 407269.12 156853.89 188280 -1 3293
3295 0 407226.53 156880.83 188240 -1 3294
3296 0 407262.72 156936.44 188200 -1 3295
3297 0 407259.5 156999.31 188160 -1 3296
3298 0 407334.2 157144.75 188120 -1 3297
3299 0 407360.9 157145.69 188080 -1 3298
3300 0 407389.56 157153.36 188040 -1 3299
3301 0 407362.94 157131.38 188000 -1 3300
3302 0 407409.62 157160.23 187960 -1 3301
3303 0 407430.72 157152.94 187920 -1 3302
3304 0 407436.72 157146.86 187880 -1 3303
3305 0 407508.03 157125.27 187840 -1 3304
3306 0 407584.06 157125.67 187800 -1 3305
3307 0 407646.44 157117.9 187760 -1 3306
3308 0 407711.12 157082.88 187720 -1 3307
3309 0 407848.22 156936.81 187680 -1 3308
3310 0 407887.97 156893.55 187640 -1 3309
3311 0 407929.53 156832.34 187600 -1 3310
3312 0 407911.62 156783.39 187560 -1 3311
3313 0 408209.22 156482.8 187520 -1 3312
3314 0 408301.12 156372.3 187480 -1 3313
3315 0 408468.6 156218.48 187440 -1 3314
3316 0 408545.1 156128.73 187400 -1 3315
3317 0 408634.7 156032.25 187360 -1 3316
3318 0 408697.75 155926.9 187320 -1 3317
3319 0 408829.22 155648.19 187280 -1 3318
3320 0 408906.2 155585.36 187240 -1 3319
3321 0 408969.12 155474.3 187200 -1 3320
3322 0 409011 155432.77 187160 -1 3321
3323 0 408996.22 155286.81 187120 -1 3322
3324 0 408983.6 155278.11 187080 -1 3323
3325 0 409040.3 155236.52 187000 -1 3324
3326 0 407336.25 157199.31 188160 -1 3298
3327 0 407291.38 157262.6 188200 -1 3326
3328 0 407235.38 157325.28 188200 -1 3327
3329 0 407167.62 157416.78 188200 -1 3328
3330 0 407037.38 157610.08 188120 -1 3329
3331 0 406898.12 157738.22 188120 -1 3330
3332 0 406849.03 157795.44 188040 -1 3331
3333 0 406816.53 157830 187920 -1 3332
3334 0 407535.47 156857.81 188600 -1 3289
3335 0 407886.38 156922.97 188600 -1 3334
3336 0 407987.62 156910.22 188600 -1 3335
3337 0 408062.6 157014.38 188600 -1 3336
3338 0 408091.66 157049.84 188560 -1 3337
3339 0 408211.84 157121.88 188440 -1 3338
3340 0 408574.97 157245.1 188440 -1 3339
3341 0 408813.16 157334.19 188360 -1 3340
3342 0 409128.97 157267.62 188240 -1 3341
3343 0 409191.75 157227.5 188200 -1 3342
3344 0 409299.38 157206.4 188160 -1 3343
3345 0 409484.3 157201.44 188160 -1 3344
3346 0 409616.47 157115.22 188240 -1 3345
3347 0 409635.94 157087.44 188320 -1 3346
3348 0 409720.78 156987.53 188360 -1 3347
3349 0 409860.12 156807.17 188480 -1 3348
3350 0 410030.84 156721.64 188520 -1 3349
3351 0 410096.38 156699.56 188560 -1 3350
3352 0 410115.06 156651.2 188520 -1 3350
3353 0 410145.44 156627.72 188480 -1 3352
3354 0 410284 156455.48 188360 -1 3353
3355 0 410342.47 156368.98 188240 -1 3354
3356 0 410381.47 156376.9 188120 -1 3355
3357 0 410380.03 156370.72 188000 -1 3356
3358 0 410431.47 156388.22 187920 -1 3357
3359 0 407308.47 156451.9 189000 -1 3284
3360 0 407594.94 156476.81 189000 -1 3359
3361 0 407602.2 156509.25 189040 -1 3360
3362 0 407626.56 156527.12 189120 -1 3361
3363 0 407646.72 156548.17 189160 -1 3362
3364 0 406246.4 155462.53 189080 -1 3282
3365 0 406281.9 155684.6 189120 -1 3364
3366 0 406462.4 155955.9 189160 -1 3365
3367 0 406567.5 156070 189200 -1 3366
3368 0 406673.03 156184.45 189240 -1 3367
3369 0 406846.97 156519.86 189280 -1 3368
3370 0 406666.12 156951.88 189280 -1 3369
3371 0 405976.22 157390.86 189280 -1 3370
3372 0 405871.12 157426.23 189320 -1 3371
3373 0 405564.44 157689.12 189400 -1 3372
3374 0 405201.3 158079.33 189440 -1 3373
3375 0 403996.53 158915.62 189440 -1 3374
3376 0 403922.2 158859.2 189400 -1 3375
3377 0 403922.38 158895.67 189360 -1 3376
3378 0 403893.03 158888.44 189320 -1 3377
3379 0 403810.9 158842.05 189240 -1 3378
3380 0 403789.44 158830.19 189200 -1 3379
3381 0 403774.84 158755.38 189120 -1 3380
3382 0 403768.44 158728.36 189040 -1 3381
3383 0 403718.53 158735.52 188960 -1 3382
3384 0 403725.28 158740.94 188920 -1 3383
3385 0 403518.44 158795.55 188800 -1 3384
3386 0 403356.47 158775.48 188680 -1 3385
3387 0 403232.88 158790.34 188560 -1 3386
3388 0 403265.9 158797.73 188440 -1 3387
3389 0 403308.1 158741.73 188360 -1 3388
3390 0 403502.53 158581.9 188280 -1 3389
3391 0 403564.72 158366.84 188240 -1 3390
3392 0 403572.28 158336.53 188200 -1 3391
3393 0 403346.94 158305.12 188160 -1 3392
3394 0 403249.16 158193.75 188160 -1 3393
3395 0 403174.06 158156.6 188120 -1 3394
3396 0 403155.5 158149.95 188080 -1 3395
3397 0 403162.47 158129.02 188040 -1 3396
3398 0 403169 158087.3 187960 -1 3397
3399 0 403126.28 158072.72 187880 -1 3398
3400 0 403140.6 158045.62 187800 -1 3399
3401 0 403121.5 158038.5 187760 -1 3400
3402 0 403101.9 158031.16 187720 -1 3401
3403 0 402958.88 158024.53 187640 -1 3402
3404 0 402854.75 157989.64 187600 -1 3403
3405 0 402807.72 157974.52 187560 -1 3404
3406 0 402777.7 157940.89 187520 -1 3405
3407 0 402736.53 157954.95 187480 -1 3406
3408 0 402640 157968.77 187440 -1 3407
3409 0 402673.3 157940.42 187360 -1 3408
3410 0 402751.84 157906.02 187320 -1 3409
3411 0 402584.56 157971.9 187480 -1 3407
3412 0 402419.44 157951.56 187480 -1 3411
3413 0 402167.25 157875.48 187480 -1 3412
3414 0 402141.62 157832.81 187440 -1 3413
3415 0 401954.7 157798.28 187320 -1 3414
3416 0 401883.22 157804.17 187200 -1 3415
3417 0 401860.12 157823 187080 -1 3416
3418 0 401833.62 157934.31 186960 -1 3417
3419 0 401851.88 158029.84 186880 -1 3418
3420 0 401871.88 158099.19 186760 -1 3419
3421 0 401851.9 158151.22 186640 -1 3420
3422 0 401683.62 158201.62 186600 -1 3421
3423 0 401618.5 158228.81 186520 -1 3422
3424 0 403585.7 158332.31 188120 -1 3392
3425 0 403667.88 158425.16 188080 -1 3424
3426 0 403775.06 158301.23 188080 -1 3425
3427 0 403797.8 158291 188040 -1 3426
3428 0 403936.8 158223.47 187960 -1 3427
3429 0 404095.03 158213.97 187960 -1 3428
3430 0 404169.6 158202.69 187920 -1 3429
3431 0 403703.62 158575.1 188040 -1 3425
3432 0 403577.38 158752.25 188000 -1 3431
3433 0 403530 158808.28 187960 -1 3432
3434 0 403530 158808.28 187920 -1 3433
3435 0 404966.12 158393.12 189480 -1 3374
3436 0 404665.4 158637.66 189520 -1 3435
3437 0 404394.8 158794.67 189560 -1 3436
3438 0 404388.62 158853.36 189600 -1 3437
3439 0 404207.16 158923.11 189640 -1 3438
3440 0 403761.34 159270.36 189680 -1 3439
3441 0 403294.56 159820 189720 -1 3440
3442 0 403224.16 160051.92 189760 -1 3441
3443 0 403127.53 160516.88 189840 -1 3442
3444 0 403126.84 160501.83 189880 -1 3443
3445 0 403133.1 160403.5 189920 -1 3444
3446 0 403134.66 160404.16 190040 -1 3445
3447 0 403190.2 160370.6 190200 -1 3446
3448 0 403203.5 160329.5 190280 -1 3447
3449 0 403217 160287.88 190360 -1 3448
3450 0 403237.72 160224.52 190400 -1 3449
3451 0 403732.5 160043.38 190400 -1 3450
3452 0 403822.12 160035.86 190480 -1 3451
3453 0 403893.4 160037.45 190520 -1 3452
3454 0 404012.88 160060.33 190560 -1 3453
3455 0 404038.72 160069 190600 -1 3454
3456 0 404061.6 160052.02 190680 -1 3455
3457 0 404019.16 160056.81 190760 -1 3456
3458 0 404215.03 160074.12 190800 -1 3457
3459 0 404332.47 160070.53 190960 -1 3458
3460 0 404358.03 160071.58 191000 -1 3459
3461 0 404373.1 160075.28 191040 -1 3460
3462 0 402978.62 160356.17 190440 -1 3450
3463 0 402862.53 160365.06 190520 -1 3462
3464 0 402828.44 160329.9 190560 -1 3463
3465 0 402793.34 160293 190600 -1 3464
3466 0 402724.5 160218.66 190680 -1 3465
3467 0 402681.28 160194 190720 -1 3466
3468 0 402661.9 160170.39 190760 -1 3467
3469 0 402647.88 160171.17 190800 -1 3468
3470 0 402674.66 160178.05 190840 -1 3469
3471 0 402661.1 160156.58 190880 -1 3470
3472 0 402660.44 160127.88 190920 -1 3471
3473 0 402757.84 161065.73 189880 -1 3444
3474 0 402610.1 161135.28 189920 -1 3473
3475 0 402473.47 161506.05 190040 -1 3474
3476 0 402264.88 161555.94 190200 -1 3475
3477 0 402166.3 161478.98 190280 -1 3476
3478 0 402068.7 161492.66 190320 -1 3477
3479 0 401880.34 161521.05 190400 -1 3478
3480 0 401706.72 161708.69 190520 -1 3479
3481 0 401623.66 161715 190600 -1 3480
3482 0 401582.25 161718.03 190640 -1 3481
3483 0 401355.34 161722.67 190720 -1 3482
3484 0 401241.7 161725.39 190760 -1 3483
3485 0 401244.97 161714.17 190840 -1 3484
3486 0 401247 161709.97 190880 -1 3485
3487 0 401128.72 161688.56 190960 -1 3486
3488 0 401128.12 161682 191000 -1 3487
3489 0 401197.4 161724.66 191040 -1 3488
3490 0 401200.78 161749.16 191120 -1 3489
3491 0 401205.03 161759.12 191200 -1 3490
3492 0 401251.12 161680.5 191280 -1 3491
3493 0 401239.6 161645.64 191320 -1 3492
3494 0 401254.5 161650.44 191360 -1 3493
3495 0 401253.84 161702.08 191480 -1 3494
3496 0 401281.72 161716.16 191560 -1 3495
3497 0 401266.94 161764.83 191640 -1 3496
3498 0 401246.8 161784.72 191680 -1 3497
3499 0 401184.8 161772.08 191760 -1 3498
3500 0 401247.03 161737.28 191880 -1 3499
3501 0 401295.7 161632.3 191920 -1 3500
3502 0 401344.38 161633.33 191960 -1 3501
3503 0 401391.53 161592.33 192000 -1 3502
3504 0 401461.78 161571.53 192040 -1 3503
3505 0 401485.03 161564.14 192080 -1 3504
3506 0 401489.28 161538.97 192120 -1 3505
3507 0 401470.12 161530.67 192160 -1 3506
3508 0 401443.8 161521.98 192200 -1 3507
3509 0 401427 161534.75 192240 -1 3508
3510 0 401403.6 161542.77 192280 -1 3509
3511 0 401422.03 161545.12 192320 -1 3510
3512 0 401420.6 161532.8 192440 -1 3511
3513 0 401450.56 161586.03 192560 -1 3512
3514 0 401439.62 161571.86 192600 -1 3513
3515 0 401406.72 161507.47 192640 -1 3514
3516 0 401422.1 161514.44 192680 -1 3515
3517 0 401192.56 162131.5 190720 -1 3483
3518 0 401196.62 162477.17 190720 -1 3517
3519 0 401277.12 162615.11 190720 -1 3518
3520 0 401316.38 162682.23 190760 -1 3519
3521 0 401332 162708.6 190840 -1 3520
3522 0 401408.62 162774.9 190960 -1 3521
3523 0 401519.3 162868.56 191000 -1 3522
3524 0 401647.7 162972.36 191120 -1 3523
3525 0 401850.84 163032.48 191240 -1 3524
3526 0 401882.72 163016.55 191320 -1 3525
3527 0 402178.62 163175.72 191320 -1 3526
3528 0 402648.22 163452.75 191320 -1 3527
3529 0 402809.12 163624.56 191320 -1 3528
3530 0 402881.53 163749.33 191360 -1 3529
3531 0 403023.53 164038.11 191520 -1 3530
3532 0 402999.94 164071.88 191560 -1 3531
3533 0 402994.25 164144.31 191600 -1 3532
3534 0 402990.62 164216.92 191720 -1 3533
3535 0 403063.3 164301.64 191920 -1 3534
3536 0 403047.9 164391.75 192080 -1 3535
3537 0 403040.84 164420.42 192200 -1 3536
3538 0 402922.44 164477.33 192320 -1 3537
3539 0 402922.44 164477.33 192480 -1 3538
3540 0 402836.66 164290.44 192640 -1 3539
3541 0 402744.4 164200.05 192760 -1 3540
3542 0 402925.5 164293.72 192760 -1 3541
3543 0 403024.3 164287.17 192840 -1 3542
3544 0 403271.25 164308.1 193040 -1 3543
3545 0 403496.06 164141.22 193240 -1 3544
3546 0 403583.88 164095.5 193320 -1 3545
3547 0 403661.53 164077.42 193360 -1 3546
3548 0 403681.22 164081.17 193480 -1 3547
3549 0 403670.5 163991.75 193600 -1 3548
3550 0 403667.44 163962.1 193640 -1 3549
3551 0 403700.38 163855.94 193880 -1 3550
3552 0 403672.22 163862.39 193920 -1 3551
3553 0 403629.75 164382.33 193920 -1 3552
3554 0 403712.38 164563.45 193920 -1 3553
3555 0 403855.3 164919.42 193920 -1 3554
3556 0 403902.06 165120.45 193920 -1 3555
3557 0 403873.7 165255.44 194000 -1 3556
3558 0 403850.38 165328 194080 -1 3557
3559 0 403881.5 165478.5 194160 -1 3558
3560 0 403893.88 165562.23 194280 -1 3559
3561 0 403872.56 165642.94 194360 -1 3560
3562 0 403876.28 165696 194440 -1 3561
3563 0 403872.03 165704.8 194480 -1 3562
3564 0 403870.5 165709.61 194520 -1 3563
3565 0 403847.38 165733.7 194560 -1 3564
3566 0 403853.47 165797.45 194600 -1 3565
3567 0 403839.5 165858.5 194640 -1 3566
3568 0 403826.2 165919.75 194680 -1 3567
3569 0 403892.5 165965.81 194720 -1 3568
3570 0 404055.53 166078.06 194800 -1 3569
3571 0 404111.44 166164.72 194920 -1 3570
3572 0 404065.8 166206.66 195040 -1 3571
3573 0 404006.88 166364.69 195080 -1 3572
3574 0 403880.2 166532.28 195160 -1 3573
3575 0 404068.3 166686.42 195200 -1 3574
3576 0 404607.06 166456.62 195200 -1 3575
3577 0 404607.06 166456.62 195160 -1 3576
3578 0 404661.78 166334.81 195080 -1 3577
3579 0 404759.28 166209.9 194960 -1 3578
3580 0 404771.47 166200.28 194880 -1 3579
3581 0 404059.38 166859.47 195240 -1 3575
3582 0 404058.2 166871.62 195280 -1 3581
3583 0 404092.5 166831.78 195360 -1 3582
3584 0 404092.5 166831.31 195440 -1 3583
3585 0 404092.5 166831.31 195480 -1 3584
3586 0 404069.8 166799.53 195600 -1 3585
3587 0 403986.2 166830.3 195680 -1 3586
3588 0 404028.1 166925.48 195800 -1 3587
3589 0 404025.72 166917.83 195920 -1 3588
3590 0 404024.28 166916.88 196000 -1 3589
3591 0 403985.12 166911.95 196040 -1 3590
3592 0 403945.9 166880.92 196080 -1 3591
3593 0 403987.8 167325.12 195280 -1 3582
3594 0 404003.12 167351.75 195240 -1 3593
3595 0 404010.38 167386.4 195200 -1 3594
3596 0 404026.8 167399.06 195160 -1 3595
3597 0 404071.25 167363.3 195120 -1 3596
3598 0 404173.75 167342.36 195080 -1 3597
3599 0 404304.4 167413.28 195080 -1 3598
3600 0 404405.75 167570.62 195120 -1 3599
3601 0 404418.47 167760.89 195240 -1 3600
3602 0 404411.38 167773.75 195280 -1 3601
3603 0 404398.88 167968.44 195320 -1 3602
3604 0 404340.38 168168.66 195360 -1 3603
3605 0 404315.2 168256.4 195440 -1 3604
3606 0 404313.88 168412.55 195600 -1 3605
3607 0 404323.06 168537.53 195680 -1 3606
3608 0 404329.53 168692.81 195720 -1 3607
3609 0 404146.3 168844.12 195720 -1 3608
3610 0 404142.16 168917.14 195760 -1 3609
3611 0 404158.22 168965.58 195800 -1 3610
3612 0 404119.38 169056.03 195880 -1 3611
3613 0 404076.78 169122.1 196000 -1 3612
3614 0 403978.06 169264.23 196120 -1 3613
3615 0 403897.84 169372.4 196200 -1 3614
3616 0 403857.06 169401.45 196320 -1 3615
3617 0 403803.5 169387.22 196440 -1 3616
3618 0 403791.34 169384.47 196480 -1 3617
3619 0 403782.94 169417.28 196560 -1 3618
3620 0 403703.1 169509.14 196640 -1 3619
3621 0 403591.94 169584.33 196760 -1 3620
3622 0 403516.28 169645.53 196840 -1 3621
3623 0 403421.3 169687.28 196880 -1 3622
3624 0 403261.5 169762.5 196920 -1 3623
3625 0 403160.06 169817.31 196920 -1 3624
3626 0 403679.2 165813.34 194640 -1 3567
3627 0 403401.47 165732.58 194640 -1 3626
3628 0 403228.25 165810.23 194720 -1 3627
3629 0 403487.2 163989.3 194080 -1 3552
3630 0 403471.16 163922.42 194120 -1 3629
3631 0 402629.25 164226.22 194120 -1 3630
3632 0 402191.56 164404.11 194120 -1 3631
3633 0 402181.06 164416.27 194080 -1 3632
3634 0 402154.06 164461.02 194040 -1 3633
3635 0 402155.94 164460.06 194000 -1 3634
3636 0 403410.5 163965.27 194240 -1 3630
3637 0 403390.56 163790.61 194320 -1 3636
3638 0 403510.38 163761.55 194440 -1 3637
3639 0 403600.75 163608.06 194560 -1 3638
3640 0 403502.5 163762.56 194640 -1 3639
3641 0 403468.3 163704.42 194720 -1 3640
3642 0 403440.66 163724.19 194800 -1 3641
3643 0 403079.2 163941.9 194320 -1 3637
3644 0 402957.62 164136.84 194320 -1 3643
3645 0 402622.56 164269.89 194320 -1 3644
3646 0 402617.8 164257.6 194400 -1 3645
3647 0 402469.44 164231.64 194560 -1 3646
3648 0 402401.56 164292.97 194600 -1 3647
3649 0 403587.6 163685.1 193600 -1 3549
3650 0 403523.06 163535.14 193600 -1 3649
3651 0 403570.44 163544.34 193520 -1 3650
3652 0 403616.22 163520.17 193440 -1 3651
3653 0 403658.88 163437.89 193320 -1 3652
3654 0 403743.5 163365.88 193200 -1 3653
3655 0 403951.75 163251.33 193040 -1 3654
3656 0 404074.97 163211.56 193040 -1 3655
3657 0 404146.72 163131.64 193000 -1 3656
3658 0 404190.6 163050.08 192960 -1 3657
3659 0 404262.7 162928.56 192800 -1 3658
3660 0 404268.06 162908.47 192760 -1 3659
3661 0 404505.3 162752 192760 -1 3660
3662 0 404604.3 162653.12 192720 -1 3661
3663 0 404688.34 162549.84 192640 -1 3662
3664 0 404828.62 162517.97 192600 -1 3663
3665 0 404989.66 162485.5 192520 -1 3664
3666 0 405160 162366.17 192480 -1 3665
3667 0 405303.7 162251.08 192400 -1 3666
3668 0 405507.72 162110.14 192360 -1 3667
3669 0 405562.88 162048.6 192320 -1 3668
3670 0 405684.34 162003.75 192280 -1 3669
3671 0 405797.5 162067.61 192240 -1 3670
3672 0 405977.97 162057.81 192120 -1 3671
3673 0 406051.2 162064.9 192040 -1 3672
3674 0 404193.12 163017.1 192760 -1 3660
3675 0 404211.72 163039.12 192720 -1 3674
3676 0 404279.1 163056.22 192680 -1 3675
3677 0 404298.97 163033.4 192640 -1 3676
3678 0 402679.66 164138.6 192760 -1 3541
3679 0 402651.94 164109.94 192800 -1 3678
3680 0 402578.06 164115.06 192840 -1 3679
3681 0 402570.8 164090.72 192920 -1 3680
3682 0 402504.2 164089.56 193000 -1 3681
3683 0 402458.2 164156.75 193080 -1 3682
3684 0 402843.66 163575.4 191240 -1 3529
3685 0 402885.9 163524.6 191200 -1 3684
3686 0 402970.44 163473.56 191160 -1 3685
3687 0 403222 163221.94 191040 -1 3686
3688 0 403338.7 163140.22 191000 -1 3687
3689 0 403534 162989.62 190960 -1 3688
3690 0 403673.88 162859.88 190960 -1 3689
3691 0 403889.25 162780.75 190920 -1 3690
3692 0 404197 162623 190840 -1 3691
3693 0 404341.5 162492.12 190760 -1 3692
3694 0 404355.78 162488.75 190720 -1 3693
3695 0 404351.94 162521.44 190680 -1 3694
3696 0 403584.12 162871.12 191080 -1 3690
3697 0 403558.56 162870.22 191120 -1 3696
3698 0 401756.6 162943.81 191440 -1 3526
3699 0 402671.75 161105.62 189800 -1 3473
3700 0 402583.8 161144.98 189720 -1 3699
3701 0 402590.78 161381.5 189680 -1 3700
3702 0 402277.8 161660.5 189680 -1 3701
3703 0 400842.9 162092.52 189680 -1 3702
3704 0 400718.34 162113.84 189640 -1 3703
3705 0 400634.34 162120.88 189560 -1 3704
3706 0 400606.6 162100.78 189520 -1 3705
3707 0 400648.12 162078.17 189440 -1 3706
3708 0 400585.97 162126.61 189400 -1 3707
3709 0 400529.78 162070.02 189320 -1 3708
3710 0 400464.44 162058.28 189280 -1 3709
3711 0 400396.2 162050.7 189240 -1 3710
3712 0 400223.5 162023.6 189120 -1 3711
3713 0 399952.7 162093.12 189040 -1 3712
3714 0 399764.4 162112.9 189000 -1 3713
3715 0 399612.1 162141.77 188920 -1 3714
3716 0 399505.78 162210.03 188880 -1 3715
3717 0 399338.94 162300.69 188840 -1 3716
3718 0 398864.94 162615.17 188760 -1 3717
3719 0 398558.12 162948.05 188680 -1 3718
3720 0 398545.7 162968.36 188640 -1 3719
3721 0 398474.5 163067.08 188440 -1 3720
3722 0 398336.8 163240.9 188400 -1 3721
3723 0 398253.72 163436.67 188320 -1 3722
3724 0 398210.5 163603.48 188240 -1 3723
3725 0 398190.06 163743.6 188080 -1 3724
3726 0 398030.03 163929.31 187960 -1 3725
3727 0 397925.25 164055.75 187800 -1 3726
3728 0 397583.5 164140.52 187680 -1 3727
3729 0 397472.97 164300.33 187560 -1 3728
3730 0 397445.88 164305.72 187440 -1 3729
3731 0 396887.78 164565.38 187320 -1 3730
3732 0 396723 164600 187280 -1 3731
3733 0 396392.97 164669.66 187200 -1 3732
3734 0 396127.97 164898.69 187200 -1 3733
3735 0 395737.97 165351.77 187200 -1 3734
3736 0 395814.34 165459.92 187160 -1 3735
3737 0 395467.8 166090.2 187240 -1 3736
3738 0 395244.12 166362.88 187280 -1 3737
3739 0 394812.9 166563.81 187360 -1 3738
3740 0 393844.06 166528.55 187440 -1 3739
3741 0 393002 166423.97 187480 -1 3740
3742 0 392179.34 166628.44 187520 -1 3741
3743 0 391705.88 166793.61 187400 -1 3742
3744 0 391489.34 166952.67 187320 -1 3743
3745 0 391261.9 166400.2 187320 -1 3744
3746 0 391255.12 166131.69 187320 -1 3745
3747 0 391215.16 166051.84 187280 -1 3746
3748 0 391182.06 166029.88 187240 -1 3747
3749 0 391070.6 165804.02 187240 -1 3748
3750 0 391034.72 165715.97 187280 -1 3749
3751 0 390814.12 165498.12 187360 -1 3750
3752 0 390631.06 165431.2 187360 -1 3751
3753 0 390535.94 165393.92 187480 -1 3752
3754 0 390412 165286.12 187560 -1 3753
3755 0 391380.66 167031.81 187280 -1 3744
3756 0 391115.06 167183.89 187200 -1 3755
3757 0 390995.22 167421.81 187160 -1 3756
3758 0 390945.9 167491.17 187120 -1 3757
3759 0 391051.7 167664.86 187080 -1 3758
3760 0 391144.8 168041.22 187040 -1 3759
3761 0 391284.16 168661.05 187040 -1 3760
3762 0 390769.4 169009.11 187040 -1 3761
3763 0 390383.1 169170.62 187000 -1 3762
3764 0 390419.97 169190.84 186960 -1 3763
3765 0 390466.5 169099.77 186840 -1 3764
3766 0 390278.4 168932.94 186760 -1 3765
3767 0 390223.56 168855.62 186840 -1 3766
3768 0 390181.6 168841.67 186920 -1 3767
3769 0 390140.8 168855.69 186960 -1 3768
3770 0 390110.84 168863.6 187000 -1 3769
3771 0 390100.38 168863.31 187040 -1 3770
3772 0 390081.56 168847.05 187120 -1 3771
3773 0 390044.1 168847.3 187200 -1 3772
3774 0 389916.78 168810.52 187320 -1 3773
3775 0 389875.12 168799.23 187360 -1 3774
3776 0 389826.47 168813.67 187400 -1 3775
3777 0 389790.44 168820.3 187440 -1 3776
3778 0 389749.72 168794.64 187520 -1 3777
3779 0 389673.94 168814 187600 -1 3778
3780 0 389600.5 168855.56 187640 -1 3779
3781 0 389526.2 168898.64 187680 -1 3780
3782 0 389512.84 168925.14 187720 -1 3781
3783 0 389457.75 168976.58 187760 -1 3782
3784 0 389430.6 169002.78 187800 -1 3783
3785 0 389785.88 169922.52 186960 -1 3763
3786 0 389464.16 170354.27 186920 -1 3785
3787 0 389352.97 170624.23 186720 -1 3786
3788 0 389116 170812.19 186720 -1 3787
3789 0 388970.22 170862.67 186680 -1 3788
3790 0 388922 170882.44 186640 -1 3789
3791 0 388942.06 170916.89 186600 -1 3790
3792 0 388873.22 170945.58 186520 -1 3791
3793 0 388851.06 170974.33 186440 -1 3792
3794 0 388810.28 170932.58 186400 -1 3793
3795 0 388824.56 170953.39 186280 -1 3794
3796 0 388831.9 170937.27 186200 -1 3795
3797 0 388815.97 170895.25 186120 -1 3796
3798 0 388865.56 170818.25 186000 -1 3797
3799 0 388884.44 170809.42 185960 -1 3798
3800 0 388920.56 170798.89 185880 -1 3799
3801 0 388941.72 170827.1 185800 -1 3800
3802 0 388991.66 170736.44 185680 -1 3801
3803 0 389059.6 170636.73 185560 -1 3802
3804 0 389172.44 170617.22 185440 -1 3803
3805 0 389179.62 170749.38 185360 -1 3804
3806 0 389255.34 170771.05 185320 -1 3805
3807 0 389276.44 170722.06 185280 -1 3806
3808 0 389249.12 170693.53 185200 -1 3807
3809 0 389283.28 170680.94 185120 -1 3808
3810 0 389186.44 170617.94 185000 -1 3809
3811 0 389143.03 170619.86 184880 -1 3810
3812 0 389095.28 170528.47 184800 -1 3811
3813 0 388900.06 170353.61 184720 -1 3812
3814 0 388927.97 170395.75 184640 -1 3813
3815 0 388914.5 170401.6 184560 -1 3814
3816 0 388844.38 170319.78 184520 -1 3815
3817 0 388851.47 170227.95 184280 -1 3816
3818 0 388892.97 170102.17 184160 -1 3817
3819 0 388950.38 170122.08 184120 -1 3818
3820 0 388975.84 170178.17 184080 -1 3819
3821 0 388766.8 170331.12 184080 -1 3820
3822 0 388300.38 170323.22 184080 -1 3821
3823 0 388190.3 170310.42 184040 -1 3822
3824 0 388091.78 170283.42 184000 -1 3823
3825 0 387980.84 170436.94 183960 -1 3824
3826 0 387938.8 170471.34 183920 -1 3825
3827 0 387846.97 170549.06 183880 -1 3826
3828 0 387793.16 170570.08 183840 -1 3827
3829 0 387773 170583.42 183800 -1 3828
3830 0 387388.78 170589.72 183680 -1 3829
3831 0 387263.25 170500.33 183600 -1 3830
3832 0 387152.97 170506.4 183560 -1 3831
3833 0 387040.8 170486.17 183520 -1 3832
3834 0 386943.25 170451.02 183480 -1 3833
3835 0 386879.8 170395.14 183440 -1 3834
3836 0 386733.88 170368.23 183400 -1 3835
3837 0 386664.03 170360.88 183360 -1 3836
3838 0 386615.84 170360.1 183320 -1 3837
3839 0 386553.75 170353.19 183280 -1 3838
3840 0 386502.28 170354.73 183240 -1 3839
3841 0 386448.66 170341 183200 -1 3840
3842 0 386433.5 170340.6 183160 -1 3841
3843 0 386444.03 170334.42 183120 -1 3842
3844 0 388976.06 170894.94 184080 -1 3821
3845 0 388356.75 171373.61 184080 -1 3844
3846 0 387786.03 171645.86 184080 -1 3845
3847 0 387354.06 171528.19 184080 -1 3846
3848 0 387418.34 171557.66 184120 -1 3847
3849 0 387396.47 171579.42 184160 -1 3848
3850 0 387430.88 171658.88 184200 -1 3849
3851 0 387485.47 171813.75 184240 -1 3850
3852 0 387514.4 171948.88 184280 -1 3851
3853 0 387505.9 172030.66 184320 -1 3852
3854 0 387465.78 172200.67 184360 -1 3853
3855 0 387458.16 172227.61 184400 -1 3854
3856 0 387229.7 172289.98 184440 -1 3855
3857 0 387056.6 172331.08 184480 -1 3856
3858 0 387020.44 172353.69 184520 -1 3857
3859 0 386964.84 172401.23 184560 -1 3858
3860 0 386964.56 172436.23 184600 -1 3859
3861 0 386762.53 172269.25 184600 -1 3860
3862 0 386525.47 172214.31 184600 -1 3861
3863 0 386456.62 172122.39 184560 -1 3862
3864 0 386428.5 172060.69 184520 -1 3863
3865 0 386422.47 171997.03 184480 -1 3864
3866 0 386364.8 171866.77 184400 -1 3865
3867 0 386358.72 171768.98 184360 -1 3866
3868 0 386377.84 171705.02 184320 -1 3867
3869 0 386365.47 171664.03 184280 -1 3868
3870 0 386343.56 171577.27 184240 -1 3869
3871 0 386310 171507.16 184200 -1 3870
3872 0 386268.1 171427.06 184160 -1 3871
3873 0 386241.2 171384 184120 -1 3872
3874 0 386212.16 171306.97 184080 -1 3873
3875 0 386204.88 171279.8 184040 -1 3874
3876 0 386211.4 171224.95 184000 -1 3875
3877 0 386894.47 172708.47 184640 -1 3860
3878 0 386902.62 172847.23 184680 -1 3877
3879 0 386888.06 172902.58 184720 -1 3878
3880 0 386860.44 172905 184760 -1 3879
3881 0 386846.84 172975.06 184800 -1 3880
3882 0 386776.12 173037.81 184880 -1 3881
3883 0 386734.7 173104.02 184920 -1 3882
3884 0 386463.44 173249.56 184960 -1 3883
3885 0 386247.7 173377.31 185000 -1 3884
3886 0 385968.72 173446.33 185000 -1 3885
3887 0 385780.7 173753.4 185000 -1 3886
3888 0 385766.06 173801.44 185040 -1 3887
3889 0 385787.88 173869.8 185120 -1 3888
3890 0 385801.75 173871.75 185160 -1 3889
3891 0 385787.5 173871.75 185200 -1 3890
3892 0 385780.56 173792.75 184960 -1 3887
3893 0 385787.6 173779.25 184920 -1 3892
3894 0 385759.34 173720.7 184880 -1 3893
3895 0 385773.94 173774.2 184840 -1 3894
3896 0 385710.4 173845.16 184800 -1 3895
3897 0 385717.7 173865.17 184760 -1 3896
3898 0 385579.88 173981.4 184720 -1 3897
3899 0 385551.6 174010.28 184680 -1 3898
3900 0 385475.16 174059.44 184640 -1 3899
3901 0 385460.4 174158.45 184600 -1 3900
3902 0 385461.2 174323.4 184560 -1 3901
3903 0 385411.44 174247.97 184520 -1 3902
3904 0 385425.1 174268.02 184480 -1 3903
3905 0 385342.03 174283.39 184440 -1 3904
3906 0 385320.2 174282.34 184400 -1 3905
3907 0 385321.88 174290.38 184360 -1 3906
3908 0 385231 174293.92 184280 -1 3907
3909 0 385313.7 174221.66 184200 -1 3908
3910 0 385418.84 174101.48 184160 -1 3909
3911 0 386959.7 172056.77 184680 -1 3878
3912 0 386948.62 172012.3 184720 -1 3911
3913 0 386943 171970.03 184760 -1 3912
3914 0 386946.75 171983.03 184840 -1 3913
3915 0 386909.12 172097.6 184920 -1 3914
3916 0 386895.62 172170.38 184960 -1 3915
3917 0 386880.88 172191.94 185000 -1 3916
3918 0 387281.7 171369.88 184040 -1 3847
3919 0 387247.78 171270.39 184000 -1 3918
3920 0 387223.84 171246.4 183960 -1 3919
3921 0 387257.3 171214.17 183920 -1 3920
3922 0 387247.3 171176.1 183880 -1 3921
3923 0 388336.56 171389.7 184040 -1 3845
3924 0 388371.3 171328.61 183960 -1 3923
3925 0 388452.78 171258.64 183880 -1 3924
3926 0 388455.2 171259.45 183800 -1 3925
3927 0 388553.3 171251.56 183560 -1 3926
3928 0 388558.8 171307.34 183440 -1 3927
3929 0 388601.12 171493.92 183320 -1 3928
3930 0 388748.16 171598.86 183280 -1 3929
3931 0 388399.94 172016.86 183280 -1 3930
3932 0 388329.84 172406.8 183280 -1 3931
3933 0 387988.7 172671.81 183280 -1 3932
3934 0 387883.66 172722.75 183240 -1 3933
3935 0 387801.44 172811.83 183200 -1 3934
3936 0 387827.97 172862.12 183160 -1 3935
3937 0 387685.9 173008.5 183120 -1 3936
3938 0 387619.8 173118.89 183080 -1 3937
3939 0 387563.56 173209.89 183040 -1 3938
3940 0 387500.34 173208.94 183000 -1 3939
3941 0 387486.28 173272.11 182920 -1 3940
3942 0 387375.34 173570.97 182760 -1 3941
3943 0 387439.9 173551.45 182720 -1 3942
3944 0 387553 173618 182680 -1 3943
3945 0 387779.38 173752.3 182600 -1 3944
3946 0 387897.28 173815.42 182560 -1 3945
3947 0 388043.38 174275.33 182560 -1 3946
3948 0 387981.38 174379.55 182520 -1 3947
3949 0 387940.62 174489.72 182480 -1 3948
3950 0 387644.66 175398.25 182480 -1 3949
3951 0 387643.44 175649.92 182520 -1 3950
3952 0 387859.7 176288.67 182560 -1 3951
3953 0 387635.94 177031.89 182560 -1 3952
3954 0 387452.34 177024.78 182640 -1 3953
3955 0 387251.6 176945.3 182760 -1 3954
3956 0 387164.1 176809.14 182920 -1 3955
3957 0 387204 176737.03 182960 -1 3956
3958 0 387187.9 176729.86 183040 -1 3957
3959 0 387161.84 176582.17 183120 -1 3958
3960 0 387052.8 176545.08 183200 -1 3959
3961 0 386938.9 176456.4 183240 -1 3960
3962 0 386915.94 176352.12 183280 -1 3961
3963 0 386876.34 176057.22 183360 -1 3962
3964 0 386907.75 176097.12 183400 -1 3963
3965 0 386843.72 176104.6 183440 -1 3964
3966 0 386819.7 176136.92 183480 -1 3965
3967 0 386812.56 176160.64 183520 -1 3966
3968 0 386763.97 176217.6 183560 -1 3967
3969 0 387116 176656.12 183280 -1 3961
3970 0 386988.4 176561.3 183360 -1 3969
3971 0 386915.78 176592.83 183440 -1 3970
3972 0 386980.7 176656.66 183520 -1 3971
3973 0 387077.53 176703.55 183600 -1 3972
3974 0 387004.3 176817.34 183640 -1 3973
3975 0 387020.06 176882.28 183680 -1 3974
3976 0 386972.25 176913.97 183720 -1 3975
3977 0 386916.25 176953.02 183760 -1 3976
3978 0 386931.12 177009.69 183800 -1 3977
3979 0 386891.53 177025.64 183840 -1 3978
3980 0 386907.75 177048.75 183880 -1 3979
3981 0 386877.16 177073.06 183920 -1 3980
3982 0 386876.34 177080.86 183960 -1 3981
3983 0 386851.1 177168.53 184000 -1 3982
3984 0 386827.97 177199.19 184040 -1 3983
3985 0 386843.47 177272.62 184080 -1 3984
3986 0 386861.06 177345.14 184120 -1 3985
3987 0 386876.06 177425.52 184160 -1 3986
3988 0 386860.28 177514.58 184200 -1 3987
3989 0 386868.16 177607.25 184240 -1 3988
3990 0 386828.25 177695.45 184280 -1 3989
3991 0 386812.12 177775.88 184320 -1 3990
3992 0 386829.12 177841.38 184360 -1 3991
3993 0 386836.62 177896.17 184400 -1 3992
3994 0 386819.8 177953.22 184480 -1 3993
3995 0 386812.7 177994.58 184520 -1 3994
3996 0 386756.62 178041.05 184560 -1 3995
3997 0 386668.2 178083.33 184600 -1 3996
3998 0 386492.72 178162.06 184640 -1 3997
3999 0 386380.72 178224.75 184680 -1 3998
4000 0 386068.47 178249.56 184720 -1 3999
4001 0 386021.3 178344.48 184760 -1 4000
4002 0 385892.47 178451.36 184800 -1 4001
4003 0 385860.9 178511.39 184840 -1 4002
4004 0 385540.97 178767.62 184840 -1 4003
4005 0 385572.47 178747.34 184800 -1 4004
4006 0 385581.25 178760.61 184760 -1 4005
4007 0 385881 178506.23 184880 -1 4003
4008 0 387852.88 177056.36 182200 -1 3953
4009 0 387964.84 177065.73 182160 -1 4008
4010 0 388568.8 177383.69 182040 -1 4009
4011 0 388481.72 176863.6 182000 -1 4010
4012 0 388616.66 176889.92 181960 -1 4011
4013 0 388720.56 176890.77 181920 -1 4012
4014 0 388736.97 176873.6 181880 -1 4013
4015 0 388663.84 176809.39 181840 -1 4014
4016 0 388672.28 176760.08 181800 -1 4015
4017 0 388672.1 176745.17 181760 -1 4016
4018 0 388696.38 176736.72 181680 -1 4017
4019 0 388799.34 176664.23 181600 -1 4018
4020 0 388856.88 176664.97 181560 -1 4019
4021 0 389023.56 176657.38 181520 -1 4020
4022 0 389039.5 176633.22 181480 -1 4021
4023 0 389072.03 176608.94 181440 -1 4022
4024 0 389096.5 176577.06 181400 -1 4023
4025 0 389165.66 176545.02 181320 -1 4024
4026 0 389264.28 176449.52 181200 -1 4025
4027 0 389335.84 176432.34 181120 -1 4026
4028 0 389424.6 176465.7 181080 -1 4027
4029 0 389455.47 176455.47 181040 -1 4028
4030 0 389496.06 176464.94 180960 -1 4029
4031 0 389512.8 176463.84 180920 -1 4030
4032 0 389536.06 176449.02 180840 -1 4031
4033 0 389591.34 176351.78 180800 -1 4032
4034 0 389632.22 176264.62 180720 -1 4033
4035 0 389704.72 176201.83 180680 -1 4034
4036 0 389744.12 176201.97 180640 -1 4035
4037 0 389847.7 176112.92 180600 -1 4036
4038 0 390240.25 175911.62 180560 -1 4037
4039 0 390451.62 175940.86 180600 -1 4038
4040 0 390556.22 175927.1 180640 -1 4039
4041 0 390791.28 175909.17 180680 -1 4040
4042 0 390790.2 175889.62 180720 -1 4041
4043 0 390778.56 175814.6 180760 -1 4042
4044 0 390948.56 175653.69 180800 -1 4043
4045 0 391096.12 175561.4 180880 -1 4044
4046 0 391307.12 175549.2 180880 -1 4045
4047 0 391309.5 175559.5 180920 -1 4046
4048 0 391311.5 175570.3 180960 -1 4047
4049 0 391270 175613.4 181040 -1 4048
4050 0 391334.62 175609.31 181080 -1 4049
4051 0 387824.22 178058.12 182520 -1 3953
4052 0 387817.03 178591.75 182480 -1 4051
4053 0 387372.78 179265.17 182440 -1 4052
4054 0 387438.25 179617.58 182360 -1 4053
4055 0 387428.84 179945.31 182440 -1 4054
4056 0 387012.56 180080.92 182600 -1 4055
4057 0 386664.7 180354.62 182760 -1 4056
4058 0 386633.1 180928.67 182840 -1 4057
4059 0 386626.75 181413.89 182880 -1 4058
4060 0 386621.3 181217.73 182920 -1 4059
4061 0 386604.9 181289.36 183040 -1 4060
4062 0 386570.84 181430.14 183080 -1 4061
4063 0 386550.44 181463.84 183120 -1 4062
4064 0 386541.25 181473.47 183160 -1 4063
4065 0 386534.4 181479.88 183200 -1 4064
4066 0 386567.84 181293.92 183120 -1 4063
4067 0 386553.97 181160.88 183120 -1 4066
4068 0 386481.44 181139.44 183160 -1 4067
4069 0 386270.38 181181.62 183160 -1 4068
4070 0 386290.78 181207.27 183240 -1 4069
4071 0 386387.75 181193.97 183320 -1 4070
4072 0 386472.6 181214.14 183400 -1 4071
4073 0 386512.12 181317.75 183520 -1 4072
4074 0 386480 181353.33 183600 -1 4073
4075 0 386464.44 181371.25 183640 -1 4074
4076 0 386401.1 181483.56 183720 -1 4075
4077 0 386345.53 181586.78 183840 -1 4076
4078 0 386302.6 181669.53 183960 -1 4077
4079 0 386292.72 181713.25 184000 -1 4078
4080 0 386145.66 181802.47 184080 -1 4079
4081 0 385851.06 181869 184160 -1 4080
4082 0 385664.16 181915.84 184200 -1 4081
4083 0 385534.16 182002.38 184320 -1 4082
4084 0 385460.8 182105.98 184440 -1 4083
4085 0 385367.88 182151.22 184560 -1 4084
4086 0 385190.06 182213.28 184640 -1 4085
4087 0 385102.03 182312.23 184680 -1 4086
4088 0 385101.34 182567.58 184680 -1 4087
4089 0 385083.72 182719.03 184680 -1 4088
4090 0 385057.44 182782.5 184720 -1 4089
4091 0 384864.75 182797.31 184720 -1 4090
4092 0 384816.56 182822.72 184760 -1 4091
4093 0 384744.7 182959.6 184840 -1 4092
4094 0 384750.62 183031.25 184880 -1 4093
4095 0 384708.06 183085.4 184920 -1 4094
4096 0 386621.4 181897.81 182920 -1 4059
4097 0 386587.88 182094.56 182960 -1 4096
4098 0 386524.94 182489.28 183040 -1 4097
4099 0 386417.47 182801.27 183160 -1 4098
4100 0 386551.4 183247.58 183120 -1 4099
4101 0 386637.22 183609.31 183040 -1 4100
4102 0 386413.6 184105.78 182920 -1 4101
4103 0 386064.84 184377.22 182960 -1 4102
4104 0 385809.47 184769.55 183040 -1 4103
4105 0 385976.47 185033.14 183080 -1 4104
4106 0 385727.8 185017.36 183120 -1 4105
4107 0 385653.75 184928.78 183200 -1 4106
4108 0 385545.06 184892.5 183240 -1 4107
4109 0 385487.53 184891.75 183280 -1 4108
4110 0 386155.12 185303.52 183120 -1 4105
4111 0 386940.62 185538.48 183240 -1 4110
4112 0 387217.47 185664.84 183280 -1 4111
4113 0 387269.4 185849.64 183360 -1 4112
4114 0 387294.28 186209.38 183520 -1 4113
4115 0 387322.66 186265 183560 -1 4114
4116 0 387380.06 186376.97 183640 -1 4115
4117 0 387124.06 186008.95 183640 -1 4116
4118 0 387072.3 186032.27 183680 -1 4117
4119 0 387568.22 186872.45 183680 -1 4116
4120 0 387643.6 187049.66 183800 -1 4119
4121 0 387697.84 187242.25 183880 -1 4120
4122 0 387730.66 187336.67 183960 -1 4121
4123 0 387723.16 187896.03 183960 -1 4122
4124 0 387724.5 188326.72 183960 -1 4123
4125 0 387972.97 188449.7 183960 -1 4124
4126 0 387977.62 188589.89 183960 -1 4125
4127 0 388015.44 188633.64 183920 -1 4126
4128 0 388157.12 188655.1 183880 -1 4127
4129 0 388273.12 188696.53 183760 -1 4128
4130 0 388425.5 188707.28 183760 -1 4129
4131 0 388534.9 188749.38 183760 -1 4130
4132 0 388634.7 188770.47 183760 -1 4131
4133 0 388636.1 188790.16 183800 -1 4132
4134 0 387746.84 187383.94 184000 -1 4122
4135 0 387739.38 187499.53 184040 -1 4134
4136 0 387743.75 187563.28 184080 -1 4135
4137 0 387802.2 187776.16 184120 -1 4136
4138 0 387843.28 187856.84 184200 -1 4137
4139 0 387772.3 188180.75 184280 -1 4138
4140 0 387621 188291.94 184320 -1 4139
4141 0 387283 188354.39 184480 -1 4140
4142 0 387352.12 188601.81 184480 -1 4141
4143 0 387050.94 188715.53 184520 -1 4142
4144 0 387032.44 188965.88 184560 -1 4143
4145 0 386823.94 189395.44 184600 -1 4144
4146 0 386659.06 189643.08 184600 -1 4145
4147 0 386819.38 190079.66 184600 -1 4146
4148 0 387100.3 190342.23 184600 -1 4147
4149 0 387110.9 190444.38 184680 -1 4148
4150 0 387098.03 190707.62 184760 -1 4149
4151 0 387273.16 191040.75 184840 -1 4150
4152 0 387297.06 191306.53 184920 -1 4151
4153 0 387263.06 191671.52 185000 -1 4152
4154 0 386753.2 191667.78 185000 -1 4153
4155 0 386720 191691.88 184960 -1 4154
4156 0 387328.62 192008.05 185040 -1 4153
4157 0 387353.16 192110.83 185080 -1 4156
4158 0 387342.7 192186.02 185120 -1 4157
4159 0 387008.94 192377.4 185120 -1 4158
4160 0 386989.34 192365 185080 -1 4159
4161 0 386810.5 192297.72 185080 -1 4160
4162 0 386789.88 192275.38 185040 -1 4161
4163 0 386879.84 192485.42 185080 -1 4160
4164 0 386768.56 192533.16 185080 -1 4163
4165 0 386672.47 192537.12 185040 -1 4164
4166 0 386455.78 192571.22 185040 -1 4165
4167 0 386376.5 192593.69 185040 -1 4166
4168 0 386308.03 192614.19 185080 -1 4167
4169 0 386251.12 192713.88 185160 -1 4168
4170 0 387107.78 192326.19 185160 -1 4159
4171 0 387110.6 192338.38 185200 -1 4170
4172 0 387137.62 192392.6 185240 -1 4171
4173 0 387814.03 192620.9 185040 -1 4156
4174 0 388061.75 192994.97 185040 -1 4173
4175 0 387922.12 193624.31 185040 -1 4174
4176 0 387895.47 193752.16 185080 -1 4175
4177 0 387877.12 193813.1 185120 -1 4176
4178 0 387905.94 193865.34 185160 -1 4177
4179 0 387897.2 193905.19 185200 -1 4178
4180 0 387862.28 193987.62 185240 -1 4179
4181 0 387858.56 194052.34 185280 -1 4180
4182 0 387890.34 194286.83 185360 -1 4181
4183 0 387885.78 194388.53 185400 -1 4182
4184 0 387855.94 194434.31 185440 -1 4183
4185 0 387675.56 194494.6 185480 -1 4184
4186 0 387535.5 194601.53 185560 -1 4185
4187 0 387352.12 194769.1 185640 -1 4186
4188 0 387299.7 194824 185720 -1 4187
4189 0 387350.8 194996.53 185800 -1 4188
4190 0 387254.62 195266.81 185880 -1 4189
4191 0 387256.5 195384.5 185920 -1 4190
4192 0 387257.78 195502.22 185960 -1 4191
4193 0 387291.4 195657.72 186000 -1 4192
4194 0 387281.8 195831.94 186040 -1 4193
4195 0 387298.3 195964.06 186080 -1 4194
4196 0 387317.94 196042.6 186120 -1 4195
4197 0 387920.2 193625.25 184960 -1 4175
4198 0 387908.06 193750.22 184880 -1 4197
4199 0 387884.88 193742.33 184800 -1 4198
4200 0 387875.38 193756.39 184720 -1 4199
4201 0 387832.66 193989.3 184600 -1 4200
4202 0 387759.38 194613.31 184600 -1 4201
4203 0 387930.94 195295.52 184600 -1 4202
4204 0 387976.56 195400.52 184600 -1 4203
4205 0 387948.88 195477.53 184600 -1 4204
4206 0 387889 195697.8 184600 -1 4205
4207 0 387904.3 195909.89 184640 -1 4206
4208 0 387966 196126.58 184720 -1 4207
4209 0 388032.1 196222.66 184760 -1 4208
4210 0 388117.56 196419.44 184840 -1 4209
4211 0 388262.25 196589.64 184920 -1 4210
4212 0 388428.2 196838.75 184920 -1 4211
4213 0 388998.84 197386.7 184920 -1 4212
4214 0 389245.56 197413.2 184880 -1 4213
4215 0 389394.34 197452.53 184840 -1 4214
4216 0 389405.8 197285.38 184680 -1 4215
4217 0 389424.56 197270.17 184520 -1 4216
4218 0 389430.97 197100.98 184360 -1 4217
4219 0 389417 197048.2 184320 -1 4218
4220 0 389445.62 196939.78 184160 -1 4219
4221 0 389437.53 196809.86 184040 -1 4220
4222 0 389369.06 196663.23 183960 -1 4221
4223 0 389100.25 197280.47 185000 -1 4213
4224 0 389182.12 197163.53 185080 -1 4223
4225 0 389233.56 196991 185120 -1 4224
4226 0 389314.94 196869.81 185200 -1 4225
4227 0 389361.88 196800.62 185280 -1 4226
4228 0 389367.75 197006.34 185320 -1 4227
4229 0 389393.06 197057.9 185360 -1 4228
4230 0 389195.78 197721.25 185080 -1 4224
4231 0 389040.62 197993.16 185080 -1 4230
4232 0 388899.44 198113.19 185080 -1 4231
4233 0 388822.62 198157.75 185120 -1 4232
4234 0 388797.7 198163.6 185160 -1 4233
4235 0 388742.28 198176.75 185200 -1 4234
4236 0 387710.5 194465.84 184480 -1 4202
4237 0 387711.22 194388.55 184400 -1 4236
4238 0 387728.97 194322.4 184360 -1 4237
4239 0 387746.22 194289.16 184320 -1 4238
4240 0 387759.34 194166.89 184280 -1 4239
4241 0 387629.94 195016.75 184600 -1 4202
4242 0 387373.12 195538.12 184600 -1 4241
4243 0 387286.66 195713.55 184600 -1 4242
4244 0 387225.03 195751.75 184560 -1 4243
4245 0 387039.97 195795.05 184520 -1 4244
4246 0 386958.84 195836.78 184520 -1 4245
4247 0 386880.88 195885.31 184480 -1 4246
4248 0 386753.66 196030.08 184480 -1 4247
4249 0 386479.78 195943.84 184440 -1 4248
4250 0 386187.53 195758.5 184320 -1 4249
4251 0 386050.56 195683.66 184280 -1 4250
4252 0 385850.8 195562.08 184240 -1 4251
4253 0 385566.88 195493.1 184240 -1 4252
4254 0 385280.75 195508.39 184200 -1 4253
4255 0 387246.94 194639.06 184600 -1 4202
4256 0 387124.47 194647.72 184640 -1 4255
4257 0 387075.94 194641.5 184680 -1 4256
4258 0 387080.8 194703.34 184760 -1 4257
4259 0 386845.5 190101 184560 -1 4147
4260 0 386872 190121.7 184520 -1 4259
4261 0 386795.34 190075.03 184480 -1 4260
4262 0 386770.9 190024.8 184440 -1 4261
4263 0 386628.56 189895 184360 -1 4262
4264 0 386611.3 189878.1 184320 -1 4263
4265 0 386636.53 189888.03 184240 -1 4264
4266 0 386639.28 189840.94 184160 -1 4265
4267 0 386657.53 189792.16 184080 -1 4266
4268 0 386673.53 189766.88 184040 -1 4267
4269 0 386699.34 189706.58 184000 -1 4268
4270 0 386704.6 189654.36 183960 -1 4269
4271 0 386733.72 189498.44 183880 -1 4270
4272 0 386454.53 189867.47 184360 -1 4263
4273 0 386437.16 189869.88 184400 -1 4272
4274 0 386384.47 189921.16 184440 -1 4273
4275 0 386271.94 190069.62 184560 -1 4274
4276 0 386263.72 190143.73 184600 -1 4275
4277 0 386246.44 190169.52 184720 -1 4276
4278 0 386229.38 190238.67 184760 -1 4277
4279 0 386626.62 189564.83 184680 -1 4146
4280 0 386392.44 189547.95 184680 -1 4279
4281 0 386021 189503.53 184680 -1 4280
4282 0 385993.12 189529.03 184720 -1 4281
4283 0 386030.06 189619.48 184760 -1 4282
4284 0 386008.75 189677.12 184800 -1 4283
4285 0 386919.62 188201.23 184480 -1 4141
4286 0 386743.12 188137.7 184480 -1 4285
4287 0 386590.4 187900.64 184480 -1 4286
4288 0 386217.56 187812.94 184480 -1 4287
4289 0 386101.56 187750.86 184400 -1 4288
4290 0 386081.47 187705.66 184360 -1 4289
4291 0 385905.3 187657.6 184360 -1 4290
4292 0 385421.94 187583 184360 -1 4291
4293 0 385152.97 187563.7 184360 -1 4292
4294 0 384937.84 187529.17 184360 -1 4293
4295 0 384771.38 187452.33 184320 -1 4294
4296 0 384731.12 187411.48 184280 -1 4295
4297 0 384740.38 187383.97 184200 -1 4296
4298 0 384716.88 187327.19 184160 -1 4297
4299 0 384646.12 187276.19 184080 -1 4298
4300 0 384595.56 187256.22 184000 -1 4299
4301 0 384517.8 187252.88 183960 -1 4300
4302 0 384350.75 187230.19 183920 -1 4301
4303 0 384173.47 187221.44 183840 -1 4302
4304 0 384068.72 187233.94 183840 -1 4303
4305 0 383960.44 187259.72 183880 -1 4304
4306 0 383877.56 187269.38 183920 -1 4305
4307 0 383809.97 187320.88 183960 -1 4306
4308 0 383753.62 187367.2 184000 -1 4307
4309 0 383724.7 187408.14 184040 -1 4308
4310 0 384455.94 187550.16 184280 -1 4296
4311 0 384354.4 187683.89 184280 -1 4310
4312 0 384279.56 187884.27 184280 -1 4311
4313 0 384258.5 187938.16 184240 -1 4312
4314 0 384178.3 188153.66 184200 -1 4313
4315 0 384037 188276.5 184120 -1 4314
4316 0 384003.2 188319.31 184040 -1 4315
4317 0 383948.06 188291.95 183960 -1 4316
4318 0 383752.9 188283.38 183880 -1 4317
4319 0 383570.5 188501.69 183880 -1 4318
4320 0 383557.8 188650.86 183880 -1 4319
4321 0 383502.28 188748.66 183840 -1 4320
4322 0 383381.2 188865.69 183760 -1 4321
4323 0 383315.2 188910.6 183680 -1 4322
4324 0 387948.06 186904.97 183640 -1 4119
4325 0 387963.38 186865.12 183600 -1 4324
4326 0 387966 186844.5 183560 -1 4325
4327 0 387968.62 186823.88 183520 -1 4326
4328 0 388077 186776.81 183440 -1 4327
4329 0 387975.2 186675.98 183360 -1 4328
4330 0 387876.34 186558.47 183320 -1 4329
4331 0 387789.38 186455.78 183280 -1 4330
4332 0 387709.38 186384.28 183240 -1 4331
4333 0 387698.84 186311.34 183200 -1 4332
4334 0 387689.38 186303.73 183160 -1 4333
4335 0 387708.66 186325.28 183120 -1 4334
4336 0 388165.28 186874.86 183360 -1 4329
4337 0 388192.8 187138.7 183360 -1 4336
4338 0 388169.2 187278.58 183360 -1 4337
4339 0 388112.75 187401.81 183360 -1 4338
4340 0 388088.38 187437.44 183400 -1 4339
4341 0 388088.5 187457.03 183440 -1 4340
4342 0 387307.94 186657.36 183560 -1 4115
4343 0 387263.6 186758.55 183560 -1 4342
4344 0 387374.97 187046.08 183560 -1 4343
4345 0 387515.8 187358.4 183560 -1 4344
4346 0 387527.2 187413.06 183480 -1 4345
4347 0 387450.84 187467.25 183400 -1 4346
4348 0 387368.06 187336.36 183360 -1 4347
4349 0 387184.38 187353.31 183320 -1 4348
4350 0 387185.75 187353.77 183280 -1 4349
4351 0 385609.34 184849.66 183000 -1 4104
4352 0 385449.78 184809.83 182920 -1 4351
4353 0 385136.28 185000.98 182800 -1 4352
4354 0 384930.2 185091.86 182720 -1 4353
4355 0 384712.34 185172.12 182680 -1 4354
4356 0 384692.4 185222.16 182640 -1 4355
4357 0 384700.25 185532.88 182640 -1 4356
4358 0 384713.3 185559.84 182600 -1 4357
4359 0 384766.4 185663.2 182520 -1 4358
4360 0 384797.8 185707.28 182480 -1 4359
4361 0 384643.1 185095.88 182520 -1 4356
4362 0 384552.94 184850.62 182520 -1 4361
4363 0 384391.94 184668.5 182520 -1 4362
4364 0 384357.34 184693.03 182480 -1 4363
4365 0 384195.7 184603.5 182400 -1 4364
4366 0 384160.3 184556.47 182320 -1 4365
4367 0 384111.12 184566.44 182240 -1 4366
4368 0 384084.7 184530.72 182160 -1 4367
4369 0 384072.94 184532.58 182120 -1 4368
4370 0 384058.22 184537.4 182080 -1 4369
4371 0 383924.88 184254.08 182000 -1 4370
4372 0 383777.2 184202 182000 -1 4371
4373 0 383780.03 184228.12 182080 -1 4372
4374 0 383746.88 184246.34 182120 -1 4373
4375 0 383707.5 184227.25 182240 -1 4374
4376 0 383707.5 184229.12 182400 -1 4375
4377 0 383706.53 184194.55 182520 -1 4376
4378 0 383673.34 184162.25 182600 -1 4377
4379 0 383611.22 184169.4 182680 -1 4378
4380 0 383613.88 184181.53 182760 -1 4379
4381 0 383590.5 184196.2 182840 -1 4380
4382 0 383549.88 184205.12 182920 -1 4381
4383 0 383454.44 184215.94 182960 -1 4382
4384 0 383357 184208.86 183000 -1 4383
4385 0 382987.6 184292.1 183000 -1 4384
4386 0 382894.2 184394.75 183000 -1 4385
4387 0 382848.8 184443.88 182960 -1 4386
4388 0 382758.12 184510.16 182960 -1 4387
4389 0 382737.16 184629.47 182920 -1 4388
4390 0 382732.47 184683.88 182880 -1 4389
4391 0 382711.3 184819.47 182800 -1 4390
4392 0 382551.44 184979.64 182720 -1 4391
4393 0 382510.97 185018.47 182680 -1 4392
4394 0 384068.34 184032.16 181880 -1 4371
4395 0 384250.2 183869.9 181840 -1 4394
4396 0 384395.62 183679.62 181720 -1 4395
4397 0 384384.1 183506.75 181640 -1 4396
4398 0 384348.9 183381.4 181560 -1 4397
4399 0 384344.12 183170.94 181480 -1 4398
4400 0 384322.5 183038.92 181400 -1 4399
4401 0 384227.62 182831.86 181400 -1 4400
4402 0 384183.28 182739.78 181400 -1 4401
4403 0 384150.75 182548.88 181400 -1 4402
4404 0 384105.28 182325.16 181400 -1 4403
4405 0 383994.16 182077.19 181400 -1 4404
4406 0 383996.2 182061.12 181440 -1 4405
4407 0 383994.28 182025.17 181480 -1 4406
4408 0 383929.47 181803.16 181520 -1 4407
4409 0 383922.78 181680.12 181600 -1 4408
4410 0 383919.2 181647.27 181680 -1 4409
4411 0 383790.2 181474.92 181760 -1 4410
4412 0 383551.16 181252.86 181760 -1 4411
4413 0 383509.4 181236.56 181720 -1 4412
4414 0 383419.47 181162.03 181680 -1 4413
4415 0 383362.94 181041.08 181600 -1 4414
4416 0 383345.6 180879.83 181600 -1 4415
4417 0 383343.44 180878.88 181480 -1 4416
4418 0 383310.7 180751.06 181400 -1 4417
4419 0 383211.47 180594.14 181320 -1 4418
4420 0 383165.12 180428.72 181200 -1 4419
4421 0 383322.6 180753.75 181600 -1 4416
4422 0 383319.75 180760.31 181640 -1 4421
4423 0 383282 180673.3 181680 -1 4422
4424 0 383278.88 180586.81 181720 -1 4423
4425 0 383287.3 180572.86 181760 -1 4424
4426 0 383315.22 180346.67 181800 -1 4425
4427 0 383317.6 180123.12 181880 -1 4426
4428 0 383387.56 180027.5 182000 -1 4427
4429 0 383417.06 180022.84 182080 -1 4428
4430 0 383544.12 181248.83 181800 -1 4412
4431 0 383677.2 181026.78 181920 -1 4430
4432 0 383688.38 181054.08 182000 -1 4431
4433 0 384199.06 181579.69 182040 -1 4432
4434 0 383858.2 180946.66 182080 -1 4433
4435 0 384581 185324.4 182680 -1 4355
4436 0 384511.12 185373.36 182720 -1 4435
4437 0 384511.94 185376.03 182760 -1 4436
4438 0 384442.7 185345.38 182880 -1 4437
4439 0 384326.1 185259.5 183000 -1 4438
4440 0 384335.16 185274.5 183160 -1 4439
4441 0 384146.47 185204.56 183280 -1 4440
4442 0 384049.6 185195.69 183320 -1 4441
4443 0 384039.56 185198.03 183360 -1 4442
4444 0 383970.3 185236.73 183480 -1 4443
4445 0 383974.7 185244.9 183520 -1 4444
4446 0 383809.12 185215.81 183520 -1 4445
4447 0 383751.75 185209.78 183560 -1 4446
4448 0 383700 185197.94 183600 -1 4447
4449 0 383390.7 185111.72 183600 -1 4448
4450 0 383358 185094.12 183560 -1 4449
4451 0 383200.94 185040.8 183480 -1 4450
4452 0 382983.8 184961.33 183360 -1 4451
4453 0 382892.06 184950.03 183280 -1 4452
4454 0 382798.28 184920 183240 -1 4453
4455 0 382694.72 184730.39 183200 -1 4454
4456 0 382771.38 184876.62 183160 -1 4455
4457 0 382771.38 184876.62 183120 -1 4456
4458 0 382538.44 184615.22 183200 -1 4455
4459 0 382506.38 184560.56 183240 -1 4458
4460 0 382555.47 184437.19 183280 -1 4459
4461 0 382549.2 184364.52 183320 -1 4460
4462 0 382610 184262.17 183400 -1 4461
4463 0 382594.7 184184.4 183440 -1 4462
4464 0 382591.03 184162.62 183480 -1 4463
4465 0 383670.8 185174.47 183640 -1 4448
4466 0 383648.8 185133.03 183680 -1 4465
4467 0 386285.47 182656.78 183200 -1 4099
4468 0 386221.53 182609.02 183320 -1 4467
4469 0 386044.84 182528.9 183400 -1 4468
4470 0 386147.3 182531.5 183440 -1 4469
4471 0 386192.8 182577.53 183480 -1 4470
4472 0 386636.72 182008.78 183000 -1 4097
4473 0 386684.6 182082.72 183040 -1 4472
4474 0 387777 175774.17 182600 -1 3952
4475 0 387807.3 175731.52 182640 -1 4474
4476 0 388149.8 175395.69 182640 -1 4475
4477 0 388369.44 175401.77 182640 -1 4476
4478 0 388503.3 175433.44 182640 -1 4477
4479 0 388569 175592.27 182600 -1 4478
4480 0 388620.2 175696.56 182560 -1 4479
4481 0 388209.25 175285.44 182680 -1 4476
4482 0 388209.25 175285.44 182720 -1 4481
4483 0 387863.34 173751 182480 -1 3946
4484 0 387869.38 173786 182440 -1 4483
4485 0 387529.72 173907.05 182360 -1 4484
4486 0 387426.72 173844.34 182280 -1 4485
4487 0 386979.06 174031.34 182280 -1 4486
4488 0 386935.75 174043.62 182240 -1 4487
4489 0 386889.4 174065.47 182200 -1 4488
4490 0 386784.5 174038.88 182160 -1 4489
4491 0 386706.7 173960.86 182120 -1 4490
4492 0 386694.34 173966.61 182080 -1 4491
4493 0 386730.72 174038.42 182040 -1 4492
4494 0 386715.3 174100.02 182000 -1 4493
4495 0 386733.78 174144.7 182000 -1 4494
4496 0 387374.75 173813.58 182240 -1 4486
4497 0 387391.6 173696.16 182200 -1 4496
4498 0 387404.47 173655.8 182160 -1 4497
4499 0 387104.44 173425.81 182160 -1 4498
4500 0 386978.53 173410.58 182120 -1 4499
4501 0 386987.12 173395.66 182080 -1 4500
4502 0 386931.5 173309.08 182040 -1 4501
4503 0 386851.72 173315.1 182000 -1 4502
4504 0 386637.72 173105.48 181960 -1 4503
4505 0 386602.75 173105.83 181920 -1 4504
4506 0 386484.44 172958.92 181880 -1 4505
4507 0 386435.53 172854.88 181840 -1 4506
4508 0 386372.7 172694.25 181800 -1 4507
4509 0 386254.66 172519.25 181800 -1 4508
4510 0 386323.16 172409.08 181760 -1 4509
4511 0 386357.7 172380.72 181720 -1 4510
4512 0 386351.1 172352.48 181680 -1 4511
4513 0 386365.34 172365.92 181640 -1 4512
4514 0 386343.84 172351.9 181600 -1 4513
4515 0 386331.2 172352.38 181560 -1 4514
4516 0 386324.06 172337.92 181520 -1 4515
4517 0 386275.4 172324.28 181440 -1 4516
4518 0 386196.84 172298.95 181360 -1 4517
4519 0 386134.8 172246.64 181320 -1 4518
4520 0 386198.56 172179.66 181200 -1 4519
4521 0 385968.66 172499.3 181800 -1 4509
4522 0 385892.2 172430.23 181760 -1 4521
4523 0 385856.6 172408.77 181720 -1 4522
4524 0 386031.6 172469.67 181840 -1 4521
4525 0 386171.28 172385.47 181840 -1 4524
4526 0 386125.2 172192.6 181880 -1 4525
4527 0 386080.16 171951.28 181840 -1 4526
4528 0 386020.38 171841.06 181800 -1 4527
4529 0 386031.16 171769.06 181720 -1 4528
4530 0 386125.6 171628.9 181600 -1 4529
4531 0 386201.8 171281.81 181440 -1 4530
4532 0 386214.53 171126.69 181400 -1 4531
4533 0 386117.28 170726.75 181400 -1 4532
4534 0 386069.28 170627.03 181440 -1 4533
4535 0 385879.9 170298.62 181520 -1 4534
4536 0 385767.75 170145.34 181520 -1 4535
4537 0 385697.88 169957.86 181600 -1 4536
4538 0 385659.22 169614.84 181680 -1 4537
4539 0 385586 169508.78 181680 -1 4538
4540 0 385571.8 169457.1 181720 -1 4539
4541 0 385574.12 169431.19 181760 -1 4540
4542 0 385574.62 169428.81 181800 -1 4541
4543 0 386074.22 171935.03 181880 -1 4527
4544 0 386107.12 171896.94 181920 -1 4543
4545 0 386153.5 171906.56 181960 -1 4544
4546 0 386190.72 171894.6 182000 -1 4545
4547 0 386321.12 171945.34 182040 -1 4546
4548 0 386227.4 171854.94 182080 -1 4547
4549 0 386211.12 171854.16 182120 -1 4548
4550 0 386715.62 173529.75 182040 -1 4502
4551 0 386699.44 173540.69 182000 -1 4550
4552 0 386702.72 173544.44 181960 -1 4551
4553 0 387526.25 173953.48 182120 -1 4498
4554 0 387651.78 174016.52 182120 -1 4553
4555 0 387756.66 174061.58 182000 -1 4554
4556 0 387791.62 174017.97 181920 -1 4555
4557 0 387738.56 174081.72 181800 -1 4556
4558 0 387788.75 174133.12 181680 -1 4557
4559 0 387953.03 174225.34 181560 -1 4558
4560 0 388033.7 174245.48 181520 -1 4559
4561 0 388121.28 174291.66 181400 -1 4560
4562 0 388140.47 174291.34 181360 -1 4561
4563 0 388170.8 174294.75 181320 -1 4562
4564 0 389220.22 171829.73 183280 -1 3930
4565 0 389293.6 171873.52 183240 -1 4564
4566 0 389472.75 171913.73 183200 -1 4565
4567 0 389637.06 171946.7 183160 -1 4566
4568 0 389745.56 171998.25 183120 -1 4567
4569 0 389716.34 172106.69 183080 -1 4568
4570 0 389761.53 172190.06 183040 -1 4569
4571 0 389780.3 172236.31 183000 -1 4570
4572 0 389803.72 172229.58 182960 -1 4571
4573 0 389854.88 172289.95 182880 -1 4572
4574 0 389843.22 172340.08 182840 -1 4573
4575 0 389932.16 172351.31 182800 -1 4574
4576 0 390051.1 172336.38 182760 -1 4575
4577 0 390093.47 172388.05 182720 -1 4576
4578 0 390040.88 172505.23 182680 -1 4577
4579 0 390098.9 172534.4 182640 -1 4578
4580 0 388712.97 171941.1 184560 -1 3815
4581 0 388715.7 171853.34 184600 -1 4580
4582 0 388719.1 171767.52 184640 -1 4581
4583 0 388699.1 171865.36 184680 -1 4582
4584 0 388726.5 171906.33 184720 -1 4583
4585 0 388698.34 171985.14 184760 -1 4584
4586 0 388719.53 172012.23 184800 -1 4585
4587 0 388670.47 172066.17 184840 -1 4586
4588 0 388669.38 172076.72 184880 -1 4587
4589 0 388670.75 172065.77 184920 -1 4588
4590 0 388641.88 172093.23 184960 -1 4589
4591 0 388788.84 171906.28 185040 -1 4590
4592 0 388810.16 171894.36 185080 -1 4591
4593 0 388823.47 171913.67 185120 -1 4592
4594 0 388816.66 171957.39 185160 -1 4593
4595 0 388849.5 171483.72 184640 -1 4582
4596 0 388850.44 171483.72 184680 -1 4595
4597 0 388925.44 171488.52 184720 -1 4596
4598 0 388937.62 171491.33 184760 -1 4597
4599 0 388949.34 171500.23 184800 -1 4598
4600 0 388979.06 171528 184840 -1 4599
4601 0 389930.56 169944.03 186880 -1 3785
4602 0 390076.12 169896.12 186800 -1 4601
4603 0 390394.34 169663.98 186760 -1 4602
4604 0 391372.56 168473.72 186760 -1 4603
4605 0 391277.38 168465.84 186720 -1 4604
4606 0 391292.6 168434.61 186680 -1 4605
4607 0 391269.25 168465.88 186640 -1 4606
4608 0 391260.5 168521.19 186600 -1 4607
4609 0 390395.28 169575.66 186720 -1 4603
4610 0 390211.25 169423.7 186720 -1 4609
4611 0 389994.97 169383.69 186720 -1 4610
4612 0 389826.78 169352.62 186680 -1 4611
4613 0 389715.8 169327.4 186640 -1 4612
4614 0 389634.72 169319.27 186600 -1 4613
4615 0 389563.25 169328.14 186520 -1 4614
4616 0 389490 169311.56 186480 -1 4615
4617 0 389474.44 169288.7 186440 -1 4616
4618 0 389470.72 169264.44 186400 -1 4617
4619 0 389462.9 169255.97 186360 -1 4618
4620 0 389456.56 169239.53 186320 -1 4619
4621 0 389423.84 169240.56 186280 -1 4620
4622 0 389406.56 169256.86 186240 -1 4621
4623 0 389304.22 169262.83 186200 -1 4622
4624 0 389215.25 169264.27 186160 -1 4623
4625 0 389189.8 169198.97 186120 -1 4624
4626 0 389111.53 169222.72 186080 -1 4625
4627 0 389111 169181.6 186000 -1 4626
4628 0 389094.78 169162.56 185960 -1 4627
4629 0 389064.06 169120.19 185920 -1 4628
4630 0 389030.47 169104.53 185880 -1 4629
4631 0 389006.88 169071.12 185840 -1 4630
4632 0 388998.22 169032.33 185800 -1 4631
4633 0 390442.8 169560.53 186680 -1 4609
4634 0 390482.75 169607.02 186600 -1 4633
4635 0 390475 169590.95 186560 -1 4634
4636 0 390506.16 169623.55 186480 -1 4635
4637 0 390503.22 169616.14 186440 -1 4636
4638 0 390526.72 169592.47 186400 -1 4637
4639 0 390559.03 169599.77 186360 -1 4638
4640 0 390624.56 169615.62 186320 -1 4639
4641 0 390679.9 169607.95 186280 -1 4640
4642 0 390901.9 169824.52 186240 -1 4641
4643 0 390936.78 169854.1 186200 -1 4642
4644 0 390951.44 169895.7 186160 -1 4643
4645 0 390991.22 169887.19 186120 -1 4644
4646 0 391039.4 169894.3 186000 -1 4645
4647 0 391071.34 169921.14 185960 -1 4646
4648 0 391030.34 169904.11 185880 -1 4647
4649 0 391007.22 169870.72 185840 -1 4648
4650 0 390895.03 169823.02 185760 -1 4649
4651 0 390815.53 169824.66 185720 -1 4650
4652 0 390767.94 169760 185680 -1 4651
4653 0 390815.78 169864.78 185640 -1 4652
4654 0 390806.97 169815.31 185600 -1 4653
4655 0 390797.9 169800.72 185520 -1 4654
4656 0 390783.4 169790.72 185480 -1 4655
4657 0 390747.4 169790.88 185440 -1 4656
4658 0 390714.47 169799.97 185400 -1 4657
4659 0 390715.75 169805.92 185360 -1 4658
4660 0 390723.22 169805.73 185320 -1 4659
4661 0 390739.34 169766.5 185280 -1 4660
4662 0 390746.25 169726.8 185240 -1 4661
4663 0 390631.75 169720.86 185640 -1 4652
4664 0 390518.78 169687.36 185600 -1 4663
4665 0 390421.97 169661.5 185560 -1 4664
4666 0 390325.72 169616.64 185520 -1 4665
4667 0 390285.28 169610.61 185480 -1 4666
4668 0 390481.22 169751.17 185600 -1 4664
4669 0 390350.88 169810.6 185600 -1 4668
4670 0 390186.5 169801.6 185600 -1 4669
4671 0 390454.94 169704.3 186680 -1 4633
4672 0 390424.8 169903.73 186680 -1 4671
4673 0 390423.2 170059.08 186680 -1 4672
4674 0 390414.88 170062.28 186600 -1 4673
4675 0 390409.97 170068.84 186560 -1 4674
4676 0 390469.8 170061.36 186760 -1 4603
4677 0 390469.8 170063.23 186800 -1 4676
4678 0 390513.25 170112.61 186840 -1 4677
4679 0 390598.62 170120.31 186880 -1 4678
4680 0 390615 170128.28 186960 -1 4679
4681 0 390655.94 170118.53 187000 -1 4680
4682 0 390682.25 170163.38 187120 -1 4681
4683 0 390736.9 170307.78 187240 -1 4682
4684 0 390734.1 170436.55 187320 -1 4683
4685 0 390702.44 170597.38 187480 -1 4684
4686 0 390672.38 170866.45 187640 -1 4685
4687 0 390635.06 170901.06 187720 -1 4686
4688 0 390494.84 170890.81 188000 -1 4687
4689 0 390449.4 170939.31 188040 -1 4688
4690 0 389965.12 171287.62 188040 -1 4689
4691 0 389795.6 171309.47 188040 -1 4690
4692 0 389676.25 171275.64 188040 -1 4691
4693 0 389485.9 171317.25 188040 -1 4692
4694 0 389412.97 171311.81 187960 -1 4693
4695 0 389254.8 171495.75 188040 -1 4693
4696 0 389210.1 171523.94 188120 -1 4695
4697 0 389208.7 171529.56 188200 -1 4696
4698 0 390284.8 170972.44 188160 -1 4689
4699 0 390287.88 170859.19 188280 -1 4698
4700 0 390609.56 170823.95 188280 -1 4699
4701 0 390619.75 170812.1 188320 -1 4700
4702 0 390616 170836.03 188360 -1 4701
4703 0 390599.62 170810.28 188400 -1 4702
4704 0 390602.8 170796.97 188440 -1 4703
4705 0 390523.47 170737.05 188520 -1 4704
4706 0 390466.25 170722.4 188560 -1 4705
4707 0 390443.75 170721.77 188600 -1 4706
4708 0 390864.06 170800.47 188440 -1 4704
4709 0 390901.12 170797.25 188480 -1 4708
4710 0 390967.94 170805.34 188560 -1 4709
4711 0 390105.56 170853.28 188400 -1 4703
4712 0 390014.06 171057.9 188400 -1 4711
4713 0 390143.94 171284.28 188400 -1 4712
4714 0 390159.38 171330.72 188440 -1 4713
4715 0 390155.94 171382.47 188480 -1 4714
4716 0 390181.53 171415.27 188520 -1 4715
4717 0 390405.94 171343.8 188400 -1 4713
4718 0 390414.06 171373.31 188440 -1 4717
4719 0 390428.84 171418.47 188480 -1 4718
4720 0 390450 171461.06 188520 -1 4719
4721 0 390490.4 171463.4 188600 -1 4720
4722 0 390519.5 171487.84 188680 -1 4721
4723 0 390630.28 171633.3 188760 -1 4722
4724 0 390693.3 171691.02 188760 -1 4723
4725 0 390699.7 171697 188800 -1 4724
4726 0 390054.3 170884.19 188440 -1 4711
4727 0 390040.44 170898.94 188480 -1 4726
4728 0 389997.6 170865.06 188560 -1 4727
4729 0 389955.66 170819.78 188600 -1 4728
4730 0 389790.28 170761.08 188640 -1 4729
4731 0 389743.94 170793.47 188720 -1 4730
4732 0 389381.34 170892.44 188760 -1 4731
4733 0 389338 170895.22 188800 -1 4732
4734 0 389304.16 170931.97 188840 -1 4733
4735 0 389101.6 171008.98 188920 -1 4734
4736 0 389032.75 171016.19 189080 -1 4735
4737 0 388808.1 170987.34 189080 -1 4736
4738 0 388724.06 171038.62 189200 -1 4737
4739 0 388775.66 171099.31 189240 -1 4738
4740 0 388508.28 170930.6 189080 -1 4737
4741 0 388156.5 170864.72 189080 -1 4740
4742 0 387911.75 170874.31 189080 -1 4741
4743 0 387899.4 170883.69 189120 -1 4742
4744 0 387853.47 170879.45 189200 -1 4743
4745 0 387814.94 170824.84 189320 -1 4744
4746 0 387736 170709.44 189400 -1 4745
4747 0 387739.1 170693.47 189440 -1 4746
4748 0 387721.12 170666.56 189480 -1 4747
4749 0 387505.47 170512.28 189520 -1 4748
4750 0 387211.5 170397.52 189520 -1 4749
4751 0 386799.38 170264.03 189520 -1 4750
4752 0 386682.5 170211.34 189520 -1 4751
4753 0 386678.8 170227.75 189480 -1 4752
4754 0 386608.94 170251.72 189440 -1 4753
4755 0 386412.16 170331.98 189360 -1 4754
4756 0 386261.47 170339.95 189240 -1 4755
4757 0 386166.2 170328.25 189160 -1 4756
4758 0 386100.88 170254.44 189040 -1 4757
4759 0 386057.9 170214.44 188960 -1 4758
4760 0 385981.6 170198.02 188880 -1 4759
4761 0 385880.12 170182.78 188760 -1 4760
4762 0 385847.62 170231.22 188600 -1 4761
4763 0 385842 170309.9 188520 -1 4762
4764 0 385847.8 170300.4 188480 -1 4763
4765 0 385858.12 170305.94 188400 -1 4764
4766 0 385922.7 170321.56 188240 -1 4765
4767 0 385956.88 170365.47 188080 -1 4766
4768 0 386782.12 170123.42 189600 -1 4752
4769 0 386821.66 169996.45 189640 -1 4768
4770 0 386848.66 169861.5 189680 -1 4769
4771 0 386824.1 169783.75 189720 -1 4770
4772 0 386820.12 169521 189840 -1 4771
4773 0 386793.12 169365.22 189880 -1 4772
4774 0 386792.62 169282.12 189960 -1 4773
4775 0 386802.12 169175.72 190040 -1 4774
4776 0 386721.75 169128.83 190120 -1 4775
4777 0 386585.75 169068.03 190200 -1 4776
4778 0 386483.8 169041.12 190280 -1 4777
4779 0 386305.12 169028.03 190280 -1 4778
4780 0 386179.72 168912.56 190280 -1 4779
4781 0 386117.72 168882.39 190240 -1 4780
4782 0 385802 168880.2 190200 -1 4781
4783 0 385598.9 168933.28 190080 -1 4782
4784 0 385528.12 169041.84 189960 -1 4783
4785 0 385546.62 169125.08 189800 -1 4784
4786 0 385583.44 169161.4 189680 -1 4785
4787 0 385688.2 169150.78 189600 -1 4786
4788 0 385899.44 169147 189600 -1 4787
4789 0 386085.56 169251.02 189520 -1 4788
4790 0 386256.94 169475.28 189440 -1 4789
4791 0 386512.5 169495.44 189440 -1 4790
4792 0 386579.94 169485.34 189440 -1 4791
4793 0 386766.88 169389.52 189440 -1 4792
4794 0 386791.44 169359.28 189480 -1 4793
4795 0 386795.2 169358.34 189520 -1 4794
4796 0 386332.3 168888.4 190360 -1 4779
4797 0 386342.56 168806.84 190400 -1 4796
4798 0 386243.3 168543.06 190400 -1 4797
4799 0 386011.84 168252.97 190400 -1 4798
4800 0 385927.62 168201.56 190440 -1 4799
4801 0 385908.2 168181.97 190480 -1 4800
4802 0 385732.3 168009.94 190480 -1 4801
4803 0 385719.56 167969.47 190520 -1 4802
4804 0 385767.8 167925.12 190600 -1 4803
4805 0 385815 167925.1 190640 -1 4804
4806 0 390851.97 170830.98 188320 -1 4701
4807 0 391093.97 170732.56 188320 -1 4806
4808 0 391174.5 170589.56 188320 -1 4807
4809 0 391223.78 170429.53 188320 -1 4808
4810 0 391293.06 170396.97 188320 -1 4809
4811 0 391323.53 170400.28 188360 -1 4810
4812 0 391416.78 170422.02 188400 -1 4811
4813 0 391503.88 170408.34 188520 -1 4812
4814 0 391544 170380 188640 -1 4813
4815 0 391557.97 170398.22 188680 -1 4814
4816 0 390897.9 170329.31 187240 -1 4683
4817 0 391045.25 170517.94 187240 -1 4816
4818 0 391091.7 170637.48 187240 -1 4817
4819 0 391241.25 170676.7 187160 -1 4818
4820 0 391408 170692.45 187120 -1 4819
4821 0 391575.47 170726.8 187040 -1 4820
4822 0 391778.78 170766.5 186960 -1 4821
4823 0 391879.8 170768.66 186960 -1 4822
4824 0 391942.66 170769.36 186920 -1 4823
4825 0 392138.06 170805.56 186800 -1 4824
4826 0 392337.94 170939.72 186800 -1 4825
4827 0 392615.62 171031.66 186800 -1 4826
4828 0 392846.62 171065.62 186760 -1 4827
4829 0 392967.06 171032.92 186680 -1 4828
4830 0 393018.4 171024.88 186640 -1 4829
4831 0 391235.88 168794.12 187120 -1 3761
4832 0 391375.34 168769.52 187160 -1 4831
4833 0 391560.75 168899.69 187160 -1 4832
4834 0 391728 169003.47 187200 -1 4833
4835 0 391934.88 169016.94 187200 -1 4834
4836 0 391970.34 169052.25 187160 -1 4835
4837 0 392047.97 169105.03 187080 -1 4836
4838 0 392215.34 169172.33 187000 -1 4837
4839 0 392277.97 169227.81 186960 -1 4838
4840 0 392281.9 169276.56 186920 -1 4839
4841 0 392273.2 169315.31 186880 -1 4840
4842 0 392292.66 169378.55 186840 -1 4841
4843 0 392288.22 169387.4 186800 -1 4842
4844 0 391791.2 168984.97 187280 -1 4834
4845 0 390855.56 167700.98 187120 -1 3758
4846 0 391001.56 167918.78 187120 -1 4845
4847 0 391147.53 167995.69 187120 -1 4846
4848 0 391117.72 167947.08 187160 -1 4847
4849 0 391741.47 166515.28 187560 -1 3742
4850 0 391423.03 166620.33 187600 -1 4849
4851 0 391113.4 166703.66 187640 -1 4850
4852 0 390822.12 166704.73 187680 -1 4851
4853 0 390836.66 166711.62 187720 -1 4852
4854 0 390842.9 166689.98 187800 -1 4853
4855 0 394727.3 166636.9 187480 -1 3739
4856 0 394787.47 166625.06 187680 -1 4855
4857 0 394713.88 166779.8 187760 -1 4856
4858 0 394465.88 167068.9 187760 -1 4857
4859 0 394479.5 167161.83 187800 -1 4858
4860 0 394496.62 167219.52 187840 -1 4859
4861 0 394527.9 167318.47 187880 -1 4860
4862 0 394575.9 167414.38 187920 -1 4861
4863 0 394572.53 167493.25 188040 -1 4862
4864 0 394557.97 167483.66 188080 -1 4863
4865 0 394471.88 167469.31 188200 -1 4864
4866 0 394448.4 167459.05 188280 -1 4865
4867 0 394370.28 167523.88 188360 -1 4866
4868 0 394359.62 167578.36 188440 -1 4867
4869 0 394368.94 167579.47 188480 -1 4868
4870 0 394392.44 167643.03 188560 -1 4869
4871 0 394451.5 167759.72 188600 -1 4870
4872 0 394530.34 167648.25 188680 -1 4871
4873 0 394528.8 167597.92 188720 -1 4872
4874 0 394620.9 167557.53 188800 -1 4873
4875 0 394626.62 167529.45 188880 -1 4874
4876 0 394452.47 167455.44 188920 -1 4875
4877 0 394452.3 167431.39 188960 -1 4876
4878 0 394467.28 167455.38 189000 -1 4877
4879 0 394517.28 167483.3 189080 -1 4878
4880 0 394500.5 167493 189120 -1 4879
4881 0 394483.8 167502.84 189160 -1 4880
4882 0 394442.44 167521.73 189200 -1 4881
4883 0 394379.5 167459.06 189240 -1 4882
4884 0 394392.9 167456.1 189280 -1 4883
4885 0 394362.06 167565.53 189280 -1 4884
4886 0 394320.03 167582.5 189280 -1 4885
4887 0 394309.6 167589.06 189320 -1 4886
4888 0 394323.53 167606.17 189440 -1 4887
4889 0 394367.12 167586.31 189560 -1 4888
4890 0 394384.88 167618.25 189600 -1 4889
4891 0 394507 167493.12 189640 -1 4890
4892 0 394558.25 167380.88 189760 -1 4891
4893 0 394555.28 167239.36 189880 -1 4892
4894 0 394602.72 167132.06 190000 -1 4893
4895 0 394670.22 166963.83 190120 -1 4894
4896 0 394714.84 166869.92 190240 -1 4895
4897 0 394877.12 166700.6 190320 -1 4896
4898 0 395132.9 166568.97 190440 -1 4897
4899 0 395227.97 166504.6 190560 -1 4898
4900 0 395316.66 166359.1 190640 -1 4899
4901 0 395321.88 166220.84 190680 -1 4900
4902 0 395328.44 166183.66 190720 -1 4901
4903 0 395328.44 166183.17 190760 -1 4902
4904 0 395325.28 166206.66 190800 -1 4903
4905 0 394765 167540.72 188920 -1 4875
4906 0 394869.2 167523.12 188960 -1 4905
4907 0 395157.12 167479.34 188960 -1 4906
4908 0 395447.06 167317.77 188960 -1 4907
4909 0 395599.8 167108.03 188960 -1 4908
4910 0 395575.47 167132.75 188920 -1 4909
4911 0 394460.8 167891.36 188520 -1 4871
4912 0 394426.12 168011.53 188480 -1 4911
4913 0 394228.66 168314.27 188440 -1 4912
4914 0 393935 168540.2 188400 -1 4913
4915 0 393825.75 168751.4 188360 -1 4914
4916 0 393852.03 168981.31 188400 -1 4915
4917 0 393837.72 169012.23 188440 -1 4916
4918 0 393879.7 169045.64 188480 -1 4917
4919 0 393727 168751 188280 -1 4915
4920 0 394584.25 166916.16 187800 -1 4857
4921 0 394531.06 166931.33 187840 -1 4920
4922 0 394502.78 166901.38 187880 -1 4921
4923 0 394515.9 166910.34 187920 -1 4922
4924 0 394520.38 166869.75 187960 -1 4923
4925 0 394520.38 166869.75 188000 -1 4924
4926 0 394519.4 166881 188040 -1 4925
4927 0 395267.25 166550.77 187240 -1 3737
4928 0 395249.94 166649.92 187160 -1 4927
4929 0 395082.78 166743.86 187120 -1 4928
4930 0 395192.34 166887.03 187000 -1 4929
4931 0 395275.28 167023.97 186840 -1 4930
4932 0 395234.38 167152.5 186680 -1 4931
4933 0 395281.88 167185.97 186520 -1 4932
4934 0 395331.3 167340 186360 -1 4933
4935 0 395471.28 167357.67 186120 -1 4934
4936 0 395513.94 167229.81 185920 -1 4935
4937 0 395525.7 167082.1 185760 -1 4936
4938 0 395523.8 167016.45 185600 -1 4937
4939 0 395604.6 166942.28 185440 -1 4938
4940 0 395715.1 166823.2 185200 -1 4939
4941 0 395725.34 166769.02 185080 -1 4940
4942 0 395683.38 166757.7 184960 -1 4941
4943 0 395535.25 166636.75 184760 -1 4942
4944 0 395519.7 166608.31 184560 -1 4943
4945 0 395554.88 166530.11 184400 -1 4944
4946 0 395554.88 166529.62 184320 -1 4945
4947 0 395569.38 166541.81 184200 -1 4946
4948 0 395448.03 167011.22 184200 -1 4947
4949 0 395328.3 167216.1 184200 -1 4948
4950 0 395239.06 167334.75 184200 -1 4949
4951 0 395140.53 167394.33 184200 -1 4950
4952 0 395003.1 167469.31 184160 -1 4951
4953 0 394852.7 167579.5 184120 -1 4952
4954 0 394700.62 167735.84 184000 -1 4953
4955 0 394669.6 167759.86 183920 -1 4954
4956 0 394655.47 167764.84 183880 -1 4955
4957 0 394485 167611.03 183880 -1 4956
4958 0 394485 167611.03 183840 -1 4957
4959 0 394627.9 168019.03 183880 -1 4956
4960 0 394440.53 168283.81 183880 -1 4959
4961 0 394440.53 168283.81 183840 -1 4960
4962 0 394399.5 168244 183800 -1 4961
4963 0 394357.97 168203.72 183760 -1 4962
4964 0 394330.8 168162.66 183720 -1 4963
4965 0 394339.25 168628.25 183800 -1 4962
4966 0 394317.38 168706.56 183840 -1 4965
4967 0 394334.06 168777.97 183880 -1 4966
4968 0 394274.4 168789.53 183920 -1 4967
4969 0 394263.5 168805.5 183960 -1 4968
4970 0 394360.22 168927.14 183960 -1 4969
4971 0 394406.6 169121.39 183960 -1 4970
4972 0 394471.56 169279.97 183960 -1 4971
4973 0 394574.06 169298.73 184000 -1 4972
4974 0 394508.38 169295.75 183920 -1 4972
4975 0 394508.38 169295.75 183840 -1 4974
4976 0 394542.06 169446.56 183760 -1 4975
4977 0 394566.12 169587.77 183760 -1 4976
4978 0 394534 169771.73 183760 -1 4977
4979 0 394511.12 169748.78 183720 -1 4978
4980 0 394253.2 168821.1 184000 -1 4969
4981 0 394247.44 168850.16 184040 -1 4980
4982 0 394245.62 168868.69 184080 -1 4981
4983 0 394218.06 168896.36 184120 -1 4982
4984 0 394214.28 168900.11 184160 -1 4983
4985 0 395479.2 167090.02 184240 -1 4948
4986 0 395504.5 167185.64 184280 -1 4985
4987 0 395543.66 167283.5 184360 -1 4986
4988 0 395564.72 167409.9 184440 -1 4987
4989 0 395583.2 167423.64 184480 -1 4988
4990 0 395681.56 167338.78 184480 -1 4989
4991 0 395778.75 167328 184480 -1 4990
4992 0 395869.34 167359.11 184520 -1 4991
4993 0 395933.12 167399.92 184560 -1 4992
4994 0 395968.06 167501.94 184640 -1 4993
4995 0 396060.44 167623.61 184760 -1 4994
4996 0 396129.16 167679.22 184840 -1 4995
4997 0 396195.75 167602.19 184920 -1 4996
4998 0 396270.25 167634.55 184960 -1 4997
4999 0 396418.62 167813.72 184960 -1 4998
5000 0 396418 167827.17 185000 -1 4999
5001 0 396457.44 167948.19 185040 -1 5000
5002 0 396479.25 168108.19 185120 -1 5001
5003 0 396471.75 168253.22 185200 -1 5002
5004 0 396481.9 168308.53 185240 -1 5003
5005 0 396412.53 167851.31 184920 -1 4999
5006 0 396309.47 167714.6 184840 -1 5005
5007 0 396300.75 167677.92 184800 -1 5006
5008 0 395532.1 167577.19 184480 -1 4989
5009 0 395514.12 167770.6 184560 -1 5008
5010 0 395470.06 167910.14 184640 -1 5009
5011 0 395415.5 168207.23 184640 -1 5010
5012 0 395412.4 168239.34 184560 -1 5011
5013 0 395389.38 168184.81 184520 -1 5012
5014 0 395409.16 168324.52 184680 -1 5011
5015 0 395297.5 168434.11 184800 -1 5014
5016 0 395169.47 168536.28 184880 -1 5015
5017 0 395135.2 168628.78 184920 -1 5016
5018 0 395891.53 165567.8 187120 -1 3736
5019 0 395920.62 165715.34 187080 -1 5018
5020 0 395990.7 165810.89 186960 -1 5019
5021 0 396024.3 165901.66 186920 -1 5020
5022 0 396134.6 165978.27 186880 -1 5021
5023 0 396193.1 165957.14 186800 -1 5022
5024 0 396255.72 165973.25 186760 -1 5023
5025 0 396280.8 165929.52 186680 -1 5024
5026 0 396346.6 165943.69 186640 -1 5025
5027 0 396365.44 165908.55 186600 -1 5026
5028 0 396400.16 165894.3 186560 -1 5027
5029 0 396491.3 165886.75 186480 -1 5028
5030 0 396560.56 165840.2 186440 -1 5029
5031 0 396602.72 165804.9 186400 -1 5030
5032 0 396685.62 165770.31 186360 -1 5031
5033 0 396741.56 165728.67 186320 -1 5032
5034 0 396790.7 165644.05 186280 -1 5033
5035 0 396825.5 165644.11 186200 -1 5034
5036 0 396853.53 165603.86 186160 -1 5035
5037 0 396985.53 165497.88 186120 -1 5036
5038 0 397014.03 165461.69 186080 -1 5037
5039 0 397005.53 165447.86 186000 -1 5038
5040 0 396998.97 165415.67 185960 -1 5039
5041 0 396979.28 165366.69 185920 -1 5040
5042 0 397381.8 165275.38 186120 -1 5037
5043 0 397404.03 165273.5 186080 -1 5042
5044 0 397534.34 165175.55 186000 -1 5043
5045 0 397855.34 165398.52 186000 -1 5044
5046 0 397841.78 165373.52 185960 -1 5045
5047 0 397731.25 165240.69 185840 -1 5046
5048 0 397668.34 165122.69 185760 -1 5047
5049 0 397688.2 165060.08 185680 -1 5048
5050 0 397708.78 165047.53 185640 -1 5049
5051 0 397696.47 165045.73 185600 -1 5050
5052 0 397929.62 165408.94 186080 -1 5045
5053 0 398121.78 165431.48 186080 -1 5052
5054 0 398177.78 165479.12 186120 -1 5053
5055 0 398271.22 165594.81 186120 -1 5054
5056 0 398410.34 165650.22 186120 -1 5055
5057 0 398436.6 165661.62 186080 -1 5056
5058 0 398531.7 165668.31 186000 -1 5057
5059 0 398536.06 165680.03 185880 -1 5058
5060 0 398645.12 165623.4 185840 -1 5059
5061 0 398750.4 165550.47 185760 -1 5060
5062 0 398843.28 165404.23 185560 -1 5061
5063 0 398961.53 165285.52 185440 -1 5062
5064 0 399038.38 165255.53 185400 -1 5063
5065 0 396199.88 165000.75 187120 -1 5018
5066 0 396536.16 164640.9 187120 -1 5065
5067 0 396691.8 164546.53 187120 -1 5066
5068 0 396749.94 164415.55 187080 -1 5067
5069 0 396819.88 164411.28 187040 -1 5068
5070 0 396866 164416.44 186960 -1 5069
5071 0 396858.75 164398.1 186880 -1 5070
5072 0 396815.25 164375.8 186800 -1 5071
5073 0 396880.78 164333 186680 -1 5072
5074 0 396945.97 164320.47 186560 -1 5073
5075 0 396985.12 164278.56 186520 -1 5074
5076 0 397129.94 164228.4 186440 -1 5075
5077 0 397190.38 164104.16 186360 -1 5076
5078 0 397143.44 164135.03 186280 -1 5077
5079 0 397273.88 164073.62 186240 -1 5078
5080 0 397361.94 164048.73 186200 -1 5079
5081 0 397421.8 164034.97 186120 -1 5080
5082 0 397468 164040.9 186080 -1 5081
5083 0 397483.75 164032.77 186000 -1 5082
5084 0 397377.5 163926.5 185920 -1 5083
5085 0 397271.38 163820.22 185840 -1 5084
5086 0 397041.44 163875.9 185800 -1 5085
5087 0 396713.22 163877.22 185720 -1 5086
5088 0 396637.75 163989.34 185640 -1 5087
5089 0 396524.4 163855.47 185560 -1 5088
5090 0 396521.8 163824.72 185520 -1 5089
5091 0 396461.9 163730.75 185440 -1 5090
5092 0 396338.94 163646.42 185320 -1 5091
5093 0 396251.53 163549.9 185320 -1 5092
5094 0 396131.06 163322.62 185200 -1 5093
5095 0 396073.44 163247.36 185120 -1 5094
5096 0 395963.53 163347.22 185040 -1 5095
5097 0 395924.34 163367.5 185000 -1 5096
5098 0 395880.28 163412.45 184920 -1 5097
5099 0 395886.75 163396.19 184840 -1 5098
5100 0 395899.16 163276.97 184760 -1 5099
5101 0 395880.47 163160.28 184680 -1 5100
5102 0 395878.88 163155.55 184600 -1 5101
5103 0 395763 163123.19 184520 -1 5102
5104 0 395746.66 163098.84 184480 -1 5103
5105 0 395714.4 163183.77 184360 -1 5104
5106 0 395686.56 163107.8 184200 -1 5105
5107 0 395630.8 163094.2 184040 -1 5106
5108 0 395571.5 163047.5 184000 -1 5107
5109 0 395511.72 163000.6 183960 -1 5108
5110 0 395452.78 162943.3 183880 -1 5109
5111 0 395122.06 162835 183760 -1 5110
5112 0 395125.47 162779.55 183720 -1 5111
5113 0 395095.94 162687.78 183680 -1 5112
5114 0 395091.4 162552.05 183600 -1 5113
5115 0 395137.8 162462.34 183520 -1 5114
5116 0 395194.72 162354.97 183440 -1 5115
5117 0 395314.47 162343.5 183320 -1 5116
5118 0 395379.12 162340.38 183240 -1 5117
5119 0 395434.34 162317.53 183120 -1 5118
5120 0 395396.5 162186.05 183040 -1 5119
5121 0 395356.75 162143.69 182960 -1 5120
5122 0 395407.56 162213.25 182840 -1 5121
5123 0 395404.84 162316.75 182760 -1 5122
5124 0 395269.78 162401.22 182680 -1 5123
5125 0 395242.25 162432.16 182640 -1 5124
5126 0 395231.44 163093.56 183760 -1 5111
5127 0 395227.9 163108.1 183720 -1 5126
5128 0 395067.06 163228.22 183640 -1 5127
5129 0 394868.16 163267.5 183600 -1 5128
5130 0 394869.8 163281.88 183520 -1 5129
5131 0 394779 163328.31 183400 -1 5130
5132 0 394775.2 163352.44 183360 -1 5131
5133 0 394780.3 163365.56 183280 -1 5132
5134 0 394696 163367.39 183240 -1 5133
5135 0 394534.47 163413.2 183160 -1 5134
5136 0 394602.03 163412.92 183120 -1 5135
5137 0 395260 163233 184000 -1 5108
5138 0 395082.84 163456.69 184000 -1 5137
5139 0 394870.84 163571.53 184000 -1 5138
5140 0 394864.62 163729.53 184160 -1 5139
5141 0 396247.8 164719.73 187280 -1 3732
5142 0 395815.2 164729.12 187280 -1 5141
5143 0 395705.6 164658.19 187280 -1 5142
5144 0 395633.72 164519.06 187280 -1 5143
5145 0 395488.5 164391.94 187280 -1 5144
5146 0 395442.7 164418.25 187320 -1 5145
5147 0 395404.62 164420.75 187360 -1 5146
5148 0 398542.25 163111.25 188760 -1 3720
5149 0 398567.2 163188.73 188840 -1 5148
5150 0 398625.78 163407.1 188880 -1 5149
5151 0 398638.25 163446.31 188920 -1 5150
5152 0 398625.97 163480.53 188960 -1 5151
5153 0 398626.47 163599.17 189040 -1 5152
5154 0 398641.47 163705.6 189080 -1 5153
5155 0 398660.8 163776.75 189120 -1 5154
5156 0 398734.78 163727.12 189200 -1 5155
5157 0 398799.12 163692.67 189240 -1 5156
5158 0 398793.6 163754.72 189360 -1 5157
5159 0 398814 163750.5 189400 -1 5158
5160 0 398833.5 163746.4 189440 -1 5159
5161 0 398986.16 163747.03 189520 -1 5160
5162 0 398986.78 163801.22 189600 -1 5161
5163 0 399013.5 163805.5 189640 -1 5162
5164 0 399040.5 163810.06 189680 -1 5163
5165 0 398972.1 163826.08 189800 -1 5164
5166 0 398940.5 163792.67 189880 -1 5165
5167 0 398924.2 163802.55 189960 -1 5166
5168 0 398661.2 163873.64 190040 -1 5167
5169 0 398675.75 163882.12 190080 -1 5168
5170 0 398347.88 164044.17 190160 -1 5169
5171 0 397964.06 164524.28 190160 -1 5170
5172 0 397916.34 164554.4 190200 -1 5171
5173 0 397860.4 164579.33 190240 -1 5172
5174 0 397715.88 164658.08 190280 -1 5173
5175 0 397668 164642.34 190320 -1 5174
5176 0 397628.25 164650 190360 -1 5175
5177 0 397646.84 164653.77 190400 -1 5176
5178 0 397605.5 164716.83 190440 -1 5177
5179 0 397486.3 164769.44 190480 -1 5178
5180 0 397140.28 164825.3 190520 -1 5179
5181 0 397116.3 164881.56 190560 -1 5180
5182 0 397082.7 164882.47 190600 -1 5181
5183 0 397058.53 164913 190680 -1 5182
5184 0 397124.75 164917.03 190720 -1 5183
5185 0 398483.78 163746.2 190320 -1 5170
5186 0 398503.9 163734.75 190400 -1 5185
5187 0 398111.53 163798.44 190400 -1 5186
5188 0 398053.75 163861.25 190440 -1 5187
5189 0 398056.12 163870.08 190480 -1 5188
5190 0 398068.16 163897.27 190520 -1 5189
5191 0 398116.03 163906.16 190560 -1 5190
5192 0 398154.66 163967.48 190640 -1 5191
5193 0 398149.62 164015.88 190680 -1 5192
5194 0 398159.9 163996.47 190720 -1 5193
5195 0 398178.16 163997.55 190760 -1 5194
5196 0 398208.1 164041.1 190840 -1 5195
5197 0 398216.34 164042.88 190880 -1 5196
5198 0 398198.97 164064.83 190920 -1 5197
5199 0 398166.8 164059.48 190960 -1 5198
5200 0 398079.5 164097.22 191080 -1 5199
5201 0 398049.06 164081.42 191120 -1 5200
5202 0 398000.88 164084.27 191160 -1 5201
5203 0 397984.88 164069.62 191200 -1 5202
5204 0 397994.75 164035.84 191240 -1 5203
5205 0 397928.97 164033.89 191280 -1 5204
5206 0 397911.94 164018.83 191320 -1 5205
5207 0 397798.97 164080.75 191360 -1 5206
5208 0 397741.88 164128.31 191320 -1 5206
5209 0 397580.25 164128.75 191320 -1 5208
5210 0 397448.12 164128.81 191400 -1 5209
5211 0 397372.2 164072.25 191520 -1 5210
5212 0 397385 163945.34 191640 -1 5211
5213 0 397462.8 163742.73 191760 -1 5212
5214 0 397462 163617.2 191800 -1 5213
5215 0 397512.75 163583.56 191840 -1 5214
5216 0 397497.12 163548.44 191880 -1 5215
5217 0 397569.72 163576.73 191920 -1 5216
5218 0 397749.34 163654.67 191960 -1 5217
5219 0 398004.47 163582.62 192040 -1 5218
5220 0 398511.03 163705.56 190440 -1 5186
5221 0 398645.66 163832.61 190480 -1 5220
5222 0 398693.12 163842.2 190520 -1 5221
5223 0 398787.8 163885.34 190560 -1 5222
5224 0 398888.97 163905.3 190640 -1 5223
5225 0 398893.7 163906.77 190680 -1 5224
5226 0 398927.7 163890.64 190760 -1 5225
5227 0 398908.1 163875.3 190800 -1 5226
5228 0 398895.3 163851.98 190880 -1 5227
5229 0 398824.97 163839.33 190960 -1 5228
5230 0 398850.25 163859.31 191040 -1 5229
5231 0 398860.28 163779.25 191160 -1 5230
5232 0 398865.47 163760.3 191200 -1 5231
5233 0 398858.9 163750.19 191240 -1 5232
5234 0 398801.4 163671.28 191280 -1 5233
5235 0 398765.88 163627.5 191360 -1 5234
5236 0 398677.16 163598.19 191440 -1 5235
5237 0 398642.53 163602.38 191520 -1 5236
5238 0 398589.6 163637.1 191600 -1 5237
5239 0 398573.9 163705.88 191680 -1 5238
5240 0 398555.75 163754.11 191760 -1 5239
5241 0 398534.94 163748.89 191840 -1 5240
5242 0 398522.97 163784.12 191920 -1 5241
5243 0 398506.03 163781.58 192000 -1 5242
5244 0 398487.5 163826 192120 -1 5243
5245 0 398489.38 163839.48 192200 -1 5244
5246 0 398442.72 163882.08 192320 -1 5245
5247 0 398441 163946.34 192440 -1 5246
5248 0 398406 164019.58 192560 -1 5247
5249 0 398349.7 164043.42 192680 -1 5248
5250 0 398275.53 164032.3 192720 -1 5249
5251 0 398210.34 164011.86 192760 -1 5250
5252 0 398187.6 164020.78 192800 -1 5251
5253 0 398146.3 163999.25 192840 -1 5252
5254 0 398078.97 163991.12 192880 -1 5253
5255 0 398035.22 164021.67 192920 -1 5254
5256 0 397975.25 164063.17 192960 -1 5255
5257 0 397885.34 164115.66 193000 -1 5256
5258 0 397798.9 164137.64 193040 -1 5257
5259 0 397775.3 164194.72 193120 -1 5258
5260 0 397716.22 164203.83 193160 -1 5259
5261 0 397717.34 164197.31 193200 -1 5260
5262 0 397710.28 164155.28 193240 -1 5261
5263 0 397709.84 164106.64 193280 -1 5262
5264 0 397695.1 164087.36 193320 -1 5263
5265 0 397670.03 164084.64 193360 -1 5264
5266 0 397639.8 164079.14 193400 -1 5265
5267 0 397599.56 164102.2 193480 -1 5266
5268 0 397534.56 164132.75 193560 -1 5267
5269 0 397357.34 164070 193640 -1 5268
5270 0 397110.22 164124.56 193720 -1 5269
5271 0 397032.6 164101.55 193760 -1 5270
5272 0 396997.7 164134.23 193800 -1 5271
5273 0 396912.94 164094.3 193840 -1 5272
5274 0 396735.94 164040.23 193880 -1 5273
5275 0 396641.78 164053.55 193920 -1 5274
5276 0 396589.28 164012.7 193960 -1 5275
5277 0 396581.56 164012.98 194000 -1 5276
5278 0 396527.2 164060.89 194040 -1 5277
5279 0 396523.4 164062.52 194080 -1 5278
5280 0 396463.03 164126.28 194120 -1 5279
5281 0 396446.7 164101.25 194160 -1 5280
5282 0 396469.34 164124.36 194200 -1 5281
5283 0 396388.66 164077.52 194280 -1 5282
5284 0 396350.78 164099.55 194320 -1 5283
5285 0 396333.44 164100.77 194360 -1 5284
5286 0 396245.16 164076.53 194400 -1 5285
5287 0 396164.4 164117 194440 -1 5286
5288 0 396134.84 164189.81 194480 -1 5287
5289 0 396120.03 164216.64 194520 -1 5288
5290 0 396134.62 164255.12 194560 -1 5289
5291 0 398456.56 164092.5 192720 -1 5249
5292 0 398467.16 164088.73 192760 -1 5291
5293 0 398496.7 164101.4 192800 -1 5292
5294 0 398573.25 164115.06 192840 -1 5293
5295 0 398613.22 164106.28 192880 -1 5294
5296 0 398639.03 164099.48 192920 -1 5295
5297 0 398664.8 164110.64 192960 -1 5296
5298 0 398705.84 164125.02 193000 -1 5297
5299 0 398754.16 164153.05 193040 -1 5298
5300 0 398861.88 164218.69 193080 -1 5299
5301 0 398869.8 164258.58 193120 -1 5300
5302 0 398858.94 164257.47 193160 -1 5301
5303 0 398534.06 163462.61 190440 -1 5220
5304 0 398483.72 163434.52 190480 -1 5303
5305 0 398436.1 163384.27 190520 -1 5304
5306 0 398421.97 163367.38 190560 -1 5305
5307 0 398365.47 163332.23 190640 -1 5306
5308 0 398393.44 163291.14 190720 -1 5307
5309 0 398394.38 163209.25 190800 -1 5308
5310 0 398436.25 163192.64 190880 -1 5309
5311 0 398384.22 163136.23 190920 -1 5310
5312 0 398293.28 163079.97 191000 -1 5311
5313 0 398276.38 163089.66 191040 -1 5312
5314 0 398191.44 163113.2 191080 -1 5313
5315 0 398133.16 163118.5 191120 -1 5314
5316 0 398036.38 163126.34 191200 -1 5315
5317 0 398029.5 163147.92 191240 -1 5316
5318 0 397871.2 163141.44 191280 -1 5317
5319 0 397722.9 163119.81 191320 -1 5318
5320 0 397747.22 163143.89 191360 -1 5319
5321 0 397655 163084 191240 -1 5318
5322 0 398905 164306 189680 -1 5164
5323 0 398993 164406 189640 -1 5322
5324 0 398883 164416 189520 -1 5323
5325 0 398860.56 164410.83 189480 -1 5324
5326 0 399581 164110 189640 -1 5163
5327 0 399977 164098 189600 -1 5326
5328 0 400029 164142 189520 -1 5327
5329 0 400107.6 164244.89 189480 -1 5328
5330 0 400523.8 161905.12 189040 -1 3713
5331 0 400586.34 161868.61 189000 -1 5330
5332 0 400704.56 161813.36 188920 -1 5331
5333 0 400828.84 161854.61 188840 -1 5332
5334 0 400846.6 161875.53 188760 -1 5333
5335 0 401002.16 161777.1 188680 -1 5334
5336 0 400997.3 161695.45 188640 -1 5335
5337 0 401023.06 161674.58 188560 -1 5336
5338 0 401030.94 161660.1 188480 -1 5337
5339 0 401017.28 161624.89 188440 -1 5338
5340 0 400911.22 162007.14 188680 -1 5335
5341 0 400891.25 162078.78 188600 -1 5340
5342 0 400892.34 162076.75 188520 -1 5341
5343 0 400877.38 162056.89 188440 -1 5342
5344 0 404380.4 158761.95 189720 -1 3441
5345 0 405077.8 158617.02 189720 -1 5344
5346 0 405084.22 158629.84 189800 -1 5345
5347 0 405079.34 158610.67 189880 -1 5346
5348 0 405076.62 158601.27 189920 -1 5347
5349 0 405160.16 158624.05 189960 -1 5348
5350 0 405181.84 158665.03 190000 -1 5349
5351 0 405209.6 158671.06 190040 -1 5350
5352 0 405257.88 158665.88 190120 -1 5351
5353 0 405320.5 158665.06 190200 -1 5352
5354 0 405362.75 158727.14 190280 -1 5353
5355 0 405410.7 158741.77 190320 -1 5354
5356 0 405697.03 158847.84 190360 -1 5355
5357 0 405966.38 158949.5 190400 -1 5356
5358 0 406190.78 159047.67 190480 -1 5357
5359 0 406296.44 159173.34 190560 -1 5358
5360 0 406415.06 159732.45 190680 -1 5359
5361 0 406447.1 159998.03 190640 -1 5360
5362 0 406389.84 160223.48 190520 -1 5361
5363 0 406320.22 160332.7 190360 -1 5362
5364 0 406232.4 160519.44 190320 -1 5363
5365 0 406002.3 160631.11 190400 -1 5364
5366 0 405964.06 160695.52 190520 -1 5365
5367 0 405925.44 160698.12 190640 -1 5366
5368 0 405803.25 160661.4 190680 -1 5367
5369 0 405738.47 160652.89 190760 -1 5368
5370 0 405682.7 160668.97 190800 -1 5369
5371 0 405572.78 160688.47 190880 -1 5370
5372 0 405481.25 160740.72 190960 -1 5371
5373 0 405432.5 160764.95 191040 -1 5372
5374 0 405385.25 160792.39 191120 -1 5373
5375 0 405385.25 160792.39 191200 -1 5374
5376 0 405353.7 160820.69 191240 -1 5375
5377 0 405332.9 160795.08 191280 -1 5376
5378 0 405297.44 160860.64 191320 -1 5377
5379 0 405205.9 160876.47 191400 -1 5378
5380 0 405142 160825.5 191560 -1 5379
5381 0 405100 160830.6 191640 -1 5380
5382 0 406071.16 160713.34 190680 -1 5367
5383 0 406098.34 160784.5 190760 -1 5382
5384 0 406150.1 160811.27 190800 -1 5383
5385 0 406149.12 160811.27 190880 -1 5384
5386 0 406135.03 160854.31 190960 -1 5385
5387 0 406061.97 160905.6 191040 -1 5386
5388 0 406013.3 161003.1 191120 -1 5387
5389 0 406274.72 160491.86 190280 -1 5364
5390 0 406342.88 160399.6 190200 -1 5389
5391 0 406474.62 160362.23 190040 -1 5390
5392 0 406587.72 160286.22 190000 -1 5391
5393 0 406660.62 160237.53 189960 -1 5392
5394 0 406782.53 160260.44 189840 -1 5393
5395 0 406818.72 160278.38 189800 -1 5394
5396 0 407031.3 160203.19 189760 -1 5395
5397 0 407188.84 160081.06 189760 -1 5396
5398 0 407245.3 160034.47 189680 -1 5397
5399 0 407223.6 160068.78 189600 -1 5398
5400 0 407098.72 160123.2 189520 -1 5399
5401 0 407102.62 160096.4 189480 -1 5400
5402 0 406382.44 159466.58 190720 -1 5360
5403 0 406411.25 159392.9 190920 -1 5402
5404 0 406502 159379 190960 -1 5403
5405 0 406593.4 159365.28 191000 -1 5404
5406 0 406362.2 159266.36 191040 -1 5405
5407 0 406321.56 159248.67 191200 -1 5406
5408 0 406122.66 159155.23 191360 -1 5407
5409 0 406064.7 159168.44 191440 -1 5408
5410 0 406064.2 159192 191520 -1 5409
5411 0 406063.47 159227.67 191640 -1 5410
5412 0 406088.34 159253.33 191680 -1 5411
5413 0 406138.66 159303.83 191760 -1 5412
5414 0 406113.25 159339.44 191800 -1 5413
5415 0 405752.34 159235.61 191840 -1 5414
5416 0 405529.03 159260.17 191880 -1 5415
5417 0 405483.44 159324.22 191920 -1 5416
5418 0 405470.94 159353.4 191960 -1 5417
5419 0 405668.88 159268.36 191520 -1 5410
5420 0 405394.25 159397.27 191520 -1 5419
5421 0 405326.8 159445.78 191560 -1 5420
5422 0 405184.84 159500.78 191560 -1 5421
5423 0 404929.03 159721.66 191680 -1 5422
5424 0 404849.75 159724.44 191800 -1 5423
5425 0 404900.03 159727.53 191880 -1 5424
5426 0 405026.78 159600.16 191920 -1 5425
5427 0 404996.62 159633.34 191960 -1 5426
5428 0 405002.2 159753.08 192040 -1 5427
5429 0 405121.38 159751.7 192120 -1 5428
5430 0 405194.72 159722.53 192200 -1 5429
5431 0 405159.84 159766.53 192240 -1 5430
5432 0 406324.62 158962.72 191200 -1 5407
5433 0 406227.03 158918.25 191200 -1 5432
5434 0 406104.8 158853.95 191160 -1 5433
5435 0 406175.62 158892.66 191120 -1 5434
5436 0 406282.78 158872.55 191040 -1 5435
5437 0 406321.53 158840.88 191000 -1 5436
5438 0 406686.2 159354.19 191040 -1 5405
5439 0 406991.44 159341.98 191120 -1 5438
5440 0 407400.75 159360.19 191160 -1 5439
5441 0 407600.84 159536.28 191160 -1 5440
5442 0 407936.7 159689.9 191240 -1 5441
5443 0 408131.8 159759.05 191120 -1 5442
5444 0 408660.4 159627.69 190960 -1 5443
5445 0 408821.8 159574.56 190840 -1 5444
5446 0 408878.5 159569.22 190760 -1 5445
5447 0 408894.6 159580.28 190760 -1 5446
5448 0 408915.2 159595.16 190720 -1 5447
5449 0 408897.66 159691.56 190720 -1 5448
5450 0 408875 159701.33 190640 -1 5449
5451 0 408789.97 159692.34 190480 -1 5450
5452 0 408788.7 159711.39 190360 -1 5451
5453 0 408817 159736 190280 -1 5452
5454 0 408869.16 159751 190200 -1 5453
5455 0 408940.2 159827.34 190120 -1 5454
5456 0 408957.2 159850 190040 -1 5455
5457 0 407455.25 159350.3 191120 -1 5440
5458 0 407522.97 159296.48 191080 -1 5457
5459 0 407652.25 159253.53 191040 -1 5458
5460 0 407722.7 159198.38 190960 -1 5459
5461 0 406990.3 159364.5 190960 -1 5404
5462 0 407079.47 159405.25 190960 -1 5461
5463 0 407101.8 159391.5 190920 -1 5462
5464 0 407130.94 159357 190880 -1 5463
5465 0 407179.12 159336.1 190800 -1 5464
5466 0 407194.2 159303.62 190760 -1 5465
5467 0 406424.72 159819.14 190760 -1 5360
5468 0 406441.6 159959.62 190880 -1 5467
5469 0 406371.6 160038.53 191000 -1 5468
5470 0 406268.88 160153.47 191120 -1 5469
5471 0 406085.34 160233.5 191200 -1 5470
5472 0 406071 160286.16 191240 -1 5471
5473 0 406059.56 160251.66 191280 -1 5472
5474 0 406275.34 160453.67 191280 -1 5473
5475 0 406288.16 160503.22 191320 -1 5474
5476 0 406281.3 160477.5 191360 -1 5475
5477 0 406344.88 160482.08 191400 -1 5476
5478 0 406394.06 160525.45 191440 -1 5477
5479 0 406394 160496.94 191480 -1 5478
5480 0 406406.88 160510.81 191560 -1 5479
5481 0 406406.88 160523.56 191600 -1 5480
5482 0 406380.62 160559.69 191680 -1 5481
5483 0 406379.6 160580.73 191760 -1 5482
5484 0 405997.84 160000.6 191280 -1 5473
5485 0 405982.12 160016.03 191320 -1 5484
5486 0 405916.84 159976.72 191360 -1 5485
5487 0 405905.62 159980.55 191400 -1 5486
5488 0 405830 160031.38 191440 -1 5487
5489 0 405752.94 160079.89 191480 -1 5488
5490 0 405759.3 160105.64 191520 -1 5489
5491 0 405709.75 160142.06 191560 -1 5490
5492 0 405493.78 160126.94 191600 -1 5491
5493 0 405412.6 160135.39 191640 -1 5492
5494 0 405460.7 160148.81 191680 -1 5493
5495 0 404836.7 158846.73 189880 -1 5347
5496 0 404806.8 158907.06 189920 -1 5495
5497 0 404816.1 159016.94 189960 -1 5496
5498 0 404838.22 159047.47 190000 -1 5497
5499 0 404867.16 159264.6 190080 -1 5498
5500 0 404878.03 159335.06 190120 -1 5499
5501 0 406028.88 154898.72 189240 -1 3368
5502 0 405940.53 154827.45 189280 -1 5501
5503 0 405877.3 154766.62 189320 -1 5502
5504 0 405815.25 154702.4 189360 -1 5503
5505 0 405758.28 154637.98 189480 -1 5504
5506 0 405712.16 154604.67 189600 -1 5505
5507 0 405718.38 154590.92 189640 -1 5506
5508 0 405704.66 154569.73 189680 -1 5507
5509 0 405633.6 154548.38 189720 -1 5508
5510 0 405676.25 154562 189760 -1 5509
5511 0 405677.25 154648.62 189800 -1 5510
5512 0 405668.4 154714.31 189840 -1 5511
5513 0 405648.03 154720.48 189880 -1 5512
5514 0 405633.16 154734.81 189920 -1 5513
5515 0 405599.47 154757.23 189960 -1 5514
5516 0 405557.97 154734.92 190000 -1 5515
5517 0 405448.28 154640 189760 -1 5509
5518 0 405393.4 154742.8 189800 -1 5517
5519 0 405335.44 154779.3 189840 -1 5518
5520 0 406919.22 156270.56 189520 -1 3368
5521 0 407104.6 156322.55 189600 -1 5520
5522 0 407463.75 155826.72 189640 -1 5521
5523 0 407656.66 155593.17 189600 -1 5522
5524 0 407662.28 155569.94 189560 -1 5523
5525 0 407702.97 155506.03 189480 -1 5524
5526 0 407838.4 155433.86 189440 -1 5525
5527 0 407966.28 155386.33 189400 -1 5526
5528 0 408039.62 155338.27 189360 -1 5527
5529 0 408103.66 155274.55 189320 -1 5528
5530 0 408103.44 155266.98 189280 -1 5529
5531 0 406947.56 156357.84 189680 -1 5521
5532 0 406839.25 156296.11 189760 -1 5531
5533 0 406888.5 156136.64 189880 -1 5532
5534 0 406881.8 156143.2 189960 -1 5533
5535 0 406409.72 155610.47 188720 -1 3276
5536 0 406377.1 155514.7 188640 -1 5535
5537 0 406369.7 155465.55 188600 -1 5536
5538 0 406354.6 155480.56 188520 -1 5537
5539 0 406425.1 155592.33 188480 -1 5538
5540 0 406449.4 155562.31 188440 -1 5539
5541 0 406450 155594.58 188400 -1 5540
5542 0 406425.06 155634.1 188360 -1 5541
5543 0 406434.7 155626.45 188320 -1 5542
5544 0 406409.28 155618.17 188280 -1 5543
5545 0 406392.97 155602.48 188240 -1 5544
5546 0 406409.4 155569.84 188200 -1 5545
5547 0 406408.22 155586.08 188160 -1 5546
5548 0 406402.28 155577.94 188120 -1 5547
5549 0 406409.56 155578.25 188080 -1 5548
5550 0 406417.9 155538.3 188040 -1 5549
5551 0 406435.28 155521.88 188000 -1 5550
5552 0 406473.94 155442.8 187960 -1 5551
5553 0 406482.25 155411.06 187920 -1 5552
5554 0 406497.66 155354.77 187880 -1 5553
5555 0 406473.9 155322.06 187840 -1 5554
5556 0 406490.44 155306.92 187800 -1 5555
5557 0 406465.56 155306.14 187760 -1 5556
5558 0 406436.06 155258.17 187720 -1 5557
5559 0 406349.44 155222.83 187680 -1 5558
5560 0 406318.16 155204.52 187640 -1 5559
5561 0 406288.4 155197.64 187600 -1 5560
5562 0 406259.22 155188.78 187560 -1 5561
5563 0 406237.34 155146.16 187520 -1 5562
5564 0 406220.53 155128.34 187480 -1 5563
5565 0 406178.2 154965.38 187440 -1 5564
5566 0 406204.03 154888.6 187400 -1 5565
5567 0 406541.3 154751.27 187360 -1 5566
5568 0 406511.72 154763.42 187320 -1 5567
5569 0 406516.9 154798.67 187280 -1 5568
5570 0 406507.2 154810.73 187240 -1 5569
5571 0 406054.25 154865.22 187440 -1 5565
5572 0 406011.7 154815.4 187480 -1 5571
5573 0 406042.97 154783.69 187520 -1 5572
5574 0 406060.97 154692.58 187600 -1 5573
5575 0 406079.12 154740.69 187680 -1 5574
5576 0 406083.94 154810.67 187760 -1 5575
5577 0 406055.34 154826.33 187840 -1 5576
5578 0 406041.06 154834 187880 -1 5577
5579 0 405977.44 154895.38 187960 -1 5578
5580 0 405853.25 155003.5 188040 -1 5579
5581 0 405742.47 155024.77 188120 -1 5580
5582 0 405640.97 155058 188200 -1 5581
5583 0 405503.16 155122.31 188240 -1 5582
5584 0 405447.5 155140.9 188280 -1 5583
5585 0 405427.06 155155.9 188320 -1 5584
5586 0 405398.4 155169.1 188360 -1 5585
5587 0 405336.97 155173.75 188400 -1 5586
5588 0 405237.6 155212.8 188440 -1 5587
5589 0 405139.06 155251.38 188480 -1 5588
5590 0 404960.56 155364.06 188480 -1 5589
5591 0 404847.88 155499.84 188480 -1 5590
5592 0 404763.7 155549.12 188480 -1 5591
5593 0 404637.88 155648.53 188480 -1 5592
5594 0 404632.8 155675.66 188400 -1 5593
5595 0 404615.97 155776.8 188320 -1 5594
5596 0 404675.62 155864.94 188200 -1 5595
5597 0 404770.88 155925.3 188080 -1 5596
5598 0 404871.66 155989.17 187960 -1 5597
5599 0 404906.2 156001.62 187920 -1 5598
5600 0 408483.1 154442.8 187720 -1 3264
5601 0 408500.16 154515.48 187800 -1 5600
5602 0 408489.88 154560.84 187840 -1 5601
5603 0 408512.3 154551.16 187920 -1 5602
5604 0 408199.2 153817.81 187560 -1 3262
5605 0 408191.22 153657.55 187480 -1 5604
5606 0 407423.03 152409.47 187480 -1 5605
5607 0 407143.03 152217.56 187480 -1 5606
5608 0 407126.78 151937.36 187440 -1 5607
5609 0 407094.06 151953.33 187400 -1 5608
5610 0 407085.6 151929.88 187360 -1 5609
5611 0 407078.47 151914 187320 -1 5610
5612 0 407070.2 151897.78 187280 -1 5611
5613 0 407058.28 151890.1 187240 -1 5612
5614 0 407025.78 151881.77 187200 -1 5613
5615 0 407019.28 151889.53 187160 -1 5614
5616 0 406992.28 151873.45 187120 -1 5615
5617 0 406978.8 151866.53 187080 -1 5616
5618 0 406947.03 151834.55 187040 -1 5617
5619 0 406938.72 151829.7 187000 -1 5618
5620 0 406915.06 151810.48 186960 -1 5619
5621 0 406923.03 151793.64 186920 -1 5620
5622 0 406898.66 151802 186880 -1 5621
5623 0 406915.06 151795.3 186840 -1 5622
5624 0 406945.72 151770.34 186800 -1 5623
5625 0 406969.8 151771.78 186760 -1 5624
5626 0 406977.88 151761.36 186720 -1 5625
5627 0 407188.8 152269.55 187520 -1 5607
5628 0 407155.34 152270.31 187640 -1 5627
5629 0 408245.9 153733.3 187360 -1 5605
5630 0 408302.25 153808.95 187240 -1 5629
5631 0 408125.22 154169 187200 -1 5630
5632 0 407941.34 154281.5 187120 -1 5631
5633 0 407999.66 154241.03 187040 -1 5632
5634 0 408015.9 154369.64 186840 -1 5633
5635 0 407958.53 154458.56 186800 -1 5634
5636 0 407969.84 154498.97 186760 -1 5635
5637 0 407969.88 154626.16 186720 -1 5636
5638 0 407987.4 154673.62 186680 -1 5637
5639 0 407995.47 154681.17 186640 -1 5638
5640 0 408016.9 154720.83 186600 -1 5639
5641 0 408066.56 154729.86 186560 -1 5640
5642 0 408091.9 154745.83 186520 -1 5641
5643 0 408139.47 154724.7 186480 -1 5642
5644 0 408139.47 154714.02 186440 -1 5643
5645 0 408154.22 154723.48 186400 -1 5644
5646 0 408155.47 154737.69 186360 -1 5645
5647 0 408132.3 154745.08 186320 -1 5646
5648 0 408215.16 153145.75 187080 -1 5630
5649 0 408231.97 153151.16 187000 -1 5648
5650 0 408246.88 153186.33 186960 -1 5649
5651 0 408279.47 153168.7 186920 -1 5650
5652 0 408295.06 153169.33 186880 -1 5651
5653 0 408339.78 153153.8 186840 -1 5652
5654 0 408369.84 153179.42 186760 -1 5653
5655 0 408385.9 153073.73 186720 -1 5654
5656 0 407710.1 154625.44 187240 -1 5630
5657 0 407421.62 154697.03 187200 -1 5656
5658 0 407326.56 154769.62 187160 -1 5657
5659 0 407249.78 154809.44 187120 -1 5658
5660 0 407116 154888.83 187040 -1 5659
5661 0 407020 154936.86 187000 -1 5660
5662 0 406675 155106.44 186960 -1 5661
5663 0 406667.2 155144.56 186920 -1 5662
5664 0 406643.6 155202.03 186880 -1 5663
5665 0 406627.8 155234.52 186840 -1 5664
5666 0 406570.25 155306.84 186800 -1 5665
5667 0 406354.1 155658.73 186760 -1 5666
5668 0 406178 155793.31 186720 -1 5667
5669 0 405562 155929.52 186720 -1 5668
5670 0 405539 155978.48 186680 -1 5669
5671 0 405363 156194.22 186640 -1 5670
5672 0 405226.06 156208.98 186600 -1 5671
5673 0 405155.34 156249.95 186560 -1 5672
5674 0 405083.72 156274.67 186520 -1 5673
5675 0 404947.84 156412.1 186480 -1 5674
5676 0 404979.38 156377.61 186440 -1 5675
5677 0 404938.94 156435.61 186400 -1 5676
5678 0 404907.22 156418.22 186360 -1 5677
5679 0 404930.7 156473.16 186320 -1 5678
5680 0 404916.6 156489.67 186280 -1 5679
5681 0 404889.34 156507.25 186240 -1 5680
5682 0 404899.12 156443.47 186200 -1 5681
5683 0 404891.62 156411.56 186160 -1 5682
5684 0 404860.72 156353.23 186120 -1 5683
5685 0 404852.03 156359.92 186080 -1 5684
5686 0 404865.4 156303.5 186000 -1 5685
5687 0 404793.4 156260.02 185920 -1 5686
5688 0 404780.03 156284.02 185880 -1 5687
5689 0 404794.12 156274.78 185840 -1 5688
5690 0 404804.22 156265.53 185800 -1 5689
5691 0 404819 156242.89 185760 -1 5690
5692 0 404843.84 156227.48 185680 -1 5691
5693 0 404863.16 156243.23 185640 -1 5692
5694 0 404866.9 156178.73 185600 -1 5693
5695 0 406635.8 155386.1 186720 -1 5666
5696 0 406800 155386.69 186680 -1 5695
5697 0 407073.03 155389.2 186600 -1 5696
5698 0 407129.97 155340.27 186600 -1 5697
5699 0 408626.25 154232.67 187560 -1 5604
5700 0 408904.4 154355.6 187560 -1 5699
5701 0 408985.3 154367.47 187520 -1 5700
5702 0 409152.22 154434.42 187440 -1 5701
5703 0 409371.88 154342.9 187440 -1 5702
5704 0 409401.75 154301.2 187400 -1 5703
5705 0 409484.88 154296.81 187360 -1 5704
5706 0 409731.44 154326.19 187360 -1 5705
5707 0 409906.25 154319.9 187320 -1 5706
5708 0 410157.88 154280.1 187320 -1 5707
5709 0 410245.22 154335.72 187320 -1 5708
5710 0 410355.2 154399.34 187320 -1 5709
5711 0 410482.56 154413 187280 -1 5710
5712 0 410551.97 154439.72 187240 -1 5711
5713 0 410551.97 154456.48 187160 -1 5712
5714 0 410558.62 154549.3 187120 -1 5713
5715 0 410616.78 154767.06 187040 -1 5714
5716 0 410689.3 154825.1 187000 -1 5715
5717 0 410205.66 154071.31 187320 -1 5708
5718 0 410286.34 154039.16 187280 -1 5717
5719 0 410459.7 153993.69 187240 -1 5718
5720 0 410647.62 153954.9 187160 -1 5719
5721 0 410674.34 153931.5 187120 -1 5720
5722 0 410804.25 153895.44 187080 -1 5721
5723 0 410888.2 153809.28 187000 -1 5722
5724 0 411007.66 153732.84 186960 -1 5723
5725 0 411069.88 153700.78 186880 -1 5724
5726 0 411218.78 153661.06 186720 -1 5725
5727 0 411311.56 153594.1 186640 -1 5726
5728 0 411352.56 153562.88 186600 -1 5727
5729 0 409275.3 154646.4 187440 -1 5702
5730 0 409394.72 154746.84 187440 -1 5729
5731 0 409433.78 154776.22 187400 -1 5730
5732 0 409447 154852.3 187360 -1 5731
5733 0 409516.03 154978.66 187360 -1 5732
5734 0 409686.88 155037.97 187360 -1 5733
5735 0 409783.03 155110.6 187360 -1 5734
5736 0 409931.38 155178.98 187360 -1 5735
5737 0 409980.94 155236.16 187360 -1 5736
5738 0 410030.94 155266.78 187280 -1 5737
5739 0 410215.84 155304.6 187240 -1 5738
5740 0 410289.8 155381.06 187160 -1 5739
5741 0 410311.5 155521.56 187040 -1 5740
5742 0 410363.78 155599.9 186920 -1 5741
5743 0 410410.12 155619.31 186880 -1 5742
5744 0 409521 154977 187320 -1 5733
5745 0 409503 154977.47 187280 -1 5744
5746 0 409455.34 154997.69 187200 -1 5745
5747 0 409404.62 155032.62 187120 -1 5746
5748 0 409400.34 155033.1 187080 -1 5747
5749 0 409398.9 155034.03 187040 -1 5748
5750 0 409289.25 155149.81 187280 -1 5745
5751 0 409264 155170.67 187320 -1 5750
5752 0 409213.97 155212.47 187400 -1 5751
5753 0 409184.9 155302.1 187520 -1 5752
5754 0 409193 155284.72 187600 -1 5753
5755 0 409450 154759.45 187480 -1 5730
5756 0 409491.38 154788.9 187520 -1 5755
5757 0 409397.7 154816.03 187600 -1 5756
5758 0 409420.2 154883.84 187720 -1 5757
5759 0 409397.6 154883.1 187760 -1 5758
5760 0 408774.16 151836.47 187600 -1 3260
5761 0 408797.38 151652.02 187640 -1 5760
5762 0 409056 151515.66 187680 -1 5761
5763 0 409141.4 151475.86 187640 -1 5762
5764 0 409158.06 151460.38 187600 -1 5763
5765 0 409247.12 151427.39 187560 -1 5764
5766 0 409270.9 151387.34 187520 -1 5765
5767 0 409390.94 151171.27 187520 -1 5766
5768 0 409550.97 151107.2 187520 -1 5767
5769 0 409583.06 151083 187480 -1 5768
5770 0 409590.9 151074.89 187440 -1 5769
5771 0 409637.94 151098.6 187400 -1 5770
5772 0 409673.22 151075.34 187360 -1 5771
5773 0 409849.4 151036.1 187320 -1 5772
5774 0 409841.6 151044.81 187280 -1 5773
5775 0 409786.3 151003.45 187240 -1 5774
5776 0 409768.84 151003.83 187200 -1 5775
5777 0 409961.6 151001.88 187320 -1 5773
5778 0 409970.78 150963.6 187360 -1 5777
5779 0 410101.28 150790.88 187400 -1 5778
5780 0 410195.5 150640.36 187400 -1 5779
5781 0 410359.88 150597.28 187440 -1 5780
5782 0 410504.78 150577.61 187440 -1 5781
5783 0 410408.22 150612.4 187520 -1 5782
5784 0 409287.06 151307.1 187480 -1 5766
5785 0 408015.1 151821.78 187680 -1 3260
5786 0 408057.44 151813.66 187880 -1 5785
5787 0 408026.8 151857.45 188000 -1 5786
5788 0 407914.66 151785.89 188160 -1 5787
5789 0 408034.88 151714.72 188320 -1 5788
5790 0 407928.5 151534.48 187520 -1 3259
5791 0 408061.75 151978.95 187520 -1 5790
5792 0 408062 151969.5 187480 -1 5791
5793 0 408061.75 151959.89 187440 -1 5792
5794 0 408034.9 151889.75 187400 -1 5793
5795 0 407988.84 151843.9 187320 -1 5794
5796 0 407907.94 151830.08 187280 -1 5795
5797 0 407910.28 151841.33 187240 -1 5796
5798 0 409490.2 149074.5 185880 -1 3240
5799 0 409493.88 149316.94 185880 -1 5798
5800 0 409642.38 149531.28 185880 -1 5799
5801 0 409718.06 149549 185840 -1 5800
5802 0 411572.47 143927.55 185040 -1 3224
5803 0 411596 143988.45 185160 -1 5802
5804 0 411570.34 144365.16 185400 -1 5803
5805 0 411492.78 144533.64 185480 -1 5804
5806 0 410959.72 144533.7 185480 -1 5805
5807 0 410842.7 144612.05 185560 -1 5806
5808 0 410773 144708.7 185640 -1 5807
5809 0 410616.66 144806.81 185680 -1 5808
5810 0 410549.72 144862.89 185720 -1 5809
5811 0 410499.75 144858.45 185760 -1 5810
5812 0 410485.25 144998.19 185840 -1 5811
5813 0 410470.75 145048.62 185920 -1 5812
5814 0 410407.72 145130.53 186000 -1 5813
5815 0 410354.53 145195.19 186080 -1 5814
5816 0 410289.62 145254.88 186120 -1 5815
5817 0 410274.47 145290.75 186160 -1 5816
5818 0 410233.53 145324.92 186200 -1 5817
5819 0 410192.88 145331.05 186240 -1 5818
5820 0 410137.78 145366.5 186280 -1 5819
5821 0 410080.47 145373.6 186320 -1 5820
5822 0 410054.56 145393.61 186360 -1 5821
5823 0 410004.9 145408.22 186400 -1 5822
5824 0 409947.28 145429.67 186440 -1 5823
5825 0 409942.7 145428.45 186480 -1 5824
5826 0 409914.7 145426.27 186520 -1 5825
5827 0 409907.88 145421.55 186560 -1 5826
5828 0 409893.25 145414.11 186600 -1 5827
5829 0 409783.84 145435.58 186680 -1 5828
5830 0 409775.28 145457.31 186720 -1 5829
5831 0 409768.25 145457.03 186760 -1 5830
5832 0 411538.22 144579.28 185520 -1 5805
5833 0 411583.97 144625.62 185560 -1 5832
5834 0 411524.44 144527.23 185640 -1 5833
5835 0 411508.78 144507.72 185680 -1 5834
5836 0 411517.66 144576.75 185720 -1 5835
5837 0 411544.97 144614.56 185760 -1 5836
5838 0 411553.06 144662.31 185800 -1 5837
5839 0 411589.5 144992.9 185480 -1 5805
5840 0 411672.3 145101.36 185520 -1 5839
5841 0 411751.8 145183.36 185480 -1 5840
5842 0 411836 145165.88 185400 -1 5841
5843 0 411848 145171.81 185360 -1 5842
5844 0 439663.38 129381.18 178680 -1 3006
5845 0 439727.62 129338.02 178720 -1 5844
5846 0 439745.88 129287.2 178760 -1 5845
5847 0 439766.22 129252.95 178800 -1 5846
5848 0 439797.12 129209.38 178840 -1 5847
5849 0 439822.1 129189.016 178880 -1 5848
5850 0 439860.88 129149.65 178920 -1 5849
5851 0 493909.97 162022.22 151560 -1 2325
5852 0 493891.88 162025.94 151520 -1 5851
5853 0 493878.38 162051.83 151480 -1 5852
5854 0 493865.03 162076.67 151440 -1 5853
