# Supplementary material for: Connectomics Analysis Reveals First-, Second-, and Third-Order Thermosensory and Hygrosensory Neurons in the Adult Drosophila Brain
Source: Curr Biol. 2020 Aug 17;30(16):3167–3182.e4. doi: 10.1016/j.cub.2020.06.028 (PMC7443704; doi:10.1016/j.cub.2020.06.028)
Supplement: Data S1. Skeletons and Meshes, Related to STAR Methods — marin2020-skeletons contains files describing the morphology of each neuron in this study (in FAFB14 space, .swc format). glomeruli_meshes contains the glomerular meshes (in FAFB14 space, .stl format). neuropil_meshes contains the glomerular meshes (in FAFB14 space, .stl format). [file mmc5.zip › VP_SI/marin2020-skeletons/9614216.swc]

# SWC format file
# based on specifications at http://www.neuronland.org/NLMorphologyConverter/MorphologyFormats/SWC/Spec.html
# Created by nat::write.neuron.swc
# PointNo Label X Y Z Radius Parent 
1 0 568288 251180.4 69640 -1 -1
2 0 568384 251348.06 69400 -1 1
3 0 568256 251332.06 69280 -1 2
4 0 568576 251132.06 69160 -1 3
5 0 568880 251196.06 68920 -1 4
6 0 568984 251284.06 68840 -1 5
7 0 569160 251404.14 68640 -1 6
8 0 569304 251460.14 68480 -1 7
9 0 568936 251295.14 68440 -1 8
10 0 568472 251428.14 68400 -1 9
11 0 568272 251540.14 68360 -1 10
12 0 568288 251520.06 68240 -1 11
13 0 568320 251560.03 68160 -1 12
14 0 568284 251604.03 68000 -1 13
15 0 569736 251564.14 68360 -1 8
16 0 570016 251668.14 68200 -1 15
17 0 570872 252268.06 68160 51 16
18 0 571400 252468.06 68120 51 17
19 0 571760 252900.06 68160 51 18
20 0 571960 253052.06 68280 45 19
21 0 572016 253116.06 68360 45 20
22 0 572000 253116.06 68480 32 21
23 0 572016 253036.06 68640 32 22
24 0 572008 253164.06 68760 32 23
25 0 572208 253636.06 68800 128 24
26 0 572328 253772.06 68920 128 25
27 0 572280 253636.14 69000 128 26
28 0 572172 253388.03 69120 80 27
29 0 572080 253184.03 69240 104 28
30 0 571984 253136.03 69360 104 29
31 0 571720 253272.05 69440 75 30
32 0 571488 253196.1 69560 115 31
33 0 571432 253160.11 69600 120 32
34 0 571340 253192.14 69760 120 33
35 0 572840 254236.06 68880 124 26
36 0 572888 254292.14 68760 124 35
37 0 572936 254396.14 68640 124 36
38 0 572984 254460.14 68560 124 37
39 0 572896 254740.14 69000 32 35
40 0 573072 255092.14 69120 104 39
41 0 573112 255244.06 69320 168 40
42 0 573072 255308.06 69560 140 41
43 0 572960.06 255564.11 69840 32 42
44 0 572992 255540.06 69960 32 43
45 0 572888 255644.06 70120 124 44
46 0 572768 255700.06 70240 115 45
47 0 572656 255780.06 70360 181 46
48 0 572488 255828.06 70520 104 47
49 0 572248 256044.06 70640 71 48
50 0 571976.06 256332.17 70760 32 49
51 0 571808 256396.14 70920 32 50
52 0 571480 256372.14 71040 32 51
53 0 571280 256260.14 71200 122 52
54 0 571264 256244.14 71360 137 53
55 0 571096 256164.14 71520 102 54
56 0 570600 256092.14 71680 80 55
57 0 569824 255940.14 71720 102 56
58 0 569146.7 255737.33 71640 96 57
59 0 568704 255788.2 71720 51 58
60 0 568288 255700.2 71800 75 59
61 0 567896 255796.2 71760 98 60
62 0 567880 255884.2 71640 98 61
63 0 567824 255836.2 71600 98 62
64 0 567712 255828.2 71400 40 63
65 0 568048 255628.06 71920 102 60
66 0 567792 255452.06 72000 102 65
67 0 567656 255436.06 72120 102 66
68 0 567512 255404.06 72200 71 67
69 0 567408 255444.06 72360 71 68
70 0 567280 255524.06 72520 32 69
71 0 566896 255764.06 72640 102 70
72 0 566512 255980.06 72800 104 71
73 0 566440 256084.14 72960 104 72
74 0 566464 256188.14 73120 64 73
75 0 566464 256268.14 73280 96 74
76 0 566360 256396.14 73440 160 75
77 0 566392 256532.14 73640 160 76
78 0 566392 256612.14 73800 166 77
79 0 566304 256644.14 73960 91 78
80 0 566272 256644.14 74040 91 79
81 0 566016 256784.03 74600 128 80
82 0 565932 256900.03 74720 178 81
83 0 565916 256976.03 74880 122 82
84 0 565972 257180.03 75040 86 83
85 0 566152 257480.06 75120 107 84
86 0 565916 257336.03 75240 86 85
87 0 565864 257228.03 75360 81 86
88 0 565800 257180.03 75520 96 87
89 0 565540 257180.03 75680 96 88
90 0 565512 257184.03 75840 102 89
91 0 565208 257164.03 76000 71 90
92 0 564660 257080.03 76120 135 91
93 0 563308 257312.06 76200 197 92
94 0 562636 257520.06 76320 156 93
95 0 563076 257336.06 76360 96 94
96 0 563124 257280.06 76480 96 95
97 0 563156 257208.06 76600 96 96
98 0 563264 256256 76920 71 97
99 0 563360 256000 76920 51 98
100 0 563392 255744 76920 75 99
101 0 563520 255520 76920 80 100
102 0 563616 255264 76920 40 101
103 0 563808 255072 76960 32 102
104 0 563936 254944 76960 108 103
105 0 563968 254688 77000 81 104
106 0 564000 254528 77000 91 105
107 0 564000 254272 77000 80 106
108 0 564000 254016 76920 40 107
109 0 564000 253888 76880 51 108
110 0 563904 253728 77080 32 109
111 0 563808 253568 77280 32 110
112 0 563936 253728 77480 32 111
113 0 564160 253760 77600 32 112
114 0 564224 253760 77600 64 113
115 0 563872 253696 76680 51 109
116 0 563808 253504 76520 81 115
117 0 563648 253440 76320 107 116
118 0 563520 253376 76080 115 117
119 0 563424 253376 75840 137 118
120 0 563424 253248 75600 122 119
121 0 563360 253024 75480 107 120
122 0 563296 252896 75440 124 121
123 0 563040 252960 75520 124 122
124 0 562848 253088 75640 120 123
125 0 562624 253184 75720 96 124
126 0 562752 253408 75840 32 125
127 0 562880 253376 75840 32 126
128 0 563264 252704 75240 71 122
129 0 563264 252480 75080 160 128
130 0 563264 252224 75080 124 129
131 0 563104 252032 75240 120 130
132 0 562880 251904 75240 120 131
133 0 564224 254656 76880 101 106
134 0 564480 254656 76880 75 133
135 0 564736 254624 76880 81 134
136 0 564992 254720 76760 51 135
137 0 565120 254752 76720 75 136
138 0 564096 255008 77200 51 104
139 0 564224 254880 77400 81 138
140 0 564256 254752 77520 32 139
141 0 561924 258304.14 76360 153 94
142 0 561860 259632.14 76400 178 141
143 0 562044 260728.2 76520 160 142
144 0 562476 261832.06 76600 164 143
145 0 563188 262608.06 76640 240 144
146 0 563348 262992.12 76800 96 145
147 0 563404 263208.12 76920 128 146
148 0 563444 263600.12 77120 172 147
149 0 563532 264744.12 77240 131 148
150 0 563620 265376.06 77200 150 149
151 0 563540 265688.06 77120 124 150
152 0 563444 265920.06 77000 124 151
153 0 563492 266032.06 76880 134 152
154 0 563396 266288.06 76720 197 153
155 0 563484 266416.06 76560 198 154
156 0 563524 266656.06 76400 198 155
157 0 563364.06 266592.12 76280 256 156
158 0 561484 266024.06 76280 163 157
159 0 561184 265088 75960 32 158
160 0 561184 264928 75720 32 159
161 0 561280 264800 75520 32 160
162 0 561376 264672 75280 86 161
163 0 561376 264576 75040 32 162
164 0 561408 264512 74800 60 163
165 0 561440 264512 74520 45 164
166 0 561600 264512 74320 64 165
167 0 561696 264512 74080 71 166
168 0 561792 264480 73840 71 167
169 0 561824 264448 73560 90 168
170 0 561952 264320 73360 90 169
171 0 562016 264160 73160 51 170
172 0 562112 264096 72920 32 171
173 0 562144 264032 72640 75 172
174 0 562272 263936 72400 75 173
175 0 562400 263808 72200 90 174
176 0 562432 263616 72400 51 175
177 0 562496 263456 72600 81 176
178 0 562656 263328 72760 32 177
179 0 562720 263328 73000 75 178
180 0 562464 263840 71920 124 175
181 0 562496 263936 71680 157 180
182 0 562400 264032 71440 108 181
183 0 562336 263968 71200 186 182
184 0 562368 263904 70920 189 183
185 0 562592 263872 70800 154 184
186 0 562816 263744 70840 115 185
187 0 563072 263648 70760 96 186
188 0 563296 263552 70640 81 187
189 0 563456 263456 70440 108 188
190 0 563616 263392 70240 108 189
191 0 563712 263296 70000 120 190
192 0 563808 263136 69800 98 191
193 0 563968 263040 69560 75 192
194 0 564096 262944 69320 128 193
195 0 564256 262912 69120 115 194
196 0 564320 262752 68920 122 195
197 0 564416 262560 68720 104 196
198 0 564288 262336 68600 108 197
199 0 564224 262112 68480 86 198
200 0 564192 261856 68400 157 199
201 0 564096 261600 68320 124 200
202 0 564000 261408 68280 98 201
203 0 564096 261440 68040 90 202
204 0 564064 261504 67800 60 203
205 0 564032 261504 67760 60 204
206 0 563808 261536 67640 51 205
207 0 563552 261600 67600 91 206
208 0 563296 261664 67560 107 207
209 0 563040 261600 67480 81 208
210 0 562880 261440 67480 80 209
211 0 564192 261408 67600 64 205
212 0 564224 261184 67480 64 211
213 0 564128 261024 67280 32 212
214 0 564128 260896 67280 32 213
215 0 564448 261536 67520 71 211
216 0 564640 261632 67360 75 215
217 0 564704 261344 67280 32 216
218 0 564672 261312 67280 32 217
219 0 563968 261152 68240 120 202
220 0 563968 260928 68120 96 219
221 0 564000 260768 67920 64 220
222 0 564032 260576 67760 91 221
223 0 564032 260352 67640 101 222
224 0 564096 260096 67560 96 223
225 0 564096 259872 67440 51 224
226 0 564064 259680 67280 60 225
227 0 563904 259520 67080 86 226
228 0 563712 259392 66960 86 227
229 0 563584 259232 66800 81 228
230 0 563488 259072 66640 71 229
231 0 561044 266088.12 76400 108 158
232 0 561004 266080.12 76480 108 231
233 0 560844 266272.12 76560 107 232
234 0 560284 266000.06 76600 131 233
235 0 559988 265960.06 76680 192 234
236 0 559908 265912.06 76840 192 235
237 0 559844 265856.06 76960 124 236
238 0 559812 265872.06 77080 124 237
239 0 559804 265872.06 77240 115 238
240 0 559724 265832.06 77360 115 239
241 0 559532 265712.06 77520 96 240
242 0 559132 265672.06 77640 51 241
243 0 558892 265584.06 77760 86 242
244 0 558772 265448.06 77880 32 243
245 0 558684 265192.06 78040 32 244
246 0 558524 264408.06 78200 -1 245
247 0 558540 263904.12 78400 -1 246
248 0 558668 263608.12 78560 -1 247
249 0 558692 263400.12 78720 -1 248
250 0 558716 263176.12 78840 -1 249
251 0 558684 263008.12 79000 -1 250
252 0 558452 262744.12 79160 -1 251
253 0 558228 262480.22 79320 -1 252
254 0 558204 262696.22 79560 -1 253
255 0 558212 262896.22 79680 -1 254
256 0 558180 263280.22 79840 -1 255
257 0 557892 262024.06 79280 -1 253
258 0 557588 261592.06 79200 -1 257
259 0 557516 261264.06 79040 -1 258
260 0 557540 261144.06 78920 -1 259
261 0 557652 260840.06 78800 -1 260
262 0 557732 260736.14 78600 -1 261
263 0 557900 260512.14 78480 60 262
264 0 558116 260424.06 78320 60 263
265 0 558364 260416.06 78200 60 264
266 0 558348 260200.06 78000 60 265
267 0 558140 260040.06 77840 60 266
268 0 558060 259904.06 77680 60 267
269 0 558036 259824.06 77520 81 268
270 0 558036 259824.06 77400 81 269
271 0 558012 259688.06 77280 137 270
272 0 557988 259624.06 77160 137 271
273 0 557948 259512.06 77040 102 272
274 0 557852 259408.06 76920 107 273
275 0 557708 259224.06 76760 107 274
276 0 557332 258616.14 76320 80 275
277 0 557100 258144.14 76160 120 276
278 0 557164 258112.14 76080 120 277
279 0 557068 257880.14 76040 98 278
280 0 556964 257472.14 75800 224 279
281 0 557020 257632.2 75680 168 280
282 0 557124 257696.2 75520 168 281
283 0 557092 257784.2 75360 71 282
284 0 557004 257896.2 75200 60 283
285 0 557004 258000.2 75040 80 284
286 0 557108 257864.2 74880 80 285
287 0 557156 257928.2 74720 101 286
288 0 557428 258056.2 74600 120 287
289 0 557740 258152.2 74560 98 288
290 0 558044 258184.06 74360 51 289
291 0 558467 258212.81 74160 86 290
292 0 558912 258496 73920 128 291
293 0 558912 258752 73960 98 292
294 0 558912 259008 73960 115 293
295 0 558944 259232 74080 101 294
296 0 558976 259456 74240 51 295
297 0 558976 259712 74320 108 296
298 0 559104 259936 74320 115 297
299 0 559232 260192 74320 120 298
300 0 559360 260448 74360 136 299
301 0 559392 260704 74360 124 300
302 0 559328 260896 74520 104 301
303 0 559328 261120 74640 104 302
304 0 559232 261120 74720 120 303
305 0 559136 261088 74960 32 304
306 0 558944 260960 75120 32 305
307 0 558720 260992 75000 64 306
308 0 558784 261248 74920 32 307
309 0 558656 261312 74600 32 308
310 0 559264 261376 74640 140 303
311 0 559168 261600 74720 176 310
312 0 558912 261632 74840 60 311
313 0 558656 261632 74920 135 312
314 0 558528 261792 75080 131 313
315 0 558368 262016 75120 71 314
316 0 558304 262016 74840 60 315
317 0 558144 262048 74600 32 316
318 0 558336 262144 74440 32 317
319 0 558368 262144 74440 32 318
320 0 558112 262080 75120 32 315
321 0 557920 261888 75080 32 320
322 0 557888 261728 74880 32 321
323 0 558944 259072 73720 186 294
324 0 558976 259232 73480 122 323
325 0 558976 259488 73400 96 324
326 0 558912 259680 73240 80 325
327 0 559040 259872 73360 81 326
328 0 559040 259904 73360 81 327
329 0 556012 256520.2 75840 86 280
330 0 555836 256384.2 75800 60 329
331 0 555692 256152.2 75720 32 330
332 0 555356 255352.06 75680 51 331
333 0 555532 254360.14 75560 104 332
334 0 556064 253280 75440 150 333
335 0 556224 253120 75280 115 334
336 0 556288 253024 75040 81 335
337 0 556288 252864 74800 98 336
338 0 556288 252800 74800 120 337
339 0 556480 252736 74960 90 338
340 0 556640 252576 75080 60 339
341 0 556832 252384 75200 81 340
342 0 556960 252160 75280 71 341
343 0 557120 251936 75320 60 342
344 0 557312 251744 75360 80 343
345 0 557472 251552 75400 71 344
346 0 557632 251392 75600 64 345
347 0 557696 251296 75720 45 346
348 0 556160 252576 74680 81 338
349 0 556000 252384 74560 81 348
350 0 555808 252224 74520 75 349
351 0 555552 252096 74520 51 350
352 0 555296 251968 74480 98 351
353 0 555040 251968 74440 128 352
354 0 554816 251872 74360 107 353
355 0 554560 251776 74360 98 354
356 0 554432 251744 74400 60 355
357 0 555360 253728 76480 148 333
358 0 555328 253568 76680 139 357
359 0 555232 253376 76880 86 358
360 0 555200 253120 76880 75 359
361 0 555008 252928 77000 32 360
362 0 554816 252736 77080 102 361
363 0 554688 252512 77080 120 362
364 0 554496 252320 77120 108 363
365 0 554432 252224 77240 98 364
366 0 555104 255968 74880 115 331
367 0 555078.4 256032 74800 109 366
368 0 555320.44 256112.5 74800 -1 367
369 0 555040 256128 74680 101 367
370 0 554976 256288 74480 64 369
371 0 554816 256448 74320 75 370
372 0 554688 256608 74160 81 371
373 0 554496 256800 74160 32 372
374 0 554272 256928 74200 45 373
375 0 554272 256992 74200 32 374
376 0 556844 258824.14 76040 81 278
377 0 556332 258936.17 76000 128 376
378 0 556132 258896.14 75960 96 377
379 0 556068 258832.14 75880 96 378
380 0 555836 258848.14 75800 141 379
381 0 556100 259384.14 76040 141 377
382 0 556236 259072.14 76160 96 377
383 0 556396 259416.14 76280 128 382
384 0 561172 266432.06 76600 108 233
385 0 561388 266400.06 76720 178 384
386 0 561500 266360.06 76800 178 385
387 0 561436 266356 76840 178 386
388 0 561756 266560.06 76880 131 387
389 0 561372 266352.06 76880 178 387
390 0 561188 266432.06 76920 107 389
391 0 563468 266664.06 76040 256 157
392 0 563446 266631 75880 256 391
393 0 564932 266632.12 75880 237 392
394 0 565308 266728.22 75760 206 393
395 0 565540 266904.22 75640 164 394
396 0 565660 267000.22 75520 176 395
397 0 565700 267112.22 75320 226 396
398 0 565724 267232.22 75200 168 397
399 0 565748 267280.22 75080 168 398
400 0 565780 267408.22 75000 168 399
401 0 566044 267696.06 74880 153 400
402 0 566188 267880.06 74760 209 401
403 0 566324 267992.06 74640 209 402
404 0 566444 268088.06 74480 137 403
405 0 566572 268264.06 74360 163 404
406 0 566780 268592.06 74240 102 405
407 0 567164 268984.06 74080 139 406
408 0 567780 269480.12 74040 181 407
409 0 568420 270520.06 74000 139 408
410 0 568244 270960.06 74080 122 409
411 0 568188 271056.06 74200 122 410
412 0 568188 271176.06 74320 166 411
413 0 568084 271320.06 74400 178 412
414 0 568064 271456 75400 81 413
415 0 568096 271616 75600 98 414
416 0 568192 271744 75800 64 415
417 0 568224 271840 76040 60 416
418 0 568192 271936 76280 81 417
419 0 568160 272064 76520 75 418
420 0 568160 272064 76800 90 419
421 0 568160 272128 77080 64 420
422 0 568064 272128 77360 60 421
423 0 567936 272096 77600 86 422
424 0 567872 272064 77880 51 423
425 0 567744 272064 78120 86 424
426 0 567616 272128 78360 51 425
427 0 567616 272096 78480 71 426
428 0 567616 272032 78760 90 427
429 0 567520 271968 79000 104 428
430 0 567360 271904 79200 75 429
431 0 567328 271872 79240 75 430
432 0 567200 271712 79440 32 431
433 0 567040 271552 79640 60 432
434 0 567040 271296 79600 86 433
435 0 567040 271040 79600 81 434
436 0 567104 270944 79640 71 435
437 0 567328 271712 79040 81 431
438 0 567456 271488 78920 81 437
439 0 567488 271232 78840 107 438
440 0 567552 270976 78840 75 439
441 0 567552 270912 78840 81 440
442 0 567456 272032 78480 60 427
443 0 567584 271776 78440 32 442
444 0 567648 271648 78680 32 443
445 0 567200 271904 78480 60 442
446 0 566944 271840 78480 81 445
447 0 566720 271840 78320 81 446
448 0 566624 271776 78240 40 447
449 0 568740 270520.22 74080 104 409
450 0 569212 270544.06 74200 80 449
451 0 569740 270256.06 74280 108 450
452 0 570044 269976.06 74280 104 451
453 0 570528 269216 74760 160 452
454 0 570656 269024 74880 108 453
455 0 570816 268864 75040 91 454
456 0 570976 268672 75120 108 455
457 0 571008 268416 75200 154 456
458 0 571040 268224 75360 122 457
459 0 571168 268096 75560 96 458
460 0 571296 268000 75760 96 459
461 0 571392 267968 76000 64 460
462 0 571456 267936 76240 96 461
463 0 571584 267904 76480 96 462
464 0 571744 267904 76680 75 463
465 0 571904 267968 76880 96 464
466 0 572064 267968 76920 81 465
467 0 572096 267872 77200 32 466
468 0 571840 267840 77280 40 467
469 0 572320 267968 76920 40 466
470 0 572480 267968 77120 51 469
471 0 572608 267808 77280 32 470
472 0 572736 267648 77480 51 471
473 0 572736 267424 77640 80 472
474 0 572736 267200 77760 81 473
475 0 572640 267008 77920 51 474
476 0 570784 268096 75440 150 458
477 0 570624 267936 75600 122 476
478 0 570560 267712 75760 128 477
479 0 570464 267520 75960 136 478
480 0 570336 267328 76080 81 479
481 0 570176 267168 76240 96 480
482 0 569952 267104 76400 157 481
483 0 569760 267008 76600 115 482
484 0 569536 267008 76720 148 483
485 0 569344 267040 76920 131 484
486 0 569184 267040 77120 45 485
487 0 569024 267008 77320 32 486
488 0 568768 266976 77400 32 487
489 0 568512 267040 77320 45 488
490 0 568256 267072 77360 122 489
491 0 568160 267328 77400 124 490
492 0 568256 267584 77360 120 491
493 0 568352 267776 77200 96 492
494 0 568224 268000 77120 101 493
495 0 568096 268160 77280 32 494
496 0 568096 268416 77320 80 495
497 0 568192 268416 77360 80 496
498 0 568508 271088.12 73840 156 409
499 0 567988 271944.12 73840 175 498
500 0 567996 272400.22 73680 134 499
501 0 568004 272424.22 73520 134 500
502 0 568052 272536.22 73400 136 501
503 0 568052 272656.22 73240 108 502
504 0 567988 272808.22 73120 148 503
505 0 567956 272952.22 73000 122 504
506 0 567956 273144.22 72760 154 505
507 0 568020 273392.22 72600 101 506
508 0 568180 273504.06 72400 75 507
509 0 568300 273648.06 72240 32 508
510 0 568412 273744.06 72120 32 509
511 0 568428 273832.06 71960 172 510
512 0 568540 273912.06 71920 172 511
513 0 568532 274000.06 71800 172 512
514 0 568596.06 274144.12 71560 192 513
515 0 569316 274928.06 71520 226 514
516 0 570028 275544.06 71440 91 515
517 0 570300 276048.12 71320 160 516
518 0 570740 276720.06 71240 137 517
519 0 570956 277048.06 71120 137 518
520 0 571140 277432.06 71000 241 519
521 0 571236 277784.06 70920 204 520
522 0 571078.06 277788.3 70840 237 521
523 0 571430.06 278020.38 70800 226 522
524 0 571246.06 278132.38 70600 241 523
525 0 571022.06 278180.38 70440 241 524
526 0 570990.06 278316.38 70280 224 525
527 0 570822.06 278460.38 70120 284 526
528 0 570598.06 278612.38 69760 175 527
529 0 570630 278836.06 69600 156 528
530 0 570542 278932.06 69480 196 529
531 0 570558 279108.06 69360 221 530
532 0 570518 279212.06 69240 221 531
533 0 570550 279276.06 69160 186 532
534 0 570686.06 279412.12 69080 186 533
535 0 570798 279604.06 68920 122 534
536 0 570910 279836.06 68800 176 535
537 0 569854 279356.06 68840 91 536
538 0 568736 279488 68400 75 537
539 0 568512 279488 68240 60 538
540 0 568352 279424 68160 80 539
541 0 568192 279648 68080 64 540
542 0 567936 279648 68080 32 541
543 0 568160 279232 68120 60 540
544 0 567936 279136 68000 32 543
545 0 567712 279040 67920 45 544
546 0 567456 278912 67840 32 545
547 0 567200 278912 67720 51 546
548 0 567136 278912 67720 40 547
549 0 567200 279168 67680 45 548
550 0 567392 279360 67800 32 549
551 0 567424 279392 67840 32 550
552 0 566912 278816 67600 81 548
553 0 566720 278624 67560 86 552
554 0 566496 278432 67560 80 553
555 0 566304 278240 67480 51 554
556 0 566080 278080 67480 40 555
557 0 565920 277856 67360 64 556
558 0 565792 277728 67120 81 557
559 0 565728 277696 67000 32 558
560 0 570966 280068.06 68680 157 536
561 0 571078 280172.06 68640 101 560
562 0 571222 280324.12 68480 154 561
563 0 571238 280484.12 68320 200 562
564 0 571262 280604.12 68240 200 563
565 0 571302 280780.12 68120 228 564
566 0 571590 280948.12 67960 214 565
567 0 571686 281020.06 67840 245 566
568 0 571862 281036.06 67720 229 567
569 0 572014 281052.12 67560 229 568
570 0 571926 280556.12 67440 32 569
571 0 571638 280116.12 67440 51 570
572 0 571062 279932.12 67400 101 571
573 0 571030 279828.22 67280 81 572
574 0 571126 279092.22 67320 60 573
575 0 570790 278644.22 67400 51 574
576 0 569958 278132.22 67400 108 575
577 0 569366 277876.22 67440 98 576
578 0 569158 277764.22 67480 98 577
579 0 570916 280008.12 67200 139 573
580 0 570688 280928 66800 86 579
581 0 572046 280948.06 67320 202 570
582 0 572214 280996.06 67160 181 581
583 0 572374 281156.06 67080 181 582
584 0 572398 281548.06 66960 175 583
585 0 572454 281820.06 66840 164 584
586 0 572566 282052.12 66720 178 585
587 0 572814 282060.12 66520 240 586
588 0 572886 282068.12 66360 240 587
589 0 573006 282116.12 66200 206 588
590 0 573222 282164.12 66080 197 589
591 0 573326 282124.22 65920 197 590
592 0 573438 282116.22 65800 217 591
593 0 573622 281924.22 65560 156 592
594 0 573838 281716.22 65400 205 593
595 0 573990 281604.22 65360 172 594
596 0 574062 281612.22 65240 172 595
597 0 574262 281516.22 65160 160 596
598 0 574454 281372.22 65000 134 597
599 0 574590 281212.22 64880 71 598
600 0 574782 281276.22 64720 80 599
601 0 575006 281076.28 64560 131 600
602 0 575022 280580.28 64400 148 601
603 0 575094 280180.28 64240 190 602
604 0 575078 279924.28 64080 32 603
605 0 575022 279900.28 63920 32 604
606 0 574950 279788.28 63760 108 605
607 0 574382 278764.34 63880 40 606
608 0 574254 278532.34 64000 40 607
609 0 574261.8 278420.16 64040 43 608
610 0 574341.1 278162.44 64120 51 609
611 0 574176 277440 64360 75 610
612 0 574176 277184 64360 40 611
613 0 574144 276928 64360 96 612
614 0 574144 276896 64360 101 613
615 0 574400 276864 64400 32 614
616 0 574592 276992 64200 32 615
617 0 574016 276672 64360 128 614
618 0 573888 276448 64360 86 617
619 0 573696 276256 64360 32 618
620 0 573504 276096 64280 128 619
621 0 573376 275968 64280 156 620
622 0 573216 276064 64080 81 621
623 0 572992 275936 64000 51 622
624 0 572736 275872 63960 40 623
625 0 573280 275712 64280 91 621
626 0 573280 275456 64360 64 625
627 0 573280 275264 64560 51 626
628 0 573120 275104 64680 32 627
629 0 573896.4 277125.38 64520 -1 614
630 0 574264.75 278166.97 64320 -1 610
631 0 574323 278334.94 64480 -1 630
632 0 574386.5 278424.12 64560 -1 631
633 0 574430 278516.34 63840 40 607
634 0 575006 280092.34 63680 224 606
635 0 575046.06 280044.38 63560 200 634
636 0 575254.06 279844.47 63440 183 635
637 0 575558.06 279596.47 63320 176 636
638 0 576006.06 279444.47 63120 137 637
639 0 576206.06 279556.53 62960 137 638
640 0 576398.06 279628.53 62800 32 639
641 0 576406.06 279628.53 62680 101 640
642 0 576414 279717.06 62520 101 641
643 0 576606 279725.12 62240 80 642
644 0 576590 279837.12 62120 80 643
645 0 576294 280949.12 62120 75 644
646 0 575718 281677.22 62080 40 645
647 0 575262 281981.22 62240 40 646
648 0 575118 282053.06 62400 40 647
649 0 574950 282061.06 62560 40 648
650 0 574502 282229.06 62640 -1 649
651 0 574278 282237.06 62800 -1 650
652 0 573806 282437.06 62920 -1 651
653 0 573206 282413.06 62840 -1 652
654 0 572934 282533.06 62680 -1 653
655 0 572630 282565.06 62520 -1 654
656 0 572350 282533.06 62360 -1 655
657 0 571830 282693.06 62240 -1 656
658 0 571270 282941.06 62320 -1 657
659 0 571038 283149.06 62400 -1 658
660 0 570822 283261.06 62560 -1 659
661 0 570614 283277.06 62680 -1 660
662 0 570406 283453.06 62800 -1 661
663 0 570254 283421.06 62960 -1 662
664 0 570150 283469.06 63080 -1 663
665 0 570006 283557.06 63240 -1 664
666 0 570038 283629.06 63280 -1 665
667 0 569838 283725.12 63440 -1 666
668 0 569758 283709.12 63560 -1 667
669 0 569686 283757.12 63680 -1 668
670 0 569750 283749.06 63760 -1 669
671 0 569254 283853.06 63800 -1 670
672 0 568910 283829.06 63920 -1 671
673 0 568982 283693.06 64080 -1 672
674 0 569078 283581.06 64160 -1 673
675 0 569134 283621.06 64480 -1 674
676 0 569014 283757.06 64560 -1 675
677 0 568950 283949.06 64680 -1 676
678 0 568902 283901.06 64840 -1 677
679 0 568934 283701.06 64960 -1 678
680 0 569174 283781.06 65120 -1 679
681 0 570046 283333.06 63800 -1 670
682 0 576614 279701.22 62040 102 644
683 0 576630 279621.22 61880 102 682
684 0 576782 279477.22 61760 98 683
685 0 576806 279445.22 61600 203 684
686 0 576870 279365.22 61280 163 685
687 0 576958 279261.22 60960 176 686
688 0 577014 279181.22 60600 120 687
689 0 577094 279053.22 60280 175 688
690 0 577326 278853.22 60040 124 689
691 0 576462 278613.06 60000 107 690
692 0 576862 278693.06 59920 139 691
693 0 576870 278709.06 59840 139 692
694 0 577014 278701.06 59760 139 693
695 0 577086 278749.06 59640 206 694
696 0 577238 278813.06 59520 206 695
697 0 577438 278877.06 59400 219 696
698 0 577486 278981.06 59280 186 697
699 0 577622 279085.06 59160 197 698
700 0 577950 279229.06 59040 217 699
701 0 578246 279373.06 58920 32 700
702 0 578470 279445.12 58840 32 701
703 0 578662 279693.06 58400 150 702
704 0 578766 279557.06 58280 175 703
705 0 578990 279645.06 58160 175 704
706 0 579086 279629.06 58120 175 705
707 0 578974 279709.06 57960 228 706
708 0 579062 279757.06 57840 228 707
709 0 579118 279877.06 57760 189 708
710 0 579262 279981.12 57600 120 709
711 0 579702 280269.12 57440 176 710
712 0 579910 280397.12 57240 178 711
713 0 580286 280693.12 57200 140 712
714 0 580310 280701.06 57160 140 713
715 0 580446 280885.06 57040 166 714
716 0 580718 281053.06 56880 178 715
717 0 580790 281085.06 56720 181 716
718 0 581110 281285.06 56560 183 717
719 0 581358 281525.06 56440 163 718
720 0 581478 281717.06 56240 186 719
721 0 582174 282397.06 56160 160 720
722 0 582430 283109.06 56080 189 721
723 0 582502 284197.12 56120 150 722
724 0 582718 284045.06 56640 181 723
725 0 582734 283869.06 56760 214 724
726 0 582686 283645.06 56800 228 725
727 0 582206 285125.22 56160 164 723
728 0 581254 286221.28 56080 98 727
729 0 581174 286645.28 55960 64 728
730 0 580982 286917.28 55800 75 729
731 0 580902 287005.28 55600 75 730
732 0 580622 287157.28 55360 175 731
733 0 580334 287189.06 55240 166 732
734 0 579974 287437.12 54920 164 733
735 0 579766 287605.12 54640 172 734
736 0 579086 287981.12 54200 137 735
737 0 578822 288509.06 54080 230 736
738 0 578926 288949.12 53920 190 737
739 0 578974 289269.12 53800 208 738
740 0 579030 289661.12 53640 140 739
741 0 579102 289893.22 53480 186 740
742 0 579102 290357.22 53000 200 741
743 0 579246 290589.28 52720 235 742
744 0 579006 290693.28 52400 178 743
745 0 578934 290813.28 52120 178 744
746 0 578894 290837.28 51880 164 745
747 0 578750 290901.28 51600 190 746
748 0 578678 290901.28 51320 160 747
749 0 578574 290853.28 51120 217 748
750 0 578390 290717.28 50880 221 749
751 0 578246 290661.28 50640 189 750
752 0 578062 290597.28 50400 196 751
753 0 577838 290509.28 50200 221 752
754 0 577822 290333.28 49920 163 753
755 0 577790 290213.28 49560 209 754
756 0 577622 290101.28 49280 196 755
757 0 577478 290045.28 49040 229 756
758 0 577214 290005.28 48760 141 757
759 0 576774 289741.06 48680 86 758
760 0 577294 289469.06 48640 141 759
761 0 577462 289445.06 48600 141 760
762 0 577526 289349.06 48440 141 761
763 0 577678 289269.06 48200 -1 762
764 0 577586 289217.84 48160 -1 763
765 0 577420.9 289033.62 48000 -1 764
766 0 577664.4 289271.9 47800 -1 765
767 0 577792.5 289437.12 47640 -1 766
768 0 577585.56 289432.25 47440 -1 767
769 0 577552.3 289357.06 47240 -1 768
770 0 577523.5 289447.06 47040 -1 769
771 0 577495.1 289503.5 46840 -1 770
772 0 577378.25 289562.47 46560 -1 771
773 0 577327.75 289612.22 46320 -1 772
774 0 577359.4 289779.44 46120 -1 773
775 0 577388.5 289822 45920 -1 774
776 0 577304.25 289764.34 45640 -1 775
777 0 577232.9 289636.34 45440 -1 776
778 0 577224.06 289535.34 45240 -1 777
779 0 577246.7 289468.84 44960 -1 778
780 0 577262.4 289343.62 44720 -1 779
781 0 577343 289349.2 44480 -1 780
782 0 577356.5 289281.9 44200 -1 781
783 0 577489.1 289249.84 43960 -1 782
784 0 577530.75 289232.75 43680 -1 783
785 0 577584.75 289272 43480 -1 784
786 0 577740.3 289308.72 43280 -1 785
787 0 577843.6 289375.22 43040 -1 786
788 0 578067.25 289477.22 42760 -1 787
789 0 578236.75 289560.84 42520 -1 788
790 0 578435.9 289792.22 42280 -1 789
791 0 578560.75 289933.25 42160 -1 790
792 0 578742.4 290215.78 41960 -1 791
793 0 578906 290499.16 41760 -1 792
794 0 579014 290730.5 41560 -1 793
795 0 579111.8 290719.16 41400 -1 794
796 0 579200 290623.4 41240 -1 795
797 0 579200.6 290474.34 41040 -1 796
798 0 579190.1 290378.75 40840 -1 797
799 0 579158.5 290285.38 40640 -1 798
800 0 579154.6 290193.53 40440 -1 799
801 0 579182.5 290086.06 40200 -1 800
802 0 579142.25 290037.66 39960 -1 801
803 0 579201.1 290033.62 39760 -1 802
804 0 579190.1 289961.38 39560 -1 803
805 0 579344.1 289987.8 39360 -1 804
806 0 579446.5 289972.53 39120 -1 805
807 0 579647.75 290014.28 38920 -1 806
808 0 579884 290012.6 38760 -1 807
809 0 580174.5 290023.1 38560 -1 808
810 0 580379.8 290020.78 38360 -1 809
811 0 580472 290018.12 38200 -1 810
812 0 580631.44 290025.22 37960 -1 811
813 0 580765.5 290030.03 37720 -1 812
814 0 580908 290050.28 37480 -1 813
815 0 580860.25 289589.56 37280 -1 814
816 0 580870.1 289124.16 37080 -1 815
817 0 581005.6 289025.47 36880 -1 816
818 0 581204.25 289397.25 36680 -1 817
819 0 581450.5 289799.8 36560 -1 818
820 0 581630.3 290043.47 36480 -1 819
821 0 581719.4 290157.6 36400 -1 820
822 0 581930.1 290248.94 36240 -1 821
823 0 582079.8 290298.3 36040 -1 822
824 0 582298.56 290346.7 35840 -1 823
825 0 582500.6 290388.62 35600 -1 824
826 0 582616.4 290402.5 35400 -1 825
827 0 582739.4 290440.28 35200 -1 826
828 0 582892.56 290542.53 35000 -1 827
829 0 582937.6 290544.38 34760 -1 828
830 0 582951.5 290496.47 34520 -1 829
831 0 582954.44 290369.44 34320 -1 830
832 0 583033.3 290299.16 34120 -1 831
833 0 583088 290196.2 33920 -1 832
834 0 583399.6 290264.7 33760 -1 833
835 0 583629.4 290243.2 33560 -1 834
836 0 583738.56 290213.3 33360 -1 835
837 0 583764.25 290207.94 33120 -1 836
838 0 583776.1 290162.34 32880 -1 837
839 0 583712.44 290100.3 32640 -1 838
840 0 583675.6 290062.1 32400 -1 839
841 0 583687.2 290001.94 32160 -1 840
842 0 583766.44 289893.62 31880 -1 841
843 0 583844.75 289853.12 31600 -1 842
844 0 583889.75 289823.22 31360 -1 843
845 0 583830.3 289907.4 31120 -1 844
846 0 583809.4 289994.6 30880 -1 845
847 0 583885.6 290164.3 30640 -1 846
848 0 583943.4 290323.47 30440 -1 847
849 0 584067.6 290483.97 30240 -1 848
850 0 584303 290678.8 30040 -1 849
851 0 584479.3 290750.7 29840 -1 850
852 0 584620.9 290706.8 29640 -1 851
853 0 584735.1 290590.94 29400 -1 852
854 0 584797.3 290462.38 29160 -1 853
855 0 584846.56 290407.8 28960 -1 854
856 0 584819 290405.4 28720 -1 855
857 0 584924.6 290324.22 28440 -1 856
858 0 584990.7 290176.53 28160 -1 857
859 0 584967.06 290091.16 27960 -1 858
860 0 584944.25 290079.6 27720 -1 859
861 0 584981.1 290172.25 27520 -1 860
862 0 585015.6 290362.44 27320 -1 861
863 0 585017.6 290589.3 27120 -1 862
864 0 585051 290858.06 26920 -1 863
865 0 585190.4 291115.75 26720 -1 864
866 0 585215.8 291304.28 26520 -1 865
867 0 585215.6 291658.28 26320 -1 866
868 0 585243.6 291888.97 26160 -1 867
869 0 585270.06 292057.16 26000 -1 868
870 0 585233.3 292180 25840 -1 869
871 0 585247.5 292327.9 25640 -1 870
872 0 585064.75 292481.2 25440 -1 871
873 0 584929.5 292580.4 25200 -1 872
874 0 584858.06 292644.28 25000 -1 873
875 0 584849.5 292701.8 24800 -1 874
876 0 584649 292689.06 24600 -1 875
877 0 584481.94 292642.94 24400 -1 876
878 0 584238.4 292604.1 24200 -1 877
879 0 584080.25 292505 24000 -1 878
880 0 584014.25 292256.4 23800 -1 879
881 0 584019.75 291989.12 23600 -1 880
882 0 584072.8 291831.72 23440 -1 881
883 0 584187.3 291640.44 23240 -1 882
884 0 584218.75 291525.16 23040 -1 883
885 0 584405.25 291491.75 22840 -1 884
886 0 584445.8 291574.4 22640 -1 885
887 0 584388.25 291740.56 22440 -1 886
888 0 584412.4 291621.1 22240 -1 887
889 0 584488.2 291519.12 22040 -1 888
890 0 584604.25 291414.84 21840 -1 889
891 0 584568.4 291266.8 21640 -1 890
892 0 584636.6 291086.94 21440 -1 891
893 0 584759.5 291049.34 21240 -1 892
894 0 584838.06 289464.66 21200 -1 893
895 0 584837.75 289448.3 21160 -1 894
896 0 584915.9 289266.47 21000 -1 895
897 0 585038.3 289129.03 20800 -1 896
898 0 585125.6 288898.56 20600 -1 897
899 0 585192.75 288746.9 20400 -1 898
900 0 585242.5 288598.6 20200 -1 899
901 0 585326.3 288431.56 20000 -1 900
902 0 585427 288318.03 19760 -1 901
903 0 585579.1 288227.16 19560 -1 902
904 0 585716.4 288108.6 19320 -1 903
905 0 585808.75 287951.25 19120 -1 904
906 0 585890.9 287810.16 18880 -1 905
907 0 585936.6 287759.94 18680 -1 906
908 0 585935.5 287665.72 18480 -1 907
909 0 585982 287728.12 18240 -1 908
910 0 585974 287697.4 18000 -1 909
911 0 586006.9 287667.34 17840 -1 910
912 0 586002.4 287699.4 17640 -1 911
913 0 586008.6 287709.6 17440 -1 912
914 0 585942.3 287694.34 17240 -1 913
915 0 585949.75 287661.12 17040 -1 914
916 0 585860.56 287521.84 16880 -1 915
917 0 585828 287453 16640 -1 916
918 0 585833.7 287290 16400 -1 917
919 0 585866.5 287145.72 16160 -1 918
920 0 585940.5 286889.1 15920 -1 919
921 0 586033.5 286620.53 15680 -1 920
922 0 586170.25 286374.06 15440 -1 921
923 0 586282.6 286268.88 15200 -1 922
924 0 586343.4 286230.16 14960 -1 923
925 0 586403.5 286249.7 14760 -1 924
926 0 586447.6 286205.7 14560 -1 925
927 0 586490.7 286169.66 14440 -1 926
928 0 586438 285896.28 14280 -1 927
929 0 586443.3 285814.56 14120 -1 928
930 0 586389.5 285937.3 13920 -1 929
931 0 586313.06 285782.1 13800 -1 930
932 0 586158 285750.16 13680 -1 931
933 0 586300 285515.34 13520 -1 932
934 0 586213.1 285223.7 13400 -1 933
935 0 586276.2 285065.06 13280 -1 934
936 0 586335.5 285075 13240 -1 935
937 0 586454.75 285047.1 13200 -1 936
938 0 586304.25 285024.88 13080 -1 937
939 0 586269.5 284881.9 12960 -1 938
940 0 586251.75 284774 12800 -1 939
941 0 586183.4 284615.75 12640 -1 940
942 0 586136.9 284525.6 12480 -1 941
943 0 586156.1 284368.53 12320 -1 942
944 0 586073.9 284237.16 12120 -1 943
945 0 585993.9 284116.6 11960 -1 944
946 0 585948.1 284019.28 11760 -1 945
947 0 585974.8 283919.06 11560 -1 946
948 0 586074.1 283828.16 11440 -1 947
949 0 586099.44 283795.38 11360 -1 948
950 0 586184.4 283765.84 11240 -1 949
951 0 586255.2 283497.25 11080 -1 950
952 0 586394 283294.94 10960 -1 951
953 0 586526.9 283093.4 10840 -1 952
954 0 586732.25 282915.53 10720 -1 953
955 0 586998.5 282704.97 10640 -1 954
956 0 587220.75 282392.1 10560 -1 955
957 0 587619.6 282141.16 10480 -1 956
958 0 588116.06 281785.9 10400 -1 957
959 0 588457.6 281476.7 10320 -1 958
960 0 588675.6 281364.2 10240 -1 959
961 0 588998.4 281172.47 10120 -1 960
962 0 589412.4 280883.12 10040 -1 961
963 0 589596.9 280742.3 9920 -1 962
964 0 589794.94 280538.53 9800 -1 963
965 0 590012.25 280358.38 9680 -1 964
966 0 590357 280213.97 9560 -1 965
967 0 590652 280167.78 9520 -1 966
968 0 590983.06 279959.25 9480 -1 967
969 0 591429.6 279635.16 9440 -1 968
970 0 592212.1 279269.3 9400 -1 969
971 0 592941.5 279003.66 9360 -1 970
972 0 593196.6 278890.75 9240 -1 971
973 0 593825.5 278135.62 9160 -1 972
974 0 594174.56 277999.34 9080 -1 973
975 0 594352.6 277817.78 8960 -1 974
976 0 594477 277244.66 8880 -1 975
977 0 594680.9 276852.62 8800 -1 976
978 0 594949.25 276631.6 8760 -1 977
979 0 595155.56 276572.1 8720 -1 978
980 0 595404.7 276397.53 8640 -1 979
981 0 595735.9 276280.25 8560 -1 980
982 0 596006.94 276126.56 8480 -1 981
983 0 596153 275915.97 8360 -1 982
984 0 596427.6 275633.1 8240 -1 983
985 0 596777.5 275221.88 8120 -1 984
986 0 597295.6 274526.6 8080 -1 985
987 0 597603.44 274304.75 8160 -1 986
988 0 597824.9 274116.38 8240 -1 987
989 0 597986 274080.22 8320 -1 988
990 0 598129.5 274006.22 8440 -1 989
991 0 598379.4 273944.62 8560 -1 990
992 0 598519.25 273770.56 8680 -1 991
993 0 598629.94 273398.12 8760 -1 992
994 0 598956.4 273193 8840 -1 993
995 0 599472.6 272811.22 8920 -1 994
996 0 600029.1 272508.6 8840 -1 995
997 0 600421.2 272334.06 8760 -1 996
998 0 600776.75 272354.75 8680 -1 997
999 0 601085.25 272125.03 8600 -1 998
1000 0 601500.25 271935.6 8520 -1 999
1001 0 602441.25 271498.78 8480 -1 1000
1002 0 602785.75 271401.72 8560 -1 1001
1003 0 603628.75 271244.06 8640 -1 1002
1004 0 604423.1 271135.2 8600 -1 1003
1005 0 604594.9 270978.22 8440 -1 1004
1006 0 604957.25 270731.03 8360 -1 1005
1007 0 605202.75 270341.2 8280 -1 1006
1008 0 605581.4 269726.6 8240 -1 1007
1009 0 606003.25 269463.56 8200 -1 1008
1010 0 606707 269314.94 8240 -1 1009
1011 0 607129.25 269224.97 8280 -1 1010
1012 0 607452.6 269154.2 8360 -1 1011
1013 0 607924.6 269057.62 8440 -1 1012
1014 0 608125 269002.56 8520 -1 1013
1015 0 608507.75 268922.5 8600 -1 1014
1016 0 608676.9 268908 8680 -1 1015
1017 0 608971.8 268823.72 8760 -1 1016
1018 0 609236.25 268853.1 8840 -1 1017
1019 0 609522.4 268823.3 8920 -1 1018
1020 0 609671.9 268812.06 9000 -1 1019
1021 0 609755.2 268833.66 9080 -1 1020
1022 0 609791.25 268892.47 9120 -1 1021
1023 0 609813.2 268961.03 9200 -1 1022
1024 0 609806.9 268950.4 9320 -1 1023
1025 0 609786.9 268987.97 9480 -1 1024
1026 0 609869 268769.72 9640 -1 1025
1027 0 610057.06 268874.2 9760 -1 1026
1028 0 610129.5 268877.16 9880 -1 1027
1029 0 610228.4 268870.97 10040 -1 1028
1030 0 610319.6 268857.22 10160 -1 1029
1031 0 610508.1 268880.44 10320 -1 1030
1032 0 610724.25 268869.84 10440 -1 1031
1033 0 610944.7 268962.88 10560 -1 1032
1034 0 581894 283621.12 56120 108 722
1035 0 581486 283733.12 56200 98 1034
1036 0 580640 283328 56880 75 1035
1037 0 580576 283264 56920 80 1036
1038 0 580576 283232 57200 71 1037
1039 0 580704 283072 57400 32 1038
1040 0 580768 283008 57440 40 1039
1041 0 580320 283232 56920 96 1037
1042 0 580064 283232 56880 98 1041
1043 0 579808 283264 56840 137 1042
1044 0 579584 283456 56840 102 1043
1045 0 579424 283648 56760 104 1044
1046 0 579392 283904 56760 120 1045
1047 0 579488 284160 56880 96 1046
1048 0 579552 284416 56960 101 1047
1049 0 579424 284608 57120 107 1048
1050 0 579168 284704 57120 80 1049
1051 0 579072 284704 57120 75 1050
1052 0 582766 282677.12 56160 189 722
1053 0 582894 282293.12 56320 176 1052
1054 0 582830 281877.12 56440 32 1053
1055 0 582990 281861.12 56560 32 1054
1056 0 579718 280045.06 57120 163 714
1057 0 579742 279861.06 57040 98 1056
1058 0 579742 279813.06 56920 98 1057
1059 0 579742 279669.06 56760 104 1058
1060 0 579874.8 279606.4 56240 54 1059
1061 0 579895.5 279518.25 56200 50 1060
1062 0 579956.75 279254.94 56080 39 1061
1063 0 580256 279136 56000 32 1062
1064 0 576094 279125.06 60000 71 691
1065 0 575982 279197.06 59920 71 1064
1066 0 571620 278120.12 71000 128 521
1067 0 571956 278192.12 71120 124 1066
1068 0 572068 278312.12 71280 107 1067
1069 0 572381.4 278719.44 71600 119 1068
1070 0 572736 278848 71880 131 1069
1071 0 572928 279008 71920 163 1070
1072 0 573056 279232 72000 115 1071
1073 0 573184 279392 72040 32 1072
1074 0 573218.2 279371.44 72560 -1 1073
1075 0 567996 273528.06 71560 40 514
1076 0 567364 273328.06 71480 115 1075
1077 0 566816 273440 70360 75 1076
1078 0 566656 273504 70120 51 1077
1079 0 566496 273568 69920 86 1078
1080 0 566368 273728 69720 90 1079
1081 0 566272 273856 69480 60 1080
1082 0 566112 274016 69280 124 1081
1083 0 566080 274048 69240 128 1082
1084 0 565824 274144 69160 96 1083
1085 0 565568 274144 69160 75 1084
1086 0 565312 274144 69120 75 1085
1087 0 565056 274144 69040 75 1086
1088 0 564800 274112 69040 40 1087
1089 0 564544 274112 69040 40 1088
1090 0 564288 274112 69040 51 1089
1091 0 564032 274112 69040 64 1090
1092 0 563776 274208 69040 60 1091
1093 0 563520 274336 69040 86 1092
1094 0 563296 274496 69040 75 1093
1095 0 563136 274656 68880 45 1094
1096 0 562976 274784 68680 51 1095
1097 0 562880 274816 68440 71 1096
1098 0 562848 274912 68200 51 1097
1099 0 562784 274976 68120 71 1098
1100 0 562944 274816 67920 71 1099
1101 0 562880 274592 67800 139 1100
1102 0 562880 274336 67800 71 1101
1103 0 563008 274112 67840 40 1102
1104 0 562624 275040 67920 96 1099
1105 0 562368 275072 67920 90 1104
1106 0 562176 274912 67880 86 1105
1107 0 561952 274752 67920 81 1106
1108 0 561824 274528 67960 32 1107
1109 0 561856 274528 68000 32 1108
1110 0 566048 274112 68960 81 1083
1111 0 566208 274144 68760 32 1110
1112 0 566368 274304 68560 96 1111
1113 0 566432 274464 68360 45 1112
1114 0 566464 274624 68120 32 1113
1115 0 566240 274720 68000 32 1114
1116 0 566016 274656 68000 32 1115
1117 0 566836.56 273242 71560 109 1076
1118 0 566422 273154.06 71720 97 1117
1119 0 566309.5 273008.5 71840 88 1118
1120 0 566272 272960 71880 86 1119
1121 0 566176 272736 72000 107 1120
1122 0 566048 272512 72080 64 1121
1123 0 565888 272352 72200 32 1122
1124 0 565888 272352 72280 32 1123
1125 0 566596 269176.12 74160 32 407
1126 0 566188 269216.12 74240 32 1125
1127 0 566004 269440.12 74280 32 1126
1128 0 565612 269688.12 74320 -1 1127
1129 0 565548 269960.12 74360 -1 1128
1130 0 563388 266760.06 75720 256 392
1131 0 563356 266912.12 75520 268 1130
1132 0 563468 266944.12 75480 256 1131
1133 0 563612 267008.12 75320 256 1132
1134 0 563556 264384.06 77320 134 149
1135 0 563476 264168.06 77440 160 1134
1136 0 563412 264056.06 77520 160 1135
1137 0 567372 257872.06 75120 86 85
1138 0 567680 258020.03 75160 150 1137
1139 0 567844 258504.03 75200 172 1138
1140 0 568080 258696.03 75120 164 1139
1141 0 568212 258744.03 75000 183 1140
1142 0 568704 259712 75520 140 1141
1143 0 568832 259968 75560 178 1142
1144 0 568800 260064 75480 172 1143
1145 0 568704 260128 75240 154 1144
1146 0 568544 260064 75040 124 1145
1147 0 568512 260064 74760 75 1146
1148 0 568512 259968 74520 137 1147
1149 0 568448 259936 74240 120 1148
1150 0 568352 259872 74000 98 1149
1151 0 568224 259744 73800 107 1150
1152 0 568096 259552 73600 107 1151
1153 0 567936 259392 73440 137 1152
1154 0 567712 259392 73280 51 1153
1155 0 567552 259392 73080 64 1154
1156 0 567360 259392 72880 45 1155
1157 0 567200 259456 72640 64 1156
1158 0 567040 259584 72440 32 1157
1159 0 566816 259744 72440 75 1158
1160 0 568992 260128 75760 108 1143
1161 0 568992 260352 75920 141 1160
1162 0 569184 260480 76040 107 1161
1163 0 569344 260448 76240 81 1162
1164 0 569504 260416 76480 104 1163
1165 0 569728 260416 76600 81 1164
1166 0 569920 260480 76760 91 1165
1167 0 570144 260544 76920 81 1166
1168 0 570304 260704 77120 81 1167
1169 0 570496 260768 77320 81 1168
1170 0 570720 260768 77520 45 1169
1171 0 570624 260768 77760 32 1170
1172 0 570528 260800 77600 32 1171
1173 0 568512 259776 75680 107 1142
1174 0 568288 259936 75760 107 1173
1175 0 568096 259968 75960 40 1174
1176 0 568032 260000 76080 71 1175
1177 0 567880 258828.06 75320 164 1139
1178 0 568808 255636.2 71600 81 58
1179 0 568744 255460.2 71520 81 1178
1180 0 568400 255444.2 71360 81 1179
1181 0 571424 256412.06 70720 32 50
1182 0 570984 256516.06 70640 192 1181
1183 0 570832 256516.06 70480 90 1182
1184 0 570720 256668.06 70320 80 1183
1185 0 570352 256716.06 70200 122 1184
1186 0 570200 256700.06 70040 189 1185
1187 0 570056 256724.06 70000 189 1186
1188 0 569896 256764.06 69840 160 1187
1189 0 569616 256804.06 69760 160 1188
1190 0 569392 256828.06 69640 128 1189
1191 0 569520.06 256812.11 69520 128 1190
1192 0 569608 256692.06 69440 128 1191
1193 0 569544 256628.06 69280 128 1192
1194 0 569440 256700.06 69120 71 1193
1195 0 569200 256660.06 69480 60 1191
1196 0 568912 256596.06 69400 71 1195
1197 0 568496 256524.06 69320 71 1196
1198 0 569240 256996.06 69360 71 1191
1199 0 568736.06 257548.11 69280 80 1198
1200 0 568264 257692.06 69320 71 1199
1201 0 568288 257812.06 69200 71 1200
1202 0 567936 258028.06 69040 75 1201
1203 0 567816 258084.06 68960 75 1202
1204 0 567360 258228.06 68880 51 1203
1205 0 566840 258348.06 68960 98 1204
1206 0 566496 258612.06 69040 64 1205
1207 0 566216 258804.14 69200 128 1206
1208 0 566120 258988.14 69320 98 1207
1209 0 566072 259044.14 69480 98 1208
1210 0 565952 259244.14 69600 102 1209
1211 0 565856 259396.06 69760 120 1210
1212 0 565984 259452.06 69920 102 1211
1213 0 566032 259468.06 69960 102 1212
1214 0 566160 259620.06 70080 102 1213
1215 0 568808 257596.06 69200 80 1199
1216 0 568864 257692.06 69040 80 1215
1217 0 569040 257788.06 68840 80 1216
1218 0 572712 255972.06 69760 32 43
1219 0 572696 256044.06 69560 32 1218
1220 0 572760 256164.06 69400 32 1219
1221 0 572672 256348.06 69160 32 1220
1222 0 572600 256444.14 68920 -1 1221
1223 0 572524 256704.03 68720 -1 1222
1224 0 572520 256868.03 68600 -1 1223
1225 0 572456 257044.03 68480 -1 1224
1226 0 572388 257256.03 68360 -1 1225
1227 0 572216 257652.03 68240 -1 1226
1228 0 571952 257960.03 68120 -1 1227
1229 0 571596 258312.03 68000 -1 1228
1230 0 571536 258364.06 67840 -1 1229
1231 0 571528 258384.06 67680 -1 1230
1232 0 571488 258264.06 67600 -1 1231
1233 0 571492 258052.06 67440 -1 1232
1234 0 571752 257852.06 67240 -1 1233
1235 0 572084 257896.06 67200 -1 1234
1236 0 572332 258000.06 67040 -1 1235
1237 0 572548 258020.1 66880 -1 1236
1238 0 572592 258140.1 66720 -1 1237
1239 0 571532.5 253295.94 67920 64 19
1240 0 571332.2 253426.62 67760 72 1239
1241 0 570880 253376 67720 75 1240
1242 0 570884.25 253372.47 67680 40 1241
1243 0 570850.5 253227.67 67520 -1 1242
1244 0 570789.6 253191.61 67400 -1 1243
1245 0 570781.9 253158.69 67240 -1 1244
1246 0 570780.1 253136.62 67080 -1 1245
1247 0 570758.1 253232.58 66880 -1 1246
1248 0 567552 251436.06 69240 -1 3
1249 0 567456 251768.03 69000 -1 1248
1250 0 567184 251972.06 68880 -1 1249
1251 0 567104 251792.06 68720 -1 1250
1252 0 568128 251172.03 69960 -1 1
1253 0 567984 251224.03 70160 -1 1252
