# Supplementary material for: Connectomics Analysis Reveals First-, Second-, and Third-Order Thermosensory and Hygrosensory Neurons in the Adult Drosophila Brain
Source: Curr Biol. 2020 Aug 17;30(16):3167–3182.e4. doi: 10.1016/j.cub.2020.06.028 (PMC7443704; doi:10.1016/j.cub.2020.06.028)
Supplement: Data S1. Skeletons and Meshes, Related to STAR Methods — marin2020-skeletons contains files describing the morphology of each neuron in this study (in FAFB14 space, .swc format). glomeruli_meshes contains the glomerular meshes (in FAFB14 space, .stl format). neuropil_meshes contains the glomerular meshes (in FAFB14 space, .stl format). [file mmc5.zip › VP_SI/marin2020-skeletons/5937458.swc]

# SWC format file
# based on specifications at http://www.neuronland.org/NLMorphologyConverter/MorphologyFormats/SWC/Spec.html
# Created by nat::write.neuron.swc
# PointNo Label X Y Z Radius Parent 
1 0 435695.25 260574.92 26600 -1 -1
2 0 436123 260502.7 26680 -1 1
3 0 436169.56 260103.34 26880 -1 2
4 0 436440.6 259965.42 27080 -1 3
5 0 436634.9 259881.34 27240 -1 4
6 0 436784.3 259860.86 27360 -1 5
7 0 437037.06 260030.62 27440 -1 6
8 0 437183.56 260083.4 27520 -1 7
9 0 437327.94 260121.98 27600 -1 8
10 0 437534.84 260255.36 27680 -1 9
11 0 437845.97 260361.45 27800 -1 10
12 0 437973.12 260411.4 27920 -1 11
13 0 438023.44 260460.77 28040 -1 12
14 0 438238.25 260651.7 28120 -1 13
15 0 438435.9 260714.47 28280 -1 14
16 0 438686.5 260949.08 28440 -1 15
17 0 438814.75 261193.34 28560 -1 16
18 0 439076.62 261406.81 28640 -1 17
19 0 439313.4 261609.58 28720 -1 18
20 0 439520.94 261921.39 28840 -1 19
21 0 439711.78 262088.95 28920 -1 20
22 0 440176.3 262384.06 29000 -1 21
23 0 440711.6 262766.06 29080 -1 22
24 0 441054.62 263068.94 29160 -1 23
25 0 441500.53 263325 29200 -1 24
26 0 442148.25 263646.44 29160 -1 25
27 0 442784.88 263825.12 29200 -1 26
28 0 443344.38 264325.3 29280 -1 27
29 0 443574.6 264652.62 29360 -1 28
30 0 443813.38 264822.88 29400 -1 29
31 0 444289.16 265201.8 29480 -1 30
32 0 444741.72 265420.94 29600 -1 31
33 0 445076.06 265652.22 29800 -1 32
34 0 445201.3 265799.03 30040 -1 33
35 0 445221.75 265866.47 30280 -1 34
36 0 445268.88 265890.94 30480 -1 35
37 0 445339 265884.78 30640 -1 36
38 0 445404.7 266137 30720 -1 37
39 0 445353.28 266548.84 30800 -1 38
40 0 445208.8 267023.12 30880 -1 39
41 0 445352.25 267409.12 31000 -1 40
42 0 445468.3 267494.34 31080 -1 41
43 0 445647 267617.75 31160 -1 42
44 0 445852.2 267732.34 31240 -1 43
45 0 446058.62 267812 31320 -1 44
46 0 446536.06 268059.3 31440 -1 45
47 0 446703.2 268173.06 31520 -1 46
48 0 447077.8 268460.62 31600 -1 47
49 0 447297.9 268675.47 31680 -1 48
50 0 447937.38 269130.5 31800 -1 49
51 0 448234.38 269368.78 31880 -1 50
52 0 448610.06 269615.62 32040 -1 51
53 0 449030.2 269770.7 32200 -1 52
54 0 449506.38 269938.8 32400 -1 53
55 0 449650.56 270024.12 32600 -1 54
56 0 449761.2 270027.44 32800 -1 55
57 0 450106.22 270220.88 32960 -1 56
58 0 450692.44 270333.88 33120 -1 57
59 0 451215.06 270538.53 33280 -1 58
60 0 451482.06 270637.1 33480 -1 59
61 0 451661.2 270736 33680 -1 60
62 0 451770 270800.4 33840 -1 61
63 0 451975.94 270953.38 33960 -1 62
64 0 452066.2 271072.7 34120 -1 63
65 0 452240.3 271223.44 34280 -1 64
66 0 452375.44 271409.4 34440 -1 65
67 0 452724.6 271617.06 34640 -1 66
68 0 452836.25 271791.2 34800 -1 67
69 0 453073.75 271907.1 34960 -1 68
70 0 453234.62 272141.06 35120 -1 69
71 0 453684.9 272160.2 35320 -1 70
72 0 453902.38 272246.62 35480 -1 71
73 0 454169 272358.28 35680 -1 72
74 0 454262.88 272384.06 35880 -1 73
75 0 454411.88 272378.12 36120 -1 74
76 0 454457.62 272411.12 36320 -1 75
77 0 454782.53 272473.72 36440 -1 76
78 0 455420.03 272635.9 36560 -1 77
79 0 456034.38 272688.4 36680 -1 78
80 0 456537.2 272724.06 36840 -1 79
81 0 456774.25 272830.16 37000 -1 80
82 0 456684.62 272948.3 37160 -1 81
83 0 456434.78 273123.75 37320 -1 82
84 0 456175.88 273354.88 37520 -1 83
85 0 456254 273390.8 37720 -1 84
86 0 456286.12 273431.38 37880 -1 85
87 0 456347.56 273444.8 38040 -1 86
88 0 456423.5 273515.12 38200 -1 87
89 0 456656.2 273600 38320 -1 88
90 0 456964.94 273659.7 38440 -1 89
91 0 457239.44 273746.03 38560 -1 90
92 0 457374.47 273721.66 38720 -1 91
93 0 457642.06 273780.5 38800 -1 92
94 0 458057.38 273749.38 38920 -1 93
95 0 458367.44 273741.8 39080 -1 94
96 0 458657.53 273756.94 39240 -1 95
97 0 458966.56 273839.1 39400 -1 96
98 0 459255.44 273802.8 39560 -1 97
99 0 459506.44 273796.56 39720 -1 98
100 0 459786.47 273793.9 39880 -1 99
101 0 460194.5 273955.56 40000 -1 100
102 0 460460.38 273978.5 40160 -1 101
103 0 460761.3 274017.38 40280 -1 102
104 0 461040.94 274080 40400 -1 103
105 0 461246.2 274081.44 40480 -1 104
106 0 461463.44 274184.62 40520 -1 105
107 0 461884.94 274323.5 40600 -1 106
108 0 462241.25 274447.5 40680 -1 107
109 0 462694.78 274494.94 40760 -1 108
110 0 463128.44 274505.94 40920 -1 109
111 0 463255.94 274506.06 41080 -1 110
112 0 463493.4 274547.28 41200 -1 111
113 0 463629.03 274573.1 41360 -1 112
114 0 463817.3 274641.4 41480 -1 113
115 0 464223.06 274664.5 41600 -1 114
116 0 464517.75 274663.5 41680 -1 115
117 0 464977.3 274693.44 41760 -1 116
118 0 465573.88 274848.5 41840 -1 117
119 0 465849.7 274910.72 41920 -1 118
120 0 466409.4 274964.38 42000 -1 119
121 0 467135.7 275039.44 42040 -1 120
122 0 467475.8 275080.97 42120 -1 121
123 0 467698.06 275068.56 42240 -1 122
124 0 467884.2 275046.38 42360 -1 123
125 0 468561.2 275112.8 42400 -1 124
126 0 469012.03 275188.12 42440 -1 125
127 0 469501.72 275347.06 42520 -1 126
128 0 469928.44 275483.94 42640 -1 127
129 0 470242.5 275486.3 42800 -1 128
130 0 470408.3 275531.2 42960 -1 129
131 0 470575.7 275559.88 43160 -1 130
132 0 470791.7 275536.1 43360 -1 131
133 0 470948.4 275501.7 43600 -1 132
134 0 471090.8 275449.75 43800 -1 133
135 0 471180.97 275473.28 44000 -1 134
136 0 471263.75 275656.25 44160 -1 135
137 0 471244.8 275754 44280 -1 136
138 0 471221.25 275813.7 44440 -1 137
139 0 471300 275863.06 44600 -1 138
140 0 471385.5 275893.75 44800 -1 139
141 0 471431.06 275933.62 45000 -1 140
142 0 471479.56 275963.62 45200 -1 141
143 0 471529.1 276012.28 45360 -1 142
144 0 471471.8 276145.62 45520 -1 143
145 0 471485.3 276317 45680 -1 144
146 0 471422.66 276437.75 45920 -1 145
147 0 471516.2 276322.62 46080 -1 146
148 0 471699.88 276237.2 46240 -1 147
149 0 471811.3 276224.12 46440 -1 148
150 0 471866.53 276305.97 46640 -1 149
151 0 471896.38 276338.75 46840 -1 150
152 0 471830.94 276381.8 46920 -1 151
153 0 472006.78 275980.94 46960 -1 152
154 0 472030.8 276151.03 47120 -1 153
155 0 472045.38 276187.06 47280 -1 154
156 0 471996.12 276290.6 47400 -1 155
157 0 471844.22 276762 47600 -1 156
158 0 471742 276610 47760 -1 157
159 0 471690 276478 47880 -1 158
160 0 471792 276460 48040 -1 159
161 0 472116 276964 48200 -1 160
162 0 472220 277100 48400 -1 161
163 0 472330 277198 48600 -1 162
164 0 472446 277310 48800 -1 163
165 0 472558 277406 49000 -1 164
166 0 472606 277474 49200 -1 165
167 0 472514 277594 49360 -1 166
168 0 472506 277710 49520 -1 167
169 0 472574 277830 49680 -1 168
170 0 472534 277966 49840 -1 169
171 0 472594 278022 50000 -1 170
172 0 472704 278048 50120 -1 171
173 0 472872 278052 50320 -1 172
174 0 472884 278060 50480 -1 173
175 0 472916 278072 50640 -1 174
176 0 473048 278088 50800 -1 175
177 0 473288 277960 50960 -1 176
178 0 473332 277860 51160 -1 177
179 0 473352 277840 51360 -1 178
180 0 473356 277756 51560 -1 179
181 0 473344 277688 51760 -1 180
182 0 473340 277688 51920 -1 181
183 0 473308 277656 52080 -1 182
184 0 473244 277548 52240 -1 183
185 0 473196 277544 52440 -1 184
186 0 473148 277536 52640 -1 185
187 0 473148 277564 52800 -1 186
188 0 473152 277588 52960 -1 187
189 0 473148 277596 53160 -1 188
190 0 473192 277596 53320 -1 189
191 0 473228 277632 53520 -1 190
192 0 473240 277704 53720 -1 191
193 0 473236 277732 53920 -1 192
194 0 473276 277792 54120 -1 193
195 0 473336 277788 54320 -1 194
196 0 473348 277788 54480 -1 195
197 0 473432 277788 54680 -1 196
198 0 473500 277800 54840 -1 197
199 0 473512 277840 55000 -1 198
200 0 473508 277904 55200 -1 199
201 0 473568 277940 55360 -1 200
202 0 473644 277964 55520 -1 201
203 0 473736 278040 55680 -1 202
204 0 473792 278056 55840 -1 203
205 0 473796 278132 56040 -1 204
206 0 473804 278136 56200 -1 205
207 0 473840 278136 56360 -1 206
208 0 473880 278140 56520 -1 207
209 0 473904 278164 56680 -1 208
210 0 473952 278184 56840 -1 209
211 0 473988 278152 57000 -1 210
212 0 474052 278144 57160 -1 211
213 0 474148 278152 57320 -1 212
214 0 474224 278160 57480 -1 213
215 0 474332 278132 57640 -1 214
216 0 474392 278052 57800 -1 215
217 0 474484 277980 57960 -1 216
218 0 474468 277832 58120 -1 217
219 0 474444 277732 58280 -1 218
220 0 474492 277744 58440 -1 219
221 0 474608 277656 58600 -1 220
222 0 474644 277652 58760 -1 221
223 0 474696 277652 58920 -1 222
224 0 474830 277574 59080 -1 223
225 0 474930 277578 59240 -1 224
226 0 475074 277586 59400 -1 225
227 0 475198 277570 59560 -1 226
228 0 475254 277538 59720 -1 227
229 0 475310 277522 59880 -1 228
230 0 475450 277386 60040 -1 229
231 0 475518 277422 60200 -1 230
232 0 475546 277346 60360 -1 231
233 0 475558 277218 60520 -1 232
234 0 475554 277054 60640 -1 233
235 0 475382 276046 60680 -1 234
236 0 475634 276574 60800 -1 235
237 0 475826 276846 60960 -1 236
238 0 475914 277110 61120 -1 237
239 0 476006 277242 61280 -1 238
240 0 476186 277446 61400 -1 239
241 0 476290 277526 61560 -1 240
242 0 476382 277622 61720 -1 241
243 0 476518 277718 61880 -1 242
244 0 476790 277742 62040 -1 243
245 0 476874 277766 62200 -1 244
246 0 476926 277774 62360 -1 245
247 0 477066 277750 62520 -1 246
248 0 476694 277654 62680 -1 247
249 0 476754 277542 62840 -1 248
250 0 476646 277394 63000 -1 249
251 0 476600 277268 63120 -1 250
252 0 476548 277188 63280 -1 251
253 0 476476 277044 63440 -1 252
254 0 476476 276940 63560 -1 253
255 0 476432 276716 63680 -1 254
256 0 476532 276476 63800 -1 255
257 0 476612 276280 63920 -1 256
258 0 476732 276120 64080 -1 257
259 0 476636 276064 64240 -1 258
260 0 476524 276084 64400 -1 259
261 0 476372 276140 64560 -1 260
262 0 476324 276144 64720 -1 261
263 0 476388 276104 64880 -1 262
264 0 476376 276104 65040 -1 263
265 0 476376 276068 65240 -1 264
266 0 476318 276094 65400 -1 265
267 0 476262 275966 65560 -1 266
268 0 476194 275898 65720 -1 267
269 0 476178 275794 65880 -1 268
270 0 476162 275670 66040 -1 269
271 0 476170 275646 66200 -1 270
272 0 476130 275494 66360 -1 271
273 0 476030 275426 66520 -1 272
274 0 476010 275390 66680 -1 273
275 0 476058 275306 66840 -1 274
276 0 476162 275146 67000 -1 275
277 0 476174 275138 67160 -1 276
278 0 476154 275122 67320 -1 277
279 0 476114 275150 67480 -1 278
280 0 475874 275262 67640 -1 279
281 0 475758 275262 67840 -1 280
282 0 475734 275258 68000 -1 281
283 0 475710 275238 68160 -1 282
284 0 475610 275266 68320 -1 283
285 0 475542 275230 68440 -1 284
286 0 475466 275210 68600 -1 285
287 0 475390 275234 68720 -1 286
288 0 475286 275238 68880 -1 287
289 0 475186 275238 69040 -1 288
290 0 475222 275182 69160 -1 289
291 0 475090 275210 69320 -1 290
292 0 474978 275194 69480 -1 291
293 0 474854 275234 69640 -1 292
294 0 474698 275334 69840 -1 293
295 0 474622 275382 70000 -1 294
296 0 474602 275382 70160 -1 295
297 0 474562 275366 70320 -1 296
298 0 474426 275402 70440 -1 297
299 0 474414 275406 70600 -1 298
300 0 474322 275342 70760 -1 299
301 0 474194 275330 70920 -1 300
302 0 474116 275184 71040 -1 301
303 0 474016 275096 71200 -1 302
304 0 473888 274936 71360 -1 303
305 0 473788 274900 71520 -1 304
306 0 473556 274748 71640 -1 305
307 0 473372 274664 71800 -1 306
308 0 473280 274544 71960 -1 307
309 0 473139 274637 72080 -1 308
310 0 473297.88 273740.97 72080 -1 309
311 0 473092 274668 72120 -1 309
312 0 472924 274744 72280 -1 311
313 0 472824 274748 72400 -1 312
314 0 472704 274844 72520 -1 313
315 0 472596 274904 72680 -1 314
316 0 472500 274924 72880 -1 315
317 0 472415 275010 73040 -1 316
318 0 472405 275044 73080 -1 317
319 0 472339 275138 73240 -1 318
320 0 472111 275210 73400 -1 319
321 0 472051 275282 73600 -1 320
322 0 471935 275342 73760 -1 321
323 0 471887 275410 74000 -1 322
324 0 471803 275446 74160 -1 323
325 0 471779 275470 74320 -1 324
326 0 471746 275466.5 74360 -1 325
327 0 471666 275530.5 74600 -1 326
328 0 471642 275562.5 74760 -1 327
329 0 471634 275662.5 74920 -1 328
330 0 471698 275774.5 75120 -1 329
331 0 471626 275766.5 75240 -1 330
332 0 471362 275706.5 75360 -1 331
333 0 470755 275516 75520 -1 332
334 0 470779 275572 75640 -1 333
335 0 471391 275638 75800 -1 334
336 0 471351 275702 75960 -1 335
337 0 471515 275882 76040 -1 336
338 0 471603 275930 76080 -1 337
339 0 471619 276002 76200 -1 338
340 0 471715 276094 76360 -1 339
341 0 471679 276166 76520 -1 340
342 0 471767 276234 76640 -1 341
343 0 471451 276168 76680 -1 342
344 0 471271 276152 76840 -1 343
345 0 471019 276036 77000 -1 344
346 0 470959 276028 77160 -1 345
347 0 470951 276016 77320 -1 346
348 0 470923 276132 77480 -1 347
349 0 470951 276208 77680 -1 348
350 0 471079 276252 77840 -1 349
351 0 471123 276288 78000 -1 350
352 0 471247 276216 78200 -1 351
353 0 471327 276120 78360 -1 352
354 0 471371 276032 78560 -1 353
355 0 471411 276008 78760 -1 354
356 0 471531 276000 78960 -1 355
357 0 471603 275988 79160 -1 356
358 0 471743 275900 79320 -1 357
359 0 471911 275808 79480 -1 358
360 0 472163 275640 79600 -1 359
361 0 472511 275328 79680 -1 360
362 0 472479 275324 79760 -1 361
363 0 472495 275324 79800 -1 362
364 0 472547 275146 79880 -1 363
365 0 472583 275086 79960 -1 364
366 0 472701 274648 80040 -1 365
367 0 472309 273580 80120 -1 366
368 0 472488.78 273566.28 80520 -1 367
369 0 472506.75 273564.9 80560 -1 368
370 0 472331.4 273231.53 80640 -1 369
371 0 472104.94 273047.88 80800 -1 370
372 0 471731 272530 80080 -1 367
373 0 470946.53 271667 80080 -1 372
374 0 470534.88 271444.44 80120 -1 373
375 0 470280.25 271254.75 80240 -1 374
376 0 469899.38 270988.66 80400 -1 375
377 0 469843.88 270792 80520 -1 376
378 0 469819.47 270743.3 80560 -1 377
379 0 469746.2 270597.22 80680 -1 378
380 0 469708.56 270415.47 80840 -1 379
381 0 469796.44 270342.3 81040 -1 380
382 0 469938.94 270218 81240 -1 381
383 0 469996.7 270148.25 81400 -1 382
384 0 469953.7 269919.06 81520 -1 383
385 0 469938.6 269788.2 81680 -1 384
386 0 469658.7 269440.56 81840 -1 385
387 0 469755.8 269193.9 81960 -1 386
388 0 469608.66 268996.06 82040 -1 387
389 0 469453.06 268766.38 82160 -1 388
390 0 469375.06 268614.6 82280 -1 389
391 0 469264.75 268448.3 82440 -1 390
392 0 469142.72 268093.56 82600 -1 391
393 0 469137.5 267831.88 82800 -1 392
394 0 469201.6 267364.47 82960 -1 393
395 0 469040.97 266911 83120 -1 394
396 0 469134.7 266421 83080 -1 395
397 0 469292.3 266159.34 83000 -1 396
398 0 469495.72 266041 82920 -1 397
399 0 469906.25 265436.88 82880 -1 398
400 0 469868.38 265428.2 82920 -1 399
401 0 469722.8 265345.94 83080 -1 400
402 0 469848.2 265129.88 83280 -1 401
403 0 469780.88 265156.62 83400 -1 402
404 0 470097.5 264847.88 82920 -1 399
405 0 470077.1 264416.44 82960 -1 404
406 0 469923 263726.78 83040 -1 405
407 0 469947.56 263237.88 83000 -1 406
408 0 469883.44 263021.72 82880 -1 407
409 0 469815.28 262940.25 82800 -1 408
410 0 469812.53 262883.53 82760 -1 409
411 0 469807.06 262770.12 82680 -1 410
412 0 469676 262499.53 82560 -1 411
413 0 469729.38 262144.06 82480 -1 412
414 0 470372.22 261455.12 82400 -1 413
415 0 470727 261099.88 82440 -1 414
416 0 470846.66 260938.69 82480 -1 415
417 0 470894.62 260510.94 82520 -1 416
418 0 470869.03 259992.75 82560 -1 417
419 0 471062.75 259508.97 82640 -1 418
420 0 471086.53 259241.94 82720 -1 419
421 0 471046.25 259011.34 82800 -1 420
422 0 470885.4 258732.16 82880 -1 421
423 0 470671.7 258635.5 83000 -1 422
424 0 470487.75 258415.47 83160 -1 423
425 0 470364.16 258202.22 83320 -1 424
426 0 470598.38 258010.31 83440 -1 425
427 0 470906 257863.4 83480 -1 426
428 0 471090.88 257654.44 83520 -1 427
429 0 471271.34 257489.5 83560 -1 428
430 0 471406.22 257317.58 83600 -1 429
431 0 471475.56 257135.83 83640 -1 430
432 0 471541.56 257065.86 83720 -1 431
433 0 471720.34 256881.73 83800 -1 432
434 0 471795.7 256729.84 83840 -1 433
435 0 471789.7 256531.33 83880 -1 434
436 0 471830.44 256360.9 83920 -1 435
437 0 472051.06 256179.14 83960 -1 436
438 0 472266.56 255767.61 84040 -1 437
439 0 472516.25 255597.44 84080 -1 438
440 0 472865.38 255490.12 84160 -1 439
441 0 473173.62 255380.47 84240 -1 440
442 0 473402.2 255272.16 84320 -1 441
443 0 473574.78 255238.11 84400 -1 442
444 0 473705.7 255130.92 84440 -1 443
445 0 473818.62 255023.72 84520 -1 444
446 0 473924.34 254955.44 84600 -1 445
447 0 474144.12 254932.86 84680 -1 446
448 0 474427.12 254827.77 84720 -1 447
449 0 474430.12 254761.06 84800 -1 448
450 0 474475.7 254588.64 84840 -1 449
451 0 474691.38 254432.72 85080 -1 450
452 0 474853.34 254232.98 85240 -1 451
453 0 475037.8 254094.73 85400 -1 452
454 0 475112.88 254029.52 85560 -1 453
455 0 475181.2 253711.64 85640 -1 454
456 0 475239 253664.83 85760 -1 455
457 0 475713.9 253259.83 85920 -1 456
458 0 475751.12 253167.05 86040 -1 457
459 0 475700.38 253049.81 86080 -1 458
460 0 475644.88 252731.47 86160 -1 459
461 0 475605.38 252833.16 86280 -1 460
462 0 475479.47 252873.5 86440 -1 461
463 0 475749.78 252192.12 86200 -1 460
464 0 475921.2 252025.7 86280 -1 463
465 0 476346.7 251772 86360 -1 464
466 0 476989.62 251367.16 86320 -1 465
467 0 477363.94 251288.72 86200 -1 466
468 0 478009.5 251486.98 86320 -1 466
469 0 478549.12 251624.45 86160 -1 468
470 0 478473.8 251601.2 86240 -1 468
471 0 478556.22 251626.23 86200 -1 470
472 0 476800.1 251627.9 86080 -1 466
473 0 477662.78 251187.58 86360 -1 466
474 0 477579.7 251099.06 86480 -1 473
475 0 477506.62 251123.06 86560 -1 474
476 0 476614.6 253101.3 85840 -1 457
477 0 476898.94 253114.75 85680 -1 476
478 0 477112.78 253091.75 85560 -1 477
479 0 477225.22 253052.66 85520 -1 478
480 0 477416 253035.64 85360 -1 479
481 0 477550.03 252961.97 85200 -1 480
482 0 477762.62 252958.02 85080 -1 481
483 0 470079.66 258191.5 83360 -1 425
484 0 469886.22 258146.97 83520 -1 483
485 0 469682.16 258124.62 83640 -1 484
486 0 469517 258109.66 83760 -1 485
487 0 469094.78 258139.06 83920 -1 486
488 0 469076.6 258460.1 84000 -1 487
489 0 469203.88 258497.06 84080 -1 488
490 0 469326.38 258561.12 84200 -1 489
491 0 469354.4 258643.9 84320 -1 490
492 0 469396.94 258607.88 84480 -1 491
493 0 469352.06 258750.98 84640 -1 492
494 0 469358.5 258861.86 84760 -1 493
495 0 469260.5 259540.97 84560 -1 494
496 0 469389.84 260104.08 84720 -1 495
497 0 469444.94 260626.95 84840 -1 496
498 0 469611.5 261311.5 84840 -1 497
499 0 469628.2 261306.58 84880 -1 498
500 0 469790.9 261709.31 84920 -1 499
501 0 469926.8 261788.58 85040 -1 500
502 0 469431.7 261258.22 85000 -1 499
503 0 469562.38 261325.23 84720 -1 498
504 0 469550.34 261317.42 84520 -1 503
505 0 469574.62 261355.84 84360 -1 504
506 0 469217.94 261171.86 84120 -1 505
507 0 468503.03 258090.12 84000 -1 487
508 0 467778.12 258039.81 84040 -1 507
509 0 467542.5 257940.19 84080 -1 508
510 0 467534.72 257324.22 84160 -1 509
511 0 467626.25 257004 84280 -1 510
512 0 467614.25 256890.66 84360 -1 511
513 0 467567.22 256670.1 84480 -1 512
514 0 467652.6 256583.2 84640 -1 513
515 0 467737.72 256401.17 84800 -1 514
516 0 467838.88 256206.38 84920 -1 515
517 0 468052.72 255809.81 85000 -1 516
518 0 468212.88 255744.69 85120 -1 517
519 0 468297.8 255737 85280 -1 518
520 0 468319.25 255735.47 85320 -1 519
521 0 468501.5 255835.45 85480 -1 520
522 0 468716.2 255967.88 85640 -1 521
523 0 468799.72 256002.39 85720 -1 522
524 0 468903.16 256008.67 85760 -1 523
525 0 469315.62 256035.25 85920 -1 524
526 0 469418.75 256041.9 85960 -1 525
527 0 469762.25 256157.89 86000 -1 526
528 0 470023.38 256271.47 86080 -1 527
529 0 470421.44 256245.78 86120 -1 528
530 0 470754.25 256195.4 86200 -1 529
531 0 471074.53 255996.11 86280 -1 530
532 0 471199.38 255896.22 86360 -1 531
533 0 471292.44 255818.97 86440 -1 532
534 0 471428.88 255739.3 86600 -1 533
535 0 471553 255717.1 86760 -1 534
536 0 471651.94 255636.61 86920 -1 535
537 0 471755.8 255659.62 87080 -1 536
538 0 471842.34 255676.47 87200 -1 537
539 0 471860.84 255656.97 87240 -1 538
540 0 471935.5 255509.7 87400 -1 539
541 0 472208.22 255356.95 87440 -1 540
542 0 472315.75 255260.62 87640 -1 541
543 0 472376.7 255175.86 87800 -1 542
544 0 472472.84 255081.19 87880 -1 543
545 0 472421.56 254965.44 88040 -1 544
546 0 472486.5 254829.94 88240 -1 545
547 0 472632.16 254532.95 88360 -1 546
548 0 472950.47 254427.58 88440 -1 547
549 0 473010.66 254378 88520 -1 548
550 0 473040.94 254353 88560 -1 549
551 0 473133.56 254353.97 88640 -1 550
552 0 472827.88 254721.31 88720 -1 551
553 0 469361.5 256028.56 86080 -1 526
554 0 469016.34 256018.72 86160 -1 553
555 0 468937.5 256036.23 86320 -1 554
556 0 467666.88 254770.47 85280 -1 519
557 0 467659.56 254628.95 85240 -1 556
558 0 467690.16 254447.02 85160 -1 557
559 0 467786.56 254184.44 85120 -1 558
560 0 468022.5 253926.12 85080 -1 559
561 0 468230.3 253270.78 85040 -1 560
562 0 468429.88 253131.03 85000 -1 561
563 0 468766.5 252817.02 85000 -1 562
564 0 468786.7 252937.16 85280 -1 563
565 0 468765.6 252947.03 85360 -1 564
566 0 468541.72 253119.23 85400 -1 565
567 0 468490.38 253247.16 85440 -1 566
568 0 468541 253505.94 85520 -1 567
569 0 468474.88 253592.11 85640 -1 568
570 0 468693.94 253544.06 85920 -1 569
571 0 467514.56 258268.61 84120 -1 508
572 0 467285.22 258468.89 84080 -1 571
573 0 466798.25 258585.19 84040 -1 572
574 0 466616.72 258821.92 83960 -1 573
575 0 466227.2 258956.42 83920 -1 574
576 0 465951.97 258895.47 83880 -1 575
577 0 465397.62 258585.45 83880 -1 576
578 0 465355.22 258704.4 83760 -1 577
579 0 465271.56 258771.69 83640 -1 578
580 0 465037.88 258800.22 83480 -1 579
581 0 464946.06 258839.39 83360 -1 580
582 0 469869.2 270919.22 80320 -1 376
583 0 469432.12 270680.88 80280 -1 582
584 0 469037.03 270486.12 80200 -1 583
585 0 468823.28 270297.94 80120 -1 584
586 0 468757.56 270241.5 80000 -1 585
587 0 468722.12 270155.5 79880 -1 586
588 0 468442.75 269877.34 79840 -1 587
589 0 468020.38 269681.38 79840 -1 588
590 0 467694.53 269370.53 79800 -1 589
591 0 467687.2 269309.97 79640 -1 590
592 0 467714.1 269300.66 79520 -1 591
593 0 467645.34 269197.62 79400 -1 592
594 0 467369.22 269035.97 79280 -1 593
595 0 466832.34 268524.97 79280 -1 594
596 0 466481.03 268408.34 79400 -1 595
597 0 466243.22 268380.03 79520 -1 596
598 0 466075.62 268368.72 79600 -1 597
599 0 465850.56 268278.66 79720 -1 598
600 0 465642.03 268143.1 79760 -1 599
601 0 465581.1 268141.97 79800 -1 600
602 0 465459.22 268139.75 79880 -1 601
603 0 465435.62 268089.8 80080 -1 602
604 0 465393.94 267983.06 80280 -1 603
605 0 465138.53 267879.53 80480 -1 604
606 0 464612.12 267724.2 80600 -1 605
607 0 464430.28 267546.22 80760 -1 606
608 0 464438.94 267503.16 80920 -1 607
609 0 464319.5 267277.53 81040 -1 608
610 0 464231.12 267076.88 81160 -1 609
611 0 464201.66 267010 81200 -1 610
612 0 464055.38 266879.78 81360 -1 611
613 0 463967 266782.7 81520 -1 612
614 0 463886.28 266662.72 81640 -1 613
615 0 463838.78 266627.6 81760 -1 614
616 0 463678.72 266414.94 81920 -1 615
617 0 463562.88 266339.84 82080 -1 616
618 0 463565.47 266358.88 82240 -1 617
619 0 463414.88 266293.8 82400 -1 618
620 0 463275.16 266263.38 82560 -1 619
621 0 463273.7 266279.16 82680 -1 620
622 0 463328.72 266343.56 82800 -1 621
623 0 463461.88 266337.8 82880 -1 622
624 0 463550.4 266388.22 83000 -1 623
625 0 463555.1 266475.12 83080 -1 624
626 0 463557.44 266518.6 83120 -1 625
627 0 463545.16 266671.4 83240 -1 626
628 0 463474.7 266725.6 83360 -1 627
629 0 463377.25 266651.88 83520 -1 628
630 0 463476.12 266380.28 83720 -1 629
631 0 463556.4 266158.7 83880 -1 630
632 0 463675.75 265958.16 84040 -1 631
633 0 463712.34 265804.4 84200 -1 632
634 0 463762.03 265657.03 84360 -1 633
635 0 463824.84 265540.12 84520 -1 634
636 0 463947.3 265518.28 84680 -1 635
637 0 463988.47 265499.03 84880 -1 636
638 0 464020.88 265490.44 85040 -1 637
639 0 464165.5 265431.84 85200 -1 638
640 0 464369.34 265430.12 85360 -1 639
641 0 464456.75 265485.28 85520 -1 640
642 0 464497.3 265508.94 85680 -1 641
643 0 464584.88 265598.97 85800 -1 642
644 0 464717.88 265679.88 86000 -1 643
645 0 464849.47 265570.62 86200 -1 644
646 0 465156 265431.7 86240 -1 645
647 0 465218.97 265318.03 86400 -1 646
648 0 465274.4 265129.97 86560 -1 647
649 0 465206.84 264960.78 86680 -1 648
650 0 465035.25 264934 86800 -1 649
651 0 464977.94 264925.25 86840 -1 650
652 0 465029.2 264856.88 87000 -1 651
653 0 465022.3 264901.8 87200 -1 652
654 0 464989.2 264802.12 87320 -1 653
655 0 464993.03 264784.53 87360 -1 654
656 0 465194.16 264675.34 87520 -1 655
657 0 465348.94 264526.3 87640 -1 656
658 0 466927.56 265239.9 86240 -1 646
659 0 467664.9 265030.72 86320 -1 658
660 0 468393.06 264870.97 86400 -1 659
661 0 469003.2 264636.88 86640 -1 660
662 0 469173.3 264492.25 86680 -1 661
663 0 469522.9 264059.3 86800 -1 662
664 0 469401.1 263693.3 86680 -1 663
665 0 469256.72 263419.84 86560 -1 664
666 0 469308.88 263348.47 86440 -1 665
667 0 469370.1 263344.47 86320 -1 666
668 0 469393.34 263374.9 86200 -1 667
669 0 471847.38 272676 80000 -1 372
670 0 471868.28 272836.12 79800 -1 669
671 0 471859.3 272875.8 79720 -1 670
672 0 472044.25 272882.25 79600 -1 671
673 0 472221.8 272996.44 79440 -1 672
674 0 472397 275404 80080 -1 365
675 0 472397 275396 80240 -1 674
676 0 472475 275267 80360 -1 675
677 0 472501 275224 80400 -1 676
678 0 472661 275112 80480 -1 677
679 0 472733 275252 80640 -1 678
680 0 472761 275200 80840 -1 679
681 0 472777 275144 80960 -1 680
682 0 472521 274904 80600 -1 678
683 0 472565 274780 80760 -1 682
684 0 472525 274744 80880 -1 683
685 0 472541 274700 80960 -1 684
686 0 470163 275092 75720 -1 334
687 0 469999 274828 75800 -1 686
688 0 469699 274724 75960 -1 687
689 0 469383 274588 76080 -1 688
690 0 469375 274544 76200 -1 689
691 0 469387 274500 76280 -1 690
692 0 469319 274484 76360 -1 691
693 0 469111 274414 76480 -1 692
694 0 469079 274386 76520 -1 693
695 0 468971 274390 76640 -1 694
696 0 468675 274338 76720 -1 695
697 0 468555 274354 76840 -1 696
698 0 468427 274438 76960 -1 697
699 0 468059 274450 77040 -1 698
700 0 467899 274366 77160 -1 699
701 0 467731 274290 77280 -1 700
702 0 467483 274282 77400 -1 701
703 0 467275 274198 77520 -1 702
704 0 467171 274158 77600 -1 703
705 0 467051 274082 77680 -1 704
706 0 466923 273966 77760 -1 705
707 0 466751 273770 77880 -1 706
708 0 466643 273682 78000 -1 707
709 0 466543 273633 78040 -1 708
710 0 466334.8 273780.1 78440 -1 709
711 0 466192.84 273759.3 78640 -1 710
712 0 466076.3 273762.3 78800 -1 711
713 0 466012 273814.78 78960 -1 712
714 0 465957.22 273844.28 79120 -1 713
715 0 465847.62 273918.06 79320 -1 714
716 0 465828.16 274001.5 79520 -1 715
717 0 465791.94 273995.38 79760 -1 716
718 0 465830.03 274094.44 79920 -1 717
719 0 465834.84 274181 80120 -1 718
720 0 465913.88 274148.44 80320 -1 719
721 0 465975.3 274134.56 80520 -1 720
722 0 466028.25 274089.97 80720 -1 721
723 0 466108.03 274019.78 80880 -1 722
724 0 466210.38 273983.25 81000 -1 723
725 0 466236.16 273906.5 81160 -1 724
726 0 466276.03 273887.75 81320 -1 725
727 0 466483.62 273894.66 81440 -1 726
728 0 466663.2 273719.22 81560 -1 727
729 0 466832.38 273715.38 81680 -1 728
730 0 466842.72 273745.97 81840 -1 729
731 0 466749.53 273719.3 82000 -1 730
732 0 466821.88 273860 82160 -1 731
733 0 467174.3 273901.4 82440 -1 732
734 0 467300.5 273910.2 82600 -1 733
735 0 467413.88 274002.7 82800 -1 734
736 0 467614.22 274099.44 83000 -1 735
737 0 467804.44 274052 83200 -1 736
738 0 467952.8 274048.4 83360 -1 737
739 0 468063.7 273921.62 83520 -1 738
740 0 468173.28 273857.25 83680 -1 739
741 0 468310.72 273732.75 83840 -1 740
742 0 468215.25 273571.3 83960 -1 741
743 0 468180 273469.88 84040 -1 742
744 0 468169.4 273413.9 84160 -1 743
745 0 468274.75 273485.7 84200 -1 744
746 0 468774.9 273614.38 84280 -1 745
747 0 468905.2 273557.88 84360 -1 746
748 0 468978.38 273475.34 84440 -1 747
749 0 469050.53 273414.4 84520 -1 748
750 0 469234.75 273384.88 84600 -1 749
751 0 469341.62 273383.56 85040 -1 750
752 0 469350.94 273358.56 85240 -1 751
753 0 469482.38 273417.12 85400 -1 752
754 0 469541.75 273442.38 85480 -1 753
755 0 469630.8 273480.28 85600 -1 754
756 0 469746.44 273535.94 85760 -1 755
757 0 469820.25 273551.53 85920 -1 756
758 0 469839.6 273536 85960 -1 757
759 0 469917.62 273472.12 86120 -1 758
760 0 469822.56 273368.75 86320 -1 759
761 0 469795.56 273331.62 86360 -1 760
762 0 469687.5 273183.06 86520 -1 761
763 0 469091.16 272969.38 86560 -1 762
764 0 468949.44 272634.44 86680 -1 763
765 0 468515.7 272339.06 86840 -1 764
766 0 468125.88 272084.9 86800 -1 765
767 0 468033.34 271971.2 86680 -1 766
768 0 467847.1 271860.2 86600 -1 767
769 0 467643.12 271724.38 86560 -1 768
770 0 467412.47 271676.44 86520 -1 769
771 0 467294.25 271444.5 86600 -1 770
772 0 467149.66 271275.44 86680 -1 771
773 0 466940.78 271168.84 86720 -1 772
774 0 466711.97 270744.9 86760 -1 773
775 0 466604.44 270351.5 86800 -1 774
776 0 466560.72 270123.94 86840 -1 775
777 0 466514.66 270012.25 86880 -1 776
778 0 466576.4 269676.88 86920 -1 777
779 0 466387.53 269437.97 87000 -1 778
780 0 466255.56 269286.88 87080 -1 779
781 0 465960.28 269141.7 87240 -1 780
782 0 465811.8 268884.44 87440 -1 781
783 0 465696.72 268571.72 87480 -1 782
784 0 465395.75 268380.47 87560 -1 783
785 0 465489.6 268474.6 87600 -1 784
786 0 465864 268853.38 87760 -1 785
787 0 465851.78 268825.62 87920 -1 786
788 0 465862 268750.12 88120 -1 787
789 0 465945.25 268728.7 88320 -1 788
790 0 465598.47 268677.44 88480 -1 789
791 0 465570.66 268196.72 88640 -1 790
792 0 465577.06 268291.06 88680 -1 791
793 0 465397.75 268686.56 88840 -1 792
794 0 465218.25 268775.16 89040 -1 793
795 0 465154.7 268661.25 89120 -1 794
796 0 465007.16 268580.4 89280 -1 795
797 0 465021.47 268503.62 89480 -1 796
798 0 464985.2 268654.53 89640 -1 797
799 0 464988.12 268718.06 89720 -1 798
800 0 464803.72 268632.88 89880 -1 799
801 0 464660.9 268460.8 90080 -1 800
802 0 464364.97 268455.75 90280 -1 801
803 0 464251.8 268330.38 90480 -1 802
804 0 464366.22 268353.72 90560 -1 803
805 0 466543.62 268269.38 90600 -1 804
806 0 465950.25 268313.62 90640 -1 805
807 0 465521.06 268307.38 90760 -1 806
808 0 465173 268007.06 90920 -1 807
809 0 465111.44 267762.97 91040 -1 808
810 0 465085.88 267648.22 91080 -1 809
811 0 465034.78 267418.75 91160 -1 810
812 0 465022.2 267093.4 91320 -1 811
813 0 465019.06 267012.12 91360 -1 812
814 0 464968.12 266894.5 91480 -1 813
815 0 464939.44 266806.25 91600 -1 814
816 0 464927.88 266798.2 91640 -1 815
817 0 464893.2 266773.94 91760 -1 816
818 0 464723.2 266567.8 91920 -1 817
819 0 464694.75 266432.22 92080 -1 818
820 0 466443 273584 78080 -1 709
821 0 466311 273552 78160 -1 820
822 0 466059 273488 78240 -1 821
823 0 465667 273384 78320 -1 822
824 0 465031 273190 78400 -1 823
825 0 464043 272894 78480 -1 824
826 0 463499 272860 78560 -1 825
827 0 463011 272650 78560 -1 826
828 0 463019 272706 78400 -1 827
829 0 462919 272526 78240 -1 828
830 0 462863 272314 78160 -1 829
831 0 462867 272338 78080 -1 830
832 0 462451 272020 78520 -1 827
833 0 462315 272056 78640 -1 832
834 0 462263 272028 78800 -1 833
835 0 462131 271764 78480 -1 832
836 0 462103 271736 78360 -1 835
837 0 462043 271530 78560 -1 835
838 0 462023 271570 78600 -1 837
839 0 461999 271580 78680 -1 838
840 0 461587 271342 78400 -1 837
841 0 460903 271058 78360 -1 840
842 0 460483 270982 78280 -1 841
843 0 460259 270824 78160 -1 842
844 0 459595 270604 78240 -1 843
845 0 459587 270616 78120 -1 844
846 0 459555 270564 78000 -1 845
847 0 459159 270114 78240 -1 844
848 0 458579 269370 78240 -1 847
849 0 458559 269324 78200 -1 848
850 0 458567 269320 78160 -1 849
851 0 458691 269516 78000 -1 850
852 0 458735 269520 77880 -1 851
853 0 458807 269516 77760 -1 852
854 0 458811 269496 77680 -1 853
855 0 458775 269500 77600 -1 854
856 0 458555 269378 78280 -1 848
857 0 458515 269270 78320 -1 856
858 0 458439 268852 78360 -1 857
859 0 458251 268668 78440 -1 858
860 0 458155 268528 78520 -1 859
861 0 458227 268460 78640 -1 860
862 0 458401 268172 78760 -1 861
863 0 458613 267452 78760 -1 862
864 0 458357 266980 78680 -1 863
865 0 458325 266868 78600 -1 864
866 0 458273 266752 78520 -1 865
867 0 458031 266470 78440 -1 866
868 0 457819 266362 78400 -1 867
869 0 457161 265936 78360 -1 868
870 0 456693 265644 78400 -1 869
871 0 456489 265656 78320 -1 870
872 0 456221 265720 78240 -1 871
873 0 455921 265796 78160 -1 872
874 0 455683 265834 78120 -1 873
875 0 455265 265936 77960 -1 874
876 0 455269 265922 77880 -1 875
877 0 455273 265908 77800 -1 876
878 0 455177 265884 77680 -1 877
879 0 455053 265880 77640 -1 878
880 0 454861 265896 77520 -1 879
881 0 454861 265896 77400 -1 880
882 0 454885 266040 77240 -1 881
883 0 454884.78 266115.06 77160 -1 882
884 0 454179 265725 77880 -1 876
885 0 453339 264941 77800 -1 884
886 0 452553 264371 77720 -1 885
887 0 452465 264323 77560 -1 886
888 0 452285 264175 77480 -1 887
889 0 454107 265657 78000 -1 884
890 0 454107 265605 78120 -1 889
891 0 454139 265645 78160 -1 890
892 0 454135 265637 78240 -1 891
893 0 458399 268174 78800 -1 862
894 0 458463 268106 78920 -1 893
895 0 458471 268066 79080 -1 894
896 0 458451 268062 79200 -1 895
897 0 458401 268116 79320 -1 896
898 0 458345 268028 79480 -1 897
899 0 458245 267980 79600 -1 898
900 0 458009 267812 79720 -1 899
901 0 457885 267704 79840 -1 900
902 0 457757 267572 80040 -1 901
903 0 457709 267480 80160 -1 902
904 0 457717 267364 80320 -1 903
905 0 457773 267304 80440 -1 904
906 0 457849 267236 80600 -1 905
907 0 457841 267136 80760 -1 906
908 0 457905 266980 80920 -1 907
909 0 458153 266700 81040 -1 908
910 0 458155 266666 81240 -1 909
911 0 458259 266522 81400 -1 910
912 0 458371 266390 81560 -1 911
913 0 458387 266282 81600 -1 912
914 0 458683 266278 81640 -1 913
