# Supplementary material for: Connectomics Analysis Reveals First-, Second-, and Third-Order Thermosensory and Hygrosensory Neurons in the Adult Drosophila Brain
Source: Curr Biol. 2020 Aug 17;30(16):3167–3182.e4. doi: 10.1016/j.cub.2020.06.028 (PMC7443704; doi:10.1016/j.cub.2020.06.028)
Supplement: Data S1. Skeletons and Meshes, Related to STAR Methods — marin2020-skeletons contains files describing the morphology of each neuron in this study (in FAFB14 space, .swc format). glomeruli_meshes contains the glomerular meshes (in FAFB14 space, .stl format). neuropil_meshes contains the glomerular meshes (in FAFB14 space, .stl format). [file mmc5.zip › VP_SI/marin2020-skeletons/57015.swc]

# SWC format file
# based on specifications at http://www.neuronland.org/NLMorphologyConverter/MorphologyFormats/SWC/Spec.html
# Created by nat::write.neuron.swc
# PointNo Label X Y Z Radius Parent 
1 0 407799.84 282990.28 64680 2019 -1
2 0 407828.9 283016.56 64800 -1 1
3 0 407813.34 283050.25 64920 -1 2
4 0 407813.06 283026.56 65120 -1 3
5 0 407747.4 282939.28 65200 -1 4
6 0 407730.38 282952.75 65280 -1 5
7 0 407762.1 282920.44 65320 -1 6
8 0 407732.4 282831.28 65360 -1 7
9 0 407673.28 282760.84 65400 -1 8
10 0 407613.8 282814.72 65480 -1 9
11 0 407607.56 282823.03 65560 -1 10
12 0 407549.97 282816.34 65600 -1 11
13 0 407631.12 282722.97 65640 -1 12
14 0 407399.47 282646.53 65680 -1 13
15 0 407328.28 282645.62 65720 -1 14
16 0 407317.72 282590.9 65760 -1 15
17 0 407190.03 282648.97 65800 -1 16
18 0 407190.03 282690.97 65840 -1 17
19 0 407164.25 282663.88 65880 -1 18
20 0 407176 282675.22 65920 -1 19
21 0 407229.2 282678.6 65960 -1 20
22 0 407007.4 282603 66000 -1 21
23 0 406497.8 282410.06 66040 -1 22
24 0 406404.75 282382.4 66080 -1 23
25 0 406368.44 282380.06 66120 -1 24
26 0 406280.84 282376.56 66160 -1 25
27 0 406239.84 282343.66 66200 -1 26
28 0 406178.44 282365.06 66240 -1 27
29 0 406172.12 282317.34 66280 -1 28
30 0 406166.53 282285.28 66320 -1 29
31 0 406124.1 282244.66 66360 -1 30
32 0 406069 282228.97 66400 -1 31
33 0 406028.2 282187.97 66440 -1 32
34 0 406025.25 282150.4 66480 -1 33
35 0 405995.12 282115.2 66520 -1 34
36 0 405980.06 282069.3 66560 -1 35
37 0 405964.22 282045.16 66600 -1 36
38 0 405953.12 282000.94 66640 -1 37
39 0 405927.34 281974.78 66680 -1 38
40 0 405914.2 281942.22 66720 -1 39
41 0 405904.3 281779.44 66800 -1 40
42 0 405942.2 281645.56 66880 -1 41
43 0 405960.3 281586.47 66920 -1 42
44 0 405983.47 281491.16 66960 -1 43
45 0 405958.78 281395.88 67000 -1 44
46 0 405978.1 281330.72 67040 -1 45
47 0 405976.75 281268.78 67080 -1 46
48 0 405975.06 281207.1 67120 -1 47
49 0 405954.5 281122.75 67160 -1 48
50 0 405977.25 281073.2 67200 -1 49
51 0 405903.78 280974.03 67280 -1 50
52 0 405812.97 280924.6 67360 -1 51
53 0 405728.8 280908.06 67400 -1 52
54 0 405685.84 280859.03 67440 -1 53
55 0 405606.94 280812.88 67480 -1 54
56 0 405523.03 280777.16 67520 -1 55
57 0 405323.28 280747.47 67600 -1 56
58 0 405190.5 280719.28 67680 -1 57
59 0 405058 280674 67720 -1 58
60 0 404976.72 280577.28 67840 -1 59
61 0 404753.06 280244.66 67840 -1 60
62 0 404375.2 280088.34 67800 -1 61
63 0 404373.44 280081.4 67760 -1 62
64 0 404186.25 279993.62 67720 -1 63
65 0 404177.6 279925.53 67680 -1 64
66 0 404085.16 279783.6 67640 -1 65
67 0 403977 279659.22 67600 -1 66
68 0 403951.56 279567.66 67560 -1 67
69 0 404013.97 279461.44 67520 -1 68
70 0 404036.72 279392.78 67480 -1 69
71 0 404001.84 279267.6 67440 -1 70
72 0 404043.53 279200.12 67400 -1 71
73 0 404049.66 279095 67360 -1 72
74 0 403754.47 278602.6 67320 -1 73
75 0 403707.84 278569.34 67360 -1 74
76 0 403591.75 278044.62 67400 -1 75
77 0 403545.4 277959.3 67440 -1 76
78 0 403552.7 277871.66 67480 -1 77
79 0 403518.2 277862.03 67520 -1 78
80 0 403442.6 277839.8 67560 -1 79
81 0 403387.3 277848.84 67600 -1 80
82 0 403362 277822.1 67640 -1 81
83 0 403283.78 277807.3 67680 -1 82
84 0 403267.16 277805.53 67720 -1 83
85 0 403269.56 277745.97 67760 -1 84
86 0 403291.34 277719.25 67800 -1 85
87 0 403324.28 277672 67840 -1 86
88 0 403370.12 277606.2 67880 -1 87
89 0 403382.12 277574.44 67920 -1 88
90 0 403413.25 277556.1 67960 -1 89
91 0 403460.7 277501.84 68000 -1 90
92 0 403474.03 277477.94 68040 -1 91
93 0 403528.56 277458.9 68080 -1 92
94 0 403526.06 277451.34 68120 -1 93
95 0 403491.9 277430.06 68160 -1 94
96 0 403473.97 277420.12 68200 -1 95
97 0 403477.03 277423.2 68240 -1 96
98 0 403468.2 277414.72 68280 -1 97
99 0 403485.03 277382.1 68320 -1 98
100 0 403475.06 277384.7 68360 -1 99
101 0 403497.12 277355.53 68400 -1 100
102 0 403538.4 277307.78 68440 -1 101
103 0 403542.34 277267.75 68480 -1 102
104 0 403550.25 277252.97 68520 -1 103
105 0 403579.72 277221.06 68560 -1 104
106 0 403589.3 277191.34 68600 -1 105
107 0 403600.4 277149.84 68640 -1 106
108 0 403549.72 277035.88 68680 -1 107
109 0 403496.25 276940.22 68720 -1 108
110 0 403461.47 276889 68760 -1 109
111 0 403459.97 276771.8 68800 -1 110
112 0 403398.53 276628.78 68840 -1 111
113 0 403370.56 276477.75 68880 -1 112
114 0 403353.38 276193.8 68920 -1 113
115 0 403361 276103.97 68960 -1 114
116 0 403342.28 276006.38 69000 -1 115
117 0 403345.88 275944.94 69040 -1 116
118 0 403361.53 275891.2 69080 -1 117
119 0 403353.78 275825.16 69120 -1 118
120 0 403355.28 275700.44 69160 -1 119
121 0 403365.1 275619.7 69200 -1 120
122 0 403360.34 275546.16 69240 -1 121
123 0 403365.4 275488.44 69280 -1 122
124 0 403347.94 275455.66 69320 -1 123
125 0 403343.4 275382.8 69360 -1 124
126 0 403352.28 275371.78 69400 -1 125
127 0 403350.38 275276.75 69440 -1 126
128 0 403343.78 275227.38 69480 -1 127
129 0 403303 275171.44 69520 -1 128
130 0 403314.7 275043.84 69600 -1 129
131 0 403306.62 275054.34 69640 -1 130
132 0 403330.25 275009.44 69680 -1 131
133 0 403340.7 274900.62 69720 -1 132
134 0 403360.22 274821.9 69760 -1 133
135 0 403378.44 274758.1 69800 -1 134
136 0 403370.75 274696.25 69840 -1 135
137 0 403377.34 274544.12 69880 -1 136
138 0 403386.47 274439.3 69920 -1 137
139 0 403387.12 274290.88 69960 -1 138
140 0 403411.72 274202.16 70000 -1 139
141 0 403431.4 274108.56 70040 -1 140
142 0 403440.84 274047.66 70080 -1 141
143 0 403464.4 274026.5 70120 -1 142
144 0 403483.2 274045.28 70160 -1 143
145 0 403537.28 273947.03 70200 -1 144
146 0 403576.62 273944.84 70240 -1 145
147 0 403594.53 273892.72 70280 -1 146
148 0 403631.34 273826 70320 -1 147
149 0 403653.1 273800.72 70360 -1 148
150 0 403652.28 273771.5 70400 -1 149
151 0 403685.47 273711.3 70440 -1 150
152 0 403698 273682.72 70480 -1 151
153 0 403728.34 273668.38 70520 -1 152
154 0 403767.03 273646.72 70560 -1 153
155 0 403765.97 273623.56 70600 -1 154
156 0 403785.84 273607.97 70640 -1 155
157 0 403811.28 273591 70680 -1 156
158 0 403856.72 273555.44 70720 -1 157
159 0 403865.78 273540.38 70760 -1 158
160 0 403863.94 273530.12 70800 -1 159
161 0 403864.38 273501.1 70840 -1 160
162 0 403899.66 273465.16 70880 -1 161
163 0 403861.53 273453.84 70920 -1 162
164 0 403906.66 273443.9 70960 -1 163
165 0 403883.6 273425.94 71000 -1 164
166 0 403867.22 273427.84 71040 -1 165
167 0 403906.06 273383.9 71080 -1 166
168 0 403932.16 273327.38 71120 -1 167
169 0 403942.16 273318.78 71160 -1 168
170 0 403970.53 273301.56 71200 -1 169
171 0 403975.44 273306.12 71240 -1 170
172 0 404000.97 273261 71280 -1 171
173 0 404006.84 273300.38 71320 -1 172
174 0 404031.1 273232.44 71360 -1 173
175 0 404024.78 273208.5 71400 -1 174
176 0 404053.28 273190.62 71440 -1 175
177 0 404039.16 273176.7 71480 -1 176
178 0 404073.78 273122.7 71520 -1 177
179 0 404117.7 273109.03 71560 -1 178
180 0 404106.16 273071.78 71600 -1 179
181 0 404090.4 273064.62 71640 -1 180
182 0 404122.53 273049.88 71680 -1 181
183 0 404120.44 273005.12 71720 -1 182
184 0 404098.06 272928.94 71760 -1 183
185 0 404106.75 272885.7 71800 -1 184
186 0 404115.25 272858.78 71840 -1 185
187 0 404135.7 272777.28 71880 -1 186
188 0 404129.1 272744.03 71920 -1 187
189 0 404166.72 272674.66 71960 -1 188
190 0 404191.22 272614.25 72000 -1 189
191 0 404184 272557.56 72040 -1 190
192 0 404190.8 272530.44 72080 -1 191
193 0 404247.2 272469.9 72120 -1 192
194 0 404226.84 272432.25 72160 -1 193
195 0 404237.3 272389.1 72200 -1 194
196 0 404250.5 272341.6 72240 -1 195
197 0 404264.72 272303.88 72280 -1 196
198 0 404275.38 272282.72 72320 -1 197
199 0 404296.03 272226.7 72360 -1 198
200 0 404334.03 272138.6 72400 -1 199
201 0 404350.44 272101.8 72440 -1 200
202 0 404348.1 272071.7 72480 -1 201
203 0 404362.62 272009.4 72520 -1 202
204 0 404348.44 271978.47 72560 -1 203
205 0 404334.3 271905.84 72600 -1 204
206 0 404359.22 271842.9 72640 -1 205
207 0 404397.94 271767.6 72680 -1 206
208 0 404410.03 271730.22 72720 -1 207
209 0 404424.4 271677.38 72760 -1 208
210 0 404467.47 271630.8 72800 -1 209
211 0 404501.4 271594.44 72840 -1 210
212 0 404510.78 271542.12 72880 -1 211
213 0 404542.34 271505.25 72920 -1 212
214 0 404560.6 271356.38 72960 -1 213
215 0 404545.22 271286.3 73000 -1 214
216 0 404473.53 271146.2 73040 -1 215
217 0 404450.25 271116.53 73080 -1 216
218 0 404466.22 270951.72 73120 -1 217
219 0 404454.75 270896.9 73160 -1 218
220 0 404427.5 270840.8 73200 -1 219
221 0 404440.94 270714.7 73240 -1 220
222 0 404433.28 270613.44 73280 -1 221
223 0 404386.9 270454.75 73320 -1 222
224 0 404424.62 270238.94 73360 -1 223
225 0 404449.38 270066 73400 -1 224
226 0 404442.9 270032.03 73440 -1 225
227 0 404470.84 269966.03 73480 -1 226
228 0 404476.9 269881.88 73520 -1 227
229 0 404493.28 269864.78 73560 -1 228
230 0 404529.06 269810.75 73600 -1 229
231 0 404553.06 269787.94 73640 -1 230
232 0 404555.84 269756.84 73680 -1 231
233 0 404599.75 269749.7 73720 -1 232
234 0 404610.16 269706.78 73760 -1 233
235 0 404612.78 269672.56 73800 -1 234
236 0 404608.56 269623.56 73840 -1 235
237 0 404609.84 269581.44 73880 -1 236
238 0 404593.2 269451.8 73920 -1 237
239 0 404626.56 269469.97 73960 -1 238
240 0 404652.6 269434.78 74000 -1 239
241 0 404717.4 269387.97 74040 -1 240
242 0 404704.16 269354.72 74080 -1 241
243 0 404733.44 269306.75 74120 -1 242
244 0 404726.16 269293 74160 -1 243
245 0 404761.62 269258.5 74200 -1 244
246 0 404754.8 269232.47 74240 -1 245
247 0 404781.1 269181.5 74280 -1 246
248 0 404780.8 269159.6 74320 -1 247
249 0 404837.22 269123.6 74360 -1 248
250 0 404820.53 269080.22 74400 -1 249
251 0 404833.28 269071.3 74440 -1 250
252 0 404850.66 269025.44 74480 -1 251
253 0 404865.16 269009.97 74520 -1 252
254 0 404867.88 268998.66 74560 -1 253
255 0 404894.94 268983.62 74600 -1 254
256 0 404913.4 268987.06 74640 -1 255
257 0 404979.4 268911.4 74680 -1 256
258 0 404959.84 268916.12 74720 -1 257
259 0 404975.12 268911.44 74760 -1 258
260 0 405016.03 268851.75 74800 -1 259
261 0 405044.28 268809 74840 -1 260
262 0 405070.03 268772.1 74880 -1 261
263 0 405089.72 268761.75 74920 -1 262
264 0 405107.03 268706.47 74960 -1 263
265 0 405148.6 268683.5 75000 -1 264
266 0 405159.72 268666.66 75040 -1 265
267 0 405179.03 268656.06 75080 -1 266
268 0 405203.16 268636.97 75120 -1 267
269 0 405199.2 268609.06 75160 -1 268
270 0 405232.25 268582.78 75200 -1 269
271 0 405257.34 268548.25 75240 -1 270
272 0 405275.5 268539.28 75280 -1 271
273 0 405306.06 268518.72 75320 -1 272
274 0 405320.6 268499.7 75360 -1 273
275 0 405333.4 268488.53 75400 -1 274
276 0 405360.34 268474.16 75440 -1 275
277 0 405391.12 268443.8 75480 -1 276
278 0 405408.2 268372.4 75520 -1 277
279 0 405463.34 268342.34 75560 -1 278
280 0 405483.5 268318.75 75600 -1 279
281 0 405512.6 268280.28 75640 -1 280
282 0 405511.53 268273.72 75680 -1 281
283 0 405520.6 268253.88 75720 -1 282
284 0 405546.5 268240.5 75760 -1 283
285 0 405544.25 268188.4 75800 -1 284
286 0 405551.94 268163.7 75840 -1 285
287 0 405566.38 268114.47 75880 -1 286
288 0 405592.9 268068.1 75920 -1 287
289 0 405597.38 268046.47 75960 -1 288
290 0 405640.44 268001.62 76000 -1 289
291 0 405630 267987.88 76040 -1 290
292 0 405642.9 267939.56 76080 -1 291
293 0 405646.84 267877.7 76120 -1 292
294 0 405618.97 267873.9 76160 -1 293
295 0 405720.47 267845.34 76200 -1 294
296 0 405714.6 267801.5 76240 -1 295
297 0 405742.3 267761 76280 -1 296
298 0 405749.38 267751.78 76320 -1 297
299 0 405760.5 267742.16 76360 -1 298
300 0 405762.22 267687.9 76400 -1 299
301 0 405753.38 267666.34 76440 -1 300
302 0 405785.25 267630.8 76480 -1 301
303 0 405785.9 267582.84 76520 -1 302
304 0 405827.34 267509.03 76560 -1 303
305 0 405850.4 267458.06 76600 -1 304
306 0 405903.75 267396.94 76640 -1 305
307 0 405926.88 267356.53 76680 -1 306
308 0 405962.34 267326.3 76720 -1 307
309 0 405987.84 267300.75 76760 -1 308
310 0 406033.38 267249.7 76800 -1 309
311 0 406044.22 267219.2 76840 -1 310
312 0 406114.62 267164.16 76880 -1 311
313 0 406150.78 267137.5 76920 -1 312
314 0 406235.06 267095.16 76960 -1 313
315 0 406267.1 267076.97 77000 -1 314
316 0 406294 267048.03 77040 -1 315
317 0 406323.28 267032 77080 -1 316
318 0 406344.12 267016.12 77120 -1 317
319 0 406426 266981.22 77160 -1 318
320 0 406483.25 266931.47 77200 -1 319
321 0 406562.97 266900.7 77240 -1 320
322 0 406615.1 266898.38 77280 -1 321
323 0 406670.53 266875.53 77320 -1 322
324 0 406670.72 266899.06 77360 -1 323
325 0 406712.88 266881.25 77400 -1 324
326 0 406761.62 266866.38 77440 -1 325
327 0 406850.78 266861.88 77480 -1 326
328 0 406899.06 266864.25 77520 -1 327
329 0 406922.44 266860.53 77560 -1 328
330 0 406949 266866 77600 -1 329
331 0 407016.7 266834.47 77640 -1 330
332 0 407089.16 266803.62 77680 -1 331
333 0 407185.84 266846.22 77720 -1 332
334 0 407327.3 266895.84 77800 -1 333
335 0 407408.3 266920.78 77880 -1 334
336 0 407402.84 266898.38 77920 -1 335
337 0 407472.47 266866.47 77960 -1 336
338 0 407484.28 266815.72 78000 -1 337
339 0 407546.62 266811.7 78040 -1 338
340 0 407668.47 266707.53 78080 -1 339
341 0 407787.66 266698.2 78120 -1 340
342 0 407868.47 266668.7 78160 -1 341
343 0 407899.62 266623.25 78200 -1 342
344 0 407915.62 266639.56 78280 -1 343
345 0 407916.47 266628.1 78320 -1 344
346 0 407929.84 266599.72 78360 -1 345
347 0 407923.8 266590.12 78400 -1 346
348 0 407930.7 266577.84 78440 -1 347
349 0 407952.9 266558.62 78480 -1 348
350 0 407944.25 266529.34 78520 -1 349
351 0 407946.4 266487.03 78560 -1 350
352 0 407909.62 266471.84 78600 -1 351
353 0 407910.75 266467.3 78640 -1 352
354 0 407974.38 266430.72 78680 -1 353
355 0 407990.88 266399.62 78720 -1 354
356 0 407992.22 266403.47 78760 -1 355
357 0 408010.22 266349.1 78800 -1 356
358 0 407994.75 266340.47 78840 -1 357
359 0 407979.38 266342.53 78880 -1 358
360 0 407980.72 266339.56 78920 -1 359
361 0 407987.25 266328.28 78960 -1 360
362 0 408186.5 266149.66 79000 -1 361
363 0 408163.38 266150.94 79040 -1 362
364 0 408176.62 266140.44 79080 -1 363
365 0 408168.84 266128.5 79120 -1 364
366 0 408164.97 266131.4 79160 -1 365
367 0 408168.34 266104.28 79200 -1 366
368 0 408209.6 266119.8 79240 -1 367
369 0 408241.94 266121.5 79280 -1 368
370 0 408275.4 266116.22 79320 -1 369
371 0 408301.2 266104.66 79360 -1 370
372 0 408335.22 266088.28 79400 -1 371
373 0 408352.56 266061.06 79440 -1 372
374 0 408372.47 266047.28 79480 -1 373
375 0 408361.16 266024.62 79520 -1 374
376 0 408407.53 266010.1 79560 -1 375
377 0 408408.72 266002 79600 -1 376
378 0 408440.7 265989.3 79640 -1 377
379 0 408482.47 265983.34 79680 -1 378
380 0 408475.3 265982.34 79720 -1 379
381 0 408499.38 265967.7 79760 -1 380
382 0 408520.6 265955.3 79800 -1 381
383 0 408528 265958.12 79840 -1 382
384 0 410920.9 262873.4 79880 -1 383
385 0 408626.47 265938.62 79920 -1 384
386 0 408667.66 265878.5 79960 -1 385
387 0 408669.9 265875.12 80000 -1 386
388 0 408701.34 265853.88 80040 -1 387
389 0 408733.06 265837.06 80080 -1 388
390 0 408754.97 265809 80120 -1 389
391 0 408776.44 265798.56 80160 -1 390
392 0 408814.72 265767.8 80200 -1 391
393 0 408836.2 265743.7 80240 -1 392
394 0 408874.66 265738.9 80280 -1 393
395 0 408910.78 265726.03 80320 -1 394
396 0 408945.94 265697.5 80360 -1 395
397 0 408962.47 265679.7 80400 -1 396
398 0 408989.94 265676.94 80440 -1 397
399 0 409015.78 265670.38 80480 -1 398
400 0 409068.75 265675.84 80520 -1 399
401 0 409072.4 265654.12 80560 -1 400
402 0 409076.38 265632.44 80600 -1 401
403 0 409092.16 265611.4 80640 -1 402
404 0 409128.22 265607.84 80680 -1 403
405 0 409158.66 265572.97 80720 -1 404
406 0 409182.16 265538.97 80760 -1 405
407 0 409223.25 265518.75 80800 -1 406
408 0 409234.44 265496.62 80840 -1 407
409 0 409287.3 265478.25 80880 -1 408
410 0 409322 265435.4 80920 -1 409
411 0 409334.62 265412.47 80960 -1 410
412 0 409389.8 265387.16 81000 -1 411
413 0 409446.25 265363.4 81040 -1 412
414 0 409495.8 265346.16 81080 -1 413
415 0 409531.78 265309.8 81120 -1 414
416 0 409569.56 265307.03 81160 -1 415
417 0 409630.78 265307.72 81200 -1 416
418 0 409716.72 265308.56 81240 -1 417
419 0 409786.78 265303.44 81280 -1 418
420 0 409796.7 265302.3 81320 -1 419
421 0 409793.22 265296.8 81360 -1 420
422 0 409788.34 265296.3 81400 -1 421
423 0 409808 265279.22 81440 -1 422
424 0 409813.75 265266.44 81480 -1 423
425 0 409844.28 265245.3 81520 -1 424
426 0 409873.34 265210.2 81560 -1 425
427 0 409876.4 265217.5 81600 -1 426
428 0 409965.8 265150.47 81640 -1 427
429 0 410032.22 265136.25 81680 -1 428
430 0 410068.94 265114.3 81720 -1 429
431 0 410108.84 265065.6 81760 -1 430
432 0 410170.12 265049.66 81800 -1 431
433 0 410200.03 265027.06 81840 -1 432
434 0 410214.2 265022.03 81880 -1 433
435 0 410243.75 265016.7 81920 -1 434
436 0 410288.28 264997.44 81960 -1 435
437 0 410314.44 264977.75 82000 -1 436
438 0 410350.94 264978.5 82040 -1 437
439 0 410384.38 264931.2 82080 -1 438
440 0 410435.03 264907.78 82120 -1 439
441 0 410490.8 264884.44 82160 -1 440
442 0 410526.2 264861.62 82200 -1 441
443 0 410576.34 264881.56 82240 -1 442
444 0 410623.3 264879.66 82280 -1 443
445 0 410665.62 264878.8 82320 -1 444
446 0 410721.3 264875.47 82360 -1 445
447 0 410816.75 264864.9 82400 -1 446
448 0 410857.16 264855.84 82440 -1 447
449 0 410908.75 264837.06 82480 -1 448
450 0 410959.75 264845.97 82560 -1 449
451 0 410976.1 264835.3 82600 -1 450
452 0 411016.22 264817.66 82640 -1 451
453 0 411084.1 264808.8 82680 -1 452
454 0 411095.34 264777.3 82720 -1 453
455 0 411147.8 264756.16 82760 -1 454
456 0 411166.7 264733.2 82800 -1 455
457 0 411210.38 264716.06 82840 -1 456
458 0 411256.97 264678.4 82880 -1 457
459 0 411268.1 264688.22 82920 -1 458
460 0 411297.4 264638.7 82960 -1 459
461 0 411365.03 264512.34 83000 -1 460
462 0 411443.16 264587.12 83040 -1 461
463 0 411459.66 264589.62 83080 -1 462
464 0 411527.16 264591.66 83120 -1 463
465 0 411539.25 264562.84 83160 -1 464
466 0 411581.5 264541.62 83200 -1 465
467 0 411561.16 264539.97 83240 -1 466
468 0 411541.03 264537.97 83280 -1 467
469 0 411518.4 264536.8 83320 -1 468
470 0 411551.47 264498.34 83360 -1 469
471 0 411558.1 264487.3 83400 -1 470
472 0 411595.94 264492.4 83440 -1 471
473 0 411688.94 264458.03 83480 -1 472
474 0 411859.2 264454.3 83520 -1 473
475 0 411957.53 264486.97 83560 -1 474
476 0 411990.44 264459.97 83600 -1 475
477 0 412038.03 264479.22 83640 -1 476
478 0 412112.53 264468.44 83680 -1 477
479 0 412208.88 264460.7 83720 -1 478
480 0 412237.53 264451.2 83760 -1 479
481 0 412245.34 264433.47 83800 -1 480
482 0 412283.8 264413.66 83840 -1 481
483 0 412326.5 264396.16 83880 -1 482
484 0 412373.03 264376.16 83920 -1 483
485 0 412383.5 264339.66 83960 -1 484
486 0 412447.38 264339.47 84000 -1 485
487 0 412499.28 264316.2 84040 -1 486
488 0 412549.7 264275.34 84080 -1 487
489 0 412601.38 264258.97 84120 -1 488
490 0 412661.4 264241.06 84160 -1 489
491 0 412720.1 264203.94 84200 -1 490
492 0 412727.28 264183.03 84240 -1 491
493 0 412777.16 264176.38 84280 -1 492
494 0 412851.75 264173.97 84320 -1 493
495 0 412908.47 264150.8 84360 -1 494
496 0 412966.84 264130.78 84400 -1 495
497 0 413066.2 264089.88 84440 -1 496
498 0 413110.66 264053.72 84480 -1 497
499 0 413179 264008.9 84520 -1 498
500 0 413202.75 264017.84 84560 -1 499
501 0 413258.4 264002.03 84600 -1 500
502 0 413329.16 263978.88 84640 -1 501
503 0 413406 263971.75 84680 -1 502
504 0 413463.25 263960.06 84720 -1 503
505 0 413531.53 263922.1 84760 -1 504
506 0 413567.97 263907.97 84800 -1 505
507 0 413640.94 263904.84 84840 -1 506
508 0 413702.28 263870.12 84880 -1 507
509 0 413780 263839.94 84920 -1 508
510 0 413848.4 263830.97 84960 -1 509
511 0 413894.88 263822.44 85000 -1 510
512 0 413984.12 263843.34 85040 -1 511
513 0 414003.9 263826.16 85080 -1 512
514 0 414068.12 263782.5 85120 -1 513
515 0 414186.44 263738.78 85160 -1 514
516 0 414271.78 263726.9 85200 -1 515
517 0 414372.38 263721.9 85240 -1 516
518 0 414446.5 263723.94 85280 -1 517
519 0 414495.03 263731.62 85320 -1 518
520 0 414558.88 263711.4 85360 -1 519
521 0 414643.56 263720.5 85400 -1 520
522 0 414730.56 263721.6 85440 -1 521
523 0 414791.25 263720.75 85480 -1 522
524 0 414863.66 263727.47 85520 -1 523
525 0 414948.44 263749.12 85560 -1 524
526 0 415025.03 263728.8 85600 -1 525
527 0 415115.75 263715.88 85640 -1 526
528 0 415183.47 263694.44 85680 -1 527
529 0 415255.84 263679.06 85720 -1 528
530 0 415303.72 263671.47 85760 -1 529
531 0 415383.9 263613.5 85800 -1 530
532 0 415471.7 263580.62 85840 -1 531
533 0 415641.28 263521.25 85880 -1 532
534 0 415722.4 263478.72 85920 -1 533
535 0 415851.12 263432.38 85960 -1 534
536 0 415993.66 263399.84 86000 -1 535
537 0 416103.44 263332 86040 -1 536
538 0 416236.75 263241.38 86080 -1 537
539 0 416436.3 263110.84 86120 -1 538
540 0 416593 263014.22 86160 -1 539
541 0 416811.06 262864.16 86200 -1 540
542 0 416881.1 262793.22 86240 -1 541
543 0 417075.4 262655.38 86280 -1 542
544 0 417238.75 262626.66 86320 -1 543
545 0 417323.22 262589.47 86360 -1 544
546 0 417384.78 262542.16 86400 -1 545
547 0 417414.28 262522 86440 -1 546
548 0 417520.4 262443.53 86480 -1 547
549 0 417672.16 262356.34 86560 -1 548
550 0 417794.9 262282.47 86600 -1 549
551 0 417910.97 262245.88 86640 -1 550
552 0 417976.12 262209.84 86680 -1 551
553 0 418041.3 262156.22 86720 -1 552
554 0 418227.84 262084.8 86760 -1 553
555 0 418307.03 262019.17 86800 -1 554
556 0 418417.12 261945.19 86840 -1 555
557 0 418461.03 261904.67 86880 -1 556
558 0 418525.72 261866.2 86920 -1 557
559 0 418567.4 261802.88 86960 -1 558
560 0 418662.56 261731.73 87000 -1 559
561 0 418677.12 261725.5 87040 -1 560
562 0 418792.7 261628.56 87080 -1 561
563 0 418901.2 261557.12 87120 -1 562
564 0 419056.9 261479.23 87160 -1 563
565 0 419155.7 261441.11 87200 -1 564
566 0 419226.38 261383.19 87240 -1 565
567 0 419389.75 261356.27 87280 -1 566
568 0 419446.8 261330.77 87320 -1 567
569 0 419518.8 261307.5 87360 -1 568
570 0 419561.44 261258.9 87400 -1 569
571 0 419650.47 261247.92 87440 -1 570
572 0 419681.9 261214.45 87480 -1 571
573 0 419810.7 261238.6 87520 -1 572
574 0 419854.9 261206.06 87560 -1 573
575 0 419928.72 261185.72 87600 -1 574
576 0 420007.62 261148.44 87640 -1 575
577 0 420012.06 261115.6 87680 -1 576
578 0 420038.8 261111.27 87720 -1 577
579 0 420117.8 261064.52 87760 -1 578
580 0 420226.7 261024.89 87800 -1 579
581 0 420226.56 260992.84 87840 -1 580
582 0 420291.97 260978.34 87880 -1 581
583 0 420403.84 260932.66 87920 -1 582
584 0 420530.8 260860.78 88000 -1 583
585 0 420625.72 260801.08 88040 -1 584
586 0 420717.53 260763.75 88080 -1 585
587 0 420786.97 260740.19 88120 -1 586
588 0 420808.9 260717.66 88160 -1 587
589 0 420881.84 260633.69 88200 -1 588
590 0 420889.2 260573.19 88240 -1 589
591 0 420972.78 260531.75 88280 -1 590
592 0 421007.4 260484.12 88320 -1 591
593 0 421035.7 260388.39 88360 -1 592
594 0 421058.6 260331.22 88400 -1 593
595 0 421128.66 260270.89 88440 -1 594
596 0 421261.28 260109.92 88480 -1 595
597 0 421262.5 260053.11 88520 -1 596
598 0 421368.4 260019.83 88560 -1 597
599 0 421407.4 259954.38 88600 -1 598
600 0 421425 259963.3 88640 -1 599
601 0 421504.4 259817.3 88720 -1 600
602 0 421536 260296.53 88760 -1 601
603 0 421650.38 260403.31 88800 -1 602
604 0 421858.38 260342.05 88880 -1 603
605 0 422023.25 260316.73 88960 -1 604
606 0 422094.34 260303.2 89000 -1 605
607 0 422151.75 260230.03 89040 -1 606
608 0 422184.1 260236.88 89080 -1 607
609 0 422287.1 260195.2 89120 -1 608
610 0 422398.22 260172.53 89160 -1 609
611 0 422414.8 260170.14 89200 -1 610
612 0 422480.4 260165.7 89240 -1 611
613 0 422530.94 260161.25 89280 -1 612
614 0 422624.84 260161.55 89320 -1 613
615 0 422611.38 260164.55 89360 -1 614
616 0 422695.44 260169.2 89400 -1 615
617 0 422760.72 260167.77 89440 -1 616
618 0 422828.03 260196.05 89480 -1 617
619 0 422938.12 260189.98 89520 -1 618
620 0 423045.72 260220.86 89560 -1 619
621 0 423125.1 260284.05 89600 -1 620
622 0 423236.84 260474.28 89640 -1 621
623 0 423322.2 260421.53 89680 -1 622
624 0 423353.66 260397.83 89720 -1 623
625 0 423448.88 260379.8 89760 -1 624
626 0 423531.9 260339.02 89800 -1 625
627 0 423524.75 260310.12 89840 -1 626
628 0 423654.03 260271.92 89880 -1 627
629 0 423766.47 260223.94 89920 -1 628
630 0 423830.88 260206.02 89960 -1 629
631 0 423936.2 260181.62 90000 -1 630
632 0 424018.84 260173 90040 -1 631
633 0 424122.75 260145.62 90080 -1 632
634 0 424175.94 260137.22 90120 -1 633
635 0 424276.66 260069.48 90160 -1 634
636 0 424340.62 260096.1 90200 -1 635
637 0 424547.78 260094.73 90240 -1 636
638 0 424825.94 260038.45 90280 -1 637
639 0 425212.38 260132.72 90360 -1 638
640 0 425544.5 260138.48 90440 -1 639
641 0 425682.5 260138.86 90480 -1 640
642 0 425823.9 260130.1 90520 -1 641
643 0 426013.88 260124.25 90560 -1 642
644 0 426278.6 260126.45 90600 -1 643
645 0 426487.12 260140.42 90640 -1 644
646 0 426659.25 260122.81 90680 -1 645
647 0 426875.72 260119.92 90720 -1 646
648 0 427109.25 260147.81 90760 -1 647
649 0 427453.16 260127.64 90840 -1 648
650 0 427654.88 260051.55 90920 -1 649
651 0 427796.22 259991.38 90960 -1 650
652 0 428390.3 260065 91120 -1 651
653 0 428671.06 260129.64 91240 -1 652
654 0 429065.8 260071.23 91400 -1 653
655 0 429335.22 259973.66 91480 -1 654
656 0 429481.44 259866.75 91560 -1 655
657 0 429780.62 259791.69 91680 -1 656
658 0 430183.4 259734 91840 -1 657
659 0 430459.06 259646.64 92000 -1 658
660 0 430670.88 259588.94 92080 -1 659
661 0 430870.72 259543.72 92160 -1 660
662 0 430927.34 259502.94 92200 -1 661
663 0 431068.38 259473.5 92240 -1 662
664 0 431155.62 259449.44 92280 -1 663
665 0 431259.5 259459.31 92320 -1 664
666 0 431375.9 259482.45 92360 -1 665
667 0 431597.66 259384.17 92440 -1 666
668 0 431693.62 259382.19 92480 -1 667
669 0 431869.25 259335.34 92520 -1 668
670 0 432018.3 259347.58 92560 -1 669
671 0 432194.44 259320.97 92600 -1 670
672 0 432307.5 259284.03 92640 -1 671
673 0 432359.22 259293.48 92680 -1 672
674 0 432481.25 259277.67 92720 -1 673
675 0 432608.2 259258.75 92760 -1 674
676 0 432636.66 259210.53 92800 -1 675
677 0 432769.12 259227.45 92840 -1 676
678 0 432927.7 259176.34 92880 -1 677
679 0 432994.53 259187.47 92920 -1 678
680 0 433179.5 259119.3 92960 -1 679
681 0 433243.1 259098.19 93000 -1 680
682 0 433245.72 259071.4 93040 -1 681
683 0 433322.16 259030.62 93080 -1 682
684 0 433525.97 258971.97 93120 -1 683
685 0 433783.53 258899.95 93160 -1 684
686 0 434037 258922.75 93200 -1 685
687 0 434321.03 258882.64 93240 -1 686
688 0 434475.62 258904.72 93280 -1 687
689 0 434509.75 258883.02 93320 -1 688
690 0 434676.8 258895.8 93400 -1 689
691 0 434849.44 258887.12 93440 -1 690
692 0 435190.12 258794.83 93480 -1 691
693 0 435485 258804.5 93560 -1 692
694 0 435687.75 258767.45 93600 -1 693
695 0 436156.9 258664.78 93640 -1 694
696 0 436503.2 258624.73 93680 -1 695
697 0 436870.12 258542.22 93760 -1 696
698 0 437003.88 258552.9 93800 -1 697
699 0 437217.12 258634.31 93840 -1 698
700 0 437607.9 258657.12 93960 -1 699
701 0 437753.7 258678.62 94080 -1 700
702 0 437828.9 258707.56 94160 -1 701
703 0 437895.1 258719.62 94240 -1 702
704 0 437891.47 258709.95 94280 -1 703
705 0 438006.3 258755.31 94320 -1 704
706 0 438299.34 258725.53 94440 -1 705
707 0 438314.97 258750.1 94480 -1 706
708 0 438639.56 258727.64 94520 -1 707
709 0 438748.53 258747.98 94560 -1 708
710 0 438889.56 258729.5 94600 -1 709
711 0 439220.97 258715.72 94640 -1 710
712 0 439475.3 258720.42 94680 -1 711
713 0 439729.22 258726.75 94720 -1 712
714 0 439844.5 258716.55 94760 -1 713
715 0 439975.97 258773.52 94800 -1 714
716 0 440225.84 258790.05 94840 -1 715
717 0 440404.62 258809.97 94760 -1 716
718 0 440487.2 258807.44 94720 -1 717
719 0 440573.9 258809 94680 -1 718
720 0 440825.44 258870.38 94680 -1 719
721 0 441302.75 258941.27 94720 -1 720
722 0 441809.72 258876.62 94800 -1 721
723 0 441963.88 258765.06 94880 -1 722
724 0 442068.56 258665.7 94920 -1 723
725 0 442169.6 258590.3 95080 -1 724
726 0 442221.56 258556.14 95160 -1 725
727 0 442352.28 258570.23 95240 -1 726
728 0 442417.1 258564.88 95280 -1 727
729 0 442455.88 258567.84 95320 -1 728
730 0 442543.5 258615.56 95360 -1 729
731 0 442623.6 258626.64 95400 -1 730
732 0 442671.84 258646.05 95440 -1 731
733 0 442792.4 258658.84 95480 -1 732
734 0 442919 258674.61 95520 -1 733
735 0 443032.88 258689.48 95560 -1 734
736 0 443152.53 258676.75 95600 -1 735
737 0 443515.25 258688.89 95680 -1 736
738 0 443780.38 258662.66 95760 -1 737
739 0 444006.56 258615.36 95840 -1 738
740 0 444150.06 258609.75 95880 -1 739
741 0 444309.8 258583.83 95920 -1 740
742 0 444403.62 258600.27 95960 -1 741
743 0 444446.8 258600.16 96000 -1 742
744 0 444515.2 258592.55 96040 -1 743
745 0 444599.9 258569.83 96080 -1 744
746 0 444694.47 258546.92 96120 -1 745
747 0 444887.62 258526.66 96160 -1 746
748 0 445041.56 258496.75 96200 -1 747
749 0 445402.47 258511.3 96240 -1 748
750 0 445605.72 258516.08 96280 -1 749
751 0 445661.4 258499.81 96320 -1 750
752 0 445781.3 258463.16 96360 -1 751
753 0 446027.88 258411.08 96400 -1 752
754 0 446151.28 258423.88 96480 -1 753
755 0 446270 258311.14 96520 -1 754
756 0 446282.75 258209.94 96560 -1 755
757 0 446301.4 258142.36 96600 -1 756
758 0 446407.47 258111.73 96640 -1 757
759 0 446458.47 257979.92 96760 -1 758
760 0 446585.3 257984.36 96800 -1 759
761 0 447216.97 258312.02 96800 -1 760
762 0 447689.44 258341.7 96840 -1 761
763 0 448895.4 258226.97 96840 -1 762
764 0 449634.6 258100.2 96840 -1 763
765 0 451233.38 257917.42 96840 -1 764
766 0 452592.78 257551.1 96840 -1 765
767 0 453013.16 257486.84 96800 -1 766
768 0 453168.03 257439.36 96760 -1 767
769 0 453268.25 257404.72 96720 -1 768
770 0 453462.38 257384.95 96680 -1 769
771 0 453672.56 257380.9 96640 -1 770
772 0 453795 257334.72 96600 -1 771
773 0 453967.03 257317.61 96560 -1 772
774 0 454045.56 257279.34 96520 -1 773
775 0 454120.84 257269.66 96480 -1 774
776 0 454127.2 257280.03 96440 -1 775
777 0 454201.47 257295.4 96400 -1 776
778 0 454269.34 257269.97 96360 -1 777
779 0 454396 257253.2 96320 -1 778
780 0 454493.94 257242.42 96280 -1 779
781 0 454661.03 257175.98 96240 -1 780
782 0 454975.16 257104.44 96200 -1 781
783 0 455106.53 257073.69 96160 -1 782
784 0 455276.3 257000.9 96120 -1 783
785 0 455386.16 256961.48 96080 -1 784
786 0 455459.25 256923.03 96040 -1 785
787 0 455655.6 256853.92 96000 -1 786
788 0 455805.97 256804.88 95960 -1 787
789 0 455940.75 256812.67 95920 -1 788
790 0 456045.12 256799.53 95880 -1 789
791 0 456217.94 256832.77 95840 -1 790
792 0 456334.56 256774.97 95800 -1 791
793 0 456731.94 256777.55 95760 -1 792
794 0 457133.44 256648.02 95720 -1 793
795 0 457322.62 256516.11 95680 -1 794
796 0 457601.62 256449.05 95640 -1 795
797 0 457747.9 256405.69 95600 -1 796
798 0 457885.94 256355.05 95560 -1 797
799 0 458196.2 256230.86 95480 -1 798
800 0 458384.88 256159.44 95440 -1 799
801 0 458571.56 256047.73 95400 -1 800
802 0 458772.78 255990.34 95360 -1 801
803 0 459281.25 255810.94 95320 -1 802
804 0 459238.16 255842.06 95280 -1 803
805 0 459581.44 255738.77 95240 -1 804
806 0 459780.12 255625.22 95200 -1 805
807 0 459968.94 255529.69 95160 -1 806
808 0 460209.47 255375.58 95120 -1 807
809 0 460484.84 255267.61 95080 -1 808
810 0 460565.47 255202.92 95040 -1 809
811 0 460685.47 255136.25 95000 -1 810
812 0 460837.06 255059.8 94960 -1 811
813 0 460881.9 255040.22 94920 -1 812
814 0 460991.47 254990.61 94880 -1 813
815 0 461175.25 254968.95 94840 -1 814
816 0 461243.66 254904.2 94800 -1 815
817 0 461345.78 254891.22 94720 -1 816
818 0 461534.66 254859.38 94640 -1 817
819 0 461562.44 254849.52 94600 -1 818
820 0 461664.66 254822.92 94560 -1 819
821 0 461707.72 254834.92 94520 -1 820
822 0 461772.9 254827.47 94480 -1 821
823 0 461838.84 254821.69 94440 -1 822
824 0 461868.97 254807.9 94400 -1 823
825 0 461888.5 254814.83 94360 -1 824
826 0 461957.47 254771.4 94320 -1 825
827 0 462027.62 254735.66 94240 -1 826
828 0 462119.3 254706.5 94200 -1 827
829 0 462179.6 254677.95 94160 -1 828
830 0 462178.7 254662.08 94120 -1 829
831 0 462253.56 254656.23 94080 -1 830
832 0 462263.06 254614.05 94040 -1 831
833 0 462293.16 254611.86 94000 -1 832
834 0 462348.9 254577.44 93960 -1 833
835 0 462387.03 254491.8 93880 -1 834
836 0 462512.03 254342.62 93800 -1 835
837 0 462454.06 254318.89 93760 -1 836
838 0 462539.94 254306.28 93720 -1 837
839 0 462544.9 254258.34 93680 -1 838
840 0 462602.75 254196.75 93640 -1 839
841 0 462793.4 254111.66 93600 -1 840
842 0 463030.47 254004.53 93560 -1 841
843 0 463474.1 253870.45 93520 -1 842
844 0 463680.34 253755.9 93480 -1 843
845 0 463832.94 253709.8 93440 -1 844
846 0 463869.84 253687.03 93400 -1 845
847 0 463906.2 253650.4 93360 -1 846
848 0 463976.1 253619.8 93320 -1 847
849 0 464000.88 253610.78 93280 -1 848
850 0 464052.34 253510.28 93240 -1 849
851 0 464036.3 253517.92 93200 -1 850
852 0 464044.4 253494.03 93160 -1 851
853 0 464105.66 253517.98 93120 -1 852
854 0 464208.34 253451.66 93080 -1 853
855 0 464252.94 253422.33 93040 -1 854
856 0 464305.2 253406.08 93000 -1 855
857 0 464337.53 253389.38 92960 -1 856
858 0 464387.06 253404.94 92920 -1 857
859 0 464444.88 253394.95 92880 -1 858
860 0 464531.16 253363.2 92840 -1 859
861 0 464559.44 253351.94 92800 -1 860
862 0 464574.88 253345.98 92760 -1 861
863 0 464582.03 253297.4 92720 -1 862
864 0 464721.22 253284.75 92680 -1 863
865 0 464803.06 253273.48 92640 -1 864
866 0 464825.94 253242.45 92600 -1 865
867 0 464871 253215.36 92560 -1 866
868 0 464976.16 253181.92 92520 -1 867
869 0 465063.7 253176.44 92480 -1 868
870 0 465136.53 253156.69 92440 -1 869
871 0 465210.56 253132.28 92400 -1 870
872 0 465230.22 253142.97 92360 -1 871
873 0 465257.6 253161.02 92320 -1 872
874 0 465295.72 253149.08 92280 -1 873
875 0 465342.53 253113.08 92240 -1 874
876 0 465388.22 253111.38 92200 -1 875
877 0 465451.38 253102.47 92160 -1 876
878 0 465450.2 253105.89 92120 -1 877
879 0 465486.84 253094.17 92080 -1 878
880 0 465536.6 253072.58 92040 -1 879
881 0 465589.78 253085.23 92000 -1 880
882 0 465612.22 253092.89 91960 -1 881
883 0 465639.6 253043.39 91920 -1 882
884 0 465717.4 253048.42 91880 -1 883
885 0 465740.84 253008.84 91840 -1 884
886 0 465773.34 252929.08 91800 -1 885
887 0 465845.22 252881.78 91760 -1 886
888 0 465952.16 252867.25 91720 -1 887
889 0 466038.7 252818.81 91680 -1 888
890 0 466114.22 252772.02 91640 -1 889
891 0 466108.16 252733.83 91600 -1 890
892 0 466250.25 252608.53 91560 -1 891
893 0 466365.06 252534.77 91520 -1 892
894 0 466519.06 252394.77 91480 -1 893
895 0 466725.53 252401.64 91440 -1 894
896 0 466818.8 252401.98 91400 -1 895
897 0 467089.78 252356.17 91360 -1 896
898 0 467389.66 252227.34 91320 -1 897
899 0 467663.84 252113.5 91280 -1 898
900 0 467720.6 251963.2 91240 -1 899
901 0 467707.53 252093.83 91200 -1 900
902 0 468001.4 251772.53 91200 -1 901
903 0 468439.94 251551.9 91160 -1 902
904 0 468582.28 251515.27 91120 -1 903
905 0 468688.62 251497.55 91080 -1 904
906 0 468701.28 251500.02 91040 -1 905
907 0 468861 251528.39 90960 -1 906
908 0 468897.8 251508.92 90920 -1 907
909 0 468978.3 251495.02 90880 -1 908
910 0 469082.03 251502.8 90840 -1 909
911 0 469100.88 251525.11 90800 -1 910
912 0 469248.94 251561.08 90760 -1 911
913 0 469352.97 251552.36 90720 -1 912
914 0 469477.4 251526.61 90680 -1 913
915 0 469624.7 251508.08 90640 -1 914
916 0 470253.88 251523.34 90600 -1 915
917 0 467644.06 251470.97 90560 -1 916
918 0 467646.22 251446.52 90520 -1 917
919 0 467684.6 251403.66 90440 -1 918
920 0 467760.53 251389.39 90360 -1 919
921 0 467808.38 251349.5 90320 -1 920
922 0 467865.34 251285.12 90240 -1 921
923 0 467869.5 251227.9 90160 -1 922
924 0 467968.28 251096.92 90080 -1 923
925 0 468088.62 250890.22 89920 -1 924
926 0 468186.03 250800.78 89880 -1 925
927 0 468278.5 250771.31 89840 -1 926
928 0 468352.3 250721.42 89800 -1 927
929 0 468358.1 250668.84 89760 -1 928
930 0 468451.7 250606.56 89720 -1 929
931 0 468504.72 250575.86 89680 -1 930
932 0 468617.4 250519.53 89640 -1 931
933 0 468706.7 250511.36 89600 -1 932
934 0 468757.34 250480.84 89560 -1 933
935 0 468798.3 250439.88 89520 -1 934
936 0 468881.25 250452.03 89480 -1 935
937 0 468965.5 250407.02 89440 -1 936
938 0 469054.44 250326.55 89360 -1 937
939 0 469169.62 250243.42 89280 -1 938
940 0 469244.84 250179.17 89240 -1 939
941 0 469306.4 250089.77 89200 -1 940
942 0 469374.5 250032.86 89160 -1 941
943 0 469439.6 249948.7 89120 -1 942
944 0 469444.97 249865.42 89080 -1 943
945 0 469455.12 249857 89040 -1 944
946 0 469501.7 249797.42 89000 -1 945
947 0 469501.72 249729.9 88960 -1 946
948 0 469582.62 249492.75 88880 -1 947
949 0 469564.66 249414.88 88840 -1 948
950 0 469568.9 249340.69 88800 -1 949
951 0 469590.4 249352.89 88760 -1 950
952 0 469644.47 249365.95 88720 -1 951
953 0 469768.97 249377.61 88640 -1 952
954 0 469764.1 249342.86 88600 -1 953
955 0 469749.84 249306 88560 -1 954
956 0 469713.44 249262.08 88480 -1 955
957 0 469697.9 249225.58 88360 -1 956
958 0 469717.3 249144.94 88240 -1 957
959 0 469925.47 249006.6 88160 -1 958
960 0 471303.6 248227 88160 -1 959
961 0 472431.1 247537.53 88120 -1 960
962 0 472989.53 247265.31 88080 -1 961
963 0 473374.9 246784.97 88080 -1 962
964 0 473542.9 246644.94 88120 -1 963
965 0 473653.34 246541.45 88160 -1 964
966 0 473860.66 246441.55 88200 -1 965
967 0 473919.75 246342.1 88160 -1 966
968 0 474252.44 246181.81 88120 -1 967
969 0 474245.3 246146.03 88080 -1 968
970 0 474283.97 246116 88040 -1 969
971 0 474265.16 246108.1 88000 -1 970
972 0 474303.6 246112.47 87920 -1 971
973 0 474340.47 246096.3 87880 -1 972
974 0 474330.8 246118.97 87840 -1 973
975 0 474320.25 246080.1 87800 -1 974
976 0 474519.88 245802.06 87800 -1 975
977 0 474524.72 245793.48 87840 -1 976
978 0 474564 245768.19 87880 -1 977
979 0 474576 245732 88000 -1 978
980 0 474572 245664 88080 -1 979
981 0 474560 245656 88120 -1 980
982 0 474552 245620 88160 -1 981
983 0 474532 245612 88200 -1 982
984 0 474548 245620 88240 -1 983
985 0 474528 245580 88280 -1 984
986 0 474532 245576 88320 -1 985
987 0 474516 245608 88360 -1 986
988 0 474520 245564 88400 -1 987
989 0 474552 245524 88440 -1 988
990 0 474596 245548 88480 -1 989
991 0 474628 245592 88520 -1 990
992 0 474319.1 246044.58 87760 -1 975
993 0 474355.66 246079.14 87720 -1 992
994 0 474384.3 245968.9 87680 -1 993
995 0 474396.03 245963.45 87640 -1 994
996 0 474382.84 245966.19 87600 -1 995
997 0 474367.44 245983.48 87560 -1 996
998 0 474359.7 245977.94 87520 -1 997
999 0 474331.03 245960.03 87480 -1 998
1000 0 474309.2 245976.36 87440 -1 999
1001 0 474313.44 245975.92 87400 -1 1000
1002 0 474314.97 245994.81 87360 -1 1001
1003 0 474323.75 246005.1 87320 -1 1002
1004 0 474372.16 245979.11 87280 -1 1003
1005 0 474388.25 245905.84 87240 -1 1004
1006 0 474389.28 245887.6 87200 -1 1005
1007 0 474450.16 245832.61 87160 -1 1006
1008 0 474439.9 245959.02 87120 -1 1007
1009 0 474486.4 245946.75 87080 -1 1008
1010 0 474508.66 245896.8 87000 -1 1009
1011 0 474576.62 245870.36 86960 -1 1010
1012 0 475009.75 245637.94 86920 -1 1011
1013 0 475161.1 245510.28 86880 -1 1012
1014 0 475475.94 245335.45 86840 -1 1013
1015 0 475692.25 245262.81 86800 -1 1014
1016 0 475798.75 245211.4 86760 -1 1015
1017 0 476304.34 244923.23 86680 -1 1016
1018 0 476399.56 244862.92 86720 -1 1017
1019 0 476898.94 244488.12 86760 -1 1018
1020 0 477625.94 244363.88 86800 -1 1019
1021 0 478276.56 244424.5 86800 -1 1020
1022 0 478296.1 244424.6 86840 -1 1021
1023 0 478866.66 244447.5 86400 -1 1022
1024 0 479108.8 244523.44 86120 -1 1023
1025 0 479151.38 244574.58 85840 -1 1024
1026 0 479303.66 244531.31 85760 -1 1025
1027 0 479248.44 244537.4 85640 -1 1026
1028 0 479243.78 244614.45 85560 -1 1027
1029 0 479241.22 244673.81 85480 -1 1028
1030 0 479124.9 244694.52 85400 -1 1029
1031 0 479228.53 244678.4 85280 -1 1030
1032 0 479253.28 244740.98 85160 -1 1031
1033 0 479213.84 244758.08 85040 -1 1032
1034 0 479241.94 244857.19 84920 -1 1033
1035 0 479278.2 244878.16 84840 -1 1034
1036 0 479149.84 245030.1 84680 -1 1035
1037 0 479068.34 245086.92 84560 -1 1036
1038 0 478981.34 245285.56 84400 -1 1037
1039 0 478956.06 245326.58 84280 -1 1038
1040 0 478932.78 245414.44 84160 -1 1039
1041 0 479036.25 245583.12 84000 -1 1040
1042 0 479101.5 245727.6 83840 -1 1041
1043 0 479148.97 245941.92 83720 -1 1042
1044 0 479203.8 246069.84 83600 -1 1043
1045 0 479356.53 246071.69 83480 -1 1044
1046 0 479341.16 246183.33 83360 -1 1045
1047 0 479365.38 246261.69 83240 -1 1046
1048 0 479387.66 246303.7 83120 -1 1047
1049 0 479324.6 246485.89 83000 -1 1048
1050 0 479307.97 246503.28 82880 -1 1049
1051 0 479227.2 246598.81 82760 -1 1050
1052 0 479102.16 246622.58 82640 -1 1051
1053 0 479020.3 246670.47 82520 -1 1052
1054 0 478933 246718.17 82400 -1 1053
1055 0 478900.34 246694.81 82200 -1 1054
1056 0 478740.56 246759.12 82080 -1 1055
1057 0 478716.3 246806.33 81960 -1 1056
1058 0 478683.78 246815.48 81840 -1 1057
1059 0 478660.5 246830.66 81720 -1 1058
1060 0 478668.06 246831.33 81600 -1 1059
1061 0 478666.9 246831.36 81480 -1 1060
1062 0 478692.6 246934.6 81320 -1 1061
1063 0 478772.56 247013 81160 -1 1062
1064 0 478797.28 247031.16 81040 -1 1063
1065 0 478931.7 247054.34 80920 -1 1064
1066 0 478988.84 247149.92 80800 -1 1065
1067 0 479093.75 247222.38 80640 -1 1066
1068 0 479117.2 247263.14 80480 -1 1067
1069 0 479084.03 247327.62 80320 -1 1068
1070 0 479100.66 247359.05 80200 -1 1069
1071 0 479092.56 247383.11 80080 -1 1070
1072 0 479092.47 247407.77 79960 -1 1071
1073 0 479067.5 247405.98 79800 -1 1072
1074 0 479060.75 247391.64 79680 -1 1073
1075 0 478989.22 247431.08 79560 -1 1074
1076 0 478996.8 247438.34 79440 -1 1075
1077 0 478973.12 247439.6 79360 -1 1076
1078 0 478939.28 247445.75 79240 -1 1077
1079 0 478942.72 247454.61 79120 -1 1078
1080 0 478940.78 247454.58 79000 -1 1079
1081 0 478924.9 247453.94 78880 -1 1080
1082 0 478981.34 247521.53 78760 -1 1081
1083 0 478971.97 247536.33 78680 -1 1082
1084 0 478968.5 247609.78 78560 -1 1083
1085 0 479021.72 247622.06 78440 -1 1084
1086 0 479096.9 247670.2 78320 -1 1085
1087 0 479096.38 247672.48 78280 -1 1086
1088 0 479031.1 247744.81 78200 -1 1087
1089 0 479033.84 247758.56 78120 -1 1088
1090 0 479078.9 247796.14 78000 -1 1089
1091 0 479100 247863.3 77880 -1 1090
1092 0 479082.78 247865.34 77720 -1 1091
1093 0 479121.3 247908.83 77520 -1 1092
1094 0 479010.5 247945.78 77480 -1 1093
1095 0 479027.84 247999.33 77320 -1 1094
1096 0 479052.78 248055.06 77160 -1 1095
1097 0 479077.38 248085.8 77000 -1 1096
1098 0 479005.16 248103.23 76840 -1 1097
1099 0 479013.2 248086.58 76680 -1 1098
1100 0 478996.44 248110.9 76560 -1 1099
1101 0 478973.25 248150.66 76400 -1 1100
1102 0 479013 248167.14 76240 -1 1101
1103 0 479141.56 248085.92 76080 -1 1102
1104 0 479141.25 248102.53 75960 -1 1103
1105 0 479116.25 248134.77 75840 -1 1104
1106 0 479148.4 248126.66 75720 -1 1105
1107 0 479140.22 248117.92 75600 -1 1106
1108 0 479084.34 248096.23 75480 -1 1107
1109 0 479060.94 248079.23 75320 -1 1108
1110 0 479058.34 248087.48 75200 -1 1109
1111 0 479036.9 248092.2 75080 -1 1110
1112 0 479036.75 248070.73 74960 -1 1111
1113 0 479012.75 248076.05 74800 -1 1112
1114 0 479005.44 248119.02 74680 -1 1113
1115 0 478956.8 248118.31 74560 -1 1114
1116 0 478925.47 248110.38 74440 -1 1115
1117 0 478883.3 248174.55 74280 -1 1116
1118 0 478860.8 248214.86 74120 -1 1117
1119 0 478908.84 248221.8 74000 -1 1118
1120 0 478964.88 248207.86 73880 -1 1119
1121 0 478965.4 248206.03 73760 -1 1120
1122 0 478948.53 248166.14 73640 -1 1121
1123 0 478933.06 248167.02 73520 -1 1122
1124 0 478901.12 248189.98 73400 -1 1123
1125 0 479012.25 248206.69 73280 -1 1124
1126 0 479109 248189.27 73080 -1 1125
1127 0 479253.75 248134.52 72840 -1 1126
1128 0 479294.16 248126.53 72640 -1 1127
1129 0 479573.25 248092.92 72440 -1 1128
1130 0 479596.6 248085.42 72280 -1 1129
1131 0 479621.22 248102.27 72120 -1 1130
1132 0 479636.9 248174.2 72000 -1 1131
1133 0 479618.75 248259.08 71800 -1 1132
1134 0 479733.25 248349.86 71600 -1 1133
1135 0 479812.2 248390 71440 -1 1134
1136 0 479692.8 248350.97 71200 -1 1135
1137 0 479684.8 248366.33 71000 -1 1136
1138 0 479652.75 248358.89 70760 -1 1137
1139 0 479627.38 248332.56 70600 -1 1138
1140 0 479564.16 248358.34 70440 -1 1139
1141 0 479524.6 248374.86 70280 -1 1140
1142 0 479509.1 248373.95 70080 -1 1141
1143 0 479492.84 248366.33 69920 -1 1142
1144 0 479492.03 248398.53 69760 -1 1143
1145 0 479485.88 248453.62 69600 -1 1144
1146 0 479485.62 248444.77 69520 -1 1145
1147 0 479484.06 248447.33 69400 -1 1146
1148 0 479517.06 248494.12 69240 -1 1147
1149 0 479516.6 248533.44 69120 -1 1148
1150 0 479532.66 248614.94 68960 -1 1149
1151 0 479572.16 248679.2 68760 -1 1150
1152 0 479667.8 248789.61 68720 -1 1151
1153 0 479701.78 248821.08 68600 -1 1152
1154 0 479788.9 248878.28 68480 -1 1153
1155 0 479789.7 248870.45 68360 -1 1154
1156 0 479844.84 248910.52 68200 -1 1155
1157 0 479901.97 249083.67 68040 -1 1156
1158 0 479908.5 249143.25 67880 -1 1157
1159 0 479945.8 249227.92 67720 -1 1158
1160 0 480104.34 249309.45 67600 -1 1159
1161 0 480220.1 249370.88 67520 -1 1160
1162 0 480336.6 249406.6 67360 -1 1161
1163 0 480383.34 249464.03 67240 -1 1162
1164 0 480297.16 249573.44 67080 -1 1163
1165 0 480319.84 249662.88 67000 -1 1164
1166 0 480144.72 249747.27 66840 -1 1165
1167 0 480117.44 250061.47 66720 -1 1166
1168 0 480091.62 250179.56 66640 -1 1167
1169 0 480075.53 250204.53 66520 -1 1168
1170 0 480083.5 250389.69 66400 -1 1169
1171 0 480147.22 250637.27 66240 -1 1170
1172 0 480475.4 250725.53 66120 -1 1171
1173 0 480675.44 250701.44 66000 -1 1172
1174 0 480891.6 250692.89 65880 -1 1173
1175 0 481244.47 250755.31 65760 -1 1174
1176 0 481345.06 250828.97 65560 -1 1175
1177 0 481498 251027.42 65400 -1 1176
1178 0 481506.75 251180.95 65280 -1 1177
1179 0 481482.16 251332.45 65120 -1 1178
1180 0 481586.28 251842.45 64960 -1 1179
1181 0 481705.56 252172.5 64840 -1 1180
1182 0 481673 252187.81 64760 -1 1181
1183 0 481942.5 252766.08 64680 -1 1182
1184 0 482196.2 252833.86 64560 -1 1183
1185 0 482327.94 252855.33 64520 -1 1184
1186 0 482638 253102.5 64320 -1 1185
1187 0 483030 253341.67 64320 -1 1186
1188 0 483002.5 253341.5 64360 -1 1187
1189 0 482988.5 253345.5 64400 -1 1188
1190 0 483022.5 253345.5 64440 -1 1189
1191 0 483133.5 253175.5 64440 -1 1190
1192 0 483195.5 253048.5 64440 -1 1191
1193 0 483385.5 252981.5 64440 -1 1192
1194 0 483370.5 253004.5 64480 -1 1193
1195 0 483396.5 252962.5 64520 -1 1194
1196 0 483368.5 252948.5 64560 -1 1195
1197 0 483328.5 252956.5 64600 -1 1196
1198 0 483302.5 252972.5 64640 -1 1197
1199 0 482700.5 253151.72 64280 -1 1186
1200 0 482840.06 253542.66 64120 -1 1199
1201 0 482707.72 253881.48 64000 -1 1200
1202 0 482650.44 254135.9 63960 -1 1201
1203 0 482561.28 254553.58 63880 -1 1202
1204 0 482391.38 254959.39 63800 -1 1203
1205 0 482177.3 255274.36 63640 -1 1204
1206 0 482129.97 255504.8 63480 -1 1205
1207 0 482007.72 255664.23 63360 -1 1206
1208 0 481656 255856.03 63240 -1 1207
1209 0 481220 256228.03 63040 -1 1208
1210 0 480712 256652.03 62800 -1 1209
1211 0 480684 256704.06 62760 -1 1210
1212 0 480552 257608.06 62760 -1 1211
1213 0 480368 257904.03 62680 -1 1212
1214 0 480296 258268.03 62560 -1 1213
1215 0 480144 258504.03 62440 -1 1214
1216 0 480048 258764.06 62280 -1 1215
1217 0 479648 259000.11 62080 -1 1216
1218 0 479176 259136.14 61920 -1 1217
1219 0 478997.34 259184 61880 -1 1218
1220 0 478640 259280.17 61800 -1 1219
1221 0 478388 259356.2 61760 -1 1220
1222 0 477884 259456.2 61560 -1 1221
1223 0 477392 259524.23 61480 -1 1222
1224 0 476488 259424.27 61440 -1 1223
1225 0 475636 259504.03 61360 -1 1224
1226 0 475000 259308.06 61280 -1 1225
1227 0 474256 259324.06 61240 -1 1226
1228 0 473936 259416.03 61240 -1 1227
1229 0 473884 259408.03 61200 -1 1228
1230 0 473596 259364.03 61120 -1 1229
1231 0 473396 259372.03 61040 -1 1230
1232 0 473232 259732.03 61000 -1 1231
1233 0 472988 259684.03 60920 -1 1232
1234 0 472616 259840.03 60800 -1 1233
1235 0 472272 259884.06 60720 -1 1234
1236 0 472300 259712.03 60760 -1 1235
1237 0 472260 259460.03 60840 -1 1236
1238 0 472224 259347 60840 -1 1237
1239 0 472232 259001 60880 -1 1238
1240 0 472254 259018 60920 -1 1239
1241 0 472226 258900 60960 -1 1240
1242 0 472268 258886 61000 -1 1241
1243 0 472076 260940.03 60680 -1 1235
1244 0 471748 259932.03 60640 -1 1243
1245 0 471476 259592.03 60600 -1 1244
1246 0 471376 259524.03 60560 -1 1245
1247 0 470996 259168.03 60400 -1 1246
1248 0 470824 259056.03 60320 -1 1247
1249 0 470472 258936.03 60200 -1 1248
1250 0 470408 258936.03 60160 -1 1249
1251 0 470228 258680.06 60040 -1 1250
1252 0 470020 258644.03 60000 -1 1251
1253 0 469876 258536.03 59920 -1 1252
1254 0 469676 258328.03 59800 -1 1253
1255 0 469444 258164.03 59680 -1 1254
1256 0 469212 258064.03 59600 -1 1255
1257 0 468892 257896.03 59480 -1 1256
1258 0 468524 257668.06 59360 -1 1257
1259 0 467956 257520.11 59240 -1 1258
1260 0 467296 257448.11 59120 -1 1259
1261 0 467220 257408.14 59040 -1 1260
1262 0 467148 257416.14 58920 -1 1261
1263 0 466416 257220.14 59120 -1 1260
1264 0 465908 257100.14 59080 -1 1263
1265 0 465404 257016.03 59040 -1 1264
1266 0 464712 256740.03 59000 -1 1265
1267 0 464144 256360.06 59000 -1 1266
1268 0 464048 256100.06 58960 -1 1267
1269 0 463952 255704.03 59000 -1 1268
1270 0 463808 255352.03 59080 -1 1269
1271 0 464024 255308.03 59080 -1 1270
1272 0 464032 255292.03 59040 -1 1271
1273 0 464020 255292 59000 -1 1272
1274 0 463644 255004.03 59120 -1 1270
1275 0 463672.03 254620.08 59160 -1 1274
1276 0 463732 254780.06 59200 -1 1275
1277 0 463812 254804.06 59240 -1 1276
1278 0 463820 254820 59280 -1 1277
1279 0 463556 254364.06 59240 -1 1275
1280 0 463480 254152.03 59360 -1 1279
1281 0 463340 253780.03 59480 -1 1280
1282 0 462996 253528.03 59520 -1 1281
1283 0 462796 253296.06 59600 -1 1282
1284 0 462560 252712.06 59600 -1 1283
1285 0 462284 252368.11 59560 -1 1284
1286 0 462308 252048.11 59640 -1 1285
1287 0 462304 251504.14 59680 -1 1286
1288 0 462256 251200.17 59600 -1 1287
1289 0 462276.03 250964.19 59480 -1 1288
1290 0 462176 250844.03 59440 -1 1289
1291 0 462128 250544.03 59360 -1 1290
1292 0 461756 250368.06 59240 -1 1291
1293 0 461304 250168.06 59120 -1 1292
1294 0 461044 249884.03 59160 -1 1293
1295 0 460676 249700.03 59200 -1 1294
1296 0 459916 249516.03 59240 -1 1295
1297 0 459696 249468.03 59160 -1 1296
1298 0 459464 249516.03 59080 -1 1297
1299 0 459368 249536.03 59120 -1 1298
1300 0 459406 249510 59160 -1 1299
1301 0 459444 249484.03 59200 -1 1300
1302 0 459424.03 249404.06 59240 -1 1301
1303 0 459228 249604.03 59000 -1 1298
1304 0 458728 249572.03 59000 -1 1303
1305 0 458284 249436.03 59080 -1 1304
1306 0 458046 249412 59160 -1 1305
1307 0 457458 249408 59200 -1 1306
1308 0 456946 249296 59280 -1 1307
1309 0 456924 249228 59360 -1 1308
1310 0 456872 249160 59480 -1 1309
1311 0 456572 249068 59600 -1 1310
1312 0 455880 249108 59600 -1 1311
1313 0 455636 249192 59640 -1 1312
1314 0 455300 249512 59720 -1 1313
1315 0 454888 249844 59640 -1 1314
1316 0 454738 250076 59640 -1 1315
1317 0 454714 250148 59600 -1 1316
1318 0 454536 250320 59560 -1 1317
1319 0 454352 250672 59520 -1 1318
1320 0 454092 251272 59480 -1 1319
1321 0 453706 251568 59440 -1 1320
1322 0 453054 251936 59360 -1 1321
1323 0 452756 252144 59320 -1 1322
1324 0 452692 252268 59200 -1 1323
1325 0 452568 252436 59080 -1 1324
1326 0 451724 253656 59000 -1 1325
1327 0 451684 253680 58880 -1 1326
1328 0 451592 254272 58760 -1 1327
1329 0 451524 254644 58600 -1 1328
1330 0 451536 254764 58560 -1 1329
1331 0 451508 254852 58440 -1 1330
1332 0 451512 255076 58400 -1 1331
1333 0 451536 255184 58320 -1 1332
1334 0 451560 255320 58280 -1 1333
1335 0 451412 255580 58240 -1 1334
1336 0 451392 255900 58120 -1 1335
1337 0 451382 256100 58040 -1 1336
1338 0 451458 256280 57960 -1 1337
1339 0 451484 256468 57920 -1 1338
1340 0 451492 256612 57840 -1 1339
1341 0 451508 256736 57720 -1 1340
1342 0 451498 256962 57680 -1 1341
1343 0 451488 257188 57640 -1 1342
1344 0 451428 257292 57520 -1 1343
1345 0 451332 257748 57400 -1 1344
1346 0 451396 257964 57280 -1 1345
1347 0 451472 258168 57160 -1 1346
1348 0 451484 258568 57080 -1 1347
1349 0 451236 258768 57200 -1 1348
1350 0 451020 258904 57240 -1 1349
1351 0 450912 258912 57320 -1 1350
1352 0 450640 259068 57400 -1 1351
1353 0 450588 259100 57520 -1 1352
1354 0 450496 259300 57640 -1 1353
1355 0 450368 259452 57720 -1 1354
1356 0 450262.66 259550.67 57760 -1 1355
1357 0 450052 259748 57840 -1 1356
1358 0 449976 259620 58040 -1 1357
1359 0 449964 259656 58120 -1 1358
1360 0 449944 259640 58160 -1 1359
1361 0 449916 259620 58200 -1 1360
1362 0 449912 259600 58280 -1 1361
1363 0 449976 259580 58360 -1 1362
1364 0 450036 259588 58400 -1 1363
1365 0 450056 259608 58480 -1 1364
1366 0 449984 259640 58560 -1 1365
1367 0 449912 259740 58640 -1 1366
1368 0 449972 259820 58720 -1 1367
1369 0 449916 259800 58800 -1 1368
1370 0 449864 259828 58880 -1 1369
1371 0 449860 259864 58920 -1 1370
1372 0 449864 259888 58960 -1 1371
1373 0 449904 259964 59040 -1 1372
1374 0 449920 260004 59120 -1 1373
1375 0 449908 260044 59200 -1 1374
1376 0 449908 260068 59280 -1 1375
1377 0 449872 260084 59360 -1 1376
1378 0 449848 260152 59440 -1 1377
1379 0 449788 260236 59480 -1 1378
1380 0 449672 260244 59440 -1 1379
1381 0 449508 260420 59480 -1 1380
1382 0 449484 260500 59520 -1 1381
1383 0 449444 260568 59560 -1 1382
1384 0 449456 260564 59600 -1 1383
1385 0 450028 259840 57720 -1 1356
1386 0 449812 259980 57640 -1 1385
1387 0 449724 260100 57560 -1 1386
1388 0 449608 260304 57480 -1 1387
1389 0 449548 260492 57400 -1 1388
1390 0 449464 260576 57280 -1 1389
1391 0 449336 260724 57160 -1 1390
1392 0 449196 261012 57040 -1 1391
1393 0 449100 261168 56920 -1 1392
1394 0 448984 261388 56840 -1 1393
1395 0 448852 261440 56800 -1 1394
1396 0 448732 261728 56720 -1 1395
1397 0 448052 262608 56760 -1 1396
1398 0 447902 263288 56720 -1 1397
1399 0 447826 263924 56640 -1 1398
1400 0 447550 264432 56680 -1 1399
1401 0 447490 264548 56800 -1 1400
1402 0 447428 264796 56880 -1 1401
1403 0 447395 264808 56920 -1 1402
1404 0 447296 264844 57040 -1 1403
1405 0 447088 264884 57120 -1 1404
1406 0 446924 264956 57240 -1 1405
1407 0 446848 265032 57360 -1 1406
1408 0 446832 265160 57480 -1 1407
1409 0 446956 265224 57560 -1 1408
1410 0 446992 265244 57680 -1 1409
1411 0 446976 265328 57760 -1 1410
1412 0 446948 265420 57880 -1 1411
1413 0 446784 265536 58000 -1 1412
1414 0 447032 265676 58120 -1 1413
1415 0 447144 266172 58000 -1 1414
1416 0 447152 266488 57920 -1 1415
1417 0 447128 266640 57760 -1 1416
1418 0 447188 266412 57720 -1 1417
1419 0 447164 266444 57560 -1 1418
1420 0 447164 266428 57480 -1 1419
1421 0 447210 266516 57320 -1 1420
1422 0 447258 266600 57200 -1 1421
1423 0 447330 266560 57080 -1 1422
1424 0 447402 266576 57040 -1 1423
1425 0 447502 266560 56920 -1 1424
1426 0 447574 266584 56840 -1 1425
1427 0 447566 266640 56760 -1 1426
1428 0 447538 266700 56640 -1 1427
1429 0 447458 266776 56560 -1 1428
1430 0 447462 266852 56480 -1 1429
1431 0 447474 266928 56400 -1 1430
1432 0 447474 266944 56360 -1 1431
1433 0 447478 266972 56320 -1 1432
1434 0 447478 267012 56240 -1 1433
1435 0 447458 267028 56160 -1 1434
1436 0 447438 267040 56080 -1 1435
1437 0 447462 267060 56040 -1 1436
1438 0 447478 267076 55960 -1 1437
1439 0 447494 267048 55880 -1 1438
1440 0 447430 266932 55800 -1 1439
1441 0 447350 266932 55720 -1 1440
1442 0 447210 266600 55680 -1 1441
1443 0 446962 266408 55640 -1 1442
1444 0 446846 266104 55680 -1 1443
1445 0 446738 265888 55720 -1 1444
1446 0 446638 265740 55800 -1 1445
1447 0 446534 265520 55720 -1 1446
1448 0 446438 265356 55640 -1 1447
1449 0 446366 265320 55560 -1 1448
1450 0 446310 265328 55480 -1 1449
1451 0 446242 265332 55360 -1 1450
1452 0 446218 265300 55280 -1 1451
1453 0 446118 265300 55160 -1 1452
1454 0 446102 265288 55080 -1 1453
1455 0 446086 265296 55000 -1 1454
1456 0 445962 265348 54920 -1 1455
1457 0 445918 265360 54840 -1 1456
1458 0 445890 265336 54760 -1 1457
1459 0 445862 265328 54720 -1 1458
1460 0 445802 265280 54640 -1 1459
1461 0 445838 265276 54560 -1 1460
1462 0 445826 265320 54480 -1 1461
1463 0 445818 265324 54400 -1 1462
1464 0 445730 265352 54360 -1 1463
1465 0 445738 265352 54280 -1 1464
1466 0 445722 265372 54200 -1 1465
1467 0 445682 265372 54120 -1 1466
1468 0 445626 265420 54040 -1 1467
1469 0 445574 265436 53960 -1 1468
1470 0 445478 265452 53880 -1 1469
1471 0 445491.34 265452 53800 -1 1470
1472 0 445498 265452 53760 -1 1471
1473 0 445404 265447 53800 -1 1471
1474 0 445406 265441 53760 -1 1473
1475 0 445356 265435 53720 -1 1474
1476 0 445336 265399 53680 -1 1475
1477 0 445294 265377 53640 -1 1476
1478 0 445264 265357 53600 -1 1477
1479 0 445234 265337 53560 -1 1478
1480 0 445204 265291 53520 -1 1479
1481 0 445100 265231 53480 -1 1480
1482 0 444868 265071 53440 -1 1481
1483 0 444802 264939 53400 -1 1482
1484 0 444798 264879 53360 -1 1483
1485 0 444798 264859 53320 -1 1484
1486 0 444742 264781 53320 -1 1485
1487 0 444702 264741 53280 -1 1486
1488 0 444700 264731 53240 -1 1487
1489 0 444654 264729 53160 -1 1488
1490 0 444606 264761 53080 -1 1489
1491 0 444592 264771 53040 -1 1490
1492 0 444618 264775 52960 -1 1491
1493 0 444652 264733 52880 -1 1492
1494 0 444668 264717 52800 -1 1493
1495 0 444672 264709 52760 -1 1494
1496 0 444672 264705 52720 -1 1495
1497 0 444676 264687 52680 -1 1496
1498 0 444676 264687 52640 -1 1497
1499 0 444652 264685 52600 -1 1498
1500 0 444656 264687 52560 -1 1499
1501 0 444658 264679 52520 -1 1500
1502 0 444652 264665 52480 -1 1501
1503 0 444648 264661 52440 -1 1502
1504 0 444616 264663 52400 -1 1503
1505 0 444587 264669 52360 -1 1504
1506 0 444468 264708 52320 -1 1505
1507 0 444294 264683 52320 -1 1506
1508 0 444258 264695 52280 -1 1507
1509 0 444322 264658 52240 -1 1508
1510 0 444330 264626 52200 -1 1509
1511 0 444298 264392 52200 -1 1510
1512 0 444286 264336 52160 -1 1511
1513 0 444272 264328 52120 -1 1512
1514 0 446632 265662 55840 -1 1446
1515 0 446652.5 265615.5 55880 -1 1514
1516 0 447370 267272 55640 -1 1441
1517 0 447362 267432 55600 -1 1516
1518 0 447354 267592 55560 -1 1517
1519 0 447442 267652 55520 -1 1518
1520 0 447594 267808 55400 -1 1519
1521 0 447690 267860 55320 -1 1520
1522 0 447714 267856 55240 -1 1521
1523 0 447702 267916 55160 -1 1522
1524 0 447694 267892 55040 -1 1523
1525 0 447726 267932 54960 -1 1524
1526 0 447818 267992 54880 -1 1525
1527 0 447898 268044 54800 -1 1526
1528 0 447902 268072 54680 -1 1527
1529 0 447898 268068 54640 -1 1528
1530 0 447974 268092 54560 -1 1529
1531 0 447990 268128 54480 -1 1530
1532 0 447978 268148 54400 -1 1531
1533 0 447986 268100 54320 -1 1532
1534 0 448038 268088 54240 -1 1533
1535 0 448274 268052 54120 -1 1534
1536 0 448410 268076 54040 -1 1535
1537 0 448654 268144 54080 -1 1536
1538 0 448693 268167 54080 -1 1537
1539 0 448849 268159 54080 -1 1538
1540 0 447791 266523 56640 -1 1428
1541 0 447873 266491 56600 -1 1540
1542 0 448172 266539 56600 -1 1541
1543 0 448186 266573 56640 -1 1542
1544 0 448280 266633 56680 -1 1543
1545 0 448460 266735 56680 -1 1544
1546 0 448544 266773 56720 -1 1545
1547 0 448316 266477 56560 -1 1542
1548 0 448328 266477 56520 -1 1547
1549 0 448330 266469 56480 -1 1548
1550 0 448348 266421 56440 -1 1549
1551 0 448364 266397 56400 -1 1550
1552 0 448410 266258 56400 -1 1551
1553 0 448493 266159 56400 -1 1552
1554 0 448520 266121 56440 -1 1553
1555 0 447368 266856 57680 -1 1417
1556 0 447644 266932 57600 -1 1555
1557 0 447928 266996 57520 -1 1556
1558 0 448188 267088 57480 -1 1557
1559 0 448216 267144 57360 -1 1558
1560 0 448228 267316 57240 -1 1559
1561 0 448184 267436 57120 -1 1560
1562 0 448084 267456 57000 -1 1561
1563 0 447984 267432 56840 -1 1562
1564 0 447904 267404 56760 -1 1563
1565 0 447952 267508 56680 -1 1564
1566 0 447876 267556 56520 -1 1565
1567 0 447744 267712 56440 -1 1566
1568 0 447700 267840 56360 -1 1567
1569 0 447740 267844 56200 -1 1568
1570 0 447632 267936 56080 -1 1569
1571 0 447610 268012 56000 -1 1570
1572 0 447534 268056 55960 -1 1571
1573 0 447530 268240 55920 -1 1572
1574 0 447526 268376 55840 -1 1573
1575 0 447514 268400 55760 -1 1574
1576 0 447426 268388 55680 -1 1575
1577 0 447282 268460 55600 -1 1576
1578 0 447226 268544 55520 -1 1577
1579 0 447222 268576 55440 -1 1578
1580 0 447206 268552 55360 -1 1579
1581 0 447206 268592 55280 -1 1580
1582 0 447166 268652 55200 -1 1581
1583 0 447158 268620 55120 -1 1582
1584 0 447138 268664 55040 -1 1583
1585 0 447130 268716 54920 -1 1584
1586 0 447094 268744 54840 -1 1585
1587 0 447042 268716 54760 -1 1586
1588 0 446990 268736 54720 -1 1587
1589 0 447190 268908 54800 -1 1586
1590 0 447174 268904 54760 -1 1589
1591 0 447178 268920 54720 -1 1590
1592 0 447142 268920 54680 -1 1591
1593 0 447134 268908 54640 -1 1592
1594 0 447126 268924 54600 -1 1593
1595 0 447090 268928 54520 -1 1594
1596 0 447090 268956 54480 -1 1595
1597 0 447078 269000 54440 -1 1596
1598 0 447050 269008 54400 -1 1597
1599 0 447074 269000 54360 -1 1598
1600 0 447042 269052 54280 -1 1599
1601 0 447046 269056 54240 -1 1600
1602 0 447018 269064 54200 -1 1601
1603 0 446970 269052 54160 -1 1602
1604 0 446995 269035 54120 -1 1603
1605 0 446987 269059 54080 -1 1604
1606 0 446983 269067 54040 -1 1605
1607 0 446970 269079 54000 -1 1606
1608 0 446957 269116 53960 -1 1607
1609 0 446959 269126 53920 -1 1608
1610 0 446936 269189 53880 -1 1609
1611 0 446921 269201 53840 -1 1610
1612 0 446918 269216 53800 -1 1611
1613 0 446834 269279 53800 -1 1612
1614 0 446814 269314 53760 -1 1613
1615 0 446789 269357 53720 -1 1614
1616 0 446761 269414 53680 -1 1615
1617 0 446738 269462 53640 -1 1616
1618 0 446703 269540 53600 -1 1617
1619 0 446675 269668 53560 -1 1618
1620 0 446673 269666 53520 -1 1619
1621 0 446705 269944 53520 -1 1620
1622 0 446705 269944 53480 -1 1621
1623 0 446552.5 269955.5 53440 -1 1622
1624 0 446595 269614 53480 -1 1620
1625 0 446425 269614 53440 -1 1624
1626 0 446467 269608 53400 -1 1625
1627 0 446467 269606 53360 -1 1626
1628 0 446467 269611 53320 -1 1627
1629 0 446481 269621 53280 -1 1628
1630 0 446492 269647 53240 -1 1629
1631 0 446521 269664 53200 -1 1630
1632 0 446530 269687 53160 -1 1631
1633 0 446523 269716 53120 -1 1632
1634 0 446518 269746 53080 -1 1633
1635 0 446518.5 269748.5 53040 -1 1634
1636 0 446518 269744 53000 -1 1635
1637 0 446613 269686 52880 -1 1636
1638 0 447824 267324 56800 -1 1564
1639 0 447744 267244 56840 -1 1638
1640 0 447029.34 265485.34 57400 -1 1408
1641 0 447128 265648 57360 -1 1640
1642 0 447200 265692 57320 -1 1641
1643 0 447248 265724 57280 -1 1642
1644 0 447312 265740 57240 -1 1643
1645 0 447332 265792 57200 -1 1644
1646 0 447300 265808 57160 -1 1645
1647 0 447332 265804 57080 -1 1646
1648 0 447316 265820 57000 -1 1647
1649 0 447340 265840 56920 -1 1648
1650 0 447364 265868 56840 -1 1649
1651 0 447412 265904 56760 -1 1650
1652 0 447512 265892 56680 -1 1651
1653 0 447764 265832 56600 -1 1652
1654 0 447772 265916 56520 -1 1653
1655 0 447784 264940 56960 -1 1403
1656 0 448068 264968 57040 -1 1655
1657 0 448012 264968 57080 -1 1656
1658 0 447944 263982 56560 -1 1399
1659 0 448062 264040 56480 -1 1658
1660 0 448290 264128 56440 -1 1659
1661 0 448274 264120 56400 -1 1660
1662 0 448190 264180 56320 -1 1661
1663 0 448166 264240 56240 -1 1662
1664 0 448122 264312 56160 -1 1663
1665 0 448134 264372 56120 -1 1664
1666 0 448046 264508 56040 -1 1665
1667 0 447962 264564 56120 -1 1666
1668 0 448713.66 264120.34 56440 -1 1660
1669 0 448735 264119 56480 -1 1668
1670 0 447585.66 264348.34 56560 -1 1658
1671 0 447605.66 264400.34 56520 -1 1670
1672 0 447593.5 264450.5 56480 -1 1671
1673 0 447591.5 264506.5 56440 -1 1672
1674 0 447538.5 264558.5 56440 -1 1673
1675 0 447357.5 264579.5 56440 -1 1674
1676 0 447253.5 264635.5 56480 -1 1675
1677 0 447149.5 264686.5 56520 -1 1676
1678 0 447037.5 264723.5 56560 -1 1677
1679 0 446835.5 264728.5 56600 -1 1678
1680 0 446749.5 264732.5 56640 -1 1679
1681 0 446694.5 264750.5 56680 -1 1680
1682 0 446695.5 264755.5 56760 -1 1681
1683 0 446576.5 264878.5 56880 -1 1682
1684 0 446503.5 264971.5 56920 -1 1683
1685 0 446458.5 265091.5 56960 -1 1684
1686 0 446433.5 265155.5 57000 -1 1685
1687 0 446424 265158 57040 -1 1686
1688 0 446413.5 265160.5 57080 -1 1687
1689 0 446413.5 265134.5 57120 -1 1688
1690 0 446543 265137 57040 -1 1687
1691 0 446721 265175 57040 -1 1690
1692 0 446771 265199 57000 -1 1691
1693 0 446783 265199 56960 -1 1692
1694 0 446831 265207 56920 -1 1693
1695 0 446845 265221 56880 -1 1694
1696 0 447289.5 264627.5 56400 -1 1675
1697 0 447239.5 264695.5 56360 -1 1696
1698 0 448714 261860 56560 -1 1396
1699 0 448846 262052 56520 -1 1698
1700 0 448978 262244 56480 -1 1699
1701 0 448932 262348 56400 -1 1700
1702 0 448880 262416 56320 -1 1701
1703 0 448868 262488 56240 -1 1702
1704 0 448668 262644 56200 -1 1703
1705 0 448768 262616 56160 -1 1704
1706 0 448808 262560 56080 -1 1705
1707 0 448844 262492 56000 -1 1706
1708 0 448900 262456 55920 -1 1707
1709 0 448984 262412 55800 -1 1708
1710 0 448977.34 262409.34 55760 -1 1709
1711 0 448964 262404 55680 -1 1710
1712 0 448950 262379 55640 -1 1711
1713 0 448919 262376 55600 -1 1712
1714 0 448887 262375 55560 -1 1713
1715 0 448900 262384 55480 -1 1714
1716 0 448917 262397 55440 -1 1715
1717 0 448921 262398 55360 -1 1716
1718 0 448903 262385 55280 -1 1717
1719 0 448861 262396 55240 -1 1718
1720 0 451630.66 255285.33 58240 -1 1334
1721 0 451638 255297 58200 -1 1720
1722 0 451691 255286 58160 -1 1721
1723 0 451536 253684 59040 -1 1326
1724 0 451552 253648 59120 -1 1723
1725 0 451412 253692 59200 -1 1724
1726 0 451352 253732 59240 -1 1725
1727 0 451276 253760 59320 -1 1726
1728 0 451168 253780 59400 -1 1727
1729 0 451172 253796 59480 -1 1728
1730 0 450932 253920 59560 -1 1729
1731 0 450644 253984 59600 -1 1730
1732 0 450541 254053 59680 -1 1731
1733 0 450463 254085 59680 -1 1732
1734 0 450485.5 254105.5 59720 -1 1733
1735 0 455786 249056 59560 -1 1312
1736 0 455692 249004 59520 -1 1735
1737 0 455700 248700 59480 -1 1736
1738 0 455688 248568 59400 -1 1737
1739 0 455702 248304 59280 -1 1738
1740 0 455702 248184 59240 -1 1739
1741 0 455646 248016 59200 -1 1740
1742 0 455522 247632 59200 -1 1741
1743 0 455446 247580 59160 -1 1742
1744 0 455346 247480 59080 -1 1743
1745 0 455218 247400 59000 -1 1744
1746 0 455062 247320 58920 -1 1745
1747 0 455006 247284 58840 -1 1746
1748 0 455022 247240 58800 -1 1747
1749 0 483991.56 256340.67 63960 -1 1202
1750 0 484299.9 256745.66 64000 -1 1749
1751 0 485026.6 257161.47 64080 -1 1750
1752 0 485252.97 257104.92 64200 -1 1751
1753 0 485913.84 257301.03 64280 -1 1752
1754 0 486233.06 257469.05 64360 -1 1753
1755 0 486447.84 257623.36 64440 -1 1754
1756 0 486484.88 257928.14 64560 -1 1755
1757 0 486657 258199 64600 -1 1756
1758 0 487047.7 258726.25 64680 -1 1757
1759 0 487202.2 258780.28 64760 -1 1758
1760 0 488009.75 259099.77 64640 -1 1759
1761 0 488623.3 259144.44 64560 -1 1760
1762 0 489266.66 259232.05 64440 -1 1761
1763 0 490019.97 259614.44 64480 -1 1762
1764 0 490055.62 259877.83 64560 -1 1763
1765 0 490024.62 260107.58 64680 -1 1764
1766 0 490026.44 260172.22 64760 -1 1765
1767 0 490154.3 260236.3 64880 -1 1766
1768 0 490185.5 260240.5 64960 -1 1767
1769 0 490217.3 260244.73 65040 -1 1768
1770 0 490498.12 260218.03 65200 -1 1769
1771 0 490835.16 260211.92 65320 -1 1770
1772 0 491170.6 260164.03 65480 -1 1771
1773 0 491290.94 260163.98 65600 -1 1772
1774 0 491644.5 260116.03 65560 -1 1773
1775 0 491976.5 260064.03 65520 -1 1774
1776 0 492356.5 260060.03 65520 -1 1775
1777 0 492576.5 260012.06 65400 -1 1776
1778 0 492732.5 259896.06 65240 -1 1777
1779 0 492712.5 259916.06 65120 -1 1778
1780 0 492688.5 260052.06 65000 -1 1779
1781 0 492636 260080 64960 -1 1780
1782 0 492612 260168 64880 -1 1781
1783 0 492584 260224 64800 -1 1782
1784 0 492530.5 260219.5 64760 -1 1783
1785 0 492468.5 260237.5 64720 -1 1784
1786 0 492414.5 260287.5 64720 -1 1785
1787 0 492316.5 260367.5 64720 -1 1786
1788 0 492222.5 260425.5 64720 -1 1787
1789 0 492200.5 260595.5 64720 -1 1788
1790 0 492202.5 260605.5 64640 -1 1789
1791 0 492338.5 260639.5 64600 -1 1790
1792 0 492398.5 260629.5 64560 -1 1791
1793 0 491547.4 260204.19 65720 -1 1773
1794 0 491707.47 260357.27 65840 -1 1793
1795 0 491835.22 260364.14 65960 -1 1794
1796 0 491868.56 260380.27 66080 -1 1795
1797 0 491867.25 260389.2 66240 -1 1796
1798 0 491979.8 260387.69 66360 -1 1797
1799 0 492181.1 260452.36 66440 -1 1798
1800 0 492164.2 260460.27 66600 -1 1799
1801 0 492345.66 260450.48 66760 -1 1800
1802 0 492650.4 260418.73 66880 -1 1801
1803 0 492834.2 260345.61 66960 -1 1802
1804 0 492522.84 260529.42 66960 -1 1803
1805 0 493232.78 262139.86 66960 -1 1804
1806 0 493447.8 262734.3 67040 -1 1805
1807 0 493429.66 262972.88 66920 -1 1806
1808 0 494076.72 263028.34 66920 -1 1807
1809 0 494537 263076 66880 -1 1808
1810 0 495085 263088 66920 -1 1809
1811 0 495237 263108 66960 -1 1810
1812 0 495805 263232 67000 -1 1811
1813 0 496129 263332 67040 -1 1812
1814 0 496837 263400 67080 -1 1813
1815 0 497341 263428 67120 -1 1814
1816 0 497633 263408 67160 -1 1815
1817 0 498053 263816 67120 -1 1816
1818 0 498097 263888 67080 -1 1817
1819 0 498069 263952 67040 -1 1818
1820 0 498594.12 263937.3 67160 -1 1817
1821 0 498709.38 263973.53 67280 -1 1820
1822 0 498788.88 264044.22 67320 -1 1821
1823 0 498828.56 264157.94 67280 -1 1822
1824 0 498923.5 264231.22 67240 -1 1823
1825 0 499152.22 264248.16 67280 -1 1824
1826 0 499185 264335.94 67240 -1 1825
1827 0 499170.2 264443.8 67200 -1 1826
1828 0 499110.75 264532.75 67160 -1 1827
1829 0 499073.16 264658.62 67080 -1 1828
1830 0 499060.8 264778.6 66960 -1 1829
1831 0 493359.38 263119.84 66840 -1 1807
1832 0 493245.28 263285.66 66720 -1 1831
1833 0 493164.34 263404.53 66600 -1 1832
1834 0 493091.9 263490.97 66480 -1 1833
1835 0 492982 263635.9 66400 -1 1834
1836 0 492659.84 263844.78 66320 -1 1835
1837 0 491987.66 264676.5 66240 -1 1836
1838 0 491932.88 264786.5 66160 -1 1837
1839 0 491652.84 265097.6 66080 -1 1838
1840 0 490956.53 265643.6 66000 -1 1839
1841 0 490715.44 265740.5 65960 -1 1840
1842 0 490571.72 265835.94 65920 -1 1841
1843 0 490363.9 265883.97 65800 -1 1842
1844 0 489684.8 266300.1 65760 -1 1843
1845 0 489579.6 266324.38 65720 -1 1844
1846 0 489387.06 266452.75 65640 -1 1845
1847 0 489267.53 266516.22 65560 -1 1846
1848 0 489212.25 266648.6 65480 -1 1847
1849 0 489155.22 266730.56 65400 -1 1848
1850 0 488882.7 266995.16 65320 -1 1849
1851 0 488747.28 267139.44 65240 -1 1850
1852 0 488642.97 267188.4 65120 -1 1851
1853 0 488459.78 267250.7 64960 -1 1852
1854 0 488411.16 267290.94 64840 -1 1853
1855 0 488250.78 267443.16 64760 -1 1854
1856 0 488158.84 267486.5 64680 -1 1855
1857 0 488197.94 267471.53 64520 -1 1856
1858 0 488228.88 267422.25 64400 -1 1857
1859 0 488213.5 267324.7 64240 -1 1858
1860 0 488050.84 267453.7 64080 -1 1859
1861 0 487783.1 267629.97 63960 -1 1860
1862 0 487541.8 267836.28 63840 -1 1861
1863 0 487198.5 268048.3 63680 -1 1862
1864 0 486615.75 268354.03 63560 -1 1863
1865 0 486578.44 268405.5 63520 -1 1864
1866 0 486556.7 268436.62 63400 -1 1865
1867 0 486320.22 268691.25 63280 -1 1866
1868 0 486279.06 268744.28 63240 -1 1867
1869 0 486232.28 268787.56 63200 -1 1868
1870 0 486224.2 268827.66 63160 -1 1869
1871 0 486200.12 268844.44 63120 -1 1870
1872 0 486088.03 269035.3 63000 -1 1871
1873 0 486000.6 269123.78 62920 -1 1872
1874 0 485956.4 269225.16 62800 -1 1873
1875 0 485936.88 269325.2 62720 -1 1874
1876 0 485811.75 269369.25 62680 -1 1875
1877 0 486187.66 269489.28 62680 -1 1876
1878 0 486326.22 269435.3 62640 -1 1877
1879 0 486451 269628 62560 -1 1878
1880 0 486453 269668 62520 -1 1879
1881 0 486447 269696 62480 -1 1880
1882 0 486527 269752 62440 -1 1881
1883 0 486691 269808 62440 -1 1882
1884 0 486691 269820 62400 -1 1883
1885 0 486689 269828 62320 -1 1884
1886 0 486669 269840 62280 -1 1885
1887 0 486657 269850 62240 -1 1886
1888 0 486691 269812 62480 -1 1883
1889 0 486695 269808 62520 -1 1888
1890 0 485608.8 269532.22 62560 -1 1876
1891 0 485380.72 269725.8 62520 -1 1890
1892 0 485217.44 269919.9 62400 -1 1891
1893 0 485051.25 270067.06 62360 -1 1892
1894 0 484691.72 270667.38 62160 -1 1893
1895 0 483978.44 271418.34 62040 -1 1894
1896 0 483391.44 272084.06 61800 -1 1895
1897 0 483224.3 272423.06 61720 -1 1896
1898 0 482945.12 272702.25 61600 -1 1897
1899 0 482604.12 272864.66 61440 -1 1898
1900 0 483208.84 272991.72 61440 -1 1899
1901 0 483280.94 272999.06 61440 -1 1900
1902 0 483371.75 273081.8 61440 -1 1901
1903 0 483589.22 273079.4 61440 -1 1902
1904 0 483704.56 273146.72 61480 -1 1903
1905 0 483781.9 273253.3 61440 -1 1904
1906 0 483882.88 273499.1 61440 -1 1905
1907 0 484158.12 273697.12 61440 -1 1906
1908 0 484219.5 273732.88 61480 -1 1907
1909 0 484346.53 273700.16 61480 -1 1908
1910 0 484375.06 273706.53 61520 -1 1909
1911 0 484406.12 273746.06 61560 -1 1910
1912 0 484456.38 273760.94 61600 -1 1911
1913 0 484502.88 273782.1 61640 -1 1912
1914 0 484561.03 273779.16 61680 -1 1913
1915 0 484633.75 273775.22 61760 -1 1914
1916 0 484693.34 273758.03 61800 -1 1915
1917 0 484720.9 273748.94 61840 -1 1916
1918 0 484738.06 273712.44 61880 -1 1917
1919 0 484708.53 273675.06 61880 -1 1918
1920 0 484720.28 273681.66 61920 -1 1919
1921 0 484719.8 273680.44 61960 -1 1920
1922 0 484747.47 273664.8 62000 -1 1921
1923 0 484784.5 273685.75 62040 -1 1922
1924 0 484817.28 273701.75 62080 -1 1923
1925 0 484859.03 273750 62160 -1 1924
1926 0 484943.47 273781.88 62240 -1 1925
1927 0 484987.12 273784.1 62280 -1 1926
1928 0 485115.56 273795.62 62360 -1 1927
1929 0 485229.75 273798.75 62400 -1 1928
1930 0 485331 273784.03 62440 -1 1929
1931 0 485368.38 273772.03 62480 -1 1930
1932 0 484210.78 273802.47 61400 -1 1907
1933 0 484258.12 273849.62 61360 -1 1932
1934 0 484262.1 273962.47 61320 -1 1933
1935 0 484276.3 274065.3 61240 -1 1934
1936 0 484323.62 274240.78 61200 -1 1935
1937 0 484360.22 274492.72 61200 -1 1936
1938 0 484307.7 274607.3 61240 -1 1937
1939 0 484252.75 274660.94 61240 -1 1938
1940 0 484229.4 274766.5 61280 -1 1939
1941 0 484203.75 274898 61360 -1 1940
1942 0 484187.78 274987.44 61440 -1 1941
1943 0 484186.8 275059.2 61520 -1 1942
1944 0 484250.03 275193.03 61600 -1 1943
1945 0 484316.25 275240.5 61680 -1 1944
1946 0 484456.97 275323.5 61800 -1 1945
1947 0 484562.6 275357.6 61840 -1 1946
1948 0 484789.62 275458.2 61880 -1 1947
1949 0 485157.06 275513.7 61880 -1 1948
1950 0 485374.44 275499.5 61920 -1 1949
1951 0 485507.62 275517.53 61960 -1 1950
1952 0 485639.94 275373.2 61960 -1 1951
1953 0 485722.8 275349.53 61960 -1 1952
1954 0 485780.84 275325.38 61920 -1 1953
1955 0 485928.3 275250.03 61880 -1 1954
1956 0 486099.3 275226.44 61880 -1 1955
1957 0 486247.4 275247.8 61880 -1 1956
1958 0 486328.44 275245.44 61920 -1 1957
1959 0 486406.28 275228.78 61880 -1 1958
1960 0 486548.94 275213.16 61880 -1 1959
1961 0 486639.97 275172.5 61840 -1 1960
1962 0 486650.22 275149.75 61800 -1 1961
1963 0 486688.03 275115.22 61800 -1 1962
1964 0 486848.56 275061.88 61840 -1 1963
1965 0 486913.12 275069.9 61840 -1 1964
1966 0 486994.53 275079.4 61800 -1 1965
1967 0 487097.44 275094.62 61800 -1 1966
1968 0 487330.16 275242.2 61800 -1 1967
1969 0 487353.72 275322.06 61760 -1 1968
1970 0 487461.2 275377.3 61760 -1 1969
1971 0 487549.56 275400.25 61760 -1 1970
1972 0 487615.56 275420.97 61720 -1 1971
1973 0 487728.3 275457.25 61720 -1 1972
1974 0 487795.84 275500.38 61720 -1 1973
1975 0 487891.7 275547.8 61760 -1 1974
1976 0 487937.84 275568 61760 -1 1975
1977 0 487980.75 275590.53 61800 -1 1976
1978 0 488087.06 275625.16 61840 -1 1977
1979 0 488197.84 275626.9 61840 -1 1978
1980 0 488549.06 275727.22 61880 -1 1979
1981 0 485545.84 275528.97 62000 -1 1951
1982 0 485618.4 275570.94 62120 -1 1981
1983 0 485706.3 275680.5 62200 -1 1982
1984 0 485730.47 275726.3 62240 -1 1983
1985 0 485736.88 275783.5 62280 -1 1984
1986 0 485734.53 275819.1 62360 -1 1985
1987 0 485814.12 275853.06 62400 -1 1986
1988 0 485886.38 275872 62480 -1 1987
1989 0 485968 275860.06 62520 -1 1988
1990 0 486047.75 275838.62 62560 -1 1989
1991 0 485964.16 275822.97 62680 -1 1990
1992 0 486140.25 275804.03 62800 -1 1991
1993 0 486252.28 275838.62 62920 -1 1992
1994 0 486429.44 275871.44 63040 -1 1993
1995 0 486514.88 275906.06 63080 -1 1994
1996 0 486577.8 275935 63120 -1 1995
1997 0 486700.1 275947.12 63160 -1 1996
1998 0 486809.4 275954.8 63200 -1 1997
1999 0 487005.94 276024.62 63240 -1 1998
2000 0 487186 276048.53 63240 -1 1999
2001 0 487358.8 276162.84 63240 -1 2000
2002 0 487376.12 276226.5 63240 -1 2001
2003 0 487434.7 276243.5 63280 -1 2002
2004 0 487513.75 276278.12 63320 -1 2003
2005 0 487565.28 276274.12 63360 -1 2004
2006 0 487640.97 276233.88 63440 -1 2005
2007 0 487655.28 276239.7 63480 -1 2006
2008 0 487680.75 276240.8 63520 -1 2007
2009 0 487704.3 276230.56 63560 -1 2008
2010 0 487756.88 276203.75 63640 -1 2009
2011 0 487901.2 276153.3 63720 -1 2010
2012 0 487999 276102.8 63760 -1 2011
2013 0 488067.44 276072.94 63800 -1 2012
2014 0 488148.38 276011.03 63840 -1 2013
2015 0 488223.22 275967.25 63880 -1 2014
2016 0 488302.2 275908.1 63920 -1 2015
2017 0 488354.8 275880.2 63960 -1 2016
2018 0 488422.62 275864.1 64000 -1 2017
2019 0 488508.53 275825.28 64040 -1 2018
2020 0 488565.94 275775.9 64080 -1 2019
2021 0 488631.62 275757.2 64120 -1 2020
2022 0 488673.9 275740.16 64200 -1 2021
2023 0 488767.3 275751.47 64320 -1 2022
2024 0 488792.6 275755.75 64400 -1 2023
2025 0 488850.56 275823 64480 -1 2024
2026 0 488896.7 275838.62 64520 -1 2025
2027 0 488883.72 275876.62 64560 -1 2026
2028 0 488906.12 275942.62 64640 -1 2027
2029 0 488931.94 275962.47 64720 -1 2028
2030 0 488930.7 275955.7 64840 -1 2029
2031 0 489016.38 275922.94 64880 -1 2030
2032 0 489112.94 275843.6 64880 -1 2031
2033 0 489142.53 275810.12 64920 -1 2032
2034 0 489116.88 275817.75 64960 -1 2033
2035 0 481985.4 272897.78 61360 -1 1899
2036 0 481873.3 272927.6 61240 -1 2035
2037 0 481988 272945.34 61160 -1 2036
2038 0 481979.5 272948 61120 -1 2037
2039 0 481970.9 272950.97 61080 -1 2038
2040 0 481907.53 272999 61040 -1 2039
2041 0 481851.2 272955.75 61000 -1 2040
2042 0 481781.2 272987.94 60960 -1 2041
2043 0 481685.38 272883.7 60920 -1 2042
2044 0 481648.66 272872.2 60880 -1 2043
2045 0 481544.6 272605.66 60800 -1 2044
2046 0 481492.9 272400.03 60760 -1 2045
2047 0 481461.56 272318.22 60720 -1 2046
2048 0 481512.12 273096.97 60640 -1 2047
2049 0 481505.84 273154.38 60600 -1 2048
2050 0 481506.75 273208.75 60560 -1 2049
2051 0 481502.5 273280.38 60520 -1 2050
2052 0 481501.03 273306.2 60480 -1 2051
2053 0 481563.7 273366.5 60440 -1 2052
2054 0 481637.4 273427.2 60400 -1 2053
2055 0 481669.78 273474.34 60360 -1 2054
2056 0 481686.84 273499.12 60280 -1 2055
2057 0 481884.8 273475.28 60240 -1 2056
2058 0 481683.4 273604.44 60160 -1 2057
2059 0 481687.75 273590.3 60120 -1 2058
2060 0 481327.3 272927.3 61120 -1 2038
2061 0 480449.44 272779.62 61040 -1 2060
2062 0 479423.8 272614.16 61040 -1 2061
2063 0 478990.3 272540.72 60960 -1 2062
2064 0 478769.25 272338.97 60840 -1 2063
2065 0 478458.84 271922.75 60720 -1 2064
2066 0 478404.78 272822.5 60640 -1 2065
2067 0 478375.44 272839.7 60560 -1 2066
2068 0 478145.66 272953.78 60440 -1 2067
2069 0 477821.8 273015.03 60280 -1 2068
2070 0 477306.97 273392 60080 -1 2069
2071 0 477035.47 273454.62 60000 -1 2070
2072 0 476336.94 273623.88 60000 -1 2071
2073 0 475738.78 273670.75 60000 -1 2072
2074 0 475160.34 273611.25 59880 -1 2073
2075 0 474843.97 273497 59760 -1 2074
2076 0 474196.66 273280.4 59600 -1 2075
2077 0 473524.16 272985.75 59400 -1 2076
2078 0 472844.97 272815.53 59160 -1 2077
2079 0 472106.22 272364.84 58960 -1 2078
2080 0 472089.1 272251.84 58880 -1 2079
2081 0 471876.2 271977.88 58720 -1 2080
2082 0 471699.4 271806.8 58480 -1 2081
2083 0 471232.94 271784 58320 -1 2082
2084 0 471191.12 271963.16 58080 -1 2083
2085 0 470834.3 272145.22 57920 -1 2084
2086 0 471021.25 272277.66 57760 -1 2085
2087 0 471049.7 272308.9 57720 -1 2086
2088 0 471300.1 272362.06 57640 -1 2087
2089 0 471400.94 272398.28 57600 -1 2088
2090 0 471362.62 272445.3 57560 -1 2089
2091 0 471367.3 272446.75 57520 -1 2090
2092 0 471418.84 272521.38 57480 -1 2091
2093 0 471480.8 272582.06 57400 -1 2092
2094 0 471405.03 272636.6 57360 -1 2093
2095 0 471508.25 272644.12 57320 -1 2094
2096 0 471576.22 272696.3 57240 -1 2095
2097 0 471631.06 272741.12 57160 -1 2096
2098 0 471700.8 272795.28 57080 -1 2097
2099 0 471790.72 272828.75 56960 -1 2098
2100 0 471910.3 272897.25 56840 -1 2099
2101 0 472146.72 272948.38 56720 -1 2100
2102 0 472257.06 272993.7 56640 -1 2101
2103 0 472392.88 273089.72 56600 -1 2102
2104 0 472512.53 273126.38 56520 -1 2103
2105 0 472555.97 273129.47 56440 -1 2104
2106 0 470407.9 272249.16 57920 -1 2085
2107 0 469856.2 272118.7 57920 -1 2106
2108 0 468382.97 271861.25 57920 -1 2107
2109 0 467266.78 271516.88 58040 -1 2108
2110 0 466554.03 271164.22 58040 -1 2109
2111 0 465964.66 271141.38 58040 -1 2110
2112 0 465694.94 271171.72 57960 -1 2111
2113 0 465028.53 271231.12 57800 -1 2112
2114 0 464064 271088.3 57800 -1 2113
2115 0 463289.97 270888.66 57800 -1 2114
2116 0 461363.47 270133.12 57800 -1 2115
2117 0 461011 269958.7 57640 -1 2116
2118 0 460758.72 269802 57640 -1 2117
2119 0 460446.28 269728.5 57560 -1 2118
2120 0 459956.7 269489.84 57560 -1 2119
2121 0 459669.4 269448.6 57560 -1 2120
2122 0 459698.62 269492.25 57520 -1 2121
2123 0 459480.16 269479.9 57520 -1 2122
2124 0 459446.8 269461.8 57480 -1 2123
2125 0 459082.25 269368.4 57480 -1 2124
2126 0 458747.6 269432.7 57280 -1 2125
2127 0 458506.75 269521.16 57240 -1 2126
2128 0 458126.34 269729.2 57240 -1 2127
2129 0 458017.44 269739 57280 -1 2128
2130 0 457913.2 269763.2 57320 -1 2129
2131 0 457871.34 269782.53 57440 -1 2130
2132 0 457779.25 269785.28 57560 -1 2131
2133 0 457720.22 269781 57640 -1 2132
2134 0 457730.88 269783.78 57680 -1 2133
2135 0 457656.72 269747.16 57800 -1 2134
2136 0 457696.7 269742.28 57880 -1 2135
2137 0 457733.66 269689.34 57960 -1 2136
2138 0 457750.4 269594.25 57960 -1 2137
2139 0 457718.94 269487.22 58000 -1 2138
2140 0 457670.7 269340.2 58000 -1 2139
2141 0 457626.2 269266.38 58080 -1 2140
2142 0 457573.62 269188.75 58120 -1 2141
2143 0 457541.78 269126.38 58160 -1 2142
2144 0 457460.9 269097.2 58200 -1 2143
2145 0 457413.1 269059.53 58200 -1 2144
2146 0 457345.7 268982.94 58240 -1 2145
2147 0 457297.16 268949.6 58240 -1 2146
2148 0 457251.78 268848.8 58240 -1 2147
2149 0 457289.7 268715.88 58280 -1 2148
2150 0 457286.56 268642.12 58320 -1 2149
2151 0 457264.62 268606.03 58360 -1 2150
2152 0 457240.3 268612.34 58480 -1 2151
2153 0 457215.7 268633.53 58520 -1 2152
2154 0 457203.12 268624.56 58560 -1 2153
2155 0 457752.25 269662.62 58000 -1 2137
2156 0 457782.47 269677.22 58080 -1 2155
2157 0 457776.38 269565.78 58240 -1 2156
2158 0 457784.22 269477.62 58400 -1 2157
2159 0 457784.22 269477.62 58600 -1 2158
2160 0 457830.5 269484.94 58680 -1 2159
2161 0 457678.25 269475.06 58800 -1 2160
2162 0 457656.75 269378.06 58880 -1 2161
2163 0 457654.38 269379.47 58960 -1 2162
2164 0 457190.06 269588 58960 -1 2163
2165 0 457088.06 269686.1 58960 -1 2164
2166 0 457063.12 269734.12 59000 -1 2165
2167 0 456903.8 269861.03 59000 -1 2166
2168 0 456825.22 269883.38 59000 -1 2167
2169 0 456794.88 269876.88 59040 -1 2168
2170 0 457656.7 269045.4 58960 -1 2163
2171 0 457698.97 268778.16 59040 -1 2170
2172 0 457635.5 268672.34 59200 -1 2171
2173 0 457652.8 268614 59240 -1 2172
2174 0 457694.5 268433.3 59320 -1 2173
2175 0 457749.75 268325.88 59400 -1 2174
2176 0 457783.8 268233.75 59480 -1 2175
2177 0 457740.3 268220.03 59520 -1 2176
2178 0 457627.5 268237 59560 -1 2177
2179 0 457598.66 268247 59600 -1 2178
2180 0 457576.44 268247.3 59640 -1 2179
2181 0 457561.25 268241.62 59680 -1 2180
2182 0 457484.2 268231 59720 -1 2181
2183 0 457448.25 268225.6 59760 -1 2182
2184 0 457410.44 268214.8 59800 -1 2183
2185 0 457269.38 268163.56 59800 -1 2184
2186 0 457200.88 268110.94 59760 -1 2185
2187 0 457167.38 268084 59720 -1 2186
2188 0 457141.8 268082.56 59680 -1 2187
2189 0 457186.88 268184.72 59840 -1 2185
2190 0 457145.5 268200 59880 -1 2189
2191 0 457122.6 268222.5 59960 -1 2190
2192 0 457181.34 268238.34 60000 -1 2191
2193 0 457298.5 268271.1 60080 -1 2192
2194 0 457237.22 268189.2 60080 -1 2193
2195 0 457156.94 268178.94 60120 -1 2194
2196 0 457052.7 268180.53 60120 -1 2195
2197 0 456801.56 268183.75 60120 -1 2196
2198 0 456729.28 268170.56 60080 -1 2197
2199 0 456479.28 268112.75 60000 -1 2198
2200 0 456359.97 268070.53 59920 -1 2199
2201 0 456212.4 268058.34 59840 -1 2200
2202 0 456087.62 268030.8 59760 -1 2201
2203 0 458437.75 269512.25 57120 -1 2127
2204 0 458344.88 269483.28 56880 -1 2203
2205 0 458349.34 269347.16 56640 -1 2204
2206 0 458346.5 269367.5 56520 -1 2205
2207 0 458149.88 269314.2 56280 -1 2206
2208 0 457992.66 269259.2 56000 -1 2207
2209 0 457702.22 269045.7 55760 -1 2208
2210 0 457581.84 268827.84 55640 -1 2209
2211 0 457179.16 268957 55360 -1 2210
2212 0 457095.03 268944.34 55080 -1 2211
2213 0 456870.84 268938.12 54880 -1 2212
2214 0 456675 268862.8 54720 -1 2213
2215 0 456626.44 268843.72 54680 -1 2214
2216 0 456486.9 268851.56 54600 -1 2215
2217 0 456455.84 268861.62 54560 -1 2216
2218 0 456386.75 268921.75 54520 -1 2217
2219 0 456233 268839.38 54400 -1 2218
2220 0 456075.9 268837.97 54200 -1 2219
2221 0 455975.4 268934.88 53960 -1 2220
2222 0 455943.12 268508.25 53960 -1 2221
2223 0 455921.75 268410.47 53960 -1 2222
2224 0 455767.75 268305.1 53960 -1 2223
2225 0 455711 268258.8 54000 -1 2224
2226 0 455571.8 268110.84 54000 -1 2225
2227 0 455524.28 268065.72 54000 -1 2226
2228 0 455399.5 268099.47 54000 -1 2227
2229 0 455207.56 268086.03 54000 -1 2228
2230 0 455128.2 268050.56 53960 -1 2229
2231 0 454850.44 267946.22 53960 -1 2230
2232 0 454707.97 267888.88 53920 -1 2231
2233 0 454653.2 267863.7 53880 -1 2232
2234 0 454553.8 267834.72 53840 -1 2233
2235 0 454354.88 267810.56 53800 -1 2234
2236 0 454351.06 267784.47 53840 -1 2235
2237 0 454300.97 267734.44 53920 -1 2236
2238 0 454280.53 267667.12 54000 -1 2237
2239 0 454309.06 267578.56 54040 -1 2238
2240 0 454339.62 267515.25 54080 -1 2239
2241 0 454386.8 267486.53 54120 -1 2240
2242 0 454332.9 267288.3 54120 -1 2241
2243 0 454368.56 267218.94 54160 -1 2242
2244 0 454427.53 267176.75 54200 -1 2243
2245 0 454482.2 267077.7 54240 -1 2244
2246 0 454402.53 266796.38 54240 -1 2245
2247 0 454384.97 266765.88 54200 -1 2246
2248 0 454246.78 266617.1 54160 -1 2247
2249 0 454225.06 266585.78 54120 -1 2248
2250 0 454190.4 266564.53 54080 -1 2249
2251 0 454182.9 266473.62 54040 -1 2250
2252 0 454199.78 266395.97 54000 -1 2251
2253 0 454233.88 266316.78 53960 -1 2252
2254 0 454298.1 266228.1 53960 -1 2253
2255 0 454348.62 266153.2 54000 -1 2254
2256 0 454375.94 266108.72 54040 -1 2255
2257 0 454402.5 266079.6 54120 -1 2256
2258 0 454455.34 266062.94 54120 -1 2257
2259 0 454512.06 266050.56 54160 -1 2258
2260 0 454593.34 266001.72 54160 -1 2259
2261 0 454632.97 265990.78 54200 -1 2260
2262 0 454711 265971.28 54240 -1 2261
2263 0 454769.5 265922.6 54280 -1 2262
2264 0 454847.22 265883.44 54320 -1 2263
2265 0 454914.06 265843.44 54400 -1 2264
2266 0 455070.53 265798 54480 -1 2265
2267 0 455201.88 265758.44 54520 -1 2266
2268 0 455239.2 265721.56 54560 -1 2267
2269 0 455298.78 265660.25 54560 -1 2268
2270 0 455384.25 265611.47 54560 -1 2269
2271 0 455435.94 265606.4 54560 -1 2270
2272 0 455444.34 265595.72 54600 -1 2271
2273 0 455525.44 265540.1 54640 -1 2272
2274 0 455631.94 265512.62 54720 -1 2273
2275 0 455722.94 265448.56 54720 -1 2274
2276 0 455795.88 265475.12 54720 -1 2275
2277 0 455823.94 265527 54680 -1 2276
2278 0 455835.78 265553.6 54600 -1 2277
2279 0 455899.06 265663.5 54520 -1 2278
2280 0 455921.7 265701.56 54480 -1 2279
2281 0 455914.53 265729.12 54400 -1 2280
2282 0 454600.53 265940.84 54160 -1 2260
2283 0 454599.34 265883.62 54120 -1 2282
2284 0 454560.72 265855.28 54080 -1 2283
2285 0 454513.2 265815.66 54040 -1 2284
2286 0 454465.8 265697.2 54040 -1 2285
2287 0 454464.38 265645.25 54040 -1 2286
2288 0 454441.1 265629.56 54080 -1 2287
2289 0 454380.8 265541.6 54040 -1 2288
2290 0 454353.06 265396 54040 -1 2289
2291 0 454381 265176 54040 -1 2290
2292 0 454375.5 265120.28 54080 -1 2291
2293 0 454420 264981.25 54120 -1 2292
2294 0 454316 264854.8 54120 -1 2293
2295 0 454273.22 264851 54080 -1 2294
2296 0 454253.66 264760.8 54000 -1 2295
2297 0 454150.7 264712.72 53960 -1 2296
2298 0 454113.2 264695.56 53920 -1 2297
2299 0 454081.16 264686.4 53880 -1 2298
2300 0 454392.28 267453.16 54240 -1 2241
2301 0 454441.53 267517.88 54360 -1 2300
2302 0 454492.9 267587.72 54440 -1 2301
2303 0 454517.16 267601.16 54520 -1 2302
2304 0 454527.94 267608.2 54680 -1 2303
2305 0 455816.72 269177.12 53720 -1 2221
2306 0 455495.78 269200.84 53440 -1 2305
2307 0 455520.88 269286.1 53280 -1 2306
2308 0 455574.3 269289.22 53200 -1 2307
2309 0 455522.03 269271.75 53120 -1 2308
2310 0 455334.62 268906.56 53120 -1 2309
2311 0 455207.66 268468.6 53040 -1 2310
2312 0 455033.16 268271.84 52880 -1 2311
2313 0 454967.84 268152.4 52680 -1 2312
2314 0 454724.22 267920.62 52480 -1 2313
2315 0 454486.28 267827.75 52200 -1 2314
2316 0 454130.88 267946.7 51880 -1 2315
2317 0 453984.7 267955.94 51680 -1 2316
2318 0 453926.6 267899.4 51440 -1 2317
2319 0 453740.72 267788.75 51200 -1 2318
2320 0 453633.12 267540.9 51000 -1 2319
2321 0 452845.62 266518.25 51000 -1 2320
2322 0 452877.1 266501.5 50960 -1 2321
2323 0 452578.53 266426.75 50840 -1 2322
2324 0 452362.75 266425.75 50760 -1 2323
2325 0 452157.53 266334.66 50640 -1 2324
2326 0 451785 266112.88 50560 -1 2325
2327 0 451647.5 265940 50520 -1 2326
2328 0 451510.5 265766.7 50480 -1 2327
2329 0 451410.75 265540.34 50440 -1 2328
2330 0 451355.4 265484.5 50400 -1 2329
2331 0 451124.97 265437.97 50240 -1 2330
2332 0 451003.25 265235.25 50080 -1 2331
2333 0 450613.44 264885.4 50080 -1 2332
2334 0 450484.66 264747.9 50160 -1 2333
2335 0 450464.8 264540.66 50320 -1 2334
2336 0 450397.75 264363.66 50520 -1 2335
2337 0 450221.2 264199.84 50520 -1 2336
2338 0 450092.06 263910.97 50520 -1 2337
2339 0 450022.25 263831.25 50440 -1 2338
2340 0 449860.7 263703.84 50280 -1 2339
2341 0 449703.94 263213.5 50280 -1 2340
2342 0 449330.1 262739.2 50280 -1 2341
2343 0 449176.2 262575.8 50200 -1 2342
2344 0 449074.1 262495.5 50160 -1 2343
2345 0 448979.97 262474.78 50120 -1 2344
2346 0 448898.78 262359.3 50040 -1 2345
2347 0 448743.16 262271.8 49960 -1 2346
2348 0 448535.6 261965.72 49960 -1 2347
2349 0 448430.56 261445.47 49960 -1 2348
2350 0 448424.75 261284.69 50040 -1 2349
2351 0 448307.28 261062.44 50120 -1 2350
2352 0 448047.53 260700.5 50240 -1 2351
2353 0 447878.6 260446.84 50360 -1 2352
2354 0 447504.56 260079.4 50400 -1 2353
2355 0 447291.7 259903 50520 -1 2354
2356 0 446993.44 259695.34 50560 -1 2355
2357 0 446561.7 259330.06 50560 -1 2356
2358 0 445998.62 259220.56 50560 -1 2357
2359 0 445853.28 259202.31 50640 -1 2358
2360 0 445820.06 259144.22 50680 -1 2359
2361 0 445471.88 258929.47 50680 -1 2360
2362 0 445330.6 258818.56 50640 -1 2361
2363 0 445092.6 258624.12 50640 -1 2362
2364 0 444965.8 258558 50720 -1 2363
2365 0 444884.9 258498.06 50760 -1 2364
2366 0 444407.2 258080.84 50760 -1 2365
2367 0 444252.94 257950.44 50800 -1 2366
2368 0 444452.1 257844.28 50880 -1 2367
2369 0 444204.16 257695.27 50960 -1 2368
2370 0 444078.44 257656.36 51040 -1 2369
2371 0 444027.28 257627.9 51120 -1 2370
2372 0 443980.5 257601 51160 -1 2371
2373 0 443197.34 257581.1 51160 -1 2372
2374 0 442836.2 257308.47 51160 -1 2373
2375 0 442696.4 257077.23 51160 -1 2374
2376 0 442563.9 256968.58 51120 -1 2375
2377 0 442503.7 256895.38 51040 -1 2376
2378 0 442462.56 256778.97 50960 -1 2377
2379 0 442435.5 256653.81 50880 -1 2378
2380 0 442086.28 256236.16 50880 -1 2379
2381 0 441873.06 256034.4 50960 -1 2380
2382 0 441623.94 255866.1 51000 -1 2381
2383 0 441412.56 255722.55 51080 -1 2382
2384 0 441294.62 255639.08 51160 -1 2383
2385 0 441086.97 255556.62 51280 -1 2384
2386 0 440797.84 255497.66 51360 -1 2385
2387 0 440609.12 255504.28 51400 -1 2386
2388 0 440295.94 255571.06 51400 -1 2387
2389 0 439873.12 255619.28 51480 -1 2388
2390 0 439704.28 255595.84 51520 -1 2389
2391 0 439663.97 255566.66 51640 -1 2390
2392 0 439623.88 255357.53 51760 -1 2391
2393 0 439561.3 255300.81 51960 -1 2392
2394 0 439398.22 255145.12 52080 -1 2393
2395 0 439156.75 254934.53 52200 -1 2394
2396 0 439138.06 254880.77 52240 -1 2395
2397 0 438773.34 254386.52 52240 -1 2396
2398 0 438710.25 254293.25 52160 -1 2397
2399 0 438538 254159.53 52080 -1 2398
2400 0 438492 254127.53 52040 -1 2399
2401 0 438005 253701.1 52040 -1 2400
2402 0 437810.72 253441.28 52040 -1 2401
2403 0 437651.16 253353.25 52120 -1 2402
2404 0 437471.8 253146.73 52160 -1 2403
2405 0 437381.9 253038.28 52200 -1 2404
2406 0 437104.34 252789.89 52240 -1 2405
2407 0 436872.16 252617.6 52360 -1 2406
2408 0 436611.5 252466.11 52480 -1 2407
2409 0 436456.22 252343.81 52560 -1 2408
2410 0 436116 252226.52 52600 -1 2409
2411 0 435949.97 252223.4 52640 -1 2410
2412 0 435601.62 252181.4 52640 -1 2411
2413 0 435550.44 252085.27 52680 -1 2412
2414 0 435416.12 252000.12 52760 -1 2413
2415 0 435303.16 251867.97 52920 -1 2414
2416 0 435179.66 251749 53080 -1 2415
2417 0 435032.44 251560.47 53200 -1 2416
2418 0 434879.78 251428.16 53280 -1 2417
2419 0 434729.12 251344.62 53360 -1 2418
2420 0 434706.12 251352.56 53440 -1 2419
2421 0 434605.38 251314.4 53480 -1 2420
2422 0 434026.3 251243.72 53480 -1 2421
2423 0 433342 251054.78 53480 -1 2422
2424 0 432548.3 250853.73 53480 -1 2423
2425 0 432301.38 250818.19 53560 -1 2424
2426 0 432137.8 250754.77 53640 -1 2425
2427 0 431692.06 250671 53640 -1 2426
2428 0 431281.4 250593.6 53680 -1 2427
2429 0 431199.16 250504.69 53760 -1 2428
2430 0 431214.38 250489.2 53800 -1 2429
2431 0 431214.38 250489.2 53880 -1 2430
2432 0 430677.7 250779.86 53880 -1 2431
2433 0 430155.34 250812.39 53880 -1 2432
2434 0 429953.06 250863.88 53920 -1 2433
2435 0 429870.25 250902.67 54000 -1 2434
2436 0 429515.16 251036.64 54000 -1 2435
2437 0 428409.9 251225.44 54000 -1 2436
2438 0 427730.53 251408.4 54000 -1 2437
2439 0 426571.16 251074.72 54000 -1 2438
2440 0 426416.06 250969.75 54000 -1 2439
2441 0 426157.2 250845.03 53840 -1 2440
2442 0 426024.56 250763.89 53720 -1 2441
2443 0 425830.44 250719.33 53680 -1 2442
2444 0 425643.22 250592.3 53560 -1 2443
2445 0 425416.34 250493.81 53520 -1 2444
2446 0 424850.8 250276 53520 -1 2445
2447 0 424584.72 249964.88 53520 -1 2446
2448 0 424441.22 249663.81 53600 -1 2447
2449 0 424445.2 249404.1 53680 -1 2448
2450 0 424305.06 249029.4 53840 -1 2449
2451 0 424122.2 248721.5 53840 -1 2450
2452 0 424003.1 248491.34 53840 -1 2451
2453 0 423836.6 248331.62 53760 -1 2452
2454 0 423627.75 248177.44 53720 -1 2453
2455 0 423382.38 248133.69 53680 -1 2454
2456 0 423007.56 247951.75 53680 -1 2455
2457 0 422869.9 247783.44 53640 -1 2456
2458 0 422642.88 247677.75 53560 -1 2457
2459 0 422494.4 247686.66 53440 -1 2458
2460 0 422252.22 247637.77 53320 -1 2459
2461 0 421942.06 247613.89 53240 -1 2460
2462 0 421785.06 247648.67 53200 -1 2461
2463 0 421578.47 247687.97 53120 -1 2462
2464 0 421176.06 247711.94 53000 -1 2463
2465 0 420309.88 247689.52 53000 -1 2464
2466 0 419984.38 247858.78 53000 -1 2465
2467 0 419868.4 247973.19 53040 -1 2466
2468 0 419773.56 248035.47 53120 -1 2467
2469 0 419581.47 248235.53 53280 -1 2468
2470 0 419371.34 248403.22 53400 -1 2469
2471 0 419360.06 248481.47 53480 -1 2470
2472 0 419320.88 248605.88 53600 -1 2471
2473 0 419262.22 248886.88 53600 -1 2472
2474 0 419260.53 249093.88 53600 -1 2473
2475 0 419285.2 249254.53 53520 -1 2474
2476 0 419423.28 249301.48 53480 -1 2475
2477 0 419688.25 249354.22 53440 -1 2476
2478 0 419448.38 249467.66 53400 -1 2477
2479 0 419138.2 249608.47 53360 -1 2478
2480 0 419714.25 249446.1 53320 -1 2479
2481 0 419554.2 249504.4 53280 -1 2480
2482 0 419531.66 249499.22 53240 -1 2481
2483 0 419509.97 249499.16 53200 -1 2482
2484 0 419510.62 249475.12 53160 -1 2483
2485 0 419507.3 249471.95 53120 -1 2484
2486 0 419505.03 249466.22 53080 -1 2485
2487 0 419513 249456.62 53000 -1 2486
2488 0 419512.53 249504.75 52920 -1 2487
2489 0 419517.44 249514.81 52800 -1 2488
2490 0 419517.22 249516.1 52680 -1 2489
2491 0 419502.16 249522.11 52600 -1 2490
2492 0 419495.47 249533.78 52520 -1 2491
2493 0 419544.2 249539.5 52440 -1 2492
2494 0 419572.62 249551.03 52360 -1 2493
2495 0 419589.5 249548.6 52280 -1 2494
2496 0 419595.4 249541.12 52200 -1 2495
2497 0 419620.06 249559.1 52120 -1 2496
2498 0 419628.38 249604.42 52080 -1 2497
2499 0 419646.97 249695.39 52040 -1 2498
2500 0 419665.75 249739.31 51960 -1 2499
2501 0 419707.62 249770.73 51880 -1 2500
2502 0 419816.16 249923.67 51800 -1 2501
2503 0 419857.5 249935.14 51720 -1 2502
2504 0 419893.47 249957.12 51640 -1 2503
2505 0 419918.94 249982.28 51600 -1 2504
2506 0 419935.53 249958.72 51520 -1 2505
2507 0 419985.72 249945.38 51440 -1 2506
2508 0 420033.38 249970.97 51320 -1 2507
2509 0 420064.62 249985.4 51280 -1 2508
2510 0 420146.34 249996.19 51120 -1 2509
2511 0 420177.34 249997.47 51000 -1 2510
2512 0 420139.2 250002.77 50880 -1 2511
2513 0 419761.97 250023.75 50840 -1 2512
2514 0 419781.84 249878.95 50720 -1 2513
2515 0 419794.94 249808.31 50640 -1 2514
2516 0 419789.06 249748.16 50560 -1 2515
2517 0 419778.38 249644.84 50440 -1 2516
2518 0 419790 249594.98 50320 -1 2517
2519 0 419837.28 249505.73 50200 -1 2518
2520 0 419954.94 249373.81 50120 -1 2519
2521 0 420007.53 249275.23 50040 -1 2520
2522 0 420307.2 248959.33 49960 -1 2521
2523 0 419863.8 249432.28 49920 -1 2522
2524 0 419822.47 249437.05 49880 -1 2523
2525 0 419739.56 249486.25 49840 -1 2524
2526 0 419616.28 249503.66 49680 -1 2525
2527 0 419517.56 249500.48 49560 -1 2526
2528 0 419430 249512.25 49480 -1 2527
2529 0 419265.38 249589.08 49440 -1 2528
2530 0 419215.06 249598.05 49360 -1 2529
2531 0 419141.44 249609.72 49240 -1 2530
2532 0 418842.25 249723.42 49200 -1 2531
2533 0 418863.53 249723.66 49120 -1 2532
2534 0 419011.03 249672.12 49000 -1 2533
2535 0 419122.12 249580.73 48880 -1 2534
2536 0 419149.3 249550.2 48800 -1 2535
2537 0 419182.66 249521.1 48720 -1 2536
2538 0 419206.22 249451.55 48640 -1 2537
2539 0 419284.1 249336.95 48560 -1 2538
2540 0 419313.56 249313.2 48520 -1 2539
2541 0 419336.28 249270.08 48480 -1 2540
2542 0 419391.2 249164 48360 -1 2541
2543 0 419445.8 249080.2 48280 -1 2542
2544 0 419439.72 248945.81 48160 -1 2543
2545 0 419478.7 248906.81 48120 -1 2544
2546 0 419441.06 248835.12 48040 -1 2545
2547 0 419371.44 248847.53 47960 -1 2546
2548 0 419416.66 248885.66 47880 -1 2547
2549 0 419458.1 248864.27 47760 -1 2548
2550 0 419589.75 249047.28 47640 -1 2549
2551 0 419777.66 248970.16 47560 -1 2550
2552 0 420009.5 248916.08 47480 -1 2551
2553 0 420211.28 248835.7 47400 -1 2552
2554 0 420266.1 248834.6 47320 -1 2553
2555 0 420363.56 248906.48 47200 -1 2554
2556 0 420378.12 248899.06 47160 -1 2555
2557 0 420378.22 248847.25 47120 -1 2556
2558 0 419958.75 249407.42 49880 -1 2524
2559 0 420002.7 249427.22 49840 -1 2558
2560 0 420019 249418.03 49800 -1 2559
2561 0 420048.88 249405.61 49720 -1 2560
2562 0 420060.7 249382.78 49720 -1 2561
2563 0 420063 249387.72 49680 -1 2562
2564 0 419994.66 250105.27 51600 -1 2505
2565 0 420000.44 250154.66 51640 -1 2564
2566 0 420050.94 250247.4 51600 -1 2565
2567 0 420093.56 250315.39 51560 -1 2566
2568 0 420114.97 250384.6 51480 -1 2567
2569 0 420167.44 250421.78 51440 -1 2568
2570 0 420180.38 250453.19 51400 -1 2569
2571 0 420214.3 250532.4 51360 -1 2570
2572 0 419269.7 248884.23 53760 -1 2473
2573 0 419341.7 249090.1 53920 -1 2572
2574 0 419369.44 249346.08 54080 -1 2573
2575 0 419325.4 249418.75 54240 -1 2574
2576 0 419287.62 249456.53 54400 -1 2575
2577 0 419175.44 249502.94 54600 -1 2576
2578 0 419184.97 249554.86 54760 -1 2577
2579 0 419182.8 249643.03 54920 -1 2578
2580 0 419163.62 249671.62 55040 -1 2579
2581 0 419153 249696.16 55080 -1 2580
2582 0 419132.38 249713.98 55160 -1 2581
2583 0 419084.6 249763.53 55320 -1 2582
2584 0 419103.3 249734.75 55400 -1 2583
2585 0 419003.7 249591.4 55400 -1 2584
2586 0 418876.12 249490.53 55400 -1 2585
2587 0 418837.06 249382.8 55400 -1 2586
2588 0 418791.03 249360.31 55440 -1 2587
2589 0 419112.2 249828.94 55440 -1 2584
2590 0 419121.25 249993.72 55560 -1 2589
2591 0 419120.25 250147.03 55640 -1 2590
2592 0 419155.12 250330.64 55760 -1 2591
2593 0 419228.94 250388.75 55840 -1 2592
2594 0 419286.9 250490.7 55960 -1 2593
2595 0 419378.2 250642.06 56080 -1 2594
2596 0 419411.1 250687.47 56160 -1 2595
2597 0 419439.62 250751.17 56240 -1 2596
2598 0 419428.5 250829.38 56360 -1 2597
2599 0 419461.62 250907.72 56480 -1 2598
2600 0 419499.47 250925.03 56560 -1 2599
2601 0 419610.12 250944.06 56680 -1 2600
2602 0 419699.84 251002.47 56800 -1 2601
2603 0 419759.06 251018.28 56880 -1 2602
2604 0 419865.3 251065.23 57040 -1 2603
2605 0 420038.62 251097.38 57160 -1 2604
2606 0 422934.2 247404.89 53640 -1 2457
2607 0 422935.6 247387.77 53680 -1 2606
2608 0 422950.62 247328.56 53720 -1 2607
2609 0 422968 247306.75 53760 -1 2608
2610 0 422997.44 247277.69 53800 -1 2609
2611 0 423009.97 247149.62 53840 -1 2610
2612 0 423029.7 247102.2 53880 -1 2611
2613 0 423016.56 247114.22 53920 -1 2612
2614 0 423016.56 247114.22 53960 -1 2613
2615 0 423101.44 246969.83 53880 -1 2612
2616 0 423120.06 246929.98 53960 -1 2615
2617 0 423090.78 246935.67 54040 -1 2616
2618 0 423067.28 246948.19 54080 -1 2617
2619 0 423008.84 246941.17 54160 -1 2618
2620 0 422906.75 246874.52 54240 -1 2619
2621 0 422767.1 246777.12 54280 -1 2620
2622 0 422651.97 246710.58 54320 -1 2621
2623 0 422562.16 246652.31 54400 -1 2622
2624 0 422466.3 246534.66 54440 -1 2623
2625 0 422438.06 246520.8 54480 -1 2624
2626 0 422309.7 246443.16 54520 -1 2625
2627 0 422112.25 246417.84 54560 -1 2626
2628 0 422077.38 246432.83 54600 -1 2627
2629 0 423252.6 246797.16 53880 -1 2615
2630 0 423327.53 246697.28 53880 -1 2629
2631 0 423375.8 246675.84 53840 -1 2630
2632 0 423468.78 246546.22 53840 -1 2631
2633 0 423455.88 246393.34 53840 -1 2632
2634 0 423449.8 246338.06 53800 -1 2633
2635 0 423425.12 246198.38 53800 -1 2634
2636 0 423428.16 246172.78 53840 -1 2635
2637 0 423420.75 246129.94 53880 -1 2636
2638 0 423484.56 246066.81 53880 -1 2637
2639 0 423523.4 246066.69 53840 -1 2638
2640 0 423559.06 246024.78 53800 -1 2639
2641 0 423518.38 246838.1 53720 -1 2631
2642 0 423607.94 246956.53 53680 -1 2641
2643 0 423607.88 246977.31 53640 -1 2642
2644 0 426405.4 250989.55 54160 -1 2440
2645 0 426337.1 251006.7 54200 -1 2644
2646 0 426262.25 250983.94 54280 -1 2645
2647 0 426212.3 250921.69 54440 -1 2646
2648 0 426215.94 250897.89 54480 -1 2647
2649 0 426173.75 250808.28 54560 -1 2648
2650 0 426103.72 250746.66 54640 -1 2649
2651 0 426115.06 250746.7 54680 -1 2650
2652 0 426121.47 250714.6 54800 -1 2651
2653 0 426133.62 250667.62 54960 -1 2652
2654 0 426145.03 250684.03 55080 -1 2653
2655 0 426156.4 250719.66 55200 -1 2654
2656 0 426192.94 250698.03 55320 -1 2655
2657 0 426227.44 250668.6 55480 -1 2656
2658 0 426287.66 250638.31 55600 -1 2657
2659 0 426334.66 250673.03 55640 -1 2658
2660 0 426337.7 250650.34 55800 -1 2659
2661 0 426354.38 250611.92 56000 -1 2660
2662 0 426401.9 250570.94 56120 -1 2661
2663 0 426431.03 250587.03 56240 -1 2662
2664 0 426400.06 250593.12 56400 -1 2663
2665 0 426384 250614.5 56560 -1 2664
2666 0 426437.75 250539.28 56760 -1 2665
2667 0 426523.06 250449.22 56880 -1 2666
2668 0 426558.66 250387.25 56920 -1 2667
2669 0 426608.4 250301.8 56960 -1 2668
2670 0 426654.75 250233.56 56960 -1 2669
2671 0 426726.5 250234.92 56880 -1 2670
2672 0 426797.22 250247.5 56840 -1 2671
2673 0 431342.5 250373.7 53960 -1 2431
2674 0 431519.25 250210.22 54080 -1 2673
2675 0 431723.7 250306.56 54080 -1 2674
2676 0 431716.7 250253.78 54120 -1 2675
2677 0 431728.72 250258.44 54160 -1 2676
2678 0 431729.2 250256.06 54200 -1 2677
2679 0 431739.7 250238.39 54240 -1 2678
2680 0 431756 250221.86 54320 -1 2679
2681 0 431764.75 250244.11 54400 -1 2680
2682 0 431778.12 250237.75 54520 -1 2681
2683 0 431856.7 250256.8 54560 -1 2682
2684 0 431917.62 250302.66 54600 -1 2683
2685 0 431980.2 250348.78 54640 -1 2684
2686 0 431964.94 250340.28 54680 -1 2685
2687 0 431689.34 250022 54080 -1 2674
2688 0 431713.56 249980.31 54120 -1 2687
2689 0 431753.47 249889.23 54160 -1 2688
2690 0 431760.88 249834.72 54200 -1 2689
2691 0 431774.06 249804.36 54240 -1 2690
2692 0 431805.28 249786.73 54280 -1 2691
2693 0 431825.75 249781.62 54320 -1 2692
2694 0 431845.44 249775.19 54400 -1 2693
2695 0 431873.6 249753.11 54440 -1 2694
2696 0 431917.7 249675.81 54520 -1 2695
2697 0 431999.9 249600.1 54560 -1 2696
2698 0 432044.84 249580.53 54640 -1 2697
2699 0 432045.78 249581.25 54680 -1 2698
2700 0 432044.5 249575.02 54760 -1 2699
2701 0 432046.53 249528.36 54800 -1 2700
2702 0 432050.06 249508.5 54840 -1 2701
2703 0 443933.66 257574.03 51200 -1 2372
2704 0 443916.84 257510.97 51240 -1 2703
2705 0 443934.78 257148.03 51240 -1 2704
2706 0 444104.4 256854.84 51320 -1 2705
2707 0 444169 256744.22 51360 -1 2706
2708 0 444188.6 256728.05 51400 -1 2707
2709 0 451407.3 265967.56 50600 -1 2327
2710 0 451386.47 265928.5 50640 -1 2709
2711 0 451239.75 265814.03 50640 -1 2710
2712 0 450829.8 265702.62 50640 -1 2711
2713 0 450537.75 265577.12 50640 -1 2712
2714 0 450175.88 265488.12 50640 -1 2713
2715 0 450143.8 265481.62 50800 -1 2714
2716 0 450419.47 265226.6 51000 -1 2715
2717 0 450346.53 265071.62 51200 -1 2716
2718 0 450311.8 264880 51360 -1 2717
2719 0 450302.94 264832.1 51400 -1 2718
2720 0 450279.78 264781.34 51440 -1 2719
2721 0 450256.97 264761.38 51480 -1 2720
2722 0 449821.75 265583.2 50520 -1 2714
2723 0 449484.75 265632.62 50400 -1 2722
2724 0 449339.53 265603.7 50320 -1 2723
2725 0 449121 265682 50160 -1 2724
2726 0 448734.22 265715.28 50000 -1 2725
2727 0 448326.2 265870.44 49880 -1 2726
2728 0 447882.47 265909.47 49840 -1 2727
2729 0 447899.78 265910.88 49800 -1 2728
2730 0 447502.44 265806 49800 -1 2729
2731 0 447273.28 265703.44 49760 -1 2730
2732 0 446796.47 265438.88 49600 -1 2731
2733 0 446130 265075.62 49600 -1 2732
2734 0 446048.5 264907.3 49600 -1 2733
2735 0 445569.03 264598.75 49600 -1 2734
2736 0 445638.5 264575.5 49680 -1 2735
2737 0 445708.44 264551.9 49760 -1 2736
2738 0 445869.88 264376.3 49960 -1 2737
2739 0 446139.28 264205.94 50040 -1 2738
2740 0 446287.6 264072.2 50160 -1 2739
2741 0 446430.44 263915.47 50240 -1 2740
2742 0 446593.7 263754.72 50400 -1 2741
2743 0 446774.25 263734.25 50560 -1 2742
2744 0 446868 263619.9 50760 -1 2743
2745 0 446912.38 263532.94 50800 -1 2744
2746 0 447153.88 263482.75 50880 -1 2745
2747 0 447240.88 263361.84 51000 -1 2746
2748 0 447276 263237.38 51080 -1 2747
2749 0 447382.56 263117.9 51200 -1 2748
2750 0 447449.38 263053.12 51240 -1 2749
2751 0 447474.47 262973.3 51320 -1 2750
2752 0 447584.56 262809.78 51480 -1 2751
2753 0 447650.53 262522.1 51600 -1 2752
2754 0 447599.8 262482.47 51680 -1 2753
2755 0 447504.56 262245.4 51800 -1 2754
2756 0 447428.06 262261.12 51840 -1 2755
2757 0 447368.2 262220.03 51880 -1 2756
2758 0 447297.78 262129.72 52000 -1 2757
2759 0 447208.16 262019.31 52120 -1 2758
2760 0 446999.22 261977.5 52240 -1 2759
2761 0 446846.1 261919.83 52400 -1 2760
2762 0 446740.62 261888.94 52560 -1 2761
2763 0 446643.22 261792.3 52800 -1 2762
2764 0 446692.56 261638.11 52960 -1 2763
2765 0 446540.06 261548.4 53120 -1 2764
2766 0 446434.94 261383.97 53280 -1 2765
2767 0 446414.56 261275.6 53440 -1 2766
2768 0 446567.2 261296.16 53560 -1 2767
2769 0 446573.84 261268.94 53720 -1 2768
2770 0 446581.9 261155.33 53880 -1 2769
2771 0 446549.4 261105.56 54000 -1 2770
2772 0 446542.56 261040.34 54160 -1 2771
2773 0 446509.97 261010 54280 -1 2772
2774 0 446355.16 260945.14 54440 -1 2773
2775 0 446292.03 260788.44 54600 -1 2774
2776 0 446283.28 260721.88 54760 -1 2775
2777 0 446204.53 260672.6 54920 -1 2776
2778 0 446224.28 260532.69 55160 -1 2777
2779 0 446220.72 260506.62 55200 -1 2778
2780 0 446155.7 260412.72 55400 -1 2779
2781 0 446116.03 260353.61 55560 -1 2780
2782 0 446096.03 260254.84 55720 -1 2781
2783 0 446061.1 260208.31 55880 -1 2782
2784 0 446022.47 260134.28 55960 -1 2783
2785 0 445920.22 260101.31 56040 -1 2784
2786 0 445654.06 260007.56 56160 -1 2785
2787 0 445521.53 259917.23 56280 -1 2786
2788 0 445398.3 259953.27 56360 -1 2787
2789 0 444970.44 260011.19 56360 -1 2788
2790 0 444797.78 259969.84 56360 -1 2789
2791 0 444532.75 259888.4 56360 -1 2790
2792 0 444352.25 259791.25 56400 -1 2791
2793 0 444211.9 259703.97 56440 -1 2792
2794 0 444086.66 259667.08 56520 -1 2793
2795 0 444065.66 259647.67 56560 -1 2794
2796 0 444022.75 259609.4 56640 -1 2795
2797 0 443916.7 259525.88 56760 -1 2796
2798 0 443719.97 259567.2 56880 -1 2797
2799 0 443705.47 259514.56 57000 -1 2798
2800 0 446864.34 261046.47 54280 -1 2773
2801 0 446914.12 261066.5 54320 -1 2800
2802 0 446969.5 261084.03 54360 -1 2801
2803 0 447004.28 261075.67 54400 -1 2802
2804 0 447079.88 261036.61 54440 -1 2803
2805 0 447158 261016.75 54480 -1 2804
2806 0 447239.88 261046.72 54480 -1 2805
2807 0 447274.44 261106.69 54520 -1 2806
2808 0 447297.06 261123.98 54560 -1 2807
2809 0 447345.16 261169.36 54600 -1 2808
2810 0 447485.2 261289.1 54640 -1 2809
2811 0 447673.47 261451.05 54640 -1 2810
2812 0 447685.03 261647.25 54640 -1 2811
2813 0 447726.44 261664.47 54720 -1 2812
2814 0 447854.3 261832.3 54720 -1 2813
2815 0 447917.06 261857.69 54840 -1 2814
2816 0 448016.03 261895.39 54880 -1 2815
2817 0 447986.7 261971.97 54920 -1 2816
2818 0 447972.66 261893.05 54960 -1 2817
2819 0 447806.7 261850.4 54640 -1 2812
2820 0 447838.6 261900.33 54680 -1 2819
2821 0 447788.4 261902.69 54560 -1 2820
2822 0 447763.8 261902.47 54520 -1 2821
2823 0 447195.88 263162.06 51200 -1 2749
2824 0 447185.4 263150.66 51240 -1 2823
2825 0 444965.25 264296.12 49680 -1 2736
2826 0 444038.38 263892.22 49680 -1 2825
2827 0 443968.2 263598.84 49680 -1 2826
2828 0 443739.78 263319.94 49680 -1 2827
2829 0 443532.22 263039.44 49520 -1 2828
2830 0 443454.03 262977.06 49240 -1 2829
2831 0 443316.94 262768.25 49080 -1 2830
2832 0 443266.06 262670.94 48920 -1 2831
2833 0 443244.7 262648.3 48840 -1 2832
2834 0 443059.75 262539.7 48840 -1 2833
2835 0 442984.78 262429.8 48760 -1 2834
2836 0 442775.1 262219.38 48720 -1 2835
2837 0 442409.3 262074.78 48720 -1 2836
2838 0 442120.28 261681.1 48720 -1 2837
2839 0 441957.4 261471.25 48720 -1 2838
2840 0 441890.4 261377.42 48800 -1 2839
2841 0 441718.5 261339.34 48800 -1 2840
2842 0 441517.88 261085.75 48800 -1 2841
2843 0 441209.94 261020.73 48800 -1 2842
2844 0 440896.53 260958.53 48680 -1 2843
2845 0 440572.47 260757.23 48640 -1 2844
2846 0 440528.22 260627.62 48600 -1 2845
2847 0 440519.34 260424.31 48600 -1 2846
2848 0 440547.53 260366.72 48520 -1 2847
2849 0 440137.03 260208.62 48440 -1 2848
2850 0 439934.9 260057.44 48400 -1 2849
2851 0 439628.88 259885.1 48400 -1 2850
2852 0 439554.6 259879.22 48440 -1 2851
2853 0 439461.62 259887.28 48480 -1 2852
2854 0 439051.94 259844.56 48480 -1 2853
2855 0 438793.97 259749 48480 -1 2854
2856 0 438605.9 259687.56 48520 -1 2855
2857 0 438459.9 259574.31 48520 -1 2856
2858 0 438414.47 259544.5 48560 -1 2857
2859 0 438407.7 259588.06 48600 -1 2858
2860 0 438303.84 259587.31 48640 -1 2859
2861 0 438172.4 259539.22 48760 -1 2860
2862 0 438001.9 259556.9 48840 -1 2861
2863 0 437833.75 259512.06 48920 -1 2862
2864 0 437643.06 259468.9 48960 -1 2863
2865 0 437518.88 259426.42 49040 -1 2864
2866 0 437318.84 259388.62 49120 -1 2865
2867 0 437127.9 259263.53 49200 -1 2866
2868 0 437145.9 259214 49240 -1 2867
2869 0 436907.66 259194.16 49280 -1 2868
2870 0 436461.7 259164.47 49280 -1 2869
2871 0 436359.03 259094.28 49400 -1 2870
2872 0 436057.62 258908.62 49400 -1 2871
2873 0 435939.06 258839.78 49480 -1 2872
2874 0 435872.03 258747.67 49560 -1 2873
2875 0 435797.97 258711.34 49680 -1 2874
2876 0 435678.44 258642.45 49800 -1 2875
2877 0 435620.06 258571.72 49880 -1 2876
2878 0 435786.53 258291.5 49960 -1 2877
2879 0 435740.88 258260.47 50040 -1 2878
2880 0 435668.8 258181.62 50160 -1 2879
2881 0 435596.75 258071.12 50280 -1 2880
2882 0 435258.06 257818.25 50280 -1 2881
2883 0 435174.7 257794.16 50440 -1 2882
2884 0 435305.38 257857.36 50600 -1 2883
2885 0 435027.56 257504.12 50600 -1 2884
2886 0 434919.16 257444.81 50600 -1 2885
2887 0 434582.3 257273.14 50600 -1 2886
2888 0 434390.94 257010.6 50600 -1 2887
2889 0 434275.34 256839.28 50520 -1 2888
2890 0 434020.7 256708.77 50360 -1 2889
2891 0 434015.12 256587.31 50360 -1 2890
2892 0 433769.38 256468.62 50320 -1 2891
2893 0 433607.62 256239.45 50240 -1 2892
2894 0 433521.06 256080.6 50120 -1 2893
2895 0 433367.22 255932.83 50080 -1 2894
2896 0 433071.44 255683.4 50000 -1 2895
2897 0 432919.72 255618.94 49960 -1 2896
2898 0 432678.03 255845.66 49920 -1 2897
2899 0 432403 255792.8 49800 -1 2898
2900 0 432195.84 255768.44 49720 -1 2899
2901 0 432122.34 255673.14 49640 -1 2900
2902 0 431986.22 255474.31 49520 -1 2901
2903 0 431751.62 255354.4 49440 -1 2902
2904 0 431464.75 255214.22 49360 -1 2903
2905 0 431261.84 255151.9 49240 -1 2904
2906 0 430909.62 254789 49240 -1 2905
2907 0 430864.2 254706.06 49400 -1 2906
2908 0 430935.2 254638.6 49480 -1 2907
2909 0 430982.88 254590.84 49520 -1 2908
2910 0 438458.03 259457.28 48600 -1 2859
2911 0 438529.66 259412.89 48600 -1 2910
2912 0 438661.94 259337.8 48600 -1 2911
2913 0 438715.94 259313.05 48640 -1 2912
2914 0 438772.06 259296.3 48640 -1 2913
2915 0 438842.34 259293.97 48680 -1 2914
2916 0 438931.22 259281.72 48680 -1 2915
2917 0 439042.8 259226.66 48680 -1 2916
2918 0 439074.62 259196.56 48680 -1 2917
2919 0 439107.78 259210 48720 -1 2918
2920 0 439117.88 259208.81 48760 -1 2919
2921 0 439129.97 259200.77 48800 -1 2920
2922 0 439149.88 259189.64 48920 -1 2921
2923 0 439121.72 259137.83 49000 -1 2922
2924 0 439139.25 259100.2 49040 -1 2923
2925 0 439144.8 259091.66 49080 -1 2924
2926 0 439171.75 259071.12 49120 -1 2925
2927 0 439240.25 259040.22 49120 -1 2926
2928 0 439364 259011.56 49120 -1 2927
2929 0 439498.7 259027.9 49120 -1 2928
2930 0 439600.6 259057.72 49120 -1 2929
2931 0 439695.38 259120.25 49120 -1 2930
2932 0 439819.47 259142.47 49040 -1 2931
2933 0 439879.5 259161.03 49000 -1 2932
2934 0 445956.47 265113.28 49440 -1 2733
2935 0 445938.62 265127.8 49400 -1 2934
2936 0 456750.62 268599.62 54720 -1 2214
2937 0 456796.44 268526.38 54760 -1 2936
2938 0 456886.22 268444.66 54840 -1 2937
2939 0 456903.8 268344.38 54920 -1 2938
2940 0 456931.16 268258.72 55000 -1 2939
2941 0 456743.9 268042.88 55000 -1 2940
2942 0 456662.56 267993.34 54960 -1 2941
2943 0 456603 267931.3 54920 -1 2942
2944 0 456523.88 267867.1 54880 -1 2943
2945 0 456465.22 267708.3 54880 -1 2944
2946 0 456500 267628.1 54880 -1 2945
2947 0 456523.78 267606.5 54920 -1 2946
2948 0 456536.44 267553.56 55000 -1 2947
2949 0 456540.62 267519.8 55040 -1 2948
2950 0 456569.25 267521.56 55080 -1 2949
2951 0 456927.06 268178.62 55040 -1 2940
2952 0 456939.38 268112.34 55160 -1 2951
2953 0 456999.9 267973.28 55280 -1 2952
2954 0 457030.94 267927.44 55400 -1 2953
2955 0 457023.53 267898.47 55440 -1 2954
2956 0 457028.84 267885.72 55480 -1 2955
2957 0 457050.9 267850.5 55560 -1 2956
2958 0 456993.62 267751.03 55640 -1 2957
2959 0 456901.2 267617.44 55680 -1 2958
2960 0 456871.88 267565.47 55760 -1 2959
2961 0 456897.38 267501.62 55840 -1 2960
2962 0 456874.88 267463 55880 -1 2961
2963 0 456848.75 267421.22 55920 -1 2962
2964 0 456817.56 267345.97 56000 -1 2963
2965 0 456769.78 267242.1 56040 -1 2964
2966 0 456759.47 267260.5 56080 -1 2965
2967 0 456761.88 267244.28 56120 -1 2966
2968 0 456752.25 267243.9 56160 -1 2967
2969 0 456723.62 267208.7 56240 -1 2968
2970 0 456722.12 267169.4 56280 -1 2969
2971 0 471137.78 271575.7 58080 -1 2084
2972 0 471087.12 271509.3 58120 -1 2971
2973 0 471007.66 271255.22 58200 -1 2972
2974 0 470983.22 271171.78 58200 -1 2973
2975 0 470891.62 271071.3 58240 -1 2974
2976 0 470696.44 270921.72 58240 -1 2975
2977 0 470611.38 270750.5 58240 -1 2976
2978 0 470537.1 270618.94 58280 -1 2977
2979 0 470475.12 270534.34 58280 -1 2978
2980 0 470435.66 270441.72 58240 -1 2979
2981 0 470391.25 270351.66 58200 -1 2980
2982 0 470322.8 270196.53 58120 -1 2981
2983 0 470263.6 270050.97 58120 -1 2982
2984 0 470207.16 269935.3 58160 -1 2983
2985 0 469957.38 269716 58200 -1 2984
2986 0 469840.38 269587.06 58160 -1 2985
2987 0 469525.66 269365.2 58160 -1 2986
2988 0 469465.2 269317.4 58200 -1 2987
2989 0 469377.78 269284.03 58240 -1 2988
2990 0 469227.47 269223.8 58240 -1 2989
2991 0 469113.5 269111.06 58280 -1 2990
2992 0 468933 269007.56 58280 -1 2991
2993 0 468689.94 268758.44 58280 -1 2992
2994 0 468714.88 268720.38 58280 -1 2993
2995 0 468739.44 268626.53 58240 -1 2994
2996 0 468711.97 268593.53 58200 -1 2995
2997 0 468653.2 268591 58160 -1 2996
2998 0 468652.22 268569.75 58120 -1 2997
2999 0 468768 268498.56 58080 -1 2998
3000 0 468819.25 268490.03 58040 -1 2999
3001 0 468869.7 268482.38 57960 -1 3000
3002 0 468877 268436.8 57880 -1 3001
3003 0 468902.8 268422.4 57840 -1 3002
3004 0 468960.8 268414.47 57800 -1 3003
3005 0 469029.4 268431 57760 -1 3004
3006 0 486568.22 268931.22 63280 -1 1867
3007 0 486682 269012 63320 -1 3006
3008 0 486698 269082 63360 -1 3007
3009 0 486864 269264 63320 -1 3008
3010 0 486836 269384 63280 -1 3009
3011 0 486834 269464 63240 -1 3010
3012 0 486706 269743 63080 -1 3011
3013 0 486724 269875 63000 -1 3012
3014 0 486758 269903 62960 -1 3013
3015 0 486862 269991 62840 -1 3014
3016 0 486966 270081 62760 -1 3015
3017 0 487154 270171 62680 -1 3016
3018 0 487412 270234 62560 -1 3017
3019 0 487394 270271 62520 -1 3018
3020 0 487362 270364 62480 -1 3019
3021 0 487335 270443 62480 -1 3020
3022 0 487480 270599 62480 -1 3021
3023 0 487504 270630 62520 -1 3022
3024 0 487536 270570 62440 -1 3022
3025 0 487533 270535 62400 -1 3024
3026 0 487649 270539 62360 -1 3025
3027 0 487678 270546 62320 -1 3026
3028 0 487724 270526 62280 -1 3027
3029 0 487795 270502 62240 -1 3028
3030 0 487895 270463 62200 -1 3029
3031 0 488060 270436 62160 -1 3030
3032 0 488178 270388 62120 -1 3031
3033 0 488298 270342 62080 -1 3032
3034 0 488366 270364 62040 -1 3033
3035 0 488378 270380 62000 -1 3034
3036 0 488376 270388 61960 -1 3035
3037 0 488360 270402 61920 -1 3036
3038 0 488309.22 267655.56 64800 -1 1855
3039 0 488317.22 267655.56 64840 -1 3038
3040 0 488305.22 267677.56 64880 -1 3039
3041 0 488329 267593 64920 -1 3040
3042 0 488359 267595 65040 -1 3041
3043 0 489197 266491.66 65720 -1 1845
3044 0 489057 266419.66 65720 -1 3043
3045 0 488975 266401 65760 -1 3044
3046 0 488943 266357 65760 -1 3045
3047 0 488837 266283 65760 -1 3046
3048 0 488719 266279 65760 -1 3047
3049 0 488725 266295 65800 -1 3048
3050 0 488711 266289 65840 -1 3049
3051 0 488715 266271 65720 -1 3048
3052 0 488683 266263 65680 -1 3051
3053 0 488677 266253 65640 -1 3052
3054 0 488651 266235 65600 -1 3053
3055 0 488621 266285 65560 -1 3054
3056 0 491235.7 265635.8 65920 -1 1841
3057 0 491236.28 265636.5 65880 -1 3056
3058 0 491339.78 265707.9 65800 -1 3057
3059 0 491348.2 265731.84 65760 -1 3058
3060 0 491570.3 265877.34 65640 -1 3059
3061 0 491779.47 265932.25 65560 -1 3060
3062 0 491995.3 266001.94 65480 -1 3061
3063 0 492123.25 266042.28 65440 -1 3062
3064 0 492067.3 266066.34 65400 -1 3063
3065 0 492338.4 266122.16 65360 -1 3064
3066 0 492435.3 266176.53 65320 -1 3065
3067 0 492467.16 266252.16 65280 -1 3066
3068 0 492563.6 266307.78 65240 -1 3067
3069 0 492672.3 266362.56 65200 -1 3068
3070 0 492829.34 266439.47 65080 -1 3069
3071 0 492915 266472.5 65040 -1 3070
3072 0 493000.6 266506.34 65000 -1 3071
3073 0 493120.7 266525.3 64920 -1 3072
3074 0 493267.56 266597.66 64800 -1 3073
3075 0 493520.3 266732.38 64680 -1 3074
3076 0 493797.34 266640.94 64560 -1 3075
3077 0 494246.88 266603.1 64440 -1 3076
3078 0 494615 266620.16 64320 -1 3077
3079 0 494665.94 266624.53 64240 -1 3078
3080 0 494818.22 266769.22 64120 -1 3079
3081 0 494788.25 266805.9 64080 -1 3080
3082 0 494701 267033.88 63960 -1 3081
3083 0 494531.34 267258.28 63840 -1 3082
3084 0 494410 267416.97 63760 -1 3083
3085 0 494336.53 267589.1 63680 -1 3084
3086 0 494353.5 267717.88 63560 -1 3085
3087 0 494349.97 267877.25 63440 -1 3086
3088 0 494400.22 267981.84 63320 -1 3087
3089 0 494451.9 268063.03 63240 -1 3088
3090 0 494518.25 268175.06 63120 -1 3089
3091 0 494553.56 268245.88 63000 -1 3090
3092 0 494566.97 268333.62 62920 -1 3091
3093 0 494637 268462 62800 -1 3092
3094 0 494685 268594 62720 -1 3093
3095 0 494693 268590 62640 -1 3094
3096 0 494761 268674 62520 -1 3095
3097 0 494733 268802 62440 -1 3096
3098 0 494697 268974 62360 -1 3097
3099 0 494729 269054 62240 -1 3098
3100 0 494729 269122 62120 -1 3099
3101 0 494713 269138 62000 -1 3100
3102 0 494689 269122 61840 -1 3101
3103 0 494637 269298 61800 -1 3102
3104 0 494477 269466 61720 -1 3103
3105 0 494393 269594 61600 -1 3104
3106 0 494333 269650 61480 -1 3105
3107 0 494293 269830 61440 -1 3106
3108 0 494225 269822 61320 -1 3107
3109 0 494045 269906 61200 -1 3108
3110 0 493749 270046 61160 -1 3109
3111 0 493545 270322 61080 -1 3110
3112 0 493429 270106 60840 -1 3111
3113 0 493511 269922 60800 -1 3112
3114 0 493403 269770 60760 -1 3113
3115 0 493271 269698 60720 -1 3114
3116 0 493155 269542 60680 -1 3115
3117 0 493215 270254 60640 -1 3116
3118 0 493087 270438 60600 -1 3117
3119 0 492975 270506 60480 -1 3118
3120 0 492751 270630 60360 -1 3119
3121 0 492583 270806 60240 -1 3120
3122 0 492451 270782 60080 -1 3121
3123 0 492321 270654 60000 -1 3122
3124 0 492249 270670 59960 -1 3123
3125 0 492161 270666 59880 -1 3124
3126 0 492137 270682 59760 -1 3125
3127 0 492093 270678 59640 -1 3126
3128 0 491985 270750 59600 -1 3127
3129 0 491923 270822 59560 -1 3128
3130 0 491955 270802 59480 -1 3129
3131 0 491927 270638 59400 -1 3130
3132 0 491951 270622 59360 -1 3131
3133 0 491923 270622 59320 -1 3132
3134 0 491923 270594 59240 -1 3133
3135 0 491899 270606 59160 -1 3134
3136 0 491755 270678 59120 -1 3135
3137 0 491743 270678 59040 -1 3136
3138 0 491739 270650 58960 -1 3137
3139 0 491723 270654 58880 -1 3138
3140 0 491787 270642 58760 -1 3139
3141 0 491899 270694 58680 -1 3140
3142 0 491987 270702 58600 -1 3141
3143 0 492107 270714 58480 -1 3142
3144 0 492243 270698 58400 -1 3143
3145 0 492355 270690 58320 -1 3144
3146 0 492467 270698 58240 -1 3145
3147 0 492587 270698 58160 -1 3146
3148 0 492691 270714 58040 -1 3147
3149 0 492895 270686 57960 -1 3148
3150 0 493087 270650 57880 -1 3149
3151 0 493279 270610 57800 -1 3150
3152 0 493523 270598 57680 -1 3151
3153 0 493735 270558 57600 -1 3152
3154 0 494015 270418 57520 -1 3153
3155 0 494287 270346 57480 -1 3154
3156 0 494491 270226 57400 -1 3155
3157 0 494621 270158 57320 -1 3156
3158 0 494313 270452 57320 -1 3157
3159 0 494191 270534 57320 -1 3158
3160 0 494169 270578 57280 -1 3159
3161 0 494095 270625 57240 -1 3160
3162 0 493983 270647 57240 -1 3161
3163 0 493947 270685 57160 -1 3162
3164 0 493925 270793 57120 -1 3163
3165 0 493799 270963 57080 -1 3164
3166 0 493791 271051 57040 -1 3165
3167 0 493805 271077 56960 -1 3166
3168 0 493819 271225 56960 -1 3167
3169 0 493835 271243 56920 -1 3168
3170 0 493841 271289 56800 -1 3169
3171 0 493871 271327 56760 -1 3170
3172 0 493869 271359 56720 -1 3171
3173 0 493917 271463 56640 -1 3172
3174 0 493861 271581 56600 -1 3173
3175 0 493883 271603 56560 -1 3174
3176 0 493879 271641 56520 -1 3175
3177 0 493739 271657 56520 -1 3176
3178 0 493695 271693 56520 -1 3177
3179 0 493631 271695 56560 -1 3178
3180 0 493550 271713 56600 -1 3179
3181 0 493557 271734 56640 -1 3180
3182 0 493558 271754 56680 -1 3181
3183 0 493548 271748 56720 -1 3182
3184 0 493558 271786 56760 -1 3183
3185 0 493470 271785 56880 -1 3184
3186 0 493703 271715 56480 -1 3178
3187 0 493708 271739 56440 -1 3186
3188 0 493719 271804 56400 -1 3187
3189 0 493753 271888 56360 -1 3188
3190 0 493760 271930 56320 -1 3189
3191 0 493781 272020 56280 -1 3190
3192 0 493768 272083 56240 -1 3191
3193 0 493728 272185 56240 -1 3192
3194 0 493729 272210 56280 -1 3193
3195 0 493720 272235 56320 -1 3194
3196 0 493748 272129 56200 -1 3192
3197 0 493756 272129 56160 -1 3196
3198 0 493773 272152 56120 -1 3197
3199 0 493833 272172 56080 -1 3198
3200 0 493898 272183 56040 -1 3199
3201 0 493921 272198 55960 -1 3200
3202 0 493950 272203 55920 -1 3201
3203 0 493958 272239 55880 -1 3202
3204 0 494001 272235 55840 -1 3203
3205 0 494021 272239 55800 -1 3204
3206 0 494054 272214 55760 -1 3205
3207 0 494099 272210 55720 -1 3206
3208 0 494092 272189 55680 -1 3207
3209 0 494097 272200 55640 -1 3208
3210 0 494085 272201 55600 -1 3209
3211 0 494163 272214 55600 -1 3210
3212 0 494231 272216 55560 -1 3211
3213 0 494278 272181 55480 -1 3212
3214 0 494312 272168 55400 -1 3213
3215 0 494344 272160 55320 -1 3214
3216 0 494025 271597 56480 -1 3176
3217 0 494025 271603 56440 -1 3216
3218 0 494018 271623.5 56400 -1 3217
3219 0 493827 271063 56920 -1 3167
3220 0 493881 271045 56880 -1 3219
3221 0 493919 271043 56840 -1 3220
3222 0 494751 270090 57240 -1 3157
3223 0 494779 270022 57200 -1 3222
3224 0 495051 269790 57040 -1 3223
3225 0 495203 269706 56960 -1 3224
3226 0 495307 269614 56840 -1 3225
3227 0 495395 269542 56720 -1 3226
3228 0 495495 269486 56600 -1 3227
3229 0 495711 269498 56480 -1 3228
3230 0 495807 269434 56360 -1 3229
3231 0 495919 269430 56280 -1 3230
3232 0 496079 269366 56160 -1 3231
3233 0 496251 269234 56040 -1 3232
3234 0 496319 269034 55920 -1 3233
3235 0 496755 268842 55800 -1 3234
3236 0 496949.66 268738 55720 -1 3235
3237 0 496599 268742 55720 -1 3236
3238 0 496572 268708.5 55680 -1 3237
3239 0 496503 268707.5 55640 -1 3238
3240 0 496393 268694.5 55640 -1 3239
3241 0 496327 268675.5 55680 -1 3240
3242 0 496207 268639.5 55720 -1 3241
3243 0 496170 268645.5 55760 -1 3242
3244 0 496183 268638.5 55800 -1 3243
3245 0 497047 268686 55680 -1 3236
3246 0 497347 268526 55560 -1 3245
3247 0 497351 268402 55440 -1 3246
3248 0 497403 268306 55280 -1 3247
3249 0 497427 268253.2 55200 -1 3248
3250 0 497103 268038 55200 -1 3249
3251 0 497007 268130 55160 -1 3250
3252 0 496863 268202 55120 -1 3251
3253 0 496727 268246 55080 -1 3252
3254 0 496667 268246 55040 -1 3253
3255 0 496431 268310 55000 -1 3254
3256 0 496431 268266 54920 -1 3255
3257 0 497463 268174 55080 -1 3249
3258 0 497543 267866 55000 -1 3257
3259 0 497667 267526 54840 -1 3258
3260 0 497691 267026 54760 -1 3259
3261 0 498119 266362 54800 -1 3260
3262 0 498183 266186 54720 -1 3261
3263 0 498167 265986 54640 -1 3262
3264 0 498151 265838 54560 -1 3263
3265 0 498131 265742 54440 -1 3264
3266 0 498111 265570 54360 -1 3265
3267 0 498151 265466 54240 -1 3266
3268 0 498187 265422 54120 -1 3267
3269 0 498255 265402 53920 -1 3268
3270 0 498243 265358 53760 -1 3269
3271 0 498147 265062 53720 -1 3270
3272 0 498055 264850 53760 -1 3271
3273 0 497867 264542 53760 -1 3272
3274 0 497619 264294 53760 -1 3273
3275 0 497539 264234 53800 -1 3274
3276 0 497527 264194 53840 -1 3275
3277 0 497487 264190 53880 -1 3276
3278 0 497435 264166 53840 -1 3277
3279 0 497419 264134 53800 -1 3278
3280 0 497391 264106 53760 -1 3279
3281 0 497371 264102 53720 -1 3280
3282 0 498175 265338 53680 -1 3271
3283 0 498131 265294 53560 -1 3282
3284 0 498015 265254 53480 -1 3283
3285 0 498243 265254 53440 -1 3284
3286 0 498079 265290 53360 -1 3285
3287 0 498091 265334 53280 -1 3286
3288 0 498047 265390 53160 -1 3287
3289 0 498047 265442 53040 -1 3288
3290 0 498019 265486 53000 -1 3289
3291 0 497827 265598 52960 -1 3290
3292 0 497863 265578 52920 -1 3291
3293 0 497831 265566 52800 -1 3292
3294 0 497699 265730 52520 -1 3293
3295 0 497723 265806 52440 -1 3294
3296 0 497687 265898 52360 -1 3295
3297 0 497735 265982 52200 -1 3296
3298 0 497679 266174 52080 -1 3297
3299 0 497671 266362 51960 -1 3298
3300 0 497431 266518 51840 -1 3299
3301 0 497307 266634 51680 -1 3300
3302 0 497223 266838 51520 -1 3301
3303 0 497115 267002 51400 -1 3302
3304 0 497051 267046 51360 -1 3303
3305 0 496895 267062 51160 -1 3304
3306 0 496647 267090 51040 -1 3305
3307 0 496587 267162 51000 -1 3306
3308 0 496555 267114 50960 -1 3307
3309 0 496339 267058 50880 -1 3308
3310 0 495923 267502 50840 -1 3309
3311 0 495863 267602 50800 -1 3310
3312 0 495499 268058 50760 -1 3311
3313 0 495247 267990 50800 -1 3312
3314 0 495287 267814 50880 -1 3313
3315 0 493943 264190 50920 -1 3314
3316 0 495279 267982 50960 -1 3315
3317 0 495223 268038 51000 -1 3316
3318 0 495143 268086 51040 -1 3317
3319 0 495135 268070 51080 -1 3318
3320 0 495055 268038 51120 -1 3319
3321 0 495007 268022 51160 -1 3320
3322 0 494943 268046 51200 -1 3321
3323 0 494927 268046 51240 -1 3322
3324 0 494959 268094 51280 -1 3323
3325 0 495023 268142 51320 -1 3324
3326 0 495031 268110 51360 -1 3325
3327 0 495191 268310 51400 -1 3326
3328 0 495103 268470 51400 -1 3327
3329 0 495047 268494 51440 -1 3328
3330 0 494963 268534 51480 -1 3329
3331 0 494971 268546 51520 -1 3330
3332 0 494947 268562 51560 -1 3331
3333 0 494939 268614 51600 -1 3332
3334 0 494919 268614 51640 -1 3333
3335 0 494927 268610 51680 -1 3334
3336 0 494911 268610 51720 -1 3335
3337 0 494879 268642 51760 -1 3336
3338 0 494767 268678 51800 -1 3337
3339 0 494695 268718 51840 -1 3338
3340 0 494647 268758 51880 -1 3339
3341 0 494651 268762 51920 -1 3340
3342 0 494651 268766 51960 -1 3341
3343 0 494635 268754 52000 -1 3342
3344 0 494631 268734 52040 -1 3343
3345 0 494639 268698 52080 -1 3344
3346 0 494627 268650 52120 -1 3345
3347 0 494607 268610 52160 -1 3346
3348 0 494595 268598 52200 -1 3347
3349 0 494583 268594 52240 -1 3348
3350 0 494567 268558 52280 -1 3349
3351 0 494531 268562 52320 -1 3350
3352 0 494547 268570 52360 -1 3351
3353 0 494507 268586 52400 -1 3352
3354 0 494467 268626 52520 -1 3353
3355 0 494427 268594 52560 -1 3354
3356 0 494411 268658 52600 -1 3355
3357 0 494331 268690 52640 -1 3356
3358 0 494247 268698 52680 -1 3357
3359 0 494187 268726 52720 -1 3358
3360 0 494183 268730 52760 -1 3359
3361 0 494179 268746 52800 -1 3360
3362 0 494151 268758 52840 -1 3361
3363 0 494131 268790 52880 -1 3362
3364 0 494107 268798 52920 -1 3363
3365 0 494103 268794 52960 -1 3364
3366 0 494307 268838 53000 -1 3365
3367 0 494119 268786 53040 -1 3366
3368 0 494091 268802 53080 -1 3367
3369 0 494071 268810 53120 -1 3368
3370 0 494043 268810 53160 -1 3369
3371 0 494031 268806 53200 -1 3370
3372 0 493995 268822 53240 -1 3371
3373 0 493959 268826 53280 -1 3372
3374 0 493923 268838 53360 -1 3373
3375 0 493799 268634 53400 -1 3374
3376 0 493971 268846 53440 -1 3375
3377 0 493931 268982 53440 -1 3376
3378 0 493775 268946 53480 -1 3377
3379 0 493951 268978 53520 -1 3378
3380 0 493910 268993 53560 -1 3379
3381 0 493921 268976 53600 -1 3380
3382 0 493944 268962 53640 -1 3381
3383 0 493742 268969 53520 -1 3378
3384 0 493694 268993 53560 -1 3383
3385 0 493636 268991 53600 -1 3384
3386 0 493593 268977 53680 -1 3385
3387 0 493542 269005 53680 -1 3386
3388 0 493487 269019 53680 -1 3387
3389 0 493429 269020 53720 -1 3388
3390 0 493356 269015 53800 -1 3389
3391 0 493261 269002 53920 -1 3390
3392 0 493191 268968 54040 -1 3391
3393 0 493155 269009 54120 -1 3392
3394 0 493160 269003 54160 -1 3393
3395 0 493094 269033 54240 -1 3394
3396 0 493074 269042 54320 -1 3395
3397 0 493081 269037 54360 -1 3396
3398 0 493099 269024 54400 -1 3397
3399 0 493108 269005 54440 -1 3398
3400 0 493121 269004 54480 -1 3399
3401 0 493118 268988 54520 -1 3400
3402 0 493111 268940 54560 -1 3401
3403 0 493126 268926 54600 -1 3402
3404 0 493174 268938 54640 -1 3403
3405 0 493141 268936 54680 -1 3404
3406 0 493167 268947 54720 -1 3405
3407 0 493172 268963 54760 -1 3406
3408 0 493175 269008 54840 -1 3407
3409 0 493163 269032 54920 -1 3408
3410 0 493067 269076 54960 -1 3409
3411 0 493145 269068 55000 -1 3410
3412 0 493107 269060 55040 -1 3411
3413 0 494519 268558 52440 -1 3353
3414 0 494575 268298 52480 -1 3413
3415 0 494575 268298 52520 -1 3414
3416 0 494671 268842 51800 -1 3338
3417 0 494659 268886 51760 -1 3416
3418 0 494531 268894 51720 -1 3417
3419 0 494463 268894 51680 -1 3418
3420 0 494443 268898 51640 -1 3419
3421 0 494367 268874 51680 -1 3420
3422 0 494331 268870 51720 -1 3421
3423 0 494223 268850 51760 -1 3422
3424 0 494135 268810 51800 -1 3423
3425 0 494043 268786 51840 -1 3424
3426 0 494007 268774 51880 -1 3425
3427 0 493879 268762 51920 -1 3426
3428 0 493811 268758 51960 -1 3427
3429 0 493763 268726 52000 -1 3428
3430 0 493683 268662 52080 -1 3429
3431 0 493643 268646 52120 -1 3430
3432 0 493607 268634 52160 -1 3431
3433 0 493519 268590 52200 -1 3432
3434 0 493455 268578 52240 -1 3433
3435 0 493319 268586 52280 -1 3434
3436 0 493247 268586 52320 -1 3435
3437 0 493239 268610 52360 -1 3436
3438 0 494880 267983 51360 -1 3326
3439 0 494840 267953 51400 -1 3438
3440 0 494797 267875.5 51440 -1 3439
3441 0 494805 267871.5 51480 -1 3440
3442 0 494869 268069 50880 -1 3316
3443 0 494667 268245 50840 -1 3442
3444 0 494681 268321 50800 -1 3443
3445 0 494645 268503 50760 -1 3444
3446 0 494589 268511 50720 -1 3445
3447 0 494485 268559 50680 -1 3446
3448 0 494315 268579 50600 -1 3447
3449 0 494183 268573 50560 -1 3448
3450 0 494091 268515 50520 -1 3449
3451 0 494061 268527 50480 -1 3450
3452 0 494015 268507 50440 -1 3451
3453 0 493997 268529 50400 -1 3452
3454 0 493907 268497 50280 -1 3453
3455 0 493797 268503 50160 -1 3454
3456 0 493705 268463 50080 -1 3455
3457 0 493533 268509 50040 -1 3456
3458 0 493135 268639 50040 -1 3457
3459 0 492643 268569 50040 -1 3458
3460 0 492617 268539 50080 -1 3459
3461 0 492515 268443 50200 -1 3460
3462 0 492219 268317 50240 -1 3461
3463 0 492065 268285 50200 -1 3462
3464 0 491971 268289 50120 -1 3463
3465 0 491915 268223 50080 -1 3464
3466 0 491839 268207 50040 -1 3465
3467 0 491753 268211 50000 -1 3466
3468 0 491643 268245 49960 -1 3467
3469 0 491405 268287 49880 -1 3468
3470 0 491153 268461 49840 -1 3469
3471 0 491113 268499 49800 -1 3470
3472 0 490959 268557 49720 -1 3471
3473 0 490833 268553 49680 -1 3472
3474 0 490695 268567 49600 -1 3473
3475 0 490677 268601 49480 -1 3474
3476 0 490723 268567 49440 -1 3475
3477 0 493044 268578 50080 -1 3458
3478 0 493058 268557 50120 -1 3477
3479 0 493064 268552 50160 -1 3478
3480 0 493020 268522 50160 -1 3479
3481 0 493042 268472 50200 -1 3480
3482 0 493065 268453 50240 -1 3481
3483 0 493083 268430 50280 -1 3482
3484 0 493069 268416 50360 -1 3483
3485 0 493073 268408 50440 -1 3484
3486 0 493072 268389 50480 -1 3485
3487 0 493078 268365 50520 -1 3486
3488 0 493201 268642 50000 -1 3458
3489 0 493208 268639 49960 -1 3488
3490 0 494531 268555 50560 -1 3449
3491 0 494495 268517 50520 -1 3490
3492 0 495419 268134 50720 -1 3312
3493 0 495311 268214 50640 -1 3492
3494 0 495301 268274 50600 -1 3493
3495 0 495291 268334 50560 -1 3494
3496 0 495263 268402 50520 -1 3495
3497 0 495275 268402 50480 -1 3496
3498 0 495995 267690 50880 -1 3310
3499 0 496095 267730 50960 -1 3498
3500 0 496247 267906 51000 -1 3499
3501 0 496267 267950 51040 -1 3500
3502 0 497447 267350 51400 -1 3303
3503 0 497483 267526 51320 -1 3502
3504 0 497471 267518 51280 -1 3503
3505 0 497451 267546 51240 -1 3504
3506 0 497471 267570 51200 -1 3505
3507 0 497451 267594 51160 -1 3506
3508 0 494455 270134 57520 -1 3155
3509 0 494427 270130 57560 -1 3508
3510 0 494307 270078 57640 -1 3509
3511 0 494283 270078 57720 -1 3510
3512 0 494199 270026 57800 -1 3511
3513 0 494063 269894 57920 -1 3512
3514 0 494003 269798 58040 -1 3513
3515 0 494003 269742 58080 -1 3514
3516 0 494007 269614 58160 -1 3515
3517 0 493943 269586 58240 -1 3516
3518 0 494227 269978 58200 -1 3517
3519 0 494479 269998 58160 -1 3518
3520 0 494739 269998 58080 -1 3519
3521 0 494891 270002 58000 -1 3520
3522 0 495187 269894 57960 -1 3521
3523 0 495399 269730 57920 -1 3522
3524 0 495295 269466 57960 -1 3523
3525 0 495231 269354 58000 -1 3524
3526 0 495195 269338 58040 -1 3525
3527 0 495159 269322 58080 -1 3526
3528 0 495379 269826 57880 -1 3523
3529 0 495431 269902 57840 -1 3528
3530 0 495679 269982 57800 -1 3529
3531 0 495727 270034 57760 -1 3530
3532 0 495847 270090 57680 -1 3531
3533 0 496079 270282 57600 -1 3532
3534 0 496135 270326.5 57560 -1 3533
3535 0 496177 270383.5 57520 -1 3534
3536 0 496223 270425.5 57480 -1 3535
3537 0 496253 270556.5 57480 -1 3536
3538 0 496215 270830.5 57520 -1 3537
3539 0 496217 270920.5 57600 -1 3538
3540 0 496215 270936 57640 -1 3539
3541 0 493951 269342 58280 -1 3517
3542 0 493995 269291 58320 -1 3541
3543 0 493943 269215 58400 -1 3542
3544 0 493951 269183 58440 -1 3543
3545 0 493943 269181 58480 -1 3544
3546 0 493853 269183 58520 -1 3545
3547 0 493719 269149 58520 -1 3546
3548 0 493665 269079 58560 -1 3547
3549 0 493593 269023 58600 -1 3548
3550 0 493507 268941 58600 -1 3549
3551 0 493531 268893 58600 -1 3550
3552 0 493545 268803 58560 -1 3551
3553 0 493543 268759 58520 -1 3552
3554 0 493415 268597 58480 -1 3553
3555 0 493095 268337 58480 -1 3554
3556 0 493003 268241 58480 -1 3555
3557 0 492989 268201 58520 -1 3556
3558 0 492917 268153 58600 -1 3557
3559 0 492895 268101 58640 -1 3558
3560 0 492837 267799 58640 -1 3559
3561 0 492809 267699 58600 -1 3560
3562 0 492785 267611 58560 -1 3561
3563 0 494671.66 268639.34 62760 -1 3094
3564 0 494645 268730 62840 -1 3563
3565 0 494613 268730 62880 -1 3564
3566 0 494609 268718 62920 -1 3565
3567 0 494597 268678 62960 -1 3566
3568 0 494617 268710 63000 -1 3567
3569 0 494669 268730 63040 -1 3568
3570 0 494685 268726 63080 -1 3569
3571 0 494697 268718 63160 -1 3570
3572 0 494725 268718 63200 -1 3571
3573 0 494761 268746 63240 -1 3572
3574 0 494789 268742 63280 -1 3573
3575 0 494797 268742 63320 -1 3574
3576 0 494773 268738 63360 -1 3575
3577 0 494677 268746 63440 -1 3576
3578 0 494697 268758 63480 -1 3577
3579 0 490061 265855.66 66000 -1 1840
3580 0 490037 265819.66 66040 -1 3579
3581 0 490009 265795.66 66080 -1 3580
3582 0 489907 265687 66120 -1 3581
3583 0 489817 265589 66160 -1 3582
3584 0 489657 265471 66160 -1 3583
3585 0 489449 265283 66160 -1 3584
3586 0 489423 265205 66200 -1 3585
3587 0 489421 265141 66240 -1 3586
3588 0 489445 265037 66280 -1 3587
3589 0 489469 264933 66320 -1 3588
3590 0 489491 264865 66360 -1 3589
3591 0 489455 264751 66360 -1 3590
3592 0 489405 264711 66360 -1 3591
3593 0 489347 264679 66400 -1 3592
3594 0 489261 264629 66440 -1 3593
3595 0 489227 264564 66480 -1 3594
3596 0 489173 264527 66520 -1 3595
3597 0 489170 264495 66560 -1 3596
3598 0 489110 264399 66640 -1 3597
3599 0 489095 264311 66720 -1 3598
3600 0 489094 264253 66760 -1 3599
3601 0 489118 264166 66800 -1 3600
3602 0 489105 264132.5 66800 -1 3601
3603 0 489089 264015.5 66800 -1 3602
3604 0 489055 264075.5 66760 -1 3603
3605 0 489066 264089.5 66720 -1 3604
3606 0 489171 264125.5 66680 -1 3605
3607 0 489239 264081.5 66640 -1 3606
3608 0 489286 264053.5 66600 -1 3607
3609 0 489336 264025.5 66560 -1 3608
3610 0 489124 263953.5 66840 -1 3603
3611 0 489186 263837.5 66880 -1 3610
3612 0 489261 263773.5 66920 -1 3611
3613 0 489291 263747.5 66960 -1 3612
3614 0 489343 263714.5 67040 -1 3613
3615 0 489368 263684.5 67080 -1 3614
3616 0 489383 263658.5 67120 -1 3615
3617 0 489416 263576.5 67200 -1 3616
3618 0 489443 263488.5 67240 -1 3617
3619 0 489511 263378.5 67240 -1 3618
3620 0 489543 263322.5 67280 -1 3619
3621 0 489613 263110.5 67320 -1 3620
3622 0 489655 262972.5 67360 -1 3621
3623 0 489689 262838.5 67400 -1 3622
3624 0 489863 262442.5 67400 -1 3623
3625 0 489923 262406 67320 -1 3624
3626 0 489838 262391 67440 -1 3624
3627 0 489699 265499 66200 -1 3584
3628 0 489795 265601 66240 -1 3627
3629 0 489811 265661 66320 -1 3628
3630 0 489747 265741 66400 -1 3629
3631 0 489517 265761 66480 -1 3630
3632 0 489461 265799 66520 -1 3631
3633 0 489449 265807 66560 -1 3632
3634 0 489447 265785 66600 -1 3633
3635 0 489761 266123.66 66000 -1 3579
3636 0 489737 266095.66 66040 -1 3635
3637 0 489689 266067.5 66080 -1 3636
3638 0 489653 266040.5 66120 -1 3637
3639 0 489653 265999.5 66160 -1 3638
3640 0 489652 265998.5 66200 -1 3639
3641 0 489643 265984.5 66240 -1 3640
3642 0 493323.8 260089.3 66960 -1 1803
3643 0 493742.28 259783.33 67040 -1 3642
3644 0 493893.34 259562.33 67120 -1 3643
3645 0 493969.47 259452.05 67160 -1 3644
3646 0 494791.03 259177.06 67200 -1 3645
3647 0 494919 259285.03 67160 -1 3646
3648 0 494927 259397.03 67080 -1 3647
3649 0 494939 259481.03 67040 -1 3648
3650 0 494987 259525.03 67000 -1 3649
3651 0 495039 259609.03 66920 -1 3650
3652 0 495647.25 259046.86 67240 -1 3646
3653 0 496253.56 258808.36 67400 -1 3652
3654 0 496650.6 258603.77 67520 -1 3653
3655 0 496619 258337.03 67480 -1 3654
3656 0 496739 258153.06 67400 -1 3655
3657 0 496803 257969.03 67360 -1 3656
3658 0 496811 257801.03 67320 -1 3657
3659 0 496691 257705.03 67320 -1 3658
3660 0 496559 257569.03 67360 -1 3659
3661 0 496439 257409.03 67280 -1 3660
3662 0 496271 257105.03 67320 -1 3661
3663 0 496239 257065.03 67360 -1 3662
3664 0 495987 257061.03 67400 -1 3663
3665 0 495851 257029.03 67480 -1 3664
3666 0 495667 256989.03 67560 -1 3665
3667 0 495563 256969.03 67600 -1 3666
3668 0 495419 256965.03 67640 -1 3667
3669 0 495255 256925.03 67720 -1 3668
3670 0 495111 256865.03 67800 -1 3669
3671 0 494991 256789.03 67880 -1 3670
3672 0 494823 256713.03 67920 -1 3671
3673 0 494531 256509.03 67960 -1 3672
3674 0 494311 256421.03 67960 -1 3673
3675 0 494275 256293.03 68000 -1 3674
3676 0 494267 256181.03 68080 -1 3675
3677 0 494251 256057.03 68160 -1 3676
3678 0 494251 255973 68240 -1 3677
3679 0 494251 255881 68320 -1 3678
3680 0 494323 255877 68400 -1 3679
3681 0 494335 255889 68440 -1 3680
3682 0 494327 255877 68480 -1 3681
3683 0 494315 255885 68520 -1 3682
3684 0 494303 255881 68560 -1 3683
3685 0 494275 255889 68600 -1 3684
3686 0 494267 255865 68640 -1 3685
3687 0 494099 255633 68640 -1 3686
3688 0 494075 255529 68680 -1 3687
3689 0 494015 255421 68720 -1 3688
3690 0 493987 255389 68760 -1 3689
3691 0 493939 255341 68800 -1 3690
3692 0 493859 255265 68840 -1 3691
3693 0 493819 255241 68880 -1 3692
3694 0 494203 255617 68320 -1 3679
3695 0 494199 255569 68280 -1 3694
3696 0 494139 255529 68240 -1 3695
3697 0 494111 255505 68200 -1 3696
3698 0 494099 255517 68160 -1 3697
3699 0 494071 255517 68120 -1 3698
3700 0 494011 255497 68080 -1 3699
3701 0 493959 255409 68040 -1 3700
3702 0 493891 255345 68000 -1 3701
3703 0 493807 255281 67960 -1 3702
3704 0 493707 255221 67920 -1 3703
3705 0 493611 255073 67880 -1 3704
3706 0 493623 254997 67840 -1 3705
3707 0 493631 254985 67800 -1 3706
3708 0 493655 254921 67760 -1 3707
3709 0 493627 254901 67720 -1 3708
3710 0 493683 254869 67680 -1 3709
3711 0 496435 257017.03 67400 -1 3663
3712 0 496887 256901.03 67400 -1 3711
3713 0 496875 256841.03 67440 -1 3712
3714 0 496927 256785.03 67400 -1 3713
3715 0 496995 256705 67360 -1 3714
3716 0 497043 256673 67320 -1 3715
3717 0 496803.75 258518.81 67640 -1 3654
3718 0 496937.2 258393.38 67800 -1 3717
3719 0 497250.28 258263.44 68000 -1 3718
3720 0 497758.5 258012.47 68160 -1 3719
3721 0 498391.97 257743.72 68400 -1 3720
3722 0 498664.53 257699.53 68520 -1 3721
3723 0 498348.72 257682.88 68560 -1 3722
3724 0 498333.5 257661 68600 -1 3723
3725 0 498317.72 257639.16 68640 -1 3724
3726 0 498250 257587.03 68720 -1 3725
3727 0 498198 257495.03 68840 -1 3726
3728 0 498066 257219.03 69000 -1 3727
3729 0 497926 257175.03 69080 -1 3728
3730 0 497846 257083.03 69200 -1 3729
3731 0 497818 257007.03 69360 -1 3730
3732 0 497702 256859.03 69520 -1 3731
3733 0 497650 256711.03 69640 -1 3732
3734 0 497506 256647.03 69720 -1 3733
3735 0 497350 256603.03 69840 -1 3734
3736 0 497170 256551.03 69960 -1 3735
3737 0 497218 256579.03 70000 -1 3736
3738 0 497226 256563.03 70040 -1 3737
3739 0 497046 256463.03 69920 -1 3736
3740 0 496766 256631.03 69920 -1 3739
3741 0 496562 256643.03 69920 -1 3740
3742 0 496458 256655.03 69840 -1 3741
3743 0 496334 256719.03 69840 -1 3742
3744 0 496118 256675.03 69840 -1 3743
3745 0 496118 256671.03 69760 -1 3744
3746 0 498845.66 257672.48 68600 -1 3722
3747 0 499168.75 257587.11 68720 -1 3746
3748 0 499491.7 257546.38 68880 -1 3747
3749 0 499884.3 257548.45 69000 -1 3748
3750 0 500176.22 257499.88 69160 -1 3749
3751 0 500437.84 257560.88 69400 -1 3750
3752 0 500686.44 257523.95 69560 -1 3751
3753 0 500851.12 257516.77 69800 -1 3752
3754 0 501018.84 257554.52 69960 -1 3753
3755 0 501137.8 257585.2 70120 -1 3754
3756 0 501179.75 257621.75 70160 -1 3755
3757 0 500837 257368.03 70200 -1 3756
3758 0 500829 257256.03 70280 -1 3757
3759 0 500825 257176.03 70360 -1 3758
3760 0 500861 257192.03 70480 -1 3759
3761 0 500841 257180.03 70560 -1 3760
3762 0 500733 257088.03 70720 -1 3761
3763 0 500749 257008.03 70920 -1 3762
3764 0 500701 256904.03 71080 -1 3763
3765 0 500581 256784.03 71280 -1 3764
3766 0 500425 256536.03 71360 -1 3765
3767 0 500125 256316.06 71520 -1 3766
3768 0 500005 256080.06 71680 -1 3767
3769 0 499753 255888.11 71880 -1 3768
3770 0 499633 255628.11 72040 -1 3769
3771 0 499437 255440.11 72120 -1 3770
3772 0 499501 255348.03 72200 -1 3771
3773 0 499505 255208.03 72280 -1 3772
3774 0 499509 255140.03 72360 -1 3773
3775 0 499525 255084 72400 -1 3774
3776 0 499541 255028.03 72440 -1 3775
3777 0 499513 254796.03 72520 -1 3776
3778 0 499581 254664.06 72560 -1 3777
3779 0 499713 254448.03 72720 -1 3778
3780 0 499761 254284.03 72760 -1 3779
3781 0 499775 254241 72800 -1 3780
3782 0 499817 254112.03 72920 -1 3781
3783 0 500005 254012.03 72960 -1 3782
3784 0 500042.34 253916 73000 -1 3783
3785 0 500117 253724.06 73080 -1 3784
3786 0 500081 253460.06 73200 -1 3785
3787 0 500033.03 252996.06 73280 -1 3786
3788 0 500073 253000.03 73240 -1 3787
3789 0 500113 253000.03 73160 -1 3788
3790 0 500369 253072.03 73040 -1 3789
3791 0 500653 253088.03 72920 -1 3790
3792 0 500885 253072.03 72840 -1 3791
3793 0 501021 252940.06 72760 -1 3792
3794 0 501037 252880.06 72640 -1 3793
3795 0 501045 252900.06 72600 -1 3794
3796 0 501041 252912.06 72520 -1 3795
3797 0 501113 252964.06 72400 -1 3796
3798 0 501219 252990 72360 -1 3797
3799 0 501325 253016.06 72320 -1 3798
3800 0 501433 253080.06 72240 -1 3799
3801 0 501481 253131 72200 -1 3800
3802 0 501629 253219 72120 -1 3801
3803 0 501921 253235 72160 -1 3802
3804 0 502213 253251 72200 -1 3803
3805 0 502241 253241 72280 -1 3804
3806 0 502223 253303 72120 -1 3803
3807 0 502303 253349 72080 -1 3806
3808 0 502395 253401 72040 -1 3807
3809 0 502473 253427 71960 -1 3808
3810 0 502595 253491 71840 -1 3809
3811 0 502909 253405 71800 -1 3810
3812 0 503097 253433 71760 -1 3811
3813 0 503219 253481 71680 -1 3812
3814 0 503329 253537 71640 -1 3813
3815 0 503543 253579 71680 -1 3814
3816 0 503533 253559 71720 -1 3815
3817 0 501206 252899 72360 -1 3798
3818 0 501160 252809 72360 -1 3817
3819 0 501141 252768 72400 -1 3818
3820 0 501133 252716 72440 -1 3819
3821 0 501091 252640 72480 -1 3820
3822 0 500941 252490 72480 -1 3821
3823 0 500941 252490 72520 -1 3822
3824 0 500921 252514 72560 -1 3823
3825 0 500877 252358 72480 -1 3822
3826 0 500841 252302 72520 -1 3825
3827 0 500797 252242 72560 -1 3826
3828 0 500759 252206 72600 -1 3827
3829 0 500759 252208 72640 -1 3828
3830 0 500732 252173 72680 -1 3829
3831 0 500720 252005 72720 -1 3830
3832 0 500700 251887 72720 -1 3831
3833 0 500632 251845 72760 -1 3832
3834 0 500528 251685 72760 -1 3833
3835 0 500490 251619 72800 -1 3834
3836 0 499861 252736.14 73320 -1 3787
3837 0 499657 252360.03 73360 -1 3836
3838 0 499789 252100.03 73440 -1 3837
3839 0 499805 251724.03 73520 -1 3838
3840 0 499781 251556.06 73600 -1 3839
3841 0 499913 251760.06 73640 -1 3840
3842 0 499969 251740.06 73680 -1 3841
3843 0 499761 251300.06 73640 -1 3840
3844 0 499653 251112.06 73720 -1 3843
3845 0 499697 251016.06 73880 -1 3844
3846 0 499465 251332.11 73920 -1 3845
3847 0 499245 251472.11 74040 -1 3846
3848 0 499061 251504.11 74160 -1 3847
3849 0 499033 251472.11 74320 -1 3848
3850 0 499077 251433 74360 -1 3849
3851 0 499061 251469 74400 -1 3850
3852 0 499901 250600.11 73920 -1 3845
3853 0 499897 250472.11 74000 -1 3852
3854 0 499965 250260.03 74120 -1 3853
3855 0 500089 250068.03 74240 -1 3854
3856 0 500185 250024.03 74320 -1 3855
3857 0 500357 249924.03 74360 -1 3856
3858 0 500661 249792.03 74480 -1 3857
3859 0 500869 249704.03 74560 -1 3858
3860 0 501329 249556.03 74680 -1 3859
3861 0 501621 249524.06 74760 -1 3860
3862 0 501737 249532.06 74920 -1 3861
3863 0 501881 249584.06 75120 -1 3862
3864 0 502065 249612.11 75240 -1 3863
3865 0 502705 249436.06 75440 -1 3864
3866 0 502781 249460.03 75560 -1 3865
3867 0 502841 249556.03 75720 -1 3866
3868 0 502853 249590.67 75760 -1 3867
3869 0 502877 249660.03 75840 -1 3868
3870 0 502705 249868.06 76000 -1 3869
3871 0 502725 249919 76040 -1 3870
3872 0 502787 249999 76080 -1 3871
3873 0 502799 250093 76200 -1 3872
3874 0 502791 250203 76280 -1 3873
3875 0 502784 250232 76360 -1 3874
3876 0 502764 250239.5 76400 -1 3875
3877 0 502656 250258.5 76440 -1 3876
3878 0 502613 250293.5 76480 -1 3877
3879 0 502577 250344.5 76520 -1 3878
3880 0 502538 250429.5 76600 -1 3879
3881 0 502537 250470.5 76680 -1 3880
3882 0 502515 250508.5 76760 -1 3881
3883 0 502473 250584.5 76840 -1 3882
3884 0 502457 250635.5 76880 -1 3883
3885 0 502424 250677.5 76960 -1 3884
3886 0 502432 250748.5 77080 -1 3885
3887 0 502384 250836.5 77200 -1 3886
3888 0 502333 250946.5 77280 -1 3887
3889 0 502249 251014.5 77360 -1 3888
3890 0 502059 251034.5 77400 -1 3889
3891 0 502018 251042.5 77440 -1 3890
3892 0 501984 251015.5 77520 -1 3891
3893 0 501884 250943.5 77560 -1 3892
3894 0 501871 250914.5 77600 -1 3893
3895 0 501809 250879.5 77600 -1 3894
3896 0 501802 250861.5 77640 -1 3895
3897 0 501786 250860.5 77680 -1 3896
3898 0 501776 250862.5 77720 -1 3897
3899 0 501759 250835.5 77760 -1 3898
3900 0 501747 250809.5 77800 -1 3899
3901 0 501732 250767.5 77840 -1 3900
3902 0 501699 250745.5 77880 -1 3901
3903 0 501698 250705.5 77920 -1 3902
3904 0 501695 250706.5 77960 -1 3903
3905 0 501695 250706.5 78000 -1 3904
3906 0 501670 250685.5 78040 -1 3905
3907 0 501677 250656.5 78080 -1 3906
3908 0 501676 250636.5 78120 -1 3907
3909 0 501676 250632.5 78160 -1 3908
3910 0 501676 250632.5 78200 -1 3909
3911 0 501553 250729.5 78200 -1 3910
3912 0 501531 250797 78160 -1 3911
3913 0 501497 250869 78120 -1 3912
3914 0 501393 250915 78080 -1 3913
3915 0 501335 250919 78080 -1 3914
3916 0 501277 250951 78040 -1 3915
3917 0 501137 251051 78000 -1 3916
3918 0 501033 251065 77960 -1 3917
3919 0 500963 251075 77920 -1 3918
3920 0 500931 251079 77880 -1 3919
3921 0 500921 251095 77840 -1 3920
3922 0 500653 251087 77840 -1 3921
3923 0 500467 251113 77840 -1 3922
3924 0 500257 251155 77840 -1 3923
3925 0 500163 251141 77880 -1 3924
3926 0 500021.38 251359 77840 -1 3925
3927 0 499990.44 251475.39 77920 -1 3926
3928 0 499846.94 251597.12 77840 -1 3927
3929 0 499671.7 251841.33 77880 -1 3928
3930 0 499209.25 251956.3 77880 -1 3929
3931 0 498877 252092.8 77800 -1 3930
3932 0 500149 251158 77920 -1 3925
3933 0 500165 251143 77800 -1 3924
3934 0 500065 251037 77800 -1 3933
3935 0 499941 250987 77760 -1 3934
3936 0 499875 250975 77720 -1 3935
3937 0 499793 251001 77680 -1 3936
3938 0 499793 251001 77640 -1 3937
3939 0 499745 251003 77600 -1 3938
3940 0 499707 251009 77560 -1 3939
3941 0 499665 251001 77520 -1 3940
3942 0 499647 251005 77480 -1 3941
3943 0 499613 251023 77440 -1 3942
3944 0 499577 251037 77400 -1 3943
3945 0 499539 251073 77360 -1 3944
3946 0 499527 251079 77320 -1 3945
3947 0 499501 251117 77280 -1 3946
3948 0 499429 251171 77280 -1 3947
3949 0 499369 251221 77240 -1 3948
3950 0 499423 251284 77240 -1 3949
3951 0 499457 251340 77280 -1 3950
3952 0 499477 251440 77280 -1 3951
3953 0 499443 251454 77240 -1 3952
3954 0 499329 251488 77200 -1 3953
3955 0 499501 251448 77320 -1 3952
3956 0 499293 251281 77200 -1 3949
3957 0 501788 250545.5 78240 -1 3910
3958 0 501785 250466.5 78280 -1 3957
3959 0 501802 250437.5 78320 -1 3958
3960 0 501817 250416.5 78360 -1 3959
3961 0 501836 250400.5 78400 -1 3960
3962 0 501856 250384.5 78440 -1 3961
3963 0 501867 250389.5 78480 -1 3962
3964 0 501884 250354.5 78560 -1 3963
3965 0 501894 250324.5 78600 -1 3964
3966 0 501882 250244.5 78680 -1 3965
3967 0 501909 250117.5 78760 -1 3966
3968 0 501997 249987.5 78800 -1 3967
3969 0 502014 249933.5 78880 -1 3968
3970 0 502116 249925.5 78960 -1 3969
3971 0 502174 249916.5 79000 -1 3970
3972 0 502311 249883.5 79080 -1 3971
3973 0 502387 249887.5 79120 -1 3972
3974 0 502532 249818.5 79160 -1 3973
3975 0 502570 249808.5 79200 -1 3974
3976 0 502616 249784.5 79240 -1 3975
3977 0 502616 249784.5 79280 -1 3976
3978 0 502638 249774.5 79320 -1 3977
3979 0 502650 249772.5 79360 -1 3978
3980 0 502678 249766.5 79400 -1 3979
3981 0 502666 249774.5 79440 -1 3980
3982 0 502642 249792.5 79480 -1 3981
3983 0 502850 249660.5 79440 -1 3981
3984 0 502898 249613 79400 -1 3983
3985 0 502910 249611 79360 -1 3984
3986 0 502974 249597 79320 -1 3985
3987 0 503060 249605 79280 -1 3986
3988 0 503108 249591 79240 -1 3987
3989 0 503122 249575 79200 -1 3988
3990 0 502937 250310.5 76440 -1 3876
3991 0 503035 250311 76480 -1 3990
3992 0 503087 250321 76480 -1 3991
3993 0 503141 250337 76520 -1 3992
3994 0 503129 250343 76560 -1 3993
3995 0 503271 250337 76560 -1 3994
3996 0 503343 250351 76600 -1 3995
3997 0 503403 250383 76640 -1 3996
3998 0 503445 250409 76680 -1 3997
3999 0 503483 250429 76720 -1 3998
4000 0 503505 250435 76760 -1 3999
4001 0 503669 250453 76800 -1 4000
4002 0 503819 250479 76800 -1 4001
4003 0 504029 250457 76840 -1 4002
4004 0 504037 250457 76880 -1 4003
4005 0 504109 250493 76960 -1 4004
4006 0 503125 250353 76600 -1 3994
4007 0 503125 249276.03 75480 -1 3865
4008 0 503461 249192.06 75560 -1 4007
4009 0 504189 249208.03 75600 -1 4008
4010 0 504741 249048.03 75680 -1 4009
4011 0 505133 248932.03 75720 -1 4010
4012 0 505186.34 248898.67 75760 -1 4011
4013 0 504177 249215 75760 -1 4012
4014 0 503721 249223 75760 -1 4013
4015 0 503723 249221 75800 -1 4014
4016 0 503737 249256 75840 -1 4015
4017 0 503755 249254 75880 -1 4016
4018 0 503783 249236 75920 -1 4017
4019 0 503817 249236 75960 -1 4018
4020 0 503809 249248 76000 -1 4019
4021 0 503796 249258 76040 -1 4020
4022 0 503788 249274 76080 -1 4021
4023 0 503787 249300 76160 -1 4022
4024 0 503815 249312 76280 -1 4023
4025 0 503841 249335 76360 -1 4024
4026 0 503924 249342 76440 -1 4025
4027 0 503954 249347 76480 -1 4026
4028 0 503954 249347 76520 -1 4027
4029 0 504027 249355 76560 -1 4028
4030 0 504044 249356 76600 -1 4029
4031 0 504128 249378 76640 -1 4030
4032 0 504290 249376 76680 -1 4031
4033 0 504281 249385 76760 -1 4032
4034 0 504396 249401 76800 -1 4033
4035 0 504414 249403 76840 -1 4034
4036 0 504438 249398 76880 -1 4035
4037 0 504435 249393 77000 -1 4036
4038 0 504458 249459 77120 -1 4037
4039 0 504455 249450 77160 -1 4038
4040 0 505293 248832.03 75840 -1 4012
4041 0 505359 248796 75960 -1 4040
4042 0 505381 248784.03 76000 -1 4041
4043 0 505389 248516.03 76040 -1 4042
4044 0 505497 248212.03 76120 -1 4043
4045 0 505653 247944.03 76200 -1 4044
4046 0 505749 247612.06 76160 -1 4045
4047 0 505833 247480.06 76080 -1 4046
4048 0 505829 247272.06 75960 -1 4047
4049 0 505845 247120.06 75880 -1 4048
4050 0 505901 246852.06 75760 -1 4049
4051 0 505861 246688 75680 -1 4050
4052 0 505881 246532 75600 -1 4051
4053 0 505925 246412 75480 -1 4052
4054 0 505917 246304 75320 -1 4053
4055 0 505941 246132 75160 -1 4054
4056 0 505929 245864 75040 -1 4055
4057 0 505957 245780 74920 -1 4056
4058 0 505945 245708 74760 -1 4057
4059 0 506389 245680 74680 -1 4058
4060 0 506757 245844 74720 -1 4059
4061 0 507277 246000 74680 -1 4060
4062 0 507353 246012 74600 -1 4061
4063 0 507509 246104 74520 -1 4062
4064 0 507661 246156 74400 -1 4063
4065 0 507865 246152 74240 -1 4064
4066 0 508045 246212 74320 -1 4065
4067 0 508141 246264 74400 -1 4066
4068 0 508169 246264 74520 -1 4067
4069 0 508405 246200 74680 -1 4068
4070 0 508517 246200 74720 -1 4069
4071 0 508629 246180 74840 -1 4070
4072 0 508697 246128 74880 -1 4071
4073 0 508773 246152 75000 -1 4072
4074 0 508897 246200 75160 -1 4073
4075 0 508949 246244 75280 -1 4074
4076 0 509029 246273.33 75360 -1 4075
4077 0 509069 246288 75400 -1 4076
4078 0 509237 246232 75520 -1 4077
4079 0 509409 246232 75600 -1 4078
4080 0 509437 246368 75680 -1 4079
4081 0 509701 246488 75760 -1 4080
4082 0 509853 246560 75880 -1 4081
4083 0 509885 246584 76000 -1 4082
4084 0 509921 246528 76040 -1 4083
4085 0 510005 246584 76120 -1 4084
4086 0 509985 246624 76240 -1 4085
4087 0 509989 246604 76360 -1 4086
4088 0 510037 246540 76440 -1 4087
4089 0 510043.66 246534.67 76480 -1 4088
4090 0 510057 246524 76560 -1 4089
4091 0 510101 246544 76600 -1 4090
4092 0 510133 246652 76720 -1 4091
4093 0 510213 246676 76840 -1 4092
4094 0 510273 246628 76960 -1 4093
4095 0 510285 246612 77080 -1 4094
4096 0 510353 246576 77200 -1 4095
4097 0 510429 246544 77360 -1 4096
4098 0 510297 246916 77440 -1 4097
4099 0 510345 247016 77480 -1 4098
4100 0 510401 247021 77520 -1 4099
4101 0 510423 247071 77560 -1 4100
4102 0 510449 247141 77600 -1 4101
4103 0 510447 247277 77640 -1 4102
4104 0 510433 247333 77680 -1 4103
4105 0 510413 247563 77760 -1 4104
4106 0 510389 247701 77720 -1 4105
4107 0 510387 247769 77680 -1 4106
4108 0 510403 247837 77640 -1 4107
4109 0 510477 247949 77680 -1 4108
4110 0 510493 247987 77720 -1 4109
4111 0 510507 248047 77800 -1 4110
4112 0 510519 248035 77840 -1 4111
4113 0 510528 248044 77880 -1 4112
4114 0 510477 246308 77400 -1 4097
4115 0 510479.66 246198.67 77480 -1 4114
4116 0 510481 246144 77520 -1 4115
4117 0 510501 246104 77600 -1 4116
4118 0 510597 246100 77640 -1 4117
4119 0 510653 246052 77800 -1 4118
4120 0 510729 246028 77920 -1 4119
4121 0 510765 245948 78040 -1 4120
4122 0 510809 245880 78200 -1 4121
4123 0 510901 245724 78320 -1 4122
4124 0 511049 245620 78400 -1 4123
4125 0 511113 245568 78520 -1 4124
4126 0 511141 245512 78640 -1 4125
4127 0 511029 245440 78760 -1 4126
4128 0 511097 245368 78880 -1 4127
4129 0 511073 245208 79000 -1 4128
4130 0 511077 245128 79120 -1 4129
4131 0 511321 245004 79240 -1 4130
4132 0 511397 244836 79320 -1 4131
4133 0 511321 244692 79360 -1 4132
4134 0 511069 244480 79400 -1 4133
4135 0 510825 243812 79440 -1 4134
4136 0 510597 243524 79480 -1 4135
4137 0 510557 243432 79520 -1 4136
4138 0 510517 243340 79560 -1 4137
4139 0 510461 243352 79680 -1 4138
4140 0 510321 243232 79760 -1 4139
4141 0 510213 243004 79880 -1 4140
4142 0 510177 242928 79920 -1 4141
4143 0 510153 242476 80040 -1 4142
4144 0 510537 242752 80000 -1 4143
4145 0 510681 242908 80040 -1 4144
4146 0 510637 243092 80080 -1 4145
4147 0 510597 243196 80120 -1 4146
4148 0 510529 243232 80160 -1 4147
4149 0 510253 242372 80080 -1 4143
4150 0 510193 242280 80200 -1 4149
4151 0 510245 242120 80320 -1 4150
4152 0 510285 241936 80480 -1 4151
4153 0 510249 241760 80600 -1 4152
4154 0 510013 241740 80640 -1 4153
4155 0 509965 241680 80680 -1 4154
4156 0 509973 241676 80760 -1 4155
4157 0 509961 241572 80920 -1 4156
4158 0 509929 241512 80960 -1 4157
4159 0 509929 241512 81040 -1 4158
4160 0 509929 241512 81120 -1 4159
4161 0 509917 241460 81200 -1 4160
4162 0 510397 241580 80640 -1 4153
4163 0 510421 241528 80760 -1 4162
4164 0 510453 241508 80960 -1 4163
4165 0 510553 241484 81120 -1 4164
4166 0 510629 241428 81240 -1 4165
4167 0 510901 241372 81400 -1 4166
4168 0 511089 241344 81480 -1 4167
4169 0 511145 241232 81600 -1 4168
4170 0 511161 241180 81640 -1 4169
4171 0 510977 241144 81720 -1 4170
4172 0 510537 241176 81680 -1 4171
4173 0 510385 241192 81600 -1 4172
4174 0 510197 241142 81560 -1 4173
4175 0 509967 241143 81600 -1 4174
4176 0 509897 241202 81600 -1 4175
4177 0 509853 241224 81640 -1 4176
4178 0 510401 241213 81520 -1 4174
4179 0 510467 241321 81440 -1 4178
4180 0 510431 241225 81360 -1 4179
4181 0 511153 241016 81840 -1 4171
4182 0 511277 240824 81960 -1 4181
4183 0 511273 240696 82000 -1 4182
4184 0 511221 240568 82080 -1 4183
4185 0 511309 240252 82160 -1 4184
4186 0 511461 240000 82280 -1 4185
4187 0 511581 239884 82320 -1 4186
4188 0 511565 239816 82360 -1 4187
4189 0 511577 239628 82440 -1 4188
4190 0 511733 239280 82520 -1 4189
4191 0 511869 238952 82560 -1 4190
4192 0 511897 238884 82640 -1 4191
4193 0 511929 238812 82720 -1 4192
4194 0 511957 238764 82840 -1 4193
4195 0 511929 238668 82920 -1 4194
4196 0 511933 238612 83040 -1 4195
4197 0 512009 238556 83160 -1 4196
4198 0 512093 238464 83240 -1 4197
4199 0 512257 238316 83400 -1 4198
4200 0 512225 238204 83520 -1 4199
4201 0 512245 238164 83640 -1 4200
4202 0 512253 238168 83760 -1 4201
4203 0 512381 238096 83880 -1 4202
4204 0 512449 238024 83960 -1 4203
4205 0 512553 237864 84080 -1 4204
4206 0 512661 237732 84160 -1 4205
4207 0 512949 237406 84200 -1 4206
4208 0 513273 237158 84240 -1 4207
4209 0 513373 236774 84360 -1 4208
4210 0 513357 236562 84400 -1 4209
4211 0 513365 236458 84440 -1 4210
4212 0 513473 236206 84520 -1 4211
4213 0 513541 236018 84600 -1 4212
4214 0 513637 235810 84720 -1 4213
4215 0 513757 235710 84840 -1 4214
4216 0 513849 235634 84960 -1 4215
4217 0 513961 235622 85080 -1 4216
4218 0 514057 235598 85280 -1 4217
4219 0 514159 235595 85480 -1 4218
4220 0 514273 235601 85640 -1 4219
4221 0 514349 235571 85760 -1 4220
4222 0 514549 235393 85920 -1 4221
4223 0 514635 235153 86040 -1 4222
4224 0 514775 234993 86160 -1 4223
4225 0 514885 234831 86280 -1 4224
4226 0 514917 234739 86400 -1 4225
4227 0 514973 234685 86520 -1 4226
4228 0 514963 234669 86560 -1 4227
4229 0 515001 234613 86640 -1 4228
4230 0 515021 234587 86720 -1 4229
4231 0 515025 234547 86800 -1 4230
4232 0 515069 234479 86840 -1 4231
4233 0 515079 234449 86880 -1 4232
4234 0 515121 234405 86960 -1 4233
4235 0 515129 234333 87080 -1 4234
4236 0 515129 234203 87200 -1 4235
4237 0 515129 234247 87240 -1 4236
4238 0 515135 234223 87280 -1 4237
4239 0 515151 234197 87320 -1 4238
4240 0 515139 234111 87440 -1 4239
4241 0 515165 234015 87560 -1 4240
4242 0 515161 233891 87640 -1 4241
4243 0 515149 233845 87760 -1 4242
4244 0 515185 233553 87840 -1 4243
4245 0 515227 233371 87800 -1 4244
4246 0 515295 233171 87760 -1 4245
4247 0 515397 232965 87800 -1 4246
4248 0 515407 232917 87840 -1 4247
4249 0 515441 232843 87920 -1 4248
4250 0 515484 232778.5 88000 -1 4249
4251 0 515506 232730.5 88040 -1 4250
4252 0 515516 232686.5 88080 -1 4251
4253 0 515543 232643.5 88160 -1 4252
4254 0 515550 232593.5 88280 -1 4253
4255 0 515635 232541.5 88360 -1 4254
4256 0 515668 232526.5 88400 -1 4255
4257 0 515698 232453.5 88480 -1 4256
4258 0 515704 232411.5 88520 -1 4257
4259 0 515710 232389.5 88560 -1 4258
4260 0 515700 232336.5 88600 -1 4259
4261 0 515763 232262.5 88680 -1 4260
4262 0 515724 232129.5 88720 -1 4261
4263 0 515862 232213.5 88760 -1 4262
4264 0 515915 232212.5 88800 -1 4263
4265 0 516031 232157.5 88880 -1 4264
4266 0 516044 232173.5 88920 -1 4265
4267 0 516054 232101.5 88960 -1 4266
4268 0 516067 232094.5 89000 -1 4267
4269 0 516062 232062.5 89040 -1 4268
4270 0 516071 232027.5 89120 -1 4269
4271 0 516090 231897.5 89240 -1 4270
4272 0 516070 231844.5 89320 -1 4271
4273 0 516043 231785.5 89400 -1 4272
4274 0 515889 231496.5 89480 -1 4273
4275 0 515918 231404.5 89560 -1 4274
4276 0 515980 231111.5 89600 -1 4275
4277 0 516231 230735.5 89600 -1 4276
4278 0 516255 230643.5 89640 -1 4277
4279 0 516281 230589.5 89680 -1 4278
4280 0 516437 230545.5 89720 -1 4279
4281 0 516543 230441.5 89880 -1 4280
4282 0 516659 230397.5 90000 -1 4281
4283 0 516715 230297.5 90120 -1 4282
4284 0 516727 230252.5 90160 -1 4283
4285 0 516728 230208.5 90200 -1 4284
4286 0 516707 230099.5 90240 -1 4285
4287 0 516709 229829.5 90280 -1 4286
4288 0 516722 229638.5 90320 -1 4287
4289 0 516714 229480.5 90360 -1 4288
4290 0 516700 229470.5 90400 -1 4289
4291 0 510041 243116 79960 -1 4142
4292 0 509989 243280 80040 -1 4291
4293 0 509999 243321 80080 -1 4292
4294 0 509991 243315 80120 -1 4293
4295 0 510081 242380 79720 -1 4142
4296 0 510057 242252 79600 -1 4295
4297 0 510067 242171 79560 -1 4296
4298 0 510093 242171 79520 -1 4297
4299 0 510125 242139 79480 -1 4298
4300 0 510137 242129 79440 -1 4299
4301 0 510149 242119 79400 -1 4300
4302 0 510197 242091 79280 -1 4301
4303 0 510227 242053 79160 -1 4302
4304 0 510277 242017 79040 -1 4303
4305 0 510311 241969 78880 -1 4304
4306 0 510331 241965 78760 -1 4305
4307 0 510303 242051 78640 -1 4306
4308 0 510211 242133 78520 -1 4307
4309 0 510165 242137 78480 -1 4308
4310 0 510057 242161 78400 -1 4309
4311 0 509913 242161 78360 -1 4310
4312 0 509849 242173 78320 -1 4311
4313 0 509731 242273 78240 -1 4312
4314 0 509687 242275 78160 -1 4313
4315 0 509699 242243 78120 -1 4314
4316 0 509721 242257 78040 -1 4315
4317 0 509707 242279 78000 -1 4316
4318 0 509707 242277 77960 -1 4317
4319 0 509649 242285 77880 -1 4318
4320 0 509561 242325 77800 -1 4319
4321 0 509519 242323 77760 -1 4320
4322 0 509431 242293 77720 -1 4321
4323 0 509367 242297 77680 -1 4322
4324 0 509345 242305 77640 -1 4323
4325 0 509287 242317 77600 -1 4324
4326 0 509261 242317 77560 -1 4325
4327 0 509225 242343 77520 -1 4326
4328 0 509229 242355 77480 -1 4327
4329 0 509175 242333 77440 -1 4328
4330 0 509131 242297 77360 -1 4329
4331 0 509113 242313 77280 -1 4330
4332 0 509055 242323 77200 -1 4331
4333 0 509011 242317 77160 -1 4332
4334 0 508955 242301 77080 -1 4333
4335 0 508925 242221 76960 -1 4334
4336 0 508845 242135 76840 -1 4335
4337 0 508739 242059 76720 -1 4336
4338 0 508663 242011 76600 -1 4337
4339 0 508527 241939 76520 -1 4338
4340 0 508273 241869 76400 -1 4339
4341 0 508163 241841 76360 -1 4340
4342 0 508053 241845 76320 -1 4341
4343 0 507943 241849 76280 -1 4342
4344 0 507797 241845 76120 -1 4343
4345 0 507795 241855 76000 -1 4344
4346 0 507799 241911 75880 -1 4345
4347 0 507639 241919 75720 -1 4346
4348 0 507601 241917 75640 -1 4347
4349 0 507605 241927 75600 -1 4348
4350 0 507531 241771 75480 -1 4349
4351 0 507423 241677 75440 -1 4350
4352 0 507101 241649 75480 -1 4351
4353 0 506989 241589 75440 -1 4352
4354 0 506903 241595 75360 -1 4353
4355 0 506797 241617 75280 -1 4354
4356 0 506807 241529 75240 -1 4355
4357 0 506817 241463 75200 -1 4356
4358 0 506783 241473 75120 -1 4357
4359 0 506599 241451 75040 -1 4358
4360 0 506521 241463 75000 -1 4359
4361 0 506461 241457 74960 -1 4360
4362 0 506353 241483 74880 -1 4361
4363 0 506363 241475 74840 -1 4362
4364 0 506257 241463 74800 -1 4363
4365 0 506101 241389 74760 -1 4364
4366 0 506017 241387 74640 -1 4365
4367 0 505813 241345 74520 -1 4366
4368 0 505733 241295 74440 -1 4367
4369 0 505705 241313 74400 -1 4368
4370 0 505681 241313 74360 -1 4369
4371 0 505593 241351 74280 -1 4370
4372 0 505471 241413 74200 -1 4371
4373 0 505391 241461 74080 -1 4372
4374 0 505157 241495 74000 -1 4373
4375 0 505129 241481 73960 -1 4374
4376 0 505123 241387 73920 -1 4375
4377 0 505131 241485 73880 -1 4376
4378 0 505129 241495 73840 -1 4377
4379 0 505127 241489 73760 -1 4378
4380 0 505109 241505 73680 -1 4379
4381 0 505053 241499 73560 -1 4380
4382 0 505017 241507 73520 -1 4381
4383 0 505032 241497 73480 -1 4382
4384 0 505038 241492 73440 -1 4383
4385 0 505056 241483 73360 -1 4384
4386 0 505143 241477 73320 -1 4385
4387 0 505162 241475 73280 -1 4386
4388 0 505197 241487 73240 -1 4387
4389 0 505211 241483 73200 -1 4388
4390 0 505206 241491 73120 -1 4389
4391 0 505171 241438 73040 -1 4390
4392 0 505106 241396 73000 -1 4391
4393 0 505054 241352 72880 -1 4392
4394 0 505004 241318 72760 -1 4393
4395 0 504980 241353 72640 -1 4394
4396 0 504925 241419 72600 -1 4395
4397 0 504905 241471 72520 -1 4396
4398 0 504882 241565 72400 -1 4397
4399 0 504861 241597 72320 -1 4398
4400 0 504754 241635 72200 -1 4399
4401 0 504727 241648 72160 -1 4400
4402 0 504681 241711 72120 -1 4401
4403 0 504447 241752 72120 -1 4402
4404 0 504437 241794 72040 -1 4403
4405 0 504455 241856 71960 -1 4404
4406 0 504453 241908 71920 -1 4405
4407 0 504473 241969 71840 -1 4406
4408 0 504593 242029 71760 -1 4407
4409 0 504633 242065 71720 -1 4408
4410 0 504691 242065 71680 -1 4409
4411 0 504718 242081 71640 -1 4410
4412 0 504743 242078 71600 -1 4411
4413 0 504757 242091 71520 -1 4412
4414 0 504756 242084 71480 -1 4413
4415 0 504776 242093 71440 -1 4414
4416 0 504776 242093 71400 -1 4415
4417 0 504808 242106.5 71320 -1 4416
4418 0 504823 242105.5 71280 -1 4417
4419 0 504851 242118.5 71240 -1 4418
4420 0 504886 242132.5 71200 -1 4419
4421 0 504923 242154.5 71160 -1 4420
4422 0 504968 242186.5 71120 -1 4421
4423 0 504970 242195.5 71080 -1 4422
4424 0 504982 242186.5 71040 -1 4423
4425 0 504984 242182.5 71000 -1 4424
4426 0 504975 242166.5 70960 -1 4425
4427 0 504980 242171.5 70920 -1 4426
4428 0 504964 242131.5 70920 -1 4427
4429 0 504966 242105.5 70880 -1 4428
4430 0 504977 242076.5 70840 -1 4429
4431 0 505001 242067.5 70800 -1 4430
4432 0 505011 242068.5 70760 -1 4431
4433 0 505034 242069.5 70720 -1 4432
4434 0 505045 242074.5 70680 -1 4433
4435 0 505046 242071.5 70640 -1 4434
4436 0 505043 242075.5 70600 -1 4435
4437 0 505037 242080.5 70560 -1 4436
4438 0 505019 242072.5 70520 -1 4437
4439 0 504997 242072.5 70480 -1 4438
4440 0 504975 242205.5 70880 -1 4427
4441 0 504982 242212.5 70840 -1 4440
4442 0 505004 242208.5 70800 -1 4441
4443 0 504959 242237.5 70800 -1 4442
4444 0 504928 242240.5 70800 -1 4443
4445 0 504928 242240.5 70760 -1 4444
4446 0 504943 242226.5 70720 -1 4445
4447 0 505044 242212.5 70760 -1 4442
4448 0 505074 242211.5 70720 -1 4447
4449 0 505069 242209.5 70680 -1 4448
4450 0 505056 242213.5 70640 -1 4449
4451 0 505027 242226.5 70600 -1 4450
4452 0 504946 242217.5 70560 -1 4451
4453 0 504866 242247.5 70520 -1 4452
4454 0 504839 242273.5 70480 -1 4453
4455 0 504827 242334.5 70480 -1 4454
4456 0 504823 242357.5 70440 -1 4455
4457 0 504818 242367.5 70400 -1 4456
4458 0 504813 242384.5 70360 -1 4457
4459 0 504772 242381.5 70320 -1 4458
4460 0 504724 242365.5 70280 -1 4459
4461 0 504670 242391.5 70200 -1 4460
4462 0 504645 242402.5 70160 -1 4461
4463 0 504583 242423.5 70160 -1 4462
4464 0 504476 242451.5 70160 -1 4463
4465 0 504345 242446.5 70160 -1 4464
4466 0 504332 242445.5 70120 -1 4465
4467 0 504282 242455.5 70080 -1 4466
4468 0 504215 242474.5 70000 -1 4467
4469 0 504169 242443.5 69920 -1 4468
4470 0 504154 242435.5 69880 -1 4469
4471 0 504149 242420.5 69840 -1 4470
4472 0 504150 242422.5 69800 -1 4471
4473 0 504158 242431.5 69760 -1 4472
4474 0 504144 242411.5 69720 -1 4473
4475 0 504122 242409.5 69680 -1 4474
4476 0 503965 242439.5 69640 -1 4475
4477 0 503899 242442.5 69600 -1 4476
4478 0 503817 242440.5 69520 -1 4477
4479 0 503795 242410.5 69480 -1 4478
4480 0 503779 242400.5 69440 -1 4479
4481 0 503786 242375.5 69400 -1 4480
4482 0 503791 242373.5 69360 -1 4481
4483 0 503797 242360.5 69320 -1 4482
4484 0 503807 242379.5 69280 -1 4483
4485 0 503819 242387.5 69240 -1 4484
4486 0 503817 242403.5 69200 -1 4485
4487 0 504900 242126.5 71120 -1 4422
4488 0 504877 242094.5 71080 -1 4487
4489 0 504880 242073.5 71040 -1 4488
4490 0 504890 242044.5 71000 -1 4489
4491 0 504900 242036.5 70960 -1 4490
4492 0 504902 242018.5 70920 -1 4491
4493 0 504924 242015.5 70880 -1 4492
4494 0 507711 242113 75560 -1 4349
4495 0 507705 242145 75520 -1 4494
4496 0 507657 242141 75480 -1 4495
4497 0 507627 242152 75440 -1 4496
4498 0 507597 242176 75360 -1 4497
4499 0 507621 242286 75280 -1 4498
4500 0 507563 242292 75160 -1 4499
4501 0 507475 242428 75160 -1 4500
4502 0 507469 242432 75200 -1 4501
4503 0 507441 242456 75240 -1 4502
4504 0 507409 242430 75240 -1 4503
4505 0 507413 242473 75280 -1 4504
4506 0 507371 242415 75320 -1 4505
4507 0 507362 242412 75360 -1 4506
4508 0 507316 242417 75480 -1 4507
4509 0 507311 242429 75560 -1 4508
4510 0 507220 242365 75560 -1 4509
4511 0 507197 242306 75600 -1 4510
4512 0 507104 242252 75600 -1 4511
4513 0 507077 242246 75640 -1 4512
4514 0 507857.97 241923.95 76400 -1 4342
4515 0 507917.66 242018.17 76520 -1 4514
4516 0 507834.66 242126.17 76600 -1 4515
4517 0 510677 243639 79520 -1 4137
4518 0 510679 243659 79560 -1 4517
4519 0 511107 244577 79440 -1 4134
4520 0 511158 244716.5 79480 -1 4519
4521 0 511150 244820.5 79520 -1 4520
4522 0 511118 244866.5 79560 -1 4521
4523 0 511068 244912.5 79600 -1 4522
4524 0 510956 245044.5 79600 -1 4523
4525 0 510942 245190.5 79600 -1 4524
4526 0 510980 245218.5 79640 -1 4525
4527 0 511018 245294.5 79680 -1 4526
4528 0 511098 245482.5 79720 -1 4527
4529 0 511136 245620.5 79760 -1 4528
4530 0 511142 245686.5 79800 -1 4529
4531 0 511256 246130.5 79800 -1 4530
4532 0 511330 246200.5 79800 -1 4531
4533 0 511344 246232.5 79760 -1 4532
4534 0 511368 246256.5 79680 -1 4533
4535 0 511464 246332.5 79680 -1 4534
4536 0 511416 246480.5 79680 -1 4535
4537 0 511420 246508.5 79640 -1 4536
4538 0 511438 246555 79520 -1 4537
4539 0 511420 246593 79400 -1 4538
4540 0 511412 246615 79280 -1 4539
4541 0 511370 246651 79200 -1 4540
4542 0 511374 246671 79160 -1 4541
4543 0 511367 246734 79040 -1 4542
4544 0 511352 246767 78960 -1 4543
4545 0 511074 246810 78960 -1 4544
4546 0 511031 246826 79000 -1 4545
4547 0 510979 246824 79040 -1 4546
4548 0 511056 246814 78920 -1 4545
4549 0 511363 246777 78880 -1 4544
4550 0 511408 246795 78840 -1 4549
4551 0 511318 246217 79640 -1 4534
4552 0 511276 246157 79520 -1 4551
4553 0 511257 246082 79400 -1 4552
4554 0 511216 246048 79280 -1 4553
4555 0 511213 246053 79240 -1 4554
4556 0 511213 246053 79200 -1 4555
4557 0 511053 246015 79200 -1 4556
4558 0 511025 246019 79240 -1 4557
4559 0 510994 246023 79280 -1 4558
4560 0 510923 246034 79400 -1 4559
4561 0 510897 246068 79440 -1 4560
4562 0 510823 246134 79520 -1 4561
4563 0 510791 246142 79560 -1 4562
4564 0 510771 246144 79600 -1 4563
4565 0 510720 246131.5 79640 -1 4564
4566 0 510725 246145.5 79720 -1 4565
4567 0 511477 244944 79200 -1 4131
4568 0 511637 244964 79120 -1 4567
4569 0 511641 244928 79040 -1 4568
4570 0 510381 246008 77440 -1 4115
4571 0 510309 245932 77360 -1 4570
4572 0 510265 245864 77320 -1 4571
4573 0 510277 245591 77280 -1 4572
4574 0 510161 245291 77200 -1 4573
4575 0 510077 245243 77160 -1 4574
4576 0 510021 245159 77120 -1 4575
4577 0 510011 245173.5 77080 -1 4576
4578 0 508503 246114 74600 -1 4069
4579 0 508601 246028 74520 -1 4578
4580 0 508598 246014 74480 -1 4579
4581 0 508650 245995 74400 -1 4580
4582 0 508712 245977 74360 -1 4581
4583 0 508767 245966 74320 -1 4582
4584 0 508802 245949 74280 -1 4583
4585 0 508817 245928 74240 -1 4584
4586 0 508837 245922 74200 -1 4585
4587 0 508851 245914 74160 -1 4586
4588 0 508831 245855 74120 -1 4587
4589 0 508820 245823 74080 -1 4588
4590 0 508918 245818 74040 -1 4589
4591 0 508982 245827 74000 -1 4590
4592 0 509042 245822 73960 -1 4591
4593 0 509099 245766 73880 -1 4592
4594 0 509129 245751 73840 -1 4593
4595 0 509145 245713 73800 -1 4594
4596 0 506961 245816 75040 -1 4060
4597 0 507168.28 245546.56 75080 -1 4596
4598 0 507205.62 245293.38 75080 -1 4597
4599 0 505953 245612 74640 -1 4059
4600 0 505929 245516 74520 -1 4599
4601 0 505857 245288 74440 -1 4600
4602 0 505829 245016 74320 -1 4601
4603 0 505761 244652 74240 -1 4602
4604 0 505521 244396 74120 -1 4603
4605 0 505033 244292 74160 -1 4604
4606 0 504817 244104 74080 -1 4605
4607 0 504715 244031 74040 -1 4606
4608 0 504731 243983 74000 -1 4607
4609 0 504703 243925 73960 -1 4608
4610 0 504683 243845 73880 -1 4609
4611 0 504497 243735 73840 -1 4610
4612 0 504335 243493 73800 -1 4611
4613 0 504203 243375 73760 -1 4612
4614 0 504083 243251 73800 -1 4613
4615 0 503993 243073 73840 -1 4614
4616 0 503987 243061 73960 -1 4615
4617 0 503973 242956 74000 -1 4616
4618 0 503979 242863 74040 -1 4617
4619 0 503979 242763 74080 -1 4618
4620 0 504101 242531 74120 -1 4619
4621 0 504055 242483 74200 -1 4620
4622 0 504019 242473 74280 -1 4621
4623 0 504041 242439 74400 -1 4622
4624 0 504067 242347 74520 -1 4623
4625 0 504081 242257 74600 -1 4624
4626 0 504117.66 242222.33 74640 -1 4625
4627 0 504191 242153 74720 -1 4626
4628 0 504453 241883 74840 -1 4627
4629 0 504525 241797 74920 -1 4628
4630 0 504573 241767 75000 -1 4629
4631 0 504761 241705 75120 -1 4630
4632 0 504783 241477 75160 -1 4631
4633 0 504929 241205 75200 -1 4632
4634 0 504961 241065 75120 -1 4633
4635 0 504971.66 240955.67 75040 -1 4634
4636 0 504977 240901 75000 -1 4635
4637 0 505045 240745 74960 -1 4636
4638 0 504957 240675 74920 -1 4637
4639 0 504809 240585 74840 -1 4638
4640 0 504745 240528 74800 -1 4639
4641 0 504679 240480 74720 -1 4640
4642 0 504657 240332 74640 -1 4641
4643 0 504667 240138 74600 -1 4642
4644 0 504659 240044 74560 -1 4643
4645 0 504647 240044 74320 -1 4644
4646 0 504473 239940 74200 -1 4645
4647 0 504461 239996 74080 -1 4646
4648 0 504449 240004 74040 -1 4647
4649 0 504473 240026 73960 -1 4648
4650 0 504371 239976 73920 -1 4649
4651 0 504389 240088 73880 -1 4650
4652 0 504373 240066 73840 -1 4651
4653 0 504352 240070.5 73800 -1 4652
4654 0 504353 240086.5 73720 -1 4653
4655 0 504362 240089.5 73640 -1 4654
4656 0 504398 240159.5 73560 -1 4655
4657 0 504389 240184.5 73520 -1 4656
4658 0 504396 240212.5 73480 -1 4657
4659 0 504385 240232.5 73440 -1 4658
4660 0 504387 240257.5 73400 -1 4659
4661 0 504379 240297.5 73320 -1 4660
4662 0 504342 240335.5 73240 -1 4661
4663 0 504287 240383.5 73160 -1 4662
4664 0 504185 240415.5 73040 -1 4663
4665 0 504109 240445.5 72960 -1 4664
4666 0 504070 240499.5 72920 -1 4665
4667 0 504030 240557.5 72880 -1 4666
4668 0 504033 240605.5 72840 -1 4667
4669 0 504029 240632.5 72760 -1 4668
4670 0 504054.34 240646.67 72680 -1 4669
4671 0 504067 240654.5 72640 -1 4670
4672 0 504095 240621.5 72600 -1 4671
4673 0 504121 240605.5 72560 -1 4672
4674 0 504124 240600.5 72520 -1 4673
4675 0 504112 240598.5 72480 -1 4674
4676 0 504107 240598.5 72440 -1 4675
4677 0 504105 240622.5 72360 -1 4676
4678 0 504119 240653.5 72320 -1 4677
4679 0 504121 240682.5 72280 -1 4678
4680 0 504042 240679.5 72280 -1 4679
4681 0 503979 240698.5 72240 -1 4680
4682 0 503927 240716.5 72200 -1 4681
4683 0 503902 240745.5 72160 -1 4682
4684 0 503891 240786.5 72080 -1 4683
4685 0 503874 240817.5 71960 -1 4684
4686 0 503875 240856.5 71840 -1 4685
4687 0 503737 240916.5 71720 -1 4686
4688 0 503628 240919.5 71680 -1 4687
4689 0 503545 240900.5 71640 -1 4688
4690 0 503483 240890.5 71600 -1 4689
4691 0 503355 240832.5 71480 -1 4690
4692 0 503274 240826.5 71440 -1 4691
4693 0 503147 240757.5 71360 -1 4692
4694 0 503090 240722.5 71320 -1 4693
4695 0 502994 240647.5 71280 -1 4694
4696 0 502927 240597.5 71240 -1 4695
4697 0 502856 240541.5 71160 -1 4696
4698 0 502787 240517.5 71080 -1 4697
4699 0 502677 240404.5 71000 -1 4698
4700 0 502500 240228.5 70960 -1 4699
4701 0 502413 240173.5 70920 -1 4700
4702 0 502308 240087.5 70880 -1 4701
4703 0 502182 240016.5 70840 -1 4702
4704 0 502113 239992.5 70800 -1 4703
4705 0 502072 239996.5 70760 -1 4704
4706 0 502019 239989.5 70720 -1 4705
4707 0 501961 239987.5 70680 -1 4706
4708 0 501903 239967.5 70640 -1 4707
4709 0 501886 239901.5 70560 -1 4708
4710 0 501844 239861.5 70480 -1 4709
4711 0 501815 239773.5 70400 -1 4710
4712 0 501840 239708.5 70320 -1 4711
4713 0 501818 239676.5 70240 -1 4712
4714 0 501762 239616.5 70160 -1 4713
4715 0 501653 239715.5 70160 -1 4714
4716 0 501559 239705.5 70160 -1 4715
4717 0 501505 239630.5 70120 -1 4716
4718 0 501510 239604.5 70080 -1 4717
4719 0 501590 239520.5 70080 -1 4718
4720 0 501551 239468.5 70040 -1 4719
4721 0 501508 239440.5 70000 -1 4720
4722 0 501478 239447.5 69960 -1 4721
4723 0 501459 239416.5 69920 -1 4722
4724 0 504270 240824.5 72280 -1 4679
4725 0 504298 240909.5 72240 -1 4724
4726 0 504329 240910.5 72160 -1 4725
4727 0 504361 240955.5 72040 -1 4726
4728 0 504387 240987.5 71960 -1 4727
4729 0 504483 241111.5 71840 -1 4728
4730 0 504535 241219.5 71800 -1 4729
4731 0 504562 241241.5 71720 -1 4730
4732 0 504605 241359.5 71600 -1 4731
4733 0 504652 241466.5 71520 -1 4732
4734 0 504681 241600.5 71520 -1 4733
4735 0 504470 241686.5 71520 -1 4734
4736 0 504451 241708.5 71600 -1 4735
4737 0 504710 241592 71480 -1 4734
4738 0 504739 241584.5 71440 -1 4737
4739 0 504844 241635.5 71440 -1 4738
4740 0 504921 241638.5 71400 -1 4739
4741 0 504998 241643.5 71440 -1 4740
4742 0 505087 241670.5 71440 -1 4741
4743 0 505082 241675.5 71400 -1 4742
4744 0 505146 241691.5 71360 -1 4743
4745 0 505276 241740.5 71320 -1 4744
4746 0 505366 241811.5 71240 -1 4745
4747 0 505380 241870.5 71120 -1 4746
4748 0 505419 241924.5 71040 -1 4747
4749 0 505403 241994.5 70880 -1 4748
4750 0 505338 241942.5 70760 -1 4749
4751 0 505318 241947.5 70640 -1 4750
4752 0 505336 241998.5 70440 -1 4751
4753 0 505347 241991.5 70400 -1 4752
4754 0 505342 241990.5 70360 -1 4753
4755 0 505327 241978.5 70320 -1 4754
4756 0 505305 241974.5 70280 -1 4755
4757 0 505294 241977.5 70200 -1 4756
4758 0 505302 241977.5 70120 -1 4757
4759 0 505303 241978.5 70040 -1 4758
4760 0 505309 241953.5 69920 -1 4759
4761 0 505280 241919.5 69800 -1 4760
4762 0 505264 241914.5 69680 -1 4761
4763 0 505258 241906.5 69520 -1 4762
4764 0 505248 241919.5 69360 -1 4763
4765 0 505310 241936.5 69240 -1 4764
4766 0 505353 241976.5 69120 -1 4765
4767 0 505401 242071.5 69000 -1 4766
4768 0 505432 242129.5 68880 -1 4767
4769 0 505444 242184.5 68760 -1 4768
4770 0 505510 242148.5 68760 -1 4769
4771 0 505524 242151.5 68720 -1 4770
4772 0 505538 242160.5 68680 -1 4771
4773 0 505541 242169.5 68640 -1 4772
4774 0 505578 242199.5 68600 -1 4773
4775 0 505596 242133.5 68480 -1 4774
4776 0 505564 242111.5 68440 -1 4775
4777 0 505570 242019.5 68440 -1 4776
4778 0 505540 241991.5 68400 -1 4777
4779 0 505534 242013.5 68360 -1 4778
4780 0 505525 242058.5 68280 -1 4779
4781 0 505532 242084.5 68240 -1 4780
4782 0 505627 242170.5 68160 -1 4781
4783 0 505647 242187.5 68120 -1 4782
4784 0 505699 242216.5 68040 -1 4783
4785 0 505752 242247.5 68000 -1 4784
4786 0 505931 242297.5 67960 -1 4785
4787 0 506041 242346.5 67960 -1 4786
4788 0 506066 242384.5 67920 -1 4787
4789 0 506094 242409.5 67880 -1 4788
4790 0 506125 242454.5 67840 -1 4789
4791 0 506157 242478.5 67800 -1 4790
4792 0 506244 242549.5 67760 -1 4791
4793 0 506285 242635.5 67720 -1 4792
4794 0 506314 242667.5 67680 -1 4793
4795 0 506408 242767.5 67600 -1 4794
4796 0 506450 242818.5 67560 -1 4795
4797 0 506487 242850.5 67520 -1 4796
4798 0 506518 242836.5 67480 -1 4797
4799 0 506534 242811.5 67440 -1 4798
4800 0 505466 242261.5 68720 -1 4769
4801 0 505519 242282.5 68680 -1 4800
4802 0 505524 242287.5 68640 -1 4801
4803 0 504793 239904 74640 -1 4643
4804 0 504835 239848 74720 -1 4803
4805 0 504891 239800 74840 -1 4804
4806 0 504941 239734 75000 -1 4805
4807 0 505075 239710 75160 -1 4806
4808 0 505131 239684 75360 -1 4807
4809 0 505171 239692 75520 -1 4808
4810 0 505213 239708 75560 -1 4809
4811 0 505359 239730 75640 -1 4810
4812 0 505539 239632 75760 -1 4811
4813 0 505569 239606 75800 -1 4812
4814 0 505653 239562 75840 -1 4813
4815 0 505771 239560 75880 -1 4814
4816 0 505795 239580 75920 -1 4815
4817 0 505839 239530 76040 -1 4816
4818 0 505901 239390 76160 -1 4817
4819 0 505833 239320 76240 -1 4818
4820 0 505845 239230 76360 -1 4819
4821 0 505765 239126 76440 -1 4820
4822 0 505743 239118 76480 -1 4821
4823 0 505851 239114 76560 -1 4822
4824 0 505987 239182 76680 -1 4823
4825 0 506165 239254 76800 -1 4824
4826 0 506181 239257.33 76840 -1 4825
4827 0 506213 239264 76920 -1 4826
4828 0 506305 239266 77000 -1 4827
4829 0 506315.66 239253.33 77040 -1 4828
4830 0 506248 239139 77040 -1 4829
4831 0 506136 239013 77040 -1 4830
4832 0 506118 239018 77000 -1 4831
4833 0 506128 239002 77080 -1 4831
4834 0 506139 238987 77160 -1 4833
4835 0 506174 238994 77200 -1 4834
4836 0 506218 238941 77280 -1 4835
4837 0 506243 238942 77320 -1 4836
4838 0 506373 238929 77320 -1 4837
4839 0 506377 238926 77360 -1 4838
4840 0 506357 238863 77440 -1 4839
4841 0 506295 238826 77480 -1 4840
4842 0 506256 238809 77520 -1 4841
4843 0 506046 238761 77520 -1 4842
4844 0 505975 238773 77480 -1 4843
4845 0 505958 238826 77440 -1 4844
4846 0 505933 238843 77400 -1 4845
4847 0 505829 238826 77400 -1 4846
4848 0 505785 238797 77440 -1 4847
4849 0 505751 238722 77480 -1 4848
4850 0 505754 238663 77480 -1 4849
4851 0 505772 238672 77520 -1 4850
4852 0 505778 238657 77560 -1 4851
4853 0 505799 238581 77440 -1 4850
4854 0 505802 238529 77400 -1 4853
4855 0 505790 238487 77360 -1 4854
4856 0 505792 238356 77360 -1 4855
4857 0 505826 238331 77400 -1 4856
4858 0 505848 238262 77440 -1 4857
4859 0 505900 238170 77440 -1 4858
4860 0 505864 238109 77440 -1 4859
4861 0 505855 238074 77480 -1 4860
4862 0 505812 238039 77520 -1 4861
4863 0 505773 238055 77520 -1 4862
4864 0 505678 238015 77560 -1 4863
4865 0 505636 237979 77640 -1 4864
4866 0 505604 237902.5 77680 -1 4865
4867 0 505634 237753.5 77680 -1 4866
4868 0 505602 237747.5 77640 -1 4867
4869 0 505576 237733.5 77600 -1 4868
4870 0 505567 237735.5 77560 -1 4869
4871 0 505566 237773.5 77480 -1 4870
4872 0 505563 237788.5 77400 -1 4871
4873 0 505553 237809.5 77320 -1 4872
4874 0 505500 237801.5 77280 -1 4873
4875 0 505460 237842.5 77200 -1 4874
4876 0 505431 237871.5 77120 -1 4875
4877 0 505398 237898.5 77040 -1 4876
4878 0 505411 237913.5 76960 -1 4877
4879 0 505549 237964.5 76960 -1 4878
4880 0 505549 237957.5 76920 -1 4879
4881 0 505546 237930.5 76880 -1 4880
4882 0 505542 237915.5 76840 -1 4881
4883 0 505622 237798.5 77720 -1 4867
4884 0 505761 238444 77320 -1 4856
4885 0 505703 238428 77280 -1 4884
4886 0 505672 238424 77240 -1 4885
4887 0 505627 238422 77200 -1 4886
4888 0 506337 239228 77120 -1 4829
4889 0 505149 240751 75080 -1 4635
4890 0 505167 240739 75120 -1 4889
4891 0 505183 240743 75200 -1 4890
4892 0 505229 240779 75280 -1 4891
4893 0 505243 240745 75360 -1 4892
4894 0 505299 240745 75480 -1 4893
4895 0 505367 240717 75600 -1 4894
4896 0 505329 240643 75760 -1 4895
4897 0 505143 240403 75760 -1 4896
4898 0 504845 240315 75720 -1 4897
4899 0 504589 240215 75680 -1 4898
4900 0 504587 240191 75640 -1 4899
4901 0 504515 240151 75600 -1 4900
4902 0 504473 240117 75560 -1 4901
4903 0 504465 240059 75520 -1 4902
4904 0 504393 239995 75480 -1 4903
4905 0 504337 239947.5 75480 -1 4904
4906 0 504840.5 240329.5 75760 -1 4898
4907 0 504840.5 240329.5 75800 -1 4906
4908 0 504075 242511 74040 -1 4619
4909 0 504029 242312 74000 -1 4908
4910 0 504013 242321.5 74040 -1 4909
4911 0 506209 244052 74080 -1 4604
4912 0 506729 243824 74160 -1 4911
4913 0 506817 243796 74120 -1 4912
4914 0 506905 243768 74080 -1 4913
4915 0 506949 243728 74000 -1 4914
4916 0 507021 243680 73920 -1 4915
4917 0 507075 243689 73880 -1 4916
4918 0 507099 243555 73920 -1 4917
4919 0 507141 243559 73960 -1 4918
4920 0 507335 243529 74000 -1 4919
4921 0 507413 243407 74040 -1 4920
4922 0 507449 243377 74080 -1 4921
4923 0 507469 243305 74120 -1 4922
4924 0 507489 243281 74160 -1 4923
4925 0 507529 243261 74240 -1 4924
4926 0 507563 243205 74320 -1 4925
4927 0 507787 242853 74360 -1 4926
4928 0 507677 242491 74400 -1 4927
4929 0 507596 242484.5 74440 -1 4928
4930 0 507581 242496.5 74480 -1 4929
4931 0 507582 242499.5 74520 -1 4930
4932 0 507588 242509.5 74560 -1 4931
4933 0 507655 242555.5 74600 -1 4932
4934 0 507839 242494.5 74600 -1 4933
4935 0 507877 242495.5 74640 -1 4934
4936 0 508012 242533.5 74680 -1 4935
4937 0 508283 242546.5 74680 -1 4936
4938 0 508417 242657.5 74680 -1 4937
4939 0 508469 242760.5 74720 -1 4938
4940 0 508498 242803.5 74760 -1 4939
4941 0 508512 242818.5 74800 -1 4940
4942 0 508571 242873.5 74800 -1 4941
4943 0 508630 242941.5 74840 -1 4942
4944 0 508686 243069 74880 -1 4943
4945 0 508830 243161 74920 -1 4944
4946 0 508870 243165 74960 -1 4945
4947 0 508894 243175 75000 -1 4946
4948 0 508922 243191 75040 -1 4947
4949 0 509018 243253 75120 -1 4948
4950 0 509074 243297 75160 -1 4949
4951 0 509148 243385 75240 -1 4950
4952 0 509158 243343 75280 -1 4951
4953 0 509188 243451 75320 -1 4952
4954 0 509206 243467 75360 -1 4953
4955 0 509232 243474 75400 -1 4954
4956 0 509261 243491 75440 -1 4955
4957 0 509279 243513 75480 -1 4956
4958 0 509312 243532 75520 -1 4957
4959 0 509340 243545 75560 -1 4958
4960 0 509406 243556 75640 -1 4959
4961 0 509445 243547 75720 -1 4960
4962 0 509479 243584 75800 -1 4961
4963 0 509565 243588 75920 -1 4962
4964 0 509564 243553 76000 -1 4963
4965 0 509571 243593 76080 -1 4964
4966 0 509595 243612 76160 -1 4965
4967 0 509622 243603 76240 -1 4966
4968 0 509632 243616 76320 -1 4967
4969 0 509650 243630 76400 -1 4968
4970 0 509649 243632 76440 -1 4969
4971 0 505896 244247 74160 -1 4604
4972 0 505950 244193 74240 -1 4971
4973 0 505934 244177 74280 -1 4972
4974 0 505936 244175 74320 -1 4973
4975 0 505982 244162 74360 -1 4974
4976 0 505998 244152 74440 -1 4975
4977 0 505962 244152 74480 -1 4976
4978 0 505950 244148 74520 -1 4977
4979 0 505916 244160 74560 -1 4978
4980 0 505904 244178 74600 -1 4979
4981 0 505926 244190 74640 -1 4980
4982 0 505918 244202 74680 -1 4981
4983 0 505932 244200 74760 -1 4982
4984 0 505922 244200 74800 -1 4983
4985 0 505932 244204 74840 -1 4984
4986 0 505868 244102 74840 -1 4985
4987 0 505862 244074 74800 -1 4986
4988 0 505874 244042 74760 -1 4987
4989 0 505856 243994 74720 -1 4988
4990 0 505840 243940 74680 -1 4989
4991 0 505862 243874 74640 -1 4990
4992 0 505748 244688 74320 -1 4602
4993 0 505728 244668 74360 -1 4992
4994 0 505682 244648 74400 -1 4993
4995 0 505664 244650 74440 -1 4994
4996 0 505678 244642 74480 -1 4995
4997 0 505674 244628 74520 -1 4996
4998 0 505728 244602 74560 -1 4997
4999 0 505824 244550 74560 -1 4998
5000 0 505864 244494 74600 -1 4999
5001 0 505886 244480 74640 -1 5000
5002 0 505732 244604 74600 -1 4998
5003 0 505521 248396.06 76160 -1 4044
5004 0 505597 248428.06 76240 -1 5003
5005 0 505629 248520.06 76320 -1 5004
5006 0 505646 248535 76360 -1 5005
5007 0 505664 248544.5 76400 -1 5006
5008 0 505654 248526.5 76440 -1 5007
5009 0 505619 248503.5 76480 -1 5008
5010 0 505623 248512.5 76520 -1 5009
5011 0 505644 248593.5 76600 -1 5010
5012 0 505667 248679.5 76640 -1 5011
5013 0 505663 248702.5 76680 -1 5012
5014 0 505668 248713.5 76720 -1 5013
5015 0 505672 248710.5 76760 -1 5014
5016 0 505687 248699.5 76800 -1 5015
5017 0 505710 248707.5 76840 -1 5016
5018 0 505713 248711.5 76880 -1 5017
5019 0 505722 248724.5 76960 -1 5018
5020 0 505711 248738.5 77000 -1 5019
5021 0 505743 248741.5 77040 -1 5020
5022 0 505768 248746.5 77080 -1 5021
5023 0 505819 248772.5 77160 -1 5022
5024 0 505846 248780.5 77200 -1 5023
5025 0 505880 248776.5 77280 -1 5024
5026 0 505886 248788.5 77320 -1 5025
5027 0 505901 248822.5 77400 -1 5026
5028 0 505917 248833.5 77440 -1 5027
5029 0 505976 248828.5 77480 -1 5028
5030 0 505988 248831.5 77520 -1 5029
5031 0 506002 248833.5 77560 -1 5030
5032 0 506010 248777.5 77600 -1 5031
5033 0 506014 248764.5 77640 -1 5032
5034 0 506015 248764.5 77720 -1 5033
5035 0 506022 248760.5 77760 -1 5034
5036 0 506024 248762.5 77800 -1 5035
5037 0 503589 249189 75480 -1 4007
5038 0 503825 249211 75480 -1 5037
5039 0 503825 249211 75400 -1 5038
5040 0 504137 249213 75360 -1 5039
5041 0 500037 250084.6 74360 -1 3856
5042 0 499993 250102.5 74400 -1 5041
5043 0 500012 250075.5 74440 -1 5042
5044 0 500022 250018.5 74440 -1 5043
5045 0 500013 250006.5 74480 -1 5044
5046 0 499980 249976.5 74520 -1 5045
5047 0 499940 249980.5 74560 -1 5046
5048 0 499892 250034.5 74640 -1 5047
5049 0 499888 250075.5 74680 -1 5048
5050 0 499884 250113.5 74760 -1 5049
5051 0 499867 250130.5 74800 -1 5050
5052 0 499867 250143.5 74840 -1 5051
5053 0 499849 250169.5 74880 -1 5052
5054 0 499838 250201.5 74920 -1 5053
5055 0 499807 250234.5 74960 -1 5054
5056 0 501304.75 257731.8 70280 -1 3756
5057 0 501417 257828.03 70400 -1 5056
5058 0 501481 257904.03 70600 -1 5057
5059 0 501553 257992.03 70840 -1 5058
5060 0 501563 257956 70920 -1 5059
5061 0 501565 257948.03 70960 -1 5060
5062 0 501601 257932.03 71200 -1 5061
5063 0 501533 257964.06 71360 -1 5062
5064 0 501413 257936.06 71560 -1 5063
5065 0 501357 257940.06 71640 -1 5064
5066 0 501269 257920.06 71800 -1 5065
5067 0 501246 257882 71880 -1 5066
5068 0 501221 257856.06 71920 -1 5067
5069 0 501229 257808.06 72120 -1 5068
5070 0 501205 257744.06 72320 -1 5069
5071 0 501149 257684.06 72480 -1 5070
5072 0 501053 257620.11 72680 -1 5071
5073 0 501097.03 257668.12 72840 -1 5072
5074 0 501107 257654.02 73000 -1 5073
5075 0 501051 257676.02 73160 -1 5074
5076 0 501001 257674.02 73320 -1 5075
5077 0 500979 257678.02 73480 -1 5076
5078 0 500959 257666.02 73640 -1 5077
5079 0 500979 257758.02 73800 -1 5078
5080 0 500895 257756.02 73960 -1 5079
5081 0 500915 257756.02 74120 -1 5080
5082 0 500945 257750.02 74240 -1 5081
5083 0 500937.5 257760 74280 -1 5082
5084 0 501253 257716.03 74280 -1 5083
5085 0 501281 257660 74240 -1 5084
5086 0 501311.5 257622.5 74200 -1 5085
5087 0 501358.5 257584.5 74160 -1 5086
5088 0 501396.5 257536.5 74120 -1 5087
5089 0 501587.5 257551.5 74120 -1 5088
5090 0 501584.5 257547.5 74160 -1 5089
5091 0 501622.5 257536.5 74200 -1 5090
5092 0 501657.5 257512.5 74240 -1 5091
5093 0 501666.5 257502.5 74280 -1 5092
5094 0 501680.5 257469.5 74360 -1 5093
5095 0 501681.5 257453.5 74400 -1 5094
5096 0 501783.5 257430.5 74400 -1 5095
5097 0 501889.5 257416.5 74440 -1 5096
5098 0 501981.5 257390.5 74480 -1 5097
5099 0 502034.5 257393.5 74520 -1 5098
5100 0 502038.5 257374.5 74560 -1 5099
5101 0 502014.5 257362.5 74600 -1 5100
5102 0 502005.5 257346.5 74640 -1 5101
5103 0 502009.5 257338.5 74680 -1 5102
5104 0 502045.5 257315.5 74720 -1 5103
5105 0 502060.5 257268.5 74800 -1 5104
5106 0 502037.5 257210.5 74840 -1 5105
5107 0 502016.5 257185.5 74880 -1 5106
5108 0 502001.5 257105.5 74920 -1 5107
5109 0 502053.5 257065.5 74960 -1 5108
5110 0 502080.5 257040.5 75000 -1 5109
5111 0 502088.5 257029.5 75040 -1 5110
5112 0 502067.5 257018.5 75080 -1 5111
5113 0 502012.5 257029.5 75080 -1 5112
5114 0 501996.5 257030.5 75120 -1 5113
5115 0 501964.5 257018.5 75160 -1 5114
5116 0 501927.5 256988.5 75200 -1 5115
5117 0 501875.5 256966.5 75240 -1 5116
5118 0 501868.5 256970.5 75280 -1 5117
5119 0 501829.5 256958.5 75320 -1 5118
5120 0 501817.5 256952.5 75360 -1 5119
5121 0 501814.5 256962.5 75400 -1 5120
5122 0 501814.5 256963.5 75440 -1 5121
5123 0 501815.5 256962.5 75480 -1 5122
5124 0 501852.5 256963.5 75560 -1 5123
5125 0 501878.5 256965.5 75600 -1 5124
5126 0 500915 257790.02 74400 -1 5083
5127 0 500811 257920.02 74520 -1 5126
5128 0 500669 257956.02 74680 -1 5127
5129 0 500611 257996.02 74840 -1 5128
5130 0 500565 257964.03 74960 -1 5129
5131 0 500477 257664.03 74960 -1 5130
5132 0 500435 257618.03 75000 -1 5131
5133 0 500416.34 257569.39 75080 -1 5132
5134 0 500444.34 257513.38 75120 -1 5133
5135 0 500528.34 257489.38 75200 -1 5134
5136 0 500514 257491.02 75280 -1 5135
5137 0 500456 257525.02 75360 -1 5136
5138 0 500391 257504 75440 -1 5137
5139 0 500357 257519 75480 -1 5138
5140 0 500353 257529 75520 -1 5139
5141 0 500357 257550 75560 -1 5140
5142 0 500549 258082.03 75000 -1 5130
5143 0 500493 258146.03 75120 -1 5142
5144 0 500403 258192.05 75240 -1 5143
5145 0 500287 258202.05 75400 -1 5144
5146 0 500247 258234.05 75600 -1 5145
5147 0 500254.03 258270.25 75760 -1 5146
5148 0 500235 258312.05 75800 -1 5147
5149 0 500225 258296.05 75880 -1 5148
5150 0 500371 258270.05 75920 -1 5149
5151 0 500477 258254.05 76080 -1 5150
5152 0 500557 258258.05 76280 -1 5151
5153 0 500711 258240.05 76440 -1 5152
5154 0 500775 258232.05 76600 -1 5153
5155 0 500869 258160.05 76720 -1 5154
5156 0 500889 258128.05 76840 -1 5155
5157 0 500887 258226.05 76960 -1 5156
5158 0 500859 258280.05 77040 -1 5157
5159 0 500835 258300.05 77160 -1 5158
5160 0 500827 258368.05 77320 -1 5159
5161 0 500851 258440.05 77480 -1 5160
5162 0 500755 258572.05 77600 -1 5161
5163 0 500219 258740.05 77640 -1 5162
5164 0 500047 258980.08 77680 -1 5163
5165 0 499863 259164.08 77640 -1 5164
5166 0 499767 259380.08 77600 -1 5165
5167 0 499671 259512.08 77480 -1 5166
5168 0 499559 259712.03 77360 -1 5167
5169 0 499363 259916.03 77160 -1 5168
5170 0 499305 259940.02 77120 -1 5169
5171 0 499171 259970.02 77000 -1 5170
5172 0 499107 260104.02 76880 -1 5171
5173 0 499031 260220.02 76760 -1 5172
5174 0 498799 260410.03 76720 -1 5173
5175 0 498487 260738.02 76640 -1 5174
5176 0 498339 260888.03 76520 -1 5175
5177 0 498314 260933 76480 -1 5176
5178 0 498239 261068.06 76360 -1 5177
5179 0 497971 261516.06 76280 -1 5178
5180 0 497827 261692.03 76200 -1 5179
5181 0 497523.03 261844.06 76120 -1 5180
5182 0 497479 261864.03 76040 -1 5181
5183 0 497499 261854 76000 -1 5182
5184 0 497519 261844.03 75960 -1 5183
5185 0 497465 261847 75920 -1 5184
5186 0 497307 261821 75880 -1 5185
5187 0 497205 261797 75840 -1 5186
5188 0 496947 261868.06 76080 -1 5181
5189 0 496679 261980.06 76040 -1 5188
5190 0 496531 262196.03 76000 -1 5189
5191 0 496355 262356.03 75920 -1 5190
5192 0 496275 262508.03 75800 -1 5191
5193 0 496247 262560.06 75720 -1 5192
5194 0 496291 262752.06 75640 -1 5193
5195 0 496243 262844.06 75520 -1 5194
5196 0 496087 263040.03 75320 -1 5195
5197 0 495807 263388.03 75160 -1 5196
5198 0 495747 263556.06 75080 -1 5197
5199 0 495723 263552.1 75000 -1 5198
5200 0 495391 263344.1 75000 -1 5199
5201 0 495199 263316.1 74920 -1 5200
5202 0 495055 263368.03 74840 -1 5201
5203 0 494947 263432.03 74720 -1 5202
5204 0 494823 263460.03 74600 -1 5203
5205 0 494661 263438.03 74480 -1 5204
5206 0 494647 263460.03 74400 -1 5205
5207 0 494561 263502.03 74400 -1 5206
5208 0 494517 263512.03 74320 -1 5207
5209 0 494495 263520.03 74200 -1 5208
5210 0 494439 263576.03 74120 -1 5209
5211 0 494491 263544.03 74080 -1 5210
5212 0 494449 263556.03 73960 -1 5211
5213 0 494473 263550.03 73880 -1 5212
5214 0 494559 263538.03 73760 -1 5213
5215 0 494567 263500.03 73640 -1 5214
5216 0 494550.34 263515.34 73600 -1 5215
5217 0 494517 263546.03 73520 -1 5216
5218 0 494522 263557 73480 -1 5217
5219 0 494461 263527 73600 -1 5216
5220 0 494329 263619 73600 -1 5219
5221 0 494294 263642 73560 -1 5220
5222 0 494294 263642 73520 -1 5221
5223 0 494294 263624 73480 -1 5222
5224 0 494280 263614 73440 -1 5223
5225 0 494284 263606 73400 -1 5224
5226 0 494275 263592 73360 -1 5225
5227 0 494266 263586 73320 -1 5226
5228 0 494266 263586 73280 -1 5227
5229 0 494277 263567 73200 -1 5228
5230 0 494271 263543 73160 -1 5229
5231 0 494103 263419 73160 -1 5230
5232 0 493905 263289 73160 -1 5231
5233 0 493897 263245 73120 -1 5232
5234 0 493869 263201 73080 -1 5233
5235 0 493853 263147 73040 -1 5234
5236 0 493843 263121 73000 -1 5235
5237 0 493839 263095 72960 -1 5236
5238 0 493817 262979 72880 -1 5237
5239 0 493816 262961 72840 -1 5238
5240 0 493750 262933 72840 -1 5239
5241 0 493719 262902 72800 -1 5240
5242 0 493622 262815 72760 -1 5241
5243 0 493649 262760 72720 -1 5242
5244 0 493678 262708 72680 -1 5243
5245 0 493764 262652 72680 -1 5244
5246 0 493784 262630 72640 -1 5245
5247 0 493884 262494 72640 -1 5246
5248 0 493918 262440 72680 -1 5247
5249 0 493995 262367 72680 -1 5248
5250 0 493988 262324 72680 -1 5249
5251 0 493925 262312 72640 -1 5250
5252 0 493855 262327 72600 -1 5251
5253 0 493838 262370 72560 -1 5252
5254 0 494303 263638.03 74080 -1 5210
5255 0 494167 263724.03 74000 -1 5254
5256 0 494169 263749 73960 -1 5255
5257 0 494169 263757 73920 -1 5256
5258 0 494195 263857 73840 -1 5257
5259 0 494171 263985 73760 -1 5258
5260 0 494189 264010.5 73640 -1 5259
5261 0 494195 264019 73600 -1 5260
5262 0 494099 264043 73560 -1 5261
5263 0 494099 264143 73520 -1 5262
5264 0 494223 264285 73480 -1 5263
5265 0 494249 264341 73520 -1 5264
5266 0 494330 264458 73520 -1 5265
5267 0 494360 264550 73520 -1 5266
5268 0 494753 263426.03 74360 -1 5206
5269 0 494749 263400.03 74320 -1 5268
5270 0 495775 263508.1 74920 -1 5199
5271 0 495829 263514.03 74840 -1 5270
5272 0 495827 264096.03 75120 -1 5198
5273 0 495811 264384.03 75040 -1 5272
5274 0 495711.03 264556.1 74960 -1 5273
5275 0 495547.03 264668.1 74920 -1 5274
5276 0 495251 264712.06 75000 -1 5275
5277 0 495103 264744.06 75120 -1 5276
5278 0 494831 264860.06 75160 -1 5277
5279 0 494695 265048.06 75200 -1 5278
5280 0 494223 265320.06 75240 -1 5279
5281 0 493759 265420.06 75240 -1 5280
5282 0 493553 265406.03 75160 -1 5281
5283 0 493315 265374.03 75160 -1 5282
5284 0 493251 265358.03 75120 -1 5283
5285 0 493129 265446.03 75080 -1 5284
5286 0 492923 265418.03 75040 -1 5285
5287 0 492723 265416.03 74920 -1 5286
5288 0 492583 265496.03 74840 -1 5287
5289 0 492557 265588.03 74720 -1 5288
5290 0 492503 265598.03 74640 -1 5289
5291 0 492511 265632.03 74480 -1 5290
5292 0 492481 265728.06 74360 -1 5291
5293 0 492455 265748.06 74200 -1 5292
5294 0 492497 265752.06 74120 -1 5293
5295 0 492687 265712.06 74120 -1 5294
5296 0 492719 265719 74080 -1 5295
5297 0 492803 265709 74040 -1 5296
5298 0 492843 265689 74000 -1 5297
5299 0 492901 265695 73960 -1 5298
5300 0 492423 265746.06 74080 -1 5294
5301 0 492227 265768.06 74000 -1 5300
5302 0 491973 265766.06 73920 -1 5301
5303 0 491697 265716.1 73880 -1 5302
5304 0 491527 265754.1 73800 -1 5303
5305 0 491453 265768.1 73720 -1 5304
5306 0 491407 265790.1 73640 -1 5305
5307 0 491301 265834.03 73600 -1 5306
5308 0 491178 265853.5 73560 -1 5307
5309 0 491124 265818.5 73520 -1 5308
5310 0 491094 265821.5 73480 -1 5309
5311 0 491039 265799.5 73400 -1 5310
5312 0 490947 265777.5 73320 -1 5311
5313 0 490883 265796.5 73280 -1 5312
5314 0 490802 265843.5 73280 -1 5313
5315 0 490697 265898.5 73280 -1 5314
5316 0 490646 265887.5 73240 -1 5315
5317 0 490511 265899.5 73200 -1 5316
5318 0 490444 265952.5 73200 -1 5317
5319 0 490387 266026.5 73200 -1 5318
5320 0 490408 266033.5 73160 -1 5319
5321 0 490437 266037.5 73120 -1 5320
5322 0 493736 265447 75280 -1 5281
5323 0 493666 265458 75320 -1 5322
5324 0 493726 265492 75360 -1 5323
5325 0 493720 265511 75400 -1 5324
5326 0 493714 265530 75440 -1 5325
5327 0 494319 265564.06 75240 -1 5280
5328 0 494419 265704.03 75320 -1 5327
5329 0 494543 265862.03 75440 -1 5328
5330 0 494621 265988.03 75560 -1 5329
5331 0 494687 266072.03 75720 -1 5330
5332 0 494781 266172.03 75960 -1 5331
5333 0 494807 266194.03 76040 -1 5332
5334 0 494871 266278.03 76000 -1 5333
5335 0 494947 266366.03 75920 -1 5334
5336 0 495073 266566.03 75880 -1 5335
5337 0 495145 266646 75840 -1 5336
5338 0 495289 266806.06 75760 -1 5337
5339 0 495433 266988.03 75640 -1 5338
5340 0 495617 267100.03 75560 -1 5339
5341 0 495797 267104.03 75600 -1 5340
5342 0 495965 267132.03 75640 -1 5341
5343 0 496165 267204.03 75720 -1 5342
5344 0 496245 267076.03 75680 -1 5343
5345 0 496221 267252.03 75840 -1 5343
5346 0 496353 267328.03 76000 -1 5345
5347 0 496309 267350.03 76080 -1 5346
5348 0 496201 267268.03 76200 -1 5347
5349 0 496137 267224.03 76280 -1 5348
5350 0 496121 267176.03 76400 -1 5349
5351 0 496174 267129 76400 -1 5350
5352 0 496182 267109 76440 -1 5351
5353 0 496173 267055 76480 -1 5352
5354 0 496182 267024 76520 -1 5353
5355 0 496278 266938 76520 -1 5354
5356 0 496488 266762 76520 -1 5355
5357 0 496710 266558 76520 -1 5356
5358 0 496770 266466 76560 -1 5357
5359 0 496784 266440 76600 -1 5358
5360 0 496796 266394 76640 -1 5359
5361 0 496826 266360 76760 -1 5360
5362 0 496934 266296 76840 -1 5361
5363 0 496976 266252 76880 -1 5362
5364 0 497008 266238 76960 -1 5363
5365 0 497100 266190 77000 -1 5364
5366 0 497130 266176 77040 -1 5365
5367 0 497222 266118 77120 -1 5366
5368 0 497416 266058 77120 -1 5367
5369 0 497442 266034 77240 -1 5368
5370 0 497366 265980 77360 -1 5369
5371 0 497462 265682 77360 -1 5370
5372 0 497462 265662 77400 -1 5371
5373 0 497474 265566 77480 -1 5372
5374 0 497474 265536 77520 -1 5373
5375 0 497570 265520 77600 -1 5374
5376 0 497800 265436 77640 -1 5375
5377 0 497834 265412 77600 -1 5376
5378 0 497826 265422 77560 -1 5377
5379 0 497830 265412 77520 -1 5378
5380 0 497807 265304 77480 -1 5379
5381 0 497793 265243 77440 -1 5380
5382 0 497667 265119 77440 -1 5381
5383 0 497665 265119 77480 -1 5382
5384 0 497656 265086 77520 -1 5383
5385 0 497604 264850 77560 -1 5384
5386 0 497489 264760 77640 -1 5385
5387 0 497483 264652 77760 -1 5386
5388 0 497353 264736 77920 -1 5387
5389 0 497209 264806 77960 -1 5388
5390 0 497159 264890 78000 -1 5389
5391 0 497097 264924 77960 -1 5390
5392 0 497063 264882 77880 -1 5391
5393 0 497119 264844 77760 -1 5392
5394 0 497785 265179 77400 -1 5381
5395 0 497791 265173 77280 -1 5394
5396 0 497803 265161 77160 -1 5395
5397 0 497829 265139 77080 -1 5396
5398 0 497839 265125 77000 -1 5397
5399 0 497856 265474 77560 -1 5378
5400 0 498040 265504 77560 -1 5399
5401 0 498088 265498 77520 -1 5400
5402 0 498238 265458 77480 -1 5401
5403 0 498278 265406 77480 -1 5402
5404 0 498502 265384 77480 -1 5403
5405 0 498604 265352 77520 -1 5404
5406 0 498666 265316 77560 -1 5405
5407 0 498736 265292 77560 -1 5406
5408 0 498846 265108 77560 -1 5407
5409 0 498854 265098 77600 -1 5408
5410 0 498944 265022 77640 -1 5409
5411 0 499056 264952 77640 -1 5410
5412 0 499088 264940 77680 -1 5411
5413 0 499226 264894 77680 -1 5412
5414 0 499272 264872 77720 -1 5413
5415 0 499318 264848 77760 -1 5414
5416 0 499376 264854 77800 -1 5415
5417 0 499470 264878 77840 -1 5416
5418 0 499562 264846 77880 -1 5417
5419 0 499626 264848 77920 -1 5418
5420 0 499724 264850 78000 -1 5419
5421 0 499766 264816 78040 -1 5420
5422 0 499806 264778 78080 -1 5421
5423 0 499812 264696 78120 -1 5422
5424 0 499820 264632 78160 -1 5423
5425 0 499828 264558 78200 -1 5424
5426 0 495538 267177 75520 -1 5340
5427 0 495492 267236 75480 -1 5426
5428 0 495386 267328 75480 -1 5427
5429 0 495346 267482 75440 -1 5428
5430 0 495356 267600 75440 -1 5429
5431 0 495298 267672 75440 -1 5430
5432 0 495286 267732 75400 -1 5431
5433 0 495264 267758 75360 -1 5432
5434 0 495220 267804 75280 -1 5433
5435 0 495144 267828 75240 -1 5434
5436 0 495078 267852 75200 -1 5435
5437 0 494946 267932 75120 -1 5436
5438 0 494858 267984 75080 -1 5437
5439 0 494750 268062 75080 -1 5438
5440 0 494734 268078 75040 -1 5439
5441 0 494735 268092 74960 -1 5440
5442 0 494728 268127 74920 -1 5441
5443 0 494688 268147 74880 -1 5442
5444 0 494632 268167 74840 -1 5443
5445 0 494617 268172 74800 -1 5444
5446 0 494430 268265 74880 -1 5443
5447 0 494322 268267 74880 -1 5446
5448 0 494298 268283 74920 -1 5447
5449 0 494238 268291 74920 -1 5448
5450 0 494118 268333 74920 -1 5449
5451 0 494074 268397 74960 -1 5450
5452 0 493938 268467 75000 -1 5451
5453 0 493844 268551 75040 -1 5452
5454 0 493658 268607 75040 -1 5453
5455 0 493606 268615 75080 -1 5454
5456 0 493564 268631 75120 -1 5455
5457 0 493516 268655 75160 -1 5456
5458 0 493504 268691 75200 -1 5457
5459 0 493474 268729 75240 -1 5458
5460 0 493368 268773 75280 -1 5459
5461 0 493248 268869 75280 -1 5460
5462 0 493230 268907 75320 -1 5461
5463 0 493184 268971 75360 -1 5462
5464 0 493078 269113 75400 -1 5463
5465 0 493054 269151 75440 -1 5464
5466 0 493008 269261 75480 -1 5465
5467 0 492988 269311 75520 -1 5466
5468 0 492956 269363 75560 -1 5467
5469 0 492940 269419 75640 -1 5468
5470 0 492920 269456 75680 -1 5469
5471 0 492860 269502 75720 -1 5470
5472 0 492666 269568 75720 -1 5471
5473 0 492664 269572 75800 -1 5472
5474 0 492674 269582 75880 -1 5473
5475 0 492652 269604 75960 -1 5474
5476 0 492624 269612 76000 -1 5475
5477 0 492624 269612 76040 -1 5476
5478 0 492614 269575 76080 -1 5477
5479 0 492585 269589 76120 -1 5478
5480 0 492563 269585 76160 -1 5479
5481 0 492541 269582 76200 -1 5480
5482 0 492544 269553 76240 -1 5481
5483 0 492540 269558 76280 -1 5482
5484 0 492501 269550 76360 -1 5483
5485 0 492461 269534 76400 -1 5484
5486 0 492422 269527 76440 -1 5485
5487 0 492408 269514 76480 -1 5486
5488 0 492397 269508 76560 -1 5487
5489 0 492358 269510 76640 -1 5488
5490 0 492378 269510 76680 -1 5489
5491 0 492401 269509 76720 -1 5490
5492 0 492431 269485 76760 -1 5491
5493 0 492476 269468 76800 -1 5492
5494 0 492508 269450 76840 -1 5493
5495 0 492512 269445 76880 -1 5494
5496 0 492523 269453 76960 -1 5495
5497 0 492567 269421 77040 -1 5496
5498 0 492608 269409 77080 -1 5497
5499 0 492654 269416 77120 -1 5498
5500 0 492679 269409 77160 -1 5499
5501 0 492656 269578 75680 -1 5472
5502 0 492491 269643 75680 -1 5501
5503 0 492473 269647 75640 -1 5502
5504 0 492457 269647 75600 -1 5503
5505 0 492415 269634 75520 -1 5504
5506 0 492387 269633 75480 -1 5505
5507 0 492375 269649 75440 -1 5506
5508 0 492319 269654 75360 -1 5507
5509 0 492225 269669 75280 -1 5508
5510 0 492160 269670 75200 -1 5509
5511 0 492127 269682 75160 -1 5510
5512 0 492068 269705 75120 -1 5511
5513 0 492036 269721 75080 -1 5512
5514 0 492015 269732 75040 -1 5513
5515 0 491982 269728 75000 -1 5514
5516 0 491950 269744 74960 -1 5515
5517 0 491994 269745 74920 -1 5516
5518 0 492065 269781 74880 -1 5517
5519 0 492082 269874 74840 -1 5518
5520 0 492056 269929 74800 -1 5519
5521 0 492018 270035 74800 -1 5520
5522 0 491824 270283 74800 -1 5521
5523 0 491768 270409 74800 -1 5522
5524 0 491756 270539 74840 -1 5523
5525 0 491780 270703 74840 -1 5524
5526 0 491536 270781 74840 -1 5525
5527 0 491518 270793 74800 -1 5526
5528 0 491412 270821 74800 -1 5527
5529 0 491368 270881 74760 -1 5528
5530 0 491246 270923 74720 -1 5529
5531 0 491132 270911 74640 -1 5530
5532 0 491096 270913 74600 -1 5531
5533 0 491096 270913 74520 -1 5532
5534 0 491116 270953 74480 -1 5533
5535 0 491214 271087 74440 -1 5534
5536 0 491222 271145 74440 -1 5535
5537 0 491234 271311 74400 -1 5536
5538 0 491268 271449 74400 -1 5537
5539 0 491252 271505 74360 -1 5538
5540 0 491784 270707 74800 -1 5525
5541 0 491900 270691 74800 -1 5540
5542 0 491972 270739 74760 -1 5541
5543 0 492088 270791 74720 -1 5542
5544 0 492080 270813 74680 -1 5543
5545 0 492120 270829 74640 -1 5544
5546 0 492156 270883 74600 -1 5545
5547 0 495551.03 264620.12 74840 -1 5275
5548 0 495539.03 264636.12 74680 -1 5547
5549 0 495512.6 264640.8 74560 -1 5548
5550 0 495495.03 264644.12 74480 -1 5549
5551 0 495323.03 264776.12 74440 -1 5550
5552 0 495327.03 264880.12 74400 -1 5551
5553 0 495367.03 264884.12 74320 -1 5552
5554 0 495415.03 264900.12 74200 -1 5553
5555 0 495423.03 264920.12 74120 -1 5554
5556 0 495423.03 264948.12 74000 -1 5555
5557 0 495413 264981 73960 -1 5556
5558 0 495449 264989 73880 -1 5557
5559 0 495479 264997 73840 -1 5558
5560 0 495483 264986 73800 -1 5559
5561 0 495491 265009 73760 -1 5560
5562 0 497943 261656.06 76160 -1 5180
5563 0 497959 261672.06 76080 -1 5562
5564 0 497999 261648.03 75960 -1 5563
5565 0 498575 261024.06 76440 -1 5177
5566 0 498699 261136.06 76400 -1 5565
5567 0 498723 261132.06 76320 -1 5566
5568 0 498736.34 261138.67 76280 -1 5567
5569 0 498763 261152.06 76200 -1 5568
5570 0 498768 261127.5 76160 -1 5569
5571 0 498773 261118.5 76120 -1 5570
5572 0 498783 261100.5 76080 -1 5571
5573 0 498786 261069.5 76040 -1 5572
5574 0 498788 261048.5 76000 -1 5573
5575 0 498746 261032.5 75960 -1 5574
5576 0 498675 261018.5 75920 -1 5575
5577 0 498629 261028.5 75880 -1 5576
5578 0 498541 261021.5 75840 -1 5577
5579 0 498523 261028.5 75800 -1 5578
5580 0 498510 261034.5 75760 -1 5579
5581 0 498518 261033.5 75720 -1 5580
5582 0 498520 261033.5 75680 -1 5581
5583 0 498509 261050.5 75640 -1 5582
5584 0 498466 261038.5 75560 -1 5583
5585 0 498451 261023.5 75520 -1 5584
5586 0 498441 261020.5 75480 -1 5585
5587 0 498420 261035.5 75440 -1 5586
5588 0 498411 261043.5 75400 -1 5587
5589 0 498398 261056.5 75320 -1 5588
5590 0 498425 261124.5 75240 -1 5589
5591 0 498437 261121.5 75200 -1 5590
5592 0 498452 261122.5 75160 -1 5591
5593 0 498439 261116.5 75120 -1 5592
5594 0 498434 261107.5 75040 -1 5593
5595 0 498424 261099.5 74960 -1 5594
5596 0 498431 261092.5 74880 -1 5595
5597 0 498429 261088.5 74840 -1 5596
5598 0 498470 261055.5 74760 -1 5597
5599 0 498540 261070.5 74680 -1 5598
5600 0 498612 261089.5 74560 -1 5599
5601 0 498686 261089.5 74440 -1 5600
5602 0 498722 261104.5 74320 -1 5601
5603 0 498734 261103.5 74280 -1 5602
5604 0 498757 261106.5 74200 -1 5603
5605 0 498821 261115.5 74120 -1 5604
5606 0 498834 261135.5 74080 -1 5605
5607 0 498837 261163.5 74040 -1 5606
5608 0 498839 261185.5 74000 -1 5607
5609 0 499013 261324 76280 -1 5568
5610 0 498991 261336 76400 -1 5609
5611 0 499007 261349 76440 -1 5610
5612 0 499027 261403 76280 -1 5609
5613 0 499007 261485 76320 -1 5612
5614 0 498988 261502 76360 -1 5613
5615 0 498940 261526 76400 -1 5614
5616 0 498903 261562 76440 -1 5615
5617 0 498884 261615 76480 -1 5616
5618 0 498873 261681 76520 -1 5617
5619 0 498860 261725 76560 -1 5618
5620 0 498867 261753 76600 -1 5619
5621 0 498868 261768 76640 -1 5620
5622 0 498863 261800 76680 -1 5621
5623 0 498330 260824 76720 -1 5174
5624 0 498320 260826 76760 -1 5623
5625 0 498321 260825 76800 -1 5624
5626 0 498315 260824 76840 -1 5625
5627 0 498294 260832 76880 -1 5626
5628 0 498288 260847 76920 -1 5627
5629 0 498291 260859 77000 -1 5628
5630 0 498317 260845 77120 -1 5629
5631 0 498322 260831 77160 -1 5630
5632 0 498359 260738 77200 -1 5631
5633 0 498478 260608 77200 -1 5632
5634 0 498492 260597 77240 -1 5633
5635 0 498622 260535 77320 -1 5634
5636 0 498656 260523 77360 -1 5635
5637 0 498662 260506 77400 -1 5636
5638 0 498673 260467 77560 -1 5637
5639 0 498669 260427 77600 -1 5638
5640 0 498663 260352 77720 -1 5639
5641 0 498721 260330 77800 -1 5640
5642 0 498781 260317 77880 -1 5641
5643 0 498809 260313 77920 -1 5642
5644 0 500819 258504.03 77680 -1 5162
5645 0 500839 258464.03 77840 -1 5644
5646 0 500963 258380.06 78040 -1 5645
5647 0 501027 258240.06 78120 -1 5646
5648 0 501035 258264.03 78160 -1 5647
5649 0 501107 258216.03 78240 -1 5648
5650 0 501119 258124.06 78360 -1 5649
5651 0 501115 258052.03 78440 -1 5650
5652 0 501149 258046.02 78560 -1 5651
5653 0 501071 257950.02 78720 -1 5652
5654 0 501125 257876.03 78840 -1 5653
5655 0 501247 257820.03 78960 -1 5654
5656 0 501353 257874.03 79000 -1 5655
5657 0 501527 258018.03 78960 -1 5656
5658 0 501525 258054.03 78840 -1 5657
5659 0 501523 258066 78800 -1 5658
5660 0 501345 257752.03 79040 -1 5655
5661 0 501403 257760.03 79160 -1 5660
5662 0 501405 257682.03 79320 -1 5661
5663 0 501417 257698.03 79440 -1 5662
5664 0 501405 257708.03 79480 -1 5663
5665 0 501407 257716.02 79600 -1 5664
5666 0 501433 257706.02 79760 -1 5665
5667 0 501375 257662.02 79840 -1 5666
5668 0 501283 257606.02 80000 -1 5667
5669 0 501235 257554.02 80120 -1 5668
5670 0 501345 257514.02 80120 -1 5669
5671 0 501409 257514.02 80200 -1 5670
5672 0 501419 257502.02 80280 -1 5671
5673 0 501507 257460.02 80400 -1 5672
5674 0 501577 257306.02 80560 -1 5673
5675 0 501695 257214.02 80720 -1 5674
5676 0 501909 257116.03 80880 -1 5675
5677 0 502047 257044.02 81040 -1 5676
5678 0 502127 256942.02 81160 -1 5677
5679 0 502173 256842.02 81280 -1 5678
5680 0 502299 256744.03 81440 -1 5679
5681 0 502557 256462.05 81680 -1 5680
5682 0 502711 256040.02 81640 -1 5681
5683 0 502999 255758.03 81680 -1 5682
5684 0 503191 255594.05 81760 -1 5683
5685 0 503315 255346.02 81880 -1 5684
5686 0 503335 255084.03 81840 -1 5685
5687 0 503275 255062 81880 -1 5686
5688 0 503321 254794.02 81880 -1 5687
5689 0 503223 254630.02 81880 -1 5688
5690 0 503187 254584.02 81840 -1 5689
5691 0 503349 255428.02 81960 -1 5685
5692 0 503491 255454.02 82080 -1 5691
5693 0 503625 255384.02 82240 -1 5692
5694 0 503827 255274.02 82440 -1 5693
5695 0 503893 255122.03 82600 -1 5694
5696 0 503931 254916.05 82920 -1 5695
5697 0 504151 254446.06 83080 -1 5696
5698 0 504211 253962.03 83120 -1 5697
5699 0 504435 253630.03 83160 -1 5698
5700 0 504831 253270.06 83200 -1 5699
5701 0 504871 252574.06 83240 -1 5700
5702 0 505139 252266.03 83280 -1 5701
5703 0 505283 251878.03 83360 -1 5702
5704 0 505591 251506.03 83400 -1 5703
5705 0 505831 251266.03 83480 -1 5704
5706 0 505899 251106.03 83560 -1 5705
5707 0 505979 250702.03 83680 -1 5706
5708 0 506299 250198.06 83640 -1 5707
5709 0 506311 250014.11 83560 -1 5708
5710 0 506271 249758.11 83480 -1 5709
5711 0 506467 249434.03 83520 -1 5710
5712 0 506771 249206.03 83600 -1 5711
5713 0 506975 248942.06 83640 -1 5712
5714 0 506903 248530.06 83720 -1 5713
5715 0 507107 248166.11 83720 -1 5714
5716 0 507251 247930.11 83720 -1 5715
5717 0 507191 247854.14 83800 -1 5716
5718 0 507111 247798.14 83920 -1 5717
5719 0 506955 247636 84040 -1 5718
5720 0 506903 247582 84080 -1 5719
5721 0 506927 247478 84120 -1 5720
5722 0 506955 247290 84200 -1 5721
5723 0 506975 247237 84240 -1 5722
5724 0 506997 247189 84280 -1 5723
5725 0 507039 247081 84360 -1 5724
5726 0 507059 247021 84440 -1 5725
5727 0 507101 246999 84480 -1 5726
5728 0 507307 247846.17 83680 -1 5716
5729 0 507447 247666.2 83520 -1 5728
5730 0 507495 247558.2 83480 -1 5729
5731 0 507583 247394.2 83400 -1 5730
5732 0 507667 247206.2 83440 -1 5731
5733 0 507627 247050.03 83480 -1 5732
5734 0 507611 247062.03 83560 -1 5733
5735 0 507559 246942.03 83440 -1 5733
5736 0 507503 246946.03 83400 -1 5735
5737 0 507635 246898.03 83360 -1 5736
5738 0 507755 246806.03 83240 -1 5737
5739 0 507919 246734.03 83120 -1 5738
5740 0 508135 246746.03 83040 -1 5739
5741 0 508095 246806.03 82920 -1 5740
5742 0 508031 246834.03 82840 -1 5741
5743 0 508307 246494.03 83040 -1 5740
5744 0 508387 246354.03 83120 -1 5743
5745 0 508383 246240 83160 -1 5744
5746 0 508379 246126.03 83200 -1 5745
5747 0 508363 245874.03 83240 -1 5746
5748 0 508307 245786.03 83320 -1 5747
5749 0 508243.03 245702.05 83400 -1 5748
5750 0 508205.5 245544.5 83400 -1 5749
5751 0 508179.5 245430.5 83440 -1 5750
5752 0 508207.5 245264.5 83440 -1 5751
5753 0 508249.5 245128.5 83440 -1 5752
5754 0 508265.5 244904.5 83440 -1 5753
5755 0 508303.5 244962.5 83400 -1 5754
5756 0 508361.5 244950.5 83360 -1 5755
5757 0 508477.5 244860.5 83320 -1 5756
5758 0 508571.5 244814.5 83280 -1 5757
5759 0 508587.5 244762.5 83240 -1 5758
5760 0 508603.5 244634.5 83200 -1 5759
5761 0 508257.5 244878.5 83480 -1 5754
5762 0 508219.5 244836.5 83520 -1 5761
5763 0 508211.5 244820.5 83560 -1 5762
5764 0 507167 246982.03 83400 -1 5736
5765 0 507079 247058.03 83400 -1 5764
5766 0 506963 247070.03 83360 -1 5765
5767 0 506815 247073 83320 -1 5766
5768 0 506651 247105 83280 -1 5767
5769 0 506535 247091 83200 -1 5768
5770 0 506585 247117 83120 -1 5769
5771 0 506279 249778.03 83400 -1 5710
5772 0 506287 249710.03 83280 -1 5771
5773 0 506284 249747 83240 -1 5772
5774 0 506285 249729 83200 -1 5773
5775 0 502017 257084.02 80840 -1 5676
5776 0 501135 257484.02 80160 -1 5669
5777 0 501077 257390.02 80240 -1 5776
5778 0 500803 257408 80280 -1 5777
5779 0 500849 257418.02 80240 -1 5778
5780 0 500809 257416.02 80360 -1 5778
5781 0 499975 258314.05 75880 -1 5149
5782 0 499867 258374.05 75920 -1 5781
5783 0 499837 258406.05 76000 -1 5782
5784 0 499799 258412.02 76080 -1 5783
5785 0 501780.88 257855.58 70280 -1 5056
5786 0 501918.5 257845.75 70240 -1 5785
5787 0 501993.3 257868.81 70080 -1 5786
5788 0 501954.1 257864.25 69920 -1 5787
5789 0 501964.1 257900.97 69760 -1 5788
5790 0 502028.47 258041.1 69600 -1 5789
5791 0 502043.8 258245.77 69400 -1 5790
5792 0 502133.28 258614.23 69320 -1 5791
5793 0 502019.7 258833.48 69360 -1 5792
5794 0 502136 259068.6 69440 -1 5793
5795 0 502308.88 259232.56 69600 -1 5794
5796 0 502524.28 259391.73 69680 -1 5795
5797 0 502540.06 259421.5 69800 -1 5796
5798 0 502844.66 259484.17 69880 -1 5797
5799 0 503177.6 259620.48 70000 -1 5798
5800 0 503296.9 259813.22 70120 -1 5799
5801 0 503338.62 259897.62 70160 -1 5800
5802 0 503297.44 259724.02 70360 -1 5801
5803 0 503370.6 259708.7 70440 -1 5802
5804 0 503393.2 260213.19 70120 -1 5801
5805 0 503350 260348.42 70000 -1 5804
5806 0 503310.22 260513.38 69840 -1 5805
5807 0 503330.5 260595 69800 -1 5806
5808 0 503350.6 260677.25 69760 -1 5807
5809 0 503326.34 260783.33 69720 -1 5808
5810 0 503276.78 260995.69 69640 -1 5809
5811 0 503260.75 261443.27 69520 -1 5810
5812 0 503208.78 261961.86 69400 -1 5811
5813 0 503113 262141 69320 -1 5812
5814 0 503017 262320.28 69240 -1 5813
5815 0 502956.16 262535.53 69080 -1 5814
5816 0 502930.62 262783.94 68920 -1 5815
5817 0 502966.88 263085.28 68720 -1 5816
5818 0 502938.72 263365.6 68520 -1 5817
5819 0 503200.9 263722.94 68480 -1 5818
5820 0 503162.56 264137.8 68440 -1 5819
5821 0 502976.5 264501.66 68400 -1 5820
5822 0 502933.78 264688.28 68320 -1 5821
5823 0 502782.03 264875.2 68240 -1 5822
5824 0 502730 264931.03 68160 -1 5823
5825 0 502538 265199.03 68040 -1 5824
5826 0 502466 265391.06 67920 -1 5825
5827 0 502378 265675.06 67840 -1 5826
5828 0 502282 265851.1 67760 -1 5827
5829 0 502274 266051.1 67640 -1 5828
5830 0 502422 266011.1 67560 -1 5829
5831 0 502442 266183.1 67440 -1 5830
5832 0 502598 266287.1 67280 -1 5831
5833 0 502618 266503.12 67120 -1 5832
5834 0 502554 266895.12 66960 -1 5833
5835 0 502582 267271.16 66840 -1 5834
5836 0 502706 267531.16 66760 -1 5835
5837 0 502846 267963.16 66600 -1 5836
5838 0 502838 268343.16 66520 -1 5837
5839 0 502818 268731.03 66560 -1 5838
5840 0 502770 268931.03 66680 -1 5839
5841 0 502782 269007.03 66800 -1 5840
5842 0 502934 268991.03 66920 -1 5841
5843 0 502786 269103 67040 -1 5842
5844 0 502702 269443 67080 -1 5843
5845 0 502804.4 269262.2 67160 -1 5844
5846 0 502406 269891 67120 -1 5845
5847 0 502218 269939 67080 -1 5846
5848 0 502102 270015 67040 -1 5847
5849 0 501944 270236 66960 -1 5848
5850 0 501802 270364 67000 -1 5849
5851 0 501782 270370 67040 -1 5850
5852 0 501756 270352 67080 -1 5851
5853 0 501504 270371 67120 -1 5852
5854 0 501304 270401 67080 -1 5853
5855 0 500982 270551 67040 -1 5854
5856 0 500916 270611 67000 -1 5855
5857 0 500770 270675 66960 -1 5856
5858 0 500690 270730 66920 -1 5857
5859 0 500632 270804 66880 -1 5858
5860 0 500610 270868 66840 -1 5859
5861 0 501900 270358 66920 -1 5849
5862 0 502004 270662 66880 -1 5861
5863 0 501980 270762 66840 -1 5862
5864 0 501874 270992 66760 -1 5863
5865 0 501614 271344 66720 -1 5864
5866 0 501256 271554 66680 -1 5865
5867 0 501146 271678 66640 -1 5866
5868 0 501068 271732 66600 -1 5867
5869 0 501106 271744 66560 -1 5868
5870 0 501090 271738 66520 -1 5869
5871 0 501022 271802 66480 -1 5870
5872 0 500922 271874 66440 -1 5871
5873 0 500894 271944 66400 -1 5872
5874 0 500724 272114 66360 -1 5873
5875 0 500568 272150 66320 -1 5874
5876 0 500364 272184 66240 -1 5875
5877 0 500358 272158 66200 -1 5876
5878 0 500248 272142 66160 -1 5877
5879 0 499950 272074 66120 -1 5878
5880 0 499882 272046 66080 -1 5879
5881 0 499796 272060 66040 -1 5880
5882 0 499386 272134 66080 -1 5881
5883 0 499140 272202 66120 -1 5882
5884 0 499004 272190 66160 -1 5883
5885 0 498894 272182 66200 -1 5884
5886 0 498840 272156 66240 -1 5885
5887 0 498828 272170 66280 -1 5886
5888 0 498582 272292 66320 -1 5887
5889 0 498886 271982 66360 -1 5888
5890 0 498890 271906 66400 -1 5889
5891 0 498304 272352 66360 -1 5888
5892 0 498166 272398 66400 -1 5891
5893 0 498044 272418 66440 -1 5892
5894 0 497964 272390 66480 -1 5893
5895 0 497882 272358 66560 -1 5894
5896 0 497874 272302 66640 -1 5895
5897 0 497778 272174 66720 -1 5896
5898 0 497738 272054 66800 -1 5897
5899 0 497698 271874 66880 -1 5898
5900 0 497736 271690 66960 -1 5899
5901 0 497792 271510 67040 -1 5900
5902 0 497868 271386 67080 -1 5901
5903 0 497938 271300 67120 -1 5902
5904 0 497958 271164 67160 -1 5903
5905 0 497968 271078 67200 -1 5904
5906 0 497982 270958 67240 -1 5905
5907 0 497994 270854 67320 -1 5906
5908 0 497964 270836 67360 -1 5907
5909 0 497904 270796 67400 -1 5908
5910 0 497748 270746 67480 -1 5909
5911 0 497644 270664 67560 -1 5910
5912 0 497600 270522 67560 -1 5911
5913 0 497370 270486 67600 -1 5912
5914 0 497078 270548 67640 -1 5913
5915 0 497050 270572 67680 -1 5914
5916 0 497041 270576 67720 -1 5915
5917 0 497042 270550 67760 -1 5916
5918 0 497085 270520 67600 -1 5914
5919 0 499943 272034 66000 -1 5881
5920 0 499943 272034 65960 -1 5919
5921 0 500836 271746 66560 -1 5868
5922 0 500856 271802 66520 -1 5921
5923 0 500846 271760 66480 -1 5922
5924 0 501716 271276 66840 -1 5865
5925 0 502958 268991 67280 -1 5845
5926 0 503054 268871 67400 -1 5925
5927 0 503046 268831 67440 -1 5926
5928 0 502994 268811 67600 -1 5927
5929 0 502958 268651 67720 -1 5928
5930 0 502962 268543 67840 -1 5929
5931 0 502990 268511 67960 -1 5930
5932 0 503154 268399 68040 -1 5931
5933 0 503258 268299 68160 -1 5932
5934 0 503470 268115 68240 -1 5933
5935 0 503538 267983 68320 -1 5934
5936 0 503574 267959 68440 -1 5935
5937 0 503666 267923 68560 -1 5936
5938 0 503742 267831 68680 -1 5937
5939 0 503814 267703 68800 -1 5938
5940 0 504026 267683 68840 -1 5939
5941 0 504166 267739 68960 -1 5940
5942 0 504262 267839 69160 -1 5941
5943 0 504374 267923 69320 -1 5942
5944 0 504318 268007 69400 -1 5943
5945 0 504034 268123 69560 -1 5944
5946 0 503698 268355 69680 -1 5945
5947 0 503058 268839 69720 -1 5946
5948 0 502524 269153 69680 -1 5947
5949 0 501990 269467 69640 -1 5948
5950 0 501738 269679 69840 -1 5949
5951 0 501342 269879 69960 -1 5950
5952 0 501346 269923 70040 -1 5951
5953 0 501078 270375 70160 -1 5952
5954 0 500922 270779 70240 -1 5953
5955 0 500614 271223 70360 -1 5954
5956 0 499534 271807 70320 -1 5955
5957 0 499302 272015 70240 -1 5956
5958 0 499198 272231 70280 -1 5957
5959 0 499214 272235 70400 -1 5958
5960 0 499198 272279 70440 -1 5959
5961 0 499220.66 272273.66 70480 -1 5960
5962 0 499266 272263 70560 -1 5961
5963 0 499338 272267 70640 -1 5962
5964 0 499374 272234 70760 -1 5963
5965 0 499364 272194 70840 -1 5964
5966 0 499372 272236 70920 -1 5965
5967 0 499382 272242 70960 -1 5966
5968 0 499408 272234 71080 -1 5967
5969 0 499394 272264 71120 -1 5968
5970 0 499346 272284 71200 -1 5969
5971 0 499333 272278 71240 -1 5970
5972 0 499308 272272 71280 -1 5971
5973 0 499300 272248 71320 -1 5972
5974 0 499282 272239 71360 -1 5973
5975 0 499312 272247 71440 -1 5974
5976 0 499305 272232 71480 -1 5975
5977 0 499315 272224 71520 -1 5976
5978 0 499295 272206 71560 -1 5977
5979 0 499277 272174 71600 -1 5978
5980 0 499277 272147 71640 -1 5979
5981 0 499266 272112 71680 -1 5980
5982 0 499251 272105 71720 -1 5981
5983 0 499248 272093 71760 -1 5982
5984 0 499215 272036 71840 -1 5983
5985 0 499196 271956 71920 -1 5984
5986 0 499163 271944 71960 -1 5985
5987 0 499115 271910 72000 -1 5986
5988 0 499105 271857 72080 -1 5987
5989 0 499078 271816 72160 -1 5988
5990 0 499067 271791 72240 -1 5989
5991 0 499007 271758 72320 -1 5990
5992 0 498980 271752 72360 -1 5991
5993 0 498897 271724 72440 -1 5992
5994 0 498852 271704 72480 -1 5993
5995 0 498786 271687 72520 -1 5994
5996 0 498669 271670 72520 -1 5995
5997 0 498564 271619 72520 -1 5996
5998 0 498558 271623 72480 -1 5997
5999 0 498162 272579 70280 -1 5957
6000 0 497678 272707 70360 -1 5999
6001 0 497510 272727 70320 -1 6000
6002 0 497142 272795 70240 -1 6001
6003 0 496598 272899 70120 -1 6002
6004 0 496518 272947 70040 -1 6003
6005 0 496134 273231 70080 -1 6004
6006 0 496086 273227 70200 -1 6005
6007 0 496050 273179 70360 -1 6006
6008 0 496022 273179 70480 -1 6007
6009 0 496018 273215 70560 -1 6008
6010 0 495958 273247 70680 -1 6009
6011 0 495838 273263 70800 -1 6010
6012 0 495822 273307 70920 -1 6011
6013 0 495803.34 273291 71000 -1 6012
6014 0 496018 273307 71040 -1 6013
6015 0 496030 273311 71120 -1 6014
6016 0 496046 273331 71280 -1 6015
6017 0 496042 273259 71400 -1 6016
6018 0 496094 273231 71560 -1 6017
6019 0 496130 273155 71680 -1 6018
6020 0 496138 273143 71800 -1 6019
6021 0 496062 272991 71920 -1 6020
6022 0 495986 272907 72040 -1 6021
6023 0 495958 272859 72120 -1 6022
6024 0 495930 272839 72240 -1 6023
6025 0 495942 272787 72400 -1 6024
6026 0 495826 272751 72520 -1 6025
6027 0 495822 272715 72680 -1 6026
6028 0 495570 272747 72840 -1 6027
6029 0 495398 272723 72880 -1 6028
6030 0 495274 272667 73000 -1 6029
6031 0 495094 272703 73080 -1 6030
6032 0 495102 272739 73240 -1 6031
6033 0 495142 272699 73360 -1 6032
6034 0 495614 272495 73240 -1 6033
6035 0 495654 272431 73160 -1 6034
6036 0 495658 272392 73120 -1 6035
6037 0 495738 272282 73040 -1 6036
6038 0 495932 272012 73080 -1 6037
6039 0 495982 271982 73120 -1 6038
6040 0 495976 271924 73200 -1 6039
6041 0 495774 271712 73240 -1 6040
6042 0 495764 271560 73200 -1 6041
6043 0 495754 271532 73160 -1 6042
6044 0 495770 271510 73120 -1 6043
6045 0 495801 271489 73120 -1 6044
6046 0 495778 271487 73080 -1 6045
6047 0 495782 271420 73040 -1 6046
6048 0 495837 271349 73080 -1 6047
6049 0 495875 271185 73080 -1 6048
6050 0 495886 271163 73120 -1 6049
6051 0 495873 271079 73160 -1 6050
6052 0 495798 271023 73240 -1 6051
6053 0 495747 270962 73280 -1 6052
6054 0 495857 271346 73120 -1 6048
6055 0 495868 271344 73160 -1 6054
6056 0 495862 271374 73240 -1 6055
6057 0 494950 272695 73400 -1 6033
6058 0 494890 272699 73440 -1 6057
6059 0 494710 272711 73560 -1 6058
6060 0 494270 272659 73640 -1 6059
6061 0 494326 272655 73760 -1 6060
6062 0 494290 272635 73920 -1 6061
6063 0 494098 272599 74080 -1 6062
6064 0 493982 272551 74200 -1 6063
6065 0 493846 272495 74320 -1 6064
6066 0 493522 272459 74440 -1 6065
6067 0 493510 272419 74600 -1 6066
6068 0 493434 272427 74760 -1 6067
6069 0 493338 272371 74920 -1 6068
6070 0 493402 272319 75120 -1 6069
6071 0 493538 272231 75280 -1 6070
6072 0 493614 271847 75360 -1 6071
6073 0 493638 271803 75400 -1 6072
6074 0 493546 271743 75520 -1 6073
6075 0 493514 271687 75640 -1 6074
6076 0 493514 271619 75760 -1 6075
6077 0 493554 271572 75800 -1 6076
6078 0 493560 271552 75840 -1 6077
6079 0 493578 271512 75880 -1 6078
6080 0 493550 271614 76120 -1 6079
6081 0 493549 271637 76160 -1 6080
6082 0 493561 271653 76200 -1 6081
6083 0 493539 271676 76280 -1 6082
6084 0 493496 271665 76400 -1 6083
6085 0 493394 271647 76480 -1 6084
6086 0 493335 271643 76600 -1 6085
6087 0 493305 271617 76720 -1 6086
6088 0 493298 271569 76840 -1 6087
6089 0 493289 271536 76960 -1 6088
6090 0 493196 271485 77000 -1 6089
6091 0 493132 271447 77040 -1 6090
6092 0 493058 271453 77120 -1 6091
6093 0 492944 271335 77120 -1 6092
6094 0 492900 271313 77160 -1 6093
6095 0 492808 271281 77240 -1 6094
6096 0 492604 271253 77240 -1 6095
6097 0 492612 271093 77240 -1 6096
6098 0 492654 271041 77280 -1 6097
6099 0 492710 271021 77320 -1 6098
6100 0 492778 271000 77360 -1 6099
6101 0 492824 270940 77440 -1 6100
6102 0 492872 270878 77520 -1 6101
6103 0 492938 270830 77560 -1 6102
6104 0 493044 270778 77640 -1 6103
6105 0 493050 270780 77680 -1 6104
6106 0 493178 270724 77760 -1 6105
6107 0 493260 270720 77840 -1 6106
6108 0 493292 270696 77880 -1 6107
6109 0 493318 270698 77920 -1 6108
6110 0 493334 270688 78000 -1 6109
6111 0 493316 270556 78120 -1 6110
6112 0 493308 270550 78160 -1 6111
6113 0 493285 270507 78200 -1 6112
6114 0 493319 270461 78240 -1 6113
6115 0 493216 270455 78280 -1 6114
6116 0 493231 270389 78320 -1 6115
6117 0 493173 270319 78360 -1 6116
6118 0 493160 270276 78400 -1 6117
6119 0 492970 270132 78440 -1 6118
6120 0 492917 270077 78480 -1 6119
6121 0 492865 270008 78520 -1 6120
6122 0 492857 269926 78560 -1 6121
6123 0 492816 269873 78600 -1 6122
6124 0 492775 269830 78640 -1 6123
6125 0 492773 269810 78680 -1 6124
6126 0 492723 269748 78760 -1 6125
6127 0 492725 269735 78840 -1 6126
6128 0 492635 269732 78840 -1 6127
6129 0 492588 269713 78880 -1 6128
6130 0 492585 269688 78920 -1 6129
6131 0 492551 269657 79040 -1 6130
6132 0 492559 269612 79080 -1 6131
6133 0 492520 269596 79120 -1 6132
6134 0 492487.5 269565.5 79160 -1 6133
6135 0 492505.5 269525.5 79200 -1 6134
6136 0 492510.5 269481.5 79240 -1 6135
6137 0 492478.5 269452.5 79280 -1 6136
6138 0 492496.5 269426.5 79320 -1 6137
6139 0 492467.5 269404.5 79360 -1 6138
6140 0 492508.5 269373.5 79400 -1 6139
6141 0 492543.5 269282.5 79440 -1 6140
6142 0 492544.5 269275.5 79480 -1 6141
6143 0 492548.5 269230.5 79520 -1 6142
6144 0 492585.5 269146.5 79560 -1 6143
6145 0 492618.5 269117.5 79600 -1 6144
6146 0 492636 269115 79640 -1 6145
6147 0 492652 269088 79680 -1 6146
6148 0 492670 269076 79760 -1 6147
6149 0 492720 269006 79840 -1 6148
6150 0 492696 268974 79920 -1 6149
6151 0 492724 268840 80000 -1 6150
6152 0 492676 268862 80040 -1 6151
6153 0 492652 268846 80080 -1 6152
6154 0 492606 268918 80080 -1 6153
6155 0 492555 268885 80120 -1 6154
6156 0 492492 268815 80160 -1 6155
6157 0 492451 268798 80200 -1 6156
6158 0 492304 268722 80200 -1 6157
6159 0 492239 268703 80240 -1 6158
6160 0 492149 268698 80280 -1 6159
6161 0 492011 268724 80320 -1 6160
6162 0 491949 268733 80360 -1 6161
6163 0 491853 268751 80360 -1 6162
6164 0 491785 268791 80360 -1 6163
6165 0 491609 268828 80360 -1 6164
6166 0 491591 268827 80320 -1 6165
6167 0 491941 268731.5 80400 -1 6162
6168 0 491931 268702.5 80440 -1 6167
6169 0 491877 268646.5 80480 -1 6168
6170 0 491826 268548.5 80520 -1 6169
6171 0 491855 268447.5 80560 -1 6170
6172 0 491845 268408.5 80600 -1 6171
6173 0 491607 268439.5 80600 -1 6172
6174 0 491595 268463.5 80560 -1 6173
6175 0 491586 268475.5 80520 -1 6174
6176 0 491577 268445.5 80480 -1 6175
6177 0 491585 268370.5 80400 -1 6176
6178 0 491572 268351.5 80360 -1 6177
6179 0 491553 268335.5 80320 -1 6178
6180 0 491514 268318.5 80280 -1 6179
6181 0 491258 268258.5 80280 -1 6180
6182 0 491234 268271.5 80320 -1 6181
6183 0 491183 268303.5 80360 -1 6182
6184 0 491145 268321.5 80400 -1 6183
6185 0 491085 268353.5 80440 -1 6184
6186 0 490975 268381.5 80480 -1 6185
6187 0 491181 268250.5 80200 -1 6181
6188 0 491131 268219.5 80160 -1 6187
6189 0 491101 268215.5 80120 -1 6188
6190 0 491073 268209.5 80080 -1 6189
6191 0 491065 268215.5 80040 -1 6190
6192 0 492672 268766 80080 -1 6153
6193 0 492744 268718 80080 -1 6192
6194 0 492732 268704 80120 -1 6193
6195 0 492796 268648 80160 -1 6194
6196 0 492864 268602 80160 -1 6195
6197 0 492944 268566 80200 -1 6196
6198 0 493132 268512 80200 -1 6197
6199 0 493284 268416 80200 -1 6198
6200 0 493372 268266 80200 -1 6199
6201 0 493284 268214 80200 -1 6200
6202 0 493226 268202 80160 -1 6201
6203 0 493177 268183 80120 -1 6202
6204 0 493140 268149 80080 -1 6203
6205 0 493134 268127 80040 -1 6204
6206 0 493168 268090 80000 -1 6205
6207 0 493200 268034 79960 -1 6206
6208 0 493295 267960 79920 -1 6207
6209 0 493300 267950 79880 -1 6208
6210 0 493324 268239 80240 -1 6201
6211 0 493332 268229 80320 -1 6210
6212 0 493312 268189 80360 -1 6211
6213 0 493306 268177 80400 -1 6212
6214 0 493276 268145 80440 -1 6213
6215 0 493260 268125 80480 -1 6214
6216 0 493208 268103 80520 -1 6215
6217 0 493206 268087 80560 -1 6216
6218 0 493198 268071 80600 -1 6217
6219 0 493268 268063 80640 -1 6218
6220 0 493274 268027 80720 -1 6219
6221 0 493287 268014 80800 -1 6220
6222 0 493265 268010 80840 -1 6221
6223 0 493247 268024 80880 -1 6222
6224 0 493112 268041 80880 -1 6223
6225 0 493102 268048 80920 -1 6224
6226 0 493122 268028 81000 -1 6225
6227 0 493148 268017 81040 -1 6226
6228 0 493175 268004 81080 -1 6227
6229 0 493198 267984 81120 -1 6228
6230 0 493253 267946 81160 -1 6229
6231 0 493273 267949 81200 -1 6230
6232 0 493232 267925 81280 -1 6231
6233 0 493217 267913 81320 -1 6232
6234 0 493221 267905 81360 -1 6233
6235 0 493205 267883 81400 -1 6234
6236 0 492556 271253 77200 -1 6096
6237 0 492539 271254 77160 -1 6236
6238 0 492405 271326 77160 -1 6237
6239 0 492363 271326 77120 -1 6238
6240 0 492333 271316 77080 -1 6239
6241 0 492297 271370 77040 -1 6240
6242 0 492287 271382 77000 -1 6241
6243 0 492283 271388 76960 -1 6242
6244 0 492297 271408 76920 -1 6243
6245 0 492269 271450 76880 -1 6244
6246 0 492211 271496 76840 -1 6245
6247 0 492187 271510 76800 -1 6246
6248 0 492175 271526 76760 -1 6247
6249 0 493578 271454 75840 -1 6079
6250 0 493592 271450 75800 -1 6249
6251 0 493596 271408 75760 -1 6250
6252 0 493628 271384 75720 -1 6251
6253 0 493780 271320 75680 -1 6252
6254 0 493769 271281 75640 -1 6253
6255 0 493755 271210 75640 -1 6254
6256 0 493799 271155 75600 -1 6255
6257 0 493873 271112 75560 -1 6256
6258 0 493940 271065 75520 -1 6257
6259 0 493975 271042 75440 -1 6258
6260 0 494036 270995 75360 -1 6259
6261 0 494151 270924 75320 -1 6260
6262 0 494170 270911 75280 -1 6261
6263 0 495794 273283 71040 -1 6013
6264 0 495746 273277 71080 -1 6263
6265 0 495698 273271 71120 -1 6264
6266 0 495670 273203 71200 -1 6265
6267 0 495674 273182 71240 -1 6266
6268 0 495654 273171 71280 -1 6267
6269 0 495624 273170 71320 -1 6268
6270 0 495636 273162 71360 -1 6269
6271 0 495598 273151 71440 -1 6270
6272 0 496478 272971 70000 -1 6004
6273 0 496166 273219 69880 -1 6272
6274 0 496022 273367 69800 -1 6273
6275 0 495734 273695 69720 -1 6274
6276 0 495110 273963 69640 -1 6275
6277 0 495086 273987 69600 -1 6276
6278 0 495074 273988.34 69560 -1 6277
6279 0 495050 273991 69480 -1 6278
6280 0 495078 274011 69440 -1 6279
6281 0 495134 274007 69400 -1 6280
6282 0 495114 274004 69360 -1 6281
6283 0 495085 273991.5 69360 -1 6282
6284 0 495063 274007.5 69320 -1 6283
6285 0 494960 274019.5 69280 -1 6284
6286 0 494965 274039.5 69240 -1 6285
6287 0 494966 274038.5 69200 -1 6286
6288 0 494986 274036.5 69160 -1 6287
6289 0 494986 274036.5 69120 -1 6288
6290 0 494974 274051.5 69080 -1 6289
6291 0 494956 274072.5 69040 -1 6290
6292 0 494935 274085.5 69000 -1 6291
6293 0 494920 274113.5 68960 -1 6292
6294 0 495014 274003 69720 -1 6276
6295 0 494922 274035 69840 -1 6294
6296 0 494802 274047 69880 -1 6295
6297 0 494418 274355 69920 -1 6296
6298 0 494074 274631 69880 -1 6297
6299 0 493878 274691 69800 -1 6298
6300 0 493762 274855 69720 -1 6299
6301 0 493646 274867 69640 -1 6300
6302 0 493638 274871 69600 -1 6301
6303 0 493666 274891 69560 -1 6302
6304 0 500847 270976 70160 -1 5953
6305 0 500627 271084 70160 -1 6304
6306 0 500639 271088 70120 -1 6305
6307 0 500643 271110.5 70120 -1 6306
6308 0 500636 271128.5 70080 -1 6307
6309 0 500636 271131.5 70040 -1 6308
6310 0 500636 271131.5 70000 -1 6309
6311 0 500637 271136.5 69960 -1 6310
6312 0 500631 271136.5 69920 -1 6311
6313 0 500633 271142.5 69840 -1 6312
6314 0 500666.5 271180 69800 -1 6313
6315 0 500700 271217.5 69760 -1 6314
6316 0 500648 271255.5 69720 -1 6315
6317 0 500629 271274.5 69680 -1 6316
6318 0 500629 271274.5 69640 -1 6317
6319 0 500615 271296.5 69600 -1 6318
6320 0 500594 271324.5 69520 -1 6319
6321 0 500591 271336.5 69480 -1 6320
6322 0 501422 269647 70080 -1 5952
6323 0 501406 269579 70160 -1 6322
6324 0 501310 269535 70240 -1 6323
6325 0 501230 269487 70320 -1 6324
6326 0 501268 269208 70480 -1 6325
6327 0 501284 269158 70560 -1 6326
6328 0 501302 269178 70680 -1 6327
6329 0 501338 269214 70760 -1 6328
6330 0 500910 270111 70080 -1 5952
6331 0 500698 270151 70160 -1 6330
6332 0 500302 270183 70240 -1 6331
6333 0 500212 270188 70280 -1 6332
6334 0 500156 270198 70320 -1 6333
6335 0 500130 270204 70360 -1 6334
6336 0 500110 270208 70400 -1 6335
6337 0 500094 270180 70480 -1 6336
6338 0 500072 270172 70520 -1 6337
6339 0 500010 270190 70600 -1 6338
6340 0 499904 270192 70640 -1 6339
6341 0 499766 270046 70520 -1 6340
6342 0 499584 269984 70400 -1 6341
6343 0 499422 269884 70440 -1 6342
6344 0 499376 269862 70480 -1 6343
6345 0 499334 269800 70560 -1 6344
6346 0 499334 269696 70600 -1 6345
6347 0 499424 269610 70680 -1 6346
6348 0 499456 269540 70800 -1 6347
6349 0 499420 269450 70880 -1 6348
6350 0 499398 269338 70840 -1 6349
6351 0 499424 269322 70800 -1 6350
6352 0 499465.5 269294.5 70720 -1 6351
6353 0 499510.5 269263.5 70680 -1 6352
6354 0 499734.5 269185.5 70720 -1 6352
6355 0 499860.5 269159.5 70760 -1 6354
6356 0 499900.5 269127.5 70800 -1 6355
6357 0 499930.5 269117.5 70840 -1 6356
6358 0 500060.5 269071.5 70760 -1 6355
6359 0 500136.5 269041.5 70760 -1 6358
6360 0 500150.5 269039.5 70720 -1 6359
6361 0 500220.5 268999.5 70680 -1 6360
6362 0 500305 268977 70640 -1 6361
6363 0 500390.5 268953.5 70600 -1 6362
6364 0 500390.5 268953.5 70560 -1 6363
6365 0 500400.5 268923.5 70520 -1 6364
6366 0 500438.5 268941.5 70640 -1 6362
6367 0 500440.5 268939.5 70680 -1 6366
6368 0 500494.5 268915.5 70760 -1 6367
6369 0 500512.5 268907.5 70800 -1 6368
6370 0 500566.5 268865.5 70920 -1 6369
6371 0 500624.5 268823.5 71040 -1 6370
6372 0 502454 269179 69720 -1 5948
6373 0 502486 269123 69880 -1 6372
6374 0 502450 269123 70040 -1 6373
6375 0 502456.66 269099 70080 -1 6374
6376 0 502470 269051 70160 -1 6375
6377 0 502442 269051 70240 -1 6376
6378 0 502436.5 269047.5 70280 -1 6377
6379 0 502385.5 269068.5 70320 -1 6378
6380 0 502346.5 269077.5 70320 -1 6379
6381 0 502347.5 269081.5 70400 -1 6380
6382 0 502335.5 269081.5 70440 -1 6381
6383 0 502308.5 269061.5 70480 -1 6382
6384 0 502291.5 269038.5 70520 -1 6383
6385 0 502279.5 269032.5 70560 -1 6384
6386 0 502258.5 269012.5 70640 -1 6385
6387 0 502242.5 268995.5 70720 -1 6386
6388 0 502217.5 268988.5 70840 -1 6387
6389 0 502188 268967 70920 -1 6388
6390 0 502157.5 268946.5 71000 -1 6389
6391 0 502137.5 268912.5 71040 -1 6390
6392 0 502089.5 268884.5 71120 -1 6391
6393 0 502048.5 268862.5 71240 -1 6392
6394 0 502000.5 268814.5 71280 -1 6393
6395 0 501992.5 268790.5 71320 -1 6394
6396 0 501968.5 268756.5 71360 -1 6395
6397 0 501969.5 268754.5 71400 -1 6396
6398 0 501967.5 268733.5 71440 -1 6397
6399 0 501960.5 268701.5 71480 -1 6398
6400 0 501935.5 268638.5 71560 -1 6399
6401 0 501904.5 268611.5 71640 -1 6400
6402 0 501892.5 268609.5 71680 -1 6401
6403 0 501880.5 268596.5 71720 -1 6402
6404 0 502321.5 269109.5 70280 -1 6380
6405 0 502347.5 269141.5 70240 -1 6404
6406 0 502324.5 269118.5 70200 -1 6405
6407 0 502854 268376 66480 -1 5838
6408 0 502898 268475 66400 -1 6407
6409 0 502954 268315 66360 -1 6408
6410 0 502982 268294 66320 -1 6409
6411 0 503010 268273 66280 -1 6410
6412 0 503036 268253 66240 -1 6411
6413 0 503020 268230 66200 -1 6412
6414 0 502905 263329 68480 -1 5818
6415 0 502694 263342 68440 -1 6414
6416 0 502621 263287 68400 -1 6415
6417 0 502449 263321 68280 -1 6416
6418 0 502363 263373 68200 -1 6417
6419 0 502333 263453 68120 -1 6418
6420 0 502389 263579 68000 -1 6419
6421 0 502363 263701 67880 -1 6420
6422 0 502389 263767 67840 -1 6421
6423 0 502415 263833 67800 -1 6422
6424 0 502329 264101 67840 -1 6423
6425 0 502313 264227 67800 -1 6424
6426 0 502323 264355 67720 -1 6425
6427 0 502372 264312 67680 -1 6426
6428 0 502583 264479 67640 -1 6427
6429 0 502657 264465 67600 -1 6428
6430 0 502743 264471 67560 -1 6429
6431 0 502849 264477 67480 -1 6430
6432 0 502893 264485 67400 -1 6431
6433 0 502993 264567 67280 -1 6432
6434 0 503008.5 264589.5 67240 -1 6433
6435 0 503038.5 264603.5 67200 -1 6434
6436 0 503040.5 264647.5 67160 -1 6435
6437 0 503041.5 264675.5 67120 -1 6436
6438 0 503042.5 264724.5 67080 -1 6437
6439 0 503055.5 264821.5 67040 -1 6438
6440 0 503027.5 264904.5 67000 -1 6439
6441 0 503010.5 265048.5 66960 -1 6440
6442 0 502978.5 265149.5 66920 -1 6441
6443 0 502918.5 265237.5 66880 -1 6442
6444 0 502861.5 265298.5 66840 -1 6443
6445 0 502836.5 265342.5 66800 -1 6444
6446 0 502771.5 265424.5 66760 -1 6445
6447 0 502745.5 265463.5 66720 -1 6446
6448 0 502711.5 265506.5 66680 -1 6447
6449 0 502681.5 265565.5 66640 -1 6448
6450 0 502646.5 265605.5 66600 -1 6449
6451 0 502633.5 265660.5 66560 -1 6450
6452 0 502688.5 265684.5 66560 -1 6451
6453 0 502701.5 265736.5 66560 -1 6452
6454 0 502641.5 265779.5 66520 -1 6453
6455 0 502525.5 265813.5 66520 -1 6454
6456 0 502503.5 265924.5 66480 -1 6455
6457 0 502480.5 265952.5 66440 -1 6456
6458 0 502491.5 265950.5 66400 -1 6457
6459 0 502421 264269 67640 -1 6427
6460 0 502461 264265 67600 -1 6459
6461 0 503325 263889 68560 -1 5818
6462 0 503443 263859 68600 -1 6461
6463 0 503691 263871 68640 -1 6462
6464 0 503879 263877 68680 -1 6463
6465 0 504049 263881 68760 -1 6464
6466 0 504185 263859 68800 -1 6465
6467 0 504297 263791 68840 -1 6466
6468 0 504391 263727 68880 -1 6467
6469 0 504475 263639 68960 -1 6468
6470 0 504427 263761 69000 -1 6469
6471 0 504501 263733 69080 -1 6470
6472 0 504505 263669 69120 -1 6471
6473 0 504632.34 263708.34 69160 -1 6472
6474 0 504943 263883 69120 -1 6473
6475 0 505115 263977 69000 -1 6474
6476 0 505197 264041 68880 -1 6475
6477 0 505095 264067 68840 -1 6476
6478 0 505087 264175 68800 -1 6477
6479 0 505343 264229 68760 -1 6478
6480 0 505431 264203 68720 -1 6479
6481 0 505473 264179 68680 -1 6480
6482 0 505495 264131 68640 -1 6481
6483 0 505497 264089 68600 -1 6482
6484 0 505469 264049 68560 -1 6483
6485 0 505329 263973 68520 -1 6484
6486 0 505119 263979 68360 -1 6485
6487 0 504759.5 263747.5 69200 -1 6473
6488 0 504887 263787 69240 -1 6487
6489 0 504899 263833 69400 -1 6488
6490 0 505047 263877 69560 -1 6489
6491 0 505205 263899 69600 -1 6490
6492 0 505507 263891 69560 -1 6491
6493 0 505555 263893 69520 -1 6492
6494 0 505563 263897 69480 -1 6493
6495 0 505553 263887 69440 -1 6494
6496 0 505535 263902 69400 -1 6495
6497 0 505069 263861 69640 -1 6491
6498 0 505155 263849 69800 -1 6497
6499 0 505085 263795 69920 -1 6498
6500 0 505085.5 263796.5 69960 -1 6499
6501 0 505086 263798 70000 -1 6500
6502 0 505087 263801 70080 -1 6501
6503 0 505105 263806 70120 -1 6502
6504 0 505187 263778 70240 -1 6503
6505 0 505261 263778 70400 -1 6504
6506 0 505569 263544 70560 -1 6505
6507 0 505631 263478 70800 -1 6506
6508 0 505635 263490 71040 -1 6507
6509 0 505607 263534 71240 -1 6508
6510 0 505635 263510 71360 -1 6509
6511 0 505691 263422 71520 -1 6510
6512 0 505787 263356 71720 -1 6511
6513 0 506133 263050 71880 -1 6512
6514 0 506265 262584 72000 -1 6513
6515 0 506185 262460 72120 -1 6514
6516 0 506169 262284 72280 -1 6515
6517 0 506205 262036 72400 -1 6516
6518 0 506111 261814 72520 -1 6517
6519 0 506063 261716 72600 -1 6518
6520 0 505945 261296 72720 -1 6519
6521 0 505885 260942 72760 -1 6520
6522 0 505903 260818 72840 -1 6521
6523 0 505889 260722 72920 -1 6522
6524 0 505911 260689 72960 -1 6523
6525 0 505947 260581 73080 -1 6524
6526 0 506023 260463 73200 -1 6525
6527 0 505959 260391 73320 -1 6526
6528 0 505901 260215 73360 -1 6527
6529 0 505759 260073 73320 -1 6528
6530 0 505559 260021 73360 -1 6529
6531 0 505503 259991 73400 -1 6530
6532 0 505481 259988 73440 -1 6531
6533 0 505433 260006 73480 -1 6532
6534 0 505353.5 259990.5 73520 -1 6533
6535 0 505244.5 260003.5 73560 -1 6534
6536 0 505191.5 259999.5 73600 -1 6535
6537 0 505152.5 259978.5 73640 -1 6536
6538 0 505126.5 259962.5 73680 -1 6537
6539 0 505909 260213 73400 -1 6528
6540 0 505951 260105 73480 -1 6539
6541 0 506067 259959 73560 -1 6540
6542 0 506163 259777 73680 -1 6541
6543 0 506225 259581 73840 -1 6542
6544 0 506193 259419 74000 -1 6543
6545 0 506131 259369 74040 -1 6544
6546 0 506033 259521 74120 -1 6545
6547 0 505959 259573 74360 -1 6546
6548 0 506509 258921 74080 -1 6545
6549 0 506531 258877 74120 -1 6548
6550 0 506529 258608 74160 -1 6549
6551 0 506884 258168 74120 -1 6550
6552 0 506977 258126 74080 -1 6551
6553 0 507123 258118 74000 -1 6552
6554 0 506979 258186 73960 -1 6553
6555 0 506983 258183.33 73880 -1 6554
6556 0 506985 258182 73840 -1 6555
6557 0 506985 258192 73760 -1 6556
6558 0 507199 258078 73960 -1 6553
6559 0 507367 258154 73880 -1 6558
6560 0 507473 258084 73800 -1 6559
6561 0 507551 258038 73760 -1 6560
6562 0 507595 258024 73720 -1 6561
6563 0 507759 258036 73640 -1 6562
6564 0 507839 258050 73600 -1 6563
6565 0 507995 258008 73560 -1 6564
6566 0 508103 258002 73520 -1 6565
6567 0 508517 258000 73480 -1 6566
6568 0 508795 257950 73360 -1 6567
6569 0 508917 257840 73240 -1 6568
6570 0 508921 257758 73160 -1 6569
6571 0 509033 257662 73040 -1 6570
6572 0 509139 257576 72920 -1 6571
6573 0 509243 257410 72800 -1 6572
6574 0 509271 257342 72720 -1 6573
6575 0 509293 257298 72680 -1 6574
6576 0 509385 256972 72600 -1 6575
6577 0 509535 256774 72480 -1 6576
6578 0 509659 256790 72400 -1 6577
6579 0 509743 256818 72280 -1 6578
6580 0 509821 256786 72240 -1 6579
6581 0 509847 256784 72200 -1 6580
6582 0 509945 256630 72120 -1 6581
6583 0 509977 256634 72040 -1 6582
6584 0 509993 256636 72000 -1 6583
6585 0 510057 256644 71880 -1 6584
6586 0 510161 256740 71720 -1 6585
6587 0 510231 256822 71600 -1 6586
6588 0 510261 256882 71480 -1 6587
6589 0 510288 256918 71400 -1 6588
6590 0 510315 256954 71320 -1 6589
6591 0 510359 257032 71160 -1 6590
6592 0 510391 257042 70960 -1 6591
6593 0 510405 257094 70760 -1 6592
6594 0 510391 257272 70600 -1 6593
6595 0 510391 257312 70520 -1 6594
6596 0 510331 257414 70440 -1 6595
6597 0 510249 257606 70400 -1 6596
6598 0 510185 257784 70440 -1 6597
6599 0 510191 257890 70520 -1 6598
6600 0 510185 257968 70640 -1 6599
6601 0 510133 258022 70760 -1 6600
6602 0 510075 258084 70880 -1 6601
6603 0 509975 258056 71040 -1 6602
6604 0 509991.5 258065.5 71080 -1 6603
6605 0 509969.5 258073.5 71120 -1 6604
6606 0 509893.5 258095.5 71120 -1 6605
6607 0 509689.5 258107.5 71120 -1 6606
6608 0 509694.5 258119.5 71040 -1 6607
6609 0 509714.5 258158.5 71000 -1 6608
6610 0 509746.5 258302.5 70920 -1 6609
6611 0 509758.5 258353.5 70880 -1 6610
6612 0 509745.5 258373.5 70840 -1 6611
6613 0 509738.5 258447.5 70800 -1 6612
6614 0 509745.5 258520.5 70800 -1 6613
6615 0 509747.5 258565.5 70840 -1 6614
6616 0 509688.5 258614.5 70880 -1 6615
6617 0 509672.5 258673.5 70960 -1 6616
6618 0 509612.5 258746.5 71080 -1 6617
6619 0 509519.5 258774.5 71240 -1 6618
6620 0 509525.5 258763.5 71280 -1 6619
6621 0 509632.5 258027.5 71160 -1 6607
6622 0 509562.5 257902.5 71200 -1 6621
6623 0 509490.5 257822.5 71240 -1 6622
6624 0 509492.5 257781.5 71280 -1 6623
6625 0 509446.66 257776.67 71360 -1 6624
6626 0 509404.5 257696.5 71360 -1 6625
6627 0 509312.5 257664.5 71360 -1 6626
6628 0 509274.5 257644.5 71400 -1 6627
6629 0 509246.5 257620.5 71440 -1 6628
6630 0 509235.5 257580.5 71480 -1 6629
6631 0 509149.5 257472.5 71560 -1 6630
6632 0 509115.5 257380.5 71640 -1 6631
6633 0 509100.5 257281.5 71720 -1 6632
6634 0 509093.5 257230.5 71760 -1 6633
6635 0 509076.5 257106.5 71800 -1 6634
6636 0 509031.5 257018.5 71840 -1 6635
6637 0 508991 256903 71880 -1 6636
6638 0 508961 256809 71880 -1 6637
6639 0 508953 256747 71880 -1 6638
6640 0 508973 256683 71880 -1 6639
6641 0 508941 256635 71920 -1 6640
6642 0 508915 256615 71960 -1 6641
6643 0 508861 256547 72000 -1 6642
6644 0 508843 256479 72040 -1 6643
6645 0 508843 256405 72080 -1 6644
6646 0 508811 256363.67 72160 -1 6645
6647 0 508795 256343 72200 -1 6646
6648 0 509423.5 257774.5 71400 -1 6625
6649 0 509402.5 257777.5 71480 -1 6648
6650 0 509423.5 257837.5 71520 -1 6649
6651 0 509940.6 256617.2 72160 -1 6582
6652 0 509923 256566 72320 -1 6651
6653 0 509939 256560 72440 -1 6652
6654 0 509913 256541 72480 -1 6653
6655 0 509893 256553 72600 -1 6654
6656 0 509933.5 256578.5 72720 -1 6655
6657 0 509947 256587 72760 -1 6656
6658 0 509985 256565 72840 -1 6657
6659 0 509965 256497 72920 -1 6658
6660 0 509963 256471 73040 -1 6659
6661 0 509945 256437 73160 -1 6660
6662 0 509903 256323 73280 -1 6661
6663 0 509903 256279 73360 -1 6662
6664 0 509807 256219 73480 -1 6663
6665 0 509691 256091 73600 -1 6664
6666 0 509565 256011 73680 -1 6665
6667 0 509493 255923 73760 -1 6666
6668 0 509471 255837 73840 -1 6667
6669 0 509377 255737 73920 -1 6668
6670 0 509175 255529 74040 -1 6669
6671 0 509163 255405 74120 -1 6670
6672 0 509183 255369 74160 -1 6671
6673 0 509199 255347 74200 -1 6672
6674 0 509233 255312 74240 -1 6673
6675 0 509249 255291 74280 -1 6674
6676 0 509171 255132 74280 -1 6675
6677 0 509183 255107 74320 -1 6676
6678 0 509220 255032 74360 -1 6677
6679 0 509196 254962 74440 -1 6678
6680 0 509251 254939 74440 -1 6679
6681 0 509272 254887 74480 -1 6680
6682 0 509252 254864 74520 -1 6681
6683 0 509251 254840 74560 -1 6682
6684 0 509244 254808 74600 -1 6683
6685 0 509246 254806 74640 -1 6684
6686 0 509253 254777 74680 -1 6685
6687 0 509238 254748 74760 -1 6686
6688 0 509172 254686 74800 -1 6687
6689 0 509130 254628 74840 -1 6688
6690 0 509073 254552 74880 -1 6689
6691 0 509053 254523 74920 -1 6690
6692 0 508983 254451 74960 -1 6691
6693 0 508979 254419 75000 -1 6692
6694 0 508959 254375 75040 -1 6693
6695 0 508963 254361 75080 -1 6694
6696 0 508951 254339 75160 -1 6695
6697 0 508877 254323 75240 -1 6696
6698 0 508813 254297 75320 -1 6697
6699 0 508783 254297 75400 -1 6698
6700 0 508733 254279 75440 -1 6699
6701 0 508719 254272 75480 -1 6700
6702 0 508731 254141 75480 -1 6701
6703 0 508708 254162 75520 -1 6702
6704 0 508693 254149 75560 -1 6703
6705 0 508683 254155 75600 -1 6704
6706 0 508672 254194 75640 -1 6705
6707 0 508668 254204 75680 -1 6706
6708 0 508649 254204 75760 -1 6707
6709 0 508644 254159 75880 -1 6708
6710 0 508666 254151.33 75920 -1 6709
6711 0 508710 254136 76000 -1 6710
6712 0 508729 254119 76120 -1 6711
6713 0 508756 254048 76240 -1 6712
6714 0 508761 254005 76320 -1 6713
6715 0 508751 253981 76440 -1 6714
6716 0 508764 253841 76520 -1 6715
6717 0 508760 253793 76560 -1 6716
6718 0 508815 253712 76640 -1 6717
6719 0 508828 253680 76680 -1 6718
6720 0 508846 253643 76720 -1 6719
6721 0 508867 253624 76760 -1 6720
6722 0 508911 253613 76840 -1 6721
6723 0 508935 253614 76920 -1 6722
6724 0 508957 253590 77000 -1 6723
6725 0 508957 253590 77040 -1 6724
6726 0 508888 253579 77080 -1 6725
6727 0 508866 253575 77120 -1 6726
6728 0 508916 253495 77160 -1 6727
6729 0 508913 253492 77240 -1 6728
6730 0 506883 257960 74160 -1 6551
6731 0 506840.5 257863.5 74200 -1 6730
6732 0 506802.5 257787.5 74280 -1 6731
6733 0 506805.5 257714.5 74280 -1 6732
6734 0 506806.5 257672.5 74320 -1 6733
6735 0 506768.5 257699.5 74360 -1 6734
6736 0 506741.5 257690.5 74400 -1 6735
6737 0 506682.5 257666.5 74480 -1 6736
6738 0 506618.5 257666.5 74560 -1 6737
6739 0 506581.5 257654.5 74600 -1 6738
6740 0 506629.5 257547.5 74600 -1 6739
6741 0 506655.5 257522.5 74560 -1 6740
6742 0 506696.5 257467.5 74520 -1 6741
6743 0 506750.5 257399.5 74480 -1 6742
6744 0 506806.5 257250.5 74480 -1 6743
6745 0 506778.5 257172.5 74480 -1 6744
6746 0 506769.5 257164.5 74520 -1 6745
6747 0 506767.5 257159.5 74560 -1 6746
6748 0 506573.5 257670.5 74640 -1 6739
6749 0 506552.5 257711.5 74680 -1 6748
6750 0 506544.5 257728.5 74720 -1 6749
6751 0 506540.5 257754.5 74760 -1 6750
6752 0 506490.5 257786.5 74760 -1 6751
6753 0 506460.5 257930.5 74760 -1 6752
6754 0 506484.5 257946.5 74720 -1 6753
6755 0 506559.5 257958.5 74680 -1 6754
6756 0 506590.5 257955.5 74600 -1 6755
6757 0 506633.5 257959.5 74560 -1 6756
6758 0 506695.5 257939.5 74520 -1 6757
6759 0 506719.5 257856.5 74480 -1 6758
6760 0 506638.5 257807.5 74520 -1 6759
6761 0 506606.5 257807.5 74560 -1 6760
6762 0 506585.5 257809.5 74600 -1 6761
6763 0 506017 261712 72760 -1 6520
6764 0 505981 261694 72920 -1 6763
6765 0 505955 261699.33 72960 -1 6764
6766 0 505903 261710 73040 -1 6765
6767 0 505827 261720 73120 -1 6766
6768 0 505735 261740 73240 -1 6767
6769 0 505639 261756 73360 -1 6768
6770 0 505557 261806 73520 -1 6769
6771 0 505485 261828 73680 -1 6770
6772 0 505375 261904 73800 -1 6771
6773 0 505365 261894 73880 -1 6772
6774 0 503170.5 260849 69800 -1 5807
6775 0 503146.5 260861 69840 -1 6774
6776 0 503122.5 260853 69880 -1 6775
6777 0 503006.5 260793 70000 -1 6776
6778 0 502886.5 260817 70160 -1 6777
6779 0 502842.5 260817 70280 -1 6778
6780 0 502843.34 260843.67 70320 -1 6779
6781 0 502846.5 260897 70400 -1 6780
6782 0 502754.5 260941 70480 -1 6781
6783 0 502714.5 261001 70560 -1 6782
6784 0 502674 261014.33 70640 -1 6783
6785 0 502654.5 261021 70680 -1 6784
6786 0 502614.5 260988.5 70720 -1 6785
6787 0 502493.5 260971.5 70760 -1 6786
6788 0 502338.5 260980.5 70760 -1 6787
6789 0 502268.5 260957.5 70720 -1 6788
6790 0 502201.5 260923.5 70680 -1 6789
6791 0 502027.5 260897.5 70680 -1 6790
6792 0 502006.5 260902.5 70720 -1 6791
6793 0 501959.5 260917.5 70760 -1 6792
6794 0 501784.5 260826.5 70760 -1 6793
6795 0 501745.5 260818.5 70800 -1 6794
6796 0 501725.5 260807.5 70840 -1 6795
6797 0 501704.5 260796.5 70880 -1 6796
6798 0 501718.5 260789.5 70920 -1 6797
6799 0 501712.5 260775.5 70960 -1 6798
6800 0 501708.5 260731.5 71040 -1 6799
6801 0 501639.5 260652.5 71080 -1 6800
6802 0 501552.5 260644.5 71080 -1 6801
6803 0 501513.5 260652.5 71120 -1 6802
6804 0 501502.5 260644.5 71160 -1 6803
6805 0 501490.5 260651.5 71200 -1 6804
6806 0 501462.5 260663.5 71240 -1 6805
6807 0 501463.5 260611.5 71320 -1 6806
6808 0 502809.2 259456.69 69560 -1 5796
6809 0 502992.22 259363.77 69520 -1 6808
6810 0 503040 259240.03 69480 -1 6809
6811 0 503028 259204.03 69440 -1 6810
6812 0 502968 259180.03 69360 -1 6811
6813 0 502876 259180.03 69240 -1 6812
6814 0 502788 259196.03 69200 -1 6813
6815 0 502612 259160.03 69120 -1 6814
6816 0 502512 259280.03 69040 -1 6815
6817 0 502420 259404.03 69000 -1 6816
6818 0 502416 259556.03 68920 -1 6817
6819 0 502392 259628.03 68840 -1 6818
6820 0 502326 259730.02 68760 -1 6819
6821 0 502160 260002.03 68600 -1 6820
6822 0 502216 260302.02 68400 -1 6821
6823 0 502056 260524.03 68280 -1 6822
6824 0 501830 260598.05 68200 -1 6823
6825 0 501776 260680.02 68080 -1 6824
6826 0 501740 260746.02 68000 -1 6825
6827 0 501730 260862.02 67920 -1 6826
6828 0 501740 260884.02 67880 -1 6827
6829 0 501802 261142.02 67840 -1 6828
6830 0 501692 261366.02 67760 -1 6829
6831 0 501594 261654.02 67720 -1 6830
6832 0 501648 261806.03 67640 -1 6831
6833 0 501638.5 261853.5 67640 -1 6832
6834 0 501594 261943 67600 -1 6833
6835 0 501170 262167 67640 -1 6834
6836 0 501657.5 261849.5 67600 -1 6833
6837 0 493244.78 260023.95 67040 -1 3642
6838 0 493238.12 260021.22 67240 -1 6837
6839 0 493163.75 259984.25 67360 -1 6838
6840 0 493139.2 259971.56 67400 -1 6839
6841 0 492978.5 259954.98 67560 -1 6840
6842 0 492800.22 259918.94 67680 -1 6841
6843 0 492657 259692.55 67800 -1 6842
6844 0 492599.8 259599.25 67880 -1 6843
6845 0 492351.5 259518.55 68000 -1 6844
6846 0 492223.2 259455.4 68080 -1 6845
6847 0 492042.5 259400.33 68200 -1 6846
6848 0 491948 259336.58 68360 -1 6847
6849 0 491712.66 259225.16 68520 -1 6848
6850 0 491638.53 259113.03 68640 -1 6849
6851 0 478343.84 244432.56 86960 -1 1022
6852 0 478321.94 244457 87000 -1 6851
6853 0 478280.25 244369.38 87120 -1 6852
6854 0 478363.03 244017.98 87680 -1 6853
6855 0 478457.84 243981.47 87720 -1 6854
6856 0 478528.56 243880.19 87840 -1 6855
6857 0 478526.88 243846.56 87880 -1 6856
6858 0 478552.88 243886.89 87920 -1 6857
6859 0 478605.6 243826.08 88000 -1 6858
6860 0 478676.53 243814.17 88040 -1 6859
6861 0 478710.84 243805.08 88080 -1 6860
6862 0 478774.22 243750.83 88120 -1 6861
6863 0 478977.72 243656.69 88160 -1 6862
6864 0 479087.4 243602.7 88200 -1 6863
6865 0 479177.72 243566.22 88240 -1 6864
6866 0 479415.2 243472.31 88280 -1 6865
6867 0 479502.53 243401.39 88320 -1 6866
6868 0 479581.22 243365.58 88360 -1 6867
6869 0 479626.34 243356.56 88400 -1 6868
6870 0 479799.03 243325.1 88440 -1 6869
6871 0 479874.94 243207.95 88480 -1 6870
6872 0 480171.53 243090.19 88520 -1 6871
6873 0 480012.94 243202.88 88560 -1 6872
6874 0 480277.5 243241.83 88600 -1 6873
6875 0 480195.03 243472.53 88640 -1 6874
6876 0 480024 243148.67 88720 -1 6875
6877 0 479993.1 242662.97 88920 -1 6876
6878 0 480080.2 242465.23 89080 -1 6877
6879 0 480152.3 242291.92 89320 -1 6878
6880 0 480109.34 242193.62 89400 -1 6879
6881 0 480054.12 242066.14 89440 -1 6880
6882 0 479979.38 241680.28 89480 -1 6881
6883 0 479902.88 241582.2 89560 -1 6882
6884 0 479909.8 241565.89 89640 -1 6883
6885 0 480565.2 241728.36 89640 -1 6884
6886 0 480694.66 241650.05 89640 -1 6885
6887 0 480723.78 241694.17 89640 -1 6886
6888 0 480724.78 241765.22 89640 -1 6887
6889 0 480724.6 241757.89 89680 -1 6888
6890 0 480685.16 241794.17 89720 -1 6889
6891 0 480816.03 241831.53 89760 -1 6890
6892 0 480932.75 241820.7 89800 -1 6891
6893 0 481047.9 241804.86 89760 -1 6892
6894 0 481216.72 241812.02 89720 -1 6893
6895 0 481373.16 241792.92 89680 -1 6894
6896 0 481469.1 241853.6 89640 -1 6895
6897 0 481524.47 241867.1 89600 -1 6896
6898 0 481716.56 241897.61 89640 -1 6897
6899 0 481791.78 241982.03 89680 -1 6898
6900 0 481793.12 242026.72 89720 -1 6899
6901 0 481987.97 242194.84 89760 -1 6900
6902 0 482117.53 242223.47 89800 -1 6901
6903 0 482205.84 242268.97 89840 -1 6902
6904 0 482377.44 242291.45 89800 -1 6903
6905 0 482483.12 242308.84 89720 -1 6904
6906 0 482410.38 242524.69 89680 -1 6905
6907 0 482589.34 242331.08 89640 -1 6906
6908 0 482635 242247 89560 -1 6907
6909 0 482803 242267 89520 -1 6908
6910 0 482871 242339 89480 -1 6909
6911 0 483047 242451 89480 -1 6910
6912 0 483103 242471 89520 -1 6911
6913 0 483235 242635 89520 -1 6912
6914 0 483583 242815 89520 -1 6913
6915 0 483623 242839 89480 -1 6914
6916 0 483699 242907 89440 -1 6915
6917 0 483807 242977 89400 -1 6916
6918 0 484163 243213 89360 -1 6917
6919 0 484609 243573 89360 -1 6918
6920 0 484529 243617 89480 -1 6919
6921 0 484561 243661 89520 -1 6920
6922 0 484653 243693 89560 -1 6921
6923 0 484657 243725 89600 -1 6922
6924 0 484645 243769 89640 -1 6923
6925 0 484681 243801 89680 -1 6924
6926 0 484835 244065 89680 -1 6925
6927 0 484957 244225 89680 -1 6926
6928 0 485057 244325 89640 -1 6927
6929 0 485157 244425 89600 -1 6928
6930 0 485425 244757 89560 -1 6929
6931 0 485663 244913 89520 -1 6930
6932 0 485687 244933 89480 -1 6931
6933 0 485851 244985 89440 -1 6932
6934 0 485779 244913 89400 -1 6933
6935 0 485833 244917 89360 -1 6934
6936 0 485909 244933 89320 -1 6935
6937 0 485965 244921 89280 -1 6936
6938 0 486151 245153 89520 -1 6937
6939 0 486215 245229 89560 -1 6938
6940 0 486325 245297 89600 -1 6939
6941 0 486405 245341 89680 -1 6940
6942 0 486471 245437 89800 -1 6941
6943 0 486509 245517 89840 -1 6942
6944 0 486545 245561 89880 -1 6943
6945 0 486621 245665 89920 -1 6944
6946 0 486661 245717 89960 -1 6945
6947 0 486741 245873 90000 -1 6946
6948 0 486799 245945 90040 -1 6947
6949 0 486921 246177 90080 -1 6948
6950 0 486929 246269 90120 -1 6949
6951 0 487157 246513 90160 -1 6950
6952 0 487133 246573 90200 -1 6951
6953 0 487173 246677 90240 -1 6952
6954 0 487221 246917 90280 -1 6953
6955 0 487129 247045 90240 -1 6954
6956 0 487089 247081 90280 -1 6955
6957 0 486953 247137 90360 -1 6956
6958 0 486853 247201 90400 -1 6957
6959 0 486807 247241 90440 -1 6958
6960 0 486759 247373 90520 -1 6959
6961 0 486727 247429 90560 -1 6960
6962 0 486799 247433 90600 -1 6961
6963 0 487979 247577 90640 -1 6962
6964 0 488031 247605 90680 -1 6963
6965 0 488043 247661 90720 -1 6964
6966 0 488071 247749 90760 -1 6965
6967 0 487963 247793 90800 -1 6966
6968 0 487941 247869 90840 -1 6967
6969 0 487933 247865 90880 -1 6968
6970 0 487921 247869 90920 -1 6969
6971 0 487909 247861 90960 -1 6970
6972 0 487933 247889 91000 -1 6971
6973 0 487933 247821 91040 -1 6972
6974 0 487929 247825 91080 -1 6973
6975 0 487933 247809 91120 -1 6974
6976 0 487985 247861 91160 -1 6975
6977 0 487993 247893 91200 -1 6976
6978 0 488033 247989 91240 -1 6977
6979 0 488025 248005 91280 -1 6978
6980 0 488255 248117 91280 -1 6979
6981 0 488315 248117 91320 -1 6980
6982 0 488383 248117 91360 -1 6981
6983 0 488639 248081 91400 -1 6982
6984 0 488615 248089 91440 -1 6983
6985 0 488599 248065 91480 -1 6984
6986 0 488667 248069 91520 -1 6985
6987 0 488663 248045 91560 -1 6986
6988 0 488603 248077 91600 -1 6987
6989 0 488615 248061 91680 -1 6988
6990 0 488579 248049 91720 -1 6989
6991 0 488683 247933 91760 -1 6990
6992 0 488583 248013 91800 -1 6991
6993 0 488507 247985 91840 -1 6992
6994 0 488455 247937 91880 -1 6993
6995 0 488455 247961 91920 -1 6994
6996 0 488353 247953 91960 -1 6995
6997 0 488377 247985 92000 -1 6996
6998 0 488361 247961 92040 -1 6997
6999 0 488979 248125 91760 -1 6991
7000 0 488985 248133 91800 -1 6999
7001 0 488993 248137 91840 -1 7000
7002 0 489049 248185 91880 -1 7001
7003 0 489049 248289 91960 -1 7002
7004 0 489112 248348 91960 -1 7003
7005 0 489122 248362 92000 -1 7004
7006 0 489112 248386 92040 -1 7005
7007 0 489052 248402 92080 -1 7006
7008 0 489042 248430 92160 -1 7007
7009 0 489148 248480 92200 -1 7008
7010 0 489248 248508 92160 -1 7009
7011 0 489420 248514 92240 -1 7010
7012 0 489520 248578 92360 -1 7011
7013 0 489576 248610 92400 -1 7012
7014 0 489650 248662 92480 -1 7013
7015 0 489792 248684 92600 -1 7014
7016 0 489842 248600 92760 -1 7015
7017 0 489870 248616 92800 -1 7016
7018 0 489868 248614 92840 -1 7017
7019 0 489862 248632 92880 -1 7018
7020 0 489786 248717 92920 -1 7019
7021 0 489764 248716 92960 -1 7020
7022 0 489742 248695 93040 -1 7021
7023 0 489870 248644 93040 -1 7022
7024 0 489984 248659 93040 -1 7023
7025 0 490070 248717 93080 -1 7024
7026 0 490078 248751 93040 -1 7025
7027 0 490308 248768 93040 -1 7026
7028 0 490373 248746 93080 -1 7027
7029 0 490531 248678 93120 -1 7028
7030 0 490632 248627 93200 -1 7029
7031 0 490784 248578 93280 -1 7030
7032 0 490841 248585 93360 -1 7031
7033 0 490869 248672 93440 -1 7032
7034 0 490860 248683 93480 -1 7033
7035 0 490832 248710 93520 -1 7034
7036 0 490764 248753 93600 -1 7035
7037 0 490684 248809 93680 -1 7036
7038 0 490017 248794 93040 -1 7026
7039 0 489922 248861 93040 -1 7038
7040 0 489922 248862 93080 -1 7039
7041 0 489918 248860 93120 -1 7040
7042 0 487433 246445 90200 -1 6952
7043 0 487567 246397 90200 -1 7042
7044 0 487611 246393 90160 -1 7043
7045 0 487655 246361 90120 -1 7044
7046 0 487691 246361 90080 -1 7045
7047 0 487723 246345 90040 -1 7046
7048 0 488081 246277 89960 -1 7047
7049 0 488517 246189 89920 -1 7048
7050 0 489195 245769 89880 -1 7049
7051 0 489479 245597 89880 -1 7050
7052 0 489763 245265 89880 -1 7051
7053 0 489825 245153 89840 -1 7052
7054 0 489905 245045 89800 -1 7053
7055 0 490075 244857 89760 -1 7054
7056 0 490215 244765 89720 -1 7055
7057 0 490359 244665 89680 -1 7056
7058 0 490399 244649 89640 -1 7057
7059 0 490443 244589 89600 -1 7058
7060 0 490553 244533 89560 -1 7059
7061 0 490633 244481 89600 -1 7060
7062 0 490693 244449 89640 -1 7061
7063 0 490841 244337 89680 -1 7062
7064 0 490981 244217 89640 -1 7063
7065 0 491005 244181 89600 -1 7064
7066 0 491065 243965 89520 -1 7065
7067 0 491145 243933 89480 -1 7066
7068 0 491199 243917 89440 -1 7067
7069 0 491253 243901 89400 -1 7068
7070 0 491397 243905 89360 -1 7069
7071 0 491473 243933 89320 -1 7070
7072 0 491533 243909 89240 -1 7071
7073 0 491677 243905 89120 -1 7072
7074 0 491757 243885 89040 -1 7073
7075 0 491797 243841 88960 -1 7074
7076 0 491861 243841 88880 -1 7075
7077 0 491933 243825 88800 -1 7076
7078 0 492049 243769 88720 -1 7077
7079 0 492029 244249 88640 -1 7078
7080 0 492065 244201 88600 -1 7079
7081 0 491847.5 244333.5 88520 -1 7080
7082 0 491954.75 244224.11 88440 -1 7081
7083 0 491822.4 244130.1 88480 -1 7082
7084 0 491777.16 244109.19 88520 -1 7083
7085 0 491855.66 244032.23 88600 -1 7084
7086 0 491037 243719 89520 -1 7066
7087 0 491101 243659 89480 -1 7086
7088 0 491137 243623 89400 -1 7087
7089 0 489288.34 245751.67 89840 -1 7050
7090 0 489475 245717 89760 -1 7089
7091 0 489597 245761 89680 -1 7090
7092 0 489609 245765 89600 -1 7091
7093 0 489617 245765 89560 -1 7092
7094 0 479876.16 241459.52 89680 -1 6884
7095 0 479837.94 241415.56 89720 -1 7094
7096 0 479596.5 241216.48 89760 -1 7095
7097 0 479499.88 241133.58 89840 -1 7096
7098 0 479458.5 241060.33 89960 -1 7097
7099 0 479362.88 240999.38 90040 -1 7098
7100 0 479374.8 241035.55 90160 -1 7099
7101 0 479239.44 240954.06 90280 -1 7100
7102 0 479194.1 240904.33 90360 -1 7101
7103 0 479161.75 240841.2 90440 -1 7102
7104 0 479153.28 240849.66 90480 -1 7103
7105 0 479196.03 240814.5 90520 -1 7104
7106 0 479252.3 240683.61 90560 -1 7105
7107 0 479075.8 240638.19 90600 -1 7106
7108 0 480913.03 240644.61 90640 -1 7107
7109 0 480946.3 240553.73 90680 -1 7108
7110 0 480892.78 240470.6 90760 -1 7109
7111 0 480890 240369.81 90800 -1 7110
7112 0 480784.4 240189.48 90840 -1 7111
7113 0 480798.72 240018.9 90960 -1 7112
7114 0 480813.97 240070.7 91000 -1 7113
7115 0 480794.8 239948.98 91040 -1 7114
7116 0 480710.53 239802.81 91080 -1 7115
7117 0 480810.53 239689.08 91120 -1 7116
7118 0 480854.44 239628.55 91200 -1 7117
7119 0 480973.6 239425.98 91280 -1 7118
7120 0 481041.8 239349.48 91360 -1 7119
7121 0 481237.72 239273.39 91400 -1 7120
7122 0 482083.6 238877.89 91440 -1 7121
7123 0 482229.72 238414.08 91560 -1 7122
7124 0 482287.88 238149.4 91600 -1 7123
7125 0 482168.2 237804.42 91640 -1 7124
7126 0 482548.84 236900.42 91640 -1 7125
7127 0 482884.06 236491.95 91640 -1 7126
7128 0 483216.94 236317.23 91680 -1 7127
7129 0 483468.66 236117.73 91760 -1 7128
7130 0 483611.88 236052.6 91800 -1 7129
7131 0 483990.53 235664.84 91840 -1 7130
7132 0 484096.47 235436.56 91880 -1 7131
7133 0 484090.94 235286.38 91920 -1 7132
7134 0 484114.66 235177.42 91960 -1 7133
7135 0 484051.16 234994.78 92000 -1 7134
7136 0 484006 234878.77 92040 -1 7135
7137 0 483989.3 234824.36 92080 -1 7136
7138 0 483994.38 234762.8 92120 -1 7137
7139 0 483998.16 234701.81 92160 -1 7138
7140 0 484021.03 234686.12 92200 -1 7139
7141 0 484030.22 234652.64 92240 -1 7140
7142 0 484056.4 234629 92280 -1 7141
7143 0 484068.84 234580.05 92320 -1 7142
7144 0 484086.75 234492.4 92360 -1 7143
7145 0 484168.8 234320.4 92520 -1 7144
7146 0 484199.5 234243.62 92680 -1 7145
7147 0 484268.56 234146.38 92800 -1 7146
7148 0 484289.3 234144.7 92840 -1 7147
7149 0 484261.44 234078.6 92880 -1 7148
7150 0 484281.9 234030.47 92920 -1 7149
7151 0 484316.94 233994.5 92960 -1 7150
7152 0 484346 233939.66 93000 -1 7151
7153 0 484373.47 233881.22 93040 -1 7152
7154 0 484429.3 233821.69 93080 -1 7153
7155 0 484520.44 233792.48 93120 -1 7154
7156 0 484600.5 233720.52 93200 -1 7155
7157 0 484713.78 233621.02 93240 -1 7156
7158 0 484947.66 233511.95 93320 -1 7157
7159 0 485042.2 233408.9 93400 -1 7158
7160 0 485350.3 233239.16 93560 -1 7159
7161 0 485514.06 233111.44 93720 -1 7160
7162 0 485676.16 232940.89 93840 -1 7161
7163 0 485856.72 232800.02 93960 -1 7162
7164 0 485896.6 232786.03 94040 -1 7163
7165 0 485908.1 232666.42 94080 -1 7164
7166 0 485992.78 232507.4 94160 -1 7165
7167 0 486026.78 232419.4 94200 -1 7166
7168 0 486037.12 232309.11 94240 -1 7167
7169 0 486014.72 232302.19 94280 -1 7168
7170 0 486253.78 231825.52 94320 -1 7169
7171 0 486331.53 231486.08 94360 -1 7170
7172 0 486314.94 231412.5 94440 -1 7171
7173 0 486309.53 231389.9 94520 -1 7172
7174 0 486274.03 231329.67 94640 -1 7173
7175 0 486280.66 231287.31 94720 -1 7174
7176 0 486246.97 231228.89 94760 -1 7175
7177 0 486255.1 231157.39 94880 -1 7176
7178 0 486220 231107.39 95000 -1 7177
7179 0 486159.62 231081.22 95080 -1 7178
7180 0 486143.44 231061.98 95120 -1 7179
7181 0 486188.3 230966.11 95200 -1 7180
7182 0 486200.44 230960.77 95240 -1 7181
7183 0 486211.38 230955.69 95280 -1 7182
7184 0 486225.94 230956.14 95320 -1 7183
7185 0 486233 230930.9 95360 -1 7184
7186 0 486242.62 230917.77 95400 -1 7185
7187 0 486298.7 230880.58 95440 -1 7186
7188 0 486349.22 230832.11 95520 -1 7187
7189 0 486660.84 230586.27 95640 -1 7188
7190 0 486836.4 230622.25 95840 -1 7189
7191 0 487141.12 230465.73 95880 -1 7190
7192 0 487429.4 230210.95 95920 -1 7191
7193 0 487608.3 229930.02 95960 -1 7192
7194 0 487708.3 229809.1 96040 -1 7193
7195 0 487762.38 229695.19 96120 -1 7194
7196 0 487785.66 229613.36 96200 -1 7195
7197 0 487780.84 229525.38 96240 -1 7196
7198 0 487850.66 229401.6 96360 -1 7197
7199 0 487857.4 229366.6 96400 -1 7198
7200 0 487883.4 229224.8 96560 -1 7199
7201 0 487870.22 229189.98 96600 -1 7200
7202 0 487937.56 229031.95 96760 -1 7201
7203 0 487967.22 228992.38 96840 -1 7202
7204 0 488060.78 228877.77 96920 -1 7203
7205 0 488237.28 228766.34 97080 -1 7204
7206 0 488320.44 228699.69 97120 -1 7205
7207 0 488377.8 228672.9 97160 -1 7206
7208 0 488689.44 228534.06 97240 -1 7207
7209 0 488806.38 228435.48 97400 -1 7208
7210 0 488822.16 228430.58 97440 -1 7209
7211 0 488872.03 228389.8 97480 -1 7210
7212 0 488975.12 228305.61 97520 -1 7211
7213 0 489012.66 228284.83 97560 -1 7212
7214 0 489150.6 228095.81 97600 -1 7213
7215 0 489197.03 227876.89 97640 -1 7214
7216 0 489188.53 227756.2 97760 -1 7215
7217 0 489152.38 227651.17 97880 -1 7216
7218 0 489107.75 227576.66 98080 -1 7217
7219 0 489111.44 227527.23 98160 -1 7218
7220 0 489115.38 227492.7 98280 -1 7219
7221 0 489105.44 227449.58 98480 -1 7220
7222 0 489128.97 227474.84 98640 -1 7221
7223 0 489221.16 227384.12 98760 -1 7222
7224 0 489206.06 227422.97 98800 -1 7223
7225 0 489253.34 227358.33 98880 -1 7224
7226 0 489242.4 227357.58 98960 -1 7225
7227 0 489295.9 227350.1 99000 -1 7226
7228 0 489381.16 227305.89 99040 -1 7227
7229 0 489706.12 227184.33 99080 -1 7228
7230 0 489810.44 227135.33 99120 -1 7229
7231 0 489930.75 227033.03 99160 -1 7230
7232 0 490042.4 226935.69 99200 -1 7231
7233 0 489901.94 226960.02 99240 -1 7232
7234 0 490154.4 226786.98 99240 -1 7233
7235 0 490206.8 226600.94 99320 -1 7234
7236 0 490194.78 226481.55 99360 -1 7235
7237 0 490182.66 226430.84 99400 -1 7236
7238 0 489991.34 226384.52 99600 -1 7237
7239 0 489839 226383.16 99760 -1 7238
7240 0 489834.84 226296.69 99960 -1 7239
7241 0 489789.2 226273.83 100040 -1 7240
7242 0 489763.4 226147.3 100120 -1 7241
7243 0 489803.78 226058.3 100200 -1 7242
7244 0 489683.78 225985.97 100280 -1 7243
7245 0 489680.94 225943.9 100320 -1 7244
7246 0 489795.94 225901.47 100360 -1 7245
7247 0 489860.28 225836.34 100400 -1 7246
7248 0 489911.44 225788.7 100440 -1 7247
7249 0 489965.75 225748.55 100480 -1 7248
7250 0 490007.38 225686.94 100520 -1 7249
7251 0 490269.4 225611.22 100560 -1 7250
7252 0 490423.97 225531.1 100600 -1 7251
7253 0 490601.6 225451.5 100640 -1 7252
7254 0 490701.34 225416.05 100680 -1 7253
7255 0 490699.7 225351.53 100720 -1 7254
7256 0 490766.12 225301.28 100800 -1 7255
7257 0 490907.56 225223.33 100880 -1 7256
7258 0 490905.3 225159.45 100960 -1 7257
7259 0 490962.75 225005.89 101120 -1 7258
7260 0 490962.06 224836.8 101280 -1 7259
7261 0 490948.2 224750.39 101360 -1 7260
7262 0 490960.94 224686.19 101400 -1 7261
7263 0 491082.78 224478.72 101520 -1 7262
7264 0 491122.25 224369.64 101600 -1 7263
7265 0 491150.22 224318.73 101640 -1 7264
7266 0 491234.56 224118.11 101760 -1 7265
7267 0 491286.5 223998.78 101840 -1 7266
7268 0 491309.12 223928.61 101880 -1 7267
7269 0 491353.97 223860.06 101920 -1 7268
7270 0 491399.44 223749.48 102000 -1 7269
7271 0 491402.84 223697.25 102040 -1 7270
7272 0 491430.16 223564.36 102120 -1 7271
7273 0 491529.97 223493.62 102200 -1 7272
7274 0 491578.62 223460.08 102280 -1 7273
7275 0 491627.8 223459.4 102320 -1 7274
7276 0 491699 223399.88 102400 -1 7275
7277 0 491774.9 223358.61 102520 -1 7276
7278 0 491778.4 223264.97 102560 -1 7277
7279 0 492055.38 223209.62 102840 -1 7278
7280 0 492087.72 223213.27 102960 -1 7279
7281 0 492187.34 223154.81 103080 -1 7280
7282 0 492264.62 223101.58 103160 -1 7281
7283 0 492320.56 222993.88 103240 -1 7282
7284 0 492359.47 222995.95 103360 -1 7283
7285 0 492455.3 222858.66 103520 -1 7284
7286 0 492507.8 222798.44 103640 -1 7285
7287 0 492586.56 222631.44 104000 -1 7286
7288 0 492604.3 222607.55 104080 -1 7287
7289 0 492612.84 222613.72 104120 -1 7288
7290 0 492627.88 222590.86 104160 -1 7289
7291 0 492639.44 222530.84 104200 -1 7290
7292 0 492667.7 222502.2 104240 -1 7291
7293 0 492679.47 222515.44 104280 -1 7292
7294 0 492724.16 222482.45 104320 -1 7293
7295 0 492743.03 222441.84 104360 -1 7294
7296 0 492767.9 222417.38 104400 -1 7295
7297 0 492820.44 222177.98 104440 -1 7296
7298 0 492913.78 222105.06 104480 -1 7297
7299 0 492962.28 222044.28 104520 -1 7298
7300 0 492982.9 222013.86 104560 -1 7299
7301 0 493023.66 221984.28 104600 -1 7300
7302 0 493054.38 221945.89 104640 -1 7301
7303 0 493063.88 221891.55 104680 -1 7302
7304 0 493097.53 221860.11 104720 -1 7303
7305 0 493125.2 221832.08 104760 -1 7304
7306 0 493127.97 221770.25 104800 -1 7305
7307 0 493144.28 221731.83 104840 -1 7306
7308 0 493158.25 221695.61 104880 -1 7307
7309 0 493207.88 221616.52 104920 -1 7308
7310 0 493209.8 221593.89 104960 -1 7309
7311 0 493221.12 221531.33 105000 -1 7310
7312 0 493245.53 221482.23 105040 -1 7311
7313 0 493257.72 221419.3 105080 -1 7312
7314 0 493280.1 221406.64 105120 -1 7313
7315 0 493268.53 221374.36 105160 -1 7314
7316 0 493288.56 221367.73 105200 -1 7315
7317 0 493336.25 221342.23 105240 -1 7316
7318 0 493347.2 221309.78 105280 -1 7317
7319 0 493369.12 221264.4 105320 -1 7318
7320 0 493381.75 221262.92 105360 -1 7319
7321 0 493425.22 221205.03 105400 -1 7320
7322 0 493455.34 221184.3 105480 -1 7321
7323 0 493524.44 221129.38 105520 -1 7322
7324 0 493537.9 221051.36 105680 -1 7323
7325 0 493578.88 221014.05 105720 -1 7324
7326 0 493604.03 220976.31 105800 -1 7325
7327 0 493596.9 220915.11 105840 -1 7326
7328 0 493617.03 220843.94 105920 -1 7327
7329 0 493758.12 220594.98 106240 -1 7328
7330 0 493804.28 220442.62 106360 -1 7329
7331 0 493893.88 220280.77 106560 -1 7330
7332 0 493931.16 219864.3 106760 -1 7331
7333 0 493958.94 219740.94 106880 -1 7332
7334 0 494010.38 219625.11 106960 -1 7333
7335 0 494010.38 219452.69 107080 -1 7334
7336 0 494139.94 219328.2 107200 -1 7335
7337 0 494164.94 219219.16 107280 -1 7336
7338 0 494287.78 219064.69 107440 -1 7337
7339 0 494369.6 218943.8 107600 -1 7338
7340 0 494442.4 218864.16 107720 -1 7339
7341 0 494527.47 218800.88 107840 -1 7340
7342 0 494624.44 218687.8 108000 -1 7341
7343 0 494783.47 218560.22 108160 -1 7342
7344 0 494808.4 218419.17 108280 -1 7343
7345 0 494812.56 218358.98 108360 -1 7344
7346 0 494809.4 218288.88 108400 -1 7345
7347 0 494827.78 218213.89 108440 -1 7346
7348 0 494842.88 218159.48 108480 -1 7347
7349 0 494876.9 218095.89 108520 -1 7348
7350 0 494904.75 218024.31 108560 -1 7349
7351 0 494946.5 217940.77 108600 -1 7350
7352 0 494946.66 217854.45 108640 -1 7351
7353 0 494974.53 217721.1 108680 -1 7352
7354 0 495008.3 217673.48 108720 -1 7353
7355 0 495078.78 217601.05 108760 -1 7354
7356 0 495153.12 217489.4 108800 -1 7355
7357 0 495237.1 217440.66 108840 -1 7356
7358 0 495325.6 217378.6 108880 -1 7357
7359 0 495345.97 217319.36 108920 -1 7358
7360 0 495398.84 217292.73 108960 -1 7359
7361 0 495383.06 217223.22 109000 -1 7360
7362 0 495417.47 217173.92 109040 -1 7361
7363 0 495444.78 217150.39 109080 -1 7362
7364 0 495451.9 217156.86 109120 -1 7363
7365 0 495421.28 217111.83 109160 -1 7364
7366 0 495405.53 217073.25 109200 -1 7365
7367 0 495392.4 216975.56 109280 -1 7366
7368 0 495331.97 216917.47 109400 -1 7367
7369 0 495255.6 216816.66 109520 -1 7368
7370 0 495246.38 216830.23 109560 -1 7369
7371 0 495224.28 216794.9 109600 -1 7370
7372 0 495204.66 216774.08 109640 -1 7371
7373 0 495191.03 216727.03 109680 -1 7372
7374 0 495157.4 216639.7 109720 -1 7373
7375 0 495116.22 216608.52 109760 -1 7374
7376 0 495077.12 216583.38 109800 -1 7375
7377 0 495058.78 216577.6 109840 -1 7376
7378 0 495066.5 216518.28 109880 -1 7377
7379 0 495082.8 216508.38 109920 -1 7378
7380 0 495097.38 216484.58 109960 -1 7379
7381 0 495139.53 216364.86 110000 -1 7380
7382 0 495162.4 216304.05 110040 -1 7381
7383 0 495134.9 216313.14 110080 -1 7382
7384 0 495142.16 216291.53 110120 -1 7383
7385 0 495150.3 216287.67 110160 -1 7384
7386 0 495150.22 216227.86 110240 -1 7385
7387 0 495163.88 216200.08 110280 -1 7386
7388 0 495162.78 216189.08 110320 -1 7387
7389 0 495121.97 216123.75 110360 -1 7388
7390 0 495130.9 216109.84 110400 -1 7389
7391 0 495145.16 216074.77 110440 -1 7390
7392 0 495140.12 216086.58 110480 -1 7391
7393 0 495139.75 216087 110520 -1 7392
7394 0 495148.94 216080.42 110560 -1 7393
7395 0 495176.12 216035.58 110600 -1 7394
7396 0 495162.28 216027.55 110640 -1 7395
7397 0 495190.7 216020.02 110680 -1 7396
7398 0 495143.53 216127.56 110720 -1 7397
7399 0 495209.12 216009.66 110760 -1 7398
7400 0 495258.28 215906.39 110800 -1 7399
7401 0 495464.84 215826.55 111000 -1 7400
7402 0 495575.78 215633.27 111120 -1 7401
7403 0 495738.78 215453.33 111200 -1 7402
7404 0 495766.4 215352.36 111240 -1 7403
7405 0 495800.75 215175.53 111280 -1 7404
7406 0 495822.06 215020.56 111320 -1 7405
7407 0 495799.38 214772.22 111360 -1 7406
7408 0 495690.5 214541.39 111400 -1 7407
7409 0 495644.5 214312.06 111480 -1 7408
7410 0 495635.2 214230.02 111560 -1 7409
7411 0 495675.53 214047.34 111680 -1 7410
7412 0 495708.22 213935.83 111720 -1 7411
7413 0 495718.9 213886.56 111760 -1 7412
7414 0 495722.12 213865.78 111800 -1 7413
7415 0 495781.12 213752.75 111840 -1 7414
7416 0 495818.47 213709.61 111880 -1 7415
7417 0 495907.66 213610.34 111920 -1 7416
7418 0 495935.4 213513.81 111960 -1 7417
7419 0 496013.38 213423 112000 -1 7418
7420 0 496026.03 213343.44 112040 -1 7419
7421 0 496037.78 213322.88 112080 -1 7420
7422 0 496065.72 213253.22 112120 -1 7421
7423 0 496024.84 213138.2 112200 -1 7422
7424 0 496010.53 213025.72 112320 -1 7423
7425 0 496029.1 212971.55 112480 -1 7424
7426 0 495901.25 212932.52 112640 -1 7425
7427 0 495871.4 212910.1 112720 -1 7426
7428 0 495921.1 212899.9 112960 -1 7427
7429 0 495855.9 212812.14 113080 -1 7428
7430 0 495851.84 212721.05 113160 -1 7429
7431 0 495887.5 212591.06 113240 -1 7430
7432 0 495899.1 212516.97 113320 -1 7431
7433 0 495964.75 212381.62 113360 -1 7432
7434 0 495964.34 212310.88 113400 -1 7433
7435 0 496029.4 212158.67 113440 -1 7434
7436 0 496036.25 212059.56 113480 -1 7435
7437 0 496039.88 212010.72 113520 -1 7436
7438 0 496077.72 211926.19 113560 -1 7437
7439 0 496131.88 211754.6 113640 -1 7438
7440 0 496070.28 211675.58 113720 -1 7439
7441 0 496205.66 211573.16 113760 -1 7440
7442 0 496171.8 211504.94 113840 -1 7441
7443 0 496179.94 211446.2 113880 -1 7442
7444 0 496156.6 211402.14 113920 -1 7443
7445 0 496096.66 211376.27 113960 -1 7444
7446 0 496047.9 211313.92 114000 -1 7445
7447 0 496014.7 211251.14 114040 -1 7446
7448 0 495942.53 211108.16 114080 -1 7447
7449 0 495834.1 211003.69 114120 -1 7448
7450 0 495704.8 210829.16 114160 -1 7449
7451 0 495656.34 210772.61 114200 -1 7450
7452 0 495621.2 210683.56 114240 -1 7451
7453 0 495549.62 210542.02 114280 -1 7452
7454 0 495544.8 210514.62 114320 -1 7453
7455 0 495535.62 210460.78 114360 -1 7454
7456 0 495513.06 210427.3 114400 -1 7455
7457 0 495518.56 210355.02 114480 -1 7456
7458 0 495515.9 210303.5 114520 -1 7457
7459 0 495556.9 210268.34 114600 -1 7458
7460 0 495593 210195.6 114680 -1 7459
7461 0 495671.7 210187.98 114800 -1 7460
7462 0 495748.38 210137.56 114840 -1 7461
7463 0 495935.84 210039.11 114960 -1 7462
7464 0 496070.4 209933.27 115040 -1 7463
7465 0 496143.84 209887.72 115080 -1 7464
7466 0 496301.75 209757.81 115120 -1 7465
7467 0 496496.5 209566.14 115160 -1 7466
7468 0 496588.1 209473.5 115200 -1 7467
7469 0 496608.62 209375.55 115240 -1 7468
7470 0 496629.28 209355.39 115280 -1 7469
7471 0 496625.97 209304.27 115320 -1 7470
7472 0 496621.62 209241.86 115400 -1 7471
7473 0 496333.66 209115.38 115760 -1 7472
7474 0 496275.8 209115.3 115840 -1 7473
7475 0 496225.9 209100.45 115920 -1 7474
7476 0 496123.2 209080.39 116000 -1 7475
7477 0 496053.38 208952.12 116080 -1 7476
7478 0 495919.16 208749.8 116200 -1 7477
7479 0 495808.8 208687.69 116240 -1 7478
7480 0 495465.38 208200.97 116440 -1 7479
7481 0 495502.16 208208.61 116720 -1 7480
7482 0 495490.6 208216.2 116760 -1 7481
7483 0 495504.38 208192.38 116800 -1 7482
7484 0 495528.53 208195.08 116840 -1 7483
7485 0 495580.2 208216.95 116880 -1 7484
7486 0 495612.9 208238 116920 -1 7485
7487 0 495632.5 208250.72 116960 -1 7486
7488 0 495678.2 208261.72 117000 -1 7487
7489 0 495750.75 208244.86 117040 -1 7488
7490 0 495809.8 208246.03 117080 -1 7489
7491 0 495857.44 208284 117120 -1 7490
7492 0 495911.2 208278.64 117160 -1 7491
7493 0 495937.38 208282.23 117200 -1 7492
7494 0 496016.94 208263.34 117240 -1 7493
7495 0 496060.78 208272.31 117280 -1 7494
7496 0 496125.2 208258.11 117320 -1 7495
7497 0 496170.5 208261.4 117360 -1 7496
7498 0 496204.2 208255.1 117400 -1 7497
7499 0 496223.53 208206.95 117440 -1 7498
7500 0 496054.75 208151.47 117480 -1 7499
7501 0 496309.1 208162.52 117520 -1 7500
7502 0 496364.56 208140.64 117560 -1 7501
7503 0 496431.62 208146.95 117600 -1 7502
7504 0 496489.66 208123.84 117640 -1 7503
7505 0 496576.2 208019.69 117800 -1 7504
7506 0 496584.78 207996 117840 -1 7505
7507 0 496587.1 207966.94 117920 -1 7506
7508 0 496362.34 207731.78 118000 -1 7507
7509 0 496116.38 207032.58 118080 -1 7508
7510 0 496517.72 206494.81 118120 -1 7509
7511 0 496518.88 206469.28 118160 -1 7510
7512 0 496534.1 206407.3 118200 -1 7511
7513 0 496533.84 206364.7 118240 -1 7512
7514 0 496514.25 206318.95 118320 -1 7513
7515 0 496509.4 206293.83 118360 -1 7514
7516 0 496475.28 206253.33 118400 -1 7515
7517 0 496424.03 206232.39 118440 -1 7516
7518 0 496386.3 206162.53 118480 -1 7517
7519 0 496387.2 206151.45 118520 -1 7518
7520 0 496374.2 206148.97 118560 -1 7519
7521 0 496346.12 206100 118600 -1 7520
7522 0 496317.28 206074.39 118640 -1 7521
7523 0 496306.72 206060.67 118680 -1 7522
7524 0 496321.03 206021.08 118760 -1 7523
7525 0 496217.3 205972.27 118840 -1 7524
7526 0 496188.25 205783.97 118920 -1 7525
7527 0 496220.38 205663.6 119000 -1 7526
7528 0 496288.7 205542.61 119080 -1 7527
7529 0 496337.25 205455.31 119120 -1 7528
7530 0 496383.8 205360.95 119160 -1 7529
7531 0 496465.66 205294.92 119200 -1 7530
7532 0 496521.7 205256.84 119240 -1 7531
7533 0 496562.34 205228.16 119280 -1 7532
7534 0 496583.78 205165.22 119320 -1 7533
7535 0 496637.8 205086.78 119360 -1 7534
7536 0 496767.12 204925.39 119400 -1 7535
7537 0 496905.3 204748.4 119440 -1 7536
7538 0 496946.84 204719.52 119480 -1 7537
7539 0 496963.78 204521.06 119520 -1 7538
7540 0 496847.47 204218.8 119600 -1 7539
7541 0 496390.2 203755.3 119640 -1 7540
7542 0 496371.1 203640.77 119720 -1 7541
7543 0 496397.9 203602.03 119800 -1 7542
7544 0 496468.56 203555.28 119880 -1 7543
7545 0 496506.62 203494.34 120000 -1 7544
7546 0 496716.03 203509.39 120240 -1 7545
7547 0 496748.4 203505.27 120360 -1 7546
7548 0 496759.44 203514.83 120400 -1 7547
7549 0 496776.5 203527.47 120440 -1 7548
7550 0 496783.1 203522.23 120480 -1 7549
7551 0 496769.62 203518.8 120520 -1 7550
7552 0 496776.5 203516.05 120560 -1 7551
7553 0 496815.28 203492.38 120600 -1 7552
7554 0 496819.5 203484.95 120640 -1 7553
7555 0 496834.84 203499.47 120680 -1 7554
7556 0 496821.34 203455.9 120720 -1 7555
7557 0 496820.62 203445.34 120760 -1 7556
7558 0 496827.03 203430.6 120800 -1 7557
7559 0 496827.84 203414.69 120840 -1 7558
7560 0 496834.16 203405.22 120880 -1 7559
7561 0 496836.1 203415.58 120920 -1 7560
7562 0 496842.16 203405.38 120960 -1 7561
7563 0 496821.06 203403.84 121000 -1 7562
7564 0 496765.75 203360.55 121040 -1 7563
7565 0 496748.53 203339.17 121080 -1 7564
7566 0 496702.8 203321.84 121120 -1 7565
7567 0 496650.5 203255.72 121160 -1 7566
7568 0 496556.4 203203.08 121200 -1 7567
7569 0 496530.2 203163.73 121240 -1 7568
7570 0 496498.9 203105.48 121280 -1 7569
7571 0 496410.84 203038.44 121320 -1 7570
7572 0 496336.34 202984.11 121360 -1 7571
7573 0 496267.38 202895.81 121400 -1 7572
7574 0 496248.03 202840.36 121440 -1 7573
7575 0 496150.9 202794.2 121480 -1 7574
7576 0 496127.25 202692.86 121520 -1 7575
7577 0 496028.3 202476.9 121560 -1 7576
7578 0 496029.03 202390.39 121600 -1 7577
7579 0 496006.4 202306.23 121640 -1 7578
7580 0 496080.94 202280.6 121680 -1 7579
7581 0 496061.28 202218.86 121720 -1 7580
7582 0 496090.84 202128.56 121760 -1 7581
7583 0 496094.56 202063.12 121800 -1 7582
7584 0 496150.06 201925.38 121880 -1 7583
7585 0 496170.53 201857.62 121960 -1 7584
7586 0 496160.97 201728.92 122040 -1 7585
7587 0 496159.66 201594.9 122160 -1 7586
7588 0 496124.03 201473.98 122280 -1 7587
7589 0 496108.66 201457.72 122320 -1 7588
7590 0 496105.8 201392.06 122400 -1 7589
7591 0 496083.72 201323.08 122480 -1 7590
7592 0 496056.72 201312.67 122520 -1 7591
7593 0 495991.2 201233.66 122560 -1 7592
7594 0 495980.16 201215.16 122600 -1 7593
7595 0 495967.88 201172.64 122640 -1 7594
7596 0 495980.16 201151.27 122680 -1 7595
7597 0 495990.34 201154.83 122720 -1 7596
7598 0 495982.78 201128.64 122760 -1 7597
7599 0 495959.84 201097.88 122800 -1 7598
7600 0 495956.72 201092.2 122840 -1 7599
7601 0 495954.5 201061.73 122880 -1 7600
7602 0 495931.12 201032.48 122920 -1 7601
7603 0 495935.16 201017.9 122960 -1 7602
7604 0 495941.47 200998.52 123000 -1 7603
7605 0 495933.12 200975.6 123040 -1 7604
7606 0 495986.97 200953.53 123080 -1 7605
7607 0 495985.75 200930.81 123120 -1 7606
7608 0 495962.2 200908.48 123160 -1 7607
7609 0 495984.94 200876.53 123200 -1 7608
7610 0 495983.9 200857.25 123240 -1 7609
7611 0 495999.84 200847.48 123280 -1 7610
7612 0 495993.8 200840.58 123320 -1 7611
7613 0 496015.22 200814.22 123360 -1 7612
7614 0 496043.84 200798.48 123400 -1 7613
7615 0 496064.88 200784.03 123440 -1 7614
7616 0 496062.4 200767.89 123480 -1 7615
7617 0 496076.8 200753.97 123520 -1 7616
7618 0 496132.6 200754.53 123560 -1 7617
7619 0 496144.53 200715.84 123600 -1 7618
7620 0 496129.88 200698.34 123640 -1 7619
7621 0 496133 200667.1 123680 -1 7620
7622 0 496101.56 200655.48 123720 -1 7621
7623 0 496063.62 200618.83 123760 -1 7622
7624 0 496067.88 200606.36 123800 -1 7623
7625 0 496067.44 200569.42 123840 -1 7624
7626 0 496074.38 200546.56 123880 -1 7625
7627 0 496080.4 200496.94 123920 -1 7626
7628 0 496080.7 200485.06 123960 -1 7627
7629 0 496088.1 200484.11 124000 -1 7628
7630 0 496090.1 200459.14 124040 -1 7629
7631 0 496097.12 200430.92 124080 -1 7630
7632 0 496045.25 200358.92 124120 -1 7631
7633 0 496042.25 200344.66 124160 -1 7632
7634 0 496032.47 200289.53 124200 -1 7633
7635 0 496015.28 200258.06 124240 -1 7634
7636 0 496013.66 200200.47 124280 -1 7635
7637 0 496024.44 200167.44 124320 -1 7636
7638 0 496025.06 200122.02 124360 -1 7637
7639 0 496057.9 200081.69 124400 -1 7638
7640 0 496066.8 200036.88 124440 -1 7639
7641 0 496108.62 199991.81 124480 -1 7640
7642 0 496189.97 199958.58 124560 -1 7641
7643 0 496218.16 199919.48 124600 -1 7642
7644 0 496253.88 199871.22 124640 -1 7643
7645 0 496262.97 199848.77 124680 -1 7644
7646 0 496294.66 199795.27 124720 -1 7645
7647 0 496333.72 199762.45 124760 -1 7646
7648 0 496361.97 199725.6 124800 -1 7647
7649 0 496401.97 199682.28 124840 -1 7648
7650 0 496414.2 199615.34 124880 -1 7649
7651 0 496411 199566.17 124920 -1 7650
7652 0 496395.56 199536.7 124960 -1 7651
7653 0 496380.2 199477.22 125000 -1 7652
7654 0 496342.7 199449.55 125040 -1 7653
7655 0 496336.25 199401.48 125080 -1 7654
7656 0 496347.84 199367.61 125120 -1 7655
7657 0 496339.1 199313.42 125160 -1 7656
7658 0 496343.4 199293.58 125200 -1 7657
7659 0 496295.44 199273.34 125240 -1 7658
7660 0 496252.5 199233.17 125280 -1 7659
7661 0 496202.34 199196.61 125320 -1 7660
7662 0 496170.44 199183.7 125360 -1 7661
7663 0 496194.94 199144.25 125400 -1 7662
7664 0 496148.28 199075.52 125440 -1 7663
7665 0 496127.12 199045.06 125480 -1 7664
7666 0 496108.75 199016.86 125520 -1 7665
7667 0 496089.78 198972.33 125560 -1 7666
7668 0 496093.1 198956.34 125600 -1 7667
7669 0 496045.78 198908 125640 -1 7668
7670 0 496093.2 198892.1 125680 -1 7669
7671 0 496083.75 198871.06 125720 -1 7670
7672 0 496074.56 198826.44 125760 -1 7671
7673 0 496061.8 198787.19 125800 -1 7672
7674 0 496021.6 198749.48 125840 -1 7673
7675 0 496006.7 198730.52 125880 -1 7674
7676 0 496015.72 198649.94 125920 -1 7675
7677 0 496014.75 198570.66 126000 -1 7676
7678 0 496004.94 198514.97 126040 -1 7677
7679 0 495981.38 198454.52 126080 -1 7678
7680 0 495982.7 198374.16 126120 -1 7679
7681 0 495995.22 198297.17 126160 -1 7680
7682 0 495990.44 198270.08 126200 -1 7681
7683 0 495978.4 198205.72 126240 -1 7682
7684 0 495948.3 197999.48 126320 -1 7683
7685 0 495941.56 197945.17 126360 -1 7684
7686 0 495940 197895.55 126400 -1 7685
7687 0 495945.97 197834.53 126440 -1 7686
7688 0 495965.03 197745.45 126480 -1 7687
7689 0 496042.06 197684.4 126520 -1 7688
7690 0 496081.47 197575.78 126560 -1 7689
7691 0 496091.53 197534.17 126600 -1 7690
7692 0 496139.3 197466.7 126640 -1 7691
7693 0 496154.47 197393.45 126680 -1 7692
7694 0 496163.34 197345.17 126720 -1 7693
7695 0 496161.03 197344.8 126760 -1 7694
7696 0 496187.03 197253.64 126800 -1 7695
7697 0 496190.2 197169.12 126840 -1 7696
7698 0 496199.72 197165.03 126880 -1 7697
7699 0 496174.12 197093.78 126920 -1 7698
7700 0 496211.47 197022.34 126960 -1 7699
7701 0 496185.34 196907.67 127000 -1 7700
7702 0 496216.5 196828.1 127040 -1 7701
7703 0 496198.88 196763.64 127080 -1 7702
7704 0 496173.9 196694.84 127120 -1 7703
7705 0 496178.4 196689.22 127160 -1 7704
7706 0 496150.94 196673.97 127200 -1 7705
7707 0 496111.44 196580.38 127240 -1 7706
7708 0 496071.88 196539.69 127280 -1 7707
7709 0 496022.3 196454.73 127320 -1 7708
7710 0 495977.72 196389.11 127360 -1 7709
7711 0 495958.03 196380.86 127400 -1 7710
7712 0 495947.66 196268.64 127440 -1 7711
7713 0 495891.06 196175.2 127480 -1 7712
7714 0 495836.9 196121.78 127520 -1 7713
7715 0 495832.5 196085.19 127560 -1 7714
7716 0 495829.28 195997.92 127600 -1 7715
7717 0 495828.06 195981.34 127640 -1 7716
7718 0 495855.8 195962.17 127680 -1 7717
7719 0 495838.22 195887 127720 -1 7718
7720 0 495840.88 195847.48 127760 -1 7719
7721 0 495822.34 195805.58 127800 -1 7720
7722 0 495834.06 195772.69 127840 -1 7721
7723 0 495858.06 195742.67 127880 -1 7722
7724 0 495907.22 195712.8 127920 -1 7723
7725 0 495929.56 195677.77 127960 -1 7724
7726 0 495955.53 195676.88 128000 -1 7725
7727 0 495966.38 195645.23 128040 -1 7726
7728 0 495970.12 195635.55 128080 -1 7727
7729 0 495979.44 195660.78 128120 -1 7728
7730 0 496024.7 195561.28 128160 -1 7729
7731 0 496027.62 195613.42 128200 -1 7730
7732 0 496073.4 195539.38 128240 -1 7731
7733 0 496082.47 195534.94 128280 -1 7732
7734 0 496080.03 195497.5 128320 -1 7733
7735 0 496106.9 195431 128360 -1 7734
7736 0 496113.2 195377.5 128400 -1 7735
7737 0 496128.8 195313.86 128440 -1 7736
7738 0 496109.16 195258.86 128480 -1 7737
7739 0 496101.2 195197.38 128520 -1 7738
7740 0 496063.78 195102.3 128560 -1 7739
7741 0 496040.5 195040 128600 -1 7740
7742 0 496020.1 194972.34 128640 -1 7741
7743 0 495979.16 194942.4 128680 -1 7742
7744 0 495943.6 194897.8 128720 -1 7743
7745 0 495929.38 194857.62 128760 -1 7744
7746 0 495906.34 194739.47 128800 -1 7745
7747 0 495880.06 194716.17 128840 -1 7746
7748 0 495896.28 194714.02 128880 -1 7747
7749 0 495886.88 194681.38 128920 -1 7748
7750 0 495872.12 194582.08 128960 -1 7749
7751 0 495861.8 194483.12 129000 -1 7750
7752 0 495868.47 194449.66 129040 -1 7751
7753 0 495776.34 194297.25 129080 -1 7752
7754 0 495777.5 194271.64 129120 -1 7753
7755 0 495769.5 194171.86 129160 -1 7754
7756 0 495785.16 194112.73 129200 -1 7755
7757 0 495791.84 194066.89 129240 -1 7756
7758 0 495805.06 194031.16 129280 -1 7757
7759 0 495814.6 193993.56 129320 -1 7758
7760 0 495805.47 193962.97 129360 -1 7759
7761 0 495835 193932.2 129400 -1 7760
7762 0 495825.3 193907.39 129440 -1 7761
7763 0 495826.66 193872.14 129480 -1 7762
7764 0 495835.66 193816.31 129520 -1 7763
7765 0 495846.34 193780.19 129560 -1 7764
7766 0 495841.62 193735.97 129600 -1 7765
7767 0 495863.03 193666.58 129640 -1 7766
7768 0 495859.38 193651.08 129680 -1 7767
7769 0 495858.03 193622.03 129720 -1 7768
7770 0 495864.9 193599.86 129760 -1 7769
7771 0 495864.22 193575.39 129800 -1 7770
7772 0 495868.44 193551.58 129840 -1 7771
7773 0 495873.8 193531.88 129880 -1 7772
7774 0 495861.47 193480.75 129920 -1 7773
7775 0 495881.25 193476.97 129960 -1 7774
7776 0 495878.56 193432.31 130000 -1 7775
7777 0 495883.66 193354.34 130040 -1 7776
7778 0 495881.28 193369.86 130080 -1 7777
7779 0 495878.03 193349.56 130120 -1 7778
7780 0 495851.53 193284.06 130160 -1 7779
7781 0 495835.2 193227.9 130200 -1 7780
7782 0 495838.25 193170.73 130240 -1 7781
7783 0 495792.9 193099.8 130280 -1 7782
7784 0 495768.8 193039.45 130320 -1 7783
7785 0 495752.97 192986.61 130360 -1 7784
7786 0 495762.2 192934.22 130400 -1 7785
7787 0 495722.88 192897.1 130440 -1 7786
7788 0 495725.22 192828.69 130480 -1 7787
7789 0 495713.9 192786.08 130520 -1 7788
7790 0 495701.22 192728.77 130560 -1 7789
7791 0 495657.47 192717.47 130600 -1 7790
7792 0 495641.84 192643.03 130640 -1 7791
7793 0 495630.84 192579.44 130680 -1 7792
7794 0 495619.7 192565.06 130720 -1 7793
7795 0 495622.3 192421.52 130760 -1 7794
7796 0 495634.25 192350.95 130800 -1 7795
7797 0 495609.66 192301.88 130840 -1 7796
7798 0 495631.72 192267.98 130880 -1 7797
7799 0 495616.9 192225.27 130920 -1 7798
7800 0 495617.47 192196.17 130960 -1 7799
7801 0 495623.25 192092.19 131000 -1 7800
7802 0 495607.25 192040.12 131040 -1 7801
7803 0 495590.2 191969.03 131080 -1 7802
7804 0 495589 191910.73 131120 -1 7803
7805 0 495590.22 191856.78 131160 -1 7804
7806 0 495579.38 191778.81 131200 -1 7805
7807 0 495571.78 191768.02 131240 -1 7806
7808 0 495601.4 191717.97 131280 -1 7807
7809 0 495593.97 191677.02 131320 -1 7808
7810 0 495571.62 191531.06 131360 -1 7809
7811 0 495532.22 191456.55 131400 -1 7810
7812 0 495525.88 191405.86 131440 -1 7811
7813 0 495529.47 191310.08 131480 -1 7812
7814 0 495523.38 191275.98 131520 -1 7813
7815 0 495500.75 191242.83 131560 -1 7814
7816 0 495489.25 191228.31 131600 -1 7815
7817 0 495478.6 191216.08 131640 -1 7816
7818 0 495481.62 191197.62 131680 -1 7817
7819 0 495480.72 191192.66 131720 -1 7818
7820 0 495500.72 191168.81 131760 -1 7819
7821 0 495490.2 191144.9 131800 -1 7820
7822 0 495487.3 191098.03 131840 -1 7821
7823 0 495472.38 191076.75 131880 -1 7822
7824 0 495501.66 191037.1 131920 -1 7823
7825 0 495504.94 191009.75 131960 -1 7824
7826 0 495505.34 190985.12 132000 -1 7825
7827 0 495480.34 190979.69 132040 -1 7826
7828 0 495483.88 190994.05 132080 -1 7827
7829 0 495486.78 190944.56 132120 -1 7828
7830 0 495486.16 190958.92 132160 -1 7829
7831 0 495471.03 190916.5 132200 -1 7830
7832 0 495487.84 190876.02 132240 -1 7831
7833 0 495487.53 190838.33 132280 -1 7832
7834 0 495460.5 190737.84 132320 -1 7833
7835 0 495461.8 190690.83 132360 -1 7834
7836 0 495485.47 190664.62 132400 -1 7835
7837 0 495482.78 190639.6 132440 -1 7836
7838 0 495481.6 190598.66 132480 -1 7837
7839 0 495477.9 190519.8 132520 -1 7838
7840 0 495460.94 190441.92 132560 -1 7839
7841 0 495461.06 190372.47 132600 -1 7840
7842 0 495451.06 190327.77 132640 -1 7841
7843 0 495433.7 190259.48 132680 -1 7842
7844 0 495417.2 190186.5 132720 -1 7843
7845 0 495392.3 190121.25 132760 -1 7844
7846 0 495381.94 190091.28 132800 -1 7845
7847 0 495382.56 190059.83 132840 -1 7846
7848 0 495376.75 190018.36 132880 -1 7847
7849 0 495365.6 189946.12 132920 -1 7848
7850 0 495359.44 189914.86 132960 -1 7849
7851 0 495365.53 189904.25 133000 -1 7850
7852 0 495359.4 189896.12 133040 -1 7851
7853 0 495337.7 189878.55 133080 -1 7852
7854 0 495345.06 189829.53 133120 -1 7853
7855 0 495337.9 189791.14 133160 -1 7854
7856 0 495323.78 189749.84 133200 -1 7855
7857 0 495337.56 189716.33 133240 -1 7856
7858 0 495326.56 189660 133280 -1 7857
7859 0 495320.66 189623.19 133320 -1 7858
7860 0 495327.12 189557 133360 -1 7859
7861 0 495311.3 189515.22 133400 -1 7860
7862 0 495305.78 189507.33 133440 -1 7861
7863 0 495313 189477.67 133480 -1 7862
7864 0 495309.78 189475.5 133520 -1 7863
7865 0 495311.6 189434.98 133560 -1 7864
7866 0 495303.5 189381.52 133600 -1 7865
7867 0 495335.72 189374.62 133640 -1 7866
7868 0 495313.44 189325.25 133680 -1 7867
7869 0 495312.4 189286.61 133720 -1 7868
7870 0 495300.72 189238.86 133760 -1 7869
7871 0 495274.8 189154.77 133800 -1 7870
7872 0 495250.12 189088.53 133840 -1 7871
7873 0 495204.2 188913.05 133880 -1 7872
7874 0 495203.75 188853.33 133920 -1 7873
7875 0 495192.28 188793.34 133960 -1 7874
7876 0 495170.88 188756.06 134000 -1 7875
7877 0 495140.28 188693.25 134040 -1 7876
7878 0 495110 188564.12 134080 -1 7877
7879 0 495003.6 188473.34 134120 -1 7878
7880 0 494956 188282.56 134160 -1 7879
7881 0 494956.53 188240.94 134200 -1 7880
7882 0 494880.97 188188.52 134240 -1 7881
7883 0 494882.62 188104.02 134280 -1 7882
7884 0 494884 188072.31 134320 -1 7883
7885 0 494873.9 188029.69 134360 -1 7884
7886 0 494883.94 187980.1 134400 -1 7885
7887 0 494901.12 187967.03 134440 -1 7886
7888 0 494904.75 187943.52 134480 -1 7887
7889 0 494895.44 187867.27 134520 -1 7888
7890 0 494883.28 187830.61 134560 -1 7889
7891 0 494906.2 187794.38 134600 -1 7890
7892 0 494927.22 187768.45 134640 -1 7891
7893 0 494944.06 187732.27 134680 -1 7892
7894 0 494966.06 187684.27 134720 -1 7893
7895 0 494959.34 187631.48 134760 -1 7894
7896 0 494965.3 187592.83 134800 -1 7895
7897 0 494980.8 187572.58 134840 -1 7896
7898 0 494983.34 187556.23 134880 -1 7897
7899 0 494992.78 187511.31 134920 -1 7898
7900 0 494995.94 187498.12 134960 -1 7899
7901 0 495073.84 187433.58 135000 -1 7900
7902 0 495059.06 187377.14 135040 -1 7901
7903 0 495051.75 187253.75 135080 -1 7902
7904 0 495063.34 187157.3 135120 -1 7903
7905 0 495067.4 187075.06 135160 -1 7904
7906 0 495053.6 187007.92 135200 -1 7905
7907 0 495031.12 186829.16 135240 -1 7906
7908 0 495015.28 186731.34 135280 -1 7907
7909 0 494988.28 186657.4 135320 -1 7908
7910 0 494983.1 186616.3 135360 -1 7909
7911 0 494950.5 186521.66 135400 -1 7910
7912 0 494949.03 186458.73 135440 -1 7911
7913 0 494944.62 186431.75 135480 -1 7912
7914 0 494960.53 186370.2 135520 -1 7913
7915 0 494957.34 186329.69 135560 -1 7914
7916 0 494939.06 186286.7 135600 -1 7915
7917 0 494926.06 186242.06 135640 -1 7916
7918 0 494905.94 186212.73 135680 -1 7917
7919 0 494894.9 186141.39 135720 -1 7918
7920 0 494889.44 186105.92 135760 -1 7919
7921 0 494880.53 186008.12 135800 -1 7920
7922 0 494872.8 185982.95 135840 -1 7921
7923 0 494845.06 185954.12 135880 -1 7922
7924 0 494831.2 185911.16 135920 -1 7923
7925 0 494770.84 185788.22 135960 -1 7924
7926 0 494737.53 185706.89 136000 -1 7925
7927 0 494665.7 185572.86 136040 -1 7926
7928 0 494699.28 185498.16 136080 -1 7927
7929 0 494666.53 185475.1 136120 -1 7928
7930 0 494674.16 185426.03 136160 -1 7929
7931 0 494688.75 185368.98 136200 -1 7930
7932 0 494712.97 185311.17 136240 -1 7931
7933 0 494679.78 185290.97 136280 -1 7932
7934 0 494697.2 185228.95 136320 -1 7933
7935 0 494728.44 185172.23 136360 -1 7934
7936 0 494714.28 185122.88 136400 -1 7935
7937 0 494710.8 185110.08 136440 -1 7936
7938 0 494728.12 185072.36 136480 -1 7937
7939 0 494722.7 185054.03 136520 -1 7938
7940 0 494733.16 185000.25 136560 -1 7939
7941 0 494730.3 184962.75 136600 -1 7940
7942 0 494714.72 184966.22 136640 -1 7941
7943 0 494723.88 184936.2 136680 -1 7942
7944 0 494742.53 184930.56 136720 -1 7943
7945 0 494711.94 184870.72 136760 -1 7944
7946 0 494673.66 184804.06 136800 -1 7945
7947 0 494693.34 184688.78 136840 -1 7946
7948 0 494669.94 184607.6 136880 -1 7947
7949 0 494650.4 184561.69 136920 -1 7948
7950 0 494686.22 184517.98 136960 -1 7949
7951 0 494676.06 184453.1 137000 -1 7950
7952 0 494653.44 184411.44 137040 -1 7951
7953 0 494668.94 184399.34 137080 -1 7952
7954 0 494549.6 184075.95 137120 -1 7953
7955 0 494541.5 184007.52 137160 -1 7954
7956 0 494521.75 183895.33 137200 -1 7955
7957 0 494486.1 183801.62 137240 -1 7956
7958 0 494474.84 183730.02 137280 -1 7957
7959 0 494445.97 183611.69 137320 -1 7958
7960 0 494415.5 183545.52 137360 -1 7959
7961 0 494421.78 183437.94 137400 -1 7960
7962 0 494422.8 183392.81 137440 -1 7961
7963 0 494409.1 183272.45 137480 -1 7962
7964 0 494436.56 183254.5 137520 -1 7963
7965 0 494407.5 183233.11 137560 -1 7964
7966 0 494413.5 183144.69 137600 -1 7965
7967 0 494411.1 183112.28 137640 -1 7966
7968 0 494395.84 183079.6 137680 -1 7967
7969 0 494387.6 183077.14 137720 -1 7968
7970 0 494438.38 183002.05 137760 -1 7969
7971 0 494383.56 182932.39 137800 -1 7970
7972 0 494367.3 182891.67 137840 -1 7971
7973 0 494342.38 182831.94 137880 -1 7972
7974 0 494321.16 182775.75 137920 -1 7973
7975 0 494301.22 182758.89 137960 -1 7974
7976 0 494291.06 182689.77 138000 -1 7975
7977 0 494257.72 182622.83 138040 -1 7976
7978 0 494273.47 182553.36 138080 -1 7977
7979 0 494298.44 182493.31 138120 -1 7978
7980 0 494299.44 182466.05 138160 -1 7979
7981 0 494312.7 182422.36 138200 -1 7980
7982 0 494313.7 182287.67 138240 -1 7981
7983 0 494307.53 182158.8 138280 -1 7982
7984 0 494299.38 182037.17 138320 -1 7983
7985 0 494315.56 181956.12 138360 -1 7984
7986 0 494322.34 181878.55 138400 -1 7985
7987 0 494336.1 181796.83 138440 -1 7986
7988 0 494349.2 181720.7 138480 -1 7987
7989 0 494349.06 181637.8 138520 -1 7988
7990 0 494354.66 181557.05 138560 -1 7989
7991 0 494347.9 181475.16 138600 -1 7990
7992 0 494350.62 181391.78 138640 -1 7991
7993 0 494318.44 181305.31 138680 -1 7992
7994 0 494282.62 181221.14 138720 -1 7993
7995 0 494258.06 181150.92 138760 -1 7994
7996 0 494258.53 181117.97 138800 -1 7995
7997 0 494265.56 181080.16 138840 -1 7996
7998 0 494273.78 181038.17 138880 -1 7997
7999 0 494273.88 180999.52 138920 -1 7998
8000 0 494274.25 180973.66 138960 -1 7999
8001 0 494268.25 180943.58 139000 -1 8000
8002 0 494260.97 180913.33 139040 -1 8001
8003 0 494248.25 180862.19 139080 -1 8002
8004 0 494241.3 180806.92 139120 -1 8003
8005 0 494225.1 180744.61 139160 -1 8004
8006 0 494218.62 180741.3 139200 -1 8005
8007 0 494232.22 180759.97 139240 -1 8006
8008 0 494307.9 180880.98 139280 -1 8007
8009 0 494301.38 180861.58 139320 -1 8008
8010 0 494297.12 180861.23 139360 -1 8009
8011 0 494279.5 180844.72 139400 -1 8010
8012 0 494255.7 180842.33 139440 -1 8011
8013 0 494266.88 180855.78 139480 -1 8012
8014 0 494267.75 180869.97 139520 -1 8013
8015 0 494271.53 180883.33 139560 -1 8014
8016 0 494281.75 180855.86 139600 -1 8015
8017 0 494300.1 180850.12 139640 -1 8016
8018 0 494314.62 180824.39 139680 -1 8017
8019 0 494303.84 180819.73 139720 -1 8018
8020 0 494289.6 180809.98 139760 -1 8019
8021 0 494275 180789.97 139800 -1 8020
8022 0 494283.34 180769.58 139840 -1 8021
8023 0 494287.38 180735.8 139880 -1 8022
8024 0 494291.62 180719.08 139920 -1 8023
8025 0 494299.9 180670.64 139960 -1 8024
8026 0 494297.56 180611.72 140000 -1 8025
8027 0 494289.84 180563.95 140040 -1 8026
8028 0 494291.38 180520.36 140080 -1 8027
8029 0 494204.97 180521.08 140120 -1 8028
8030 0 494249.38 180496.9 140160 -1 8029
8031 0 494311.78 180428.62 140200 -1 8030
8032 0 494345.44 180393.1 140240 -1 8031
8033 0 494398.62 180347.48 140280 -1 8032
8034 0 494447.88 180299.6 140320 -1 8033
8035 0 494492.75 180231.83 140360 -1 8034
8036 0 494537.5 180164.23 140400 -1 8035
8037 0 494584.12 180114.4 140440 -1 8036
8038 0 494637.2 180066.34 140480 -1 8037
8039 0 494696.66 180010.1 140520 -1 8038
8040 0 494748.22 179971.06 140560 -1 8039
8041 0 494778.84 179961.02 140600 -1 8040
8042 0 494806.53 179934.97 140640 -1 8041
8043 0 494839.12 179914.98 140680 -1 8042
8044 0 494851.38 179866.67 140720 -1 8043
8045 0 494858.22 179806.42 140760 -1 8044
8046 0 494860.44 179760.67 140800 -1 8045
8047 0 494871.94 179728.84 140840 -1 8046
8048 0 494871.56 179684.69 140880 -1 8047
8049 0 494876.47 179644.28 140920 -1 8048
8050 0 494844.1 179560.12 140960 -1 8049
8051 0 494816.16 179478.02 141000 -1 8050
8052 0 494786.84 179406.94 141040 -1 8051
8053 0 494754.5 179305.05 141080 -1 8052
8054 0 494712.56 179212.52 141120 -1 8053
8055 0 494674 179131.17 141160 -1 8054
8056 0 494631.5 179041.17 141200 -1 8055
8057 0 494625 178976.67 141240 -1 8056
8058 0 494621.4 178913.48 141280 -1 8057
8059 0 494619.84 178854.97 141320 -1 8058
8060 0 494612.4 178798.31 141360 -1 8059
8061 0 494641.47 178717.81 141400 -1 8060
8062 0 494681.75 178608.05 141440 -1 8061
8063 0 494711.3 178518.72 141480 -1 8062
8064 0 494729.88 178457.27 141520 -1 8063
8065 0 494748.6 178409.23 141560 -1 8064
8066 0 494772.1 178341.81 141600 -1 8065
8067 0 494781.16 178293.7 141640 -1 8066
8068 0 494787.62 178244.25 141680 -1 8067
8069 0 494794.22 178201.02 141720 -1 8068
8070 0 494804.34 178167.16 141760 -1 8069
8071 0 494806.6 178133.28 141800 -1 8070
8072 0 494812.84 178091.9 141840 -1 8071
8073 0 494821.97 178059.61 141880 -1 8072
8074 0 494828.6 178036.36 141920 -1 8073
8075 0 494838.72 178010.33 141960 -1 8074
8076 0 494824.38 177978.08 142000 -1 8075
8077 0 494819.12 177950.84 142040 -1 8076
8078 0 494802.94 177913.44 142080 -1 8077
8079 0 494793.97 177868.1 142120 -1 8078
8080 0 494766.03 177827.47 142160 -1 8079
8081 0 494754.78 177791.17 142200 -1 8080
8082 0 494737.78 177736.44 142240 -1 8081
8083 0 494721.56 177689.69 142280 -1 8082
8084 0 494708.44 177634.69 142320 -1 8083
8085 0 494723.78 177608.61 142360 -1 8084
8086 0 494723.9 177580.27 142400 -1 8085
8087 0 494724.62 177554.44 142440 -1 8086
8088 0 494700.12 177497.14 142480 -1 8087
8089 0 494681.5 177436.84 142520 -1 8088
8090 0 494663.12 177375.61 142560 -1 8089
8091 0 494675.5 177350.11 142600 -1 8090
8092 0 494692.28 177313.64 142640 -1 8091
8093 0 494714.22 177271.4 142680 -1 8092
8094 0 494732.66 177249.12 142720 -1 8093
8095 0 494784.7 177190.56 142760 -1 8094
8096 0 494833 177146.67 142800 -1 8095
8097 0 494881.88 177102.22 142840 -1 8096
8098 0 494936.78 177051.52 142880 -1 8097
8099 0 494984.84 176994.81 142920 -1 8098
8100 0 495047.03 176940.75 142960 -1 8099
8101 0 495067.25 176810.1 143000 -1 8100
8102 0 495103 176664.97 143040 -1 8101
8103 0 495136.84 176518.14 143080 -1 8102
8104 0 495160.9 176409.02 143120 -1 8103
8105 0 495127.88 176300.84 143160 -1 8104
8106 0 495109.5 176203.6 143200 -1 8105
8107 0 495064.12 176107.1 143240 -1 8106
8108 0 495050.44 176063.28 143280 -1 8107
8109 0 495021.94 176000.36 143320 -1 8108
8110 0 495011.3 175956.95 143360 -1 8109
8111 0 494983.6 175932.92 143400 -1 8110
8112 0 494961.78 175864.2 143440 -1 8111
8113 0 494937.9 175820.16 143480 -1 8112
8114 0 494919.62 175759.2 143520 -1 8113
8115 0 494899.5 175697.72 143560 -1 8114
8116 0 494889.8 175634.4 143600 -1 8115
8117 0 494898.84 175574.08 143640 -1 8116
8118 0 494894 175496.97 143680 -1 8117
8119 0 494897.22 175427.03 143720 -1 8118
8120 0 494916.53 175359.25 143760 -1 8119
8121 0 495001.47 175116.27 143920 -1 8120
8122 0 495117.03 174994.39 143960 -1 8121
8123 0 495232.7 174851.44 144000 -1 8122
8124 0 495237.12 174787.53 144040 -1 8123
8125 0 495235.06 174727.1 144080 -1 8124
8126 0 495231.22 174682.58 144120 -1 8125
8127 0 495248.97 174604.33 144160 -1 8126
8128 0 495256.06 174526.14 144200 -1 8127
8129 0 495264.94 174477.33 144240 -1 8128
8130 0 495271.72 174408.42 144280 -1 8129
8131 0 495264.5 174349.5 144320 -1 8130
8132 0 495257.7 174298.6 144360 -1 8131
8133 0 495253.4 174236.75 144400 -1 8132
8134 0 495240.12 174179.78 144440 -1 8133
8135 0 495218.4 174150.58 144480 -1 8134
8136 0 495192.7 174112.67 144520 -1 8135
8137 0 495167.7 174081.83 144560 -1 8136
8138 0 495145.8 174044.67 144600 -1 8137
8139 0 495139.6 173995.17 144640 -1 8138
8140 0 495143 173971.11 144680 -1 8139
8141 0 495138.66 173934.42 144720 -1 8140
8142 0 495143.3 173900.31 144760 -1 8141
8143 0 495138.38 173891.5 144800 -1 8142
8144 0 495132.44 173880.03 144840 -1 8143
8145 0 495126.34 173872.9 144880 -1 8144
8146 0 495138.97 173860.83 144920 -1 8145
8147 0 495146.3 173835.75 144960 -1 8146
8148 0 495155.72 173823.38 145000 -1 8147
8149 0 495165.97 173770.52 145040 -1 8148
8150 0 495181.28 173710.9 145080 -1 8149
8151 0 495200.9 173662.38 145120 -1 8150
8152 0 495226.56 173556.28 145160 -1 8151
8153 0 495255.56 173433 145200 -1 8152
8154 0 495282.56 173308.62 145240 -1 8153
8155 0 495280.38 173258.88 145280 -1 8154
8156 0 495273.72 173205.67 145320 -1 8155
8157 0 495272.47 173117.25 145360 -1 8156
8158 0 495263.4 173003.75 145400 -1 8157
8159 0 495263.5 172908 145440 -1 8158
8160 0 495227.03 172872.14 145480 -1 8159
8161 0 495193.2 172824.67 145520 -1 8160
8162 0 495174.5 172826.39 145560 -1 8161
8163 0 495151.3 172786.56 145600 -1 8162
8164 0 495132.22 172764.8 145640 -1 8163
8165 0 495129.8 172739.67 145680 -1 8164
8166 0 495106.97 172756.17 145720 -1 8165
8167 0 495081.78 172732.81 145760 -1 8166
8168 0 495090.22 172730.2 145800 -1 8167
8169 0 495087.12 172659.81 145840 -1 8168
8170 0 495068.53 172616.27 145880 -1 8169
8171 0 495054.97 172568.06 145920 -1 8170
8172 0 495040.56 172520.25 145960 -1 8171
8173 0 495026.16 172475.61 146000 -1 8172
8174 0 495010.22 172440.1 146040 -1 8173
8175 0 495013.38 172368.42 146080 -1 8174
8176 0 495020.75 172305.7 146120 -1 8175
8177 0 494999.16 172304.78 146160 -1 8176
8178 0 494971.94 172262.72 146200 -1 8177
8179 0 494939.78 172247.45 146240 -1 8178
8180 0 494852.6 172090.6 146280 -1 8179
8181 0 494727 171888.67 146320 -1 8180
8182 0 494697.72 171784.7 146360 -1 8181
8183 0 494684.34 171687.06 146400 -1 8182
8184 0 494535.2 171362.95 146440 -1 8183
8185 0 494673.84 171035.47 146480 -1 8184
8186 0 494727.03 170973.42 146520 -1 8185
8187 0 494785.22 170899.7 146560 -1 8186
8188 0 494810.56 170837.56 146600 -1 8187
8189 0 494818.78 170795.28 146640 -1 8188
8190 0 494816.12 170713.98 146680 -1 8189
8191 0 494825.62 170745.56 146720 -1 8190
8192 0 494811.38 170666.44 146760 -1 8191
8193 0 494805.97 170587.56 146800 -1 8192
8194 0 494793.88 170519.2 146840 -1 8193
8195 0 494774.72 170481.42 146880 -1 8194
8196 0 494749.28 170441.62 146920 -1 8195
8197 0 494728.25 170405.36 146960 -1 8196
8198 0 494703.5 170365.12 147000 -1 8197
8199 0 494674.34 170331.47 147040 -1 8198
8200 0 494652.97 170298.67 147080 -1 8199
8201 0 494631.8 170247.53 147120 -1 8200
8202 0 494608.03 170192.27 147160 -1 8201
8203 0 494566.25 170116.81 147200 -1 8202
8204 0 494547.97 170247.83 147240 -1 8203
8205 0 494600.97 170068.97 147280 -1 8204
8206 0 494608.6 169995.14 147320 -1 8205
8207 0 494609.03 169953.52 147360 -1 8206
8208 0 494622.66 169914.06 147400 -1 8207
8209 0 494608.84 169829.47 147440 -1 8208
8210 0 494596.44 169742.45 147480 -1 8209
8211 0 494592.88 169665.25 147520 -1 8210
8212 0 494607.44 169548.42 147560 -1 8211
8213 0 494619.38 169434.16 147600 -1 8212
8214 0 494633.7 169322.73 147640 -1 8213
8215 0 494554.78 169207.67 147680 -1 8214
8216 0 494476.6 169100.5 147720 -1 8215
8217 0 494425.88 168984.64 147760 -1 8216
8218 0 494373.28 168856.33 147800 -1 8217
8219 0 494321.25 168728.34 147840 -1 8218
8220 0 494342.6 168722.4 147880 -1 8219
8221 0 494361.38 168708.83 147920 -1 8220
8222 0 494379.16 168705.33 147960 -1 8221
8223 0 494374.94 168710.6 148000 -1 8222
8224 0 494380.03 168730.95 148040 -1 8223
8225 0 494359.75 168689.62 148080 -1 8224
8226 0 494343.6 168639.95 148120 -1 8225
8227 0 494344.88 168666.69 148160 -1 8226
8228 0 494314.66 168661.33 148200 -1 8227
8229 0 494322.5 168623.1 148240 -1 8228
8230 0 494448.4 168698.78 148280 -1 8229
8231 0 494336.75 168561.72 148320 -1 8230
8232 0 494306.38 168504.11 148360 -1 8231
8233 0 494305.2 168463.17 148400 -1 8232
8234 0 494289.88 168418.33 148440 -1 8233
8235 0 494282.97 168405.28 148480 -1 8234
8236 0 494268.38 168381.5 148520 -1 8235
8237 0 494181.47 168281.92 148560 -1 8236
8238 0 494142.7 168289.6 148640 -1 8237
8239 0 494041.88 168204.19 148680 -1 8238
8240 0 493887.22 168059.28 148720 -1 8239
8241 0 493829 166986.62 148720 -1 8240
8242 0 493820.72 166917.86 148760 -1 8241
8243 0 493812.56 166838.38 148800 -1 8242
8244 0 493814.3 166767.33 148840 -1 8243
8245 0 493805.66 166695.31 148880 -1 8244
8246 0 493811.72 166619.4 148920 -1 8245
8247 0 493826.34 166543.83 148960 -1 8246
8248 0 493838.38 166492.9 149000 -1 8247
8249 0 493796.22 166391.14 149040 -1 8248
8250 0 493748.03 166272.98 149080 -1 8249
8251 0 493712.44 166173.92 149120 -1 8250
8252 0 493695.16 166081.17 149160 -1 8251
8253 0 493677.94 165984.39 149200 -1 8252
8254 0 493657.9 165902.4 149240 -1 8253
8255 0 493614.6 165834.31 149280 -1 8254
8256 0 493546.2 165756.62 149320 -1 8255
8257 0 493313.66 165577.73 149360 -1 8256
8258 0 493079.1 165409.69 149400 -1 8257
8259 0 493042.5 165355.72 149440 -1 8258
8260 0 492996.4 165298.8 149480 -1 8259
8261 0 492960.3 165244.45 149520 -1 8260
8262 0 492981.66 165220.34 149560 -1 8261
8263 0 493040.7 165320.19 149600 -1 8262
8264 0 493082.56 165351.28 149640 -1 8263
8265 0 493101.12 165344.94 149680 -1 8264
8266 0 493144.34 165370.73 149720 -1 8265
8267 0 493180.94 165385.38 149760 -1 8266
8268 0 493199.6 165381.7 149800 -1 8267
8269 0 493219.97 165422.33 149840 -1 8268
8270 0 493241.78 165475.11 149880 -1 8269
8271 0 493244.4 165484.61 149920 -1 8270
8272 0 493235.66 165459.33 149960 -1 8271
8273 0 493237.56 165453.27 150000 -1 8272
8274 0 493247.16 165428.22 150080 -1 8273
8275 0 493200.06 165322.72 150120 -1 8274
8276 0 493165.12 165200.48 150160 -1 8275
8277 0 493171.62 165119.92 150200 -1 8276
8278 0 493174 165018.84 150240 -1 8277
8279 0 493167.06 164917.9 150280 -1 8278
8280 0 493172.38 164785.06 150320 -1 8279
8281 0 493177.44 164632.22 150360 -1 8280
8282 0 492736.78 164129.2 150400 -1 8281
8283 0 492592.16 163902.42 150440 -1 8282
8284 0 492458.1 163710.9 150480 -1 8283
8285 0 492322.94 163528.53 150520 -1 8284
8286 0 492224.62 163382.52 150560 -1 8285
8287 0 492135.66 163241.42 150600 -1 8286
8288 0 492068.7 163124.19 150640 -1 8287
8289 0 492017.7 162960.88 150680 -1 8288
8290 0 492000.28 162869.95 150720 -1 8289
8291 0 491982.84 162810.27 150760 -1 8290
8292 0 491960.06 162665.55 150800 -1 8291
8293 0 491928.53 162539.08 150840 -1 8292
8294 0 491922.62 162383.33 150880 -1 8293
8295 0 491930.84 162234.4 150920 -1 8294
8296 0 491927.72 162082.2 150960 -1 8295
8297 0 491939.75 162006.08 151000 -1 8296
8298 0 491951.8 161944.36 151040 -1 8297
8299 0 491961.5 161864.42 151080 -1 8298
8300 0 491971.4 161816.4 151120 -1 8299
8301 0 491973.25 161775.86 151160 -1 8300
8302 0 491972.16 161738.97 151200 -1 8301
8303 0 491970.56 161704.12 151240 -1 8302
8304 0 491949.3 161668.45 151280 -1 8303
8305 0 491933.62 161625.47 151320 -1 8304
8306 0 491909.97 161576.03 151360 -1 8305
8307 0 491885.6 161534.89 151400 -1 8306
8308 0 491845.6 161499.77 151440 -1 8307
8309 0 491802.25 161452.23 151480 -1 8308
8310 0 491756.4 161404 151520 -1 8309
8311 0 491718.56 161369.6 151560 -1 8310
8312 0 491693.22 161347.7 151600 -1 8311
8313 0 491670 161333.5 151640 -1 8312
8314 0 491645.84 161309.72 151680 -1 8313
8315 0 491630.78 161238.42 151720 -1 8314
8316 0 491616.62 161162.27 151760 -1 8315
8317 0 491590.44 161146.6 151800 -1 8316
8318 0 491566.44 161124.17 151840 -1 8317
8319 0 491524.22 161093.77 151880 -1 8318
8320 0 491495.62 161045.1 151920 -1 8319
8321 0 491468.75 161000.81 151960 -1 8320
8322 0 491437.12 160974.4 152000 -1 8321
8323 0 491407.12 160917.23 152040 -1 8322
8324 0 491372.97 160879.53 152080 -1 8323
8325 0 491341.5 160810.48 152120 -1 8324
8326 0 491314.84 160737.61 152160 -1 8325
8327 0 491278.28 160604.3 152200 -1 8326
8328 0 491243.6 160474.66 152240 -1 8327
8329 0 491244.6 160414.72 152280 -1 8328
8330 0 491247.72 160334.86 152320 -1 8329
8331 0 491225.66 160282.5 152360 -1 8330
8332 0 491199.38 160201.98 152400 -1 8331
8333 0 491180.06 160132.05 152440 -1 8332
8334 0 491115.94 159999.11 152480 -1 8333
8335 0 491058.7 159858.4 152520 -1 8334
8336 0 490997.53 159760.7 152560 -1 8335
8337 0 490939.84 159664.77 152600 -1 8336
8338 0 490879.53 159571.69 152640 -1 8337
8339 0 490774.38 159422.23 152680 -1 8338
8340 0 490669.88 159279.83 152720 -1 8339
8341 0 490563.5 159134.11 152760 -1 8340
8342 0 490531.06 159089.8 152800 -1 8341
8343 0 490497.72 159044.56 152840 -1 8342
8344 0 490471.28 158988.31 152880 -1 8343
8345 0 490447.5 158960.28 152920 -1 8344
8346 0 490421.25 158918.56 152960 -1 8345
8347 0 490405.34 158900.72 153000 -1 8346
8348 0 490405.53 158873.33 153040 -1 8347
8349 0 490407.56 158855.64 153080 -1 8348
8350 0 490391.7 158825.64 153120 -1 8349
8351 0 490368.56 158814.28 153160 -1 8350
8352 0 490334.8 158814.39 153200 -1 8351
8353 0 490313.62 158832.31 153240 -1 8352
8354 0 490299.94 158827.62 153280 -1 8353
8355 0 490293.62 158820.94 153320 -1 8354
8356 0 490288.66 158815.22 153360 -1 8355
8357 0 490284.22 158819.31 153400 -1 8356
8358 0 490279.16 158824.14 153440 -1 8357
8359 0 490276.78 158829.67 153480 -1 8358
8360 0 490248.03 158801.97 153520 -1 8359
8361 0 490223.9 158773.75 153560 -1 8360
8362 0 490268.97 158846.95 153600 -1 8361
8363 0 490247.7 158832.4 153640 -1 8362
8364 0 490218.44 158815.14 153680 -1 8363
8365 0 490207.06 158779.48 153720 -1 8364
8366 0 490198.56 158757.38 153760 -1 8365
8367 0 490183.5 158733.23 153800 -1 8366
8368 0 490111.7 158657.17 153840 -1 8367
8369 0 490028.34 158592.08 153880 -1 8368
8370 0 489955.97 158508.56 153920 -1 8369
8371 0 489888.4 158398.45 153960 -1 8370
8372 0 489816.25 158276.72 154000 -1 8371
8373 0 489760.7 158179.61 154040 -1 8372
8374 0 489725.94 157979.33 154080 -1 8373
8375 0 489690.22 157770.47 154120 -1 8374
8376 0 489674.44 157647.97 154160 -1 8375
8377 0 489651.97 157517.45 154200 -1 8376
8378 0 489613.1 157423.6 154240 -1 8377
8379 0 489561.84 157330.44 154280 -1 8378
8380 0 489521.2 157225.95 154320 -1 8379
8381 0 489482.66 157197.95 154360 -1 8380
8382 0 489453.12 157152.97 154400 -1 8381
8383 0 489416.7 157108.95 154440 -1 8382
8384 0 489368.56 157023.73 154480 -1 8383
8385 0 489316.5 156943.88 154520 -1 8384
8386 0 489268.1 156857.08 154560 -1 8385
8387 0 489212.56 156793.67 154600 -1 8386
8388 0 489158.5 156714.08 154640 -1 8387
8389 0 489103.7 156635.03 154680 -1 8388
8390 0 489082.88 156592.52 154720 -1 8389
8391 0 489056.2 156547.45 154760 -1 8390
8392 0 489026.6 156510.5 154800 -1 8391
8393 0 489010.6 156498.5 154840 -1 8392
8394 0 488981.38 156465.69 154880 -1 8393
8395 0 488967 156446.97 154920 -1 8394
8396 0 488908.2 156379.84 154960 -1 8395
8397 0 488852.3 156325.3 155000 -1 8396
8398 0 488796.2 156261.7 155040 -1 8397
8399 0 488741.4 156217.61 155080 -1 8398
8400 0 488691.28 156167 155120 -1 8399
8401 0 488651.4 156144.12 155160 -1 8400
8402 0 488588.94 156128.55 155200 -1 8401
8403 0 488516.44 156107.22 155240 -1 8402
8404 0 488465 156098.17 155280 -1 8403
8405 0 488404.06 156090.62 155320 -1 8404
8406 0 488350.94 156086.34 155360 -1 8405
8407 0 488243.06 156014.56 155400 -1 8406
8408 0 488127.53 155927.48 155440 -1 8407
8409 0 488020.94 155806.02 155480 -1 8408
8410 0 487924.1 155676.22 155520 -1 8409
8411 0 487872.12 155621.17 155560 -1 8410
8412 0 487807.72 155540.52 155600 -1 8411
8413 0 487758.62 155456.23 155640 -1 8412
8414 0 487721.47 155403.27 155680 -1 8413
8415 0 487679.34 155338.38 155720 -1 8414
8416 0 487638.03 155263.86 155760 -1 8415
8417 0 487612.53 155272.23 155800 -1 8416
8418 0 487593.1 155246.39 155840 -1 8417
8419 0 487558.53 155199.5 155880 -1 8418
8420 0 487532.12 155150.97 155920 -1 8419
8421 0 487500.88 155116.11 155960 -1 8420
8422 0 487460.56 155074.3 156000 -1 8421
8423 0 487400 155013.81 156040 -1 8422
8424 0 487347.16 154943.78 156080 -1 8423
8425 0 487320.84 154870.69 156120 -1 8424
8426 0 487284.34 154790.3 156160 -1 8425
8427 0 487228.6 154714.17 156200 -1 8426
8428 0 487179.94 154637.72 156240 -1 8427
8429 0 487123.53 154579.48 156280 -1 8428
8430 0 487065.1 154540.06 156320 -1 8429
8431 0 487047.88 154470.69 156360 -1 8430
8432 0 487004.06 154410.61 156400 -1 8431
8433 0 486975 154347.1 156440 -1 8432
8434 0 486961.03 154324.19 156480 -1 8433
8435 0 486931.9 154294.89 156520 -1 8434
8436 0 486922.3 154281.73 156560 -1 8435
8437 0 486882.97 154272.45 156600 -1 8436
8438 0 486852 154282.62 156640 -1 8437
8439 0 486814.75 154268.5 156680 -1 8438
8440 0 486784.38 154257.22 156720 -1 8439
8441 0 486757.06 154243.86 156760 -1 8440
8442 0 486741 154230.61 156800 -1 8441
8443 0 486719.53 154203.38 156840 -1 8442
8444 0 486718.97 154166.36 156880 -1 8443
8445 0 486722.38 154146.28 156920 -1 8444
8446 0 486703.3 154144.28 156960 -1 8445
8447 0 486688.28 154162.48 157000 -1 8446
8448 0 486615.62 153795.44 157000 -1 8447
8449 0 485926.78 153205.58 157000 -1 8448
8450 0 485873.03 153135.5 157040 -1 8449
8451 0 485832.94 153058.75 157080 -1 8450
8452 0 485817.16 153047.12 157120 -1 8451
8453 0 485802.44 153036.9 157160 -1 8452
8454 0 485780.06 153026.62 157200 -1 8453
8455 0 485745.1 152963.27 157240 -1 8454
8456 0 485713.3 152903.06 157280 -1 8455
8457 0 485673.6 152842.75 157320 -1 8456
8458 0 485654.97 152802.03 157360 -1 8457
8459 0 485620.25 152782.23 157400 -1 8458
8460 0 485594.12 152739.4 157440 -1 8459
8461 0 485546.72 152646.12 157480 -1 8460
8462 0 485503.22 152597.75 157520 -1 8461
8463 0 485465.94 152538.73 157560 -1 8462
8464 0 485454.3 152477.4 157600 -1 8463
8465 0 485438.75 152423.73 157640 -1 8464
8466 0 485424.25 152371.58 157680 -1 8465
8467 0 485402.84 152311.6 157720 -1 8466
8468 0 485387.5 152251.92 157760 -1 8467
8469 0 485375.78 152200.1 157800 -1 8468
8470 0 485354.94 152152.16 157840 -1 8469
8471 0 485327.7 152102.11 157880 -1 8470
8472 0 485296.47 152025.67 157920 -1 8471
8473 0 485287.25 152002.23 157960 -1 8472
8474 0 485276.25 151972.38 158000 -1 8473
8475 0 485261.84 151948.44 158040 -1 8474
8476 0 485266.94 151906.08 158080 -1 8475
8477 0 485264.16 151948.45 158120 -1 8476
8478 0 485270.3 151881.64 158160 -1 8477
8479 0 485250.4 151846.11 158200 -1 8478
8480 0 485244.88 151804.16 158240 -1 8479
8481 0 485242.88 151746 158280 -1 8480
8482 0 485224.4 151745.47 158320 -1 8481
8483 0 485203.25 151717.58 158360 -1 8482
8484 0 485178.9 151727.14 158400 -1 8483
8485 0 485090 151624.4 158440 -1 8484
8486 0 485004.72 151515.67 158480 -1 8485
8487 0 484957.7 151463.05 158520 -1 8486
8488 0 484911.88 151406.48 158560 -1 8487
8489 0 484865.22 151352.06 158600 -1 8488
8490 0 484751.72 151160.08 158640 -1 8489
8491 0 484640.06 150972.31 158680 -1 8490
8492 0 484567.84 150921.69 158720 -1 8491
8493 0 484499.72 150868.45 158760 -1 8492
8494 0 484427.53 150802.81 158800 -1 8493
8495 0 484386.72 150754.05 158840 -1 8494
8496 0 484338.97 150715.72 158880 -1 8495
8497 0 484291.1 150664.8 158920 -1 8496
8498 0 484230.12 150630.83 158960 -1 8497
8499 0 484166.1 150604.17 159000 -1 8498
8500 0 484130 150569.4 159040 -1 8499
8501 0 484076.72 150539.36 159080 -1 8500
8502 0 484023.44 150527.5 159120 -1 8501
8503 0 483974 150515.8 159160 -1 8502
8504 0 483937.3 150515.45 159200 -1 8503
8505 0 483887.16 150508.14 159240 -1 8504
8506 0 483845.75 150476.36 159280 -1 8505
8507 0 483789 150429 159320 -1 8506
8508 0 483748.25 150383.81 159360 -1 8507
8509 0 483716.56 150389.11 159400 -1 8508
8510 0 483682.94 150379.02 159440 -1 8509
8511 0 483658.38 150379.94 159480 -1 8510
8512 0 483605.03 150356.81 159520 -1 8511
8513 0 483569.1 150314.28 159560 -1 8512
8514 0 483568.8 150264.86 159600 -1 8513
8515 0 483563.88 150206.55 159640 -1 8514
8516 0 483566.12 150151.33 159680 -1 8515
8517 0 483561.7 150138.8 159720 -1 8516
8518 0 483536.8 150126.3 159760 -1 8517
8519 0 483503.4 150133.84 159800 -1 8518
8520 0 483459.4 150064.4 159840 -1 8519
8521 0 483408.78 149983.44 159880 -1 8520
8522 0 483363.66 149942.45 159920 -1 8521
8523 0 483330.06 149886.61 159960 -1 8522
8524 0 483288.53 149845.8 160000 -1 8523
8525 0 483248.5 149738.94 160040 -1 8524
8526 0 483216.72 149629.98 160080 -1 8525
8527 0 483154.56 149508.7 160120 -1 8526
8528 0 483069.38 149385.39 160160 -1 8527
8529 0 483016.06 149337.02 160200 -1 8528
8530 0 482942.5 149264.02 160240 -1 8529
8531 0 482898.38 149241.77 160280 -1 8530
8532 0 482827.22 149172.47 160320 -1 8531
8533 0 482768.9 149083.05 160360 -1 8532
8534 0 482682 148929.36 160400 -1 8533
8535 0 482657.3 148861.88 160440 -1 8534
8536 0 482671.4 148871.34 160480 -1 8535
8537 0 482639.72 148797.02 160520 -1 8536
8538 0 482623.12 148710.69 160560 -1 8537
8539 0 482573.9 148659.84 160600 -1 8538
8540 0 482531.47 148591.45 160640 -1 8539
8541 0 482474.1 148508.36 160680 -1 8540
8542 0 482421.8 148456.52 160720 -1 8541
8543 0 482368.4 148402.33 160760 -1 8542
8544 0 482335.16 148359.72 160800 -1 8543
8545 0 482286.12 148324.33 160840 -1 8544
8546 0 482211.94 148239.16 160880 -1 8545
8547 0 482131.25 148152.62 160920 -1 8546
8548 0 482064.6 148069.67 160960 -1 8547
8549 0 482020 148030.89 161000 -1 8548
8550 0 481968.22 147998.73 161040 -1 8549
8551 0 481904.4 147999.22 161080 -1 8550
8552 0 481863.53 147866.6 161120 -1 8551
8553 0 481828.12 147739.55 161160 -1 8552
8554 0 481803.6 147674.56 161200 -1 8553
8555 0 481771.06 147611.1 161240 -1 8554
8556 0 481747.3 147561 161280 -1 8555
8557 0 481678.8 147504.78 161320 -1 8556
8558 0 481626.2 147477.19 161360 -1 8557
8559 0 481567.84 147418.81 161400 -1 8558
8560 0 481509.78 147348.06 161440 -1 8559
8561 0 481453.66 147273.55 161480 -1 8560
8562 0 481406.4 147215.28 161520 -1 8561
8563 0 481359.16 147150 161560 -1 8562
8564 0 481313.66 147096.39 161600 -1 8563
8565 0 481288.8 147106.44 161640 -1 8564
8566 0 481259.16 147125.64 161680 -1 8565
8567 0 481228.97 147124.53 161720 -1 8566
8568 0 481237.12 147132.6 161760 -1 8567
8569 0 481238.12 147152.94 161800 -1 8568
8570 0 481230.47 147142.25 161840 -1 8569
8571 0 481248.1 147064.14 161880 -1 8570
8572 0 481252.97 147001.89 161920 -1 8571
8573 0 481219.62 146983.95 161960 -1 8572
8574 0 481201.34 146978.52 162000 -1 8573
8575 0 481138.03 146945.47 162040 -1 8574
8576 0 481106.34 146884.34 162080 -1 8575
8577 0 481063 146842.94 162120 -1 8576
8578 0 481062.9 146841.62 162160 -1 8577
8579 0 481040.44 146737.44 162200 -1 8578
8580 0 481031.53 146747.25 162240 -1 8579
8581 0 481034.75 146683.86 162280 -1 8580
8582 0 481019.06 146648.28 162320 -1 8581
8583 0 480990.34 146586.25 162360 -1 8582
8584 0 480995.6 146501.6 162400 -1 8583
8585 0 480948.44 146481.19 162440 -1 8584
8586 0 480917.8 146416.17 162480 -1 8585
8587 0 480873.28 146430.67 162520 -1 8586
8588 0 480776.1 146178.72 162560 -1 8587
8589 0 480644.7 146064.89 162600 -1 8588
8590 0 480597.38 146049.58 162640 -1 8589
8591 0 480560.84 145902.33 162680 -1 8590
8592 0 480521.7 145845.7 162720 -1 8591
8593 0 480468.56 145846 162760 -1 8592
8594 0 480282.9 145710.55 162800 -1 8593
8595 0 479639.3 145193.47 162800 -1 8594
8596 0 479560.84 145015.67 162840 -1 8595
8597 0 479249.88 144647.25 162880 -1 8596
8598 0 479120.44 144608.67 162920 -1 8597
8599 0 478876.53 144486.31 162960 -1 8598
8600 0 478686.44 144332.62 163000 -1 8599
8601 0 478598.3 144308.67 163040 -1 8600
8602 0 478557.97 144209.7 163080 -1 8601
8603 0 478489.38 144178.95 163120 -1 8602
8604 0 478277.2 143975.81 163160 -1 8603
8605 0 478138.25 143882.38 163200 -1 8604
8606 0 478033.84 143792.02 163240 -1 8605
8607 0 477934.25 143711.19 163280 -1 8606
8608 0 477833.97 143694 163320 -1 8607
8609 0 477740.72 143619 163360 -1 8608
8610 0 477656.25 143535.86 163400 -1 8609
8611 0 477561.62 143460.53 163440 -1 8610
8612 0 477492.72 143427.38 163480 -1 8611
8613 0 477347.72 143312.28 163520 -1 8612
8614 0 477175.8 143188.1 163560 -1 8613
8615 0 477057.5 143006.28 163600 -1 8614
8616 0 477008.2 142892.98 163640 -1 8615
8617 0 476832.72 142732.98 163680 -1 8616
8618 0 476711.88 142574.72 163720 -1 8617
8619 0 476661.97 142528.77 163760 -1 8618
8620 0 476612.6 142493.23 163800 -1 8619
8621 0 476509.78 142405.28 163840 -1 8620
8622 0 476463.62 142253.36 163880 -1 8621
8623 0 476372.94 142141.95 163920 -1 8622
8624 0 476302.38 142064.84 163960 -1 8623
8625 0 476221.78 141963.23 164000 -1 8624
8626 0 476109.06 141813 164040 -1 8625
8627 0 475958.22 141720.95 164080 -1 8626
8628 0 475834.4 141583.06 164120 -1 8627
8629 0 475706.03 141485.83 164160 -1 8628
8630 0 475567.34 141406.83 164200 -1 8629
8631 0 475497.5 141388.3 164240 -1 8630
8632 0 475483 141366.02 164280 -1 8631
8633 0 475475.38 141382.75 164320 -1 8632
8634 0 475465.16 141366.19 164360 -1 8633
8635 0 475444.6 141342.14 164400 -1 8634
8636 0 475460.4 141278.19 164440 -1 8635
8637 0 475428.88 141290.08 164480 -1 8636
8638 0 475416.56 141293.48 164520 -1 8637
8639 0 475358.88 141197.61 164560 -1 8638
8640 0 475330.9 141172.73 164600 -1 8639
8641 0 475287.53 141141.64 164640 -1 8640
8642 0 475214.66 141047.16 164680 -1 8641
8643 0 475146.8 141047.98 164720 -1 8642
8644 0 475069.03 141039.45 164760 -1 8643
8645 0 474994.3 140988.08 164800 -1 8644
8646 0 474932.6 140962.88 164840 -1 8645
8647 0 474823.8 140867 164880 -1 8646
8648 0 474765.34 140864.47 164920 -1 8647
8649 0 474678.78 140799.52 164960 -1 8648
8650 0 474628.3 140666.94 165000 -1 8649
8651 0 474551.38 140664.03 165040 -1 8650
8652 0 474440.62 140600.25 165080 -1 8651
8653 0 474341.3 140517.67 165120 -1 8652
8654 0 474252.56 140420.42 165160 -1 8653
8655 0 474167.56 140408.27 165200 -1 8654
8656 0 474117.3 140449.1 165240 -1 8655
8657 0 474014.06 140408.81 165280 -1 8656
8658 0 473914.03 140414.69 165320 -1 8657
8659 0 473847.84 140350.2 165360 -1 8658
8660 0 473776.2 140347.89 165400 -1 8659
8661 0 473666.53 140242.06 165440 -1 8660
8662 0 473667.78 140234.5 165480 -1 8661
8663 0 473638.9 140192.98 165520 -1 8662
8664 0 473550.94 140192.19 165560 -1 8663
8665 0 473426.25 140181.44 165600 -1 8664
8666 0 473358.3 140136.73 165640 -1 8665
8667 0 473345.2 140064.84 165680 -1 8666
8668 0 473285.94 140071.72 165720 -1 8667
8669 0 473222.9 140077.55 165760 -1 8668
8670 0 473170.16 139959.89 165800 -1 8669
8671 0 473123.88 139923 165840 -1 8670
8672 0 473049.38 139840.95 165880 -1 8671
8673 0 472989.72 139754.67 165920 -1 8672
8674 0 472871.44 139737.25 165960 -1 8673
8675 0 472665.16 139609.19 166000 -1 8674
8676 0 472564.9 139576.61 166040 -1 8675
8677 0 472513.5 139541.2 166080 -1 8676
8678 0 472428.78 139506.64 166120 -1 8677
8679 0 472306.4 139465.28 166160 -1 8678
8680 0 472254.78 139404.45 166200 -1 8679
8681 0 472154.7 139354.45 166240 -1 8680
8682 0 471833.88 139102.95 166280 -1 8681
8683 0 471759.4 139043.06 166320 -1 8682
8684 0 471596.94 138874.9 166360 -1 8683
8685 0 471076.9 138177.31 166400 -1 8684
8686 0 470178.6 137538.42 166400 -1 8685
8687 0 469958.94 137266.14 166440 -1 8686
8688 0 469878.47 137364.81 166480 -1 8687
8689 0 469783.34 137312.56 166520 -1 8688
8690 0 469662.88 137203.17 166560 -1 8689
8691 0 469500.38 137102.89 166600 -1 8690
8692 0 469406.6 136926.62 166640 -1 8691
8693 0 469423.2 136813.02 166680 -1 8692
8694 0 469394.34 136781.88 166720 -1 8693
8695 0 469337.28 136686.36 166760 -1 8694
8696 0 469288.97 136550.53 166800 -1 8695
8697 0 469204.84 136506.11 166840 -1 8696
8698 0 469177.9 136483.61 166880 -1 8697
8699 0 469144.7 136235.7 166920 -1 8698
8700 0 469117.56 136249.45 166960 -1 8699
8701 0 469077.6 136168.86 167000 -1 8700
8702 0 469024.5 136036.58 167040 -1 8701
8703 0 468959.6 136009.64 167080 -1 8702
8704 0 468913.66 135913.84 167120 -1 8703
8705 0 468868.44 135839.2 167160 -1 8704
8706 0 468795.4 135793.03 167200 -1 8705
8707 0 468763.84 135730.03 167240 -1 8706
8708 0 468748.75 135595.58 167280 -1 8707
8709 0 468678.97 135584.52 167320 -1 8708
8710 0 468653 135545.06 167360 -1 8709
8711 0 468637.78 135468.86 167400 -1 8710
8712 0 468570.44 135330.5 167440 -1 8711
8713 0 468519.5 135302.45 167480 -1 8712
8714 0 468456.7 135217.9 167520 -1 8713
8715 0 468374.8 135141.94 167560 -1 8714
8716 0 468367.22 135090.31 167600 -1 8715
8717 0 468331.3 135034.3 167640 -1 8716
8718 0 468329.25 134933.53 167720 -1 8717
8719 0 468296.9 134861.73 167760 -1 8718
8720 0 468251.84 134811.4 167800 -1 8719
8721 0 468223.84 134758.62 167840 -1 8720
8722 0 468162.16 134758.16 167880 -1 8721
8723 0 468107.12 134654.03 167920 -1 8722
8724 0 468034.1 134572.97 167960 -1 8723
8725 0 467957.75 134550.08 168000 -1 8724
8726 0 467883.78 134417.22 168040 -1 8725
8727 0 467775.8 134353.62 168080 -1 8726
8728 0 467675.03 134304.9 168120 -1 8727
8729 0 467563.6 134139.69 168160 -1 8728
8730 0 467460.8 134064.62 168200 -1 8729
8731 0 467414.75 134073.6 168240 -1 8730
8732 0 467280.28 133989.55 168280 -1 8731
8733 0 467241.84 133995.81 168320 -1 8732
8734 0 467241.8 133924.25 168360 -1 8733
8735 0 467137.34 133816.06 168400 -1 8734
8736 0 467066.38 133783.39 168440 -1 8735
8737 0 466987.38 133625.7 168480 -1 8736
8738 0 466841.66 133568.23 168520 -1 8737
8739 0 466714.6 133546.66 168560 -1 8738
8740 0 466649.1 133510.45 168600 -1 8739
8741 0 466419.38 133362.67 168640 -1 8740
8742 0 466310.1 133278.03 168680 -1 8741
8743 0 466190.6 133248.22 168720 -1 8742
8744 0 466134.88 133131.23 168760 -1 8743
8745 0 465967.84 133042.44 168800 -1 8744
8746 0 465785.66 132907.53 168840 -1 8745
8747 0 465635.1 132874.14 168880 -1 8746
8748 0 465544.47 132797.58 168920 -1 8747
8749 0 465402.94 132680.83 168960 -1 8748
8750 0 465295.72 132564.95 169000 -1 8749
8751 0 465242.75 132551.25 169040 -1 8750
8752 0 465154.1 132515.12 169080 -1 8751
8753 0 465096.22 132486.19 169120 -1 8752
8754 0 464959.84 132370.66 169160 -1 8753
8755 0 464892.97 132329.36 169200 -1 8754
8756 0 464816.03 132278.78 169240 -1 8755
8757 0 464686.12 132179.27 169280 -1 8756
8758 0 464590.75 132135.72 169320 -1 8757
8759 0 464411.4 132073.6 169360 -1 8758
8760 0 464287.94 132022.02 169400 -1 8759
8761 0 464099.66 131846.64 169440 -1 8760
8762 0 464018 131745.56 169480 -1 8761
8763 0 463901.2 131737.02 169520 -1 8762
8764 0 463772.3 131723.52 169560 -1 8763
8765 0 463643.3 131731.45 169600 -1 8764
8766 0 463543.34 131731.9 169640 -1 8765
8767 0 463446.8 131739.2 169680 -1 8766
8768 0 463327.3 131701.12 169720 -1 8767
8769 0 463247.16 131663.27 169760 -1 8768
8770 0 463093.03 131599.53 169800 -1 8769
8771 0 462928.8 131558.14 169840 -1 8770
8772 0 462840.7 131563.7 169880 -1 8771
8773 0 462743.6 131592.3 169920 -1 8772
8774 0 462668.97 131589.39 169960 -1 8773
8775 0 462589.44 131515.17 170000 -1 8774
8776 0 462523.2 131429.11 170040 -1 8775
8777 0 462454.06 131367.19 170080 -1 8776
8778 0 462386.4 131308.05 170120 -1 8777
8779 0 462339 131306.83 170160 -1 8778
8780 0 462301.38 131290.36 170200 -1 8779
8781 0 462266.2 131269.39 170240 -1 8780
8782 0 462204.78 131215.8 170280 -1 8781
8783 0 462159.62 131152.81 170320 -1 8782
8784 0 462099.47 131132.53 170360 -1 8783
8785 0 462037.75 131102.86 170400 -1 8784
8786 0 462014.56 131111.6 170440 -1 8785
8787 0 461964.78 131113.28 170480 -1 8786
8788 0 461908.28 131058.71 170520 -1 8787
8789 0 461839.1 131021.016 170560 -1 8788
8790 0 461756.3 131021.79 170600 -1 8789
8791 0 461679.28 131019.68 170640 -1 8790
8792 0 461588.44 130964.266 170680 -1 8791
8793 0 461495.6 130888.46 170720 -1 8792
8794 0 461360.78 130801.37 170760 -1 8793
8795 0 461218 130722.3 170800 -1 8794
8796 0 461163.75 130700.64 170840 -1 8795
8797 0 461119.53 130668.9 170880 -1 8796
8798 0 461015.94 130627.52 170920 -1 8797
8799 0 460939.94 130575.484 170960 -1 8798
8800 0 460858.88 130525.78 171000 -1 8799
8801 0 460795.16 130527.68 171040 -1 8800
8802 0 460719.16 130538.32 171080 -1 8801
8803 0 460670.6 130526.54 171120 -1 8802
8804 0 460598.9 130518.18 171160 -1 8803
8805 0 460530.47 130507.35 171200 -1 8804
8806 0 460469.1 130503.32 171240 -1 8805
8807 0 460415 130507.414 171280 -1 8806
8808 0 460353.22 130508.57 171320 -1 8807
8809 0 460292.4 130511.086 171360 -1 8808
8810 0 460205.7 130439.836 171400 -1 8809
8811 0 460141.2 130352.98 171440 -1 8810
8812 0 460049.62 130281.79 171480 -1 8811
8813 0 459959.84 130194.664 171520 -1 8812
8814 0 459886.2 130096.47 171560 -1 8813
8815 0 459787.44 130006.95 171600 -1 8814
8816 0 459754.8 129977.46 171640 -1 8815
8817 0 459708.38 129951.02 171680 -1 8816
8818 0 459661.03 129942.08 171720 -1 8817
8819 0 459636.06 129918.27 171760 -1 8818
8820 0 459583.62 129922.734 171800 -1 8819
8821 0 459563.88 129901.28 171840 -1 8820
8822 0 459479.1 129927.45 171880 -1 8821
8823 0 459393.03 129938.945 171920 -1 8822
8824 0 459298.66 129939.72 171960 -1 8823
8825 0 459203.25 129935.375 172000 -1 8824
8826 0 459113.1 129909.34 172040 -1 8825
8827 0 458985.97 129890.48 172080 -1 8826
8828 0 458912.53 129784.09 172120 -1 8827
8829 0 458817.06 129784.56 172160 -1 8828
8830 0 458744.7 129763.98 172200 -1 8829
8831 0 458652.5 129759.58 172240 -1 8830
8832 0 458584.72 129713.17 172280 -1 8831
8833 0 458501.22 129685.86 172320 -1 8832
8834 0 458479.25 129590.41 172360 -1 8833
8835 0 458461.4 129514.86 172400 -1 8834
8836 0 458400.72 129482.57 172440 -1 8835
8837 0 458327.7 129452.23 172480 -1 8836
8838 0 458277.44 129418.24 172520 -1 8837
8839 0 458216.3 129404.17 172560 -1 8838
8840 0 458207.8 129363.47 172600 -1 8839
8841 0 458176.03 129343.3 172640 -1 8840
8842 0 458094.94 129305.42 172680 -1 8841
8843 0 458038.25 129252.27 172720 -1 8842
8844 0 457984.7 129229.12 172760 -1 8843
8845 0 457911.62 129196.6 172800 -1 8844
8846 0 457885.22 129118.62 172840 -1 8845
8847 0 457723.56 129073.94 172880 -1 8846
8848 0 457567.34 129005.555 172920 -1 8847
8849 0 457057.47 128906.586 172960 -1 8848
8850 0 456733.47 128731.625 173000 -1 8849
8851 0 456439.47 128624.195 173040 -1 8850
8852 0 456282.28 128569.31 173080 -1 8851
8853 0 456075.72 128427.586 173120 -1 8852
8854 0 455767.4 128255.74 173160 -1 8853
8855 0 455013.3 127489.72 173200 -1 8854
8856 0 454945.66 127394.67 173240 -1 8855
8857 0 454858.28 127302.516 173280 -1 8856
8858 0 454807.97 127277.92 173320 -1 8857
8859 0 454740.4 127272.61 173360 -1 8858
8860 0 454663.44 127272.64 173400 -1 8859
8861 0 454607.44 127207.695 173440 -1 8860
8862 0 454545.72 127142.47 173480 -1 8861
8863 0 454485.25 127080.234 173520 -1 8862
8864 0 454431.94 127041.76 173560 -1 8863
8865 0 454351.97 126984.34 173600 -1 8864
8866 0 454303.88 126982.234 173640 -1 8865
8867 0 454267.53 126972.445 173680 -1 8866
8868 0 454236.66 126965.48 173720 -1 8867
8869 0 454193.5 126919.11 173760 -1 8868
8870 0 454157.78 126891.28 173800 -1 8869
8871 0 454123.1 126843.74 173840 -1 8870
8872 0 454072.16 126847.62 173880 -1 8871
8873 0 454053.9 126836.92 173920 -1 8872
8874 0 454005.03 126849.12 173960 -1 8873
8875 0 453826.47 126735.7 174000 -1 8874
8876 0 453520.34 126801.86 174040 -1 8875
8877 0 453319.7 126712.73 174080 -1 8876
8878 0 452810.3 126381.164 174160 -1 8877
8879 0 452595.25 126250.266 174200 -1 8878
8880 0 452414.22 126157.2 174240 -1 8879
8881 0 452341.25 126064.35 174280 -1 8880
8882 0 451833.72 125802.04 174320 -1 8881
8883 0 451468.8 125319.21 174320 -1 8882
8884 0 451215.2 124840.67 174360 -1 8883
8885 0 450986.16 124517.84 174400 -1 8884
8886 0 450870.94 124451.92 174440 -1 8885
8887 0 450688.56 124452.78 174480 -1 8886
8888 0 450567.2 124458.04 174520 -1 8887
8889 0 450522.47 124499.54 174560 -1 8888
8890 0 450484.56 124533.52 174600 -1 8889
8891 0 450447.03 124559.33 174640 -1 8890
8892 0 450401.34 124593.23 174680 -1 8891
8893 0 450308.12 124638.336 174720 -1 8892
8894 0 450245.84 124655.93 174760 -1 8893
8895 0 450217.03 124653.03 174800 -1 8894
8896 0 450192.06 124645.55 174840 -1 8895
8897 0 450175.66 124636.27 174880 -1 8896
8898 0 450123.75 124652.234 174920 -1 8897
8899 0 450077.97 124666.3 174960 -1 8898
8900 0 450031.62 124673.06 175000 -1 8899
8901 0 449994.2 124699.75 175040 -1 8900
8902 0 449963.84 124670.984 175080 -1 8901
8903 0 449928.66 124641.42 175120 -1 8902
8904 0 449902.88 124599.914 175160 -1 8903
8905 0 449904 124304.07 175160 -1 8904
8906 0 449698.38 123887.12 175160 -1 8905
8907 0 449625.88 123918.45 175200 -1 8906
8908 0 449601.94 123834.766 175240 -1 8907
8909 0 449528.34 123926.89 175280 -1 8908
8910 0 449482.6 123957.4 175320 -1 8909
8911 0 449279.3 124469.25 175360 -1 8910
8912 0 449410.8 123891.62 175400 -1 8911
8913 0 449374.6 123841.52 175440 -1 8912
8914 0 449336.34 123797.79 175480 -1 8913
8915 0 449300.97 123734.016 175520 -1 8914
8916 0 449252.84 123707.11 175560 -1 8915
8917 0 449184.06 123647.35 175600 -1 8916
8918 0 449131.56 123611.17 175640 -1 8917
8919 0 448973.12 123519.61 175680 -1 8918
8920 0 448825.7 123443.55 175720 -1 8919
8921 0 448685.53 123332.35 175760 -1 8920
8922 0 448305.8 123102.31 175800 -1 8921
8923 0 448202.2 122549.44 175800 -1 8922
8924 0 448012.62 122188.234 175800 -1 8923
8925 0 447210.53 121696.7 175800 -1 8924
8926 0 447140.34 121702.164 175840 -1 8925
8927 0 447067.72 121704.74 175880 -1 8926
8928 0 447011.6 121700.97 175920 -1 8927
8929 0 446968.34 121682.2 175960 -1 8928
8930 0 446911.53 121667.47 176000 -1 8929
8931 0 446821.22 121662.086 176040 -1 8930
8932 0 446732.22 121663.91 176080 -1 8931
8933 0 446633.9 121657.336 176120 -1 8932
8934 1 446571.06 121593.31 176160 -1 8933
8935 0 446497.94 121534.74 176200 -1 8934
8936 0 446434.44 121477.805 176240 -1 8935
8937 0 446390.22 121438.82 176280 -1 8936
8938 0 446347.1 121409.375 176320 -1 8937
8939 0 446295.16 121387.28 176360 -1 8938
8940 0 446229.3 121383.336 176400 -1 8939
8941 0 446203 121347.56 176440 -1 8940
8942 0 446137.4 121313.4 176480 -1 8941
8943 0 446104.2 121223.64 176520 -1 8942
8944 0 446037.7 121158.96 176560 -1 8943
8945 0 446002.97 121077.69 176600 -1 8944
8946 0 445910.44 120962.65 176640 -1 8945
8947 0 445782.97 120872.83 176680 -1 8946
8948 0 445657.62 120752.875 176720 -1 8947
8949 0 444971.25 119889.39 176760 -1 8948
8950 0 444760.3 120080.695 176800 -1 8949
8951 0 444814.2 119919.375 176840 -1 8950
8952 0 444740.16 119870.055 176880 -1 8951
8953 0 444724.2 119747.23 176920 -1 8952
8954 0 444438.5 119577.79 176960 -1 8953
8955 0 444077.38 119396.06 177000 -1 8954
8956 0 443820.5 119251.07 177040 -1 8955
8957 0 443608.4 119112.766 177080 -1 8956
8958 0 443518.72 119050.74 177120 -1 8957
8959 0 443459.78 119021.3 177160 -1 8958
8960 0 443450.94 118943.81 177200 -1 8959
8961 0 443310.9 118869.85 177240 -1 8960
8962 0 443221.47 118787.18 177280 -1 8961
8963 0 443080.66 118715.65 177320 -1 8962
8964 0 442606.12 118505.59 177360 -1 8963
8965 0 442452.94 118381.945 177400 -1 8964
8966 0 442290.75 118247.445 177440 -1 8965
8967 0 442224.6 118198.2 177480 -1 8966
8968 0 442164.56 118158.01 177520 -1 8967
8969 0 442060.47 118115.49 177560 -1 8968
8970 0 441993.53 118104.53 177600 -1 8969
8971 0 441776.38 117881.78 177640 -1 8970
8972 0 441461.9 117669.81 177680 -1 8971
8973 0 441143.8 117451.25 177720 -1 8972
8974 0 440710.16 117349.48 177760 -1 8973
8975 0 440567.34 117300.62 177800 -1 8974
8976 0 440471.75 117362.734 177840 -1 8975
8977 0 440333.38 117320.09 177880 -1 8976
8978 0 440178.28 117320.805 177920 -1 8977
8979 0 440114.4 117245.55 177960 -1 8978
8980 0 440050.3 117230.836 178000 -1 8979
8981 0 440004.56 117164.99 178040 -1 8980
8982 0 439841.1 117062.41 178080 -1 8981
8983 0 439756.44 117067.63 178120 -1 8982
8984 0 439652.7 116971.85 178160 -1 8983
8985 0 439472.2 116895.805 178200 -1 8984
8986 0 439358.66 116801.88 178240 -1 8985
8987 0 439315.44 116794.125 178280 -1 8986
8988 0 439242.53 116727.24 178320 -1 8987
8989 0 439076.53 116680.68 178360 -1 8988
8990 0 439058.25 116701.836 178400 -1 8989
8991 0 438927.94 116666.26 178440 -1 8990
8992 0 438705.2 116493.875 178480 -1 8991
8993 0 438628.38 116432.64 178520 -1 8992
8994 0 438479.16 116316.195 178560 -1 8993
8995 0 438424.75 116355.195 178600 -1 8994
8996 0 438427.66 116330.31 178640 -1 8995
8997 0 438301.9 116221.37 178680 -1 8996
8998 0 438176.2 116217.62 178720 -1 8997
8999 0 438025 116121.57 178760 -1 8998
9000 0 437982.9 116137.54 178800 -1 8999
9001 0 437779.56 116040.83 178840 -1 9000
9002 0 437493.25 116002.875 178880 -1 9001
9003 0 436911.9 115922 178920 -1 9002
9004 0 436150.44 115724.805 179000 -1 9003
9005 0 435832.88 115537.4 179040 -1 9004
9006 0 435803.66 115559.195 179080 -1 9005
9007 0 435742 115589.89 179120 -1 9006
9008 0 435639.9 115494.3 179160 -1 9007
9009 0 435569.12 115473.99 179200 -1 9008
9010 0 435445.62 115448.39 179240 -1 9009
9011 0 435376.88 115459.16 179280 -1 9010
9012 0 435286.03 115397.13 179320 -1 9011
9013 0 435161.9 115409.75 179360 -1 9012
9014 0 435108.34 115372.59 179400 -1 9013
9015 0 434965.9 115370.11 179440 -1 9014
9016 0 434808 115346.67 179480 -1 9015
9017 0 434723.03 115181.484 179520 -1 9016
9018 0 434594.06 115286.31 179560 -1 9017
9019 0 434467.2 115286.11 179600 -1 9018
9020 0 433938.16 115197.086 179640 -1 9019
9021 0 433895.8 115208.695 179680 -1 9020
9022 0 433862.8 115222.47 179720 -1 9021
9023 0 433784.66 115170.31 179760 -1 9022
9024 0 433686.66 115159.69 179800 -1 9023
9025 0 433700.47 115168.71 179840 -1 9024
9026 0 433582.56 115192.85 179880 -1 9025
9027 0 433521.62 115251.81 179920 -1 9026
9028 0 433359.62 115236.305 179960 -1 9027
9029 0 433251.88 115237.62 180000 -1 9028
9030 0 433179.66 115290.94 180040 -1 9029
9031 0 433011.7 115231.31 180080 -1 9030
9032 0 432964.62 115268.695 180120 -1 9031
9033 0 432802.1 115290.51 180160 -1 9032
9034 0 432777.6 115269.15 180200 -1 9033
9035 0 432667.75 115265.21 180240 -1 9034
9036 0 432555.03 115293.305 180280 -1 9035
9037 0 432511.4 115318.72 180320 -1 9036
9038 0 432232.28 115205.234 180360 -1 9037
9039 0 432192.28 115220.516 180400 -1 9038
9040 0 432047.5 115253.01 180440 -1 9039
9041 0 431928.28 115255.87 180480 -1 9040
9042 0 431802.34 115250.414 180520 -1 9041
9043 0 431757.88 115305.695 180560 -1 9042
9044 0 431710.56 115248.11 180600 -1 9043
9045 0 431577.44 115308.23 180640 -1 9044
9046 0 431485.1 115340.164 180680 -1 9045
9047 0 431454.97 115335.75 180720 -1 9046
9048 0 431386.25 115337.53 180760 -1 9047
9049 0 431110.03 115330.85 180800 -1 9048
9050 0 431058.8 115350.22 180840 -1 9049
9051 0 430879.97 115327.65 180880 -1 9050
9052 0 430793.06 115326.08 180920 -1 9051
9053 0 430624 115322.11 180960 -1 9052
9054 0 430459.22 115352.9 181000 -1 9053
9055 0 430378.28 115438.79 181040 -1 9054
9056 0 430325.25 115465.484 181080 -1 9055
9057 0 430213.72 115466.82 181120 -1 9056
9058 0 430054.22 115507.47 181160 -1 9057
9059 0 430051 115505.836 181200 -1 9058
9060 0 430155.5 115448.57 181240 -1 9059
9061 0 429870.56 115631.48 181280 -1 9060
9062 0 429735.94 115597.266 181320 -1 9061
9063 0 429718.16 115596.016 181360 -1 9062
9064 0 429636.4 115579.5 181400 -1 9063
9065 0 429504.9 115548.1 181440 -1 9064
9066 0 429366.12 115540.84 181480 -1 9065
9067 0 429302.9 115535.71 181520 -1 9066
9068 0 429150.84 115538.73 181560 -1 9067
9069 0 429064.6 115495.61 181600 -1 9068
9070 0 429035.53 115506.16 181640 -1 9069
9071 0 428984.34 115472.16 181680 -1 9070
9072 0 428869.25 115478.664 181720 -1 9071
9073 0 428763.3 115461.92 181760 -1 9072
9074 0 428712.44 115452.664 181800 -1 9073
9075 0 428728.84 115448.84 181840 -1 9074
9076 0 428679.25 115459.016 181880 -1 9075
9077 0 428675.75 115435.375 181920 -1 9076
9078 0 428635.16 115398.24 181960 -1 9077
9079 0 428545.06 115402.12 182000 -1 9078
9080 0 428512.8 115299.55 182040 -1 9079
9081 0 428440.72 115357.28 182080 -1 9080
9082 0 428392 115331.664 182120 -1 9081
9083 0 428350.62 115350.86 182160 -1 9082
9084 0 428310.38 115310.25 182200 -1 9083
9085 0 428248.47 115316.44 182240 -1 9084
9086 0 428237.34 115284.89 182280 -1 9085
9087 0 428233.78 115256.91 182320 -1 9086
9088 0 428180.8 115187.445 182360 -1 9087
9089 0 428152.1 115126.875 182400 -1 9088
9090 0 428111.34 115119.56 182440 -1 9089
9091 0 428091.94 115104.766 182480 -1 9090
9092 0 428101.6 115080.07 182520 -1 9091
9093 0 428009.7 115057.484 182560 -1 9092
9094 0 428005.06 115010.62 182600 -1 9093
9095 0 427979.47 114967.63 182680 -1 9094
9096 0 428008.22 114969.67 182640 -1 9095
9097 0 427927.75 114945.68 182720 -1 9096
9098 0 427915.53 114959.22 182760 -1 9097
9099 0 427780.84 114860.1 182800 -1 9098
9100 0 427743.28 114899.72 182840 -1 9099
9101 0 427631.62 114848.11 182880 -1 9100
9102 0 427613.2 114847.24 182920 -1 9101
9103 0 427481.75 114890.336 182960 -1 9102
9104 0 427442.38 114866.57 183000 -1 9103
9105 0 427340.22 114871.72 183040 -1 9104
9106 0 427268.5 114906.64 183080 -1 9105
9107 0 427213.94 114848.24 183120 -1 9106
9108 0 427175.2 114893.22 183160 -1 9107
9109 0 427172.28 114833.2 183200 -1 9108
9110 0 427100.6 114814.17 183240 -1 9109
9111 0 427052.16 114777.73 183280 -1 9110
9112 0 427042.06 114789.72 183320 -1 9111
9113 0 426996.78 114769.664 183360 -1 9112
9114 0 426918.2 114733.95 183400 -1 9113
9115 0 426822.22 114711.48 183440 -1 9114
9116 0 426656.78 114689.98 183480 -1 9115
9117 0 426214.88 114565.08 183520 -1 9116
9118 0 425789.12 114430.79 183600 -1 9117
9119 0 425549.06 114425.13 183680 -1 9118
9120 0 425344.8 114397.766 183720 -1 9119
9121 0 425338.9 114416.03 183760 -1 9120
9122 0 425186.84 114450.98 183800 -1 9121
9123 0 424710.78 114406.29 183840 -1 9122
9124 0 424653.25 114422.266 183880 -1 9123
9125 0 424363.06 114331.54 183920 -1 9124
9126 0 424169.8 114402.01 183960 -1 9125
9127 0 424015.66 114410.375 184000 -1 9126
9128 0 423826.72 114328.06 184040 -1 9127
9129 0 423351.4 114123.29 184080 -1 9128
9130 0 422849.5 113855.19 184040 -1 9129
9131 0 422424.06 113828.4 184040 -1 9130
9132 0 422356.78 113706.86 184000 -1 9131
9133 0 422323.6 113524.81 183960 -1 9132
9134 0 422304.22 113419.766 183920 -1 9133
9135 0 422248.53 113374.19 183880 -1 9134
9136 0 422147.84 113150.84 183840 -1 9135
9137 0 422084.28 113002.78 183800 -1 9136
9138 0 421975.66 112875.164 183760 -1 9137
9139 0 421888.03 112660.38 183720 -1 9138
9140 0 421721.94 112416.58 183680 -1 9139
9141 0 421677 112260.25 183640 -1 9140
9142 0 421608.84 112143.87 183600 -1 9141
9143 0 421305.75 111625.6 183560 -1 9142
9144 0 421284.62 111606.13 183520 -1 9143
9145 0 421184.22 111198.484 183480 -1 9144
9146 0 421129.97 111065.664 183440 -1 9145
9147 0 421069.1 110930.95 183400 -1 9146
9148 0 421049.2 110870.8 183360 -1 9147
9149 0 420987.5 110788.41 183320 -1 9148
9150 0 420921.84 110691.26 183280 -1 9149
9151 0 420850.1 110664.79 183240 -1 9150
9152 0 420737 110607.9 183200 -1 9151
9153 0 420651.47 110515.05 183160 -1 9152
9154 0 420685.2 110511.61 183120 -1 9153
9155 0 420662.88 110379.984 183080 -1 9154
9156 0 420656.1 110342.414 183040 -1 9155
9157 0 420521.47 110261 183000 -1 9156
9158 0 420454.2 110189.7 182960 -1 9157
9159 0 420428.06 110137.33 182920 -1 9158
9160 0 420402.03 110080.02 182880 -1 9159
9161 0 420370.34 110079.805 182840 -1 9160
9162 0 420287.72 110069.586 182800 -1 9161
9163 0 420263.3 110041 182760 -1 9162
9164 0 420227.88 110007.37 182720 -1 9163
9165 0 420177.5 109963.984 182680 -1 9164
9166 0 420148.5 109920.99 182640 -1 9165
9167 0 420125.8 109812.39 182600 -1 9166
9168 0 420038.72 109657.46 182560 -1 9167
9169 0 419909.28 109570.95 182520 -1 9168
9170 0 419879.03 109559.7 182480 -1 9169
9171 0 419773.1 109505.95 182440 -1 9170
9172 0 419733.44 109509.9 182400 -1 9171
9173 0 419702.88 109442.016 182360 -1 9172
9174 0 419679.6 109483.164 182320 -1 9173
9175 0 419626.03 109455.99 182280 -1 9174
9176 0 419569.94 109517.29 182240 -1 9175
9177 0 419560.8 109448.914 182200 -1 9176
9178 0 419560 109430.945 182160 -1 9177
9179 0 419555.94 109458.95 182120 -1 9178
9180 0 419579.53 109435.914 182080 -1 9179
9181 0 419532.75 109555.15 182040 -1 9180
9182 0 419602.22 109511.6 182000 -1 9181
9183 0 419540.34 109424.79 181960 -1 9182
9184 0 419562.7 109429.766 181920 -1 9183
9185 0 419563.44 109409.36 181880 -1 9184
9186 0 419545.66 109351.055 181840 -1 9185
9187 0 419542.66 109360.21 181800 -1 9186
9188 0 419541.12 109340.43 181760 -1 9187
9189 0 419532.03 109338.125 181720 -1 9188
9190 0 419524.53 109273.39 181680 -1 9189
9191 0 419513.25 109248.52 181640 -1 9190
9192 0 419527.1 109243.49 181600 -1 9191
9193 0 419533.78 109251.33 181560 -1 9192
9194 0 419570.12 109219.266 181520 -1 9193
9195 0 419601.25 109199.84 181480 -1 9194
9196 0 419621.94 109178.2 181440 -1 9195
9197 0 419635.8 109139.09 181400 -1 9196
9198 0 419640.44 109141.586 181360 -1 9197
9199 0 419625.72 109141.26 181320 -1 9198
9200 0 419659.94 108878.11 181200 -1 9199
9201 0 419689.25 108618.25 181160 -1 9200
9202 0 419663.72 108548.11 181120 -1 9201
9203 0 419681 108435.54 181080 -1 9202
9204 0 419635.8 108372.87 181040 -1 9203
9205 0 419655.22 108331.52 181000 -1 9204
9206 0 419672 108242.84 180960 -1 9205
9207 0 419678.12 108137.31 180920 -1 9206
9208 0 419661.12 108024.96 180880 -1 9207
9209 0 419665.6 107881.82 180840 -1 9208
9210 0 419650.72 107781.38 180800 -1 9209
9211 0 419635.84 107753.06 180760 -1 9210
9212 0 419613.47 107680.42 180720 -1 9211
9213 0 419563.06 107515.97 180680 -1 9212
9214 0 419542.8 107411.82 180640 -1 9213
9215 0 419500.75 107319.37 180600 -1 9214
9216 0 419402.4 107179.84 180560 -1 9215
9217 0 419293.8 107054.11 180520 -1 9216
9218 0 419294.1 107012.65 180480 -1 9217
9219 0 419266.03 106937.3 180440 -1 9218
9220 0 419202.7 106890.15 180400 -1 9219
9221 0 419156.84 106850.03 180360 -1 9220
9222 0 419102.84 106783.125 180320 -1 9221
9223 0 419061.7 106675.39 180280 -1 9222
9224 0 419063.75 106606.42 180240 -1 9223
9225 0 419021.5 106487.29 180200 -1 9224
9226 0 418989.16 106451.95 180160 -1 9225
9227 0 418960.84 106399.9 180120 -1 9226
9228 0 418880.38 106230.95 180040 -1 9227
9229 0 418836.03 106184.195 180000 -1 9228
9230 0 418825.34 106171.52 179960 -1 9229
9231 0 418825.56 106174.664 179920 -1 9230
9232 0 418826.1 106054.76 179880 -1 9231
9233 0 418847.5 105995.06 179840 -1 9232
9234 0 418814.72 105907.46 179800 -1 9233
9235 0 418826.06 105831.81 179760 -1 9234
9236 0 418861.22 105803.81 179720 -1 9235
9237 0 418903.2 105749.125 179680 -1 9236
9238 0 418928.78 105637.96 179640 -1 9237
9239 0 419020.8 105519.07 179600 -1 9238
9240 0 419047 105400.59 179560 -1 9239
9241 0 419137.66 105355.414 179520 -1 9240
9242 0 419120.12 105306.14 179480 -1 9241
9243 0 419205.7 105227.73 179440 -1 9242
9244 0 419209.72 105139.445 179400 -1 9243
9245 0 419260.1 105026.29 179360 -1 9244
9246 0 419397.94 104893.9 179320 -1 9245
9247 0 419430.12 104768.17 179280 -1 9246
9248 0 419500.25 104652.38 179240 -1 9247
9249 0 419482.44 104586.19 179200 -1 9248
9250 0 419425.4 104474.11 179160 -1 9249
9251 0 419409.47 104380.05 179120 -1 9250
9252 0 419370 104321.555 179080 -1 9251
9253 0 419364.62 104263.02 179040 -1 9252
9254 0 419356.94 104204.36 179000 -1 9253
9255 0 419310.97 104145.29 178920 -1 9254
9256 0 419303.22 104133.81 178880 -1 9255
9257 0 419271.84 104085.89 178840 -1 9256
9258 0 419290.4 104093.14 178800 -1 9257
9259 0 419312.2 104065.875 178760 -1 9258
9260 0 419321.88 104042.66 178720 -1 9259
9261 0 419332.28 104045.77 178680 -1 9260
9262 0 419345.06 104033.51 178640 -1 9261
9263 0 419353.03 103968.52 178600 -1 9262
9264 0 419299.44 103908.7 178560 -1 9263
9265 0 419270.8 103625.945 178520 -1 9264
9266 0 419055.84 103377.27 178480 -1 9265
9267 0 418820.97 103133.484 178440 -1 9266
9268 0 418403.84 102986.24 178400 -1 9267
9269 0 418226.5 102991.625 178360 -1 9268
9270 0 418267.22 102898.43 178320 -1 9269
9271 0 418169.22 102863.29 178280 -1 9270
9272 0 418166.03 102880.15 178240 -1 9271
9273 0 418006.84 102831.766 178200 -1 9272
9274 0 417908 102718.12 178160 -1 9273
9275 0 417863.22 102711.78 178120 -1 9274
9276 0 417830.03 102691.3 178080 -1 9275
9277 0 417821.84 102690.484 178040 -1 9276
9278 0 417829.78 102689.414 178000 -1 9277
9279 0 417816.94 102716.164 177960 -1 9278
9280 0 417749.4 102649.79 177920 -1 9279
9281 0 417758.16 102634.49 177880 -1 9280
9282 0 417764.3 102608.47 177840 -1 9281
9283 0 417746.72 102467.64 177800 -1 9282
9284 0 417725.5 102595.4 177760 -1 9283
9285 0 417719.88 102473.984 177720 -1 9284
9286 0 417710.53 102468.33 177680 -1 9285
9287 0 417774.66 102392.125 177640 -1 9286
9288 0 417844.06 102283.46 177600 -1 9287
9289 0 417879.97 102286.266 177560 -1 9288
9290 0 417934.78 102312.31 177480 -1 9289
9291 0 418057.53 102216.49 177280 -1 9290
9292 0 418088.44 102066.49 177080 -1 9291
9293 0 418117.75 101910.51 176960 -1 9292
9294 0 418029.34 101854.05 176920 -1 9293
9295 0 418148.44 101693.75 176880 -1 9294
9296 0 418141.7 101710.53 176840 -1 9295
9297 0 418217.4 101500.625 176800 -1 9296
9298 0 418148.03 101538.91 176760 -1 9297
9299 0 418122.1 101553.04 176720 -1 9298
9300 0 418137.94 101500.99 176680 -1 9299
9301 0 418137.53 101521.91 176640 -1 9300
9302 0 418230.47 101378.76 176600 -1 9301
9303 0 418405.3 101215.74 176560 -1 9302
9304 0 418215.44 101334.89 176520 -1 9303
9305 0 418207.12 101324.484 176480 -1 9304
9306 0 418153.9 101284.38 176400 -1 9305
9307 0 418170.47 101188.39 176360 -1 9306
9308 0 418206.75 101062.44 176320 -1 9307
9309 0 418208.7 101094.375 176280 -1 9308
9310 0 418156.88 101033.836 176240 -1 9309
9311 0 418058.34 100949.52 176200 -1 9310
9312 0 418054.84 100878 176160 -1 9311
9313 0 417899.9 100802.33 176120 -1 9312
9314 0 417924.47 100819.984 176080 -1 9313
9315 0 417836.8 100682.586 176040 -1 9314
9316 0 417704.22 100524.94 176000 -1 9315
9317 0 417611.38 100464.516 175960 -1 9316
9318 0 417569.16 100453.99 175920 -1 9317
9319 0 417490.34 100275.945 175880 -1 9318
9320 0 417555.44 100179.41 175840 -1 9319
9321 0 417557.25 100100.72 175800 -1 9320
9322 0 417627.47 99925.53 175760 -1 9321
9323 0 417682.62 99857.45 175720 -1 9322
9324 0 417631.16 99827.26 175680 -1 9323
9325 0 417607.88 99879.484 175640 -1 9324
9326 0 417608.38 99825.1 175600 -1 9325
9327 0 417588.78 99890.984 175560 -1 9326
9328 0 417529 99683.03 175360 -1 9327
9329 0 417587 99619 175320 -1 9328
9330 0 417579 99607 175280 -1 9329
9331 0 417551 99499 175200 -1 9330
9332 0 417551 99491 175160 -1 9331
9333 0 417555 99387 175080 -1 9332
9334 0 417575 99343 175000 -1 9333
9335 0 417567 99351 174920 -1 9334
9336 0 417567 99163 174880 -1 9335
9337 0 417569 99271 174840 -1 9336
9338 0 417581 99155 174760 -1 9337
9339 0 417505 99379 174720 -1 9338
9340 0 417561 99207 174680 -1 9339
9341 0 417509 99147 174640 -1 9340
9342 0 417513 99051 174560 -1 9341
9343 0 417549 98955 174520 -1 9342
9344 0 417555 98799 174320 -1 9343
9345 0 417535 98503 174080 -1 9344
9346 0 417455 98411 173960 -1 9345
9347 0 417391 98315 173840 -1 9346
9348 0 417315 98291 173720 -1 9347
9349 0 417311 98151 173600 -1 9348
9350 0 417427 98115 173520 -1 9349
9351 0 417409 98131 173480 -1 9350
9352 0 417389 98127 173440 -1 9351
9353 0 417509 98315 173320 -1 9352
9354 0 417557 98335 173200 -1 9353
9355 0 417549 98419 173080 -1 9354
9356 0 417397 98479 172960 -1 9355
9357 0 417461 98415 172840 -1 9356
9358 0 417454 98485 172800 -1 9357
9359 0 417485 98507 172720 -1 9358
9360 0 417381 98631 172600 -1 9359
9361 0 417368 98653 172520 -1 9360
9362 0 417310 98633 172440 -1 9361
9363 0 417296 98389 172320 -1 9362
9364 0 423263.5 114201.41 184120 -1 9129
9365 0 423282 114239.125 184160 -1 9364
9366 0 423320.44 114351.24 184200 -1 9365
9367 0 423325.16 114494.26 184240 -1 9366
9368 0 423330.4 114592.45 184280 -1 9367
9369 0 423193.34 114533.94 184320 -1 9368
9370 0 422983 114652.38 184400 -1 9369
9371 0 422738.62 114871.39 184560 -1 9370
9372 0 422575.3 114906.31 184600 -1 9371
9373 0 422544.16 114926.45 184640 -1 9372
9374 0 422482.5 114961.5 184680 -1 9373
9375 0 422458.78 114983.01 184720 -1 9374
9376 0 422462.03 115005.945 184760 -1 9375
9377 0 422488.16 115051.66 184800 -1 9376
9378 0 422378.9 115102.055 184840 -1 9377
9379 0 422337.9 115134.99 184880 -1 9378
9380 0 422338.75 115197.86 184920 -1 9379
9381 0 422269.3 115229.75 184960 -1 9380
9382 0 422265.44 115273.49 185000 -1 9381
9383 0 422286.66 115306 185040 -1 9382
9384 0 422265.78 115366.63 185080 -1 9383
9385 0 422225.25 115466.14 185120 -1 9384
9386 0 422114.53 115564.8 185160 -1 9385
9387 0 422023.8 115733.12 185200 -1 9386
9388 0 422001.84 115789.51 185240 -1 9387
9389 0 421955.16 115857.68 185280 -1 9388
9390 0 421878.7 115880.74 185320 -1 9389
9391 0 421856.28 115955.2 185360 -1 9390
9392 0 421846.7 116039.63 185400 -1 9391
9393 0 421732.16 116069.73 185440 -1 9392
9394 0 421641.88 116139.3 185480 -1 9393
9395 0 421506.56 116213.52 185520 -1 9394
9396 0 421502.22 116254.9 185560 -1 9395
9397 0 421520.28 116307.914 185600 -1 9396
9398 0 421481.97 116358.59 185640 -1 9397
9399 0 421521.38 116416.36 185680 -1 9398
9400 0 421497.94 116460.586 185720 -1 9399
9401 0 421457.66 116485.33 185760 -1 9400
9402 0 421388.66 116605.28 185800 -1 9401
9403 0 421369.9 116642.37 185840 -1 9402
9404 0 421380.88 116650.25 185880 -1 9403
9405 0 421371.84 116667.24 185920 -1 9404
9406 0 421312.62 116760.805 185960 -1 9405
9407 0 421284.53 116819.93 186000 -1 9406
9408 0 421236.06 116889 186080 -1 9407
9409 0 421156.47 116989.266 186120 -1 9408
9410 0 421057.03 117026.95 186160 -1 9409
9411 0 420910.4 117127.266 186200 -1 9410
9412 0 420766.53 117174.984 186240 -1 9411
9413 0 420610.9 117210.29 186280 -1 9412
9414 0 420434.62 117239.125 186320 -1 9413
9415 0 420358.1 117276.59 186360 -1 9414
9416 0 420198.9 117373.17 186400 -1 9415
9417 0 419978.97 117467.35 186440 -1 9416
9418 0 419892.47 117474.81 186480 -1 9417
9419 0 419776.56 117479.93 186520 -1 9418
9420 0 419580.97 117545.59 186560 -1 9419
9421 0 419447.12 117586.29 186600 -1 9420
9422 0 419391.3 117596.04 186640 -1 9421
9423 0 419225.4 117678.016 186680 -1 9422
9424 0 419079.5 117708.02 186720 -1 9423
9425 0 418134.06 118219.5 186760 -1 9424
9426 0 418053.5 118312.34 186800 -1 9425
9427 0 417596.03 118384.74 186800 -1 9426
9428 0 417400.6 118691.15 186800 -1 9427
9429 0 416779.62 118989.734 186800 -1 9428
9430 0 416387.38 119162.31 186800 -1 9429
9431 0 416261.2 119131.37 186800 -1 9430
9432 0 415822.2 119382.15 186800 -1 9431
9433 0 415829.56 119449.44 186840 -1 9432
9434 0 415775.78 119506.73 186880 -1 9433
9435 0 415765.56 119484.48 186920 -1 9434
9436 0 415598.38 119607.71 186960 -1 9435
9437 0 415120.16 120020.57 187000 -1 9436
9438 0 414067.16 120907.23 187040 -1 9437
9439 0 413421.78 121407.68 187040 -1 9438
9440 0 412946.16 122180.59 187040 -1 9439
9441 0 412442.1 122525.266 187080 -1 9440
9442 0 412280.97 122846.23 187080 -1 9441
9443 0 412193.1 123004.04 187160 -1 9442
9444 0 412103.25 123108.89 187280 -1 9443
9445 0 411990 123200.93 187320 -1 9444
9446 0 411888.44 123407.98 187440 -1 9445
9447 0 411768.75 123511.72 187480 -1 9446
9448 0 411685 123658.07 187560 -1 9447
9449 0 411546.78 123895.71 187600 -1 9448
9450 0 411539.53 124006.14 187640 -1 9449
9451 0 411512.8 124036.66 187680 -1 9450
9452 0 411532.7 124040.15 187720 -1 9451
9453 0 411539.28 124045.13 187760 -1 9452
9454 0 411477.84 124094.76 187800 -1 9453
9455 0 411411.12 124148.67 187840 -1 9454
9456 0 411403.22 124160.89 187880 -1 9455
9457 0 411320.3 124207.9 187920 -1 9456
9458 0 411309.25 124293.21 187960 -1 9457
9459 0 411259.06 124375.73 188000 -1 9458
9460 0 411220.4 124426.65 188040 -1 9459
9461 0 411118.84 124434.16 188080 -1 9460
9462 0 411086.47 124432.76 188120 -1 9461
9463 0 410952.5 124480.195 188160 -1 9462
9464 0 410907.16 124581.27 188200 -1 9463
9465 0 410880.3 124644.46 188240 -1 9464
9466 0 410809.5 124734.664 188280 -1 9465
9467 0 410724.66 124937.44 188320 -1 9466
9468 0 410698.44 125106.28 188360 -1 9467
9469 0 410493.78 125315.28 188440 -1 9468
9470 0 410141.56 125543.44 188520 -1 9469
9471 0 409934.6 125695.71 188560 -1 9470
9472 0 409819.75 125757.164 188600 -1 9471
9473 0 409638.6 125899.625 188640 -1 9472
9474 0 409335.8 126097.58 188680 -1 9473
9475 0 409198.38 126185.31 188760 -1 9474
9476 0 409094.53 126333.91 188800 -1 9475
9477 0 409015.1 126352.85 188840 -1 9476
9478 0 408800.03 126466.74 188880 -1 9477
9479 0 408702.97 126559.83 188920 -1 9478
9480 0 408485.8 126689.46 188960 -1 9479
9481 0 408360.75 126864.016 189000 -1 9480
9482 0 408144.6 127183.414 189040 -1 9481
9483 0 408095.16 127431.016 189040 -1 9482
9484 0 407739.25 127685.914 189040 -1 9483
9485 0 407463.2 128066.66 189080 -1 9484
9486 0 407073.34 128549.33 189120 -1 9485
9487 0 406980.53 128854.93 189200 -1 9486
9488 0 406880.5 129050.85 189240 -1 9487
9489 0 406823.3 129129.375 189280 -1 9488
9490 0 406728.7 129238.875 189320 -1 9489
9491 0 406685.3 129326.04 189400 -1 9490
9492 0 406575.4 129415.89 189440 -1 9491
9493 0 406517.47 129487.65 189480 -1 9492
9494 0 406477.8 129540.14 189520 -1 9493
9495 0 406400.7 129680.59 189600 -1 9494
9496 0 406369.47 129658.46 189640 -1 9495
9497 0 406335.72 129760.21 189680 -1 9496
9498 0 406288 129791.64 189720 -1 9497
9499 0 406189.6 129841.89 189760 -1 9498
9500 0 406068.6 129917.55 189800 -1 9499
9501 0 406062.25 129926.4 189840 -1 9500
9502 0 405870.72 129996.94 189880 -1 9501
9503 0 405796.47 130089.12 189920 -1 9502
9504 0 405715.25 130132.3 189960 -1 9503
9505 0 405669.78 130189.14 190000 -1 9504
9506 0 405593.1 130227.516 190040 -1 9505
9507 0 405524.88 130257.16 190080 -1 9506
9508 0 405463.88 130261.78 190120 -1 9507
9509 0 405425.25 130289.93 190160 -1 9508
9510 0 405405.9 130274.38 190200 -1 9509
9511 0 405296.03 130268.02 190240 -1 9510
9512 0 405194.6 130322.65 190280 -1 9511
9513 0 405102.44 130408.86 190320 -1 9512
9514 0 405000.2 130495.11 190360 -1 9513
9515 0 404971.3 130575.1 190400 -1 9514
9516 0 404950.88 130641.06 190440 -1 9515
9517 0 404936.16 130691.91 190480 -1 9516
9518 0 404909.97 130702.09 190520 -1 9517
9519 0 404884.12 130749.94 190560 -1 9518
9520 0 404774.72 130918.07 190600 -1 9519
9521 0 404786.53 130945.9 190640 -1 9520
9522 0 404783.75 130991.09 190680 -1 9521
9523 0 404687.72 131082.14 190720 -1 9522
9524 0 404640.88 131103.12 190760 -1 9523
9525 0 404618.7 131177.4 190800 -1 9524
9526 0 404556.84 131241.19 190840 -1 9525
9527 0 404461.28 131308.56 190880 -1 9526
9528 0 404411.6 131344.22 190920 -1 9527
9529 0 404264.8 131440.66 190960 -1 9528
9530 0 404229.3 131522.25 191000 -1 9529
9531 0 404164.28 131571.92 191040 -1 9530
9532 0 404107.78 131618.58 191080 -1 9531
9533 0 404038.9 131667.36 191120 -1 9532
9534 0 403970.75 131714.9 191160 -1 9533
9535 0 403961.44 131744.6 191200 -1 9534
9536 0 403882.94 131731.86 191240 -1 9535
9537 0 403862.72 131750.28 191280 -1 9536
9538 0 403801.97 131759.2 191320 -1 9537
9539 0 403772.94 131799.52 191360 -1 9538
9540 0 403713.03 131830.52 191400 -1 9539
9541 0 403639.22 131873.64 191440 -1 9540
9542 0 403533.4 131908.39 191480 -1 9541
9543 0 403474.06 131934.98 191520 -1 9542
9544 0 403375.66 132001.92 191560 -1 9543
9545 0 403281.06 132033.17 191600 -1 9544
9546 0 403143.9 132106.02 191680 -1 9545
9547 0 403033.44 132215.72 191720 -1 9546
9548 0 402943.5 132274.92 191760 -1 9547
9549 0 402873.38 132361.45 191800 -1 9548
9550 0 402729.38 132432.17 191840 -1 9549
9551 0 402632.2 132528.48 191880 -1 9550
9552 0 402396.66 132801.88 191920 -1 9551
9553 0 401639.66 133183.53 191960 -1 9552
9554 0 401102.53 133495.05 192000 -1 9553
9555 0 400790.75 133777.27 192000 -1 9554
9556 0 400300.22 133837.25 192000 -1 9555
9557 0 400178.84 133738.98 192000 -1 9556
9558 0 400153.4 133736.3 191960 -1 9557
9559 0 400106.3 133649.08 191920 -1 9558
9560 0 400070.62 133597.66 191880 -1 9559
9561 0 400029 133558 191840 -1 9560
9562 0 400049 133530 191800 -1 9561
9563 0 399973 133526 191760 -1 9562
9564 0 399953 133530 191720 -1 9563
9565 0 399917 133534 191680 -1 9564
9566 0 399893 133534 191640 -1 9565
9567 0 399893 133538 191600 -1 9566
9568 0 399869 133526 191560 -1 9567
9569 0 399881 133510 191520 -1 9568
9570 0 399881 133502 191480 -1 9569
9571 0 399881 133490 191440 -1 9570
9572 0 399869 133454 191400 -1 9571
9573 0 399885 133442 191360 -1 9572
9574 0 399857 133426 191320 -1 9573
9575 0 399853 133358 191280 -1 9574
9576 0 399821 133310 191240 -1 9575
9577 0 399821 133334 191200 -1 9576
9578 0 399749 133314 191160 -1 9577
9579 0 399775 133314 191120 -1 9578
9580 0 399719 133294 191080 -1 9579
9581 0 399667 133294 191040 -1 9580
9582 0 399639 133254 191000 -1 9581
9583 0 399587 133142 190920 -1 9582
9584 0 399467 133070 190880 -1 9583
9585 0 399351 132974 190840 -1 9584
9586 0 399311 132930 190800 -1 9585
9587 0 399271 132850 190640 -1 9586
9588 0 399223 132798 190600 -1 9587
9589 0 399199 132806 190560 -1 9588
9590 0 399171 132778 190480 -1 9589
9591 0 399163 132694 190400 -1 9590
9592 0 399131 132702 190360 -1 9591
9593 0 399119 132674 190320 -1 9592
9594 0 399011 132658 190240 -1 9593
9595 0 398991 132606 190200 -1 9594
9596 0 398975 132518 190120 -1 9595
9597 0 398895 132474 190000 -1 9596
9598 0 398823 132390 189920 -1 9597
9599 0 398799 132354 189880 -1 9598
9600 0 398771 132334 189840 -1 9599
9601 0 398755 132330 189800 -1 9600
9602 0 398767 132346 189760 -1 9601
9603 0 398775 132322 189720 -1 9602
9604 0 398779 132290 189680 -1 9603
9605 0 398775 132238 189640 -1 9604
9606 0 398779 132230 189600 -1 9605
9607 0 398763 132206 189560 -1 9606
9608 0 398731 132194 189520 -1 9607
9609 0 398715 132178 189480 -1 9608
9610 0 398647 132166 189440 -1 9609
9611 0 398619 132146 189400 -1 9610
9612 0 398599 132146 189360 -1 9611
9613 0 398595 132090 189320 -1 9612
9614 0 398571 132038 189280 -1 9613
9615 0 398547 131994 189240 -1 9614
9616 0 398467 131974 189200 -1 9615
9617 0 398243 131698 189120 -1 9616
9618 0 398219 131642 189080 -1 9617
9619 0 398207 131518 188960 -1 9618
9620 0 398143 131446 188840 -1 9619
9621 0 398125 131446 188800 -1 9620
9622 0 398103 131418 188760 -1 9621
9623 0 398095 131422 188640 -1 9622
9624 0 398103 131386 188560 -1 9623
9625 0 398092.34 131355.33 188480 -1 9624
9626 0 398087 131340 188440 -1 9625
9627 0 398009 131440 188400 -1 9626
9628 0 398033 131404 188320 -1 9627
9629 0 398021 131388 188240 -1 9628
9630 0 398037 131400 188160 -1 9629
9631 0 398507 131624 188640 -1 9623
9632 0 398515 131628 188600 -1 9631
9633 0 398507 131620 188560 -1 9632
9634 0 398539 131596 188520 -1 9633
9635 0 398555 131588 188480 -1 9634
9636 0 398603 131560 188440 -1 9635
9637 0 398627 131568 188400 -1 9636
9638 0 400972.3 133631.39 192040 -1 9554
9639 0 400831.7 133765.72 192080 -1 9638
9640 0 400755.78 133863.34 192120 -1 9639
9641 0 400728.28 133938.8 192160 -1 9640
9642 0 400654.6 134205.7 192200 -1 9641
9643 0 400519.9 134245.97 192280 -1 9642
9644 0 400476.72 134241.23 192320 -1 9643
9645 0 400446.22 134238.33 192400 -1 9644
9646 0 400235.22 134413.73 192440 -1 9645
9647 0 400134.3 134504.77 192520 -1 9646
9648 0 400069.6 134564.67 192600 -1 9647
9649 0 399984.8 134599.78 192640 -1 9648
9650 0 399817.12 134763.25 192720 -1 9649
9651 0 399760.8 134764.92 192760 -1 9650
9652 0 399758.44 134805.5 192800 -1 9651
9653 0 399721.62 134893.97 192840 -1 9652
9654 0 399690.97 134908.77 192880 -1 9653
9655 0 399633.75 135012.58 192920 -1 9654
9656 0 399579.97 135134.58 192960 -1 9655
9657 0 399487.66 135227.33 193000 -1 9656
9658 0 399452 135305.03 193040 -1 9657
9659 0 399410.5 135353 193080 -1 9658
9660 0 399405.25 135409.67 193120 -1 9659
9661 0 399370.12 135494.17 193160 -1 9660
9662 0 399346.3 135559.47 193200 -1 9661
9663 0 399283.22 135585.28 193240 -1 9662
9664 0 399250.34 135609.02 193280 -1 9663
9665 0 399189.16 135645.5 193320 -1 9664
9666 0 399119.25 135683.36 193360 -1 9665
9667 0 399106.6 135704.1 193400 -1 9666
9668 0 399059.5 135766.16 193440 -1 9667
9669 0 399032.78 135793.23 193480 -1 9668
9670 0 398952.2 135862.92 193520 -1 9669
9671 0 398928 135898.89 193560 -1 9670
9672 0 398911.8 135905.61 193600 -1 9671
9673 0 398838.22 135922.42 193640 -1 9672
9674 0 398744.78 135948.58 193680 -1 9673
9675 0 398580.3 135953.8 193720 -1 9674
9676 0 398539.5 135943.4 193760 -1 9675
9677 0 398538.53 135974.16 193800 -1 9676
9678 0 398459.5 135989.56 193840 -1 9677
9679 0 398401.53 136036.48 193920 -1 9678
9680 0 398294.62 136070 193960 -1 9679
9681 0 398264.56 136127.62 194000 -1 9680
9682 0 398221.7 136153.52 194040 -1 9681
9683 0 398121.5 136199.75 194080 -1 9682
9684 0 397746.94 136327.97 194120 -1 9683
9685 0 397654.38 136379.83 194160 -1 9684
9686 0 397432.56 136528.08 194200 -1 9685
9687 0 397249.9 136671.22 194240 -1 9686
9688 0 397102.9 136764.88 194280 -1 9687
9689 0 396985.2 136857.5 194320 -1 9688
9690 0 396866.4 136898.27 194360 -1 9689
9691 0 396755.3 137002.8 194400 -1 9690
9692 0 396653.4 137108.84 194440 -1 9691
9693 0 396565.84 137215.27 194480 -1 9692
9694 0 396518.7 137260.39 194520 -1 9693
9695 0 396435.72 137420.4 194560 -1 9694
9696 0 396321.25 137494.4 194600 -1 9695
9697 0 396229.03 137588.66 194640 -1 9696
9698 0 396140.84 137638.33 194680 -1 9697
9699 0 396115.25 137682.39 194720 -1 9698
9700 0 396046.53 137824.34 194760 -1 9699
9701 0 395989.78 137871.58 194800 -1 9700
9702 0 395922.72 137926.53 194840 -1 9701
9703 0 395906.16 138010.25 194880 -1 9702
9704 0 395902.5 138076.98 194920 -1 9703
9705 0 395861.4 138147.5 194960 -1 9704
9706 0 395811.75 138249.11 195000 -1 9705
9707 0 395591.72 138448.83 195080 -1 9706
9708 0 395431.97 138565.06 195120 -1 9707
9709 0 395278.62 138736.1 195200 -1 9708
9710 0 395140.06 138848.11 195240 -1 9709
9711 0 394960.06 138928.61 195280 -1 9710
9712 0 394869.66 139009.61 195320 -1 9711
9713 0 394660.66 139109.11 195360 -1 9712
9714 0 394311.22 139182.5 195360 -1 9713
9715 0 394128.78 139245.12 195360 -1 9714
9716 0 393681.3 139287.05 195360 -1 9715
9717 0 393102.16 139363.08 195360 -1 9716
9718 0 392857.44 139558.92 195360 -1 9717
9719 0 392069.75 140065.95 195360 -1 9718
9720 0 391885.28 140120.2 195320 -1 9719
9721 0 391715.2 140276.33 195280 -1 9720
9722 0 391324.5 140327.73 195240 -1 9721
9723 0 391239.97 140375.58 195200 -1 9722
9724 0 391092.03 140478.23 195160 -1 9723
9725 0 390843.28 140569.05 195120 -1 9724
9726 0 390474.03 140640.73 195080 -1 9725
9727 0 390399.25 140608.44 195040 -1 9726
9728 0 390297.4 140635.48 195000 -1 9727
9729 0 390197.16 140657.86 194960 -1 9728
9730 0 390052.94 140682.86 194920 -1 9729
9731 0 389870.88 140785.97 194880 -1 9730
9732 0 388705.88 141261.08 194840 -1 9731
9733 0 387114.6 141698.47 194800 -1 9732
9734 0 386612.8 141959.44 194840 -1 9733
9735 0 386283.5 142117.58 194880 -1 9734
9736 0 386101 142194.28 194920 -1 9735
9737 0 385919.88 142271.62 194960 -1 9736
9738 0 385605.1 142394.61 195000 -1 9737
9739 0 385453.34 142438.02 195040 -1 9738
9740 0 385035.25 142508.97 195080 -1 9739
9741 0 384942.9 142587.38 195120 -1 9740
9742 0 384393.25 142903.84 195160 -1 9741
9743 0 383344.66 143507.08 195200 -1 9742
9744 0 382893.7 143803.55 195240 -1 9743
9745 0 382847.5 143855.23 195280 -1 9744
9746 0 382789.47 143953.33 195320 -1 9745
9747 0 382771.66 144009.42 195360 -1 9746
9748 0 382699.22 144018.97 195400 -1 9747
9749 0 382810.44 143999.72 195520 -1 9748
9750 0 382682 144065.62 195560 -1 9749
9751 0 382639.62 144134.17 195600 -1 9750
9752 0 382551.72 144186.25 195640 -1 9751
9753 0 381154.56 144184.64 195640 -1 9752
9754 0 380907.28 144242.25 195680 -1 9753
9755 0 379584.34 144486.31 195680 -1 9754
9756 0 379524.6 144467 195640 -1 9755
9757 0 379545.22 144435.92 195600 -1 9756
9758 0 379587.12 144405.73 195560 -1 9757
9759 0 379604.28 144400.03 195520 -1 9758
9760 0 379659.84 144420.12 195480 -1 9759
9761 0 379840.3 144472.73 195800 -1 9760
9762 0 379779.16 144456.11 195840 -1 9761
9763 0 379740.9 144540.67 195880 -1 9762
9764 0 379811.6 144569.4 195920 -1 9763
9765 0 379672.16 144578.44 195960 -1 9764
9766 0 379299.03 144624.45 196000 -1 9765
9767 0 379098.16 144653.69 196040 -1 9766
9768 0 378304.4 144571.3 196080 -1 9767
9769 0 378009.22 144530.47 196120 -1 9768
9770 0 377777 144527.97 196040 -1 9769
9771 0 377772.34 144455 196000 -1 9770
9772 0 377779.88 144424.08 195960 -1 9771
9773 0 377800.7 144412.53 195920 -1 9772
9774 0 377762.16 144397.45 195880 -1 9773
9775 0 377748.03 144300.42 195840 -1 9774
9776 0 377727.4 144265.06 195800 -1 9775
9777 0 377748.25 144183.89 195760 -1 9776
9778 0 377752.06 144097.34 195720 -1 9777
9779 0 377770.62 144025.89 195680 -1 9778
9780 0 377813 143682 195640 -1 9779
9781 0 377797 143666 195600 -1 9780
9782 0 377755 143622 195560 -1 9781
9783 0 377721 143578 195520 -1 9782
9784 0 377709 143518 195480 -1 9783
9785 0 377689 143326 195440 -1 9784
9786 0 377633 143206 195480 -1 9785
9787 0 377625 143130 195520 -1 9786
9788 0 377587 143070 195560 -1 9787
9789 0 377559 142990 195600 -1 9788
9790 0 377313 142166 195640 -1 9789
9791 0 377421 142074 195640 -1 9790
9792 0 376821 141154 195640 -1 9791
9793 0 376739 141074 195600 -1 9792
9794 0 376803 141126 195560 -1 9793
9795 0 376719 141058 195520 -1 9794
9796 0 376311 140902 195480 -1 9795
9797 0 376215 140910 195440 -1 9796
9798 0 376147 140914 195400 -1 9797
9799 0 376105 140906 195360 -1 9798
9800 0 375893 140894 195320 -1 9799
9801 0 375763 140878 195280 -1 9800
9802 0 375647 140858 195240 -1 9801
9803 0 375619 140858 195200 -1 9802
9804 0 375377 140798 195160 -1 9803
9805 0 375409 140654 195120 -1 9804
9806 0 375325 140518 195080 -1 9805
9807 0 375239 140398 195040 -1 9806
9808 0 375169 140318 195000 -1 9807
9809 0 375065 140130 194960 -1 9808
9810 0 375031 140002 194920 -1 9809
9811 0 375051 139974 194880 -1 9810
9812 0 375011 139862 194840 -1 9811
9813 0 374931 139802 194760 -1 9812
9814 0 374895 139666 194680 -1 9813
9815 0 374831 139530 194600 -1 9814
9816 0 374733 139430 194560 -1 9815
9817 0 374399 139110 194520 -1 9816
9818 0 374197 138898 194440 -1 9817
9819 0 374001 138678 194360 -1 9818
9820 0 373153 138274 194400 -1 9819
9821 0 373101 138138 194360 -1 9820
9822 0 373063 138106 194320 -1 9821
9823 0 373043 138030 194280 -1 9822
9824 0 373027 138002 194240 -1 9823
9825 0 372971 137866 194200 -1 9824
9826 0 372947 137770 194160 -1 9825
9827 0 372929 137618 194120 -1 9826
9828 0 372913 137558 194080 -1 9827
9829 0 372913 137458 194040 -1 9828
9830 0 372921 137514 194000 -1 9829
9831 0 372775 137390 194000 -1 9830
9832 0 372859 137238 194000 -1 9831
9833 0 372831 137154 193960 -1 9832
9834 0 372781 137050 193920 -1 9833
9835 0 372737 136986 193880 -1 9834
9836 0 372661 136830 193840 -1 9835
9837 0 372591 136690 193800 -1 9836
9838 0 372589 136598 193760 -1 9837
9839 0 372533 136550 193720 -1 9838
9840 0 372525 136542 193680 -1 9839
9841 0 372393 136482 193680 -1 9840
9842 0 372029 136266 193520 -1 9841
9843 0 371882.16 136210.27 193520 -1 9842
9844 0 371374.56 135786.86 193520 -1 9843
9845 0 371356.5 135748.48 193480 -1 9844
9846 0 371223.22 135593.14 193320 -1 9845
9847 0 371224.22 135502.47 193120 -1 9846
9848 0 370959.47 134924.16 193080 -1 9847
9849 0 370575 134725.7 193040 -1 9848
9850 0 370778.7 134351.42 192800 -1 9849
9851 0 371095.12 134092.67 192560 -1 9850
9852 0 371156.53 133869.22 192400 -1 9851
9853 0 371333.1 133753.11 192320 -1 9852
9854 0 371698.16 133664.58 192400 -1 9853
9855 0 372039.06 133587.36 192240 -1 9854
9856 0 372282.12 133428.38 192120 -1 9855
9857 0 372711.34 133055.95 192080 -1 9856
9858 0 372997.72 132802.98 192040 -1 9857
9859 0 373240.2 132538.33 191880 -1 9858
9860 0 373567.34 132265.8 191760 -1 9859
9861 0 373802.53 132018.39 191520 -1 9860
9862 0 374020.7 131917.06 191280 -1 9861
9863 0 374192.88 131819.11 191120 -1 9862
9864 0 374332.78 131659.12 190920 -1 9863
9865 0 374545.3 131520.55 190720 -1 9864
9866 0 374666.2 131463.8 190480 -1 9865
9867 0 374827.1 131299.81 190240 -1 9866
9868 0 374921.2 131220.39 189920 -1 9867
9869 0 375039.47 131115.03 189760 -1 9868
9870 0 375309.34 130967.375 189640 -1 9869
9871 0 375545.84 130913.24 189560 -1 9870
9872 0 375778.34 130777.56 189400 -1 9871
9873 0 375911.22 130666.05 189320 -1 9872
9874 0 376171.9 130523.46 189280 -1 9873
9875 0 376325.03 130305.22 189200 -1 9874
9876 0 376470.22 130103.02 189160 -1 9875
9877 0 376563.75 129583.24 188920 -1 9876
9878 0 376700.03 129304.94 188600 -1 9877
9879 0 376725.03 129174.1 188360 -1 9878
9880 0 376747.28 129114.64 188160 -1 9879
9881 0 376846.78 128999.15 187960 -1 9880
9882 0 376948.78 128892.8 187800 -1 9881
9883 0 377012.8 128709.83 187720 -1 9882
9884 0 377129.97 128488.55 187640 -1 9883
9885 0 377306.8 128099.195 187400 -1 9884
9886 0 377426.28 127951.336 187240 -1 9885
9887 0 377628.53 127872.086 187080 -1 9886
9888 0 377720 127819.03 187000 -1 9887
9889 0 377801.84 127645.53 186960 -1 9888
9890 0 378119.22 127685.29 186800 -1 9889
9891 0 378259.53 127644.305 186680 -1 9890
9892 0 378452.3 127488.55 186440 -1 9891
9893 0 378675.16 127353.266 186320 -1 9892
9894 0 378850.84 127029 186160 -1 9893
9895 0 379055.12 126854.14 186000 -1 9894
9896 0 379245.6 126711.08 185760 -1 9895
9897 0 379486.72 126461.195 185600 -1 9896
9898 0 379812.8 126208.78 185400 -1 9897
9899 0 379836.38 126052.586 185280 -1 9898
9900 0 379920.38 125675.484 185160 -1 9899
9901 0 379972.7 125544.38 185040 -1 9900
9902 0 380131.75 125309.18 184960 -1 9901
9903 0 380265.12 125297.37 184920 -1 9902
9904 0 380370.28 125224.09 184840 -1 9903
9905 0 380441.4 125197.266 184760 -1 9904
9906 0 380665.4 125337.195 184760 -1 9905
9907 0 380688.97 125309.38 184680 -1 9906
9908 0 380121.44 124933.37 184720 -1 9905
9909 0 380178.12 124807.305 184640 -1 9908
9910 0 370331.4 134756.36 193080 -1 9849
9911 0 369906.62 134457.11 193120 -1 9910
9912 0 369498.2 134010.77 193160 -1 9911
9913 0 368929.03 133803.31 193240 -1 9912
9914 0 368927.94 133722.33 193160 -1 9913
9915 0 368783.3 133307.61 193080 -1 9914
9916 0 368737 133076.03 193000 -1 9915
9917 0 368761 132864.03 192880 -1 9916
9918 0 368709 132680.03 192760 -1 9917
9919 0 368663 132396.03 192640 -1 9918
9920 0 368585 132236 192560 -1 9919
9921 0 368565 132216 192520 -1 9920
9922 0 368553 132080 192480 -1 9921
9923 0 368531 132016 192440 -1 9922
9924 0 368543 131956 192400 -1 9923
9925 0 368483 131892 192360 -1 9924
9926 0 368219 131692 192320 -1 9925
9927 0 368173 131584 192280 -1 9926
9928 0 368113 131524 192240 -1 9927
9929 0 367925 131440 192200 -1 9928
9930 0 367589 131320 192160 -1 9929
9931 0 367317 131016 192120 -1 9930
9932 0 367345 130820 192160 -1 9931
9933 0 367361 130796 192200 -1 9932
9934 0 367371 130796 192240 -1 9933
9935 0 367323 130788 192280 -1 9934
9936 0 367331 130796 192320 -1 9935
9937 0 367311 130772 192360 -1 9936
9938 0 367239 130740 192440 -1 9937
9939 0 367181 130748 192480 -1 9938
9940 0 367187 130728 192560 -1 9939
9941 0 367117 130764 192600 -1 9940
9942 0 367005 130796 192680 -1 9941
9943 0 366855 130732 192720 -1 9942
9944 0 366701 130648 192760 -1 9943
9945 0 366607 130600 192800 -1 9944
9946 0 366327 130544 192840 -1 9945
9947 0 365949 130212 192880 -1 9946
9948 0 365913 130236 192920 -1 9947
9949 0 365873 130272 192960 -1 9948
9950 0 365787 130136 192960 -1 9949
9951 0 365655 129984 192960 -1 9950
9952 0 365639 129932 193040 -1 9951
9953 0 365623 129880 193080 -1 9952
9954 0 365581 129900 193120 -1 9953
9955 0 365513 129828 193160 -1 9954
9956 0 365189 128792 193200 -1 9955
9957 0 365179 128176 193200 -1 9956
9958 0 365159 128132 193160 -1 9957
9959 0 365157 128060 193120 -1 9958
9960 0 365105 127996 193080 -1 9959
9961 0 365065 127944 193040 -1 9960
9962 0 364923 127752 193000 -1 9961
9963 0 365057 127288 192960 -1 9962
9964 0 364549 126572 192960 -1 9963
9965 0 364249 126216 193040 -1 9964
9966 0 363575 125628 193120 -1 9965
9967 0 363187 125460 193160 -1 9966
9968 0 362671 125220 193160 -1 9967
9969 0 362365 124764 193160 -1 9968
9970 0 361613 124680 193160 -1 9969
9971 0 361673 124644 193120 -1 9970
9972 0 361597 124608 193040 -1 9971
9973 0 361495 124552 193000 -1 9972
9974 0 361427 124468 192960 -1 9973
9975 0 361287 124304 192920 -1 9974
9976 0 361025 124032 192920 -1 9975
9977 0 360863 123836 192880 -1 9976
9978 0 360703 123632 192840 -1 9977
9979 0 360773 123420 192760 -1 9978
9980 0 360725 123300 192720 -1 9979
9981 0 360697 123188 192680 -1 9980
9982 0 360753 123136 192640 -1 9981
9983 0 360675 122960 192560 -1 9982
9984 0 360671 122772 192480 -1 9983
9985 0 360653 122688 192400 -1 9984
9986 0 360621 122524 192320 -1 9985
9987 0 360689 122504 192240 -1 9986
9988 0 360725 122380 192160 -1 9987
9989 0 360713 122252 192120 -1 9988
9990 0 360713 122232 192080 -1 9989
9991 0 360709 122172 192040 -1 9990
9992 0 360679 122068 192000 -1 9991
9993 0 360675 122028 191960 -1 9992
9994 0 360599 122016 191880 -1 9993
9995 0 360565 121652 191840 -1 9994
9996 0 360573 121728 191800 -1 9995
9997 0 360523 121688 191760 -1 9996
9998 0 360451 121660 191680 -1 9997
9999 0 360367 121544 191600 -1 9998
10000 0 360419 121496 191520 -1 9999
10001 0 360503 121516 191440 -1 10000
10002 0 360391 121452 191400 -1 10001
10003 0 360257 121408 191360 -1 10002
10004 0 360169 121132 191320 -1 10003
10005 0 360199 121436 191280 -1 10004
10006 0 360059 121484 191240 -1 10005
10007 0 360011 121600 191200 -1 10006
10008 0 359979 121456 191160 -1 10007
10009 0 359913 121420 191080 -1 10008
10010 0 359933 121360 191000 -1 10009
10011 0 359925 121256 190920 -1 10010
10012 0 359829 121228 190840 -1 10011
10013 0 359757 121188 190760 -1 10012
10014 0 359685 121160 190680 -1 10013
10015 0 359569 121044 190600 -1 10014
10016 0 359565 120984 190520 -1 10015
10017 0 359481 120904 190440 -1 10016
10018 0 359441 120832 190360 -1 10017
10019 0 359349 120588 190320 -1 10018
10020 0 359265 120572 190280 -1 10019
10021 0 359353 120540 190200 -1 10020
10022 0 359301 120520 190160 -1 10021
10023 0 359325 120468 190000 -1 10022
10024 0 359321 120432 189920 -1 10023
10025 0 359305 120344 189800 -1 10024
10026 0 359309 120232 189680 -1 10025
10027 0 359381 120168 189600 -1 10026
10028 0 359377 120072 189560 -1 10027
10029 0 359389 120056 189480 -1 10028
10030 0 359425 119992 189360 -1 10029
10031 0 359441 119944 189280 -1 10030
10032 0 359429 119868 189200 -1 10031
10033 0 359385 119848 189160 -1 10032
10034 0 359401 119828 189080 -1 10033
10035 0 359369 119756 189040 -1 10034
10036 0 359241 119652 188960 -1 10035
10037 0 359213 119512 188920 -1 10036
10038 0 359153 119608 188880 -1 10037
10039 0 359149 119660 188800 -1 10038
10040 0 359161 119596 188720 -1 10039
10041 0 359165 119548 188640 -1 10040
10042 0 359197 119568 188560 -1 10041
10043 0 359261 119440 188480 -1 10042
10044 0 359333 119516 188400 -1 10043
10045 0 359425 119500 188320 -1 10044
10046 0 359425 119456 188240 -1 10045
10047 0 359813 119248 188080 -1 10046
10048 0 359857 119176 188040 -1 10047
10049 0 359779 119192 187960 -1 10048
10050 0 359475 120176 187920 -1 10049
10051 0 359647 119284 187880 -1 10050
10052 0 359783 119036 187840 -1 10051
10053 0 359791 118990 187800 -1 10052
10054 0 359799 118944 187760 -1 10053
10055 0 359783 118952 187680 -1 10054
10056 0 359779 118908 187560 -1 10055
10057 0 358847 118708 187560 -1 10056
10058 0 358567 118476 187520 -1 10057
10059 0 359507 118640 187320 -1 10056
10060 0 359531 118672 187240 -1 10059
10061 0 358871 119080 187800 -1 10053
10062 0 358675 118800 187800 -1 10061
10063 0 358631 118780 187840 -1 10062
10064 0 358588 119040 187880 -1 10063
10065 0 358386 119884.5 187920 -1 10064
10066 0 358562 118780.5 187960 -1 10065
10067 0 364562 126706.03 193080 -1 9965
10068 0 364697 126792 193160 -1 10067
10069 0 365001 126836 193280 -1 10068
10070 0 365093 126744 193360 -1 10069
10071 0 365141 126836 193440 -1 10070
10072 0 364628.34 126600.664 192880 -1 9964
10073 0 364668.34 126614.664 192840 -1 10072
10074 0 364875.34 126671.664 192680 -1 10073
10075 0 364979 126700 192600 -1 10074
10076 0 364983 126648 192520 -1 10075
10077 0 365027 126564 192480 -1 10076
10078 0 365071 126464 192400 -1 10077
10079 0 365083 126536 192320 -1 10078
10080 0 365087 126556 192280 -1 10079
10081 0 365091 126564 192240 -1 10080
10082 0 365079 126592 192200 -1 10081
10083 0 365079 126548 192160 -1 10082
10084 0 365147 128196 193320 -1 9957
10085 0 365131 128200 193360 -1 10084
10086 0 368932.34 133765.67 193280 -1 9913
10087 0 368939.3 133691.12 193360 -1 10086
10088 0 369061 133791 193560 -1 10087
10089 0 368745 133979 193800 -1 10088
10090 0 368737 134019 193840 -1 10089
10091 0 368781 133991 193880 -1 10090
10092 0 368781 133991 193920 -1 10091
10093 0 368641 134028 193960 -1 10092
10094 0 368627 134032 194040 -1 10093
10095 0 368621 134012 194120 -1 10094
10096 0 368709 134076 194120 -1 10095
10097 0 368709 134096 194160 -1 10096
10098 0 371203.6 135544.48 193000 -1 9847
10099 0 371257.72 135461.75 192880 -1 10098
10100 0 371228 135814 193680 -1 9844
10101 0 371226 135848 193760 -1 10100
10102 0 371224 135882 193840 -1 10101
10103 0 371164 135954 193880 -1 10102
10104 0 371130.75 135978.53 194000 -1 10103
10105 0 371116 136110 194120 -1 10104
10106 0 371072 136154 194200 -1 10105
10107 0 371040 136162 194280 -1 10106
10108 0 371036 136082 194320 -1 10107
10109 0 377517.72 144674.92 196160 -1 9770
10110 0 377487.8 144747.4 196200 -1 10109
10111 0 377484.84 144733.92 196240 -1 10110
10112 0 377444.06 144737.94 196280 -1 10111
10113 0 377277.7 144771.78 196320 -1 10112
10114 0 376941.88 144830.7 196360 -1 10113
10115 0 376592 145040.03 196360 -1 10114
10116 0 376553.4 145040.02 196400 -1 10115
10117 0 376269.47 145149.44 196440 -1 10116
10118 0 375885.53 145308.89 196480 -1 10117
10119 0 375941.94 145271.17 196520 -1 10118
10120 0 375966.03 145263.02 196560 -1 10119
10121 0 375993.62 145239.84 196600 -1 10120
10122 0 376030.4 145214.08 196640 -1 10121
10123 0 375443.44 145345.4 196400 -1 10118
10124 0 374829 145565 196320 -1 10123
10125 0 374489 145737 196360 -1 10124
10126 0 374313 145857 196480 -1 10125
10127 0 374253 145853 196520 -1 10126
10128 0 374162.38 145855.6 196560 -1 10127
10129 0 374081 145917 196600 -1 10128
10130 0 373989 145925 196640 -1 10129
10131 0 373913 145949 196680 -1 10130
10132 0 373829 145981 196720 -1 10131
10133 0 373781 146021 196760 -1 10132
10134 0 373837 145969 196800 -1 10133
10135 0 373721 145981 196840 -1 10134
10136 0 373593 146061 196880 -1 10135
10137 0 372981 146213 196920 -1 10136
10138 0 372651 146405 196960 -1 10137
10139 0 372537 146521 197000 -1 10138
10140 0 372287 146629 197040 -1 10139
10141 0 370693 147181 197080 -1 10140
10142 0 369979 147557 197080 -1 10141
10143 0 369251 147717 197080 -1 10142
10144 0 369105 147861 197160 -1 10143
10145 0 368883 148049 197240 -1 10144
10146 0 368789 148121 197320 -1 10145
10147 0 368505 148185 197400 -1 10146
10148 0 368197 148229 197480 -1 10147
10149 0 367967 148385 197640 -1 10148
10150 0 367661 148469 197760 -1 10149
10151 0 367545 148545 197880 -1 10150
10152 0 367381 148661 198000 -1 10151
10153 0 367031 148689 198120 -1 10152
10154 0 366753 148705 198200 -1 10153
10155 0 366659 148729 198240 -1 10154
10156 0 366631 148729 198280 -1 10155
10157 0 366379 148805 198320 -1 10156
10158 0 366395 148849 198400 -1 10157
10159 0 366323 148893 198480 -1 10158
10160 0 366309 148881 198520 -1 10159
10161 0 366165 148969 198600 -1 10160
10162 0 366067 149037 198680 -1 10161
10163 0 366015 149085 198760 -1 10162
10164 0 365839 149161 198840 -1 10163
10165 0 365147 149569 198920 -1 10164
10166 0 363937 150357 198880 -1 10165
10167 0 363333 150665 198800 -1 10166
10168 0 362487 150901 198680 -1 10167
10169 0 362201 151081 198600 -1 10168
10170 0 361443 151597 198480 -1 10169
10171 0 361089 152313 198480 -1 10170
10172 0 361031 152517 198600 -1 10171
10173 0 361201 153249 198640 -1 10172
10174 0 361159 153649 198760 -1 10173
10175 0 361231 153813 198800 -1 10174
10176 0 361157 154049 198840 -1 10175
10177 0 361121 154329 198880 -1 10176
10178 0 360923 155061 198960 -1 10177
10179 0 360923 155141 199000 -1 10178
10180 0 360717 155701 198960 -1 10179
10181 0 360691 155809 198920 -1 10180
10182 0 360666 155907 198880 -1 10181
10183 0 360641 156005 198840 -1 10182
10184 0 360605 156153 198800 -1 10183
10185 0 360567 156321 198720 -1 10184
10186 0 360507 156417 198640 -1 10185
10187 0 360551 156529 198600 -1 10186
10188 0 360437 157173 198560 -1 10187
10189 0 360511 157877 198640 -1 10188
10190 0 360429 158085 198760 -1 10189
10191 0 360355 158357 198840 -1 10190
10192 0 360343 158445 198880 -1 10191
10193 0 360393 158533 198960 -1 10192
10194 0 359985 159193 198960 -1 10193
10195 0 359549 159681 199000 -1 10194
10196 0 359251 159929 198840 -1 10195
10197 0 359005 160297 198720 -1 10196
10198 0 358803 160709 198600 -1 10197
10199 0 358569 161109 198480 -1 10198
10200 0 358491 161161 198400 -1 10199
10201 0 358459 161257 198320 -1 10200
10202 0 358445 161333 198200 -1 10201
10203 0 358365 161445 198080 -1 10202
10204 0 358269 161541 197920 -1 10203
10205 0 358161 161613 197840 -1 10204
10206 0 357937 161825 197720 -1 10205
10207 0 357791 161933 197600 -1 10206
10208 0 357519 162133 197440 -1 10207
10209 0 357377 162169 197360 -1 10208
10210 0 357529 162285 197320 -1 10209
10211 0 357149 162333 197200 -1 10210
10212 0 357125 162353 197160 -1 10211
10213 0 357026.38 162415.6 197120 -1 10212
10214 0 356897 162477 197080 -1 10213
10215 0 356613 162529 197000 -1 10214
10216 0 356405 162465 196960 -1 10215
10217 0 356259 162513 196920 -1 10216
10218 0 356135 162509 196880 -1 10217
10219 0 355987 162501 196800 -1 10218
10220 0 355697 162553 196800 -1 10219
10221 0 355447 162509 196720 -1 10220
10222 0 355185 162413 196680 -1 10221
10223 0 354771 162133 196680 -1 10222
10224 0 354607 161997 196640 -1 10223
10225 0 354265 161841 196640 -1 10224
10226 0 353933 161881 196600 -1 10225
10227 0 353895 161853 196520 -1 10226
10228 0 353855 161585 196440 -1 10227
10229 0 353287 161309 196440 -1 10228
10230 0 352423 160977 196440 -1 10229
10231 0 351885 160725 196440 -1 10230
10232 0 351353 160709 196400 -1 10231
10233 0 351069 160773 196400 -1 10232
10234 0 350383 160741 196360 -1 10233
10235 0 349547 160497 196360 -1 10234
10236 0 349281 160441 196240 -1 10235
10237 0 349117 160485 196120 -1 10236
10238 0 348655 160381 196080 -1 10237
10239 0 348397 160049 196040 -1 10238
10240 0 348395 159869 195920 -1 10239
10241 0 348129 159293 195840 -1 10240
10242 0 348077 159269 195760 -1 10241
10243 0 347865 158861 195680 -1 10242
10244 0 347735 158621 195560 -1 10243
10245 0 347591 158481 195440 -1 10244
10246 0 347531 158381 195400 -1 10245
10247 0 347429 158257 195200 -1 10246
10248 0 347393 158185 195120 -1 10247
10249 0 347317 158109 195080 -1 10248
10250 0 347197 157977 195040 -1 10249
10251 0 347109 157877 194960 -1 10250
10252 0 347095 157801 194920 -1 10251
10253 0 347115 157797 194880 -1 10252
10254 0 347039 157589 194760 -1 10253
10255 0 346989 157505.81 194760 -1 10254
10256 0 346642 156728 194760 -1 10255
10257 0 346599 156834 194520 -1 10256
10258 0 345890.38 156279.6 194520 -1 10257
10259 0 345898.38 155999.6 194520 -1 10258
10260 0 345474.38 155247.6 194520 -1 10259
10261 0 345282.53 155167.23 194440 -1 10260
10262 0 345088 155240 194200 -1 10261
10263 0 345074.66 155252 194080 -1 10262
10264 0 345048 155276 193840 -1 10263
10265 0 345457 154765 194520 -1 10260
10266 0 345413 154779 194680 -1 10265
10267 0 345437 154775 194760 -1 10266
10268 0 345461 154675 194840 -1 10267
10269 0 345393 154555 194920 -1 10268
10270 0 345299 154431 195000 -1 10269
10271 0 345263 154399 195080 -1 10270
10272 0 345255 154347 195120 -1 10271
10273 0 345227 154339 195200 -1 10272
10274 0 345275 154275 195240 -1 10273
10275 0 345331 154175 195320 -1 10274
10276 0 345351 154151 195360 -1 10275
10277 0 345371 154007 195440 -1 10276
10278 0 345391 153975 195480 -1 10277
10279 0 345435 153927 195560 -1 10278
10280 0 345255 153779 195640 -1 10279
10281 0 345275 153767 195680 -1 10280
10282 0 345314.2 153723 195720 -1 10281
10283 0 345471 153547 195880 -1 10282
10284 0 345463 153331 195920 -1 10283
10285 0 345451 153091 196000 -1 10284
10286 0 345443 152707 196080 -1 10285
10287 0 345355 152499 196160 -1 10286
10288 0 345367 152015 196240 -1 10287
10289 0 345439 151683 196280 -1 10288
10290 0 345703 151395 196360 -1 10289
10291 0 345799 151323 196400 -1 10290
10292 0 345855 151115 196440 -1 10291
10293 0 345943 150991 196480 -1 10292
10294 0 346039 150967 196520 -1 10293
10295 0 346019 150843 196560 -1 10294
10296 0 345987 150567 196600 -1 10295
10297 0 345995 150135 196640 -1 10296
10298 0 346223 149387 196680 -1 10297
10299 0 346791 148671 196640 -1 10298
10300 0 346731 148187 196640 -1 10299
10301 0 346899 147903 196640 -1 10300
10302 0 347303 147603 196600 -1 10301
10303 0 347531 147239 196600 -1 10302
10304 0 347747 147015 196600 -1 10303
10305 0 347791 147011 196560 -1 10304
10306 0 347831 146991 196520 -1 10305
10307 0 347891 146687 196520 -1 10306
10308 0 347851 146391 196480 -1 10307
10309 0 347723 146283 196360 -1 10308
10310 0 347667 146191 196320 -1 10309
10311 0 347639 146107 196240 -1 10310
10312 0 347749 145547 196200 -1 10311
10313 0 348035 145307 196160 -1 10312
10314 0 348025.8 145175 196120 -1 10313
10315 0 347989 144647 195960 -1 10314
10316 0 347982.16 144623 195880 -1 10315
10317 0 347965 144563 195680 -1 10316
10318 0 347977 144367 195560 -1 10317
10319 0 348117 144191 195480 -1 10318
10320 0 348097 144191 195400 -1 10319
10321 0 348109 143995 195320 -1 10320
10322 0 348113 143939 195280 -1 10321
10323 0 348109 143887 195240 -1 10322
10324 0 348129 143827 195200 -1 10323
10325 0 348193 143715 195120 -1 10324
10326 0 348217 143639 195080 -1 10325
10327 0 348313 143463 195040 -1 10326
10328 0 348285 143307 195000 -1 10327
10329 0 348205 143115 194960 -1 10328
10330 0 348261 142939 194920 -1 10329
10331 0 348281 142847 194880 -1 10330
10332 0 348309 142775 194840 -1 10331
10333 0 348373 142739 194800 -1 10332
10334 0 348443 142679 194760 -1 10333
10335 0 348523 142583 194720 -1 10334
10336 0 348623 142463 194680 -1 10335
10337 0 348711 142319 194640 -1 10336
10338 0 348715 142287 194600 -1 10337
10339 0 348717 142167 194560 -1 10338
10340 0 348809 142059 194520 -1 10339
10341 0 348929 141863 194480 -1 10340
10342 0 349029 141827 194440 -1 10341
10343 0 349093 141771 194400 -1 10342
10344 0 349171 141699 194360 -1 10343
10345 0 349313 141543 194320 -1 10344
10346 0 349369 141491 194280 -1 10345
10347 0 349765 141047 194280 -1 10346
10348 0 349817 141035 194240 -1 10347
10349 0 349881 140963 194080 -1 10348
10350 0 349836.2 140963 194000 -1 10349
10351 0 349769 140963 193880 -1 10350
10352 0 349997 140559 193840 -1 10351
10353 0 349925 140607 193760 -1 10352
10354 0 350061 140451 193720 -1 10353
10355 0 350085 140487 193680 -1 10354
10356 0 350345 140395 193640 -1 10355
10357 0 350379 140395 193600 -1 10356
10358 0 350379 140411 193520 -1 10357
10359 0 350459 140427 193480 -1 10358
10360 0 350455 140419 193440 -1 10359
10361 0 350501 140427 193360 -1 10360
10362 0 350557 140415 193280 -1 10361
10363 0 350631 140351 193240 -1 10362
10364 0 350651 140303 193200 -1 10363
10365 0 350651 140211 193120 -1 10364
10366 0 350675 140179 193080 -1 10365
10367 0 348845 145211 195920 -1 10314
10368 0 348905 145107 195800 -1 10367
10369 0 348953 145107 195720 -1 10368
10370 0 348929 145087 195680 -1 10369
10371 0 348285 145331 196240 -1 10312
10372 0 348373 145267 196320 -1 10371
10373 0 348506.6 145239 196480 -1 10372
10374 0 348540 145232 196520 -1 10373
10375 0 348581.2 145411 196600 -1 10374
10376 0 348581.2 145411 196680 -1 10375
10377 0 348625.2 145411 196760 -1 10376
10378 0 348665.2 145391 196800 -1 10377
10379 0 348613.2 145375 196880 -1 10378
10380 0 347913 146895 196480 -1 10307
10381 0 347961 146927 196440 -1 10380
10382 0 348045 146895 196400 -1 10381
10383 0 348017 146907 196360 -1 10382
10384 0 344855 153763 195680 -1 10281
10385 0 343847 153283 195680 -1 10384
10386 0 342687 152899 195680 -1 10385
10387 0 342701.56 152933.25 195520 -1 10386
10388 0 343049.44 153091.89 195320 -1 10387
10389 0 343141.44 153091.89 195240 -1 10388
10390 0 343137.44 153039.89 195160 -1 10389
10391 0 342858 152345 195640 -1 10386
10392 0 342842 152289 195600 -1 10391
10393 0 342653.5 152840 195720 -1 10386
10394 0 342620.12 152781.22 195760 -1 10393
10395 0 342693.44 152763.89 196040 -1 10394
10396 0 342342 152253 196040 -1 10395
10397 0 342298 152213 196000 -1 10396
10398 0 342298 152205 195960 -1 10397
10399 0 342294 152169 195920 -1 10398
10400 0 342254 152165 195880 -1 10399
10401 0 342254 152161 195840 -1 10400
10402 0 342210 152089 195800 -1 10401
10403 0 341898 151905 195760 -1 10402
10404 0 341742 151673 195760 -1 10403
10405 0 341638 151469 195760 -1 10404
10406 0 341666 151497 195800 -1 10405
10407 0 341622 151393 195840 -1 10406
10408 0 341566 151285 195880 -1 10407
10409 0 341546 151257 195920 -1 10408
10410 0 341366 150965 195960 -1 10409
10411 0 341242 150793 195960 -1 10410
10412 0 341210 150721 195920 -1 10411
10413 0 341082 150641 195920 -1 10412
10414 0 340906 150521 195880 -1 10413
10415 0 340898 150497 195840 -1 10414
10416 0 340882 150429 195800 -1 10415
10417 0 340878 150409 195760 -1 10416
10418 0 340846 150373 195720 -1 10417
10419 0 340838 150369 195680 -1 10418
10420 0 340766 150345 195640 -1 10419
10421 0 340782 150313 195600 -1 10420
10422 0 340778 150193 195560 -1 10421
10423 0 340726 150121 195520 -1 10422
10424 0 340658 150113 195480 -1 10423
10425 0 340594 150045 195440 -1 10424
10426 0 340210 149845 195440 -1 10425
10427 0 339838 149857 195440 -1 10426
10428 0 339630 149601 195440 -1 10427
10429 0 339514 149557 195400 -1 10428
10430 0 339414 149469 195280 -1 10429
[truncated: 40,731 more chars]
