# Supplementary material for: Connectomics Analysis Reveals First-, Second-, and Third-Order Thermosensory and Hygrosensory Neurons in the Adult Drosophila Brain
Source: Curr Biol. 2020 Aug 17;30(16):3167–3182.e4. doi: 10.1016/j.cub.2020.06.028 (PMC7443704; doi:10.1016/j.cub.2020.06.028)
Supplement: Data S1. Skeletons and Meshes, Related to STAR Methods — marin2020-skeletons contains files describing the morphology of each neuron in this study (in FAFB14 space, .swc format). glomeruli_meshes contains the glomerular meshes (in FAFB14 space, .stl format). neuropil_meshes contains the glomerular meshes (in FAFB14 space, .stl format). [file mmc5.zip › VP_SI/marin2020-skeletons/1868440.swc]

# SWC format file
# based on specifications at http://www.neuronland.org/NLMorphologyConverter/MorphologyFormats/SWC/Spec.html
# Created by nat::write.neuron.swc
# PointNo Label X Y Z Radius Parent 
1 0 369701.44 113325.29 191880 2021 -1
2 0 369342.8 114222.71 192680 -1 1
3 0 370556.38 116031.34 192680 -1 2
4 0 371373.38 117396.15 192680 -1 3
5 0 372175.97 117445.02 192680 -1 4
6 0 372917.16 117300.01 192680 -1 5
7 0 373426.34 117502.25 192680 -1 6
8 0 373873.4 117364.96 192680 -1 7
9 0 374102.28 117175.53 192680 -1 8
10 0 374427.72 117073.23 192680 -1 9
11 0 374828.22 117089.266 192680 -1 10
12 0 375422.47 117155.664 192680 -1 11
13 0 375542.4 117471.92 192720 -1 12
14 0 375567.3 117885.62 192800 -1 13
15 0 375494.34 118042.484 192760 -1 14
16 0 375656.25 118060.336 192720 -1 15
17 0 375919.8 118089.69 192600 -1 16
18 0 376039.62 118033.914 192560 -1 17
19 0 376598.2 118179.14 192680 -1 18
20 0 376966.1 118116.38 192800 -1 19
21 0 377051 118151.35 192880 -1 20
22 0 377131.9 118232.875 192960 -1 21
23 0 377176.47 118387.34 193040 -1 22
24 0 377238.34 118426.93 193120 -1 23
25 0 377305.84 118521.43 193200 -1 24
26 0 377347.16 118525.73 193280 -1 25
27 0 377422.75 118536.016 193400 -1 26
28 0 377454.47 118600.49 193480 -1 27
29 0 377570.84 118735.91 193600 -1 28
30 0 378055.2 119074.78 193800 -1 29
31 0 378130.53 119188.72 193880 -1 30
32 0 378033.94 119536.305 193960 -1 31
33 0 378032.44 119769.23 194000 -1 32
34 0 378203.5 120182.984 193840 -1 33
35 0 378273.84 120197.766 193760 -1 34
36 0 378731.12 120123.52 193640 -1 35
37 0 378861.44 120177.48 193520 -1 36
38 0 379322.8 120177.586 193440 -1 37
39 0 379560.56 120092.06 193360 -1 38
40 0 379730.8 120001.64 193120 -1 39
41 0 379818.66 120047.664 193000 -1 40
42 0 379868.56 120912.67 193000 -1 41
43 0 380015.5 121435.414 193040 -1 42
44 0 380288.25 121664.28 193080 -1 43
45 0 380477.12 121971.62 193120 -1 44
46 0 380764.84 122501.6 193120 -1 45
47 0 381266.12 122524.83 193120 -1 46
48 0 382320.56 122137.7 193120 -1 47
49 0 383725.66 121944.336 193120 -1 48
50 0 383898.06 122244.34 193120 -1 49
51 0 384120.78 122367.41 193120 -1 50
52 0 384196.7 122505.67 193120 -1 51
53 0 384613.28 122531.05 193120 -1 52
54 0 385249.7 122417.48 193120 -1 53
55 0 385721.16 122245.15 193080 -1 54
56 0 386458.1 122112.39 193000 -1 55
57 0 387428.9 122155.39 192960 -1 56
58 0 387834 122264.59 192880 -1 57
59 0 388983.44 122384.164 192800 -1 58
60 0 389252.6 122380.96 192720 -1 59
61 0 389444.7 122251.23 192680 -1 60
62 0 389648.44 122218.54 192600 -1 61
63 0 390389.16 122220.32 192520 -1 62
64 0 390879.28 122183.12 192440 -1 63
65 0 391371.5 122227.45 192320 -1 64
66 0 391726.34 122224.93 192280 -1 65
67 0 392183.34 122482.1 192240 -1 66
68 0 392752.9 122413.53 192160 -1 67
69 0 392997.9 122617.336 192080 -1 68
70 0 393314 122788.04 192000 -1 69
71 0 393442.16 122706.36 191920 -1 70
72 0 393462.12 122705.4 191840 -1 71
73 0 393542.47 122713.64 191760 -1 72
74 0 393668.66 122825.66 191680 -1 73
75 0 393748.47 123029.13 191640 -1 74
76 0 393873.94 123064.42 191560 -1 75
77 0 393891.4 123036.75 191480 -1 76
78 0 394101.4 123095.12 191360 -1 77
79 0 394171.34 123387.45 191280 -1 78
80 0 394230.47 123549.6 191240 -1 79
81 0 394113.72 123738.47 191200 -1 80
82 0 394303 123506.96 191160 -1 81
83 0 394702.16 123200.06 191080 -1 82
84 0 394960.4 123457.625 191000 -1 83
85 0 395046.44 123587.87 190920 -1 84
86 0 395138.38 123728.49 190840 86 85
87 0 395429.22 124082.81 190840 86 86
88 0 395906.25 124147.14 190760 102 87
89 0 396182.4 124188.445 190640 153 88
90 0 396684.12 124233.59 190680 102 89
91 0 397057.2 124306.1 190760 122 90
92 0 397177.06 124305.51 190840 122 91
93 0 397304.75 124324.48 190920 157 92
94 0 397434.28 124328.53 191000 148 93
95 0 398013.38 124350.19 191040 124 94
96 0 398589.97 124655.93 191000 134 95
97 0 398618.03 124689.39 190920 134 96
98 0 398726 124736.9 190840 115 97
99 0 398748.8 124820.195 190760 115 98
100 0 398866.47 124831.766 190680 115 99
101 0 398934.4 124824.555 190600 108 100
102 0 398940.22 124858.28 190520 108 101
103 0 398972.5 124882.945 190480 108 102
104 0 399048.12 124898.875 190440 108 103
105 0 399001.06 124887.88 190400 108 104
106 0 399018.97 124923.46 190360 108 105
107 0 399100.2 124969.93 190320 90 106
108 0 399173.78 124984.414 190280 90 107
109 0 399225.2 124988.28 190200 90 108
110 0 399298.72 125000.57 190160 135 109
111 0 399368.25 125041.41 190080 135 110
112 0 399445.4 125070.25 190000 128 111
113 0 399472.34 125076.195 189920 128 112
114 0 399625.9 125204.79 189840 120 113
115 0 399676.62 125198.055 189760 120 114
116 0 399729.28 125216.95 189680 120 115
117 0 399753.3 125223.45 189600 120 116
118 0 399883.88 125340.88 189560 120 117
119 0 399843.56 125465.84 189480 120 118
120 0 399910.12 125645.98 189440 122 119
121 0 399929.25 125774.31 189360 120 120
122 0 399941.34 125939.58 189320 120 121
123 0 399941.5 126115.88 189280 160 122
124 0 399843.66 126290.51 189200 137 123
125 0 399902.25 126437.35 189120 137 124
126 0 399932.62 126518.03 189040 176 125
127 0 399824.56 126627.97 188800 176 126
128 0 399724.66 127122.14 188720 91 127
129 0 399533.1 127521.97 188680 135 128
130 0 399395.3 127814.02 188640 122 129
131 0 399246.78 128045.414 188560 128 130
132 0 399196.34 128230.43 188480 128 131
133 0 399175.3 128451.35 188400 136 132
134 0 399119.16 128678.56 188320 172 133
135 0 398928.75 128955.98 188240 140 134
136 0 398656.38 129344.74 188160 153 135
137 0 398322.53 129713.945 188080 124 136
138 0 398021.97 130003.805 188000 122 137
139 0 397896.53 130053.73 187920 122 138
140 0 397768.28 130172.78 187880 140 139
141 0 397651.03 130255.695 187840 150 140
142 0 397519.75 130373.95 187760 150 141
143 0 397364.56 130468.6 187680 107 142
144 0 397242.66 130545.41 187600 128 143
145 0 397097.84 130645.125 187560 128 144
146 0 396882.56 130819.99 187520 91 145
147 0 396642.06 130999.24 187480 120 146
148 0 396431.3 131316.64 187440 183 147
149 0 396413.28 131365.69 187360 183 148
150 0 396343.2 131444.89 187320 183 149
151 0 396296.78 131586.92 187280 163 150
152 0 396289.06 131678.16 187200 163 151
153 0 396040.97 132007.86 187080 156 152
154 0 394967.3 133208.27 187080 80 153
155 0 394863.34 133323.64 187040 81 154
156 0 394768.22 133447.6 187000 120 155
157 0 394780.97 133535.14 186920 120 156
158 0 394773.7 133666.3 186840 120 157
159 0 394773 133794.75 186800 120 158
160 0 394596.78 133956.72 186720 102 159
161 0 394540.94 133999.84 186640 90 160
162 0 394549.62 134018.7 186560 90 161
163 0 394518.66 134006.39 186520 90 162
164 0 394467.84 134029.22 186440 90 163
165 0 394464 134032.36 186360 122 164
166 0 394451.94 134029.12 186280 122 165
167 0 394381.16 134049.39 186200 122 166
168 0 394287 134002.19 186120 80 167
169 0 394111.28 134130.42 186080 80 168
170 0 393811.88 134470.98 186120 80 169
171 0 393416.78 134787.84 186200 107 170
172 0 393131.12 135076.52 186240 80 171
173 0 392549.8 135476.5 186320 86 172
174 0 391694.03 135777.97 186320 96 173
175 0 391067.16 136084.6 186280 120 174
176 0 390624.1 136216.19 186240 135 175
177 0 390459.6 136269.78 186160 120 176
178 0 390393.94 136240.61 186080 115 177
179 0 390375.2 136225.66 186000 115 178
180 0 390251.97 136340.64 186000 115 179
181 0 390085.7 136396.1 185920 120 180
182 0 390041.84 136326.7 185840 120 181
183 0 389928.9 136291.64 185760 137 182
184 0 389808.9 136345.6 185680 137 183
185 0 389675.47 136418.89 185600 135 184
186 0 389496.5 136554.8 185520 135 185
187 0 389465.28 136557.8 185400 140 186
188 0 389322.2 136581.45 185320 140 187
189 0 389197.16 136566.73 185240 102 188
190 0 388926.5 136760.75 185160 143 189
191 0 388767.97 136885.95 185080 143 190
192 0 388745.03 137031.22 185000 139 191
193 0 388294.66 137507.05 184960 107 192
194 0 388006.25 137786.23 184880 181 193
195 0 387926.75 138140.45 184840 189 194
196 0 387842.8 139209.28 184800 153 195
197 0 387776.75 139425.23 184760 150 196
198 0 387717.8 139491.98 184680 150 197
199 0 387657.3 139611.86 184600 160 198
200 0 387618.84 139616.81 184520 160 199
201 0 387607.88 139581.1 184440 160 200
202 0 387590.9 139517.2 184360 101 201
203 0 387605.12 139428.42 184280 101 202
204 0 387634.38 139416.27 184240 101 203
205 0 387708.62 139421.97 184160 101 204
206 0 387739.88 139449.47 184120 101 205
207 0 387764.75 139436.9 184040 101 206
208 0 387782.75 139389.94 183960 101 207
209 0 387821.47 139349.73 183880 90 208
210 0 387820.34 139339.73 183840 90 209
211 0 387817.3 139323.38 183800 90 210
212 0 387877.66 139312.4 183720 90 211
213 0 387914.72 139282.27 183640 86 212
214 0 387939.7 139281.97 183560 86 213
215 0 387984.6 139266.7 183480 86 214
216 0 387982.28 139272.81 183400 104 215
217 0 388007.44 139306.3 183360 104 216
218 0 388051.5 139363.75 183320 104 217
219 0 388057.84 139419.94 183280 104 218
220 0 388103.1 139515.31 183240 122 219
221 0 388091.25 139640.94 183160 122 220
222 0 388091.94 139745.02 183080 124 221
223 0 388062.72 139828.22 183040 124 222
224 0 388033.56 139909.58 183000 124 223
225 0 388000.84 139988.94 182960 124 224
226 0 387948.16 140056.69 182880 124 225
227 0 387960.4 140159.48 182800 124 226
228 0 387963.38 140402.38 182760 101 227
229 0 387904.2 140580.6 182720 86 228
230 0 387892.94 140672.69 182680 86 229
231 0 387867.62 140757.44 182640 120 230
232 0 387854.25 140925.34 182600 120 231
233 0 387859.12 141179.3 182520 91 232
234 0 387852.6 141451.14 182480 107 233
235 0 387730.78 142320.4 182480 98 234
236 0 387220.7 142713.14 182480 51 235
237 0 386186.25 144014.55 182480 128 236
238 0 385931.62 144351.55 182400 128 237
239 0 385819.5 144489.4 182320 128 238
240 0 385836 144673.92 182240 128 239
241 0 385971.72 144857.03 182160 128 240
242 0 386147.5 145076.8 182080 160 241
243 0 386325.94 145676.25 182040 160 242
244 0 387089.22 145283.02 182080 235 243
245 0 387739 145419.44 182120 242 244
246 0 388330.38 145795.9 182080 80 245
247 0 388540.3 146245.47 182040 51 246
248 0 388679.3 145854.62 182000 80 247
249 0 388811.4 145885.72 181920 75 248
250 0 388946.25 145833.38 181840 172 249
251 0 389028.53 145803.38 181760 253 250
252 0 389197.8 145666.95 181680 253 251
253 0 389292.03 145645.25 181600 214 252
254 0 389300.97 145642.9 181520 214 253
255 0 389487.75 145565.53 181320 104 254
256 0 389692.94 145346.42 181240 141 255
257 0 389737.16 145310.16 181160 141 256
258 0 389772.34 145260.78 181080 141 257
259 0 389830.4 145203.45 181000 141 258
260 0 389932.38 145148.86 180880 197 259
261 0 389898 145214.19 180800 197 260
262 0 389984.6 145198.52 180720 256 261
263 0 390011 145211.2 180640 256 262
264 0 390072.16 145143.98 180560 256 263
265 0 390071.94 145139.64 180520 256 264
266 0 390052.25 145224.36 180480 256 265
267 0 390074.7 145265.81 180400 178 266
268 0 390166.38 145280.7 180320 178 267
269 0 390263.9 145307.44 180240 120 268
270 0 390384.8 145360.48 180200 120 269
271 0 390322.7 145399.69 180160 120 270
272 0 390336.38 145517.02 180120 80 271
273 0 390487.97 145455.02 180040 80 272
274 0 390646.6 145469.95 179960 80 273
275 0 390807.84 145428.25 179880 80 274
276 0 390935.8 145397.03 179800 80 275
277 0 391122.12 145358.92 179720 -1 276
278 0 391286.53 145309.6 179640 -1 277
279 0 391364.75 145233.39 179600 -1 278
280 0 391559.06 145230.78 179560 -1 279
281 0 391672 145319.17 179480 -1 280
282 0 391802.25 145351.94 179400 -1 281
283 0 391969.84 145378.48 179320 -1 282
284 0 392071.44 145343.81 179240 -1 283
285 0 392209.25 145338.73 179160 -1 284
286 0 392339.84 145322.39 179120 -1 285
287 0 392373.53 145299.39 179080 -1 286
288 0 392433.06 145262.19 179000 -1 287
289 0 392541.78 145229.4 178880 -1 288
290 0 392661.7 145199.67 178800 -1 289
291 0 392745.22 145209.12 178720 -1 290
292 0 392842.78 145222.97 178640 -1 291
293 0 392946.97 145222.42 178560 -1 292
294 0 393074.94 145260.47 178480 -1 293
295 0 393166.53 145236.14 178400 -1 294
296 0 393257.53 145222.73 178320 -1 295
297 0 393298.75 145294.58 178280 -1 296
298 0 393394.8 145337.69 178200 -1 297
299 0 393472.3 145359.36 178120 -1 298
300 0 393510.9 145423.86 178040 -1 299
301 0 393577.7 145440.89 177960 -1 300
302 0 393638.94 145551.81 177880 -1 301
303 0 393620.75 145575.31 177800 -1 302
304 0 393568.34 145660.62 177720 -1 303
305 0 393645.72 145723.89 177640 -1 304
306 0 393735.12 145774.61 177560 -1 305
307 0 393862.2 145779.89 177480 -1 306
308 0 393939.4 145759.45 177400 -1 307
309 0 393986 145748.31 177360 -1 308
310 0 394002.9 145732.92 177320 -1 309
311 0 394067.44 145688.73 177240 -1 310
312 0 394083.28 145641.39 177160 -1 311
313 0 394213.7 145540.55 177080 -1 312
314 0 394349.1 145441.84 177000 -1 313
315 0 394420.9 145431.5 176960 -1 314
316 0 394558.34 145378.36 176880 -1 315
317 0 394675.78 145351.61 176800 -1 316
318 0 394828.8 145336.61 176720 -1 317
319 0 394955.97 145261.05 176640 -1 318
320 0 395256.5 145302.06 176600 -1 319
321 0 395576.8 145346.42 176560 -1 320
322 0 395772 145360.1 176480 -1 321
323 0 395958.06 145187.58 176440 -1 322
324 0 396049.88 145393.38 176400 -1 323
325 0 396248.2 145534.69 176320 -1 324
326 0 396322.53 145528.2 176240 -1 325
327 0 396397.6 145599.14 176200 -1 326
328 0 396472.25 145661.39 176160 -1 327
329 0 396527.47 145707.61 176080 -1 328
330 0 396584.22 145751.69 176000 -1 329
331 0 396707.94 145840.38 175920 -1 330
332 0 396730.6 145878.78 175840 -1 331
333 0 396787.62 145852.2 175800 -1 332
334 0 396837.53 145854.55 175720 -1 333
335 0 396880.97 145849.03 175640 -1 334
336 0 396892.84 145859.53 175600 -1 335
337 0 396922.4 145882.53 175520 -1 336
338 0 396999.94 145930.86 175480 -1 337
339 0 397022.66 145971.81 175400 -1 338
340 0 397089.12 145990.97 175320 -1 339
341 0 397100.97 145932.83 175280 -1 340
342 0 397111.84 145908.12 175200 -1 341
343 0 397098.06 145959.62 175160 -1 342
344 0 397101.47 145999.08 175120 -1 343
345 0 397082.94 146049.86 175040 -1 344
346 0 397067.78 146088.89 174960 -1 345
347 0 397098.53 146099.67 174920 -1 346
348 0 397103.34 146086.11 174840 -1 347
349 0 397143 146099.25 174760 -1 348
350 0 397148.22 146094.08 174680 -1 349
351 0 397147.6 146084.62 174600 -1 350
352 0 397154.22 146107.36 174520 -1 351
353 0 397184.22 146146.4 174440 -1 352
354 0 397172.97 146128.92 174400 -1 353
355 0 397190.06 146203.17 174320 -1 354
356 0 397257.88 146254.69 174240 -1 355
357 0 397292.22 146209.52 174160 -1 356
358 0 397288.38 146271.69 174080 -1 357
359 0 397301.16 146347.9 174040 -1 358
360 0 397343.12 146462.08 173960 -1 359
361 0 397358.75 146480.6 173880 -1 360
362 0 397392.5 146605.06 173840 -1 361
363 0 397429.38 146691.22 173800 -1 362
364 0 397479.47 146741.97 173720 -1 363
365 0 397605.22 146857.02 173680 -1 364
366 0 397741.34 147059.58 173600 -1 365
367 0 397827.72 147102.5 173520 -1 366
368 0 398002.84 147280.22 173480 -1 367
369 0 398262.7 147423.81 173440 -1 368
370 0 398412.06 147426.11 173360 -1 369
371 0 398612.4 147401.17 173280 -1 370
372 0 398934.12 147492.64 173240 -1 371
373 0 399115.03 147533.08 173160 -1 372
374 0 399176.88 147585.14 173120 -1 373
375 0 399234 147614 173040 -1 374
376 0 399280.06 147645.84 172960 -1 375
377 0 399360.1 147710.45 172880 -1 376
378 0 399421.5 147794.38 172840 -1 377
379 0 399453.75 147848.8 172760 -1 378
380 0 399519.3 147901.72 172680 -1 379
381 0 399558.3 147942.6 172600 -1 380
382 0 399683.66 148010.83 172560 -1 381
383 0 399822.3 148127 172520 -1 382
384 0 399930.44 148210.17 172440 -1 383
385 0 399997.4 148232.06 172360 -1 384
386 0 400033.34 148313.17 172280 -1 385
387 0 400104.94 148311.44 172200 -1 386
388 0 400138.25 148350.31 172120 -1 387
389 0 400196.7 148343.98 172080 -1 388
390 0 400202.47 148359.02 172040 -1 389
391 0 400276.88 148362.66 171960 -1 390
392 0 400307.25 148342.95 171880 -1 391
393 0 400294.34 148358.39 171800 -1 392
394 0 400295.84 148317.5 171720 -1 393
395 0 400311.94 148277.58 171640 -1 394
396 0 400310.9 148201.7 171560 -1 395
397 0 400309.78 148174.06 171480 -1 396
398 0 400324.97 148092.72 171400 -1 397
399 0 400310.78 147979.89 171320 -1 398
400 0 400338.47 147931.25 171240 -1 399
401 0 400354.66 147837.4 171160 -1 400
402 0 400436.6 147760.61 171080 -1 401
403 0 400574.03 147650.58 171000 -1 402
404 0 400681.44 147606 170920 -1 403
405 0 400836.03 147575.97 170840 -1 404
406 0 401000.03 147580.73 170760 -1 405
407 0 401082.5 147625.75 170680 -1 406
408 0 401166.97 147677.55 170600 -1 407
409 0 401236.78 147742.22 170520 -1 408
410 0 401263.16 147792.7 170440 -1 409
411 0 401315.22 147833.58 170360 -1 410
412 0 401380.3 147872.97 170280 -1 411
413 0 401427.25 147893.98 170200 -1 412
414 0 401440.84 147918.45 170120 -1 413
415 0 401478.94 147960.27 170040 -1 414
416 0 401486.78 147971.84 170000 -1 415
417 0 401484.22 147971.56 169920 -1 416
418 0 401523.88 147977.12 169880 -1 417
419 0 401551.6 147999.84 169800 -1 418
420 0 401603.25 148063.06 169720 -1 419
421 0 401691.97 148085.27 169640 -1 420
422 0 401820.03 148115.08 169560 -1 421
423 0 401899.97 148132.44 169480 -1 422
424 0 402056.2 148154.97 169400 -1 423
425 0 402120.3 148166.48 169360 -1 424
426 0 402248.22 148176.7 169280 -1 425
427 0 402348.84 148152.27 169200 -1 426
428 0 402396.97 148134.55 169120 -1 427
429 0 402516.47 148132.28 169040 -1 428
430 0 402639.3 148144.78 168960 -1 429
431 0 402726.12 148142.77 168880 -1 430
432 0 402842.66 148166.89 168800 -1 431
433 0 402970.5 148181.86 168720 -1 432
434 0 402990.16 148178.22 168640 -1 433
435 0 403113.4 148140.86 168560 -1 434
436 0 403178.66 148174.9 168480 -1 435
437 0 403230.56 148222.61 168400 -1 436
438 0 403288.5 148277.78 168320 -1 437
439 0 403313.28 148315.38 168240 -1 438
440 0 403362.66 148358.55 168160 -1 439
441 0 403407.7 148426.58 168080 -1 440
442 0 403398.88 148449.89 168040 -1 441
443 0 403446.94 148480.89 167960 -1 442
444 0 403511.03 148516.67 167880 -1 443
445 0 403573.6 148561.12 167800 -1 444
446 0 403658.4 148612.97 167720 -1 445
447 0 403697.3 148636.19 167600 -1 446
448 0 403750.9 148676.94 167520 -1 447
449 0 403821.06 148724.42 167440 -1 448
450 0 403890.75 148788.69 167360 -1 449
451 0 403917.2 148812.94 167320 -1 450
452 0 403995.16 148861.36 167200 -1 451
453 0 404085.4 148882.83 167080 -1 452
454 0 404300.1 148970.3 166840 -1 453
455 0 404397.06 149007.31 166760 -1 454
456 0 404509.4 149023.36 166680 -1 455
457 0 404608.2 149032.78 166600 -1 456
458 0 404677.2 149051.86 166520 -1 457
459 0 404761.78 149098.5 166440 -1 458
460 0 404804.53 149099.77 166360 -1 459
461 0 404802.84 149144.22 166280 -1 460
462 0 404896.6 149166.44 166200 -1 461
463 0 404947.44 149271.77 166120 -1 462
464 0 404978.2 149569.89 166040 -1 463
465 0 405045.75 149599.58 165960 -1 464
466 0 405123.25 149405.45 165840 -1 465
467 0 405183.12 149490.5 165760 -1 466
468 0 405215.5 149534.75 165640 -1 467
469 0 405335.34 149578.66 165400 -1 468
470 0 405429.56 149656.44 165320 -1 469
471 0 405547.66 149801.77 165280 -1 470
472 0 405744.03 149947.62 165200 -1 471
473 0 405857.5 150004.88 165160 -1 472
474 0 406011.06 150043.33 165080 -1 473
475 0 406500.9 149940.39 164960 -1 474
476 0 406903.72 149973.67 164920 -1 475
477 0 407170.16 150126.77 164880 -1 476
478 0 407363 150238.64 164840 -1 477
479 0 407600 150245.28 164760 -1 478
480 0 407900.7 150358.22 164680 -1 479
481 0 408043.88 150363.69 164600 -1 480
482 0 408539.97 150313.17 164440 -1 481
483 0 408718.06 150318.45 164360 -1 482
484 0 408815.94 150248.75 164280 -1 483
485 0 408825.84 150189.22 164200 -1 484
486 0 408863.28 150180 164120 -1 485
487 0 409017 150318.75 164040 -1 486
488 0 409250.84 150497.34 164000 -1 487
489 0 409488.6 150597.95 163920 -1 488
490 0 409561.94 150652.22 163840 -1 489
491 0 409567.2 150674.42 163760 -1 490
492 0 409565.44 150681.55 163680 -1 491
493 0 409547.8 150681.34 163600 -1 492
494 0 409544.34 150681.73 163520 -1 493
495 0 409514.88 150681.14 163440 -1 494
496 0 409519 150695.2 163360 -1 495
497 0 409754.25 150672.61 163280 -1 496
498 0 409821.8 150658.25 163200 -1 497
499 0 409966.16 150519.27 163120 -1 498
500 0 410191.94 150565.92 163040 -1 499
501 0 410423.97 150325.4 163000 -1 500
502 0 410740.4 149393.9 163000 -1 501
503 0 410654.25 149408.55 163080 -1 502
504 0 410579.7 149394.33 163120 -1 503
505 0 410563.6 149428.84 163160 -1 504
506 0 410535.16 149439.84 163200 -1 505
507 0 410563 149508.03 163320 -1 506
508 0 410490.53 150285.84 162920 -1 501
509 0 410560.97 150260.95 162840 -1 508
510 0 410670.47 150161.95 162760 -1 509
511 0 410772.3 150090.44 162720 -1 510
512 0 410877.25 150055.06 162640 -1 511
513 0 410979.25 149851.17 162560 -1 512
514 0 411072.06 149777.34 162480 -1 513
515 0 411167.16 149732.42 162400 -1 514
516 0 411314.72 149700 162320 -1 515
517 0 411427.25 149667.55 162280 -1 516
518 0 411472.5 149624.48 162200 -1 517
519 0 411506.34 149503.6 162120 -1 518
520 0 411515.5 149447.47 162040 -1 519
521 0 411586.72 149382.02 161960 -1 520
522 0 411666.66 149348.34 161880 -1 521
523 0 411726.4 149323.89 161800 -1 522
524 0 411743 149254.53 161720 -1 523
525 0 411703.16 149195.88 161640 -1 524
526 0 411690.47 149154.02 161560 -1 525
527 0 411661.16 149179.97 161480 -1 526
528 0 411660.75 149138.75 161400 -1 527
529 0 411672.56 149136.14 161320 -1 528
530 0 411664.38 149080.72 161240 -1 529
531 0 411713.03 149014.78 161200 -1 530
532 0 411734.62 148995.48 161120 -1 531
533 0 411751.97 148971.44 161040 -1 532
534 0 411760.84 148987.34 160960 -1 533
535 0 411791.38 148972.16 160880 -1 534
536 0 411803.47 148943.66 160800 -1 535
537 0 411799.28 148898.06 160720 -1 536
538 0 411774.22 148766.47 160640 -1 537
539 0 411687.94 148625.62 160560 -1 538
540 0 411686.94 148693.95 160520 -1 539
541 0 411755.9 148859.89 160360 -1 540
542 0 411825.66 149008.88 160320 -1 541
543 0 411923.78 149120.89 160240 -1 542
544 0 411960.9 149166.66 160160 -1 543
545 0 411981.44 149175 160080 -1 544
546 0 412031.3 149180.44 159960 -1 545
547 0 412056.97 149199.58 159880 -1 546
548 0 412102.2 149300.02 159760 -1 547
549 0 412109.28 149352.05 159680 -1 548
550 0 412138.44 149408.67 159560 -1 549
551 0 412196.12 149506.89 159520 -1 550
552 0 412232.53 149566.17 159440 -1 551
553 0 412241.78 149594.3 159360 -1 552
554 0 412258.84 149660.14 159280 -1 553
555 0 412252.16 149739.3 159200 -1 554
556 0 412261.47 149747.75 159120 -1 555
557 0 412279.84 149707.98 159040 -1 556
558 0 412350.38 149669.02 158960 -1 557
559 0 412391.06 149624.08 158880 -1 558
560 0 412425 149514.25 158800 -1 559
561 0 412434.4 149535.98 158720 -1 560
562 0 412471.34 149529.67 158640 -1 561
563 0 412492.12 149483 158560 -1 562
564 0 412531.47 149392.03 158480 -1 563
565 0 412528.22 149340.22 158440 -1 564
566 0 412520.56 149254.28 158400 -1 565
567 0 412514.7 149179.77 158320 -1 566
568 0 412515.53 149104.11 158240 -1 567
569 0 412515.5 148991.56 158160 -1 568
570 0 412548.66 148922.31 158080 -1 569
571 0 412562 148865.8 158000 -1 570
572 0 412597.5 148821.73 157920 -1 571
573 0 412624.28 148743.12 157840 -1 572
574 0 412636.6 148695.11 157760 -1 573
575 0 412683.8 148624.36 157680 -1 574
576 0 412738.1 148605.36 157600 -1 575
577 0 412760.56 148539.36 157560 -1 576
578 0 412804.25 148454.84 157480 -1 577
579 0 412800.7 148373.31 157400 -1 578
580 0 412818.53 148293.52 157320 -1 579
581 0 412851.16 148170.75 157240 -1 580
582 0 412864.94 148149.83 157160 -1 581
583 0 412877.88 148122.42 157080 -1 582
584 0 412896.88 148082.58 157000 -1 583
585 0 412928.44 148047.28 156960 -1 584
586 0 412952.7 148026.08 156920 -1 585
587 0 412962.44 147989.12 156840 -1 586
588 0 412953.3 147989.27 156760 -1 587
589 0 412931.06 147939.3 156680 -1 588
590 0 412860.47 147921.7 156600 -1 589
591 0 412855.16 147882.3 156560 -1 590
592 0 412884.66 147836.7 156520 -1 591
593 0 412954.34 147763.75 156400 -1 592
594 0 413011.44 147738.98 156320 -1 593
595 0 413084.72 147743.6 156240 -1 594
596 0 413136.3 147739.03 156200 -1 595
597 0 413187.66 147757.88 156120 -1 596
598 0 413247.66 147763.39 156040 -1 597
599 0 413280.25 147780.75 155960 -1 598
600 0 413296.47 147759.25 155880 -1 599
601 0 413280.47 147717.33 155800 -1 600
602 0 413268.6 147704.4 155720 -1 601
603 0 413217.78 147674.9 155640 -1 602
604 0 413205.03 147659.47 155560 -1 603
605 0 413234.2 147645.36 155480 -1 604
606 0 413237.6 147602.77 155440 -1 605
607 0 413073.75 147482.77 155400 -1 606
608 0 413064.94 147445.4 155360 -1 607
609 0 413073.1 147393.38 155320 -1 608
610 0 413055.3 147378.42 155280 -1 609
611 0 413017 147309.38 155240 -1 610
612 0 412967 147261.58 155200 -1 611
613 0 412952.3 147261.86 155120 -1 612
614 0 412873.22 147249.47 155080 -1 613
615 0 412783.1 147174.03 155000 -1 614
616 0 412679.62 147049.2 154960 -1 615
617 0 412543.84 146988.94 154880 -1 616
618 0 412426.88 146953.58 154800 -1 617
619 0 412369.28 146932.95 154720 -1 618
620 0 412336.72 146920.27 154640 -1 619
621 0 412246.5 146905.14 154600 -1 620
622 0 412162.16 146878.5 154560 -1 621
623 0 412116.44 146863.28 154480 -1 622
624 0 412111.8 146832.11 154400 -1 623
625 0 412110.78 146830.52 154320 -1 624
626 0 412117.8 146829.58 154240 -1 625
627 0 412106.1 146784.06 154160 -1 626
628 0 412078.12 146784.45 154120 -1 627
629 0 412051.84 146782.14 154080 -1 628
630 0 412060.62 146763.75 154040 -1 629
631 0 412112.28 146782.14 153960 -1 630
632 0 412122.84 146768.28 153880 -1 631
633 0 412135.7 146787.72 153800 -1 632
634 0 412147.88 146769.45 153720 -1 633
635 0 412158.9 146770.3 153640 -1 634
636 0 412175.53 146791.94 153600 -1 635
637 0 412195.56 146815.83 153520 -1 636
638 0 412199.56 146795.2 153440 -1 637
639 0 412239.56 146761 153320 -1 638
640 0 412174.97 146721.03 153240 -1 639
641 0 412136.28 146693.36 153160 -1 640
642 0 412194.84 146700.25 153080 -1 641
643 0 412261.97 146704.86 153040 -1 642
644 0 412290.47 146719.42 152960 -1 643
645 0 412351.12 146742.55 152840 -1 644
646 0 412414.84 146720.33 152760 -1 645
647 0 412492.28 146786.38 152680 -1 646
648 0 412577.06 146811.38 152640 -1 647
649 0 412653.44 146825.83 152560 -1 648
650 0 412742.84 146838.94 152480 -1 649
651 0 412778.16 146804.64 152400 -1 650
652 0 412798.94 146768.23 152360 -1 651
653 0 412827.56 146705.89 152280 -1 652
654 0 412863.03 146650.92 152200 -1 653
655 0 412890.9 146618.89 152120 -1 654
656 0 412884.2 146587.05 152040 -1 655
657 0 412948.88 146586.06 151960 -1 656
658 0 413042.97 146513.8 151800 -1 657
659 0 413099.2 146504.97 151720 -1 658
660 0 413125 146541.83 151640 -1 659
661 0 413188.38 146568.16 151560 -1 660
662 0 413326.97 146627.53 151480 -1 661
663 0 413409.25 146602.9 151400 -1 662
664 0 413486.34 146556.97 151320 -1 663
665 0 413591.47 146542.55 151280 -1 664
666 0 413648.3 146579.67 151200 -1 665
667 0 413690 146595.48 151160 -1 666
668 0 413753.28 146606.48 151080 -1 667
669 0 413885.03 146645.33 151000 -1 668
670 0 414011 146641.27 150960 -1 669
671 0 414097.28 146683.95 150920 -1 670
672 0 414163.78 146715.83 150880 -1 671
673 0 414222.3 146742.73 150840 -1 672
674 0 414248.56 146786.88 150800 -1 673
675 0 414286.6 146825.31 150760 -1 674
676 0 414290.72 146869.22 150720 -1 675
677 0 414337.78 147039.31 150680 -1 676
678 0 414386.38 147250.89 150640 -1 677
679 0 414377.2 147359.84 150600 -1 678
680 0 414403.72 147461.11 150560 -1 679
681 0 414613.38 147718.61 150480 -1 680
682 0 414769.25 147945.16 150400 -1 681
683 0 414934.12 148125.78 150320 -1 682
684 0 415002.12 148168.27 150280 -1 683
685 0 415018.47 148146.6 150240 -1 684
686 0 414989.12 148081.25 150160 -1 685
687 0 414948.44 148035.94 150080 -1 686
688 0 414995.9 148071.44 150040 -1 687
689 0 415026.75 147956.02 149960 -1 688
690 0 414989.34 147797.69 149880 -1 689
691 0 414926 147611.11 149800 -1 690
692 0 415007.38 147561.78 149760 -1 691
693 0 415030.97 147386.78 149680 -1 692
694 0 414951.84 147085.14 149600 -1 693
695 0 414979.9 146991 149560 -1 694
696 0 415180.3 146888.28 149480 -1 695
697 0 415233.1 146912.3 149400 -1 696
698 0 415277.2 146871.4 149360 -1 697
699 0 415354.47 146773.56 149280 -1 698
700 0 415423.2 146742.47 149200 -1 699
701 0 415475.7 146733.31 149120 -1 700
702 0 415570.12 146721.05 149040 -1 701
703 0 415630.78 146713.97 149000 -1 702
704 0 415696.06 146667.14 148920 -1 703
705 0 415709.16 146615 148840 -1 704
706 0 415776 146530.42 148760 -1 705
707 0 415869.47 146511.39 148680 -1 706
708 0 415918.97 146408.38 148640 -1 707
709 0 415977.38 146390.58 148520 -1 708
710 0 415982.38 146294.1 148440 -1 709
711 0 415965.5 146217.44 148360 -1 710
712 0 416051.7 146168.89 148280 -1 711
713 0 416111.53 146068.56 148200 -1 712
714 0 416199.62 145967.33 148120 -1 713
715 0 416280.78 145780.73 148080 -1 714
716 0 416259.2 145619.2 148040 -1 715
717 0 416315.5 145472.27 147960 -1 716
718 0 416330.66 145387.7 147920 -1 717
719 0 416365.44 145279.73 147840 -1 718
720 0 416374.22 145100.19 147760 -1 719
721 0 416396.25 144969.58 147680 -1 720
722 0 416420.9 144844.42 147600 -1 721
723 0 416427.03 144741.05 147520 -1 722
724 0 416446.75 144686.55 147440 -1 723
725 0 416440.3 144639.33 147400 -1 724
726 0 416514.22 144472.08 147320 -1 725
727 0 416557.94 144436.97 147240 -1 726
728 0 416585.06 144418.22 147160 -1 727
729 0 416615.28 144380.08 147080 -1 728
730 0 416683.47 144324.25 147000 -1 729
731 0 416719.12 144265.36 146960 -1 730
732 0 416738.28 144192.89 146920 -1 731
733 0 416773.34 144112.92 146880 -1 732
734 0 416879.16 144058.89 146800 -1 733
735 0 416926.62 143977.28 146760 -1 734
736 0 416933.53 143999.2 146720 -1 735
737 0 417120.56 143912.34 146680 -1 736
738 0 417138.22 143914.17 146640 -1 737
739 0 417317.3 143892.36 146560 -1 738
740 0 417337.2 143849.83 146480 -1 739
741 0 417378.7 143785.81 146400 -1 740
742 0 417440.78 143768.12 146320 -1 741
743 0 417474.94 143801.89 146240 -1 742
744 0 417532.5 143776.8 146200 -1 743
745 0 417581.75 143772.17 146120 -1 744
746 0 417638.75 143740.1 146080 -1 745
747 0 417664.16 143699.2 146040 -1 746
748 0 417699.66 143666.6 145960 -1 747
749 0 417720.5 143678.39 145880 -1 748
750 0 417778.38 143616.06 145840 -1 749
751 0 417824.62 143592.44 145800 -1 750
752 0 417884.4 143572.97 145760 -1 751
753 0 417872.12 143540.2 145720 -1 752
754 0 417908.2 143508.64 145640 -1 753
755 0 417935.34 143478.19 145560 -1 754
756 0 417954.75 143430.8 145520 -1 755
757 0 418045.94 143321.02 145480 -1 756
758 0 418161.5 143212.86 145400 -1 757
759 0 418196.06 143140.08 145320 -1 758
760 0 418210.22 143071.56 145240 -1 759
761 0 418168.78 143054.8 145160 -1 760
762 0 418116.8 142987.84 145080 -1 761
763 0 418149.56 142906.81 145000 -1 762
764 0 418184.03 142860.98 144960 -1 763
765 0 418240.22 142784.3 144920 -1 764
766 0 418256.03 142679.73 144880 -1 765
767 0 418303.84 142593.12 144800 -1 766
768 0 418317.06 142560.05 144760 -1 767
769 0 418296.4 142515.89 144720 -1 768
770 0 418282.1 142466.97 144640 -1 769
771 0 418218.72 142393.22 144600 -1 770
772 0 418191.6 142306.95 144520 -1 771
773 0 418209.3 142170.16 144440 -1 772
774 0 418225.44 142124.33 144360 -1 773
775 0 418258.88 142094.78 144280 -1 774
776 0 418395.9 142015.23 144200 -1 775
777 0 418369.47 141967.11 144120 -1 776
778 0 418363.4 141984.12 144040 -1 777
779 0 418336.7 142031.56 143960 -1 778
780 0 418290.53 142036.44 143920 -1 779
781 0 418380.25 141992.28 143760 -1 780
782 0 418407.62 141942.3 143680 -1 781
783 0 418453.4 141937.22 143600 -1 782
784 0 418515.62 141917.23 143520 -1 783
785 0 418583.3 141978.73 143440 -1 784
786 0 418618.03 141924.42 143320 -1 785
787 0 418632.2 141842.1 143240 -1 786
788 0 418665.62 141734.3 143160 -1 787
789 0 418698.38 141646.22 143080 -1 788
790 0 418743.4 141559.88 143000 -1 789
791 0 418776.34 141460.33 142920 -1 790
792 0 418840.34 141294.14 142840 -1 791
793 0 418899.47 141093.16 142680 -1 792
794 0 418901.4 140838.98 142440 -1 793
795 0 418857.16 140664.55 142160 -1 794
796 0 418836.94 140588.03 141960 -1 795
797 0 418861.25 140505.45 141800 -1 796
798 0 418898.9 140473.9 141680 -1 797
799 0 418920.16 140469.55 141520 -1 798
800 0 418931.28 140443.28 141440 -1 799
801 0 418943.38 140369.5 141360 -1 800
802 0 418912.3 140319.31 141320 -1 801
803 0 418956.88 140295.33 141240 -1 802
804 0 418963.1 140278.06 141160 -1 803
805 0 418986.6 140227 141120 -1 804
806 0 419037.28 140195.66 141040 -1 805
807 0 419101.97 140152.38 140920 -1 806
808 0 419127.88 140114.56 140840 -1 807
809 0 419122.94 140074.33 140760 -1 808
810 0 419155.4 140049.2 140680 -1 809
811 0 419164.44 140021.44 140600 -1 810
812 0 419122.66 139952.95 140520 -1 811
813 0 419113.97 139906.08 140440 -1 812
814 0 419082.88 139878.23 140360 -1 813
815 0 419029.88 139827.44 140280 -1 814
816 0 419036.44 139771.84 140200 -1 815
817 0 419033.4 139722.42 140120 -1 816
818 0 419140.88 139694.88 140040 -1 817
819 0 419257.16 139661.89 139960 -1 818
820 0 419310.94 139658.92 139880 -1 819
821 0 419361.78 139644.67 139800 -1 820
822 0 419409.88 139655.75 139720 -1 821
823 0 419442.7 139653.17 139640 -1 822
824 0 419457.53 139647.77 139560 -1 823
825 0 419518.25 139615.8 139480 -1 824
826 0 419572.2 139609.47 139400 -1 825
827 0 419561.06 139613.47 139320 -1 826
828 0 419577.84 139552.69 139280 -1 827
829 0 419566.25 139154.45 139240 -1 828
830 0 419624.56 139103.53 139160 -1 829
831 0 419659.47 139076.48 139080 -1 830
832 0 419694.03 139032.66 139000 -1 831
833 0 419742.7 138955.48 138920 -1 832
834 0 419805.03 138850.05 138840 -1 833
835 0 419857.62 138704.61 138760 -1 834
836 0 419897.22 138669.03 138680 -1 835
837 0 419922.78 138663.94 138640 -1 836
838 0 419949.16 138655.02 138560 -1 837
839 0 419945.06 138618.94 138520 -1 838
840 0 419985.47 138591.86 138480 -1 839
841 0 420021.03 138546.08 138400 -1 840
842 0 420063.84 138498.38 138320 -1 841
843 0 420097.78 138462.78 138240 -1 842
844 0 420196 138410.44 138160 -1 843
845 0 420268.1 138390.42 138120 -1 844
846 0 420292.78 138371.78 138080 -1 845
847 0 420357.56 138341.08 138000 -1 846
848 0 420408.3 138331.39 137960 -1 847
849 0 420454.22 138329.81 137920 -1 848
850 0 420514.88 138336.14 137880 -1 849
851 0 420575.97 138308.1 137800 -1 850
852 0 420658.22 138296.12 137720 -1 851
853 0 420742.16 138229.4 137680 -1 852
854 0 420825.2 138168.03 137640 -1 853
855 0 420885.22 138089.28 137560 -1 854
856 0 420877.56 138020.84 137480 -1 855
857 0 416685.3 137796.6 137440 -1 856
858 0 421161.44 137946.55 137360 -1 857
859 0 421298.4 137887.52 137280 -1 858
860 0 421387.12 137853.72 137200 -1 859
861 0 421437.06 137833.73 137120 -1 860
862 0 421474.22 137819.84 137040 -1 861
863 0 421486.47 137791.69 136960 -1 862
864 0 421521.12 137783.9 136880 -1 863
865 0 421601.22 137757.84 136800 -1 864
866 0 421651.75 137725.77 136720 -1 865
867 0 421723 137687.6 136640 -1 866
868 0 421805.1 137660.36 136560 -1 867
869 0 421838.47 137620.27 136520 -1 868
870 0 421905.12 137544.53 136440 -1 869
871 0 421965.22 137491.77 136400 -1 870
872 0 421977.8 137451.7 136320 -1 871
873 0 421994.34 137430.64 136240 -1 872
874 0 422071.75 137383.98 136160 -1 873
875 0 422093.8 137339.56 136120 -1 874
876 0 422109.4 137270.11 136040 -1 875
877 0 422126.25 137204.61 136000 -1 876
878 0 422155.53 137131.05 135920 -1 877
879 0 422157.9 137116.95 135880 -1 878
880 0 422157.25 137062.6 135840 -1 879
881 0 422152.88 136973.19 135760 -1 880
882 0 422175.38 136953.61 135720 -1 881
883 0 422234.75 136914.75 135640 -1 882
884 0 422287.38 136871.72 135560 -1 883
885 0 422358.53 136806.42 135480 -1 884
886 0 422426.88 136749.28 135400 -1 885
887 0 422436.66 136690.25 135320 -1 886
888 0 422473.88 136630.27 135240 -1 887
889 0 422553.53 136583.77 135160 -1 888
890 0 422646.44 136554.61 135080 -1 889
891 0 422756.44 136488.72 135000 -1 890
892 0 422838.2 136463.92 134920 -1 891
893 0 422853.78 136438.81 134840 -1 892
894 0 422897.2 136442.48 134760 -1 893
895 0 422927.34 136447.86 134680 -1 894
896 0 422952.25 136425.22 134600 -1 895
897 0 423010.03 136459.94 134520 -1 896
898 0 423066.56 136467.98 134440 -1 897
899 0 423090.28 136466.97 134400 -1 898
900 0 423130.03 136487.45 134320 -1 899
901 0 423158.06 136495.38 134280 -1 900
902 0 423171.75 136504.89 134200 -1 901
903 0 423124.72 136514.97 134160 -1 902
904 0 423128.6 136535.84 134080 -1 903
905 0 422923.44 136550.47 134040 -1 904
906 0 423101.03 136455.17 134000 -1 905
907 0 423091.44 136525.61 133920 -1 906
908 0 423080.2 136550.14 133840 -1 907
909 0 423103.25 136666.86 133760 -1 908
910 0 423187.25 136769.52 133680 -1 909
911 0 423301.3 136810.1 133640 -1 910
912 0 423402.78 136842.19 133560 -1 911
913 0 423493.75 136867.5 133480 -1 912
914 0 423493.1 136881.53 133440 -1 913
915 0 423533.12 136999.77 133360 -1 914
916 0 423628.97 137183.25 133280 -1 915
917 0 424002.3 137546.08 133280 -1 916
918 0 424065.88 137927.86 133320 -1 917
919 0 424067.84 138022.36 133360 -1 918
920 0 424038.9 138196.38 133440 -1 919
921 0 424061.9 138255.88 133480 -1 920
922 0 424033.1 138351.06 133520 -1 921
923 0 424003.5 138405.86 133560 -1 922
924 0 423991.78 138472.2 133600 -1 923
925 0 423958.7 138509.77 133680 -1 924
926 0 423935.22 138483.77 133760 -1 925
927 0 423929.2 138491.22 133840 -1 926
928 0 423935.84 138542.64 133880 -1 927
929 0 423907.2 138550.3 133960 -1 928
930 0 423932.06 138642.16 134000 -1 929
931 0 423956.7 138739.11 134080 -1 930
932 0 423957.06 138774.53 134160 -1 931
933 0 423875.25 138828.61 134240 -1 932
934 0 423871.38 138925.16 134320 -1 933
935 0 423864.97 138937.19 134360 -1 934
936 0 423878.94 138959.83 134400 -1 935
937 0 423901.16 138976.39 134440 -1 936
938 0 423937.47 139007.45 134480 -1 937
939 0 423930.56 139012.27 134520 -1 938
940 0 423928.28 139005.19 134600 -1 939
941 0 423917.4 139017.47 134680 -1 940
942 0 423813 139069.83 134760 -1 941
943 0 423733.03 139099.6 134840 -1 942
944 0 423675.5 139186.55 134880 -1 943
945 0 423596.47 139280.17 134920 -1 944
946 0 423477.53 139325.78 135000 -1 945
947 0 423321.25 139400.89 135080 -1 946
948 0 423289.53 139473.23 135120 -1 947
949 0 423260.38 139505.38 135160 -1 948
950 0 423226.88 139583.81 135240 -1 949
951 0 423244.72 139639.14 135280 -1 950
952 0 423256.25 139677.42 135320 -1 951
953 0 423224.2 139728.94 135360 -1 952
954 0 423124.62 139784.7 135400 -1 953
955 0 423071.8 139839.3 135480 -1 954
956 0 423073.28 139876.89 135520 -1 955
957 0 423041.53 139917.11 135600 -1 956
958 0 423066.1 139997.53 135640 -1 957
959 0 423091.84 140096.03 135720 -1 958
960 0 423074.72 140159.03 135760 -1 959
961 0 422962.38 140327.17 135840 -1 960
962 0 422916.22 140493.69 135920 -1 961
963 0 422809.53 140584.23 136000 -1 962
964 0 422755.2 140652.47 136080 -1 963
965 0 422689.16 140716.58 136120 -1 964
966 0 422607.66 140792.47 136160 -1 965
967 0 422544.7 140853.53 136240 -1 966
968 0 422502.47 140925.39 136320 -1 967
969 0 422519.12 141036.34 136400 -1 968
970 0 422487.34 141165.97 136480 -1 969
971 0 422412.38 141255.19 136520 -1 970
972 0 422358.16 141332.56 136600 -1 971
973 0 422246.9 141478.23 136680 -1 972
974 0 422186.25 141570.06 136760 -1 973
975 0 422139.4 141588.34 136800 -1 974
976 0 422105.28 141635.27 136840 -1 975
977 0 422036.6 141744.2 136880 -1 976
978 0 421951.12 141831.48 136960 -1 977
979 0 421854.56 141950.67 137040 -1 978
980 0 421795.44 142053.42 137120 -1 979
981 0 421705.34 142108.12 137200 -1 980
982 0 421650.7 142154.73 137240 -1 981
983 0 421591.9 142240.44 137320 -1 982
984 0 421557.03 142348.17 137400 -1 983
985 0 421325.47 142426.89 137480 -1 984
986 0 421284.03 142453.38 137560 -1 985
987 0 421259.94 142522.77 137640 -1 986
988 0 421229.06 142590.42 137720 -1 987
989 0 421230 142739.97 137840 -1 988
990 0 421096.53 142803.03 137920 -1 989
991 0 420992.16 142838.7 138000 -1 990
992 0 420844.78 142881.31 138080 -1 991
993 0 420717.94 143040.75 138160 -1 992
994 0 420660.88 143177.08 138240 -1 993
995 0 420648.34 143244.2 138280 -1 994
996 0 420609.03 143320.19 138360 -1 995
997 0 420540.38 143433.05 138440 -1 996
998 0 420485 143518.88 138520 -1 997
999 0 420455.25 143656.77 138600 -1 998
1000 0 420410.34 143717.19 138680 -1 999
1001 0 420429.53 143901.36 138720 -1 1000
1002 0 420426.25 144067.12 138800 -1 1001
1003 0 420328.16 144208.66 138880 -1 1002
1004 0 420293.25 144293.45 138960 -1 1003
1005 0 420245.03 144477 139040 -1 1004
1006 0 420206.12 144557.86 139120 -1 1005
1007 0 420132.78 144653.38 139200 -1 1006
1008 0 420153.7 144734.02 139240 -1 1007
1009 0 420100.53 145076.86 139320 -1 1008
1010 0 420077.53 145033.33 139400 -1 1009
1011 0 420027.06 145046.08 139480 -1 1010
1012 0 419998.28 145071.45 139560 -1 1011
1013 0 419947.97 145095.5 139680 -1 1012
1014 0 419870.75 145133.5 139760 -1 1013
1015 0 419824.88 145178.62 139800 -1 1014
1016 0 419783.56 145193.9 139840 -1 1015
1017 0 419778.75 145216.6 139880 -1 1016
1018 0 419797.53 145272.05 139920 -1 1017
1019 0 419748.8 145310.83 140000 -1 1018
1020 0 419686.7 145343.14 140080 -1 1019
1021 0 419644.47 145400.66 140160 -1 1020
1022 0 419610.12 145453.33 140240 -1 1021
1023 0 419611.75 145474.94 140320 -1 1022
1024 0 419591.9 145513.08 140400 -1 1023
1025 0 419518.22 145588.61 140480 -1 1024
1026 0 419422.16 145634.69 140600 -1 1025
1027 0 419341.44 145693.81 140680 -1 1026
1028 0 419177.47 145814.95 140720 -1 1027
1029 0 418857.6 146019.28 140760 -1 1028
1030 0 418685.34 146154.55 140840 -1 1029
1031 0 418593.9 146140.75 140920 -1 1030
1032 0 418454.84 146253.7 141000 -1 1031
1033 0 418440.1 146385.2 141080 -1 1032
1034 0 418256.1 146474.94 141120 -1 1033
1035 0 418145.5 146508.03 141200 -1 1034
1036 0 417978.03 146542.95 141280 -1 1035
1037 0 417849.97 146580.47 141360 -1 1036
1038 0 417743.25 146616.48 141440 -1 1037
1039 0 417573 146706.86 141520 -1 1038
1040 0 417492.72 146736.89 141600 -1 1039
1041 0 417303.2 146800.27 141680 -1 1040
1042 0 417099.9 146892.86 141760 -1 1041
1043 0 416895.25 146988.31 141880 -1 1042
1044 0 416757.94 147168.42 141960 -1 1043
1045 0 416597.84 147343.48 142040 -1 1044
1046 0 416470.47 147542.95 142120 -1 1045
1047 0 416370.5 147693.45 142200 -1 1046
1048 0 416246.94 147881.1 142280 -1 1047
1049 0 416155.75 147993.39 142360 -1 1048
1050 0 416108.75 148138.02 142440 -1 1049
1051 0 416064.53 148228.84 142520 -1 1050
1052 0 415913.5 148388.36 142600 -1 1051
1053 0 415893.84 148501.4 142680 -1 1052
1054 0 415827.16 148652.44 142760 -1 1053
1055 0 415625.4 148864.7 142840 -1 1054
1056 0 415357.3 149042.16 142880 -1 1055
1057 0 415269.88 149118.5 142960 -1 1056
1058 0 415194.6 149186.44 143000 -1 1057
1059 0 415084.22 149393.05 143080 -1 1058
1060 0 414948.16 149517.6 143160 -1 1059
1061 0 414779.4 149620.7 143200 -1 1060
1062 0 414606.5 149757.78 143280 -1 1061
1063 0 414481.94 149822.75 143360 -1 1062
1064 0 414295.3 149959.23 143400 -1 1063
1065 0 414108.78 149942.98 143440 -1 1064
1066 0 413904.44 149985.88 143520 -1 1065
1067 0 413838.5 149956.64 143600 -1 1066
1068 0 413740.16 150071.8 143680 -1 1067
1069 0 413281.47 150205.84 143760 -1 1068
1070 0 412575.88 150372.05 143920 -1 1069
1071 0 412079.6 151361.56 143920 214 1070
1072 0 411600 152100.02 143760 122 1071
1073 0 411907.6 151711.19 143960 214 1072
1074 0 411820.53 151816.27 144000 172 1073
1075 0 411794.38 151854.48 144040 172 1074
1076 0 411765.94 151839.2 144080 172 1075
1077 0 411763.9 151840.25 144120 172 1076
1078 0 411760.53 151868.1 144160 172 1077
1079 0 411762.88 151877 144200 172 1078
1080 0 411789.06 151931.02 144240 172 1079
1081 0 411867.94 151947.7 144280 214 1080
1082 0 411921.56 151984.95 144320 214 1081
1083 0 411920.53 151996.5 144360 214 1082
1084 0 411922.62 152040.5 144400 122 1083
1085 0 411946.8 152002.47 144440 122 1084
1086 0 411973.8 152020.05 144480 122 1085
1087 0 412017.38 152068.9 144520 122 1086
1088 0 412055.44 152140.67 144560 122 1087
1089 0 412068.28 152180.11 144600 80 1088
1090 0 412061.25 152205.31 144640 80 1089
1091 0 412150.16 152192.86 144680 80 1090
1092 0 412294.34 152338.66 144720 86 1091
1093 0 412295.7 152362.36 144760 86 1092
1094 0 412305.1 152429.92 144800 86 1093
1095 0 412296.4 152473.36 144840 86 1094
1096 0 412306.12 152492.34 144880 86 1095
1097 0 412334.53 152527.34 144920 96 1096
1098 0 412355.28 152551.52 144960 96 1097
1099 0 412458.34 152586.77 145000 96 1098
1100 0 412488.4 152603.94 145040 96 1099
1101 0 412517.84 152674.02 145080 96 1100
1102 0 412510.47 152753.95 145120 108 1101
1103 0 412470.94 152784.23 145200 108 1102
1104 0 412388.72 152807.89 145240 108 1103
1105 0 412365.2 152906.78 145320 128 1104
1106 0 412401.16 152955.11 145400 128 1105
1107 0 412278.6 153008.34 145480 128 1106
1108 0 412285.75 153048.06 145560 128 1107
1109 0 412229.03 153036.88 145640 128 1108
1110 0 412235.66 153041.56 145680 128 1109
1111 0 412243.7 153044.06 145720 128 1110
1112 0 412347.2 153118.89 145760 128 1111
1113 0 412536.78 153135.34 145840 81 1112
1114 0 412672.6 153175.38 145920 81 1113
1115 0 412705.66 153212.39 146000 98 1114
1116 0 412783.28 153251.75 146040 75 1115
1117 0 412783.28 153278.5 146120 75 1116
1118 0 412850.56 153306.08 146200 75 1117
1119 0 412948.7 153401.55 146240 131 1118
1120 0 413009.03 153378.28 146280 131 1119
1121 0 413027.22 153359.45 146360 131 1120
1122 0 413250.97 154049.36 146360 40 1121
1123 0 413176.66 154240.8 146320 40 1122
1124 0 413137.8 154246.92 146280 40 1123
1125 0 413123.38 154230.3 146200 51 1124
1126 0 413074.22 154255.89 146120 51 1125
1127 0 413027.1 154297.92 146080 51 1126
1128 0 413004.06 154312.86 146000 51 1127
1129 0 413099.34 154189.77 145920 51 1128
1130 0 413133.56 154196.34 145880 64 1129
1131 0 413119.62 154185.69 145800 64 1130
1132 0 413109.7 154190.81 145760 64 1131
1133 0 413122.22 154207.38 145720 51 1132
1134 0 413105 154206.31 145680 51 1133
1135 0 413053.78 154228.73 145640 51 1134
1136 0 413043.1 154284.12 145600 51 1135
1137 0 413060.56 154273.7 145560 51 1136
1138 0 413033.34 154282.95 145520 51 1137
1139 0 413040.8 154261.02 145480 51 1138
1140 0 413046.97 154239.1 145440 51 1139
1141 0 413042 154280.89 145400 51 1140
1142 0 413027.44 154295.28 145360 51 1141
1143 0 413035.94 154312.31 145320 51 1142
1144 0 413070.4 154316.39 145280 51 1143
1145 0 413091.9 154271.89 145240 51 1144
1146 0 413118.12 154283.17 145200 51 1145
1147 0 413128.97 154301.95 145160 51 1146
1148 0 413167.56 154333.06 145120 51 1147
1149 0 413159.7 154429.12 145080 51 1148
1150 0 413146.88 154497.31 145040 51 1149
1151 0 413127.5 154589.25 145000 51 1150
1152 0 413105.7 154634.83 144960 51 1151
1153 0 413186.7 154674.9 144920 51 1152
1154 0 413293.75 154759.17 144880 -1 1153
1155 0 413306.03 154747.98 144840 -1 1154
1156 0 413335.34 154756.05 144800 -1 1155
1157 0 413392.16 154836.98 144760 -1 1156
1158 0 413394.44 154854.86 144720 -1 1157
1159 0 413404.28 154822 144680 -1 1158
1160 0 413416.12 154809.1 144640 -1 1159
1161 0 413461.53 154798.08 144600 -1 1160
1162 0 413513.3 154789.1 144560 -1 1161
1163 0 413560.72 154793.12 144520 -1 1162
1164 0 413613.38 154743.61 144480 -1 1163
1165 0 413681.8 154800.03 144440 -1 1164
1166 0 413843.8 154872.08 144440 -1 1165
1167 0 414007.44 154825.25 144400 -1 1166
1168 0 414120.84 154827.2 144360 -1 1167
1169 0 414167.7 154811.66 144320 -1 1168
1170 0 414193.38 154824.56 144280 -1 1169
1171 0 414223.6 154835.52 144240 -1 1170
1172 0 414238.1 154825.34 144200 -1 1171
1173 0 414274.22 154842.08 144160 -1 1172
1174 0 414283.4 154867.27 144120 -1 1173
1175 0 414307.38 154903.64 144080 -1 1174
1176 0 414357.12 154959.4 144040 -1 1175
1177 0 413039.66 153329.8 146400 131 1121
1178 0 413209.97 153466.89 146480 102 1177
1179 0 413320.75 153530.19 146520 102 1178
1180 0 413290.53 153526.11 146600 148 1179
1181 0 413277.06 153535.27 146640 148 1180
1182 0 413288.28 153623.27 146720 163 1181
1183 0 413305.06 153685.92 146800 163 1182
1184 0 413323.3 153661.7 146880 163 1183
1185 0 413359.3 153644.36 146920 163 1184
1186 0 413361.1 153645.08 146960 163 1185
1187 0 413293.88 153593.3 147000 101 1186
1188 0 413293.88 153586.58 147040 101 1187
1189 0 413293.88 153576.8 147080 128 1188
1190 0 413297 153569.61 147120 128 1189
1191 0 413389.84 153501.95 147160 128 1190
1192 0 413447.94 153480.53 147200 128 1191
1193 0 413440.75 153570.69 147240 176 1192
1194 0 413456.34 153605.61 147280 176 1193
1195 0 413453 153622.4 147320 176 1194
1196 0 413453 153643.94 147360 176 1195
1197 0 413462.38 153730.88 147400 176 1196
1198 0 413446.03 153762.4 147440 176 1197
1199 0 413446.06 153763.47 147480 176 1198
1200 0 413481.56 153804.53 147520 176 1199
1201 0 413510.78 153845.7 147560 166 1200
1202 0 413525.38 153908.78 147600 166 1201
1203 0 413500.94 153949.67 147640 166 1202
1204 0 413529.84 153974.03 147680 166 1203
1205 0 413588.2 153981.6 147720 166 1204
1206 0 413572.78 154001.36 147760 166 1205
1207 0 413556.7 154004.5 147800 140 1206
1208 0 413520.22 154063.08 147840 120 1207
1209 0 413481.03 154123.03 147880 120 1208
1210 0 413437.3 154157.6 147960 120 1209
1211 0 413499.94 154140.31 148040 120 1210
1212 0 413577.25 154039.86 148080 96 1211
1213 0 413795.84 153896.02 148120 150 1212
1214 0 413875.2 153837.72 148200 154 1213
1215 0 413514.66 153705.97 148200 32 1214
1216 0 413450.44 153697.3 148280 32 1215
1217 0 413389.84 153650.73 148360 32 1216
1218 0 413295.62 153615.31 148440 51 1217
1219 0 413096.56 153507.52 148520 102 1218
1220 0 412655.75 153352.44 148640 153 1219
1221 0 412024 153520 148760 40 1220
1222 0 411860 153512 149000 40 1221
1223 0 412036 152504 149000 81 1222
1224 0 412248 152036 149000 163 1223
1225 0 412396 151780.06 148920 81 1224
1226 0 412646.16 151484.25 148840 124 1225
1227 0 412589.8 151128 148840 40 1226
1228 0 412499 151372 148720 124 1227
1229 0 412922.16 151812.25 148440 75 1228
1230 0 413126.16 151596.25 148240 81 1229
1231 0 413230.16 151632.25 147960 75 1230
1232 0 413376.16 151616.25 147840 75 1231
1233 0 413640.16 151724.25 147840 81 1232
1234 0 413576.16 151592.25 147720 81 1233
1235 0 413596.16 151548.25 147680 81 1234
1236 0 413704.16 151568.25 147680 81 1235
1237 0 413684.16 151572.25 147560 98 1236
1238 0 413604.16 151512.25 147440 98 1237
1239 0 413626.16 151468.25 147360 98 1238
1240 0 413634.16 151476.25 147320 98 1239
1241 0 413678.16 151448.25 147280 90 1240
1242 0 413872.16 151496.25 147200 90 1241
1243 0 414372.16 151420.25 147000 32 1242
1244 0 414761 151552 146920 32 1243
1245 0 415150.16 151684.25 146840 -1 1244
1246 0 415198.16 151656.25 146640 -1 1245
1247 0 415230.16 151684.25 146560 -1 1246
1248 0 415182.16 151712.25 146480 -1 1247
1249 0 415114.16 151856.25 146480 -1 1248
1250 0 414970.16 151988.25 146440 -1 1249
1251 0 414922.16 151928.25 146360 -1 1250
1252 0 414926.16 151916.25 146240 -1 1251
1253 0 414822.16 151932.25 146120 -1 1252
1254 0 414714.16 151784.25 146040 -1 1253
1255 0 414722.16 151764.25 146000 -1 1254
1256 0 415418.16 151876.25 146920 -1 1244
1257 0 415706 152260.25 146920 -1 1256
1258 0 415986 152360.25 146920 -1 1257
1259 0 416074 152448.25 146920 -1 1258
1260 0 416110 152668.25 146920 -1 1259
1261 0 416178 152768.25 146920 -1 1260
1262 0 416298 152804.25 146920 -1 1261
1263 0 416498 152904.25 146800 -1 1262
1264 0 416760 152968.25 146720 -1 1263
1265 0 416904 153044.25 146720 -1 1264
1266 0 416876 153124.25 146720 -1 1265
1267 0 417024 153220.25 146720 -1 1266
1268 0 417108 153260.25 146640 -1 1267
1269 0 417200 153392.25 146640 -1 1268
1270 0 417276 153364.25 146640 -1 1269
1271 0 417296 153604.25 146640 -1 1270
1272 0 417244 153728.25 146880 -1 1271
1273 0 417316 153840.25 146880 -1 1272
1274 0 417464 154000.25 146960 -1 1273
1275 0 417508 154044.25 147040 -1 1274
1276 0 417636 154072.25 147160 -1 1275
1277 0 417756 154124.25 147160 -1 1276
1278 0 417844 154372.25 147160 -1 1277
1279 0 417816 154380.25 147200 -1 1278
1280 0 417840 154296.25 147240 -1 1279
1281 0 417788 154644.25 147280 -1 1280
1282 0 417768 154832.25 147360 -1 1281
1283 0 417788 154948.25 147400 -1 1282
1284 0 417848 155080.25 147480 -1 1283
1285 0 417884 155188.25 147560 -1 1284
1286 0 417880 155256.25 147640 -1 1285
1287 0 417876 155436.25 147760 -1 1286
1288 0 417864 155548.25 147840 -1 1287
1289 0 417840 155744.25 147920 -1 1288
1290 0 417780 155836.25 148000 -1 1289
1291 0 417674 155832.25 148120 -1 1290
1292 0 417718 155772.25 148200 -1 1291
1293 0 417774 155860.25 148320 -1 1292
1294 0 417902 155716.25 148400 -1 1293
1295 0 417870 155732.25 148520 -1 1294
1296 0 417608 153900.25 147200 -1 1276
1297 0 417204 154056.25 146720 -1 1271
1298 0 417184 154240.25 146600 -1 1297
1299 0 417356 154576.25 146560 -1 1298
1300 0 417580 154784.25 146560 -1 1299
1301 0 417640 154844.25 146640 -1 1300
1302 0 417701.56 154973.25 146720 -1 1301
1303 0 417728.7 155028.25 146800 -1 1302
1304 0 416996 154100.25 146720 -1 1297
1305 0 416800 154096.25 146720 -1 1304
1306 0 416684 154132.25 146600 -1 1305
1307 0 416796 154152.25 146520 -1 1306
1308 0 415530.16 152084.25 147040 -1 1256
1309 0 415582.16 152280.25 147240 -1 1308
1310 0 415498 152464.25 147360 -1 1309
1311 0 415530 152624.25 147400 -1 1310
1312 0 411796 153284.06 149240 163 1222
1313 0 411772.66 153300 149280 163 1312
1314 0 411726.16 153332.08 149360 163 1313
1315 0 411796.16 153344.08 149440 163 1314
1316 0 411596 153940 148640 124 1221
1317 0 411908 154408 148400 150 1316
1318 0 412236 154820 148360 128 1317
1319 0 412104 155024 148480 98 1318
1320 0 411968 155128 148560 60 1319
1321 0 411792 155244 148680 128 1320
1322 0 411512 155384 148840 160 1321
1323 0 411360 155464 149000 164 1322
1324 0 411316 155512 149160 164 1323
1325 0 411240 155472 149320 160 1324
1326 0 411056 155476 149440 128 1325
1327 0 410979.8 155500 149640 128 1326
1328 0 411079.8 155704 149680 102 1327
1329 0 411063.8 155768 149760 102 1328
1330 0 411135.8 156060 149840 86 1329
1331 0 411275.8 156196 149960 80 1330
1332 0 411519.8 156384 150080 32 1331
1333 0 411679.8 156292 150200 32 1332
1334 0 411591.8 156120 150360 32 1333
1335 0 411535.8 155672 150400 51 1334
1336 0 411773.5 155328.31 150440 32 1335
1337 0 411713 155272 150480 32 1336
1338 0 412402.16 154764.25 150480 102 1337
1339 0 412482.16 154948.25 150400 102 1338
1340 0 411651.8 155216 150520 32 1337
1341 0 411555.8 154880 150560 32 1340
1342 0 411331.8 154944 150640 40 1341
1343 0 411127.8 154600 150760 32 1342
1344 0 411099.8 154504 150880 32 1343
1345 0 410963.8 154504 151040 102 1344
1346 0 410651.8 154492 151200 124 1345
1347 0 410571.8 154348.08 151360 175 1346
1348 0 410535.8 154220.08 151520 175 1347
1349 0 410275.8 154100.08 151680 135 1348
1350 0 409975.8 153920.08 151800 150 1349
1351 0 409703.8 153900.08 151960 128 1350
1352 0 409399.8 153824.08 152080 102 1351
1353 0 408823.8 153984.08 152200 153 1352
1354 0 408295.8 154212.08 152200 102 1353
1355 0 408343.8 154228.08 152320 102 1354
1356 0 407835.8 154624.08 152480 128 1355
1357 0 407711.8 154952.08 152600 139 1356
1358 0 407491.8 155196.08 152760 168 1357
1359 0 407303.8 155316.08 152920 150 1358
1360 0 406883.8 155604.08 153080 120 1359
1361 0 406515.8 155808.08 153240 150 1360
1362 0 405839.8 156312.08 153280 120 1361
1363 0 405695.8 156856.08 153280 98 1362
1364 0 405599.8 157128.08 153480 131 1363
1365 0 405107.8 157572.08 153680 124 1364
1366 0 404998 157630 153720 124 1365
1367 0 404887.8 157688.08 153760 107 1366
1368 0 404491.8 158156.08 153920 150 1367
1369 0 404599.8 158408.08 154120 137 1368
1370 0 404331.8 158592.08 154200 98 1369
1371 0 404003.8 158972.08 154360 124 1370
1372 0 403999.8 159148.08 154520 124 1371
1373 0 403939.8 159308.08 154720 178 1372
1374 0 403871.8 159680.08 154720 166 1373
1375 0 403919.8 159812.08 154920 175 1374
1376 0 403786.16 160324.25 154920 200 1375
1377 0 404062.16 160400.25 154880 200 1376
1378 0 404122.16 160412.08 154800 200 1377
1379 0 404307.8 159772.08 154920 40 1375
1380 0 404499.8 159912.08 154920 51 1379
1381 0 404762 159996 155040 81 1380
1382 0 404846.38 160012.28 155120 81 1381
1383 0 404886 159956 155200 81 1382
1384 0 404994 159968 155280 60 1383
1385 0 405210 159996 155360 51 1384
1386 0 405282 160032 155400 51 1385
1387 0 403663.8 160236.08 155000 200 1375
1388 0 403499.8 160404.08 155160 140 1387
1389 0 402931.8 160496.08 155240 120 1388
1390 0 402619.8 160760.08 155280 124 1389
1391 0 402391.8 161040.08 155280 120 1390
1392 0 401695.8 161620.08 155280 150 1391
1393 0 401419.8 162032.08 155280 124 1392
1394 0 401103.8 162472.08 155280 102 1393
1395 0 400639.8 162808.08 155280 153 1394
1396 0 399883.8 163348.08 155280 141 1395
1397 0 399647.8 163560.08 155160 135 1396
1398 0 399383.8 163592.08 155160 120 1397
1399 0 399351.8 163660.08 155040 120 1398
1400 0 399151.8 163924.08 155040 154 1399
1401 0 399027.8 164132.08 155040 98 1400
1402 0 398959.8 164288.08 154920 71 1401
1403 0 398595.8 164472.08 154920 71 1402
1404 0 398367.8 164548.08 154920 51 1403
1405 0 398175.8 164496.08 154920 64 1404
1406 0 398059.8 164460.08 154920 96 1405
1407 0 397867.8 164452.08 154920 96 1406
1408 0 397851.8 164456.08 155120 96 1407
1409 0 397715.8 164436.08 155240 175 1408
1410 0 397511.8 164544.08 155360 196 1409
1411 0 397175.8 164600.08 155520 200 1410
1412 0 396967.8 164564.08 155680 163 1411
1413 0 396267.8 164384.08 155840 120 1412
1414 0 395735.8 164348.08 155840 189 1413
1415 0 395135.8 164868.08 155840 229 1414
1416 0 394899.8 165348.08 155640 175 1415
1417 0 394863.8 165368.08 155440 131 1416
1418 0 394783.8 165416.08 155280 131 1417
1419 0 394211.8 165628.08 155280 81 1418
1420 0 394006.84 164531.48 155000 64 1419
1421 0 394049.72 164405.27 155040 64 1420
1422 0 394080.3 164379.31 155080 64 1421
1423 0 394091.25 164346.8 155120 86 1422
1424 0 394130.78 164282.3 155160 86 1423
1425 0 394150.4 164214.8 155200 86 1424
1426 0 394110.97 164171.52 155240 86 1425
1427 0 394097.94 164137.7 155280 102 1426
1428 0 394095.25 164114.23 155320 102 1427
1429 0 394110.62 164063.84 155360 102 1428
1430 0 394141.94 164016.39 155400 102 1429
1431 0 394121.8 163856.33 155440 86 1430
1432 0 394028.66 163668.36 155400 98 1431
1433 0 393991.97 163585.25 155360 98 1432
1434 0 393985.72 163564.17 155320 98 1433
1435 0 393999.6 163526.02 155280 98 1434
1436 0 394003.22 163514.39 155240 98 1435
1437 0 394006.9 163496.27 155200 98 1436
1438 0 393970.5 163356.25 155160 102 1437
1439 0 393956.8 163327.5 155120 102 1438
1440 0 393900.25 163229.12 155080 40 1439
1441 0 393879.62 163005.95 155040 40 1440
1442 0 393825.56 162835.81 155000 80 1441
1443 0 393760.53 162795.72 154960 80 1442
1444 0 393670.78 162642.58 154920 45 1443
1445 0 393610.5 162540.48 154880 45 1444
1446 0 393584.75 162510.69 154840 45 1445
1447 0 393579.2 162492.52 154800 45 1446
1448 0 393605.22 162396.95 154800 45 1447
1449 0 393537.03 162253.62 154760 75 1448
1450 0 393522.75 162177.61 154720 75 1449
1451 0 393445.53 162064.36 154720 75 1450
1452 0 393292.78 161989.78 154720 75 1451
1453 0 393237.5 162016.08 154760 75 1452
1454 0 393199.75 162043.66 154800 75 1453
1455 0 393307.2 161980.22 154680 75 1452
1456 0 393332 161921.28 154640 75 1455
1457 0 393333.12 161913.55 154600 75 1456
1458 0 393699.8 166136.08 155080 135 1419
1459 0 393319.8 166188.08 154920 124 1458
1460 0 393039.8 166344.08 154640 137 1459
1461 0 392787.8 166472.08 154440 175 1460
1462 0 392611.8 166504.08 154200 175 1461
1463 0 392319.8 166536.08 154000 150 1462
1464 0 392155.8 166464.08 153880 150 1463
1465 0 391839.8 166392.08 153680 202 1464
1466 0 391175.8 166592.08 153680 189 1465
1467 0 390710 166948.08 153640 128 1466
1468 0 390330 167592.08 153640 81 1467
1469 0 389914 167644.08 153640 98 1468
1470 0 389450 168084.08 153640 140 1469
1471 0 389106 168392.08 153640 98 1470
1472 0 388786.28 168472.81 153640 71 1471
1473 0 388446 168632.08 153640 104 1472
1474 0 387704.5 168905.5 153960 186 1473
1475 0 386624 168992 153960 178 1474
1476 0 386368 169024 153920 178 1475
1477 0 386112 168960 153880 157 1476
1478 0 385856 168960 153880 200 1477
1479 0 385664 169120 153920 260 1478
1480 0 385472 169056 153760 204 1479
1481 0 385280 168864 153760 137 1480
1482 0 385024 168864 153760 160 1481
1483 0 384768 168864 153720 143 1482
1484 0 384512 168896 153680 134 1483
1485 0 384448 168928 153680 153 1484
1486 0 384448 168992 154120 32 1485
1487 0 384256 168768 154440 32 1486
1488 0 384192 169024 153640 120 1485
1489 0 383936 169056 153640 60 1488
1490 0 383712 169056 153640 104 1489
1491 0 383552 169056 153840 131 1490
1492 0 383328 169216 153960 60 1491
1493 0 383104 169312 154080 71 1492
1494 0 382848 169312 154160 124 1493
1495 0 382816 169312 154160 124 1494
1496 0 383552 169056 153440 45 1490
1497 0 383328 169056 153280 137 1496
1498 0 383136 169120 153120 175 1497
1499 0 382976 169280 153000 153 1498
1500 0 382848 169280 153000 108 1499
1501 0 382720 169152 152800 32 1500
1502 0 382656 168960 152640 107 1501
1503 0 382592 168704 152560 150 1502
1504 0 382688 168480 152480 156 1503
1505 0 382848 168320 152360 163 1504
1506 0 382816 168064 152280 102 1505
1507 0 382720 167840 152120 60 1506
1508 0 382688 167616 152000 91 1507
1509 0 382560 167424 151800 64 1508
1510 0 382496 167360 151720 45 1509
1511 0 382336 167392 151520 75 1510
1512 0 382208 167520 151320 45 1511
1513 0 382048 167616 151120 75 1512
1514 0 381984 167552 150880 51 1513
1515 0 382176 167680 150680 40 1514
1516 0 382336 167648 150560 32 1515
1517 0 382400 167488 150360 60 1516
1518 0 382400 167296 150160 60 1517
1519 0 382400 167040 150080 80 1518
1520 0 382400 166880 150040 51 1519
1521 0 382102.94 165852.53 149520 96 1520
1522 0 382656 166880 150120 80 1520
1523 0 382912 166880 150120 32 1522
1524 0 382880 166848 149880 32 1523
1525 0 382432 167904 150480 102 1516
1526 0 382528 168160 150440 80 1525
1527 0 382592 168416 150400 40 1526
1528 0 382496 167104 151600 115 1510
1529 0 382496 166880 151480 124 1528
1530 0 382496 166656 151320 71 1529
1531 0 382931.3 165883.08 150680 209 1530
1532 0 383520 165024 150560 51 1531
1533 0 383328 164832 150640 40 1532
1534 0 383296 164704 150720 32 1533
1535 0 383712 164832 150560 75 1532
1536 0 383904 164640 150480 40 1535
1537 0 384096 164448 150480 51 1536
1538 0 384224 164192 150440 80 1537
1539 0 384416 164000 150400 60 1538
1540 0 384480 163744 150400 51 1539
1541 0 384672 163552 150400 51 1540
1542 0 384800 163328 150400 75 1541
1543 0 384960 163104 150400 71 1542
1544 0 385088 162880 150400 81 1543
1545 0 385216 162656 150400 75 1544
1546 0 385216 162400 150480 51 1545
1547 0 385216 162144 150600 80 1546
1548 0 385248 161888 150680 51 1547
1549 0 385312 161632 150720 40 1548
1550 0 385408 161408 150800 75 1549
1551 0 385600 161216 150800 45 1550
1552 0 385792 160992 150840 75 1551
1553 0 385888 160864 150880 80 1552
1554 0 385984 160608 150920 107 1553
1555 0 386080 160352 150920 80 1554
1556 0 386176 160096 150920 51 1555
1557 0 386368 159904 150960 80 1556
1558 0 386560 159712 151000 80 1557
1559 0 386720 159488 151000 81 1558
1560 0 386912 159296 151000 71 1559
1561 0 387072 159136 150880 98 1560
1562 0 387232 159040 150680 86 1561
1563 0 387328 158816 150560 124 1562
1564 0 387296 158592 150680 120 1563
1565 0 387264 158336 150720 150 1564
1566 0 387232 158080 150800 122 1565
1567 0 387328 157824 150920 156 1566
1568 0 387328 157568 151000 86 1567
1569 0 387488 157376 150960 122 1568
1570 0 387424 157120 151080 176 1569
1571 0 387264 156960 151240 156 1570
1572 0 387200 156736 151360 128 1571
1573 0 387296 156480 151400 122 1572
1574 0 387488 156288 151440 107 1573
1575 0 387616 156192 151440 122 1574
1576 0 387680 155936 151360 107 1575
1577 0 387872 155712 151360 86 1576
1578 0 388000 155488 151360 86 1577
1579 0 388000 155232 151400 124 1578
1580 0 388064 154976 151440 150 1579
1581 0 388064 154752 151600 204 1580
1582 0 388224 154560 151640 166 1581
1583 0 388416 154368 151640 80 1582
1584 0 388480 154112 151640 104 1583
1585 0 388576 153888 151720 102 1584
1586 0 388768 153728 151760 80 1585
1587 0 388960 153536 151800 80 1586
1588 0 389152 153344 151680 101 1587
1589 0 389216 153088 151680 150 1588
1590 0 389280 152832 151680 175 1589
1591 0 389408 152576 151720 176 1590
1592 0 389568 152352 151720 136 1591
1593 0 389632 152192 151920 124 1592
1594 0 389632 151968 152080 160 1593
1595 0 389728 151712 152080 91 1594
1596 0 389728 151488 151960 60 1595
1597 0 389888 151328 151840 75 1596
1598 0 390080 151136 151760 107 1597
1599 0 390272 150912 151760 81 1598
1600 0 390272 150656 151760 107 1599
1601 0 390464 150464 151760 81 1600
1602 0 390656 150272 151760 86 1601
1603 0 390912 150144 151800 80 1602
1604 0 390976 150080 151800 80 1603
1605 0 387776 156224 151640 32 1575
1606 0 388000 156224 151800 64 1605
1607 0 388224 156256 151960 71 1606
1608 0 388480 156320 152000 51 1607
1609 0 388704 156352 152040 60 1608
1610 0 387392 159264 150560 80 1562
1611 0 387584 159456 150520 75 1610
1612 0 387776 159616 150480 40 1611
1613 0 387872 159552 150480 32 1612
1614 0 386112 161056 150880 60 1553
1615 0 386368 161056 150880 45 1614
1616 0 386592 160896 150880 60 1615
1617 0 386848 160864 150880 32 1616
1618 0 387104 160800 150840 81 1617
1619 0 387232 160800 150800 51 1618
1620 0 382656 169472 153000 60 1500
1621 0 382464 169664 153000 75 1620
1622 0 382208 169696 153040 120 1621
1623 0 381984 169728 153160 120 1622
1624 0 381728 169728 153200 196 1623
1625 0 381600 169728 153240 197 1624
1626 0 381568 169888 153440 134 1625
1627 0 381504 169920 153600 108 1626
1628 0 381088 169888 153600 32 1627
1629 0 381024 169920 153600 32 1628
1630 0 381408 169920 153880 150 1627
1631 0 381376 169856 154120 86 1630
1632 0 381472 169984 154320 51 1631
1633 0 381504 170016 154360 80 1632
1634 0 381376 169920 154560 75 1633
1635 0 381216 169792 154720 71 1634
1636 0 380960 169792 154760 64 1635
1637 0 380704 169760 154840 81 1636
1638 0 380448 169728 154840 75 1637
1639 0 380416 169728 154840 75 1638
1640 0 381632 170240 154520 80 1633
1641 0 381664 170432 154680 96 1640
1642 0 381664 170592 154880 81 1641
1643 0 381856 170688 155080 32 1642
1644 0 382016 170560 155240 90 1643
1645 0 382208 170528 155440 81 1644
1646 0 382368 170528 155640 96 1645
1647 0 382400 170528 155920 64 1646
1648 0 382304 170528 156200 86 1647
1649 0 382144 170688 156320 86 1648
1650 0 381952 170816 156520 81 1649
1651 0 381696 170816 156480 40 1650
1652 0 381440 170816 156480 75 1651
1653 0 381216 170848 156680 45 1652
1654 0 381056 170976 156880 64 1653
1655 0 380960 171040 157000 45 1654
1656 0 381952 170976 156720 90 1650
1657 0 381952 171136 156960 81 1656
1658 0 381984 171296 157200 32 1657
1659 0 382112 171424 157440 98 1658
1660 0 382272 171488 157640 101 1659
1661 0 382432 171456 157840 64 1660
1662 0 382656 171456 158000 136 1661
1663 0 382784 171488 158000 186 1662
1664 0 382624 171552 158200 80 1663
1665 0 382464 171584 158400 75 1664
1666 0 382304 171648 158600 64 1665
1667 0 382080 171744 158760 32 1666
1668 0 382080 171872 158720 32 1667
1669 0 382976 171648 158080 189 1663
1670 0 383072 171744 158320 122 1669
1671 0 383008 171904 158520 60 1670
1672 0 383008 172064 158760 71 1671
1673 0 383008 172160 158880 71 1672
1674 0 382752 172128 158880 75 1673
1675 0 382496 172224 158880 51 1674
1676 0 382240 172256 158880 32 1675
1677 0 382208 172224 158840 32 1676
1678 0 383008 172384 159080 51 1673
1679 0 383168 172480 159280 51 1678
1680 0 383296 172544 159480 40 1679
1681 0 382976 172608 159560 32 1680
1682 0 383040 172832 159800 32 1681
1683 0 383456 172640 159680 51 1680
1684 0 383584 172768 159880 45 1683
1685 0 383648 172928 160080 178 1684
1686 0 383712 172992 160200 237 1685
1687 0 383968 173024 160200 218 1686
1688 0 384224 173088 160200 139 1687
1689 0 384480 173056 160200 168 1688
1690 0 384736 173056 160120 131 1689
1691 0 384992 173024 160040 98 1690
1692 0 385248 173024 160000 40 1691
1693 0 385472 173024 160000 81 1692
1694 0 383840 173152 160400 153 1686
1695 0 383744 173376 160560 81 1694
1696 0 383552 173536 160640 80 1695
1697 0 383360 173728 160640 60 1696
1698 0 383104 173856 160720 90 1697
1699 0 382880 173952 160800 71 1698
1700 0 382624 173984 160840 51 1699
1701 0 382368 174048 160960 75 1700
1702 0 382144 174208 161040 101 1701
1703 0 381888 174272 161040 80 1702
1704 0 381632 174336 161080 75 1703
1705 0 381408 174432 161160 80 1704
1706 0 381152 174528 161280 51 1705
1707 0 380896 174624 161280 75 1706
1708 0 380672 174784 161240 81 1707
1709 0 380416 174848 161240 60 1708
1710 0 380160 174880 161320 40 1709
1711 0 380032 174880 161280 51 1710
1712 0 381344 169696 153280 102 1625
1713 0 381152 169536 153320 140 1712
1714 0 380928 169440 153440 104 1713
1715 0 380768 169344 153640 81 1714
1716 0 380576 169152 153760 98 1715
1717 0 380384 168992 153880 163 1716
1718 0 380256 168768 153920 91 1717
1719 0 380064 168576 153920 45 1718
1720 0 379840 168416 153880 81 1719
1721 0 379648 168224 153880 91 1720
1722 0 379456 168032 153800 81 1721
1723 0 379264 167808 153800 90 1722
1724 0 379072 167616 153800 154 1723
1725 0 378944 167360 153800 120 1724
1726 0 378912 167168 153920 172 1725
1727 0 378656 167072 153880 166 1726
1728 0 377678 167410 154120 166 1727
1729 0 376512 167520 154080 86 1728
1730 0 376256 167456 154080 120 1729
1731 0 376000 167392 154120 80 1730
1732 0 375776 167360 154000 128 1731
1733 0 375520 167360 154000 81 1732
1734 0 375264 167360 154040 80 1733
1735 0 375072 167296 154000 134 1734
1736 0 374880 167488 154040 81 1735
1737 0 374848 167744 153960 51 1736
1738 0 375040 167936 153960 81 1737
1739 0 375168 168000 154040 120 1738
1740 0 374880 167104 154080 96 1735
1741 0 374371 166810 155000 107 1740
1742 0 373728 167552 155520 102 1741
1743 0 373472 167552 155520 80 1742
1744 0 373216 167648 155600 128 1743
1745 0 373024 167616 155800 140 1744
1746 0 372832 167488 155960 81 1745
1747 0 372672 167328 156080 40 1746
1748 0 372416 167264 156120 80 1747
1749 0 372160 167296 156160 40 1748
1750 0 371904 167296 156200 64 1749
1751 0 371680 167296 156320 75 1750
1752 0 371456 167328 156440 75 1751
1753 0 371200 167264 156480 81 1752
1754 0 370976 167296 156640 45 1753
1755 0 370784 167328 156800 75 1754
1756 0 370560 167360 156920 98 1755
1757 0 370368 167392 157120 98 1756
1758 0 370112 167392 157240 102 1757
1759 0 369888 167328 157360 108 1758
1760 0 369664 167296 157480 75 1759
1761 0 369472 167264 157640 101 1760
1762 0 369248 167264 157800 60 1761
1763 0 369056 167296 158000 108 1762
1764 0 368832 167200 158160 98 1763
1765 0 368672 167104 158360 96 1764
1766 0 368448 167104 158520 60 1765
1767 0 368288 167040 158720 71 1766
1768 0 368160 167040 158960 122 1767
1769 0 368032 167040 159200 32 1768
1770 0 368000 167200 159440 96 1769
1771 0 367808 167232 159640 45 1770
1772 0 367616 167264 159800 91 1771
1773 0 367424 167104 159960 40 1772
1774 0 367264 166944 160160 64 1773
1775 0 367168 166816 160280 71 1774
1776 0 378976 167008 154120 236 1726
1777 0 378816 166880 154320 101 1776
1778 0 378720 166784 154440 101 1777
1779 0 378848 166688 154680 120 1778
1780 0 378962 166519 155800 164 1779
1781 0 378688 166528 154440 40 1778
1782 0 378720 166272 154440 64 1781
1783 0 378720 166144 154360 101 1782
1784 0 378816 165920 154240 60 1783
1785 0 378912 165664 154240 60 1784
1786 0 378976 165504 154240 98 1785
1787 0 379072 165248 154280 60 1786
1788 0 379040 164992 154280 214 1787
1789 0 378880 164832 154440 197 1788
1790 0 379008 164608 154440 166 1789
1791 0 379200 164448 154320 148 1790
1792 0 379360 164352 154120 156 1791
1793 0 379552 164160 154040 139 1792
1794 0 379616 164000 153840 32 1793
1795 0 379520 163840 153640 32 1794
1796 0 379552 163584 153680 45 1795
1797 0 379712 163552 153880 98 1796
1798 0 379936 163552 154000 32 1797
1799 0 380032 163648 154000 60 1798
1800 0 378656 165312 154080 32 1786
1801 0 378496 165344 154240 32 1800
1802 0 378464 166144 154360 104 1783
1803 0 378240 165984 154280 96 1802
1804 0 378016 165792 154280 143 1803
1805 0 377888 165632 154120 137 1804
1806 0 377664 165504 154080 120 1805
1807 0 377408 165472 154080 124 1806
1808 0 377152 165344 154080 128 1807
1809 0 376992 165152 154000 186 1808
1810 0 376992 164928 154000 205 1809
1811 0 377088 164672 153960 164 1810
1812 0 377216 164416 153920 160 1811
1813 0 377408 164224 153840 107 1812
1814 0 377568 164000 153880 107 1813
1815 0 377776 162836.03 153720 120 1814
1816 0 377668 162560.03 153680 86 1815
1817 0 377412 162244.03 153640 75 1816
1818 0 377184 161836.03 153680 32 1817
1819 0 377164 161440.05 153640 32 1818
1820 0 377292 161160.03 153480 102 1819
1821 0 377100 160984.03 153360 131 1820
1822 0 377016 160852.03 153240 131 1821
1823 0 376972 160780.03 153080 208 1822
1824 0 376912.4 160844.23 152920 221 1823
1825 0 376819.6 160848.67 152880 221 1824
1826 0 376352 160512 151960 60 1825
1827 0 376192 160480 151760 75 1826
1828 0 376000 160512 151600 90 1827
1829 0 375840 160640 151400 75 1828
1830 0 375680 160736 151160 60 1829
1831 0 375744 160864 150920 81 1830
1832 0 375776 161024 150720 40 1831
1833 0 375808 161184 150680 64 1832
1834 0 375904 161408 150560 40 1833
1835 0 375968 161664 150480 40 1834
1836 0 376064 161856 150320 32 1835
1837 0 376064 161920 150240 32 1836
1838 0 375552 161280 150640 40 1833
1839 0 375616 161536 150560 32 1838
1840 0 375616 161568 150560 32 1839
1841 0 377112 161464.03 153720 60 1819
1842 0 377120 164960 153760 98 1810
1843 0 377344 164960 153640 32 1842
1844 0 377568 164992 153760 104 1843
1845 0 377696 164864 153840 107 1844
1846 0 388582 168620.08 153400 71 1473
1847 0 388858 168336.08 153000 32 1846
1848 0 389034 168308.08 152680 32 1847
1849 0 389142 168380.08 152440 32 1848
1850 0 389332 168396.08 152320 86 1849
1851 0 389324 168356.08 152120 86 1850
1852 0 389388 168556.08 151960 60 1851
1853 0 389504 168548.08 151880 60 1852
1854 0 389364 168744.08 151640 120 1853
1855 0 389260 168972.08 151400 90 1854
1856 0 389204 169512.08 151120 120 1855
1857 0 389116 169776.08 150840 102 1856
1858 0 389086 170116.08 150720 32 1857
1859 0 389134 170392.08 150640 32 1858
1860 0 389030 170632.08 150560 32 1859
1861 0 389102 170892.08 150480 40 1860
1862 0 389010 171040.08 150400 40 1861
1863 0 389130 171432.08 150280 75 1862
1864 0 389074 171728.08 150280 75 1863
1865 0 389206 172148.08 150280 32 1864
1866 0 389163.7 171879.98 150440 75 1865
1867 0 388927.7 171383.98 150600 91 1866
1868 0 388843.7 171163.98 150800 86 1867
1869 0 388455.7 171347.98 150960 32 1868
1870 0 388335.7 171379.98 151040 107 1869
1871 0 388203.7 171299.98 151160 108 1870
1872 0 388031.7 171339.98 151320 108 1871
1873 0 388071.7 171183.98 151440 32 1872
1874 0 387995.7 171151.98 151600 32 1873
1875 0 387631.7 171315.98 151640 32 1874
1876 0 387480 171371.06 151760 80 1875
1877 0 387618 171414 151920 80 1876
1878 0 387575.7 171487.98 152040 128 1877
1879 0 387239.7 171587.98 152200 80 1878
1880 0 387239.7 171755.98 152360 96 1879
1881 0 387139.7 171987.98 152560 164 1880
1882 0 387179.7 172023.98 152800 208 1881
1883 0 386515.7 172375.98 152800 40 1882
1884 0 386315.7 172667.98 152960 186 1883
1885 0 386209 172486 153040 186 1884
1886 0 386101.7 172303.98 153120 107 1885
1887 0 385853.7 172219.98 153120 107 1886
1888 0 385517.7 172371.98 153280 101 1887
1889 0 385181.7 172475.98 153280 60 1888
1890 0 384365.7 172559.98 153320 198 1889
1891 0 384397.7 172536.16 153520 198 1890
1892 0 384409.7 172528.16 153680 198 1891
1893 0 384009.7 172500.16 153840 172 1892
1894 0 383641.7 172424.16 153920 51 1893
1895 0 383613.7 172304.16 154120 32 1894
1896 0 383537.7 172480.16 154320 32 1895
1897 0 386213.7 172948.16 153040 160 1885
1898 0 386161.7 173224.16 153040 51 1897
1899 0 386033.7 173380.16 153040 64 1898
1900 0 385713.7 173396.16 153040 91 1899
1901 0 385545.7 173364.16 153040 91 1900
1902 0 385373.7 173496.16 153040 115 1901
1903 0 385249.7 173736.16 153160 40 1902
1904 0 384973.7 173852.16 153160 60 1903
1905 0 384857.7 174060.16 153160 141 1904
1906 0 384737.7 174124.16 153160 141 1905
1907 0 384321.7 174044.16 152960 128 1906
1908 0 384085.7 174148.16 152840 108 1907
1909 0 384097.7 174216.16 152760 108 1908
1910 0 384057.7 174376.16 152600 160 1909
1911 0 384021.7 174300.16 152520 160 1910
1912 0 383981.7 174288.16 152480 160 1911
1913 0 383777.7 174264.16 152480 64 1912
1914 0 383669.7 174284.16 152400 64 1913
1915 0 383545.7 174316.16 152360 75 1914
1916 0 383473.7 174584.16 152200 148 1915
1917 0 383565.7 174504.16 151960 107 1916
1918 0 383805.7 174744.33 151680 139 1917
1919 0 383805.7 174688.33 151440 90 1918
1920 0 383833.7 174536.33 151400 101 1919
1921 0 383632 174992 151680 32 1918
1922 0 383360 175160 151680 40 1921
1923 0 383240 175192 151680 40 1922
1924 0 383256 175248 151560 40 1923
1925 0 383212 175368 151440 32 1924
1926 0 383156 175520 151200 32 1925
1927 0 383052 175620 151120 32 1926
1928 0 383024 175668 151040 32 1927
1929 0 382940 175712 150960 32 1928
1930 0 382900 175872 150840 -1 1929
1931 0 382760 175980 150760 -1 1930
1932 0 382754 176040 150720 -1 1931
1933 0 382842 176136 150680 -1 1932
1934 0 382930 176264 150640 -1 1933
1935 0 382982 176356 150600 -1 1934
1936 0 383078 176460 150560 -1 1935
1937 0 383142 176580 150520 -1 1936
1938 0 383168 176704 150480 -1 1937
1939 0 383124 176892 150440 -1 1938
1940 0 383168 177056 150400 -1 1939
1941 0 383184 177160 150320 -1 1940
1942 0 382621.7 174772.33 151960 45 1917
1943 0 382381.7 175064.33 151960 81 1942
1944 0 382225.7 175100.33 152080 91 1943
1945 0 382113.7 175204.33 152200 91 1944
1946 0 381976 175292 152280 91 1945
1947 0 381776 175384 152360 91 1946
1948 0 381664 175500 152480 91 1947
1949 0 381632 175580 152560 91 1948
1950 0 384480 175200 153600 139 1906
1951 0 384384 175424 153720 120 1950
1952 0 384384 175648 153880 102 1951
1953 0 384416 175872 153920 156 1952
1954 0 384544 176096 154040 136 1953
1955 0 384640 176256 154240 71 1954
1956 0 384672 176416 154440 51 1955
1957 0 384672 176576 154640 32 1956
1958 0 384736 176608 154920 81 1957
1959 0 384768 176640 155200 137 1958
1960 0 384672 176736 155440 168 1959
1961 0 384576 176832 155480 163 1960
1962 0 384352 176800 155680 190 1961
1963 0 384288 176736 155760 197 1962
1964 0 384064 176896 155840 86 1963
1965 0 383872 177088 155880 81 1964
1966 0 383680 177280 155920 98 1965
1967 0 383424 177312 155960 143 1966
1968 0 383168 177344 155920 164 1967
1969 0 382944 177312 155800 163 1968
1970 0 382688 177312 155800 128 1969
1971 0 382464 177216 155960 189 1970
1972 0 382304 177088 156120 81 1971
1973 0 382048 176992 156120 136 1972
1974 0 381824 176864 156160 107 1973
1975 0 381568 176800 156200 51 1974
1976 0 381312 176704 156200 45 1975
1977 0 381056 176640 156240 98 1976
1978 0 381024 176608 156240 98 1977
1979 0 384320 176480 155760 98 1963
1980 0 384320 176224 155840 40 1979
1981 0 384384 176032 156040 32 1980
1982 0 384384 175872 156240 32 1981
1983 0 384416 175744 156320 75 1982
1984 0 384576 177056 155320 80 1961
1985 0 384672 177312 155360 80 1984
1986 0 384800 177504 155520 32 1985
1987 0 385024 177600 155600 64 1986
1988 0 385280 177600 155600 124 1987
1989 0 385472 177408 155680 102 1988
1990 0 385504 177152 155680 81 1989
1991 0 385248 176832 155520 32 1990
1992 0 384640 175808 154040 104 1953
1993 0 384896 175808 154040 139 1992
1994 0 385152 175712 154000 156 1993
1995 0 385376 175520 154000 164 1994
1996 0 385632 175424 154080 75 1995
1997 0 385792 175264 154200 71 1996
1998 0 385984 175072 154200 40 1997
1999 0 386176 174880 154280 45 1998
2000 0 386336 174720 154440 71 1999
2001 0 386432 174624 154560 101 2000
2002 0 384288 175808 154160 139 1953
2003 0 384128 175904 154360 80 2002
2004 0 383936 176128 154400 86 2003
2005 0 383904 176384 154440 86 2004
2006 0 383808 176544 154640 64 2005
2007 0 383808 176672 154800 40 2006
2008 0 388123.7 171431.98 152040 80 1878
2009 0 388557.5 171285 152160 148 2008
2010 0 388698 171236 152200 140 2009
2011 0 388549.5 171300.48 152360 148 2010
2012 0 388520 171342 152440 148 2011
2013 0 388792 171132 152440 140 2012
2014 0 389196 171060 152440 51 2013
2015 0 389204 171128 152560 51 2014
2016 0 389216 171128 152640 51 2015
2017 0 388489.5 171384.48 152520 148 2012
2018 0 388305.5 171504.48 152640 197 2017
2019 0 388193.5 171644.48 152760 197 2018
2020 0 388093.5 171660.48 152920 197 2019
2021 0 388153.5 171724.48 153000 197 2020
2022 0 388165.5 171652 153040 197 2021
2023 0 389029.5 171092 152160 120 2009
2024 0 389104 171308 152040 140 2023
2025 0 389082 171344 152000 140 2024
2026 0 388898 172332.08 150280 51 1865
2027 0 388914 172272.08 150040 51 2026
2028 0 388856 172115.2 149960 51 2027
2029 0 388850 171792.08 149800 32 2028
2030 0 388774 171440.08 149600 32 2029
2031 0 388602 171516.08 149440 81 2030
2032 0 388712 171579.06 149280 81 2031
2033 0 388818.8 171644.4 149160 81 2032
2034 0 388854.5 171666 149120 81 2033
2035 0 388890 171688.08 149080 128 2034
2036 0 388822 171456.08 148880 128 2035
2037 0 388870 171684.08 148680 60 2036
2038 0 389222 172036.08 148520 51 2037
2039 0 389530 172000.08 148280 75 2038
2040 0 389678 171968.08 148080 32 2039
2041 0 389762 172064.08 147840 81 2040
2042 0 389914 172148.08 147680 71 2041
2043 0 390130 172164.08 147440 71 2042
2044 0 390602 172344.08 147240 178 2043
2045 0 390822 172570.67 147040 80 2044
2046 0 391081.8 173135.98 147040 128 2045
2047 0 391509.8 174095.98 147040 60 2046
2048 0 391581.8 174055.98 146920 60 2047
2049 0 391585.8 174071.98 146800 60 2048
2050 0 391717.8 173971.98 146720 60 2049
2051 0 390866 172616.08 147000 80 2045
2052 0 390921 172503 146960 136 2051
2053 0 391056 172560.08 146760 136 2052
2054 0 391110 172756.08 146640 136 2053
2055 0 390842 172688.08 146640 136 2054
2056 0 390358 172928.08 146640 64 2055
2057 0 390354 173040.08 146440 32 2056
2058 0 390276 173136 146360 32 2057
2059 0 390198 173232.08 146280 32 2058
2060 0 390120 173296 146240 32 2059
2061 0 390136 173304 146200 32 2060
2062 0 398496 164672 153840 136 1403
2063 0 398368 164896 153840 120 2062
2064 1 397571 165622.03 153320 197 2063
2065 0 396800 165920 152680 81 2064
2066 0 396608 166080 152560 45 2065
2067 0 396448 166240 152400 71 2066
2068 0 396256 166272 152200 81 2067
2069 0 396096 166240 152000 104 2068
2070 0 395936 166208 151800 40 2069
2071 0 395776 166208 151600 45 2070
2072 0 395616 166208 151400 128 2071
2073 0 395424 166336 151280 51 2072
2074 0 395232 166400 151080 40 2073
2075 0 395136 166528 150880 75 2074
2076 0 395136 166720 150680 102 2075
2077 0 395104 166944 150520 40 2076
2078 0 395104 167200 150520 120 2077
2079 0 395104 167456 150440 80 2078
2080 0 395104 167616 150240 160 2079
2081 0 395200 167616 150000 139 2080
2082 0 395200 167584 149960 124 2081
2083 0 395008 167424 149880 86 2082
2084 0 394944 167360 149840 80 2083
2085 0 394752 167168 149720 40 2084
2086 0 394560 166976 149680 80 2085
2087 0 394400 166816 149560 86 2086
2088 0 394176 166752 149400 128 2087
2089 0 394112 166720 149400 175 2088
2090 0 393888 166880 149360 134 2089
2091 0 393856 167040 149560 101 2090
2092 0 393920 167264 149720 71 2091
2093 0 394048 167488 149800 60 2092
2094 0 394176 167712 149920 40 2093
2095 0 394208 167744 149960 51 2094
2096 0 394048 166464 149400 86 2089
2097 0 394016 166208 149400 102 2096
2098 0 393888 165984 149440 51 2097
2099 0 393984 165792 149600 40 2098
2100 0 394208 165856 149520 32 2099
2101 0 395008 167168 150000 32 2084
2102 0 394848 166944 149920 32 2101
2103 0 395360 167456 149840 32 2082
2104 0 395584 167616 149840 40 2103
2105 0 395776 167808 149920 40 2104
2106 0 395968 168000 149960 40 2105
2107 0 396160 168192 150040 51 2106
2108 0 396352 168320 150160 80 2107
2109 0 396576 168288 150280 71 2108
2110 0 396736 168128 150480 45 2109
2111 0 396800 167904 150640 40 2110
2112 0 396800 167776 150640 32 2111
2113 0 395360 167200 149720 40 2103
2114 0 395360 167008 149720 40 2113
2115 0 395072 167648 150240 163 2080
2116 0 394848 167744 150320 98 2115
2117 0 394592 167712 150320 40 2116
2118 0 394336 167616 150280 32 2117
2119 0 398080 166208 153960 139 2064
2120 0 398080 166432 154160 137 2119
2121 0 398048 166592 154360 81 2120
2122 0 398048 166816 154560 51 2121
2123 0 398144 167008 154760 81 2122
2124 0 398208 167136 155000 45 2123
2125 0 398336 167264 155200 107 2124
2126 0 398496 167456 155240 102 2125
2127 0 398560 167712 155240 98 2126
2128 0 398592 167872 155440 60 2127
2129 0 398560 167936 155680 64 2128
2130 0 398400 167840 155880 40 2129
2131 0 398304 167840 156120 104 2130
2132 0 398176 167968 156320 80 2131
2133 0 398016 168128 156440 32 2132
2134 0 397888 168288 156600 91 2133
2135 0 397728 168512 156640 150 2134
2136 0 397952 168608 156760 150 2135
2137 0 398176 168608 156880 128 2136
2138 0 398336 168544 157080 107 2137
2139 0 398528 168608 157280 60 2138
2140 0 398688 168608 157480 51 2139
2141 0 398848 168608 157680 101 2140
2142 0 398912 168544 157760 98 2141
2143 0 399008 168416 157960 128 2142
2144 0 399040 168448 158240 60 2143
2145 0 399040 168512 158520 64 2144
2146 0 399040 168640 158760 91 2145
2147 0 398976 168800 158960 75 2146
2148 0 398848 168800 159200 60 2147
2149 0 398752 168928 159440 60 2148
2150 0 398592 169088 159640 81 2149
2151 0 398592 169152 159720 128 2150
2152 0 398528 169184 159960 90 2151
2153 0 398560 169152 160240 124 2152
2154 0 398560 169056 160480 81 2153
2155 0 398624 169024 160720 134 2154
2156 0 398528 168960 160960 153 2155
2157 0 398528 168992 161240 51 2156
2158 0 398496 168928 161440 40 2157
2159 0 398720 168928 161560 45 2158
2160 0 398880 168960 161760 91 2159
2161 0 398944 169024 161840 90 2160
2162 0 398368 168800 161640 71 2158
2163 0 398144 168832 161760 32 2162
2164 0 398720 169312 159520 32 2151
2165 0 398720 169344 159240 32 2164
2166 0 398496 169248 159120 40 2165
2167 0 398912 168384 157560 86 2142
2168 0 398848 168192 157360 90 2167
2169 0 398816 168000 157160 75 2168
2170 0 398848 168032 156880 71 2169
2171 0 398944 168256 156760 175 2170
2172 0 399104 168448 156760 98 2171
2173 0 397504 168704 156600 120 2135
2174 0 397248 168800 156560 81 2173
2175 0 397024 168928 156600 40 2174
2176 0 396832 169088 156720 40 2175
2177 0 396640 169248 156800 60 2176
2178 0 396384 169248 156920 71 2177
2179 0 396224 169344 157120 60 2178
2180 0 396064 169504 157280 51 2179
2181 0 395872 169696 157320 80 2180
2182 0 395744 169920 157320 51 2181
2183 0 395616 170144 157440 45 2182
2184 0 395360 170176 157520 40 2183
2185 0 395104 170272 157520 51 2184
2186 0 394848 170336 157520 32 2185
2187 0 394592 170432 157520 51 2186
2188 0 394400 170624 157520 75 2187
2189 0 394240 170848 157520 60 2188
2190 0 394144 171104 157560 60 2189
2191 0 393952 171296 157560 64 2190
2192 0 393728 171392 157640 80 2191
2193 0 393568 171616 157720 80 2192
2194 0 393536 171840 157840 60 2193
2195 0 400111.8 163072.08 155600 140 1396
2196 0 400323.3 162921.62 155720 140 2195
2197 0 400061 163090 155800 140 2196
2198 0 400013 163050 155840 140 2197
2199 0 407623.8 154104.08 152320 81 1355
2200 0 407471.8 153896.08 152320 51 2199
2201 0 407339.8 153548.08 152320 124 2200
2202 0 407250 153392 152240 75 2201
2203 0 407298 152964 152240 71 2202
2204 0 407474 152612 152240 139 2203
2205 0 407916 152440 152240 102 2204
2206 0 408056 152204 152360 64 2205
2207 0 408012 151936 152360 32 2206
2208 0 408024 151728 152480 32 2207
2209 0 407948 151672 152640 64 2208
2210 0 407876 151616 152840 64 2209
2211 0 407864 151548 153080 51 2210
2212 0 407956 151632 153240 51 2211
2213 0 407928 151620 153280 45 2212
2214 0 407744 151756 153440 108 2213
2215 0 407728 151520 153520 108 2214
2216 0 407664 151544 153560 108 2215
2217 0 407500 151540 153760 156 2216
2218 0 407511 151667 153880 156 2217
2219 0 407244.16 151672 154040 156 2218
2220 0 406988.16 151600 154120 156 2219
2221 0 406920.16 151660.16 154160 156 2220
2222 0 406900.16 151584.33 154240 156 2221
2223 0 407452.16 152004 154040 101 2219
2224 0 407540.16 152236 154080 80 2223
2225 0 407608.16 152516.25 154240 32 2224
2226 0 407624.16 152560.25 154360 124 2225
2227 0 407596.16 152576.25 154520 150 2226
2228 0 407736.16 152532.25 154640 150 2227
2229 0 407382 152584 152080 139 2204
2230 0 407312 152488 152000 139 2229
2231 0 407220 152396 151800 139 2230
2232 0 407188 152368 151760 139 2231
2233 0 407204 152432 151720 139 2232
2234 0 407472 152276 151720 102 2233
2235 0 407476 152280 151640 102 2234
2236 0 407428 152248 151600 102 2235
2237 0 407028 152416 151640 139 2233
2238 0 412023.8 154812 150520 102 1340
2239 0 412307.8 154664 150520 102 2238
2240 0 412314.16 154516.25 150560 102 2239
2241 0 412262.16 154284.25 150640 40 2240
2242 0 412320 154756 148280 128 1318
2243 0 412370.16 154224.25 148160 115 2242
2244 0 412442.16 153988.25 148120 115 2243
2245 0 412322.16 153720.25 148120 186 2244
2246 0 412230.16 153652.25 148080 186 2245
2247 0 413955.66 153751.86 148240 154 1214
2248 0 414056.66 153719.22 148280 154 2247
2249 0 414154.75 153739.66 148320 107 2248
2250 0 414247.53 153784.19 148360 107 2249
2251 0 414297.34 153814.64 148400 107 2250
2252 0 414297.34 153885.39 148440 107 2251
2253 0 414299.72 153920.52 148480 107 2252
2254 0 414300.78 153921.58 148520 45 2253
2255 0 414208.22 153979.81 148560 45 2254
2256 0 414142.06 154042.19 148640 45 2255
2257 0 414110.3 154026.69 148680 45 2256
2258 0 414076.6 154008.94 148720 107 2257
2259 0 413993 153978.58 148760 107 2258
2260 0 413990.94 153969.33 148800 107 2259
2261 0 414003.44 153945.69 148840 107 2260
2262 0 413977.44 153921.69 148920 60 2261
2263 0 413952.88 153937.17 148960 60 2262
2264 0 413937.8 153955.02 149000 60 2263
2265 0 413884.8 153980.36 149040 60 2264
2266 0 413836.84 154020.9 149080 60 2265
2267 0 413773.9 154073.02 149120 60 2266
2268 0 413734.6 154136.02 149160 60 2267
2269 0 413670.47 154250.64 149200 51 2268
2270 0 413714.1 154450.61 149200 45 2269
2271 0 413792.6 154577.25 149200 45 2270
2272 0 413837.1 154635.84 149240 45 2271
2273 0 413818.6 154720.47 149280 32 2272
2274 0 413749 154812 149360 32 2273
2275 0 413645 154828 149440 32 2274
2276 0 413453 154752 149440 51 2275
2277 0 413345 154736 149520 51 2276
2278 0 413361 154884 149600 51 2277
2279 0 413409 155168 149680 40 2278
2280 0 413477 155396 149720 45 2279
2281 0 413533 155604 149800 32 2280
2282 0 413557 155272 149680 45 2279
2283 0 413533 155360 149680 45 2282
2284 0 413537 155472 149680 32 2283
2285 0 413593 155596 149680 32 2284
2286 0 413693 155804 149720 32 2285
2287 0 413745 155948 149760 32 2286
2288 0 413673.16 154205.66 149240 51 2269
2289 0 413697.1 154151.06 149280 60 2288
2290 0 413678.72 154128.2 149320 60 2289
2291 0 413675.1 154088.58 149360 60 2290
2292 0 413646.34 154106.22 149400 60 2291
2293 0 413635.03 154110.4 149440 60 2292
2294 0 413632.97 154101.16 149480 60 2293
2295 0 413647.06 154058.22 149520 60 2294
2296 0 413646.1 154039.72 149560 60 2295
2297 0 413666.47 154165.67 149600 60 2296
2298 0 413631.1 154289.81 149640 32 2297
2299 0 413675.94 154373.72 149680 32 2298
2300 0 413772.5 154483.81 149720 32 2299
2301 0 413827.6 154601.8 149760 32 2300
2302 0 413896.5 154705.86 149800 32 2301
2303 0 413856.9 154919 149840 32 2302
2304 0 413481 154776 149840 32 2303
2305 0 413819.6 155069.42 149880 32 2303
2306 0 413873.88 155071.47 149920 32 2305
2307 0 413979.12 155036.84 149960 32 2306
2308 0 414070.34 155113.16 150000 75 2307
2309 0 414149 155125.72 150040 75 2308
2310 0 414196.03 155050.69 150080 75 2309
2311 0 414235.84 154964.39 150120 75 2310
2312 0 414274.25 154851.95 150160 75 2311
2313 0 414333.34 154710 150200 71 2312
2314 0 414562.28 154407.2 150200 124 2313
2315 0 414560.16 153729.75 150200 45 2314
2316 0 414273.1 153374.97 150160 75 2315
2317 0 414255 152979 150160 40 2316
2318 0 414203 152703 150160 80 2317
2319 0 414047 152611 150160 98 2318
2320 0 413791 152379 150160 98 2319
2321 0 413759 152127 150360 81 2320
2322 0 413695 152039 150440 81 2321
2323 0 413853 152179 150000 81 2320
2324 0 413725 151847 149920 75 2323
2325 0 413623 151339 149920 91 2324
2326 0 413390.8 150575 149920 160 2325
2327 0 413539 149995 149920 104 2326
2328 0 413830.8 149771 149920 51 2327
2329 0 413462.8 149431 149920 104 2328
2330 0 413202.8 149011 149920 148 2329
2331 0 413254.8 148827 149920 148 2330
2332 0 413250.8 149319 150080 104 2331
2333 0 413266.8 149351 150120 104 2332
2334 0 413258.8 149346.9 150160 104 2333
2335 0 412962.8 149094.9 150200 75 2334
2336 0 412974.66 149174.9 150240 75 2335
2337 0 413142.8 150067 149760 131 2326
2338 0 413018.8 149459 149560 104 2337
2339 0 413070.66 148478.9 149560 153 2338
2340 0 412890.66 148167.08 149560 32 2339
2341 0 412774.66 148131.08 149440 32 2340
2342 0 412750.66 148147.08 149360 32 2341
2343 0 412734.66 148107.08 149240 32 2342
2344 0 412746.66 148111.08 149200 32 2343
2345 0 413086.66 147735.08 149560 40 2339
2346 0 413206.66 147603.08 149480 51 2345
2347 0 413282.66 147575.08 149320 45 2346
2348 0 413418.66 147603.08 149320 45 2347
2349 0 413610.66 147507.08 149320 32 2348
2350 0 413654.66 147435.08 149320 32 2349
2351 0 413614.66 147283.08 149240 51 2350
2352 0 413566.66 147239.08 149080 51 2351
2353 0 413590.66 147259.08 148960 51 2352
2354 0 413606.66 147379.08 148880 51 2353
2355 0 413610.66 147363.08 148840 51 2354
2356 0 413114.8 149411 149440 104 2338
2357 0 413306.8 149503 149360 124 2356
2358 0 413486.8 149683 149360 124 2357
2359 0 413530.8 149487 149240 124 2358
2360 0 413834.8 149383 149040 124 2359
2361 0 413906.8 149243 149040 124 2360
2362 0 413738.8 149111 149040 124 2361
2363 0 413830.8 149155 148920 124 2362
2364 0 413970.8 149431 149240 124 2359
2365 0 414170.8 149459 149240 124 2364
2366 0 414363 149552 149120 124 2365
2367 0 414426.8 149583 149080 124 2366
2368 0 414558.8 149667 149040 -1 2367
2369 0 414542.8 149699 149000 -1 2368
2370 0 413354.8 149931 149360 124 2358
2371 0 413178.8 150067 149360 75 2370
2372 0 413250.8 150203 149360 131 2371
2373 0 413230.8 150187 149240 75 2372
2374 0 413218.8 150163 149200 75 2373
2375 0 413546.8 150655 150200 160 2326
2376 0 413582.8 150655 150240 160 2375
2377 0 413803 152255 149920 81 2324
2378 0 413915 152099 149880 80 2377
2379 0 413970.8 151935 149840 80 2378
2380 0 413994.8 151675 149760 75 2379
2381 0 414130.8 151371 149640 98 2380
2382 0 414054.8 151359 149600 98 2381
2383 0 413966.8 151307 149560 98 2382
2384 0 414558.38 154385.86 150240 124 2314
2385 0 414503.53 154318.88 150280 124 2384
2386 0 414485.38 154258.03 150320 124 2385
2387 0 414465.16 154238.39 150360 124 2386
2388 0 414435.03 154206.33 150400 75 2387
2389 0 414445.94 154120.73 150440 75 2388
2390 0 414410.66 154071.33 150480 75 2389
2391 0 414264.6 153997.19 150520 91 2390
2392 0 414101.97 153902.9 150560 40 2391
2393 0 414034.78 153830.06 150600 40 2392
2394 0 413950.94 153755.5 150640 40 2393
2395 0 413884.62 153655.69 150680 32 2394
2396 0 413694.47 153499.38 150720 32 2395
2397 0 413645 153499.97 150760 32 2396
2398 0 413555.12 153481.56 150840 32 2397
2399 0 413569.5 153506.34 150920 107 2398
2400 0 413603.66 153484.03 151000 107 2399
2401 0 413583.9 153482 151080 134 2400
2402 0 413576.6 153489.02 151120 134 2401
2403 0 413570.6 153498.98 151160 134 2402
2404 0 413552.28 153530.31 151200 134 2403
2405 0 413537.28 153554.95 151280 134 2404
2406 0 413522.6 153580.38 151320 134 2405
2407 0 413490.72 153619.22 151360 150 2406
2408 0 413477.47 153619.22 151400 150 2407
2409 0 413425.3 153632.25 151440 150 2408
2410 0 413412.78 153639.67 151480 150 2409
2411 0 413403.78 153648.02 151520 150 2410
2412 0 413373.5 153671.72 151560 150 2411
2413 0 413318.44 153733.94 151600 150 2412
2414 0 413297.53 153784.7 151640 186 2413
2415 0 413268.6 153750.56 151680 186 2414
2416 0 413243.62 153742.95 151720 186 2415
2417 0 413133.28 153761.89 151760 221 2416
2418 0 413128.47 153764.25 151800 166 2417
2419 0 413127.72 153764.23 151840 166 2418
2420 0 413112.1 153760.36 151880 166 2419
2421 0 413100.97 153748.48 151920 166 2420
2422 0 413086.22 153714.12 151960 166 2421
2423 0 413083.22 153678.6 152000 166 2422
2424 0 413069.44 153633.3 152040 166 2423
2425 0 413069.44 153630.34 152080 166 2424
2426 0 413060 153608.06 152120 166 2425
2427 0 413084.38 153650.61 152160 96 2426
2428 0 413086.94 153664.27 152200 96 2427
2429 0 413096.25 153679.69 152240 96 2428
2430 0 413108.78 153679.69 152280 96 2429
2431 0 413099.66 153744.88 152320 96 2430
2432 0 413101.62 153810.9 152360 96 2431
2433 0 413111.78 153904.66 152400 86 2432
2434 0 413111.78 153937.75 152440 86 2433
2435 0 413111.78 153954.31 152480 86 2434
2436 0 413105.1 153973.84 152520 86 2435
2437 0 413103.62 153979.64 152560 86 2436
2438 0 413105.06 153988.45 152600 128 2437
2439 0 413150.9 154033.16 152640 128 2438
2440 0 413156.6 154049.39 152680 128 2439
2441 0 413147.78 154072.27 152720 128 2440
2442 0 413148.5 154077.36 152760 128 2441
2443 0 413140.84 154053 152800 128 2442
2444 0 413160.25 154058.02 152840 60 2443
2445 0 413135.94 153961.52 152880 60 2444
2446 0 413107.4 154037.72 152920 60 2445
2447 0 413103 154036.23 152960 60 2446
2448 0 413086.7 154034.94 153000 60 2447
2449 0 413079.34 154036.39 153040 60 2448
2450 0 412983.7 154093.84 153080 60 2449
2451 0 412969.53 154071.75 153120 60 2450
2452 0 412913.88 153839.31 153120 60 2451
2453 0 412928.12 153678.58 153160 60 2452
2454 0 412896.9 153656.73 153200 60 2453
2455 0 412859.34 153668.48 153240 98 2454
2456 0 412823.03 153689.5 153280 98 2455
2457 0 412823.03 153661.44 153320 98 2456
2458 0 412823.03 153662.17 153360 98 2457
2459 0 412811.4 153703.17 153400 98 2458
2460 0 412810.7 153705.36 153440 98 2459
2461 0 412756.22 153772.69 153480 98 2460
2462 0 412747.7 153795.55 153520 98 2461
2463 0 412716.34 153848.42 153560 98 2462
2464 0 412735.3 153885.56 153600 98 2463
2465 0 412781.97 153782.94 153640 98 2464
2466 0 412767.7 153787.16 153680 98 2465
2467 0 412798.47 153809.98 153720 98 2466
2468 0 412799.94 153809.98 153760 98 2467
2469 0 412900.03 153771.3 153800 90 2468
2470 0 412907.97 153650.94 153840 90 2469
2471 0 413208.28 153030.03 153840 153 2470
2472 0 413235.56 153022.9 153880 122 2471
2473 0 413303.03 152991.56 153920 122 2472
2474 0 413423.06 152973.81 153960 122 2473
2475 0 413432.4 152983.86 154000 166 2474
2476 0 413438.94 152992.27 154040 166 2475
2477 0 413551.62 152914.64 154080 166 2476
2478 0 413536.9 152940.23 154120 166 2477
2479 0 413538.38 152941.69 154160 166 2478
2480 0 413661.56 152834.89 154200 115 2479
2481 0 413748.9 152661.22 154240 115 2480
2482 0 413897.25 152236.69 154280 139 2481
2483 0 413905.97 151948.78 154320 71 2482
2484 0 414028.44 151676.3 154360 75 2483
2485 0 414091.38 151519.31 154400 60 2484
2486 0 414116.47 151399.17 154440 60 2485
2487 0 414140.72 151379.88 154480 60 2486
2488 0 414203.56 151336.1 154520 60 2487
2489 0 414247 151315.67 154560 51 2488
2490 0 414260.53 151243.92 154600 51 2489
2491 0 414303.62 151214.89 154640 32 2490
2492 0 414340.78 151173.83 154680 32 2491
2493 0 414527.2 151063.94 154720 120 2492
2494 0 414633.78 150968.45 154760 120 2493
2495 0 414722.5 150834.66 154800 90 2494
2496 0 414750.44 150799.61 154840 90 2495
2497 0 414855.5 150678.48 154880 91 2496
2498 0 414970 150547.69 154920 91 2497
2499 0 415031.53 150513.67 154960 51 2498
2500 0 415068.34 150385.52 155000 51 2499
2501 0 415082.66 150244.39 155040 60 2500
2502 0 415299.25 150062 155080 71 2501
2503 0 415445.38 150010.47 155120 71 2502
2504 0 415661.4 149918.16 155160 90 2503
2505 0 415847.44 149759.42 155200 124 2504
2506 0 415881.97 149702.56 155240 124 2505
2507 0 415950.53 149624.17 155280 137 2506
2508 0 415951.62 149577.95 155320 137 2507
2509 0 415937.25 149573.53 155360 137 2508
2510 0 415960.16 149571.52 155400 137 2509
2511 0 415963.66 149638.84 155440 137 2510
2512 0 415964.38 149662.03 155480 137 2511
2513 0 415974.94 149678.83 155520 115 2512
2514 0 415977.12 149685.36 155560 115 2513
2515 0 415979.62 149713.78 155600 115 2514
2516 0 415969.9 149689.72 155640 115 2515
2517 0 415954.03 149645.42 155680 71 2516
2518 0 415951.88 149707 155720 71 2517
2519 0 415981.97 149751.42 155760 71 2518
2520 0 415976.44 149786.89 155840 71 2519
2521 0 415879.47 149790.28 155920 64 2520
2522 0 415850.28 149792.33 155960 64 2521
2523 0 415861.56 149793.33 156000 64 2522
2524 0 415861.47 149808.75 156040 64 2523
2525 0 415784.88 149888.9 156080 64 2524
2526 0 415729.34 149877.42 156120 51 2525
2527 0 415649.38 149927.31 156160 51 2526
2528 0 415645.88 149946.39 156200 51 2527
2529 0 415588.47 150050.42 156240 71 2528
2530 0 415532.72 150100.08 156280 71 2529
2531 0 415511.94 150175.81 156320 71 2530
2532 0 415498.38 150272.28 156360 91 2531
2533 0 415474 150407.08 156400 75 2532
2534 0 415435.88 150441.7 156440 75 2533
2535 0 415195.97 150507.05 156440 98 2534
2536 0 415082.44 150626.23 156480 98 2535
2537 0 414960.22 150681.88 156520 101 2536
2538 0 414965.75 150719.39 156560 101 2537
2539 0 414972.72 150747.58 156600 101 2538
2540 0 414918.84 150794.23 156640 101 2539
2541 0 414826.7 150829.16 156680 71 2540
2542 0 414772.78 150832.86 156720 71 2541
2543 0 414740.5 150824.36 156760 71 2542
2544 0 414731.12 150834.62 156800 71 2543
2545 0 414709.28 150867.48 156880 60 2544
2546 0 414685.34 150886 156920 60 2545
2547 0 414648.8 150977.03 157000 60 2546
2548 0 414602.12 151024.8 157040 60 2547
2549 0 414606.5 151107.81 157080 60 2548
2550 0 414595.94 151178.56 157120 60 2549
2551 0 414469.84 151328.98 157160 81 2550
2552 0 414458.4 151431.22 157200 81 2551
2553 0 414421.88 151480.5 157240 75 2552
2554 0 414413.97 151536.52 157280 75 2553
2555 0 414373.53 151673.48 157320 75 2554
2556 0 414373.53 151679.66 157360 75 2555
2557 0 414368.3 151697.12 157400 81 2556
2558 0 414359.3 151822.31 157440 81 2557
2559 0 414348.28 151856.52 157480 81 2558
2560 0 414351.16 151910.97 157520 81 2559
2561 0 414350.84 151951.97 157560 120 2560
2562 0 414349.84 151996.31 157600 120 2561
2563 0 414342 152029.1 157640 120 2562
2564 0 414387.72 152104.86 157680 120 2563
2565 0 414394.8 152166.78 157720 75 2564
2566 0 414370.47 152245.64 157760 75 2565
2567 0 414350.7 152335.39 157800 75 2566
2568 0 414297.66 152418.45 157840 51 2567
2569 0 414301.28 152562.28 157880 51 2568
2570 0 414295.5 152617.9 157920 75 2569
2571 0 414313.75 152659.58 157960 75 2570
2572 0 414342.16 152700.45 158000 75 2571
2573 0 414343.16 152717.92 158040 75 2572
2574 0 414351.66 152756.77 158080 75 2573
2575 0 414364.28 152780.98 158120 75 2574
2576 0 414394.53 152834.39 158160 60 2575
2577 0 414403.78 152860.67 158200 60 2576
2578 0 414419 152913.55 158240 60 2577
2579 0 414440.7 152947.3 158280 60 2578
2580 0 414450.75 152986.02 158320 60 2579
2581 0 414454.97 153050.94 158360 32 2580
2582 0 414433 153129.11 158400 32 2581
2583 0 414405.38 153148.34 158440 32 2582
2584 0 414390.66 153189 158480 32 2583
2585 0 414400.9 153246.48 158520 81 2584
2586 0 414394.66 153253.67 158560 81 2585
2587 0 414392.53 153283.81 158600 81 2586
2588 0 414384.97 153301.86 158640 81 2587
2589 0 414378.4 153325.16 158680 81 2588
2590 0 414348 153332.62 158720 81 2589
2591 0 414345.84 153338.77 158760 32 2590
2592 0 414362.72 153383.06 158800 32 2591
2593 0 414376.75 153441.28 158840 32 2592
2594 0 414402.44 153460.81 158880 32 2593
2595 0 414427.2 153561.06 158920 80 2594
2596 0 414611.88 154020.47 158960 128 2595
2597 0 414722.72 154245.47 159000 128 2596
2598 0 414752.8 154268.56 159080 128 2597
2599 0 414699.34 154306.56 159160 128 2598
2600 0 414675.12 154341.05 159240 71 2599
2601 0 414611.97 154370.84 159320 120 2600
2602 0 414573.94 154414.28 159360 120 2601
2603 0 414539.66 154443.6 159400 120 2602
2604 0 414575.3 154417.89 159480 120 2603
2605 0 414777.5 154516.97 159520 124 2604
2606 0 414833.16 154516.9 159560 124 2605
2607 0 414964.72 154520.03 159600 124 2606
2608 0 415227.56 154467.34 159640 124 2607
2609 0 415297.16 154441.72 159680 124 2608
2610 0 415307.16 154498.95 159720 124 2609
2611 0 415209.75 154573.58 159760 124 2610
2612 0 415230.53 154737.28 159760 124 2611
2613 0 415251.94 154776 159800 124 2612
2614 0 414022.66 154896.92 159360 71 2602
2615 0 413964.06 154928.33 159400 71 2614
2616 0 413874.06 154949.16 159440 71 2615
2617 0 413869.8 154914.28 159480 71 2616
2618 0 413852.1 154884.12 159520 71 2617
2619 0 413871.03 154848.77 159560 71 2618
2620 0 413866 154814.62 159600 71 2619
2621 0 414751.53 154377.64 158920 128 2596
2622 0 414812.4 154502.11 158840 128 2621
2623 0 414811.34 154551.8 158760 128 2622
2624 0 414803 154578.64 158680 128 2623
2625 0 414751.84 154507.58 158600 128 2624
2626 0 415626.84 150410.25 156440 32 2534
2627 0 416704 150496 156760 80 2626
2628 0 416928 150560 156920 96 2627
2629 0 417152 150656 157000 108 2628
2630 0 417312 150816 157160 81 2629
2631 0 417472 150976 157280 60 2630
2632 0 417632 151136 157400 40 2631
2633 0 417792 151200 157600 75 2632
2634 0 418016 151328 157720 40 2633
2635 0 418208 151520 157760 40 2634
2636 0 418368 151680 157920 101 2635
2637 0 418560 151808 158040 96 2636
2638 0 418816 151840 158040 102 2637
2639 0 419040 151808 158160 86 2638
2640 0 419264 151936 158200 80 2639
2641 0 419456 152096 158280 128 2640
2642 0 419648 152224 158440 143 2641
2643 0 419904 152288 158440 102 2642
2644 0 420128 152288 158640 90 2643
2645 0 420352 152320 158800 86 2644
2646 0 420576 152480 158880 80 2645
2647 0 420832 152608 158880 71 2646
2648 0 421088 152640 158920 75 2647
2649 0 421312 152640 159040 71 2648
2650 0 421568 152736 159080 60 2649
2651 0 421792 152864 159080 86 2650
2652 0 422048 152928 159120 86 2651
2653 0 422272 153024 159200 90 2652
2654 0 422400 153216 159360 107 2653
2655 0 422432 153472 159440 51 2654
2656 0 422432 153728 159520 80 2655
2657 0 422336 153952 159640 51 2656
2658 0 422336 154208 159640 51 2657
2659 0 422176 154432 159640 80 2658
2660 0 422112 154688 159640 80 2659
2661 0 422016 154944 159680 80 2660
2662 0 421952 155200 159680 86 2661
2663 0 421856 155456 159680 86 2662
2664 0 421824 155712 159760 102 2663
2665 0 421696 155936 159760 107 2664
2666 0 421504 156096 159720 32 2665
2667 0 421312 156128 159520 60 2666
2668 0 421184 156160 159280 71 2667
2669 0 421184 156192 159120 64 2668
2670 0 419648 152608 158760 32 2643
2671 0 419488 152672 158560 32 2670
2672 0 416006.5 148847.9 155400 120 2510
2673 0 416017.66 148686.8 155360 120 2672
2674 0 416026.2 148669.08 155320 120 2673
2675 0 416063.72 148588.39 155280 107 2674
2676 0 416119.75 148418.69 155240 107 2675
2677 0 416196 148303.06 155200 108 2676
2678 0 416193.6 148303.89 155160 75 2677
2679 0 416244.84 148244.1 155120 75 2678
2680 0 416312.6 148210.47 155080 75 2679
2681 0 416393.1 148164.73 155040 75 2680
2682 0 416511.06 148134.16 155000 32 2681
2683 0 416573.06 148117.69 154960 32 2682
2684 0 416538.4 148105.6 154920 32 2683
2685 0 416467.47 148051.44 154880 32 2684
2686 0 416556.9 148050.97 154840 32 2685
2687 0 416648.7 148032.05 154800 32 2686
2688 0 416712.06 147992.08 154760 32 2687
2689 0 416675 147980.61 154720 32 2688
2690 0 416468.7 148099.62 155280 75 2676
2691 0 416805.16 147484.77 155320 168 2690
2692 0 416924 147236.88 155280 32 2691
2693 0 416965.22 147134.69 155200 141 2692
2694 0 416966.22 147058.14 155120 141 2693
2695 0 417079.2 146982.98 155040 115 2694
2696 0 417080.75 146979.03 155000 115 2695
2697 0 417143.88 146960.38 154960 115 2696
2698 0 417180.84 146913.11 154920 71 2697
2699 0 417170.6 146872.83 154880 71 2698
2700 0 417164.06 146862.11 154840 71 2699
2701 0 417184.44 146845.14 154800 71 2700
2702 0 417197.3 146804.23 154760 71 2701
2703 0 417255.6 146708.31 154680 64 2702
2704 0 417292.72 146642.36 154640 64 2703
2705 0 417327.34 146583.66 154600 64 2704
2706 0 417345.9 146504.72 154560 64 2705
2707 0 417358.34 146503.38 154520 64 2706
2708 0 417379.97 146484.48 154480 80 2707
2709 0 417409.8 146445.77 154440 80 2708
2710 0 417426.88 146451.64 154400 80 2709
2711 0 417443.4 146463.48 154360 80 2710
2712 0 417448.53 146478.9 154320 80 2711
2713 0 417434.97 146486.11 154280 80 2712
2714 0 417450.4 146456.31 154240 80 2713
2715 0 417513.25 146409.23 154200 81 2714
2716 0 417544.38 146332.31 154160 81 2715
2717 0 417524.38 146268.75 154120 81 2716
2718 0 417546.6 146207.34 154080 81 2717
2719 0 417539.88 146122.2 154040 51 2718
2720 0 417549.22 145969.06 154000 51 2719
2721 0 417559.34 145839.95 153960 96 2720
2722 0 417548.62 145653.73 153920 71 2721
2723 0 417542.97 145545.73 153880 71 2722
2724 0 417743.16 145248.48 153840 98 2723
2725 0 417728.5 145240.5 153800 98 2724
2726 0 417714.03 145232.88 153760 98 2725
2727 0 417738.38 145236.5 153720 98 2726
2728 0 417636.94 145270.95 153640 140 2727
2729 0 417605.03 145266.72 153560 140 2728
2730 0 417540.53 145281.28 153480 150 2729
2731 0 417316.53 145351.03 153440 150 2730
2732 0 417317.56 145349.98 153360 150 2731
2733 0 417296.56 145334.11 153280 98 2732
2734 0 417188 145079.06 153200 98 2733
2735 0 417132.72 145116.7 153160 98 2734
2736 0 416757.3 145195.69 153120 157 2735
2737 0 416113.84 145142.47 153120 128 2736
2738 0 415552.9 144976.45 153120 60 2737
2739 0 415473.72 144911.98 153160 60 2738
2740 0 415405.4 144861.8 153200 60 2739
2741 0 416719.03 145175.3 153040 135 2736
2742 0 416687.47 145094.14 152960 115 2741
2743 0 416640.72 145008.67 152880 115 2742
2744 0 416680.2 144940.97 152800 115 2743
2745 0 416754.38 145001.7 152760 115 2744
2746 0 417768.3 144770.86 153760 51 2726
2747 0 417906.53 144427.94 153760 64 2746
2748 0 418331 144994.16 153800 32 2747
2749 0 417836.7 144357.9 153840 122 2747
2750 0 417777.2 144238.83 153920 137 2749
2751 0 417820.4 144109.83 153960 137 2750
2752 0 417862.66 144012.33 154000 51 2751
2753 0 418153.62 143827.7 154040 60 2752
2754 0 418395.84 143478.69 154040 81 2753
2755 0 418759.8 143410.2 154040 80 2754
2756 0 418780.25 143415.78 154080 80 2755
2757 0 418743.44 143421.47 154160 80 2756
2758 0 418555.12 143409.36 154240 80 2757
2759 0 418596.56 142858.31 154240 51 2758
2760 0 418562.94 142465.72 154240 124 2759
2761 0 418654.9 142220.17 154280 124 2760
2762 0 418733.16 141965.88 154320 197 2761
2763 0 418793.84 141868.44 154360 197 2762
2764 0 418958.2 141739.02 154400 229 2763
2765 0 419066.72 141654.56 154440 229 2764
2766 0 419074.84 141707.19 154480 229 2765
2767 0 419131.47 141640.45 154520 229 2766
2768 0 419260.94 141596.34 154560 196 2767
2769 0 419281.78 141629.23 154600 196 2768
2770 0 419324.8 141630.75 154640 196 2769
2771 0 419326.06 141631.12 154680 196 2770
2772 0 419338.84 141533.94 154720 175 2771
2773 0 419360.22 141469.2 154760 175 2772
2774 0 419311.7 141430.6 154800 175 2773
2775 0 419231.62 141442.17 154840 175 2774
2776 0 419178.16 141435.33 154880 175 2775
2777 0 419098.7 141364 154920 175 2776
2778 0 419378.6 141317.02 154960 197 2777
2779 0 419673.6 140471.27 154960 101 2778
2780 0 419685.3 140472.42 155000 102 2779
2781 0 419691.84 140544.23 155080 102 2780
2782 0 419727.94 140560.77 155160 102 2781
2783 0 419733.06 140570.02 155240 102 2782
2784 0 419718.62 140619 155320 102 2783
2785 0 419713.06 140720.92 155360 102 2784
2786 0 419736.5 140786.86 155440 153 2785
2787 0 419744.75 140799.19 155520 153 2786
2788 0 419772.56 140774.92 155600 32 2787
2789 0 419853.12 141244.98 155640 32 2788
2790 0 419856.2 141267.72 155680 32 2789
2791 0 419834.03 141279.08 155760 32 2790
2792 0 419815.25 141315.05 155800 32 2791
2793 0 419785.56 141334.86 155840 32 2792
2794 0 419724.8 141346.73 155880 32 2793
2795 0 419726.88 141351.88 155920 32 2794
2796 0 419715.9 141351.39 155960 32 2795
2797 0 419296.06 140249.36 155600 80 2788
2798 0 419234.22 140218.2 155640 80 2797
2799 0 419220.62 140219.22 155680 80 2798
2800 0 419179.94 140188.31 155720 80 2799
2801 0 419128.66 140174.27 155760 80 2800
2802 0 419089 140116.95 155800 32 2801
2803 0 419073.3 140105.22 155840 32 2802
2804 0 419018.5 140060.23 155880 32 2803
2805 0 419000.16 140050.31 155920 32 2804
2806 0 418982.88 139999.34 155960 51 2805
2807 0 418956.9 139980.45 156000 51 2806
2808 0 418899.28 139931.52 156040 51 2807
2809 0 418810.16 139874.47 156080 51 2808
2810 0 418762.84 139679.53 156120 51 2809
2811 0 418673.72 139595.42 156160 51 2810
2812 0 418663.5 139582.28 156200 51 2811
2813 0 418619.22 139485.89 156240 51 2812
2814 0 418607.9 139448.95 156280 51 2813
2815 0 418601.6 139416.8 156320 90 2814
2816 0 418577.06 139365.97 156360 90 2815
2817 0 418574.97 139367 156400 90 2816
2818 0 418601.47 139394.31 156440 90 2817
2819 0 418635.3 139425.69 156480 90 2818
2820 0 418632 139443.56 156520 90 2819
2821 0 418626.4 139396.23 156560 90 2820
2822 0 418806.72 139318.17 156600 96 2821
2823 0 418805.7 139319.19 156640 96 2822
2824 0 418884.97 139347.84 156680 96 2823
2825 0 418894.78 139374.23 156720 96 2824
2826 0 418889.56 139375.23 156760 96 2825
2827 0 418926.28 139369.67 156800 101 2826
2828 0 418937.88 139362.83 156840 101 2827
2829 0 418944.28 139353.92 156880 101 2828
2830 0 418951.03 139356.23 156920 101 2829
2831 0 418975.94 139347.06 156960 101 2830
2832 0 419042.47 139349.94 157000 101 2831
2833 0 419056.4 139367.52 157040 81 2832
2834 0 419040.72 139372.66 157080 81 2833
2835 0 419042.75 139378.81 157120 81 2834
2836 0 419040.22 139336.23 157160 81 2835
2837 0 419012.75 139342.77 157200 81 2836
2838 0 418991.72 139314 157240 81 2837
2839 0 418993.78 139296.23 157280 81 2838
2840 0 419042.1 139270.31 157360 71 2839
2841 0 419072.72 139255.94 157400 71 2840
2842 0 419132.56 139155.55 157440 71 2841
2843 0 419146.97 139116.48 157480 32 2842
2844 0 419155.66 139092.61 157520 32 2843
2845 0 419157.7 139053.94 157560 32 2844
2846 0 419145.16 139057.02 157600 32 2845
2847 0 419090.94 139036.81 157640 32 2846
2848 0 418974.1 139043.62 157680 32 2847
2849 0 418951.53 139015.56 157720 96 2848
2850 0 418925.1 138961.08 157760 96 2849
2851 0 418912.03 138948.3 157800 96 2850
2852 0 418864.38 138955.92 157840 96 2851
2853 0 418860.16 138955.89 157880 96 2852
2854 0 418791.88 138906.2 157920 96 2853
2855 0 418784 138892.38 157960 96 2854
2856 0 418733.1 138803.47 158000 90 2855
2857 0 418709.5 138776.16 158040 91 2856
2858 0 418700.12 138779.22 158120 91 2857
2859 0 418691.28 138836.78 158200 91 2858
2860 0 418754.53 138894.23 158320 91 2859
2861 0 418769.1 138957.73 158400 91 2860
2862 0 418704.94 138916.14 158480 91 2861
2863 0 418614 138900.03 158480 91 2862
2864 0 418673.97 138880.84 158520 91 2862
2865 0 418606.56 138764.72 158560 143 2864
2866 0 418597.22 138712.08 158640 143 2865
2867 0 418990.56 138599.98 158640 32 2866
2868 0 419261.94 138639.27 158640 32 2867
2869 0 419507.5 138569.52 158600 91 2868
2870 0 419694.84 138440.89 158560 120 2869
2871 0 419772.2 138417.55 158520 81 2870
2872 0 419779.28 138428.38 158480 81 2871
2873 0 419778.1 138330.42 158440 91 2872
2874 0 419922.72 138021.33 158440 51 2873
2875 0 420311.2 137848.81 158440 81 2874
2876 0 420326.06 137854.14 158480 81 2875
2877 0 420387.75 137870.56 158520 80 2876
2878 0 420309.53 137916.64 158560 81 2877
2879 0 420019.12 138473.34 158480 51 2872
2880 0 420299.72 138434.31 158480 32 2879
2881 0 421087.4 138618.4 158480 102 2880
2882 0 421089.72 138614.08 158440 102 2881
2883 0 421169.3 138466.78 158360 108 2882
2884 0 421178 138432.4 158320 108 2883
2885 0 421702.38 138189.9 158480 86 2881
2886 0 421880.22 138027.84 158520 51 2885
2887 0 421981.3 137899.1 158560 51 2886
2888 0 422265.5 137779.52 158560 51 2887
2889 0 422571.1 137803.06 158560 51 2888
2890 0 422707.62 137772.28 158600 51 2889
2891 0 422839.5 137685.23 158640 51 2890
2892 0 422843.16 137686.23 158680 51 2891
2893 0 421134.22 138691.38 158520 108 2881
2894 0 421107.78 138733 158600 51 2893
2895 0 421210.94 138708.34 158680 51 2894
2896 0 421244.4 138742.31 158720 51 2895
2897 0 421283.66 138794.22 158760 51 2896
2898 0 421308.25 138829.56 158800 32 2897
2899 0 421307.3 138858.86 158840 32 2898
2900 0 421312.2 138893.9 158880 32 2899
2901 0 421310.03 138941.53 158920 32 2900
2902 0 421295.16 138973.3 158960 32 2901
2903 0 421319.38 138976.62 159000 32 2902
2904 0 421421.72 138952.67 159040 51 2903
2905 0 421564.3 138971.52 159080 51 2904
2906 0 421617.28 138991.69 159120 45 2905
2907 0 421665.8 139002.16 159160 45 2906
2908 0 421686.22 139023.44 159200 45 2907
2909 0 421699.72 139035.67 159240 45 2908
2910 0 421762.44 139078.2 159280 45 2909
2911 0 421783.03 139098.83 159320 40 2910
2912 0 421877.94 139116.77 159360 40 2911
2913 0 422010.8 139108.62 159400 40 2912
2914 0 422146.75 139076.27 159440 51 2913
2915 0 422282.1 139062.1 159480 51 2914
2916 0 422320.8 139113.1 159520 80 2915
2917 0 422377.12 139153.27 159560 80 2916
2918 0 422396.44 139207.8 159600 80 2917
2919 0 422398.5 139240.92 159640 80 2918
2920 0 422504.72 139325.05 159680 60 2919
2921 0 422555 139432.53 159720 60 2920
2922 0 422613.03 139586.69 159720 45 2921
2923 0 422725.34 139602.84 159680 45 2922
2924 0 422948.22 139724.78 159680 51 2923
2925 0 423025.53 139801.1 159720 75 2924
2926 0 423061 139839.9 159760 75 2925
2927 0 423085.03 139872.9 159800 75 2926
2928 0 423124.22 139898.14 159840 75 2927
2929 0 423157.56 139947.94 159880 75 2928
2930 0 423204.47 140102.58 159920 75 2929
2931 0 423234.97 140181.67 159960 75 2930
2932 0 423254.88 140231.47 160000 75 2931
2933 0 423262.84 140254.77 160040 75 2932
2934 0 423259.66 140282.53 160080 75 2933
2935 0 423267.4 140251.92 160120 75 2934
2936 0 418471.8 138543.33 158680 172 2866
2937 0 418462.38 138510.83 158720 172 2936
2938 0 418337.44 138548.81 158760 172 2937
2939 0 418304 138616.56 158800 227 2938
2940 0 418364.47 138762.64 158840 227 2939
2941 0 418266.6 138686.56 158880 227 2940
2942 0 418278.16 138767.44 158920 227 2941
2943 0 418269.97 138798.9 158960 227 2942
2944 0 418324.03 138855.14 159000 227 2943
2945 0 418338.8 138877.12 159040 124 2944
2946 0 418371.88 138994.17 159080 32 2945
2947 0 418369.7 138908.42 159120 124 2946
2948 0 418400.62 138840.23 159160 227 2947
2949 0 418353.5 138690.88 159200 227 2948
2950 0 418358.38 138569.53 159240 227 2949
2951 0 418337.47 138560.9 159280 227 2950
2952 0 418366.25 138602.86 159320 227 2951
2953 0 419938 140076.06 154960 115 2779
2954 0 420195.8 139503.81 154960 128 2953
2955 0 420407.4 139036.7 154960 40 2954
2956 0 420402.16 138986.53 155000 40 2955
2957 0 420442.8 138976.8 155040 40 2956
2958 0 420455.6 138889.94 155080 96 2957
2959 0 420449.3 138835.11 155120 96 2958
2960 0 420438.25 138757.7 155160 96 2959
2961 0 420431.97 138733.2 155200 96 2960
2962 0 420431.97 138733.19 155240 96 2961
2963 0 420384.62 138625.47 155280 32 2962
2964 0 420398.1 138504.38 155320 32 2963
2965 0 420424.6 138481.61 155360 32 2964
2966 0 420526.84 138435.2 155400 51 2965
2967 0 420579.72 138405.47 155440 51 2966
2968 0 420635.34 138369.98 155480 51 2967
2969 0 420740.16 138250.56 155520 104 2968
2970 0 421187.56 137697.48 155520 60 2969
2971 0 421301.5 137412.48 155520 96 2970
2972 0 421376.34 137079.1 155520 75 2971
2973 0 421441.47 136895.11 155520 40 2972
2974 0 421350.94 136532.3 155520 86 2973
2975 0 421323.62 136188.7 155520 32 2974
2976 0 421537.47 135067.88 155520 200 2975
2977 0 421488.9 134761.75 155520 200 2976
2978 0 421279.75 134505 155520 207 2977
2979 0 421280.78 134505 155480 207 2978
2980 0 421280.78 134505 155440 207 2979
2981 0 421287.22 134543.52 155400 207 2980
2982 0 421209.47 134435.77 155360 207 2981
2983 0 421209.47 134435.77 155320 207 2982
2984 0 421198 134445.02 155280 207 2983
2985 0 421201.1 134430.45 155240 207 2984
2986 0 421532 135029 155560 200 2976
2987 0 421516.7 135018.8 155600 200 2986
2988 0 421409.66 134947.44 155880 207 2987
2989 0 421379 134927 155960 207 2988
2990 0 421319.4 134760.19 156000 221 2989
2991 0 421358.06 134667.66 156040 221 2990
2992 0 421347.1 134615.23 156120 221 2991
2993 0 421289.22 134410.81 156160 148 2992
2994 0 421140.6 134341.44 156240 141 2993
2995 0 421083.97 134271.06 156280 141 2994
2996 0 421076.06 134195.98 156320 51 2995
2997 0 421076.34 134100.5 156360 32 2996
2998 0 421298.75 134000.22 156400 32 2997
2999 0 421298.75 134000.22 156440 32 2998
3000 0 421365.47 133965.42 156480 32 2999
3001 0 421366.47 133982.89 156520 32 3000
3002 0 421344.28 134038.95 156560 32 3001
3003 0 421253.2 134094.7 156600 32 3002
3004 0 420915.34 134261.73 156600 101 3003
3005 0 420570.66 134048.78 156600 80 3004
3006 0 420576.62 133966.36 156640 80 3005
3007 0 420563.1 133943.92 156680 80 3006
3008 0 420476.66 133833.47 156760 51 3007
3009 0 420427.03 133825.62 156800 51 3008
3010 0 420240.12 133605.33 156840 51 3009
3011 0 420019.16 133550.97 156880 51 3010
3012 0 419714 133549.08 156920 51 3011
3013 0 419513.22 133456.11 156960 -1 3012
3014 0 419442.3 133399.55 157000 -1 3013
3015 0 419431.9 133400.56 157040 -1 3014
3016 0 419364.66 133366.84 157080 -1 3015
3017 0 419956.5 140072.86 154920 115 2953
3018 0 419956.5 139987.53 154840 115 3017
3019 0 420152.1 139837.39 154760 98 3018
3020 0 420240.53 139440.47 154720 139 3019
3021 0 420288.75 139287.27 154680 139 3020
3022 0 420279.6 139272.12 154640 139 3021
3023 0 420284.72 139261.48 154600 139 3022
3024 0 420283.66 139248.38 154560 139 3023
3025 0 420275.34 139231.16 154520 139 3024
3026 0 420271.94 139220.19 154480 139 3025
3027 0 420305 139216.8 154440 139 3026
3028 0 420302.9 139245.12 154400 139 3027
3029 0 420276 139267.08 154360 139 3028
3030 0 420103.34 139370.77 154320 139 3029
3031 0 420123.22 139435.98 154280 139 3030
3032 0 416899.66 147216.83 155360 32 2691
3033 0 416917.7 147158.33 155400 32 3032
3034 0 416899.9 147137.36 155440 32 3033
3035 0 416867.5 147148.25 155520 32 3034
3036 0 416834.12 147211.6 155560 32 3035
3037 0 416771.1 147283.97 155600 120 3036
3038 0 416689.22 147372.78 155680 168 3037
3039 0 416606.72 147426.75 155760 168 3038
3040 0 416503.2 147651.19 155840 120 3039
3041 0 416462.3 147732.5 155880 120 3040
3042 0 416476 147815.06 155920 120 3041
3043 0 416364.7 147856.33 155960 32 3042
3044 0 416314.56 147995.97 156000 32 3043
3045 0 416325.97 148122.81 156040 32 3044
3046 0 416343.75 148133.6 156080 32 3045
3047 0 416388.53 148170.25 156120 32 3046
3048 0 416361.53 148127.58 156160 32 3047
3049 0 416319.03 148025.3 156200 32 3048
3050 0 416323.4 147972.16 156240 124 3049
3051 0 416328 147906.08 156280 124 3050
3052 0 416323.6 147888.88 156320 124 3051
3053 0 416302.44 147834.83 156360 124 3052
3054 0 416296.9 147830.1 156400 124 3053
3055 0 416283 147829.3 156440 124 3054
3056 0 416272.84 147820.92 156480 154 3055
3057 0 416222.44 147782.11 156520 154 3056
3058 0 416047.25 147673.98 156560 154 3057
3059 0 416067.47 147743.19 156600 154 3058
3060 0 416043.16 147743.19 156640 86 3059
3061 0 416033.28 147744.73 156680 86 3060
3062 0 416014.12 147756.77 156720 86 3061
3063 0 416002.56 147774.3 156760 86 3062
3064 0 415999.66 147787.47 156800 86 3063
3065 0 416005.38 147757.88 156840 86 3064
3066 0 415897.2 147835.33 156880 60 3065
3067 0 415783.84 147808.75 156920 60 3066
3068 0 415729.53 147755.52 156960 75 3067
3069 0 415706.62 147717.67 157000 75 3068
3070 0 415674.34 147708.52 157040 75 3069
3071 0 415588.34 147704.34 157080 75 3070
3072 0 415541.72 147716.66 157120 75 3071
3073 0 415572.28 147698.39 157160 75 3072
3074 0 415646.78 147737.81 157200 75 3073
3075 0 415716.56 147757.2 157240 75 3074
3076 0 415753.2 147837.58 157280 75 3075
3077 0 415795.8 147882.81 157320 75 3076
3078 0 415842.84 147927.28 157360 75 3077
3079 0 415925.12 147871.14 157400 75 3078
3080 0 415907.56 147922.8 157440 75 3079
3081 0 415922.53 147918.44 157480 75 3080
3082 0 415913.88 147933.31 157520 75 3081
3083 0 415892.5 147932.84 157560 75 3082
3084 0 415893.28 147932.83 157600 75 3083
3085 0 415904.28 147928.88 157640 75 3084
3086 0 415902.7 147929.66 157680 75 3085
3087 0 415901.1 147931.19 157720 75 3086
3088 0 415827.06 147917.02 157760 75 3087
3089 0 415827.8 147916.23 157800 75 3088
3090 0 415841.44 147939.58 157840 75 3089
3091 0 415889.3 147942.97 157880 75 3090
3092 0 415904.84 147960.28 157920 75 3091
3093 0 415940.4 147990.83 157960 -1 3092
3094 0 415943.53 147999.4 158000 -1 3093
3095 0 415945.5 148028.23 158040 -1 3094
3096 0 415907.88 148088.98 158080 -1 3095
3097 0 415897.9 148116.69 158120 -1 3096
3098 0 415874.4 148134.06 158160 -1 3097
3099 0 415900.53 148174.4 158200 -1 3098
3100 0 415917.1 148259.86 158240 -1 3099
3101 0 415846.38 148388.39 158280 -1 3100
3102 0 415819.75 148394.88 158320 -1 3101
3103 0 415781.62 148400.25 158360 -1 3102
3104 0 415764 148458.8 158400 -1 3103
3105 0 415734.78 148498.77 158440 -1 3104
3106 0 415742.9 148553.88 158480 -1 3105
3107 0 415705.1 148600.08 158520 -1 3106
3108 0 415708.94 148624.31 158560 -1 3107
3109 0 415568.5 148704.75 158600 -1 3108
3110 0 415371.6 148813.84 158640 -1 3109
3111 0 414822.3 148971.03 158640 -1 3110
3112 0 414738.2 149000.05 158680 -1 3111
3113 0 414712.16 149006.2 158720 -1 3112
3114 0 414711.38 149006.19 158760 -1 3113
3115 0 414710.12 149057.97 158800 -1 3114
3116 0 414679.94 149108.52 158840 -1 3115
3117 0 414657.34 149147 158880 -1 3116
3118 0 414650.25 149164.14 158920 -1 3117
3119 0 414595.4 149216.34 158960 -1 3118
3120 0 414592.22 149252.78 159000 -1 3119
3121 0 414574.8 149371.56 159040 -1 3120
3122 0 414599.84 149473.11 159080 -1 3121
3123 0 414644.56 149601.78 159120 -1 3122
3124 0 414663.7 149604.94 159160 -1 3123
3125 0 414709.16 149715.2 159200 -1 3124
3126 0 415304.56 149773.7 159200 -1 3125
3127 0 415438.72 149807.44 159240 -1 3126
3128 0 415590.4 149806.48 159280 -1 3127
3129 0 415637.8 149858.22 159320 -1 3128
3130 0 415682.34 149914.31 159360 -1 3129
3131 0 415794.28 149928.69 159400 -1 3130
3132 0 415687.28 149943.81 159440 -1 3131
3133 0 414589 149560 159160 -1 3124
3134 0 417013.22 146875.03 155560 141 3036
3135 0 417425.3 146744.94 155560 32 3134
3136 0 417491.1 146637.81 155600 32 3135
3137 0 417514.62 146629.58 155640 32 3136
3138 0 417478.53 146632.12 155680 32 3137
3139 0 417438.38 146674.17 155720 32 3138
3140 0 417415.16 146693 155760 71 3139
3141 0 417379.44 146690.62 155800 71 3140
3142 0 417311.8 146687.08 155840 71 3141
3143 0 417341.62 146670.42 155880 71 3142
3144 0 417310.03 146647.42 155960 71 3143
3145 0 417243.06 146577.36 156040 51 3144
3146 0 417230.56 146548.22 156080 51 3145
3147 0 417188.88 146532.77 156120 51 3146
3148 0 417143.16 146458.62 156160 51 3147
3149 0 417114.1 146445.08 156200 51 3148
3150 0 417055.7 146387.69 156240 81 3149
3151 0 417011.66 146366.02 156280 81 3150
3152 0 416967.4 146330.34 156320 81 3151
3153 0 416927.4 146274.31 156360 51 3152
3154 0 416887.28 146210.48 156400 51 3153
3155 0 416803.22 146149.27 156440 51 3154
3156 0 416738 146106.69 156480 86 3155
3157 0 416739.6 146025.83 156520 86 3156
3158 0 416642.12 145876.62 156560 40 3157
3159 0 416641.62 145774.73 156600 40 3158
3160 0 416643.94 145746.89 156640 40 3159
3161 0 416669.53 145721.11 156680 40 3160
3162 0 416697.4 145673.83 156720 40 3161
3163 0 416851.88 145957.42 156760 86 3162
3164 0 416818.03 145935.27 156800 86 3163
3165 0 416754.66 145947.1 156840 86 3164
3166 0 416738.4 145938.48 156880 86 3165
3167 0 416733.2 145938.48 156920 40 3166
3168 0 416709.7 145133.58 156760 120 3162
3169 0 416606 145051.02 156800 60 3168
3170 0 416557.16 145007.2 156840 60 3169
3171 0 416542.34 144939.66 156880 60 3170
3172 0 416615.16 144868.58 156920 32 3171
3173 0 416647.66 144792.14 156960 32 3172
3174 0 416765.9 144732 157000 40 3173
3175 0 416802.94 144764.22 157040 40 3174
3176 0 416894.38 144711.11 157080 40 3175
3177 0 416885.9 144652.12 157120 40 3176
3178 0 416877.28 144561.36 157160 40 3177
3179 0 416936.5 144451.38 157200 40 3178
3180 0 417047.56 144356.53 157240 40 3179
3181 0 417196.28 144244.92 157280 40 3180
3182 0 417261.94 144134.23 157320 40 3181
3183 0 417270.16 144090.44 157360 40 3182
3184 0 417243.16 144024 157400 -1 3183
3185 0 417208.66 143990.05 157440 -1 3184
3186 0 417196.16 144007.53 157480 -1 3185
3187 0 417190.97 143970.47 157520 -1 3186
3188 0 417181.22 143897.28 157560 -1 3187
3189 0 417165.06 143843.02 157600 -1 3188
3190 0 417186.47 143855.97 157640 -1 3189
3191 0 417181.5 143815.67 157680 -1 3190
3192 0 417172.62 143793.17 157720 -1 3191
3193 0 417110.1 143825.52 157760 -1 3192
3194 0 417062.66 143859.92 157800 -1 3193
3195 0 416995.75 143873.72 157840 -1 3194
3196 0 416956.47 143868.5 157880 -1 3195
3197 0 416913.56 143841.56 157920 -1 3196
3198 0 416897.97 143822.83 157960 -1 3197
3199 0 416870.8 143774.31 158000 -1 3198
3200 0 416851.8 143751.88 158040 -1 3199
3201 0 416823.62 143745.61 158080 -1 3200
3202 0 416862.2 143722.47 158120 -1 3201
3203 0 416826.06 143745.44 158160 -1 3202
3204 0 416833.5 143775.47 158200 -1 3203
3205 0 416835.53 143784.72 158240 -1 3204
3206 0 416823.06 143786.77 158280 -1 3205
3207 0 416819.94 143755.78 158320 -1 3206
3208 0 416821.5 143788.77 158360 -1 3207
3209 0 416815.25 143793.89 158400 -1 3208
3210 0 416807.97 143780.8 158440 -1 3209
3211 0 416808.97 143774.53 158480 -1 3210
3212 0 416790.25 143763.08 158520 -1 3211
3213 0 416773.6 143739.14 158560 -1 3212
3214 0 416748.53 143747.9 158600 -1 3213
3215 0 416703.3 143750.5 158640 -1 3214
3216 0 416674.03 143768.81 158680 -1 3215
3217 0 416653.7 143771.88 158720 -1 3216
3218 0 416642.25 143770.81 158760 -1 3217
3219 0 416610.2 143701.84 158800 -1 3218
3220 0 416635.7 143637.8 158840 -1 3219
3221 0 416627.34 143527.6 158880 -1 3220
3222 0 416660.5 143490.31 158920 -1 3221
3223 0 416668.1 143442.84 158960 -1 3222
3224 0 416664.94 143436.56 159040 -1 3223
3225 0 416641.94 143478.2 159120 -1 3224
3226 0 416669.3 143474.08 159160 -1 3225
3227 0 416683.25 143465.75 159240 -1 3226
3228 0 416704.8 143454.31 159360 -1 3227
3229 0 416651.06 143460.48 159440 -1 3228
3230 0 416626.2 143350.86 159480 -1 3229
3231 0 416562.2 143285.61 159560 -1 3230
3232 0 416569.94 143291.03 159640 -1 3231
3233 0 416646.75 143386.64 159720 -1 3232
3234 0 416693.03 143611.31 159440 -1 3229
3235 0 416853.2 143844.33 159440 -1 3234
3236 0 416884.25 143996.03 159560 -1 3235
3237 0 416933.5 144054.25 159640 -1 3236
3238 0 416916.78 144099.05 159680 -1 3237
3239 0 416900.06 144171.64 159720 -1 3238
3240 0 416878.97 144226.1 159760 -1 3239
3241 0 416839.44 144359.39 159800 -1 3240
3242 0 416839.84 144385.28 159920 -1 3241
3243 0 416764.53 144400.84 160000 -1 3242
3244 0 416749.9 144422.44 160120 -1 3243
3245 0 416650.78 144437.45 160200 -1 3244
3246 0 416653.88 144454.92 160280 -1 3245
3247 0 416641.38 144456.95 160360 -1 3246
3248 0 416479.06 144525.31 160440 -1 3247
3249 0 416425.84 144633.27 160520 -1 3248
3250 0 416217.12 144697.92 160600 -1 3249
3251 0 416141.28 144686.9 160680 -1 3250
3252 0 416052.22 144674.14 160760 -1 3251
3253 0 415978.7 144777.25 160800 -1 3252
3254 0 415888.16 144812.36 160880 -1 3253
3255 0 415804.34 144866.31 160920 -1 3254
3256 0 415756.44 144911.17 161000 -1 3255
3257 0 415668.8 144952.52 161080 -1 3256
3258 0 415565.62 144965.67 161160 -1 3257
3259 0 415445.2 144917.97 161240 -1 3258
3260 0 415489.03 144898.39 161320 -1 3259
3261 0 415473.44 144887.97 161400 -1 3260
3262 0 415332.03 144881.36 161440 -1 3261
3263 0 415163.3 144863.42 161520 -1 3262
3264 0 413313.34 152988.77 153800 122 2471
3265 0 413340.1 152988.36 153760 122 3264
3266 0 413367.3 152996.48 153720 122 3265
3267 0 413382.88 152979.7 153680 122 3266
3268 0 413562.1 152746.6 153600 166 3267
3269 0 413563.03 152698.83 153560 166 3268
3270 0 413158.66 154289.45 153120 32 2451
3271 0 413192.97 154372.64 153160 32 3270
3272 0 413236.28 154427.6 153200 51 3271
3273 0 413293.62 154482.5 153240 51 3272
3274 0 413338.25 154534.44 153280 51 3273
3275 0 413348.84 154544.08 153320 51 3274
3276 0 413349.53 154562.73 153360 51 3275
3277 0 413356.47 154591.66 153400 51 3276
3278 0 413385.25 154595.77 153440 64 3277
3279 0 413390.38 154594.73 153480 64 3278
3280 0 413364.28 154611.73 153520 64 3279
3281 0 413364.25 154591.38 153560 64 3280
3282 0 413398.38 154571.1 153600 64 3281
3283 0 413393.94 154564.28 153640 64 3282
3284 0 413367.75 154534.42 153680 64 3283
3285 0 413371.88 154526.08 153720 107 3284
3286 0 413371.84 154525.03 153760 107 3285
3287 0 413425.88 154487.61 153800 107 3286
3288 0 413447 154486.55 153840 107 3287
3289 0 413475.88 154496.83 153880 107 3288
3290 0 413489.34 154517.14 153920 81 3289
3291 0 413502.34 154547.83 153960 81 3290
3292 0 413512.62 154561.77 154000 81 3291
3293 0 413543.9 154570.08 154040 81 3292
3294 0 413574.06 154584.55 154080 81 3293
3295 0 413660.5 154606.11 154120 75 3294
3296 0 413794.3 154595.83 154160 75 3295
3297 0 413789.1 154601.98 154200 75 3296
3298 0 413816.4 154619.16 154240 75 3297
3299 0 413829.6 154604.5 154280 81 3298
3300 0 413850.5 154602.12 154320 81 3299
3301 0 413905.9 154607.42 154360 81 3300
3302 0 413969.28 154610.84 154400 81 3301
3303 0 413985.97 154617.3 154440 81 3302
3304 0 413991.38 154644.36 154480 80 3303
3305 0 414006.72 154679.31 154520 80 3304
3306 0 414045.1 154683.84 154560 80 3305
3307 0 414071.3 154698.61 154600 80 3306
3308 0 414120.78 154656.69 154640 80 3307
3309 0 414142.28 154613.86 154680 80 3308
3310 0 414168.28 154581.36 154720 102 3309
3311 0 414186.9 154568.31 154760 102 3310
3312 0 414240.5 154543.5 154800 102 3311
3313 0 414333.28 154503.31 154840 102 3312
3314 0 414328.75 154602.94 154880 102 3313
3315 0 414379.47 154616.47 154920 81 3314
3316 0 414453.03 154638.42 154960 81 3315
3317 0 414500.62 154689.98 155000 81 3316
3318 0 414627.53 154746.81 155040 128 3317
3319 0 414674.16 154750.88 155080 128 3318
3320 0 414708.2 154740.11 155120 128 3319
3321 0 414725.66 154726.55 155160 128 3320
3322 0 414738.62 154622.8 155240 128 3321
3323 0 414748.9 154618.62 155280 128 3322
3324 0 414749.34 154696.33 155360 107 3323
3325 0 414774.53 154697.55 155440 96 3324
3326 0 414710.47 154741.19 155520 96 3325
3327 0 414668.6 154757.14 155560 96 3326
3328 0 414695.44 154755.7 155640 96 3327
3329 0 414680.84 154744.19 155720 96 3328
3330 0 414624 154728.28 155800 81 3329
3331 0 414568.16 154784.38 155880 81 3330
3332 0 414508 154834.58 155960 98 3331
3333 0 414493.62 154853.3 156000 98 3332
3334 0 414355.06 154880.95 156080 80 3333
3335 0 414294.34 154807.06 156160 80 3334
3336 0 414220.66 154873.28 156200 80 3335
3337 0 414413.62 154818.38 156320 80 3336
3338 0 414540.25 154722.53 156360 32 3337
3339 0 414671.97 154657.89 156440 32 3338
3340 0 414703.88 154634.8 156600 32 3339
3341 0 414726.4 154657.83 156640 32 3340
3342 0 414710.34 154718.45 156680 32 3341
3343 0 414701.3 154786.34 156720 32 3342
3344 0 414701.3 154837.16 156760 124 3343
3345 0 414701.3 154877.23 156800 124 3344
3346 0 414706.75 154912.73 156840 124 3345
3347 0 414699.16 154956.25 156880 124 3346
3348 0 414660.03 155006.88 156920 124 3347
3349 0 414652.75 155027.44 156960 124 3348
3350 0 414587.78 155070.23 157000 164 3349
3351 0 414498.22 155122.25 157040 164 3350
3352 0 414464.12 155155.47 157080 164 3351
3353 0 414415.3 155185.17 157120 164 3352
3354 0 414408.03 155196.48 157160 86 3353
3355 0 414397.62 155200.58 157200 86 3354
3356 0 414378.8 155209.08 157240 86 3355
3357 0 414367.38 155216.28 157280 86 3356
3358 0 414355.9 155223.48 157320 86 3357
3359 0 414320.38 155284.33 157360 86 3358
3360 0 414438.3 155224 157400 86 3359
3361 0 414401.3 155214.23 157440 86 3360
3362 0 414566.4 155071.28 157440 86 3361
3363 0 414876.9 155011.58 157440 64 3362
3364 0 414916.97 155034.42 157480 64 3363
3365 0 414946.75 155040.11 157520 64 3364
3366 0 414905.4 155039.28 157600 64 3365
3367 0 414871.56 155027.78 157640 64 3366
3368 0 414909.47 155031.94 157680 64 3367
3369 0 414385.8 155251.58 157520 64 3361
3370 0 414221.12 155264.45 157560 86 3369
3371 0 414039.62 155201.95 157600 134 3370
3372 0 413653.9 155034.56 157640 115 3371
3373 0 413572.3 155008 157680 90 3372
3374 0 413479.66 155006.38 157720 90 3373
3375 0 413411.3 155012.16 157760 90 3374
3376 0 413352.56 155043.31 157800 90 3375
3377 0 413318.2 155071.81 157840 90 3376
3378 0 413283.53 155138.34 157880 90 3377
3379 0 413270.5 155164.14 157920 90 3378
3380 0 413253 155197.27 157960 90 3379
3381 0 413221.56 155247.19 158000 90 3380
3382 0 413140.44 155305.12 158040 64 3381
3383 0 413097.12 155382.12 158080 64 3382
3384 0 412972.66 155465.6 158120 128 3383
3385 0 412928.1 155535.36 158160 128 3384
3386 0 412979.5 155471.78 158200 128 3385
3387 0 412915.44 155546.22 158240 128 3386
3388 0 412905.72 155602.64 158280 81 3387
3389 0 412824.56 155703.12 158320 81 3388
3390 0 412770.2 155792.97 158360 81 3389
3391 0 412754.1 156039.31 158400 102 3390
3392 0 412731.47 156091.11 158440 102 3391
3393 0 412720.22 156129.95 158480 102 3392
3394 0 412763.8 156192.67 158520 135 3393
3395 0 412725.94 156213.66 158560 135 3394
3396 0 412674.1 156221.77 158600 135 3395
3397 0 412619.06 156242.47 158640 135 3396
3398 0 412606 156270.45 158680 135 3397
3399 0 412477.4 156359.02 158720 107 3398
3400 0 412409.06 156416.3 158760 107 3399
3401 0 412315.7 156472.03 158800 107 3400
3402 0 412283.66 156531.05 158840 107 3401
3403 0 412255.56 156601.36 158880 80 3402
3404 0 412221.1 156598.4 158920 80 3403
3405 0 412221.5 156841.05 158920 51 3404
3406 0 412146.66 156974.33 158920 51 3405
3407 0 412118.44 157181.52 158920 75 3406
3408 0 412114.1 157340.72 158960 51 3407
3409 0 412112.12 157413.25 159000 51 3408
3410 0 412063.03 157623.1 159040 51 3409
3411 0 412351.75 156434.78 158960 107 3404
3412 0 412281.56 156432.4 159000 107 3411
3413 0 412226.28 156346.1 159040 107 3412
3414 0 412221.1 156311.52 159080 107 3413
3415 0 412211.72 156314.58 159120 107 3414
3416 0 412266.12 156309.08 159160 107 3415
3417 0 412271.28 156310.1 159200 107 3416
3418 0 412293.72 156333.08 159240 107 3417
3419 0 412309.12 156351.58 159280 107 3418
3420 0 414538.1 154751.92 155960 80 3332
3421 0 412926 154202 151640 166 2414
3422 0 411446.28 152694.11 145720 45 1111
3423 0 411276.6 152573.12 145760 86 3422
3424 0 411213.9 152556.8 145800 86 3423
3425 0 411209.75 152544.78 145840 86 3424
3426 0 411201.9 152518.05 145880 86 3425
3427 0 411151.28 152467.12 145920 86 3426
3428 0 411021.25 152322.31 145960 80 3427
3429 0 410955.9 152243.31 146000 80 3428
3430 0 410905.44 152228.86 146040 80 3429
3431 0 410878.1 152194.22 146080 80 3430
3432 0 410808.88 152164.36 146120 80 3431
3433 0 410782.6 152139.47 146160 80 3432
3434 0 410757.53 152117.33 146200 80 3433
3435 0 410697.9 152081.03 146240 86 3434
3436 0 410667.84 152068.38 146280 86 3435
3437 0 410628.06 152065.17 146320 86 3436
3438 0 410621.8 152055.8 146360 86 3437
3439 0 410576.97 151988.64 146400 86 3438
3440 0 410471.16 151928.14 146480 40 3439
3441 0 410347.97 151956.8 146520 40 3440
3442 0 410205.16 151845.53 146560 102 3441
3443 0 410123.7 151752.25 146600 102 3442
3444 0 410060.94 151660.8 146640 75 3443
3445 0 409972.7 151587.42 146680 60 3444
3446 0 409893.1 151535.16 146720 60 3445
3447 0 409343.03 151416.06 146720 32 3446
3448 0 409169.16 150985.98 146720 122 3447
3449 0 408420.8 150786.77 146720 98 3448
3450 0 407925.5 150924.75 146640 98 3449
3451 0 407908.75 150924.47 146560 98 3450
3452 0 407945.66 150995.06 146480 75 3451
3453 0 407849.72 150981.95 146440 98 3452
3454 0 407843.62 150959.36 146360 96 3453
3455 0 407862 150953.48 146320 96 3454
3456 0 407839.44 150959.34 146280 96 3455
3457 0 407807.9 151012.78 146240 96 3456
3458 0 407742.53 151052.61 146160 96 3457
3459 0 407588.22 151040.47 146120 96 3458
3460 0 407563.56 151033.66 146080 96 3459
3461 0 407553.06 150963.45 146040 96 3460
3462 0 407604.38 150717.94 146000 45 3461
3463 0 407481.56 150639.38 145960 45 3462
3464 0 407479.72 150613.2 145920 45 3463
3465 0 407463.62 150678 145880 45 3464
3466 0 407471.2 150764.12 145840 45 3465
3467 0 407805.94 150561.42 146280 96 3456
3468 0 407512.16 150105.89 146280 51 3467
3469 0 407476.7 149844.08 146280 102 3468
3470 0 407443.9 149786.39 146320 102 3469
3471 0 407444.94 149771.81 146360 102 3470
3472 0 407462.9 149702.34 146400 102 3471
3473 0 407450.34 149698.64 146440 102 3472
3474 0 407353.5 149683.4 146480 102 3473
3475 0 407319.75 149765.84 146520 102 3474
3476 0 407302.97 149749.14 146560 102 3475
3477 0 407289.44 149750.14 146600 102 3476
3478 0 407300.25 149749.1 146640 102 3477
3479 0 407218.34 149732.8 146720 102 3478
3480 0 407130.38 149729.52 146760 102 3479
3481 0 407069.94 149721.6 146800 102 3480
3482 0 407040.25 149687.7 146840 102 3481
3483 0 407031.9 149688.7 146880 102 3482
3484 0 407020.16 149730.97 146920 102 3483
3485 0 407015.72 149750.05 146960 102 3484
3486 0 407005.3 149783.97 147000 102 3485
3487 0 407000.12 149814.58 147040 102 3486
3488 0 407033.44 149799.53 147080 102 3487
3489 0 407928 150854 146760 98 3449
3490 0 407924.16 150869.03 146800 98 3489
3491 0 407917.88 150873.11 146880 98 3490
3492 0 407994 150949.16 146920 40 3491
3493 0 407582 150825.16 146920 115 3492
3494 0 407298 150713.16 146920 115 3493
3495 0 407194 150605.16 146920 128 3494
3496 0 407114 150445.33 147000 115 3495
3497 0 406954 150317.33 147040 128 3496
3498 0 406982 150381.48 147200 128 3497
3499 0 408590 150877.16 146920 186 3492
3500 0 409254 151109.16 146920 122 3499
3501 0 409718 151473.16 146920 32 3500
3502 0 409494 151577.16 147120 71 3501
3503 0 409025.1 151853.72 147120 51 3502
3504 0 408402 152193.16 147240 40 3503
3505 0 408354 152333.16 147280 75 3504
3506 0 408070 152409.16 147440 91 3505
3507 0 408098 152313.16 147640 51 3506
3508 0 407858 152341.16 147680 32 3507
3509 0 407730 152525.16 147720 45 3508
3510 0 407622 152809.16 147760 45 3509
3511 0 407670 153221.16 147800 120 3510
3512 0 407858 153497.16 147960 80 3511
3513 0 407590 153657.16 148200 115 3512
3514 0 407594 153981.16 148440 164 3513
3515 0 407578 154337.16 148440 115 3514
3516 0 407414 154629.16 148440 128 3515
3517 0 407366 154865.16 148680 75 3516
3518 0 407366 155089.33 148880 163 3517
3519 0 407382 155345.33 149040 160 3518
3520 0 407335.6 155439.4 149080 160 3519
3521 0 407150 155817.33 149240 136 3520
3522 0 407034 156137.33 149360 140 3521
3523 0 407006 156345.33 149520 86 3522
3524 0 407230 156789.33 149720 80 3523
3525 0 407398 157229.33 149800 51 3524
3526 0 407442 157417.33 149840 51 3525
3527 0 407550 157645.33 149880 40 3526
3528 0 407710 158061.33 149960 51 3527
3529 0 407826 158189.33 150040 51 3528
3530 0 407978 158185.33 150200 51 3529
3531 0 408166 158185.33 150320 51 3530
3532 0 408198 157957.33 150440 40 3531
3533 0 408138 157745.33 150520 32 3532
3534 0 408038 157581.33 150600 32 3533
3535 0 407758 157317.33 150720 51 3534
3536 0 407714 157265.16 150840 51 3535
3537 0 407798 157153.16 151000 51 3536
3538 0 407810 157197.16 151160 51 3537
3539 0 407942 157189.16 151400 51 3538
3540 0 407938 157337.16 151440 51 3539
3541 0 407886 157461.16 151480 51 3540
3542 0 407946 157553.16 151600 51 3541
3543 0 408046 157789.16 151600 32 3542
3544 0 408046 157725.16 151760 -1 3543
3545 0 408434 157941.16 151960 -1 3544
3546 0 408706 158105.16 152040 -1 3545
3547 0 408998 158229.16 152160 -1 3546
3548 0 409450 158313.16 152200 -1 3547
3549 0 409794 158241.16 152280 -1 3548
3550 0 409922 158309.16 152440 -1 3549
3551 0 410042 158425.16 152600 -1 3550
3552 0 410302 158621.16 152600 -1 3551
3553 0 410466 159001.16 152680 -1 3552
3554 0 410690 159345.16 152840 -1 3553
3555 0 410678 159405.16 152960 -1 3554
3556 0 410681.34 159361.67 153160 -1 3555
3557 0 410682 159353.16 153200 -1 3556
3558 0 410942 159209.16 153240 -1 3557
3559 0 411458 159317.16 153240 -1 3558
3560 0 411466 159405.16 153320 -1 3559
3561 0 411482 159469.33 153400 -1 3560
3562 0 411458 159673.33 153400 -1 3561
3563 0 411542 160069.33 153400 -1 3562
3564 0 411518 160185.33 153520 -1 3563
3565 0 411434 160501.33 153640 -1 3564
3566 0 411654 160769.33 153640 -1 3565
3567 0 411898 160833.33 153680 -1 3566
3568 0 411998 160889.33 153840 -1 3567
3569 0 412078 161081.33 153920 -1 3568
3570 0 412298 161081.33 153920 -1 3569
3571 0 412374 161021.33 154080 -1 3570
3572 0 412634 161077.33 154160 -1 3571
3573 0 412516.66 161133 154240 -1 3572
3574 0 412458 161161.33 154280 -1 3573
3575 0 412574 161221.33 154400 -1 3574
3576 0 412494 161149.33 154600 -1 3575
3577 0 412778 161157.33 154240 -1 3573
3578 0 412914 161229.33 154200 -1 3577
3579 0 412166.66 152337.66 145680 51 1110
3580 0 412290.12 152161.56 145680 71 3579
3581 0 412337.6 152069 145720 71 3580
3582 0 412312.6 152052.64 145760 71 3581
3583 0 412351.44 151920.92 145720 60 3581
3584 0 411340.44 152373.44 143680 122 1072
3585 0 411252.94 152487.72 143640 122 3584
3586 0 410385.84 153050.38 143600 -1 3585
3587 0 410404.7 153156.16 143480 -1 3586
3588 0 410428.34 153615.16 143400 -1 3587
3589 0 410463.75 153672.39 143360 -1 3588
3590 0 410434.22 153725.25 143320 -1 3589
3591 0 410443.06 153647.31 143280 -1 3590
3592 0 410401.75 153663.14 143240 -1 3591
3593 0 410412.88 153699.58 143200 -1 3592
3594 0 410421.7 153701 143160 -1 3593
3595 0 410420.8 153699.53 143120 -1 3594
3596 0 410523.38 153769.61 143040 -1 3595
3597 0 410443.6 153727 142960 -1 3596
3598 0 410421.8 153695.39 142920 -1 3597
3599 0 410379.12 153675.47 142880 -1 3598
3600 0 410329.25 153629.45 142840 -1 3599
3601 0 410295.88 153611.56 142800 -1 3600
3602 0 410204.84 153630.08 142760 -1 3601
3603 0 410178.03 153608.56 142720 -1 3602
3604 0 410137.1 153565.66 142680 -1 3603
3605 0 410150.53 153514.27 142640 -1 3604
3606 0 410142.22 153453.06 142600 -1 3605
3607 0 410126.12 153390.28 142560 -1 3606
3608 0 410096.66 153202.75 142520 -1 3607
3609 0 409990.53 153099.48 142440 -1 3608
3610 0 409833.6 153076.67 142360 -1 3609
3611 0 409765.12 153063.4 142320 -1 3610
3612 0 409745.3 153056.92 142280 -1 3611
3613 0 409714.53 153031.05 142240 -1 3612
3614 0 409526.62 152976.22 142200 -1 3613
3615 0 409401.5 152969.88 142120 -1 3614
3616 0 409303.6 152960.5 142040 -1 3615
3617 0 409257.7 152975.95 141960 -1 3616
3618 0 409157.38 153003.52 141880 -1 3617
3619 0 409037.38 152967.92 141840 -1 3618
3620 0 408990.66 152965.92 141760 -1 3619
3621 0 408968.88 152939.31 141680 -1 3620
3622 0 408591.97 152539.5 141680 -1 3621
3623 0 408194.75 152457.83 141680 -1 3622
3624 0 407824.88 151783.36 141680 -1 3623
3625 0 407848.4 151830.88 141600 -1 3624
3626 0 407845.44 151804.72 141520 -1 3625
3627 0 407765.38 151674.61 141440 -1 3626
3628 0 407649.78 151516.17 141400 -1 3627
3629 0 407596.4 151404 141360 -1 3628
3630 0 407487.84 151106.48 141320 -1 3629
3631 0 407517.38 150824.86 141320 -1 3630
3632 0 407496.66 150681.75 141360 -1 3631
3633 0 407487.4 150614.34 141400 -1 3632
3634 0 407467.78 150566.95 141440 -1 3633
3635 0 407412 150583.03 141520 -1 3634
3636 0 407262.8 151147.3 141360 -1 3630
3637 0 407195.16 151198.08 141400 -1 3636
3638 0 407141.75 151254.4 141440 -1 3637
3639 0 407133.75 151250.78 141480 -1 3638
3640 0 407062 151295.03 141560 -1 3639
3641 0 407553.12 151086.2 141240 -1 3630
3642 0 407617.53 151130.9 141160 -1 3641
3643 0 407623.9 151182.53 141120 -1 3642
3644 0 407628.62 151177.25 141080 -1 3643
3645 0 407660.03 151146.17 141000 -1 3644
3646 0 407730.1 151128.95 140920 -1 3645
3647 0 407756.38 151107.28 140880 -1 3646
3648 0 407809.7 150963.86 140800 -1 3647
3649 0 407850.47 150897.47 140760 -1 3648
3650 0 407884.16 150852.38 140720 -1 3649
3651 0 407934.56 150823.03 140640 -1 3650
3652 0 408007.97 150650.33 140560 -1 3651
3653 0 408062.06 150549.55 140520 -1 3652
3654 0 408091.47 150443.88 140400 -1 3653
3655 0 408131.97 150354.92 140320 -1 3654
3656 0 408167.94 150197.34 140280 -1 3655
3657 0 408215.6 150155.4 140200 -1 3656
3658 0 408248.75 150127.66 140120 -1 3657
3659 0 408254.38 150132.25 140080 -1 3658
3660 0 408218.7 149990.64 140000 -1 3659
3661 0 408202.38 149954.17 139960 -1 3660
3662 0 408211.9 149928.53 139920 -1 3661
3663 0 408210.38 149931.02 139840 -1 3662
3664 0 408185.8 149928.1 139760 -1 3663
3665 0 408144.9 149897.62 139680 -1 3664
3666 0 408112.8 149893.81 139600 -1 3665
3667 0 408079.94 149859.55 139520 -1 3666
3668 0 408018.75 149800.66 139480 -1 3667
3669 0 408010.72 149761.61 139400 -1 3668
3670 0 407990.72 149734.52 139360 -1 3669
3671 0 407899 149771.03 139280 -1 3670
3672 0 407867 149503.03 139200 -1 3671
3673 0 407883 149271.03 139040 -1 3672
3674 0 407859 148967.03 138880 -1 3673
3675 0 407739 148799.03 138720 -1 3674
3676 0 407763 148595.03 138600 -1 3675
3677 0 407943 148323.03 138480 -1 3676
3678 0 408103 148195.03 138320 -1 3677
3679 0 408079 148123.03 138160 -1 3678
3680 0 408091 147931.03 138040 -1 3679
3681 0 408183 147735.03 137840 -1 3680
3682 0 408287 147547.06 137680 -1 3681
3683 0 408383 147587.06 137600 -1 3682
3684 0 408475 147531.03 137440 -1 3683
3685 0 408527 147459.03 137320 -1 3684
3686 0 408451 147159.03 137200 -1 3685
3687 0 408431 147055.03 137080 -1 3686
3688 0 408427 146951.03 137000 -1 3687
3689 0 408527 146867.03 136880 -1 3688
3690 0 408751 146703.03 136760 -1 3689
3691 0 408751 146623.03 136640 -1 3690
3692 0 408863 146483.03 136480 -1 3691
3693 0 408915 146371.03 136280 -1 3692
3694 0 408867 146283.03 136200 -1 3693
3695 0 408695 146071.03 136040 -1 3694
3696 0 408579 146139.03 135960 -1 3695
3697 0 407999 146431.03 136000 -1 3696
3698 0 407959 146579.03 136160 -1 3697
3699 0 408487 146003.03 135800 -1 3696
3700 0 408431 145947.03 135680 -1 3699
3701 0 408507.03 145951.05 135560 -1 3700
3702 0 407807 145671.03 135520 -1 3701
3703 0 407647 145591.03 135360 -1 3702
3704 0 407635 145599.03 135280 -1 3703
3705 0 407735 145679.03 135120 -1 3704
3706 0 407959 145751.03 134960 -1 3705
3707 0 408627 145867.03 135480 -1 3701
3708 0 408735 145859.03 135320 -1 3707
3709 0 408767 145823.03 135160 -1 3708
3710 0 408851 145871.06 134960 -1 3709
3711 0 408863 145795.06 134800 -1 3710
3712 0 408963 145727.06 134680 -1 3711
3713 0 408919 145671.06 134520 -1 3712
3714 0 408987 145547.06 134360 -1 3713
3715 0 409035 145559.06 134320 -1 3714
3716 0 409079 145559.03 134160 -1 3715
3717 0 409059 145507.03 134040 -1 3716
3718 0 408947 145519.03 133960 -1 3717
3719 0 408871 145511.03 133800 -1 3718
3720 0 408851 145571.03 133640 -1 3719
3721 0 408807 145663.03 133480 -1 3720
3722 0 408835 145591.03 133360 -1 3721
3723 0 408771 145571.03 133240 -1 3722
3724 0 408723 145519.03 133040 -1 3723
3725 0 408735 145439.03 132920 -1 3724
3726 0 408711 145371.03 132760 -1 3725
3727 0 408659 145287.03 132640 -1 3726
3728 0 408571 145259.03 132480 -1 3727
3729 0 408407 145171.03 132360 -1 3728
3730 0 408283 144951.03 132200 -1 3729
3731 0 408143 144791.03 132080 -1 3730
3732 0 407951 144647.03 131920 -1 3731
3733 0 408175.44 152485.31 141640 -1 3623
3734 0 408885.94 153130.72 141600 -1 3621
3735 0 408909.56 153266.48 141520 -1 3734
3736 0 408904.6 153341.75 141440 -1 3735
3737 0 408680.75 153331.47 141360 -1 3736
3738 0 408550.12 153364.66 141280 -1 3737
3739 0 408492.4 153340.06 141200 -1 3738
3740 0 408463.66 153304.22 141120 -1 3739
3741 0 408277.38 153211.55 141040 -1 3740
3742 0 408160.47 153206.67 140960 -1 3741
3743 0 408024.2 153231.23 140880 -1 3742
3744 0 407911.78 153288.16 140800 -1 3743
3745 0 407857.03 153296.62 140720 -1 3744
3746 0 407782.4 153313 140640 -1 3745
3747 0 407686.75 153337.9 140560 -1 3746
3748 0 407589.1 153325.53 140480 -1 3747
3749 0 407487.12 153303.61 140400 -1 3748
3750 0 407414.7 153294.69 140320 -1 3749
3751 0 407337.84 153371.89 140240 -1 3750
3752 0 407250.47 153468.39 140160 -1 3751
3753 0 407261.88 153500.77 140080 -1 3752
3754 0 406987.7 153616.9 140040 -1 3753
3755 0 406853.28 153646.44 139960 -1 3754
3756 0 406658.78 153676.6 139880 -1 3755
3757 0 406554.56 153733.47 139800 -1 3756
3758 0 406472.97 153732.81 139720 -1 3757
3759 0 406400.9 153731.83 139640 -1 3758
3760 0 406316.62 153671.03 139560 -1 3759
3761 0 406259.97 153638.36 139480 -1 3760
3762 0 406237.75 153581.02 139400 -1 3761
3763 0 406208.5 153529.64 139320 -1 3762
3764 0 405548.22 153804.39 139280 -1 3763
3765 0 405657.66 153444.72 139200 -1 3764
3766 0 405662.56 153424.14 139120 -1 3765
3767 0 405673.22 153360.4 139040 -1 3766
3768 0 405700.1 153243.64 138920 -1 3767
3769 0 405586.4 153156.05 138840 -1 3768
3770 0 405419.7 153178.6 138760 -1 3769
3771 0 404956.6 153135.23 138680 -1 3770
3772 0 404791.7 153090.67 138600 -1 3771
3773 0 404637.7 153019.56 138520 -1 3772
3774 0 404529.03 152929.22 138440 -1 3773
3775 0 404505.12 152872.84 138360 -1 3774
3776 0 404394.03 152744.72 138280 -1 3775
3777 0 404257.72 152673.86 138200 -1 3776
3778 0 404419.94 152446.98 137920 -1 3777
3779 0 404340.03 152368.86 137840 -1 3778
3780 0 404181.8 152307.97 137760 -1 3779
3781 0 403948.6 152288.58 137680 -1 3780
3782 0 403842.84 152216.67 137640 -1 3781
3783 0 403803.1 152142.6 137560 -1 3782
3784 0 403730.44 152098.58 137480 -1 3783
3785 0 403975.44 151940.08 137360 -1 3784
3786 0 403963.4 151942.64 137280 -1 3785
3787 0 403881.38 151921.23 137200 -1 3786
3788 0 403657.1 151886.69 137160 -1 3787
3789 0 403336.6 151877.44 137080 -1 3788
3790 0 403159.72 151865.44 137000 -1 3789
3791 0 403114 151898.67 136920 -1 3790
3792 0 403050.4 152044.78 136840 -1 3791
3793 0 402897.8 152159.92 136760 -1 3792
3794 0 402755.2 152255.75 136680 -1 3793
3795 0 402630.34 152278.69 136600 -1 3794
3796 0 402492.12 152295.25 136560 -1 3795
3797 0 401565.84 152514.42 136440 -1 3796
3798 0 401569.7 152409.34 136280 -1 3797
3799 0 401476.28 152344.55 136240 -1 3798
3800 0 401285.66 152186.36 136160 -1 3799
3801 0 401078.6 152133.14 136080 -1 3800
3802 0 400882.12 152120.28 136000 -1 3801
3803 0 400529.44 152018.34 135920 -1 3802
3804 0 400101.5 151847.94 135880 -1 3803
3805 0 399495.22 151574.1 135840 -1 3804
3806 0 398511.78 151462.97 135800 -1 3805
3807 0 397596.75 151355.61 135720 -1 3806
3808 0 397121.1 151082.52 135640 -1 3807
3809 0 396841.75 150835.39 135520 -1 3808
3810 0 396599.47 150883.03 135480 -1 3809
3811 0 396276.84 150781.61 135440 -1 3810
3812 0 396022.94 150747.19 135360 -1 3811
3813 0 395847.66 150700.52 135280 -1 3812
3814 0 395535.75 150628.06 135200 -1 3813
3815 0 395385.75 150600.56 135120 -1 3814
3816 0 394981.34 150574.66 135000 -1 3815
3817 0 393790.12 150421.9 134960 -1 3816
3818 0 392851.78 150140.05 134920 -1 3817
3819 0 392020.06 150044.1 135040 -1 3818
3820 0 391759.8 150074.28 135080 -1 3819
3821 0 391418.16 150045.7 135160 -1 3820
3822 0 391225.44 150032.12 135240 -1 3821
3823 0 390478.22 149811.84 135200 -1 3822
3824 0 390343.72 149805.22 135240 -1 3823
3825 0 390052.1 149781.25 135320 -1 3824
3826 0 389701.7 149656.97 135400 -1 3825
3827 0 389444.94 149541.42 135480 -1 3826
3828 0 389081.4 149391.67 135560 -1 3827
3829 0 388569.16 149145.56 135520 -1 3828
3830 0 387907.06 148871.92 135480 -1 3829
3831 0 387960.72 148804.14 135560 -1 3830
3832 0 387986.47 148465.38 135640 -1 3831
3833 0 388206.84 148201.25 135680 -1 3832
3834 0 388682.5 147902.7 135680 -1 3833
3835 0 388878.62 147790.97 135720 -1 3834
3836 0 389084.2 147632.56 135760 -1 3835
3837 0 389105.78 147600.38 135800 -1 3836
3838 0 386874.1 148690.45 135440 -1 3830
3839 0 386689.38 148604 135400 -1 3838
3840 0 386268.12 148473.45 135360 -1 3839
3841 0 385997.47 148471.55 135280 -1 3840
3842 0 385653.34 148530.12 135240 -1 3841
3843 0 385568.16 148526.86 135160 -1 3842
3844 0 385500.16 148547.38 135080 -1 3843
3845 0 385370 148467.58 135000 -1 3844
3846 0 385230.84 148456.34 134920 -1 3845
3847 0 385101.53 148512.84 134840 -1 3846
3848 0 384894.72 148470.16 134800 -1 3847
3849 0 384659.8 148465.89 134720 -1 3848
3850 0 384560.28 148438.73 134640 -1 3849
3851 0 384539.97 148473.95 134560 -1 3850
3852 0 384520.75 148483.89 134520 -1 3851
3853 0 384487.6 148472.84 134440 -1 3852
3854 0 384515 148441 134400 -1 3853
3855 0 384542.12 148408.61 134360 -1 3854
3856 0 384471.16 148293.72 134280 -1 3855
3857 0 384447.9 148224.38 134200 -1 3856
3858 0 384298.1 148163.61 134120 -1 3857
3859 0 384229.1 148128.97 134040 -1 3858
3860 0 384162.94 148070.47 133960 -1 3859
3861 0 384081.12 147993.45 133880 -1 3860
3862 0 384045.7 147956.25 133840 -1 3861
3863 0 384028.56 147959.11 133760 -1 3862
3864 0 384055.5 147923.3 133680 -1 3863
3865 0 383992.9 147876.05 133600 -1 3864
3866 0 384020.78 147846.22 133520 -1 3865
3867 0 383989.97 147815.42 133440 -1 3866
3868 0 383911.5 147799 133400 -1 3867
3869 0 383833.1 147782.62 133360 -1 3868
3870 0 383786.44 147784.62 133280 -1 3869
3871 0 383808.44 147824.3 133200 -1 3870
3872 0 383934.1 147854.86 133120 -1 3871
3873 0 384168.25 147851.27 133040 -1 3872
3874 0 384280.34 147832.64 132920 -1 3873
3875 0 384386.34 147777.47 132840 -1 3874
3876 0 384445.5 147691.7 132760 -1 3875
3877 0 384457 147655 132720 -1 3876
3878 0 384467.5 147618.02 132680 -1 3877
3879 0 384185.06 147712.75 132640 -1 3878
3880 0 383853.75 147700.94 132560 -1 3879
3881 0 383477.5 147582.7 132520 -1 3880
3882 0 382896.4 147558.7 132600 -1 3881
3883 0 382472.8 147561.81 132720 -1 3882
3884 0 382353.66 147533.67 132800 -1 3883
3885 0 382188.8 147442.8 132880 -1 3884
3886 0 382088.6 147533.31 132960 -1 3885
3887 0 381945.25 147550.6 133000 -1 3886
3888 0 381825.66 147499.45 133080 -1 3887
3889 0 381696.88 147409.22 133160 -1 3888
3890 0 381648.94 147397.81 133200 -1 3889
3891 0 381568.28 147340.72 133240 -1 3890
3892 0 381485.22 147276.44 133280 -1 3891
3893 0 381309.94 147216.3 133320 -1 3892
3894 0 381161.4 147152.86 133400 -1 3893
3895 0 381161.25 147145.83 133480 -1 3894
3896 0 381107.47 147067.8 133560 -1 3895
3897 0 380961.53 146984.97 133640 -1 3896
3898 0 380922.75 146885.53 133680 -1 3897
3899 0 380911 146864.5 133720 -1 3898
3900 0 380899.44 146842.6 133760 -1 3899
3901 0 380843.4 146761.6 133840 -1 3900
3902 0 380833.4 146348.98 133880 -1 3901
3903 0 380757.88 146308 133920 -1 3902
3904 0 380687.56 146192.89 134000 -1 3903
3905 0 380539 145241.23 134000 -1 3904
3906 0 380645.53 144554.7 134000 -1 3905
3907 0 380579.84 144116.77 133960 -1 3906
3908 0 380582.72 143925.61 133880 -1 3907
3909 0 380526.12 143822.98 133840 -1 3908
3910 0 380530.8 143713.39 133800 -1 3909
3911 0 380457.4 143639.66 133760 -1 3910
3912 0 380451.44 143559.16 133720 -1 3911
3913 0 379971.4 143575.33 133680 -1 3912
3914 0 379848.8 143536.5 133640 -1 3913
3915 0 379817.97 143531.83 133600 -1 3914
3916 0 379795.3 143532.08 133560 -1 3915
3917 0 379796.1 143541.45 133520 -1 3916
3918 0 380479.22 143325.75 133680 -1 3912
3919 0 380430.3 143348.39 133640 -1 3918
3920 0 380437.53 143435.52 133600 -1 3919
3921 0 380436.84 143404.81 133560 -1 3920
3922 0 380438.84 142945.5 133520 -1 3921
3923 0 380442.78 142893.73 133480 -1 3922
3924 0 380477.12 142840.52 133440 -1 3923
3925 0 380497.22 142839.39 133400 -1 3924
3926 0 380577.44 142760.83 133320 -1 3925
3927 0 380578.22 142672.27 133280 -1 3926
3928 0 380593.97 142642.42 133240 -1 3927
3929 0 380637.25 142619.73 133200 -1 3928
3930 0 380637.6 142577.98 133120 -1 3929
3931 0 380599.53 142511.39 133080 -1 3930
3932 0 380534.12 142341.08 133040 -1 3931
3933 0 380531.84 142322.52 133000 -1 3932
3934 0 380510.22 142314.95 132960 -1 3933
3935 0 380500.53 142280.75 132920 -1 3934
3936 0 380627.25 142260.47 132880 -1 3935
3937 0 380668.62 142232.86 132840 -1 3936
3938 0 380719.12 142199.06 132800 -1 3937
3939 0 380754.6 142099.9 132720 -1 3938
3940 0 380752.4 142051.77 132680 -1 3939
3941 0 380819.4 142024.06 132600 -1 3940
3942 0 380815.1 142026.1 132560 -1 3941
3943 0 380853.62 141950.94 132480 -1 3942
3944 0 380837.6 141948.19 132400 -1 3943
3945 0 380816.94 141943.78 132360 -1 3944
3946 0 380192.06 142150.3 132320 -1 3945
3947 0 380195.16 142078.52 132280 -1 3946
3948 0 380230.2 142014.72 132240 -1 3947
3949 0 380326.25 141916.02 132160 -1 3948
3950 0 380410.7 141762.61 132120 -1 3949
3951 0 380486.47 141692.22 132080 -1 3950
3952 0 380570 141560.78 132040 -1 3951
3953 0 380531.2 141535.44 132000 -1 3952
3954 0 380620.03 141453.06 131960 -1 3953
3955 0 382474.12 140243.81 131960 -1 3954
3956 0 382197.6 139888.78 131920 -1 3955
3957 0 382128.16 139811.92 131880 -1 3956
3958 0 382113.6 139784.8 131840 -1 3957
3959 0 382095.8 139774.5 131800 -1 3958
3960 0 382138.5 139829.17 131760 -1 3959
3961 0 383582.3 139082.98 131760 -1 3960
3962 0 383978.78 138869.88 131800 -1 3961
3963 0 384191.88 138685.84 131760 -1 3962
3964 0 384392.22 138456.17 131720 -1 3963
3965 0 384568.25 138278.08 131680 -1 3964
3966 0 384653.56 138124.05 131640 -1 3965
3967 0 384659.06 138045.08 131600 -1 3966
3968 0 384692.34 137878.55 131560 -1 3967
3969 0 384769.03 137724.28 131520 -1 3968
3970 0 384972.4 137640.33 131480 -1 3969
3971 0 385089.6 137552.75 131440 -1 3970
3972 0 385150.66 137494.7 131400 -1 3971
3973 0 385200.5 137451.75 131360 -1 3972
3974 0 385233.56 137399.86 131320 -1 3973
3975 0 385271.8 137359.03 131280 -1 3974
3976 0 385634.84 137124.05 131200 -1 3975
3977 0 385726.34 136682.16 131200 -1 3976
3978 0 385687.38 136580.03 131280 -1 3977
3979 0 385661.7 136554.02 131360 -1 3978
3980 0 385651.4 136541.67 131400 -1 3979
3981 0 385632.38 136514.64 131440 -1 3980
3982 0 385605.53 136497.31 131480 -1 3981
3983 0 385568.53 136469.52 131520 -1 3982
3984 0 385549.75 136419.25 131560 -1 3983
3985 0 385538.47 136402.8 131600 -1 3984
3986 0 385510.75 136366.5 131640 -1 3985
3987 0 385533.44 136322.16 131680 -1 3986
3988 0 385571.03 136263.56 131720 -1 3987
3989 0 385903.2 135973.86 131760 -1 3988
3990 0 385997.47 135947.44 131840 -1 3989
3991 0 386137.88 135874.19 131880 -1 3990
3992 0 386358.6 135833.16 131960 -1 3991
3993 0 386443.4 135873.88 132040 -1 3992
3994 0 386739.78 135630.17 132080 -1 3993
3995 0 386791.1 135604.38 132120 -1 3994
3996 0 386918.22 135597.33 132160 -1 3995
3997 0 386938.56 135654.5 132200 -1 3996
3998 0 386950.94 135711.42 132240 -1 3997
3999 0 386959.1 135747.17 132280 -1 3998
4000 0 386997.44 135774.27 132320 -1 3999
4001 0 387082.28 135807.22 132360 -1 4000
4002 0 387053.75 135805.9 132400 -1 4001
4003 0 386734.3 135779.77 132480 -1 4002
4004 0 386739.53 135791.88 132520 -1 4003
4005 0 386643.06 135806.55 132600 -1 4004
4006 0 386621.66 135815.31 132640 -1 4005
4007 0 386573.56 135844.5 132680 -1 4006
4008 0 386599.3 135604.4 132680 -1 4007
4009 0 386697.1 135481.75 132760 -1 4008
4010 0 386788.5 135458.72 132800 -1 4009
4011 0 386714.97 136168.25 132680 -1 4007
4012 0 386714.47 136196.67 132720 -1 4011
4013 0 385647.2 136917.4 131120 -1 3976
4014 0 385634 136855.9 131080 -1 4013
4015 0 385795.6 136374.1 131040 -1 4014
4016 0 385919.78 136220 131000 -1 4015
4017 0 385948.34 136166.84 130960 -1 4016
4018 0 385991.03 136101.98 130880 -1 4017
4019 0 386025.22 136074.11 130840 -1 4018
4020 0 386077.62 136072.88 130800 -1 4019
4021 0 386142.2 136068.19 130760 -1 4020
4022 0 386182 136084 130720 -1 4021
4023 0 386313.2 136089.52 130640 -1 4022
4024 0 386436.5 136110.64 130560 -1 4023
4025 0 386515.03 136132.44 130520 -1 4024
4026 0 386572.75 136130.1 130480 -1 4025
4027 0 386677.34 136108.64 130440 -1 4026
4028 0 387042.12 136097.28 130400 -1 4027
4029 0 387470.1 136124.83 130360 -1 4028
4030 0 387609.78 136100.64 130320 -1 4029
4031 0 387699 136081.05 130280 -1 4030
4032 0 387739.75 136023.16 130240 -1 4031
4033 0 387773.44 135959.69 130160 -1 4032
4034 0 387812.1 135900.64 130120 -1 4033
4035 0 387812.8 135882.38 130040 -1 4034
4036 0 387850.03 135865.78 129960 -1 4035
4037 0 387900.75 135896.11 129920 -1 4036
4038 0 387970.34 135855.17 129840 -1 4037
4039 0 388035.16 135782.78 129800 -1 4038
4040 0 388032.62 135653.31 129760 -1 4039
4041 0 388138.7 135690.03 129680 -1 4040
4042 0 388113.75 135559.92 129640 -1 4041
4043 0 388141.7 135466.14 129560 -1 4042
4044 0 388173.56 135396.03 129520 -1 4043
4045 0 388163.84 135349.7 129480 -1 4044
4046 0 388130.62 135272.61 129440 -1 4045
4047 0 388128.1 135216.28 129400 -1 4046
4048 0 388190.5 135179.27 129360 -1 4047
4049 0 388176.75 135130.8 129280 -1 4048
4050 0 388162 135104.64 129240 -1 4049
4051 0 388144.2 135063.2 129200 -1 4050
4052 0 388189.97 135060.39 129120 -1 4051
4053 0 388190.78 135014.55 129040 -1 4052
4054 0 388186.62 134991.6 129000 -1 4053
4055 0 388174.34 134973.44 128960 -1 4054
4056 0 388182.03 134925.28 128920 -1 4055
4057 0 388171.7 134903.44 128880 -1 4056
4058 0 388173.88 134864 128840 -1 4057
4059 0 388188.5 134802.94 128800 -1 4058
4060 0 388216.78 134768.69 128760 -1 4059
4061 0 388220.5 134705.27 128720 -1 4060
4062 0 388234.88 134682.98 128680 -1 4061
4063 0 388218.75 134627.8 128640 -1 4062
4064 0 388235.56 134521.12 128600 -1 4063
4065 0 388247.8 134432.12 128560 -1 4064
4066 0 388228.34 134394.84 128520 -1 4065
4067 0 388218.94 134437.73 128480 -1 4066
4068 0 388171.47 134456.39 128440 -1 4067
4069 0 388121.88 134469.5 128400 -1 4068
4070 0 388083.53 134435.83 128360 -1 4069
4071 0 388056.5 134446.38 128320 -1 4070
4072 0 388085.9 134435.94 128280 -1 4071
4073 0 388054.8 134451.61 128240 -1 4072
4074 0 387964.16 134432.02 128200 -1 4073
4075 0 387942.44 134357.97 128160 -1 4074
4076 0 387945.03 134280.94 128120 -1 4075
4077 0 387915 134249.23 128080 -1 4076
4078 0 387911.7 134179.72 128040 -1 4077
4079 0 387839.62 134121.44 128000 -1 4078
4080 0 387853.56 134047.02 127920 -1 4079
4081 0 387861.1 133970.92 127880 -1 4080
4082 0 387855.8 133915.69 127800 -1 4081
4083 0 387866.88 133849.94 127720 -1 4082
4084 0 387847.28 133814.72 127640 -1 4083
4085 0 387847.56 133777.23 127600 -1 4084
4086 0 387861.88 133798.78 127560 -1 4085
4087 0 387934.62 133752 127480 -1 4086
4088 0 388154.84 133841.5 127440 -1 4087
4089 0 388200.2 133850.86 127360 -1 4088
4090 0 388183.66 133831.1 127320 -1 4089
4091 0 388175.06 133787.69 127240 -1 4090
4092 0 388168.5 133743.61 127200 -1 4091
4093 0 388172.88 133686.75 127160 -1 4092
4094 0 388182.16 133614 127120 -1 4093
4095 0 388176.25 133573.66 127080 -1 4094
4096 0 388187.72 133553.92 127040 -1 4095
4097 0 388185.12 133535.62 127000 -1 4096
4098 0 388159.38 133540.84 126960 -1 4097
4099 0 388106.5 133535.94 126920 -1 4098
4100 0 388059.66 133522.27 126880 -1 4099
4101 0 388055.34 133449.48 126840 -1 4100
4102 0 387954.28 133524.58 126800 -1 4101
4103 0 387875.88 133435.8 126760 -1 4102
4104 0 387868.22 133403.03 126720 -1 4103
4105 0 387947.53 133198.75 126680 -1 4104
4106 0 388021.4 133182.9 126640 -1 4105
4107 0 388064.84 133112.17 126560 -1 4106
4108 0 388096.16 133040.05 126480 -1 4107
4109 0 388138.97 133017.36 126400 -1 4108
4110 0 388113.38 133022.75 126320 -1 4109
4111 0 388036.9 132996.97 126240 -1 4110
4112 0 388042.3 133030.45 126200 -1 4111
4113 0 388053.12 133050.5 126160 -1 4112
4114 0 388082.56 133122.02 126120 -1 4113
4115 0 388100.12 133174.55 126040 -1 4114
4116 0 388086.53 133175 126000 -1 4115
4117 0 388043.3 133120.75 125920 -1 4116
4118 0 387986.06 132944.28 125880 -1 4117
4119 0 387942.94 132858.6 125840 -1 4118
4120 0 387895.97 132805.6 125760 -1 4119
4121 0 387784.44 132765.33 125720 -1 4120
4122 0 387802.25 132749.86 125680 -1 4121
4123 0 387768.5 132737.19 125640 -1 4122
4124 0 387752.44 132719.1 125600 -1 4123
4125 0 387746.03 132693.48 125520 -1 4124
4126 0 387765.7 132641.77 125480 -1 4125
4127 0 387781.72 132632.56 125440 -1 4126
4128 0 387836.03 132561.52 125400 -1 4127
4129 0 387881.28 132603.75 125360 -1 4128
4130 0 387861.94 132569.39 125320 -1 4129
4131 0 387838.47 132467.11 125280 -1 4130
4132 0 387766.28 132359.22 125240 -1 4131
4133 0 387642.56 132134.1 125200 -1 4132
4134 0 387646.03 131973.06 125160 -1 4133
4135 0 387747.8 131924.72 125160 -1 4134
4136 0 387996.25 132673.27 125200 -1 4132
4137 0 388021 132692.25 125160 -1 4136
4138 0 388042.28 132629.27 125080 -1 4137
4139 0 388056.06 132651.02 125040 -1 4138
4140 0 388013.66 132603.05 124960 -1 4139
4141 0 387993.72 132583.22 124880 -1 4140
4142 0 387975.78 132612.47 124840 -1 4141
4143 0 387952.03 132631.19 124800 -1 4142
4144 0 387979.9 132651.34 124760 -1 4143
4145 0 387939.84 132680.64 124680 -1 4144
4146 0 387916.78 132674.8 124640 -1 4145
4147 0 387922.66 132698 124600 -1 4146
4148 0 387954.72 132709.56 124560 -1 4147
4149 0 388035.25 132744.7 124480 -1 4148
4150 0 388086.2 132777.42 124440 -1 4149
4151 0 387975.06 132835.19 124360 -1 4150
4152 0 387978.44 132875.9 124320 -1 4151
4153 0 387973 132868.39 124280 -1 4152
4154 0 387960.25 132859.5 124240 -1 4153
4155 0 387999.5 132798.02 124200 -1 4154
4156 0 388014.47 132777.97 124160 -1 4155
4157 0 388020.6 132773.81 124120 -1 4156
4158 0 388030.06 132751.62 124080 -1 4157
4159 0 388049.25 132740.84 124040 -1 4158
4160 0 388049.84 132724.8 124000 -1 4159
4161 0 388012.56 132660.25 123920 -1 4160
4162 0 388006.6 132591.62 123840 -1 4161
4163 0 388032.9 132545.56 123800 -1 4162
4164 0 388057.34 132524.69 123760 -1 4163
4165 0 387992.7 132469.55 123680 -1 4164
4166 0 387987.62 132462.17 123640 -1 4165
4167 0 387977.94 132454.31 123600 -1 4166
4168 0 387979.28 132445.27 123560 -1 4167
4169 0 387982.84 132428.16 123520 -1 4168
4170 0 387998.3 132393.34 123480 -1 4169
4171 0 388018.34 132365.55 123440 -1 4170
4172 0 388125.8 132286.52 123400 -1 4171
4173 0 388183.62 132184.89 123360 -1 4172
4174 0 388156.94 132209.69 123320 -1 4173
4175 0 388169.25 132228.6 123280 -1 4174
4176 0 388137.56 132247.33 123240 -1 4175
4177 0 388180.03 132225.31 123200 -1 4176
4178 0 388165.34 132234.64 123160 -1 4177
4179 0 388214.84 132252.1 123080 -1 4178
4180 0 388181.12 132240.4 123040 -1 4179
4181 0 388153.16 132227.39 122960 -1 4180
4182 0 388127.3 132147.31 122840 -1 4181
4183 0 388049.88 132242.83 122760 -1 4182
4184 0 388040.84 132220.45 122680 -1 4183
4185 0 388020.03 132048.06 122640 -1 4184
4186 0 388088.38 131967.33 122560 -1 4185
4187 0 388118.5 131876.25 122520 -1 4186
4188 0 388099.28 131794.16 122480 -1 4187
4189 0 388094.16 131716.73 122440 -1 4188
4190 0 388098.56 131687.42 122360 -1 4189
4191 0 388134.16 131856.44 122280 -1 4190
4192 0 388210.84 131868.2 122200 -1 4191
4193 0 388268.38 131904.12 122160 -1 4192
4194 0 388322.94 131884.8 122120 -1 4193
4195 0 388338.3 131819.58 122080 -1 4194
4196 0 388412.56 131784.78 122000 -1 4195
4197 0 388459.28 131753.55 121920 -1 4196
4198 0 388484.03 131689.4 121840 -1 4197
4199 0 388574.3 131743.27 121800 -1 4198
4200 0 388676.28 131744.78 121760 -1 4199
4201 0 388760.7 131726.05 121680 -1 4200
4202 0 388827.38 131704.1 121600 -1 4201
4203 0 388837.5 131697.08 121560 -1 4202
4204 0 388838.12 131693.92 121520 -1 4203
4205 0 388844.53 131709.89 121480 -1 4204
4206 0 388795.5 131734.39 121400 -1 4205
4207 0 388674.9 131738.61 121320 -1 4206
4208 0 388704.7 131770.88 121280 -1 4207
4209 0 388712.28 131774.75 121240 -1 4208
4210 0 388721.75 131767.03 121200 -1 4209
4211 0 388568 132918.92 123760 -1 4164
4212 0 388617.38 132966.12 123800 -1 4211
4213 0 388634.72 132992.34 123840 -1 4212
4214 0 388635.53 133009.72 123880 -1 4213
4215 0 388652.3 132255.12 124040 -1 4159
4216 0 388514 131989.69 124040 -1 4215
4217 0 388201.56 131702.38 124040 -1 4216
4218 0 388201.88 131636.47 124080 -1 4217
4219 0 388173.8 131609.34 124120 -1 4218
4220 0 388126.38 131559.89 124160 -1 4219
4221 0 388093.47 131511.36 124240 -1 4220
4222 0 388092.97 131512.78 124280 -1 4221
4223 0 388062.4 131498.77 124360 -1 4222
4224 0 388010.75 131447.16 124400 -1 4223
4225 0 387975.2 131354.73 124440 -1 4224
4226 0 387989.94 131350.61 124480 -1 4225
4227 0 387986.12 131321.62 124520 -1 4226
4228 0 388016.1 131223.23 124600 -1 4227
4229 0 387976.03 131173.69 124640 -1 4228
4230 0 387937.38 131069.445 124600 -1 4229
4231 0 387914.28 131042.62 124560 -1 4230
4232 0 388667.06 132141.89 124120 -1 4215
4233 0 388769.28 132070.28 124200 -1 4232
4234 0 389188.1 131862.94 124200 -1 4233
4235 0 389346.62 131752.11 124160 -1 4234
4236 0 389574.3 131617.42 124240 -1 4235
4237 0 389619.38 131616.36 124280 -1 4236
4238 0 388619.47 133711.8 127400 -1 4089
4239 0 388738.88 133685.77 127480 -1 4238
4240 0 388933.5 133633.75 127560 -1 4239
4241 0 388993.38 133679.27 127640 -1 4240
4242 0 389044.53 133698.1 127680 -1 4241
4243 0 382142 139857 131720 -1 3960
4244 0 382150 139913.03 131640 -1 4243
4245 0 382142 139873.03 131600 -1 4244
4246 0 382062 139825.03 131480 -1 4245
4247 0 381966 139789.03 131360 -1 4246
4248 0 382010 139857.03 131200 -1 4247
4249 0 381276.78 139248.73 131840 -1 3958
4250 0 381126 139203.44 131920 -1 4249
4251 0 380974.84 139089.28 131960 -1 4250
4252 0 380936.2 139044.2 132000 -1 4251
4253 0 381232 139261.03 131760 -1 4249
4254 0 381244 139229.03 131560 -1 4253
4255 0 383070.75 139925.36 132000 -1 3955
4256 0 383094.94 139970.22 132040 -1 4255
4257 0 383107.66 140112.94 132080 -1 4256
4258 0 383086.06 140169.44 132120 -1 4257
4259 0 383124.03 140217.06 132160 -1 4258
4260 0 378618.53 141946.2 131960 -1 3954
4261 0 378241.5 141917.77 131920 -1 4260
4262 0 377978.1 141940.97 131880 -1 4261
4263 0 377898 141911.86 131840 -1 4262
4264 0 377776.72 141880.06 131800 -1 4263
4265 0 377415.8 141763.47 131720 -1 4264
4266 0 377135.12 141764.39 131640 -1 4265
4267 0 377095.12 141742.83 131600 -1 4266
4268 0 377008.8 141750.95 131560 -1 4267
4269 0 376856.47 141767.97 131520 -1 4268
4270 0 376578.44 141893.53 131480 -1 4269
4271 0 376383.8 141952.02 131440 -1 4270
4272 0 376282.25 141956.9 131400 -1 4271
4273 0 376138.78 141971.14 131360 -1 4272
4274 0 376054.06 141978.17 131280 -1 4273
4275 0 376011.47 141984.89 131240 -1 4274
4276 0 375736.03 142014.97 131200 -1 4275
4277 0 375923.2 141881.53 131120 -1 4276
4278 0 376011.16 141805.69 131080 -1 4277
4279 0 375820.4 141583.31 131000 -1 4278
4280 0 375811.53 141560.3 130960 -1 4279
4281 0 375770.3 141542.81 130920 -1 4280
4282 0 375628.9 141558.08 130840 -1 4281
4283 0 375481.47 141596.58 130800 -1 4282
4284 0 375391.97 141601.67 130760 -1 4283
4285 0 375351.56 141592.78 130720 -1 4284
4286 0 375359.34 141547.92 130680 -1 4285
4287 0 375342.22 141524.8 130640 -1 4286
4288 0 375351.8 141489.12 130600 -1 4287
4289 0 375356.4 141472.05 130560 -1 4288
4290 0 375349.16 141452.84 130520 -1 4289
4291 0 375219.4 141429.72 130480 -1 4290
4292 0 375027.44 141416.69 130440 -1 4291
4293 0 374743.2 141320.52 130400 -1 4292
4294 0 374582.56 141252.67 130360 -1 4293
4295 0 374460.03 141212.89 130320 -1 4294
4296 0 374377.72 141173.53 130280 -1 4295
4297 0 374277.56 141156.39 130240 -1 4296
4298 0 374227.78 141141.55 130200 -1 4297
4299 0 374184.4 141130.22 130160 -1 4298
4300 0 374099.06 141150.25 130120 -1 4299
4301 0 374087.4 141137.34 130080 -1 4300
4302 0 374031.3 141144.12 130040 -1 4301
4303 0 374010.44 141155.36 130000 -1 4302
4304 0 373932.56 141134.56 129960 -1 4303
4305 0 373852.72 141108.38 129920 -1 4304
4306 0 373776.4 141037.81 129840 -1 4305
4307 0 373666.8 141004.55 129800 -1 4306
4308 0 373614.06 140967.7 129760 -1 4307
4309 0 373568.72 140937.62 129720 -1 4308
4310 0 373536.47 140923.14 129680 -1 4309
4311 0 373408.38 140897.38 129640 -1 4310
4312 0 373214.16 140948.3 129600 -1 4311
4313 0 373016.22 141061.19 129600 -1 4312
4314 0 372676.62 141112.03 129600 -1 4313
4315 0 372592.88 141194.61 129520 -1 4314
4316 0 372454.44 141301.61 129440 -1 4315
4317 0 372173.78 141406.98 129400 -1 4316
4318 0 372195.84 141466.94 129360 -1 4317
4319 0 372165.4 141506.02 129280 -1 4318
4320 0 372112.5 141483.4 129240 -1 4319
4321 0 371846.06 141256.38 129200 -1 4320
4322 0 371761.72 141109.77 129160 -1 4321
4323 0 371698.12 140950.67 129120 -1 4322
4324 0 371691 140912.1 129040 -1 4323
4325 0 371665.5 140910.06 129000 -1 4324
4326 0 371688.8 140890.2 128960 -1 4325
4327 0 371686.2 140816.5 128920 -1 4326
4328 0 371703.34 140773 128840 -1 4327
4329 0 371638.03 140707.38 128760 -1 4328
4330 0 371496 140753.3 128680 -1 4329
4331 0 371482.94 140767.47 128640 -1 4330
4332 0 371459.22 140773.44 128600 -1 4331
4333 0 371645.7 141103.17 128560 -1 4332
4334 0 371683.56 141368.22 128520 -1 4333
4335 0 371659.4 141499.38 128440 -1 4334
4336 0 371637.28 141677.05 128400 -1 4335
4337 0 371584.94 141785.34 128360 -1 4336
4338 0 371585.88 141976.69 128320 -1 4337
4339 0 371602.66 142029.66 128280 -1 4338
4340 0 371594.7 142083.28 128240 -1 4339
4341 0 371574.22 142173.75 128200 -1 4340
4342 0 371533.6 142246.58 128160 -1 4341
4343 0 371494.38 142358.05 128120 -1 4342
4344 0 371399.12 142468.9 128080 -1 4343
4345 0 371381.8 142521.39 128040 -1 4344
4346 0 371371.34 142548.25 128000 -1 4345
4347 0 371338.88 142565.55 127960 -1 4346
4348 0 371289.16 142645.48 127920 -1 4347
4349 0 371271.9 142773.16 127880 -1 4348
4350 0 371206.25 142810.28 127800 -1 4349
4351 0 371103.6 142962.08 127760 -1 4350
4352 0 371025.4 143056.3 127760 -1 4351
4353 0 370969 143160.03 127800 -1 4352
4354 0 370941 143216.03 127720 -1 4353
4355 0 370817 143300.03 127600 -1 4354
4356 0 370457 143444.03 127440 -1 4355
4357 0 370281 143612.03 127360 -1 4356
4358 0 370013 143796.06 127280 -1 4357
4359 0 369965 143872.06 127360 -1 4358
4360 0 369981 143952.06 127440 -1 4359
4361 0 369993 143992.06 127480 -1 4360
4362 0 370045 144084.03 127600 -1 4361
4363 0 369977 144220.03 127720 -1 4362
4364 0 369893 144340.03 127840 -1 4363
4365 0 369921 144536.03 127960 -1 4364
4366 0 369849 144460.03 128000 -1 4365
4367 0 369885 144456.03 128120 -1 4366
4368 0 369881 144420.03 128280 -1 4367
4369 0 369801 144416.03 128360 -1 4368
4370 0 369625 144396.03 128480 -1 4369
4371 0 369417 144436.03 128600 -1 4370
4372 0 369305 144512.03 128720 -1 4371
4373 0 369237 144624.03 128840 -1 4372
4374 0 369185 144656.03 128960 -1 4373
4375 0 369041 144780.03 129120 -1 4374
4376 0 368777 144772.03 129160 -1 4375
4377 0 368637 144788.06 129240 -1 4376
4378 0 368645 144780.03 129320 -1 4377
4379 0 369849 144836.03 128000 -1 4365
4380 0 369833 145112.03 128040 -1 4379
4381 0 369825 145156.03 128120 -1 4380
4382 0 369793 145172.03 128240 -1 4381
4383 0 369773 145144.03 128360 -1 4382
4384 0 371108.97 142966.75 127720 -1 4351
4385 0 371136.25 142914.66 127680 -1 4384
4386 0 371145.44 142859.53 127640 -1 4385
4387 0 371232.7 140682.22 128560 -1 4332
4388 0 370985.38 140273.66 128560 -1 4387
4389 0 371055.6 139976.1 128520 -1 4388
4390 0 371065.2 139877.78 128480 -1 4389
4391 0 371023.53 139852.08 128440 -1 4390
4392 0 371020.97 139854.88 128400 -1 4391
4393 0 370969.94 139797.3 128360 -1 4392
4394 0 370865.62 139755.8 128320 -1 4393
4395 0 370529.44 139632.28 128240 -1 4394
4396 0 369969.47 139398.95 128280 -1 4395
4397 0 369706.22 139361.58 128360 -1 4396
4398 0 369386.03 139373.23 128440 -1 4397
4399 0 368975.88 139305.52 128480 -1 4398
4400 0 368507.38 139225.55 128520 -1 4399
4401 0 368319.2 139200.3 128600 -1 4400
4402 0 368141.25 139072.78 128640 -1 4401
4403 0 367980.12 138962.95 128680 -1 4402
4404 0 367823.66 138827.92 128720 -1 4403
4405 0 367724.47 138749.5 128760 -1 4404
4406 0 367605.94 138605.67 128800 -1 4405
4407 0 367571.5 138547.58 128840 -1 4406
4408 0 367556.12 138503.14 128880 -1 4407
4409 0 367604.7 138461.64 128960 -1 4408
4410 0 367630.56 138360.3 129000 -1 4409
4411 0 367716.8 138326.17 129080 -1 4410
4412 0 367458 138270.12 129160 -1 4411
4413 0 367282.66 138264.69 129240 -1 4412
4414 0 366858.22 138213.03 129280 -1 4413
4415 0 366691.7 138171.2 129320 -1 4414
4416 0 366640.7 138131.6 129400 -1 4415
4417 0 366564.66 138103.84 129440 -1 4416
4418 0 366528.9 138083.64 129480 -1 4417
4419 0 366432.53 138069.81 129520 -1 4418
4420 0 366355.6 138055.95 129560 -1 4419
4421 0 366133.88 138088.56 129600 -1 4420
4422 0 365919.16 137967.83 129640 -1 4421
4423 0 365880.9 137861.11 129680 -1 4422
4424 0 365699.28 137677.58 129760 -1 4423
4425 0 365358.72 137479.4 129800 -1 4424
4426 0 365272.2 137368.44 129760 -1 4425
4427 0 364947.2 137217.95 129720 -1 4426
4428 0 364864.97 137025.8 129720 -1 4427
4429 0 364806.28 136941.52 129680 -1 4428
4430 0 364870.53 136999.5 129760 -1 4429
4431 0 364862.62 136998.69 129800 -1 4430
4432 0 365271.1 137532.03 129880 -1 4425
4433 0 365163.56 137545.88 129960 -1 4432
4434 0 365044.62 137578.02 130040 -1 4433
4435 0 364976.72 137524.75 130080 -1 4434
4436 0 364947.5 137495.19 130120 -1 4435
4437 0 364938.2 137488.23 130160 -1 4436
4438 0 364954.4 137446.48 130240 -1 4437
4439 0 372309.5 141660.64 129200 -1 4320
4440 0 372443.03 141646.05 129120 -1 4439
4441 0 372579.1 141596.34 129080 -1 4440
4442 0 372662.75 141531.02 129040 -1 4441
4443 0 372703.66 141512.6 129000 -1 4442
4444 0 372772.72 141527.55 128960 -1 4443
4445 0 372845.88 141543.73 128920 -1 4444
4446 0 372938.22 141605.36 128880 -1 4445
4447 0 373049.4 141657.9 128840 -1 4446
4448 0 373182.8 141652.39 128800 -1 4447
4449 0 373169.62 141641.4 128760 -1 4448
4450 0 373109.9 141623.75 128720 -1 4449
4451 0 373090.12 141590.2 128680 -1 4450
4452 0 375723.56 141337.56 131040 -1 4279
4453 0 375680.12 141301.6 131080 -1 4452
4454 0 375671.7 141287.61 131120 -1 4453
4455 0 379392.6 142166.83 132360 -1 3946
4456 0 379385.5 142140.22 132440 -1 4455
4457 0 379228 142078.69 132520 -1 4456
4458 0 379152.47 142118.16 132560 -1 4457
4459 0 379142.53 142174.02 132600 -1 4458
4460 0 379211 142309.86 132680 -1 4459
4461 0 379229.75 142366.12 132720 -1 4460
4462 0 379246.4 142421 132760 -1 4461
4463 0 380689.03 144008.19 133560 -1 3921
4464 0 380883.03 144169.34 133520 -1 4463
4465 0 380969.25 144194.45 133480 -1 4464
4466 0 380998.25 144176.92 133400 -1 4465
4467 0 381006.3 144201.1 133320 -1 4466
4468 0 380927.34 144169.05 133280 -1 4467
4469 0 380942.78 145103.77 133960 -1 3906
4470 0 380616.62 145101.98 133880 -1 4469
4471 0 380481.84 145009.19 133800 -1 4470
4472 0 380452.38 145003.97 133760 -1 4471
4473 0 380584.97 145294.8 134040 -1 3905
4474 0 380648.22 145268.39 134080 -1 4473
4475 0 380687.9 145261.03 134120 -1 4474
4476 0 380737.03 145228.62 134160 -1 4475
4477 0 380800.72 145464.69 134200 -1 4476
4478 0 380459.28 146035 134240 -1 4477
4479 0 380014.8 146042.19 134320 -1 4478
4480 0 379891.7 145896.53 134360 -1 4479
4481 0 379611.53 145751.73 134400 -1 4480
4482 0 379496.25 145784.8 134440 -1 4481
4483 0 379421.44 145812.55 134480 -1 4482
4484 0 379170.25 145720.25 134560 -1 4483
4485 0 378993.25 145701.38 134640 -1 4484
4486 0 378766.03 145655.38 134720 -1 4485
4487 0 378686.47 145630.6 134800 -1 4486
4488 0 378518.53 145601.02 134840 -1 4487
4489 0 378318.06 145522.52 134920 -1 4488
4490 0 378152.72 145445.25 135000 -1 4489
4491 0 377958.8 145410.27 135080 -1 4490
4492 0 377847.88 145280.22 135160 -1 4491
4493 0 377768.5 145251.73 135240 -1 4492
4494 0 377725.62 145208.97 135280 -1 4493
4495 0 377605.7 145142.45 135360 -1 4494
4496 0 377450 145092.64 135440 -1 4495
4497 0 377246.9 145033.47 135480 -1 4496
4498 0 376663.03 144732.81 135560 -1 4497
4499 0 375939.03 143279.05 135600 -1 4498
4500 0 375853.12 143287.72 135720 -1 4499
4501 0 375811.47 143531.42 135840 -1 4500
4502 0 374774.72 141549.77 135960 -1 4501
4503 0 375109.3 140396.38 135960 -1 4502
4504 0 375248.34 139735.22 135960 -1 4503
4505 0 375259.25 139415.25 135800 -1 4504
4506 0 375181.22 139193.11 135680 -1 4505
4507 0 375062.12 139116.42 135600 -1 4506
4508 0 374869.5 138727.67 135480 -1 4507
4509 0 374346.72 138299.14 135520 -1 4508
4510 0 374214.9 138323.94 135600 -1 4509
4511 0 374145.38 138364.34 135680 -1 4510
4512 0 374102.3 138404.4 135720 -1 4511
4513 0 374054.3 138440.81 135760 -1 4512
4514 0 374059.38 138421.58 135840 -1 4513
4515 0 374144.1 138376.58 135920 -1 4514
4516 0 374163.28 138430.86 136000 -1 4515
4517 0 374165.7 138479.31 136080 -1 4516
4518 0 374148.2 138531.05 136120 -1 4517
4519 0 374160.62 138526.55 136160 -1 4518
4520 0 374875.1 138573.77 135400 -1 4508
4521 0 374887.9 138388.6 135320 -1 4520
4522 0 374924.28 138354.33 135240 -1 4521
4523 0 374989.84 138311.38 135160 -1 4522
4524 0 374976.1 138281.06 135120 -1 4523
4525 0 374994.62 138263.23 135080 -1 4524
4526 0 375154.62 138238.61 135000 -1 4525
4527 0 375214.88 138235.94 134920 -1 4526
4528 0 375296.66 138188.06 134840 -1 4527
4529 0 375312.47 138144.23 134800 -1 4528
4530 0 375344 138074 134760 -1 4529
4531 0 375375.56 138004.44 134720 -1 4530
4532 0 375370.3 137903.61 134680 -1 4531
4533 0 375379.47 137024.89 134640 -1 4532
4534 0 375358 136707.05 134600 -1 4533
4535 0 376325.25 136612.2 134600 -1 4534
4536 0 376573.56 136543.62 134560 -1 4535
4537 0 376932.66 136556.97 134520 -1 4536
4538 0 377498.1 136615.28 134520 -1 4537
4539 0 378362 136535.06 134600 -1 4538
4540 0 378448.3 136524.77 134760 -1 4539
4541 0 378721.7 136379.14 134840 -1 4540
4542 0 378718.06 136381.86 135000 -1 4541
4543 0 379319.56 136420.58 135040 -1 4542
4544 0 379077.53 136434.98 135080 -1 4543
4545 0 378570 136351.03 135160 -1 4544
4546 0 378510 136363.06 135240 -1 4545
4547 0 378174 136259.03 135440 -1 4546
4548 0 380201.9 136747.83 135120 -1 4543
4549 0 380162 136819 135200 -1 4548
4550 0 380122 136890.02 135280 -1 4549
4551 0 379930 136690.03 135360 -1 4550
4552 0 379942 136602.03 135440 -1 4551
4553 0 380022 136530.03 135480 -1 4552
4554 0 380078 136502.03 135520 -1 4553
4555 0 379906 135970.03 135560 -1 4554
4556 0 379806 135862.03 135680 -1 4555
4557 0 379506 135650.03 135680 -1 4556
4558 0 379246 135190.06 135640 -1 4557
4559 0 378954 134890.03 135680 -1 4558
4560 0 378914 134434.05 135720 -1 4559
4561 0 378886 134298.03 135680 -1 4560
4562 0 378850 133970.03 135560 -1 4561
4563 0 378682 133674.03 135600 -1 4562
4564 0 378662 133502.03 135720 -1 4563
4565 0 378474 133386.03 135800 -1 4564
4566 0 378242 133102.03 135800 -1 4565
4567 0 378286 132798.03 135760 -1 4566
4568 0 378286.03 132670.1 135840 -1 4567
4569 0 378894 134414.03 135760 -1 4560
4570 0 380172 136024.03 135320 -1 4551
4571 0 380500 135880.03 135240 -1 4570
4572 0 380604 135872.03 135080 -1 4571
4573 0 380644 136024.03 134920 -1 4572
4574 0 380700 135972.03 134760 -1 4573
4575 0 380880 135912.03 134640 -1 4574
4576 0 380824 135960.03 134480 -1 4575
4577 0 380828 136000.03 134320 -1 4576
4578 0 380948 135968.03 134200 -1 4577
4579 0 380980 135972.03 134160 -1 4578
4580 0 381012 136004.06 134040 -1 4579
4581 0 380980 135956.06 133960 -1 4580
4582 0 381024 135976.06 133800 -1 4581
4583 0 380998.06 135987.75 133720 -1 4582
4584 0 380622 137678.03 135280 -1 4550
4585 0 380462 137962.06 135320 -1 4584
4586 0 380674 138378.06 135400 -1 4585
4587 0 380762 138686.03 135560 -1 4586
4588 0 380638 136935.03 135080 -1 4548
4589 0 380822 136923.03 134960 -1 4588
4590 0 381202 137003.03 134840 -1 4589
4591 0 381506 137171.03 134760 -1 4590
4592 0 381690 137251.03 134600 -1 4591
4593 0 381770 137331.03 134480 -1 4592
4594 0 382034 137411.03 134400 -1 4593
4595 0 382242 137587.03 134280 -1 4594
4596 0 382554 137695.03 134200 -1 4595
4597 0 382730 137715.03 134040 -1 4596
4598 0 382906 137663.03 133920 -1 4597
4599 0 383174 137799.06 133840 -1 4598
4600 0 383586 137991.03 133760 -1 4599
4601 0 384030 138103.06 133680 -1 4600
4602 0 384666 138299.03 133600 -1 4601
4603 0 384950 138331.03 133480 -1 4602
4604 0 385190 138611.03 133320 -1 4603
4605 0 385602 138799.06 133160 -1 4604
4606 0 385882 138915.06 133040 -1 4605
4607 0 386146 138963.11 132840 -1 4606
4608 0 386374 139227.03 132920 -1 4607
4609 0 386434 139651.03 133000 -1 4608
4610 0 386646 139859.06 132920 -1 4609
4611 0 386498 140135.03 133000 -1 4610
4612 0 386370 140463.03 133080 -1 4611
4613 0 386370 140547.03 133160 -1 4612
4614 0 386442 140487.03 133320 -1 4613
4615 0 386602 140403.03 133440 -1 4614
4616 0 386898 140315 133480 -1 4615
4617 0 387142 140283.03 133600 -1 4616
4618 0 388034 140251.03 133640 -1 4617
4619 0 388774.03 140155.11 133680 -1 4618
4620 0 388978 140139.03 133760 -1 4619
4621 0 389098 140151.03 133840 -1 4620
4622 0 389310 140195.03 133920 -1 4621
4623 0 389614.03 140031.06 134000 -1 4622
4624 0 389870.03 140275.1 134080 -1 4623
4625 0 389822.03 140343.1 134280 -1 4624
4626 0 389686.03 140387.1 134360 -1 4625
4627 0 389622 140275.03 134560 -1 4626
4628 0 389638 140115.03 134720 -1 4627
4629 0 389578 140067.03 134880 -1 4628
4630 0 389014.03 140059.14 133560 -1 4619
4631 0 388938.03 139711.14 133560 -1 4630
4632 0 388874.03 139575.14 133480 -1 4631
4633 0 388790.03 139419.14 133400 -1 4632
4634 0 388866 139275.03 133320 -1 4633
4635 0 388862 139487.03 133240 -1 4634
4636 0 388874.03 140127.14 133480 -1 4630
4637 0 375315.16 136130.69 134560 -1 4534
4638 0 375370.28 136025.11 134520 -1 4637
4639 0 375338.56 135904.58 134480 -1 4638
4640 0 375224.34 135790.45 134440 -1 4639
4641 0 374993.3 135566.92 134360 -1 4640
4642 0 374890.75 135479.38 134280 -1 4641
4643 0 374886.9 135479.53 134200 -1 4642
4644 0 374863.6 135480.95 134120 -1 4643
4645 0 374803.2 135365.25 134000 -1 4644
4646 0 374606 135402.4 133920 -1 4645
4647 0 374273.28 135422.7 133880 -1 4646
4648 0 374167.66 135439.28 133840 -1 4647
4649 0 374041.03 135449.44 133800 -1 4648
4650 0 373840.28 135372.39 133760 -1 4649
4651 0 373746.5 135324.06 133720 -1 4650
4652 0 373736.44 135162.03 133680 -1 4651
4653 0 373849.66 135008.3 133600 -1 4652
4654 0 373751.62 134923.5 133560 -1 4653
4655 0 373595.06 134998.61 133520 -1 4654
4656 0 373536.28 134986.27 133440 -1 4655
4657 0 373514.94 135001.06 133400 -1 4656
4658 0 373471.56 135024 133360 -1 4657
4659 0 373426.47 135044.5 133320 -1 4658
4660 0 373490.2 135063.36 133240 -1 4659
4661 0 373466.6 135075.58 133200 -1 4660
4662 0 373424.6 135077.56 133160 -1 4661
4663 0 373429.44 135033.39 133080 -1 4662
4664 0 372743.97 135355.42 133040 -1 4663
4665 0 372798.78 135324.77 133000 -1 4664
4666 0 372813.16 135299.45 132960 -1 4665
4667 0 372904.66 135368.73 132840 -1 4666
4668 0 372518.1 136276.84 132800 -1 4667
4669 0 372532 136356 132760 -1 4668
4670 0 372530.88 136466.86 132720 -1 4669
4671 0 372575.78 136538.9 132680 -1 4670
4672 0 372605.66 136752.92 132600 -1 4671
4673 0 372721.4 137006.02 132440 -1 4672
4674 0 372492.47 136854.45 132040 -1 4673
4675 0 371019.25 136713.98 132000 -1 4674
4676 0 370455 136259.02 132000 -1 4675
4677 0 370449.72 136250.39 131960 -1 4676
4678 0 370417 136213.02 131920 -1 4677
4679 0 370277.78 136020.47 131720 -1 4678
4680 0 370191.6 135887.2 131640 -1 4679
4681 0 370062.1 135688 131520 -1 4680
4682 0 370166.03 135703.06 131480 -1 4681
4683 0 369838.1 135263.25 131520 -1 4681
4684 0 369814 135195.03 131480 -1 4683
4685 0 369770 135223.03 131400 -1 4684
4686 0 369489.97 135403.56 131520 -1 4681
4687 0 369274 135187.06 131480 -1 4686
4688 0 369118 135039.03 131400 -1 4687
4689 0 369002 134887.03 131280 -1 4688
4690 0 368910 135087.03 131160 -1 4689
4691 0 368758 135115.03 131040 -1 4690
4692 0 368570 135087.06 130960 -1 4691
4693 0 368270 135003.03 131040 -1 4692
4694 0 368090 134911.03 131160 -1 4693
4695 0 368082 134775.03 131240 -1 4694
4696 0 367890 134587.03 131200 -1 4695
4697 0 367682 134475.03 131160 -1 4696
4698 0 367562 134235.03 131120 -1 4697
4699 0 367550 134119.03 131040 -1 4698
4700 0 367562 134063.03 130920 -1 4699
4701 0 367474 133887.03 130760 -1 4700
4702 0 367238 133803.03 130600 -1 4701
4703 0 366862 133751.03 130520 -1 4702
4704 0 366586 133631.03 130400 -1 4703
4705 0 366254 133391.03 130240 -1 4704
4706 0 365758 133015.03 130200 -1 4705
4707 0 364930 132827.1 130280 -1 4706
4708 0 364782 132867.12 130440 -1 4707
4709 0 364798 132931.12 130600 -1 4708
4710 0 364850 132763.03 130200 -1 4707
4711 0 364826 132671.03 130080 -1 4710
4712 0 364802 132587.03 130000 -1 4711
4713 0 364830 132363.03 129880 -1 4712
4714 0 364862 132359.03 129640 -1 4713
4715 0 364906 132307.03 129480 -1 4714
4716 0 364934 132239.03 129320 -1 4715
4717 0 364946 132135.03 129160 -1 4716
4718 0 364898 132055.06 129000 -1 4717
4719 0 364782 131963.06 128920 -1 4718
4720 0 364786 131883.06 128720 -1 4719
4721 0 364798 131827.06 128600 -1 4720
4722 0 364762 131751.06 128440 -1 4721
4723 0 364786 131751.06 128280 -1 4722
4724 0 364890 131631.03 128200 -1 4723
4725 0 364902 131423.03 128160 -1 4724
4726 0 364874 131375.03 128080 -1 4725
4727 0 364834 131739.03 128160 -1 4724
4728 0 364878 131791.03 128040 -1 4727
4729 0 364826 131871.03 127920 -1 4728
4730 0 364582 131863.03 127840 -1 4729
4731 0 364450 131831.03 127720 -1 4730
4732 0 367850 135043.03 131200 -1 4694
4733 0 367698 135211.03 131160 -1 4732
4734 0 367690 135227.03 131080 -1 4733
4735 0 367730 135083.03 131320 -1 4732
4736 0 367690 135063.03 131400 -1 4735
4737 0 367626 135019.03 131520 -1 4736
4738 0 367586 135107 131600 -1 4737
4739 0 367546 135195.03 131680 -1 4738
4740 0 367578 135283.03 131800 -1 4739
4741 0 370380 136181 131640 -1 4680
4742 0 370712 136531 131640 -1 4741
4743 0 370914 136723 131640 -1 4742
4744 0 371036 136743 131600 -1 4743
4745 0 371158 136725 131560 -1 4744
4746 0 371376.94 136717.12 131480 -1 4745
4747 0 372814.2 136897.55 131840 -1 4674
4748 0 373216.75 137052.27 131800 -1 4747
4749 0 373507.06 137161.39 131680 -1 4748
4750 0 373538.6 137112.44 131520 -1 4749
4751 0 373561.47 137229.77 131360 -1 4750
4752 0 373788.5 137289.56 131160 -1 4751
4753 0 374036.78 137229.42 131000 -1 4752
4754 0 374211.12 137229.28 130800 -1 4753
4755 0 374390.38 137265.52 130680 -1 4754
4756 0 374456.88 137365.78 130440 -1 4755
4757 0 374473.3 137373.4 130320 -1 4756
4758 0 374722.22 137323 130200 -1 4757
4759 0 374961.1 137295.1 129960 -1 4758
4760 0 374996.38 137171.89 129800 -1 4759
4761 0 374529.78 137147.52 129760 -1 4760
4762 0 374615.2 137160.19 129640 -1 4761
4763 0 374646.2 137123.67 129560 -1 4762
4764 0 375501.72 137147.17 129760 -1 4760
4765 0 375724.44 137161.3 129680 -1 4764
4766 0 375918.25 137110.8 129600 -1 4765
4767 0 376313.8 136947.52 129560 -1 4766
4768 0 376136.94 137001.58 129520 -1 4767
4769 0 375944.9 136949.94 129360 -1 4768
4770 0 375798.56 136917.5 129240 -1 4769
4771 0 375871.4 136911.1 129160 -1 4770
4772 0 376104.4 136876.03 129040 -1 4771
4773 0 376224.03 136898.95 128960 -1 4772
4774 0 376369.03 136884.55 128760 -1 4773
4775 0 376556.47 136889.11 128640 -1 4774
4776 0 376633.97 136823.38 128440 -1 4775
4777 0 376708.75 136856.2 128280 -1 4776
4778 0 376965 136828.03 128160 -1 4777
4779 0 376989 136880.03 128000 -1 4778
4780 0 377061 136852.03 127800 -1 4779
4781 0 377153 136980.03 127680 -1 4780
4782 0 377337 137012.03 127640 -1 4781
4783 0 377169 136984.03 127480 -1 4782
4784 0 377105 137024.03 127360 -1 4783
4785 0 377197 137040.03 127240 -1 4784
4786 0 377337 136980.03 127080 -1 4785
4787 0 377365 137500.06 127040 -1 4786
4788 0 377493 137740.06 127000 -1 4787
4789 0 377505 137900.03 127040 -1 4788
4790 0 377457 138016.03 127080 -1 4789
4791 0 377417 138108.03 127000 -1 4790
4792 0 377377 138248.03 126880 -1 4791
4793 0 377429 138648.03 126840 -1 4792
4794 0 377421 138760.03 126800 -1 4793
4795 0 377541 138844.03 126880 -1 4793
4796 0 377797 138916.03 126960 -1 4795
4797 0 378125 139096.03 127000 -1 4796
4798 0 378469 139084.03 127040 -1 4797
4799 0 378709 139300.03 127000 -1 4798
4800 0 378881 139508.03 126920 -1 4799
4801 0 378913 139616.03 126960 -1 4800
4802 0 379045 139788.03 127040 -1 4801
4803 0 379009 140112.03 127080 -1 4802
4804 0 378969 140292.03 127160 -1 4803
4805 0 378809 140460.03 127240 -1 4804
4806 0 379041 139492.03 126840 -1 4800
4807 0 379093 139484.03 126800 -1 4806
4808 0 377565 136776.06 127040 -1 4786
4809 0 377749 136840.03 127080 -1 4808
4810 0 377849 136872.03 127120 -1 4809
4811 0 377413 136808.03 126960 -1 4808
4812 0 377345 136784.03 126840 -1 4811
4813 0 377241 136780.03 126600 -1 4812
4814 0 377161 136760.03 126440 -1 4813
4815 0 377181 136600.03 126280 -1 4814
4816 0 377397 136492.03 126160 -1 4815
4817 0 377473.03 136408.05 126040 -1 4816
4818 0 377477.03 136232.08 125880 -1 4817
4819 0 377393.03 136180.08 125760 -1 4818
4820 0 377313.03 136100.08 125600 -1 4819
4821 0 377221.03 136052.08 125440 -1 4820
4822 0 377213.03 135888.08 125280 -1 4821
4823 0 377193 135936.03 125080 -1 4822
4824 0 377149 135828.03 124920 -1 4823
4825 0 376997 135756.03 124840 -1 4824
4826 0 376969 135736.03 124680 -1 4825
4827 0 376845 135660.03 124560 -1 4826
4828 0 376661 135592.03 124440 -1 4827
4829 0 376445 135580.03 124280 -1 4828
4830 0 376277 135512.03 124160 -1 4829
4831 0 375881 135452.03 124120 -1 4830
4832 0 375665 135508.06 124040 -1 4831
4833 0 375465 135472 123960 -1 4832
4834 0 375081 135448.03 123880 -1 4833
4835 0 375005 135432.03 123840 -1 4834
4836 0 377425 137204.03 127680 -1 4782
4837 0 376737.75 136950.25 129600 -1 4767
4838 0 377025.6 136882.84 129760 -1 4837
4839 0 377300.78 137037.58 129880 -1 4838
4840 0 377877 137214.03 129920 -1 4839
4841 0 378201 137146.06 130040 -1 4840
4842 0 378985 136670.06 130080 -1 4841
4843 0 379517 136378.03 130040 -1 4842
4844 0 379645 136426.03 129960 -1 4843
4845 0 379893 136414.03 129840 -1 4844
4846 0 380237 136462.03 129680 -1 4845
4847 0 380545 136258.06 129440 -1 4846
4848 0 381033 136178.06 129240 -1 4847
4849 0 381073 136070.06 129120 -1 4848
4850 0 381269 135834.11 128960 -1 4849
4851 0 381577 135706.11 128800 -1 4850
4852 0 381921.03 135566.12 128680 -1 4851
4853 0 381805.03 135698.16 128560 -1 4852
4854 0 382021.03 135802.16 128440 -1 4853
4855 0 382449.03 135298.16 128760 -1 4852
4856 0 383013.03 135262.16 128720 -1 4855
4857 0 383297.03 135294.16 128640 -1 4856
4858 0 384257 135594.03 128680 -1 4857
4859 0 384973 135866.03 128680 -1 4858
4860 0 385853 136002.03 128640 -1 4859
4861 0 386249 135982.06 128520 -1 4860
4862 0 386277 135958.06 128440 -1 4861
4863 0 386765 136038.03 128360 -1 4862
4864 0 386945 136222.03 128240 -1 4863
4865 0 387145 136354.03 128120 -1 4864
4866 0 387517 136578.06 128000 -1 4865
4867 0 387689 136506.11 127840 -1 4866
4868 0 387637 136522.11 127720 -1 4867
4869 0 387561 136374.11 127560 -1 4868
4870 0 384197 135462.03 128600 -1 4858
4871 0 384213 135370.03 128440 -1 4870
4872 0 384433 135046.03 128480 -1 4871
4873 0 384597 134958.03 128360 -1 4872
4874 0 384717 135006.03 128280 -1 4873
4875 0 384753 134974.03 128240 -1 4874
4876 0 373609.3 134681.17 132800 -1 4667
4877 0 373766.1 134430.61 132760 -1 4876
4878 0 373899 134196.47 132680 -1 4877
4879 0 373932.72 134086.06 132600 -1 4878
4880 0 373934.12 134011.4 132560 -1 4879
4881 0 373912.47 133941.89 132480 -1 4880
4882 0 374057.56 133784.47 132440 -1 4881
4883 0 374776.53 132998 132400 -1 4882
4884 0 375783.9 132265.08 132360 -1 4883
4885 0 376094.16 132060.66 132280 -1 4884
4886 0 376284.5 131857.66 132200 -1 4885
4887 0 376419.47 131712.86 132160 -1 4886
4888 0 376458.75 131594.61 132120 -1 4887
4889 0 376562.62 131600.25 132080 -1 4888
4890 0 376523.5 131535.78 132000 -1 4889
4891 0 376554.16 131454.97 131960 -1 4890
4892 0 376936.3 131300.1 131880 -1 4891
4893 0 376996.94 131257.53 131840 -1 4892
4894 0 377011.34 130963.18 131800 -1 4893
4895 0 377278.28 130600.42 131760 -1 4894
4896 0 377478.9 130038.24 131800 -1 4895
4897 0 377599.1 129934.15 131880 -1 4896
4898 0 377613 129883.11 131920 -1 4897
4899 0 377730.44 129926.45 132000 -1 4898
4900 0 377824.75 129944.6 132080 -1 4899
4901 0 377912.84 130076.67 132160 -1 4900
4902 0 377954.6 130053.25 132200 -1 4901
4903 0 377977.4 130054.59 132240 -1 4902
4904 0 377965.4 130078.555 132280 -1 4903
4905 0 377282.7 130568.5 131680 -1 4895
4906 0 377323.66 130551.64 131640 -1 4905
4907 0 377397.75 130521.1 131600 -1 4906
4908 0 377469.38 130495.16 131560 -1 4907
4909 0 377433.12 130256.71 131480 -1 4908
4910 0 377462.53 130238.03 131440 -1 4909
4911 0 377510 130162.55 131360 -1 4910
4912 0 377561.9 130162.13 131280 -1 4911
4913 0 377659.62 130192.945 131240 -1 4912
4914 0 377677.5 130253.69 131160 -1 4913
4915 0 377710.22 130298.67 131120 -1 4914
4916 0 377783.44 130329.16 131040 -1 4915
4917 0 377823.25 130388.555 131000 -1 4916
4918 0 377802.53 130402.05 130920 -1 4917
4919 0 377871.4 130421.59 130840 -1 4918
4920 0 378283.72 130427.19 130800 -1 4919
4921 0 378619.5 130451.81 130720 -1 4920
4922 0 378971.75 130547.78 130680 -1 4921
4923 0 379436 130467.88 130640 -1 4922
4924 0 379646.6 130370.12 130600 -1 4923
4925 0 379750.66 130325.664 130560 -1 4924
4926 0 379829.28 130310.17 130520 -1 4925
4927 0 379890.47 130334.234 130480 -1 4926
4928 0 379911.94 130332.32 130440 -1 4927
4929 0 379996.12 130436.84 130400 -1 4928
4930 0 379954 130482.805 130360 -1 4929
4931 0 379526.25 130521.305 130360 -1 4930
4932 0 379424.53 130465.16 130280 -1 4931
4933 0 379384.78 130460.6 130200 -1 4932
4934 0 379387.47 130543.73 130160 -1 4933
4935 0 379448.5 130788.25 130120 -1 4934
4936 0 379421.4 130881.47 130080 -1 4935
4937 0 379418.25 130907.68 130040 -1 4936
4938 0 380038.66 130665.67 130360 -1 4930
4939 0 380004.9 130767.29 130320 -1 4938
4940 0 380010.75 130779.164 130280 -1 4939
4941 0 379525.34 130521.42 130720 -1 4922
4942 0 380570.34 130477.53 130760 -1 4941
4943 0 380672.7 130484.414 130800 -1 4942
4944 0 380698.4 130480.05 130840 -1 4943
4945 0 380755.25 130420.3 130880 -1 4944
4946 0 380783.9 130427.94 130920 -1 4945
4947 0 380839.2 130433.69 130960 -1 4946
4948 0 380854.4 130459.805 131000 -1 4947
4949 0 380846.66 130463.375 131080 -1 4948
4950 0 380918.4 130453.52 131160 -1 4949
4951 0 380976.44 130445.945 131200 -1 4950
4952 0 381034.3 130414.44 131240 -1 4951
4953 0 380918.03 130421.984 131280 -1 4952
4954 0 381520.78 130217.35 131320 -1 4953
4955 0 381559.06 130016.72 131360 -1 4954
4956 0 381551.03 129923.76 131400 -1 4955
4957 0 381557.03 129913.984 131440 -1 4956
4958 0 380731.8 130424.75 131320 -1 4953
4959 0 380648.97 130499.1 131360 -1 4958
4960 0 380789.38 130639.445 131400 -1 4959
4961 0 380959.6 130807.58 131440 -1 4960
4962 0 380998.97 130925.9 131480 -1 4961
4963 0 380980.8 130949.9 131520 -1 4962
4964 0 380870 131055.11 131560 -1 4963
4965 0 381876.78 130473.375 130800 -1 4943
4966 0 382080.47 130390.875 130800 -1 4965
4967 0 382361.88 130371.3 130840 -1 4966
4968 0 382691.44 130445.305 130840 -1 4967
4969 0 383103 130357.34 130880 -1 4968
4970 0 383489.3 130319.07 130920 -1 4969
4971 0 383654.34 130352.336 130880 -1 4970
4972 0 383985.06 130419.305 130800 -1 4971
4973 0 384036.28 130491.14 130760 -1 4972
4974 0 384020.1 130518.484 130720 -1 4973
4975 0 383755 130304.016 130920 -1 4971
4976 0 381396 130362.03 130720 -1 4942
4977 0 381528 130386.03 130680 -1 4976
4978 0 381556 130278.03 130640 -1 4977
4979 0 381620 130254.03 130480 -1 4978
4980 0 381756 130230.03 130400 -1 4979
4981 0 377111.8 129158.39 131440 -1 4910
4982 0 375341.84 128482.5 131480 -1 4981
4983 0 375393.25 128439.02 131440 -1 4982
4984 0 375440.5 128461.25 131400 -1 4983
4985 0 375627.12 128572.945 131360 -1 4984
4986 0 375517.34 128487.37 131320 -1 4985
4987 0 374155.22 127746.97 131280 -1 4986
4988 0 373057.53 128708.14 131280 -1 4987
4989 0 372707.5 129283.13 131280 -1 4988
4990 0 372257.94 129765.02 131280 -1 4989
4991 0 371697.22 129972.76 131280 -1 4990
4992 0 371702.97 130022.57 131360 -1 4991
4993 0 371667.6 130202.86 131400 -1 4992
4994 0 371492.84 130328.55 131440 -1 4993
4995 0 371424.62 130478.47 131400 -1 4994
4996 0 371322.5 130642.47 131440 -1 4995
4997 0 371328.97 130688.42 131480 -1 4996
4998 0 371317.75 130738.516 131520 -1 4997
4999 0 371323.06 130794.34 131560 -1 4998
5000 0 371304.8 130825.34 131600 -1 4999
5001 0 371242.72 130986.91 131640 -1 5000
5002 0 371230.84 131039.836 131680 -1 5001
5003 0 371213.5 131062.484 131720 -1 5002
5004 0 371119.34 131224.45 131760 -1 5003
5005 0 371065.44 131330.86 131800 -1 5004
5006 0 371088.44 131392.22 131840 -1 5005
5007 0 371006.12 131515.9 131880 -1 5006
5008 0 370911.62 131598.02 131920 -1 5007
5009 0 370746.47 131678.64 131960 -1 5008
5010 0 370614.2 131768.36 132000 -1 5009
5011 0 370591.1 131903.33 132040 -1 5010
5012 0 370444.5 132002.75 132080 -1 5011
5013 0 370351.88 132133.36 132120 -1 5012
5014 0 370409.7 132223.47 132160 -1 5013
5015 0 370359.88 132339.03 132200 -1 5014
5016 0 370254.88 132426.75 132240 -1 5015
5017 0 370228.47 132475.69 132280 -1 5016
5018 0 370160.2 132520.69 132320 -1 5017
5019 0 369925.38 132644.42 132360 -1 5018
5020 0 369911.53 132652.22 132400 -1 5019
5021 0 369910.6 132685.97 132440 -1 5020
5022 0 369913.47 132724.97 132480 -1 5021
5023 0 369900.2 132734.95 132520 -1 5022
5024 0 369865.1 132778.17 132560 -1 5023
5025 0 369787.28 132810.11 132600 -1 5024
5026 0 369785.7 132841.95 132640 -1 5025
5027 0 369769.5 132911.27 132680 -1 5026
5028 0 369734.2 132970.42 132720 -1 5027
5029 0 369703.66 133042.73 132760 -1 5028
5030 0 369564.97 133183.4 132800 -1 5029
5031 0 369284.38 133350.88 132840 -1 5030
5032 0 369206.28 133372.28 132880 -1 5031
5033 0 369071.75 133378.55 132920 -1 5032
5034 0 368734.53 133582.62 132960 -1 5033
5035 0 368419.88 133772.4 132920 -1 5034
5036 0 368207.56 133877.28 132920 -1 5035
5037 0 367935.44 133864.14 132960 -1 5036
5038 0 367610.84 133887.97 133000 -1 5037
5039 0 367238.25 133873.53 132960 -1 5038
5040 0 366860.94 133722.72 133000 -1 5039
5041 0 366489.44 133686.56 133000 -1 5040
5042 0 366227.22 133628.36 132960 -1 5041
5043 0 366152.78 133523.34 132920 -1 5042
5044 0 366086.25 133461.72 132880 -1 5043
5045 0 366049.3 133417.52 132840 -1 5044
5046 0 365992.6 133324.31 132800 -1 5045
5047 0 365883.12 133059.69 132760 -1 5046
5048 0 365564.4 132881.56 132760 -1 5047
5049 0 365344.9 132846.52 132800 -1 5048
5050 0 365292.66 132826.56 132840 -1 5049
5051 0 374974.3 128185.3 131240 -1 4987
5052 0 375034.9 128188.695 131200 -1 5051
5053 0 374174.16 127854.445 131160 -1 5052
5054 0 374238.94 127757.15 131120 -1 5053
5055 0 374291.5 127680.625 131080 -1 5054
5056 0 374228.62 127613.41 131040 -1 5055
5057 0 374153 127549.836 131000 -1 5056
5058 0 373698.12 128112.87 131120 -1 5053
5059 0 373523.22 128203.12 131080 -1 5058
5060 0 373472.66 128214.836 131040 -1 5059
5061 0 373443.3 128225.7 131000 -1 5060
5062 0 373397.97 128213.49 130960 -1 5061
5063 0 373316.1 128216.02 130920 -1 5062
5064 0 375838.28 128643.266 131160 -1 5052
5065 0 376490.2 128754.945 131120 -1 5064
5066 0 377270.7 128724.78 131080 -1 5065
5067 0 377306.8 128722.41 131040 -1 5066
5068 0 377450.9 128519.31 131000 -1 5067
5069 0 377523.1 128348.74 130960 -1 5068
5070 0 377388.84 128701.78 130920 -1 5069
5071 0 377368.12 128674.44 130840 -1 5070
5072 0 377356.16 128605.39 130720 -1 5071
5073 0 377289.56 128606.15 130640 -1 5072
5074 0 377267.28 128612.2 130600 -1 5073
5075 0 377248.44 128586.97 130560 -1 5074
5076 0 377205.28 128559.23 130520 -1 5075
5077 0 377238.97 128573.67 130480 -1 5076
5078 0 377272.3 128524.3 130400 -1 5077
5079 0 377286.88 128470.27 130320 -1 5078
5080 0 377243.84 128421.305 130280 -1 5079
5081 0 377283.34 128383.08 130200 -1 5080
5082 0 377264.62 128354.24 130160 -1 5081
5083 0 377185.03 128392.87 130080 -1 5082
5084 0 377092.34 128459.445 130000 -1 5083
5085 0 377124.16 128437.16 129920 -1 5084
5086 0 377204.84 128374.35 129840 -1 5085
5087 0 377235.6 128370.52 129800 -1 5086
5088 0 377277.8 128385.24 129760 -1 5087
5089 0 377300.9 128422.336 129720 -1 5088
5090 0 377318.2 128422.63 129680 -1 5089
5091 0 377339.25 128425.445 129640 -1 5090
5092 0 377350.5 128446.766 129600 -1 5091
5093 0 377489.53 128458.445 129560 -1 5092
5094 0 377533.56 128471.81 129520 -1 5093
5095 0 377657.62 128519.29 129440 -1 5094
5096 0 377697.34 128509.664 129360 -1 5095
5097 0 377784.62 128514.98 129280 -1 5096
5098 0 377818.4 128507.03 129240 -1 5097
5099 0 377888.88 128450.27 129200 -1 5098
5100 0 377901.9 128396.95 129160 -1 5099
5101 0 377930.4 128372.56 129120 -1 5100
5102 0 377958.3 128387.46 129080 -1 5101
5103 0 377956.25 128407.53 129040 -1 5102
5104 0 378011.28 128407.13 128960 -1 5103
5105 0 378077.9 128486.24 128920 -1 5104
5106 0 378132.75 128459.73 128880 -1 5105
5107 0 378186.06 128509.03 128840 -1 5106
5108 0 378229.44 128548.97 128800 -1 5107
5109 0 378297.8 128644.42 128760 -1 5108
5110 0 378374.88 128708.375 128720 -1 5109
5111 0 378590.75 128814.195 128680 -1 5110
5112 0 378872.72 129556.06 128640 -1 5111
5113 0 378995.5 129644.19 128600 -1 5112
5114 0 379082.84 129699.6 128560 -1 5113
5115 0 379185.28 129748.22 128520 -1 5114
5116 0 379253.3 129791.125 128480 -1 5115
5117 0 379288.38 129804.14 128440 -1 5116
5118 0 379363.9 129801.89 128400 -1 5117
5119 0 379369.72 129824.62 128360 -1 5118
5120 0 379348.5 129846.31 128320 -1 5119
5121 0 379278.44 129868.73 128240 -1 5120
5122 0 379227.34 129892.305 128200 -1 5121
5123 0 379177.16 129937.59 128160 -1 5122
5124 0 379132.53 130003.266 128120 -1 5123
5125 0 379211.3 130054.24 128080 -1 5124
5126 0 379233.3 130090.14 128040 -1 5125
5127 0 379369.22 130159.46 128000 -1 5126
5128 0 379338.38 130222.31 127960 -1 5127
5129 0 379332.72 130280.59 127920 -1 5128
5130 0 379388.6 130174.85 127880 -1 5129
5131 0 379375.03 130163.04 127840 -1 5130
5132 0 379377.16 130160.78 127800 -1 5131
5133 0 379354.22 130163.24 127760 -1 5132
5134 0 379245.62 130307.234 127680 -1 5133
5135 0 378956.66 130395.36 127680 -1 5134
5136 0 378940.47 130371.664 127640 -1 5135
5137 0 378923.5 130370.44 127600 -1 5136
5138 0 378870.84 130362.62 127560 -1 5137
5139 0 379265.7 130627.33 127680 -1 5134
5140 0 379227.78 130646.1 127640 -1 5139
5141 0 379205.16 130672.25 127600 -1 5140
5142 0 379151.8 130691.914 127560 -1 5141
5143 0 379039.22 129845.17 128720 -1 5112
5144 0 379024.66 130010.3 128800 -1 5143
5145 0 378965.62 130105.3 128840 -1 5144
5146 0 378916.44 130146.31 128880 -1 5145
5147 0 378955.22 130166.11 128960 -1 5146
5148 0 379029.6 130256.9 129040 -1 5147
5149 0 379053.62 130400.086 129120 -1 5148
5150 0 378620.8 130338.375 128840 -1 5145
5151 0 378577.4 130630.62 128800 -1 5150
5152 0 378624.1 130777.45 128760 -1 5151
5153 0 378604.22 130850.62 128680 -1 5152
5154 0 378493.72 130700.37 128560 -1 5153
5155 0 378503.97 130635.97 128520 -1 5154
5156 0 378502.16 130590.805 128480 -1 5155
5157 0 378519.6 130573.734 128440 -1 5156
5158 0 378540.47 130614.37 128400 -1 5157
5159 0 377605.28 128064.914 130920 -1 5069
5160 0 377679.88 127917.21 130880 -1 5159
5161 0 377789.34 127807.73 130800 -1 5160
5162 0 377924 127632.71 130720 -1 5161
5163 0 378105.7 127472.95 130680 -1 5162
5164 0 378196.5 127328.016 130600 -1 5163
5165 0 378217.72 127227.016 130520 -1 5164
5166 0 378232.12 127125.65 130440 -1 5165
5167 0 378263.25 127097.43 130400 -1 5166
5168 0 378381.78 126996.89 130320 -1 5167
5169 0 378410.47 126963.2 130280 -1 5168
5170 0 378534.12 126866.87 130200 -1 5169
5171 0 378593.75 126815.64 130160 -1 5170
5172 0 378737.53 126704.516 130080 -1 5171
5173 0 378759.06 126562.21 130000 -1 5172
5174 0 378767.44 126532.41 129960 -1 5173
5175 0 378815.8 126449.31 129880 -1 5174
5176 0 378846.3 126413.16 129800 -1 5175
5177 0 378880.7 126386.63 129720 -1 5176
5178 0 378933.38 126357.38 129640 -1 5177
5179 0 378977.2 126335.1 129560 -1 5178
5180 0 379023.4 126308.55 129480 -1 5179
5181 0 379118.94 126374.56 129440 -1 5180
5182 0 379169.22 126375.03 129360 -1 5181
5183 0 378976.03 125969.46 129360 -1 5182
5184 0 379007.1 125885.98 129280 -1 5183
5185 0 378873.38 125598.46 129200 -1 5184
5186 0 378877.8 125569.734 129160 -1 5185
5187 0 378914.9 125522.69 129080 -1 5186
5188 0 378999.94 125447.83 129040 -1 5187
5189 0 379036.9 125402.13 129000 -1 5188
5190 0 379036.34 125310.15 128960 -1 5189
5191 0 379032.1 125236.19 128920 -1 5190
5192 0 379027.1 125200.61 128880 -1 5191
5193 0 379021.5 125115.3 128840 -1 5192
5194 0 378667.88 124923.98 128760 -1 5193
5195 0 378650.84 124910.42 128720 -1 5194
5196 0 378593.34 124872.805 128680 -1 5195
5197 0 378514.38 124827.53 128640 -1 5196
5198 0 378421.12 124736.92 128600 -1 5197
5199 0 378369.06 124714.15 128560 -1 5198
5200 0 378316.5 124699.31 128520 -1 5199
5201 0 378309.06 124691.34 128480 -1 5200
5202 0 378311.66 124691.49 128440 -1 5201
5203 0 378307.7 124669.34 128400 -1 5202
5204 0 378287.03 124674.586 128360 -1 5203
5205 0 378294.5 124644.01 128320 -1 5204
5206 0 378273.1 124689.43 128280 -1 5205
5207 0 378227.75 124675.91 128240 -1 5206
5208 0 378290.88 124650.32 128200 -1 5207
5209 0 378113.03 124517.56 128120 -1 5208
5210 0 377664.12 124518.71 128080 -1 5209
5211 0 377300.94 124491.05 128040 -1 5210
5212 0 377212.66 124447.19 127960 -1 5211
5213 0 377165.4 124419.32 127880 -1 5212
5214 0 377154.38 124391.78 127800 -1 5213
5215 0 377078.22 124376.07 127760 -1 5214
5216 0 376951.84 124285.23 127720 -1 5215
5217 0 376814.9 124219.33 127680 -1 5216
5218 0 376761.9 124198.06 127600 -1 5217
5219 0 376739 124138 127560 -1 5218
5220 0 376736.25 124056.76 127520 -1 5219
5221 0 376765.34 123942.09 127440 -1 5220
5222 0 376779.44 123881.83 127400 -1 5221
5223 0 376698.22 123880.14 127320 -1 5222
5224 0 376627.78 123934.33 127280 -1 5223
5225 0 376583.12 123935.516 127200 -1 5224
5226 0 376557.62 123924.18 127160 -1 5225
5227 0 376506.38 123929.82 127080 -1 5226
5228 0 376485.6 123956.07 127040 -1 5227
5229 0 376455.53 123961.98 126960 -1 5228
5230 0 376435.97 123931.586 126920 -1 5229
5231 0 376437.5 123910.35 126840 -1 5230
5232 0 376469.12 123891.61 126800 -1 5231
5233 0 376498.72 123889.71 126760 -1 5232
5234 0 376502.5 123860.66 126720 -1 5233
5235 0 376515.56 123829.44 126680 -1 5234
5236 0 376460.5 123852.266 126640 -1 5235
5237 0 376316.12 123931.36 126600 -1 5236
5238 0 376271.22 123944.914 126560 -1 5237
5239 0 376210.03 123963.52 126520 -1 5238
5240 0 376202.5 124040.31 126480 -1 5239
5241 0 376139.8 124124.05 126440 -1 5240
5242 0 376165.25 124124.76 126360 -1 5241
5243 0 376197.03 124090.74 126320 -1 5242
5244 0 376216.34 124099.695 126240 -1 5243
5245 0 376123.28 123958.77 126080 -1 5244
5246 0 376025.28 124061.42 126040 -1 5245
5247 0 375986.06 124185.42 126000 -1 5246
5248 0 375920.9 124240.01 125960 -1 5247
5249 0 375900.22 124261.016 125920 -1 5248
5250 0 378777.66 124824.73 128200 -1 5208
5251 0 378729.6 124828.195 128120 -1 5250
5252 0 378755.28 124840.88 128080 -1 5251
5253 0 378784.38 124797.016 128040 -1 5252
5254 0 378817.03 124805.164 128000 -1 5253
5255 0 378831.75 124811.35 127960 -1 5254
5256 0 378926.47 124814.43 127920 -1 5255
5257 0 378969.66 124860.37 127880 -1 5256
5258 0 378530.6 124834.55 127960 -1 5254
5259 0 378317.4 124934.88 127920 -1 5258
5260 0 377178 124692.03 128320 -1 5205
5261 0 377118 124552.03 128360 -1 5260
5262 0 378767.44 125312.81 129200 -1 5185
5263 0 378741.1 125244.1 129240 -1 5262
5264 0 378716.47 125181.61 129320 -1 5263
5265 0 378683.44 125105.766 129400 -1 5264
5266 0 378640.53 125058.48 129440 -1 5265
5267 0 378601 125022.03 129560 -1 5266
5268 0 380120.72 126703.49 129360 -1 5182
5269 0 380373 126783.03 129200 -1 5268
5270 0 380469 126859.03 129000 -1 5269
5271 0 380685 126927.03 128840 -1 5270
5272 0 380917 126951.03 128680 -1 5271
5273 0 380953 126859.03 128480 -1 5272
5274 0 381073 126867.03 128320 -1 5273
5275 0 381265 126775.03 128200 -1 5274
5276 0 381337 126747.03 128080 -1 5275
5277 0 381397 126731.03 127920 -1 5276
5278 0 381249 126755.03 127760 -1 5277
5279 0 381317 126687.03 127640 -1 5278
5280 0 381301 126667.03 127480 -1 5279
5281 0 381269 126631.03 127360 -1 5280
5282 0 381409 126483.03 127200 -1 5281
5283 0 381477 126399.03 127080 -1 5282
5284 0 381309 126411.03 126920 -1 5283
5285 0 381297 126459.03 126760 -1 5284
5286 0 381445 126487.03 126640 -1 5285
5287 0 381633 126483.03 126480 -1 5286
5288 0 381629 126539.03 126320 -1 5287
5289 0 381765 126639.07 126160 -1 5288
5290 0 381797 126655.07 126040 -1 5289
5291 0 381901 126663.07 125920 -1 5290
5292 0 381873 126711.07 125760 -1 5291
5293 0 381841 126655.07 125680 -1 5292
5294 0 381753 126659.03 125520 -1 5293
5295 0 381845 126723.03 125320 -1 5294
5296 0 381913 126755.03 125160 -1 5295
5297 0 381769 126739.03 125080 -1 5296
5298 0 381747.4 126739.8 125040 -1 5297
5299 0 381661 126743.07 124880 -1 5298
5300 0 381529 126699.07 124800 -1 5299
5301 0 380985 126515.03 124720 -1 5300
5302 0 380967.84 126388.14 124480 -1 5301
5303 0 380965 126367.03 124440 -1 5302
5304 0 380513 126019.03 124360 -1 5303
5305 0 380333 125707.03 124320 -1 5304
5306 0 380009 125291.03 124320 -1 5305
5307 0 379845 125095.03 124240 -1 5306
5308 0 380329 125739.03 124200 -1 5305
5309 0 380285 125715.03 124040 -1 5308
5310 0 381337 126587.03 124280 -1 5303
5311 0 381453 126595.03 124120 -1 5310
5312 0 381545 126615.03 124000 -1 5311
5313 0 381649 126599.03 123840 -1 5312
5314 0 381749 126595.03 123760 -1 5313
5315 0 381745 126643.03 123600 -1 5314
5316 0 381937 126695.03 123440 -1 5315
5317 0 382109 126783.03 123240 -1 5316
5318 0 382345 126835.03 123080 -1 5317
5319 0 382537 126963.07 122920 -1 5318
5320 0 382613 127079.07 122800 -1 5319
5321 0 382813 127407.03 122760 -1 5320
5322 0 382709 127627.03 122800 -1 5321
5323 0 382569 127727.03 122840 -1 5322
5324 0 382521 127747.03 122920 -1 5323
5325 0 382885 127459.03 122640 -1 5321
5326 0 383101 127619.03 122520 -1 5325
5327 0 383965 127603.07 122600 -1 5326
5328 0 384217 127659.1 122720 -1 5327
5329 0 384889 127883.13 122800 -1 5328
5330 0 384857 127879.03 122880 -1 5329
5331 0 384925 127915.07 123080 -1 5330
5332 0 385161 127951.03 123160 -1 5331
5333 0 385373 128159.03 123320 -1 5332
5334 0 385533 128255.03 123440 -1 5333
5335 0 385537 128563.07 123560 -1 5334
5336 0 385577 128967.03 123600 -1 5335
5337 0 385469 129039.03 123680 -1 5336
5338 0 385385 129171.03 123800 -1 5337
5339 0 385241 129227.03 123880 -1 5338
5340 0 385109 129299.03 124040 -1 5339
5341 0 384881 129267.03 124120 -1 5340
5342 0 384901 129411.03 124280 -1 5341
5343 0 384893 129487.03 124440 -1 5342
5344 0 384861 129419.03 124600 -1 5343
5345 0 384841 129331.03 124720 -1 5344
5346 0 384873 129323.03 124840 -1 5345
5347 0 384841 129383.03 124960 -1 5346
5348 0 384773 129399.03 125080 -1 5347
5349 0 385333 127939.03 122760 -1 5329
5350 0 385609 128083.03 122640 -1 5349
5351 0 385665 128191.03 122520 -1 5350
5352 0 385769 128339.03 122360 -1 5351
5353 0 385781 128287.03 122240 -1 5352
5354 0 385777 128271.03 122080 -1 5353
5355 0 374016.16 127666.32 131360 -1 4987
5356 0 373772.56 127661.43 131520 -1 5355
5357 0 373252 128374 131520 -1 5356
5358 0 372888 128862 131520 -1 5357
5359 0 372800 128978 131560 -1 5358
5360 0 372768 129110 131520 -1 5359
5361 0 372836 129250 131520 -1 5360
5362 0 372920 129306 131480 -1 5361
5363 0 372944 129370 131440 -1 5362
5364 0 372936 129530 131440 -1 5363
5365 0 372904 129666 131440 -1 5364
5366 0 372972 129825.91 131440 -1 5365
5367 0 373032 129809.75 131320 -1 5366
5368 0 373092 129777.75 131200 -1 5367
5369 0 373179 129829 131080 -1 5368
5370 0 373208 129845.75 131040 -1 5369
5371 0 373188 129861.75 130920 -1 5370
5372 0 372900 129837.75 131560 -1 5366
5373 0 372736 129953.75 131680 -1 5372
5374 0 372664 130133.75 131720 -1 5373
5375 0 372536 130305.75 131720 -1 5374
5376 0 372548 130445.75 131800 -1 5375
5377 0 372600 130765.75 131800 -1 5376
5378 0 372808 130881.75 131800 -1 5377
5379 0 372676 130837.75 131680 -1 5378
5380 0 373712 127660 131560 -1 5356
5381 0 373590.16 127657.82 131640 -1 5380
5382 0 373604 127661.984 131720 -1 5381
5383 0 373543 127648.01 131760 -1 5382
5384 0 373534.97 127683.14 131840 -1 5383
5385 0 373280.28 127762.445 131880 -1 5384
5386 0 372662.6 127065.97 131960 -1 5385
5387 0 372462.97 126682.32 132080 -1 5386
5388 0 372352.25 126542.8 132160 -1 5387
5389 0 372285.72 126443.75 132240 -1 5388
5390 0 372152.94 126524.875 132320 -1 5389
5391 0 372110.7 126523.086 132360 -1 5390
5392 0 372091.34 126556.58 132400 -1 5391
5393 0 372032.38 126543.67 132440 -1 5392
5394 0 371890.3 126545.336 132520 -1 5393
5395 0 371889.84 126579.6 132560 -1 5394
5396 0 371826.28 126581.19 132640 -1 5395
5397 0 371793.25 126584.33 132680 -1 5396
5398 0 371800 126589.13 132760 -1 5397
5399 0 371764.88 126584.73 132800 -1 5398
5400 0 371746.22 126606.76 132840 -1 5399
5401 0 371663.2 126606.36 132880 -1 5400
5402 0 371644.94 126603.76 132920 -1 5401
5403 0 371608.94 126613.64 132960 -1 5402
5404 0 371588.12 126620.52 133000 -1 5403
5405 0 371579.62 126620.62 133040 -1 5404
5406 0 371482.22 126634.15 133080 -1 5405
5407 0 371420.94 126639.74 133120 -1 5406
5408 0 371385.88 126629.85 133160 -1 5407
5409 0 371226.1 126616.94 133200 -1 5408
5410 0 371178.88 126625.36 133240 -1 5409
5411 0 371153.9 126596.23 133280 -1 5410
5412 0 371120.4 126585.98 133320 -1 5411
5413 0 371087.94 126600.4 133360 -1 5412
5414 0 371029 126544.64 133400 -1 5413
5415 0 371054.16 126549.34 133440 -1 5414
5416 0 371064.47 126569.03 133480 -1 5415
5417 0 371056 126582.71 133520 -1 5416
5418 0 370773.84 126739.81 133560 -1 5417
5419 0 370701.5 126754.38 133600 -1 5418
5420 0 370646.44 126757.03 133640 -1 5419
5421 0 370589.4 126745.12 133720 -1 5420
5422 0 370489.84 126693.35 133760 -1 5421
5423 0 370368.78 126512 133840 -1 5422
5424 0 370134.7 126353.98 133880 -1 5423
5425 0 370045.72 126308.41 134000 -1 5424
5426 0 370019.53 126297.57 134040 -1 5425
5427 0 370011.3 126304.57 134080 -1 5426
5428 0 369988.84 126304.125 134120 -1 5427
5429 0 369966.97 126297.36 134160 -1 5428
5430 0 369955.8 126288.03 134200 -1 5429
5431 0 369941.3 126280.63 134240 -1 5430
5432 0 369937.22 126292.25 134280 -1 5431
5433 0 369905.66 126283.51 134320 -1 5432
5434 0 369891.8 126298.32 134360 -1 5433
5435 0 369935.84 126306.77 134400 -1 5434
5436 0 369881.62 126293.81 134440 -1 5435
5437 0 369840.2 126291.9 134480 -1 5436
5438 0 369820.22 126297.28 134520 -1 5437
5439 0 369014.12 126086.95 134560 -1 5438
5440 0 368904.1 125936.96 134600 -1 5439
5441 0 368862.75 125878.195 134640 -1 5440
5442 0 368861.06 125873.625 134680 -1 5441
5443 0 368818.03 125828.914 134720 -1 5442
5444 0 368752.75 125843.125 134760 -1 5443
5445 0 368679.5 125862.53 134800 -1 5444
5446 0 368615.5 125838.87 134840 -1 5445
5447 0 368499.8 125771.34 134880 -1 5446
5448 0 368144.84 125584.4 134960 -1 5447
5449 0 368032.38 125562.586 135000 -1 5448
5450 0 367837.8 125525.23 135080 -1 5449
5451 0 367476.5 125189.08 135120 -1 5450
5452 0 367337.25 125217.31 135160 -1 5451
5453 0 367274.25 125233.33 135200 -1 5452
5454 0 367133.22 125233.24 135280 -1 5453
5455 0 366927.34 125174.99 135360 -1 5454
5456 0 366748.66 125055.805 135400 -1 5455
5457 0 366651.94 124909.03 135440 -1 5456
5458 0 366652.62 124846.84 135480 -1 5457
5459 0 366677.5 124804.76 135520 -1 5458
5460 0 366672.06 124691.086 135560 -1 5459
5461 0 366689.2 124626.03 135600 -1 5460
5462 0 366745.38 124612.484 135640 -1 5461
5463 0 366727.7 124641.03 135720 -1 5462
5464 0 366744.53 124701.055 135800 -1 5463
5465 0 366714.56 124682.47 135880 -1 5464
5466 0 366747.16 124697.83 135920 -1 5465
5467 0 366497.75 124720.56 135960 -1 5466
5468 0 366477.12 124734.59 136000 -1 5467
5469 0 366465.25 124737.91 136040 -1 5468
5470 0 366461.66 124731.71 136080 -1 5469
5471 0 366480.47 124708.21 136120 -1 5470
5472 0 366465.1 124702.54 136160 -1 5471
5473 0 366430.16 124702.266 136200 -1 5472
5474 0 366371.78 124706.75 136240 -1 5473
5475 0 366330.06 124715.98 136280 -1 5474
5476 0 366326.03 124712.47 136320 -1 5475
5477 0 366329.97 124699.484 136360 -1 5476
5478 0 366291.25 124714.86 136400 -1 5477
5479 0 366254.03 124734.17 136440 -1 5478
5480 0 366107.16 124763.38 136480 -1 5479
5481 0 366056.97 124770.01 136520 -1 5480
5482 0 366029.44 124773.875 136560 -1 5481
5483 0 366019.72 124803.49 136600 -1 5482
5484 0 365983.22 124859.195 136640 -1 5483
5485 0 365904.28 124941.99 136680 -1 5484
5486 0 366704.44 124169.734 136680 -1 5485
5487 0 366641.9 124336.945 136720 -1 5486
5488 0 366593.94 124360.61 136800 -1 5487
5489 0 366547.75 124394.97 136840 -1 5488
5490 0 366519.84 124445.34 136880 -1 5489
5491 0 366251.25 124833.125 136920 -1 5490
5492 0 366446.3 125252.26 136960 -1 5491
5493 0 366487.22 125297.15 137000 -1 5492
5494 0 366552.56 125256.63 137040 -1 5493
5495 0 366613.56 125259.164 137080 -1 5494
5496 0 366639.72 125280.91 137120 -1 5495
5497 0 366630.16 125300.53 137160 -1 5496
5498 0 366650.88 125314.516 137200 -1 5497
5499 0 366613.72 125379.81 137240 -1 5498
5500 0 366614.1 125422.98 137280 -1 5499
5501 0 366608.16 125451.195 137360 -1 5500
5502 0 366571.8 125533.12 137480 -1 5501
5503 0 366520.28 125562.72 137520 -1 5502
5504 0 366511.28 125595.83 137560 -1 5503
5505 0 366530.72 125592.42 137600 -1 5504
5506 0 366541.25 125582.67 137640 -1 5505
5507 0 366544.38 125590.164 137680 -1 5506
5508 0 366546.2 125605.8 137720 -1 5507
5509 0 366529.22 125620.516 137760 -1 5508
5510 0 366817.72 124044.94 136480 -1 5486
5511 0 366821.38 124001.02 136440 -1 5510
5512 0 366832.03 123956.46 136400 -1 5511
5513 0 366853.28 123973.42 136320 -1 5512
5514 0 366999.47 123912.445 136240 -1 5513
5515 0 367033.84 123849.61 136160 -1 5514
5516 0 367031.72 123748.49 136080 -1 5515
5517 0 367149.06 123673.62 136000 -1 5516
5518 0 367184.34 123646.266 135920 -1 5517
5519 0 367201.22 123587.484 135880 -1 5518
5520 0 367260.97 123659.35 135840 -1 5519
5521 0 367272.94 123676.47 135800 -1 5520
5522 0 367334.16 123645.49 135760 -1 5521
5523 0 367366.16 123620.06 135720 -1 5522
5524 0 367416.03 123536.695 135680 -1 5523
5525 0 367532 123417.03 135640 -1 5524
5526 0 367524 123317.03 135520 -1 5525
5527 0 367568 123201.03 135360 -1 5526
5528 0 367652 123069.03 135280 -1 5527
5529 0 367596 122809.03 135280 -1 5528
5530 0 367408 122781.03 135320 -1 5529
5531 0 367196 122621.03 135360 -1 5530
5532 0 367300 122345.03 135320 -1 5531
5533 0 367468 122317.03 135280 -1 5532
5534 0 367572 122149.03 135160 -1 5533
5535 0 367688 122073.03 135080 -1 5534
5536 0 367920 122109.03 134960 -1 5535
5537 0 368044 122225.07 134800 -1 5536
5538 0 368272 122237.07 134720 -1 5537
5539 0 368536 122165.1 134640 -1 5538
5540 0 368680 122109.13 134560 -1 5539
5541 0 368836 122205.17 134480 -1 5540
5542 0 368988 122137.17 134400 -1 5541
5543 0 369260 122105.2 134320 -1 5542
5544 0 369314 122087 134240 -1 5543
5545 0 369488 122169.24 134280 -1 5544
5546 0 369628 122273.24 134240 -1 5545
5547 0 369612 122365.24 134280 -1 5546
5548 0 369656 122353.24 134400 -1 5547
5549 0 369616 122269.03 134480 -1 5548
5550 0 369480 122157.03 134600 -1 5549
5551 0 369272 122241.03 134760 -1 5550
5552 0 369184 122305.07 134880 -1 5551
5553 0 369184 122273.07 134960 -1 5552
5554 0 369106.5 122264 135080 -1 5553
5555 0 369095.5 122268 135160 -1 5554
5556 0 369189.5 122400 135200 -1 5555
5557 0 369265.5 122460 135240 -1 5556
5558 0 369270.5 122514 135320 -1 5557
5559 0 369255.5 122536 135440 -1 5558
5560 0 369271.5 122592 135520 -1 5559
5561 0 369333.5 122606 135600 -1 5560
5562 0 369423.5 122650 135720 -1 5561
5563 0 369465.5 122738 135800 -1 5562
5564 0 369425.5 122796 135800 -1 5563
5565 0 369479.5 122941 135880 -1 5564
5566 0 369519.5 123036 135960 -1 5565
5567 0 369595.5 123187 136040 -1 5566
5568 0 369368 122069.24 134160 -1 5544
5569 0 369460 121973.24 134000 -1 5568
5570 0 369528 121945.07 133880 -1 5569
5571 0 369584 121885.07 133800 -1 5570
5572 0 369688 121853.1 133720 -1 5571
5573 0 369888 121773.1 133640 -1 5572
5574 0 369892 121789.03 133560 -1 5573
5575 0 369896 121713.03 133440 -1 5574
5576 0 369936 121705.03 133320 -1 5575
5577 0 369872 121853.03 133320 -1 5576
5578 0 369824 121981.03 133360 -1 5577
5579 0 369744 122093.03 133440 -1 5578
5580 0 369708 122269.03 133480 -1 5579
5581 0 369532 122413.03 133520 -1 5580
5582 0 369176 122597.03 133480 -1 5581
5583 0 369100 122649.03 133440 -1 5582
5584 0 368996 122681.03 133360 -1 5583
5585 0 369060 122733.03 133320 -1 5584
5586 0 369140 122749.03 133240 -1 5585
5587 0 369268 122841.03 133120 -1 5586
5588 0 369320 122793.03 133000 -1 5587
5589 0 368980 122781.03 133280 -1 5585
5590 0 369020 122909.03 133200 -1 5589
5591 0 369035 123008 133080 -1 5590
5592 0 369040 123041.03 133040 -1 5591
5593 0 369068 123189.03 133000 -1 5592
5594 0 369192 123297.03 132920 -1 5593
5595 0 369320 123281.03 132840 -1 5594
5596 0 369348 123473.03 132880 -1 5594
5597 0 369372 123649.03 132960 -1 5596
5598 0 369440 123777.03 133000 -1 5597
5599 0 369472 123921.03 133040 -1 5598
5600 0 369481 123956.914 133080 -1 5599
5601 0 369481 124074.914 133120 -1 5600
5602 0 369473 124140.914 133120 -1 5601
5603 0 369561 124218.914 133120 -1 5602
5604 0 369599 124222.914 133200 -1 5603
5605 0 369589 124220.914 133240 -1 5604
5606 0 369591 124254.914 133080 -1 5603
5607 0 369655 124286.99 133000 -1 5606
5608 0 369719 124266.99 132920 -1 5607
5609 0 369791 124180.99 132800 -1 5608
5610 0 369773 124168.99 132760 -1 5609
5611 0 368972 123077.03 133120 -1 5591
5612 0 368937 123108.914 133200 -1 5611
5613 0 368943 123166.914 133200 -1 5612
5614 0 368895 123218.914 133200 -1 5613
5615 0 368893 123278.914 133200 -1 5614
5616 0 368903 123434.914 133120 -1 5615
5617 0 368883 123478.914 133080 -1 5616
5618 0 369620 122429.03 133560 -1 5581
5619 0 369696 122497.03 133640 -1 5618
5620 0 369665 122548.914 133680 -1 5619
5621 0 369647 122646.914 133680 -1 5620
5622 0 369697 122720.914 133680 -1 5621
5623 0 369761 122844.914 133680 -1 5622
5624 0 369693 122894.914 133680 -1 5623
5625 0 369651 122932.914 133680 -1 5624
5626 0 369615 122948.914 133760 -1 5625
5627 0 369567 122890.914 133840 -1 5626
5628 0 369555 122942.914 133920 -1 5627
5629 0 369765 122910.914 133600 -1 5623
5630 0 369885 122966.914 133600 -1 5629
5631 0 369999 123076.914 133480 -1 5630
5632 0 369945 123152.914 133440 -1 5631
5633 0 369884 121689.1 133720 -1 5573
5634 0 369844 121621.1 133800 -1 5633
5635 0 369892 121653.03 133840 -1 5634
5636 0 369940 121589.03 133960 -1 5635
5637 0 370060 121493.03 134080 -1 5636
5638 0 370244 121505.03 134160 -1 5637
5639 0 370345 121468.914 134240 -1 5638
5640 0 370525 121490.914 134280 -1 5639
5641 0 370547 121406.914 134280 -1 5640
5642 0 370573 121336.914 134360 -1 5641
5643 0 370599 121294.914 134480 -1 5642
5644 0 367232 122353.03 135400 -1 5532
5645 0 367204 122397.03 135520 -1 5644
5646 0 367060 122513.03 135680 -1 5645
5647 0 367040 122581.03 135800 -1 5646
5648 0 366912 122725.03 135920 -1 5647
5649 0 366576 122853.03 136000 -1 5648
5650 0 366348 123025.03 136120 -1 5649
5651 0 366296 123281.03 136240 -1 5650
5652 0 366244 123313.03 136280 -1 5651
5653 0 366416 123229.03 136320 -1 5652
5654 0 366120 123401.03 136440 -1 5653
5655 0 366020 123529.03 136560 -1 5654
5656 0 365980 123605.03 136680 -1 5655
5657 0 365956 123341.03 136720 -1 5656
5658 0 365952 123249.03 136800 -1 5657
5659 0 365856 123105.03 136840 -1 5658
5660 0 365776 122881.03 136920 -1 5659
5661 0 365856 122801.03 136960 -1 5660
5662 0 365920 122593.03 136880 -1 5661
5663 0 365872 123713.03 136760 -1 5656
5664 0 365764 123865.03 136880 -1 5663
5665 0 365640 124041.03 137000 -1 5664
5666 0 365544 124149.03 137160 -1 5665
5667 0 365292 124305.03 137280 -1 5666
5668 0 365128 124505.03 137360 -1 5667
5669 0 365120 125029.055 137400 -1 5668
5670 0 365268 125337.07 137320 -1 5669
5671 0 365484 125793.06 137200 -1 5670
5672 0 365624 125905.03 137080 -1 5671
5673 0 365812 125933.03 137000 -1 5672
5674 0 365984 126129.03 136880 -1 5673
5675 0 366108 126229.03 136720 -1 5674
5676 0 366192 126213.03 136600 -1 5675
5677 0 366080 126373.03 136480 -1 5676
5678 0 366156 126573.07 136400 -1 5677
5679 0 366312 126529 136320 -1 5678
5680 0 366132 126809.03 136200 -1 5679
5681 0 366102 126859 136160 -1 5680
5682 0 366012 127009.07 136040 -1 5681
5683 0 366008 127649.03 136040 -1 5682
5684 0 366440 127901.03 136000 -1 5683
5685 0 366736 127945.03 135800 -1 5684
5686 0 366868 127977.03 135680 -1 5685
5687 0 367036 128117.03 135600 -1 5686
5688 0 367148 128137.03 135480 -1 5687
5689 0 367328 128209.03 135280 -1 5688
5690 0 367568 128341.03 135120 -1 5689
5691 0 367900 128753.055 135000 -1 5690
5692 0 367964 128845.03 134920 -1 5691
5693 0 368040 128941.03 134840 -1 5692
5694 0 368004 128861.03 134720 -1 5693
5695 0 368120 129161.03 134960 -1 5691
5696 0 368276 129849.03 135000 -1 5695
5697 0 368296 130281.03 134880 -1 5696
5698 0 368196 130429.03 134760 -1 5697
5699 0 367968 130621.03 134840 -1 5698
5700 0 368180 130429.03 134640 -1 5698
5701 0 368084 130673.03 134480 -1 5700
5702 0 367856 130905.03 134440 -1 5701
5703 0 367548 131021.07 134400 -1 5702
5704 0 367308 130949.07 134360 -1 5703
5705 0 367108 130941.03 134440 -1 5704
5706 0 366724 131005.03 134400 -1 5705
5707 0 366292 131129.03 134440 -1 5706
5708 0 366240 130993.03 134520 -1 5707
5709 0 366184 130813.03 134600 -1 5708
5710 0 365976 130665.03 134720 -1 5709
5711 0 366008 131149.1 134400 -1 5707
5712 0 365540 130965.03 134360 -1 5711
5713 0 365256 130921.07 134240 -1 5712
5714 0 364900 130837.1 134120 -1 5713
5715 0 364612 130817.1 134120 -1 5714
5716 0 364244 130797.03 134160 -1 5715
5717 0 364260 130837.03 134080 -1 5716
5718 0 364284 130901.03 133920 -1 5717
5719 0 364192 130897.03 133880 -1 5718
5720 0 364140 130877.03 133800 -1 5719
5721 0 364127 130868.99 133720 -1 5720
5722 0 364153 130868.99 133600 -1 5721
5723 0 364155 130840.99 133480 -1 5722
5724 0 364185 130670.99 133320 -1 5723
5725 0 364249 130604.99 133320 -1 5724
5726 0 364285 130536.99 133240 -1 5725
5727 0 364325 130532.99 133160 -1 5726
5728 0 364351 130468.99 133080 -1 5727
5729 0 364289 130292.99 133080 -1 5728
5730 0 364187 130120.99 133080 -1 5729
5731 0 364189 129922.99 133160 -1 5730
5732 0 364203 129802.99 133160 -1 5731
5733 0 364153 129750.99 133160 -1 5732
5734 0 364231 129688.99 133080 -1 5733
5735 0 364283 129676.99 133040 -1 5734
5736 0 364448 130901.03 133880 -1 5718
5737 0 364556 130937.055 133800 -1 5736
5738 0 364136 130793.03 134240 -1 5716
5739 0 364179 130693.08 134280 -1 5738
5740 0 364039 130817.08 134320 -1 5739
5741 0 363925 130755.08 134320 -1 5740
5742 0 363805 130751.08 134320 -1 5741
5743 0 363605 130723.08 134400 -1 5742
5744 0 363537 130743.08 134440 -1 5743
5745 0 363389 130759.08 134440 -1 5744
5746 0 363333 130753.08 134440 -1 5745
5747 0 363251 130817.08 134440 -1 5746
5748 0 363193 130875.08 134440 -1 5747
5749 0 363079 130849.08 134440 -1 5748
5750 0 362885 130863.08 134360 -1 5749
5751 0 362725 130909.08 134360 -1 5750
5752 0 362541 131033.08 134360 -1 5751
5753 0 362469 131125.08 134360 -1 5752
5754 0 362263 131171.08 134360 -1 5753
5755 0 361975 131197.08 134360 -1 5754
5756 0 361777 131217.08 134360 -1 5755
5757 0 361689 131179.08 134360 -1 5756
5758 0 361659 131151.08 134440 -1 5757
5759 0 361253 131017.08 134560 -1 5758
5760 0 361039 130977.08 134680 -1 5759
5761 0 360863 130947.08 134680 -1 5760
5762 0 360829 130871.08 134680 -1 5761
5763 0 360683 130823.08 134760 -1 5762
5764 0 360525 130775.08 134840 -1 5763
5765 0 360401 130765.08 134920 -1 5764
5766 0 360233 130763.08 135040 -1 5765
5767 0 360045 130787.08 135040 -1 5766
5768 0 359963 130779 135080 -1 5767
5769 0 359665 130757.08 135080 -1 5768
5770 0 359517 130695.08 135080 -1 5769
5771 0 359423 130849.08 135080 -1 5770
5772 0 359395 130897.08 135160 -1 5771
5773 0 359365 131043.08 135240 -1 5772
5774 0 359317 131095.08 135320 -1 5773
5775 0 359117 131227.08 135320 -1 5774
5776 0 358957 131223.08 135320 -1 5775
5777 0 358845 131175.08 135320 -1 5776
5778 0 358957 131215.08 135240 -1 5777
5779 0 359061 131263.08 135240 -1 5778
5780 0 359135 131263.08 135160 -1 5779
5781 0 359173 131297.08 135120 -1 5780
5782 0 358703 131189.08 135320 -1 5777
5783 0 358618.94 131207.08 135320 -1 5782
5784 0 358463 131309.08 135320 -1 5783
5785 0 358297.06 131368.75 135360 -1 5784
5786 0 358301.06 131384.75 135400 -1 5785
5787 0 358133.06 131500.75 135400 -1 5786
5788 0 357837.06 131724.75 135400 -1 5787
5789 0 357753.06 131860.75 135480 -1 5788
5790 0 357869.06 131952.75 135560 -1 5789
5791 0 358570.94 131151.08 135360 -1 5783
5792 0 358558.94 131033.08 135360 -1 5791
5793 0 358370.94 130923.08 135440 -1 5792
5794 0 358394.94 130987.08 135480 -1 5793
5795 0 358414.94 131029.08 135560 -1 5794
5796 0 358394.94 130989.08 135600 -1 5795
5797 0 358314.94 130819.08 135600 -1 5796
5798 0 358168.94 130689.08 135600 -1 5797
5799 0 358024.94 130589.08 135520 -1 5798
5800 0 357920.94 130481.08 135480 -1 5799
5801 0 357840.94 130427.08 135440 -1 5800
5802 0 357914.94 130489.04 135400 -1 5801
5803 0 357884.94 130495.04 135320 -1 5802
5804 0 357756.94 130533.04 135200 -1 5803
5805 0 357594.94 130533.04 135200 -1 5804
5806 0 357430.94 130561.04 135200 -1 5805
5807 0 357164.94 130727.04 135280 -1 5806
5808 0 357096.94 130729.04 135360 -1 5807
5809 0 357064.94 130731.04 135400 -1 5808
5810 0 356944.94 130645.125 135440 -1 5809
5811 0 357036.94 130749.125 135480 -1 5810
5812 0 357108.94 130817.125 135520 -1 5811
5813 0 356960.94 130861.125 135520 -1 5812
5814 0 356832.94 130935.125 135520 -1 5813
5815 0 356822.94 131045.125 135520 -1 5814
5816 0 356714.94 130961.125 135480 -1 5815
5817 0 356680.94 130963.125 135440 -1 5816
5818 0 356490.94 131037.125 135440 -1 5817
5819 0 356346.94 131047.125 135440 -1 5818
5820 0 356348.94 131147.12 135400 -1 5819
5821 0 356384.94 131177.12 135360 -1 5820
5822 0 356220.94 131297.12 135360 -1 5821
5823 0 356128.94 131355.12 135360 -1 5822
5824 0 356126.94 131391.12 135320 -1 5823
5825 0 356182.94 131499.12 135320 -1 5824
5826 0 356182.94 131547.12 135320 -1 5825
5827 0 356100.94 131575.12 135320 -1 5826
5828 0 356042.94 131623.12 135320 -1 5827
5829 0 356040.94 131699.12 135320 -1 5828
5830 0 356128.94 131739.12 135160 -1 5829
5831 0 356154.94 131683.12 135080 -1 5830
5832 0 356308.94 131835.12 134960 -1 5831
5833 0 356390.94 131959.12 134840 -1 5832
5834 0 356480.94 132059.12 134720 -1 5833
5835 0 356536.94 132123.12 134640 -1 5834
5836 0 356632.94 132225.12 134560 -1 5835
5837 0 356702.94 132291.12 134520 -1 5836
5838 0 356788.94 132241.12 134520 -1 5837
5839 0 356858.94 132233.12 134520 -1 5838
5840 0 356906.94 132289.12 134400 -1 5839
5841 0 356902 132291 134360 -1 5840
5842 0 356896.94 132293.12 134320 -1 5841
5843 0 356842.94 132321.12 134280 -1 5842
5844 0 356790.94 132349.12 134160 -1 5843
5845 0 356780.94 132363.12 134080 -1 5844
5846 0 356810.94 132411.12 134040 -1 5845
5847 0 356840.94 132161.12 134600 -1 5839
5848 0 359563 130689.08 135040 -1 5770
5849 0 359623 130669.08 135000 -1 5848
5850 0 359629 130609.08 135000 -1 5849
5851 0 359621 130503.08 135000 -1 5850
5852 0 359939 130711 135120 -1 5768
5853 0 359899 130715 135200 -1 5852
5854 0 359855 130719 135280 -1 5853
5855 0 359875 130619 135360 -1 5854
5856 0 359807 130583.08 135400 -1 5855
5857 0 359719 130539.08 135440 -1 5856
5858 0 359840.47 130602.016 135520 -1 5857
5859 0 359797.47 130560.016 135600 -1 5858
5860 0 359806.47 130538.016 135680 -1 5859
5861 0 359750.47 130518.016 135720 -1 5860
5862 0 359701.47 130519.016 135720 -1 5861
5863 0 359601.47 130489.016 135640 -1 5862
5864 0 359537.4 130450.04 135640 -1 5863
5865 0 359503.47 130391.016 135640 -1 5864
5866 0 359503.4 130456.04 135720 -1 5864
5867 0 359405.4 130406.04 135800 -1 5866
5868 0 359307.4 130398.04 135760 -1 5867
5869 0 359169.4 130360.04 135720 -1 5868
5870 0 359043.4 130228.04 135720 -1 5869
5871 0 359053.4 130196.04 135800 -1 5870
5872 0 359029.4 130086.04 135800 -1 5871
5873 0 359005.4 130068.04 135840 -1 5872
5874 0 358961.4 129966.04 135840 -1 5873
5875 0 359075.4 130002.04 135920 -1 5874
5876 0 359143.4 129990.04 135920 -1 5875
5877 0 359153.4 130002.04 135960 -1 5876
5878 0 359223.4 129892.04 135960 -1 5877
5879 0 359273.4 129770.04 135960 -1 5878
5880 0 359287.4 129700.04 136040 -1 5879
5881 0 359177.9 129620.04 136080 -1 5880
5882 0 359275.9 129624.04 136160 -1 5881
5883 0 359345.9 129524.04 136240 -1 5882
5884 0 359395.9 129486.04 136280 -1 5883
5885 0 359267.9 129566.04 136280 -1 5884
5886 0 359539.9 129414.04 136320 -1 5884
5887 0 359725.9 129406.04 136320 -1 5886
5888 0 359837.9 129396.04 136320 -1 5887
5889 0 360015.9 129312.04 136320 -1 5888
5890 0 358831.4 129908.04 135840 -1 5874
5891 0 359766.47 130499.016 135760 -1 5861
5892 0 359826.47 130554.016 135840 -1 5891
5893 0 366028 131209.06 134320 -1 5711
5894 0 366108 126925.03 135960 -1 5682
5895 0 366126 126823 135840 -1 5894
5896 0 365954.94 126518.914 135840 -1 5895
5897 0 366006.94 126480.914 135720 -1 5896
5898 0 366020.94 126396.914 135600 -1 5897
5899 0 365928.94 126422.914 135520 -1 5898
5900 0 365720.94 126436.914 135840 -1 5896
5901 0 365606.94 126374.914 135720 -1 5900
5902 0 365580.94 126336.914 135640 -1 5901
5903 0 365634.94 126334.914 135560 -1 5902
5904 0 365588.94 126296.914 135480 -1 5903
5905 0 365610.94 126316.914 135400 -1 5904
5906 0 365688.94 126378.914 135320 -1 5905
5907 0 365718.94 126506.914 135200 -1 5906
5908 0 365768.94 126508.914 135120 -1 5907
5909 0 365816.94 126618.914 135040 -1 5908
5910 0 365880.94 126696.914 134960 -1 5909
5911 0 365864.94 126770.914 134960 -1 5910
5912 0 365834.94 126936.914 134880 -1 5911
5913 0 365828.94 126948.914 134840 -1 5912
5914 0 365728.94 126894.914 134840 -1 5913
5915 0 365668.94 126934.914 134800 -1 5914
5916 0 365650.94 127000.914 134800 -1 5915
5917 0 365670.94 127080.914 134720 -1 5916
5918 0 365698.94 127170.914 134640 -1 5917
5919 0 365690.94 127282.914 134560 -1 5918
5920 0 365722.94 127402.914 134480 -1 5919
5921 0 365786.94 127444.914 134400 -1 5920
5922 0 365752.94 127486.914 134320 -1 5921
5923 0 365838.94 127466.914 134280 -1 5922
5924 0 365813.94 127512.914 134240 -1 5923
5925 0 365809.94 127578.914 134160 -1 5924
5926 0 365869.94 127646.914 134160 -1 5925
5927 0 365919.94 127662.914 134160 -1 5926
5928 0 365991.94 127710.914 134120 -1 5927
5929 0 365999.94 127716.914 134080 -1 5928
5930 0 366132 126789.03 135800 -1 5895
5931 0 365020 125309.03 137440 -1 5669
5932 0 364688 125393.03 137560 -1 5931
5933 0 364048 125517.03 137600 -1 5932
5934 0 363676 125645.03 137680 -1 5933
5935 0 363448 125741 137720 -1 5934
5936 0 363532 125593.03 137760 -1 5935
5937 0 363508 125457.03 137840 -1 5936
5938 0 363468 125397.03 137960 -1 5937
5939 0 363460 125465.03 138120 -1 5938
5940 0 363424 125585.03 138160 -1 5939
5941 0 363220 125837.07 137760 -1 5935
5942 0 362784 125993.03 137760 -1 5941
5943 0 362812 125869.03 137920 -1 5942
5944 0 362820 125897.03 138080 -1 5943
5945 0 362708 125957.03 138120 -1 5944
5946 0 362552.4 126088.8 138160 -1 5945
5947 0 362383.44 126001.94 138240 -1 5946
5948 0 362294.44 126020.03 138280 -1 5947
5949 0 362199.9 126075.664 138400 -1 5948
5950 0 362064.97 126238.45 138520 -1 5949
5951 0 362050.88 126220.14 138600 -1 5950
5952 0 362041 126223.664 138640 -1 5951
5953 0 362020.78 126231.27 138720 -1 5952
5954 0 361972.9 126235.02 138840 -1 5953
5955 0 361846.75 126313.555 138960 -1 5954
5956 0 361792.66 126375.29 139080 -1 5955
5957 0 361808.8 126400.5 139200 -1 5956
5958 0 361647.72 126502.77 139280 -1 5957
5959 0 361734.88 126406.98 139360 -1 5958
5960 0 361661.2 126415.29 139480 -1 5959
5961 0 361611.25 126387.07 139600 -1 5960
5962 0 361631.56 126346.85 139720 -1 5961
5963 0 361653.72 126295.17 139840 -1 5962
5964 0 361663.5 126264.01 139960 -1 5963
5965 0 361668.25 126130.42 140040 -1 5964
5966 0 361679 125988.48 140160 -1 5965
5967 0 361608.62 125826.945 140240 -1 5966
5968 0 361564.8 125769.695 140320 -1 5967
5969 0 361457.75 125668.74 140400 -1 5968
5970 0 361491.7 125540.82 140440 -1 5969
5971 0 361590.7 125411.914 140520 -1 5970
5972 0 361655.03 125364.79 140600 -1 5971
5973 0 361705.03 125302.88 140720 -1 5972
5974 0 361728.78 125288.41 140840 -1 5973
5975 0 361720.62 125260.96 140920 -1 5974
5976 0 361669.3 125255.85 141040 -1 5975
5977 0 361633.1 125205.484 141120 -1 5976
5978 0 361649.88 125225.44 141240 -1 5977
5979 0 361590.8 125215.8 141280 -1 5978
5980 0 361556.03 125168.88 141360 -1 5979
5981 0 361471.53 125121.65 141440 -1 5980
5982 0 361429.88 125064.36 141520 -1 5981
5983 0 361333.44 124978.56 141640 -1 5982
5984 0 361245.22 124915.445 141720 -1 5983
5985 0 361176.9 124943.88 141800 -1 5984
5986 0 361083.56 124943.44 141840 -1 5985
5987 0 361001.6 124913.664 141880 -1 5986
5988 0 360948.12 124915.664 141920 -1 5987
5989 0 360865.34 124923.3 142000 -1 5988
5990 0 360849.12 124938.34 142080 -1 5989
5991 0 360796.66 124888.3 142160 -1 5990
5992 0 360593.66 124791.68 142280 -1 5991
5993 0 360532.22 124804.68 142360 -1 5992
5994 0 360419.22 124789.01 142440 -1 5993
5995 0 360410.75 124805.82 142560 -1 5994
5996 0 360468.84 124778.664 142680 -1 5995
5997 0 360495.62 124644.14 142760 -1 5996
5998 0 360487.6 124554.55 142840 -1 5997
5999 0 360474.8 124520.836 142920 -1 5998
6000 0 360430.56 124380.21 143040 -1 5999
6001 0 360399.5 124325 143080 -1 6000
6002 0 360367.5 124269.86 143120 -1 6001
6003 0 360262.56 124226.63 143200 -1 6002
6004 0 360129.1 124173.59 143280 -1 6003
6005 0 360122.62 124071.17 143360 -1 6004
6006 0 359966.2 123967.42 143440 -1 6005
6007 0 359830.8 123909.77 143520 -1 6006
6008 0 359732.7 123856.97 143600 -1 6007
6009 0 359644.12 123710.87 143680 -1 6008
6010 0 359545.25 123636.44 143760 -1 6009
6011 0 361828.47 125302.984 141280 -1 5978
6012 0 361982.9 125355.15 141320 -1 6011
6013 0 361970.53 125349.01 141360 -1 6012
6014 0 362508 126081.03 137720 -1 5942
6015 0 362288 126125.03 137600 -1 6014
6016 0 362004 126073.03 137480 -1 6015
6017 0 361752 126121.03 137400 -1 6016
6018 0 361524 126273.03 137280 -1 6017
6019 0 361300 126189.03 137200 -1 6018
6020 0 361024 126229.03 137280 -1 6019
6021 0 360716 126297.055 137320 -1 6020
6022 0 360668 126421.03 137280 -1 6021
6023 0 360652 126349.03 137400 -1 6021
6024 0 360636 126525.03 137480 -1 6023
6025 0 360604 126553.03 137560 -1 6024
6026 0 365008 124309.03 137360 -1 5668
6027 0 364958 124264.984 137400 -1 6026
6028 0 364898 124284.984 137480 -1 6027
6029 0 364662 124264.984 137600 -1 6028
6030 0 364482 124212.984 137720 -1 6029
6031 0 364542 124132.984 137840 -1 6030
6032 0 364530 124020.984 137880 -1 6031
6033 0 364392 123864.984 137920 -1 6032
6034 0 364420 123896.984 137960 -1 6033
6035 0 364380 123920.984 138040 -1 6034
6036 0 364384 123964.984 138160 -1 6035
6037 0 364408 124260.984 138200 -1 6036
6038 0 364272 123896.984 138240 -1 6037
6039 0 364136 123908.984 138240 -1 6038
6040 0 364264.9 123929.04 138280 -1 6038
6041 0 364288.9 123975.04 138360 -1 6040
6042 0 364292.9 123959.04 138440 -1 6041
6043 0 364338.9 123865.04 138440 -1 6042
6044 0 364374.9 123835.04 138560 -1 6043
6045 0 364472.9 123709.04 138560 -1 6044
6046 0 364616.9 123643.04 138680 -1 6045
6047 0 364678.9 123583.04 138760 -1 6046
6048 0 364608.9 123491.04 138760 -1 6047
6049 0 364616.9 123463.04 138880 -1 6048
6050 0 364650.9 123489.04 138960 -1 6049
6051 0 364652.9 123515.04 139080 -1 6050
6052 0 364730.9 123407.04 139160 -1 6051
6053 0 364823.9 123125.04 139240 -1 6052
6054 0 364851.9 122951.04 139240 -1 6053
6055 0 364717.9 123067.04 139280 -1 6054
6056 0 364801.9 122705.04 139320 -1 6055
6057 0 364787.9 122387.04 139480 -1 6056
6058 0 364853.9 122279.04 139640 -1 6057
6059 0 364869.9 122223.04 139760 -1 6058
6060 0 364939.9 122155.04 139840 -1 6059
6061 0 365039.9 122053.04 139960 -1 6060
6062 0 365053.9 122033.04 140000 -1 6061
6063 0 364945.9 122097.04 140000 -1 6062
6064 0 364837.9 122073.04 140000 -1 6063
6065 0 364653.94 122061 139920 -1 6064
6066 0 364603.94 122045 139840 -1 6065
6067 0 365107.9 121951.04 140040 -1 6062
6068 0 365257.9 121901.04 140040 -1 6067
6069 0 365319.9 121811.04 140160 -1 6068
6070 0 365381.9 121671.04 140280 -1 6069
6071 0 365377.9 121367.04 140320 -1 6070
6072 0 365509.9 121365.04 140280 -1 6071
6073 0 365519.9 121367.04 140240 -1 6072
6074 0 365367.9 121317.04 140400 -1 6071
6075 0 365313.9 121257.04 140480 -1 6074
6076 0 365343.9 121243.04 140520 -1 6075
6077 0 365365.94 121130.914 140520 -1 6076
6078 0 365307.9 120935.04 140520 -1 6077
6079 0 365215.9 120859.04 140520 -1 6078
6080 0 365256.9 120715.04 140640 -1 6079
6081 0 365240.9 120693.04 140760 -1 6080
6082 0 365272.9 120427.04 140760 -1 6081
6083 0 365356.9 120275.04 140840 -1 6082
6084 0 365506.9 120137.04 140960 -1 6083
6085 0 365562.9 119991.04 141040 -1 6084
6086 0 365604.9 119933.04 141120 -1 6085
6087 0 365584.9 119885.04 141240 -1 6086
6088 0 365516.9 119821.04 141360 -1 6087
6089 0 365450.9 119855.04 141480 -1 6088
6090 0 365412.9 119865.04 141640 -1 6089
6091 0 365394.9 119757.04 141720 -1 6090
6092 0 365414.9 119755.04 141840 -1 6091
6093 0 365374.9 119799.04 141960 -1 6092
6094 0 365422.88 119793.04 142000 -1 6093
6095 0 365424.88 119799.04 142040 -1 6094
6096 0 365144.88 119955.04 142040 -1 6095
6097 0 364994.94 119979.2 142040 -1 6096
6098 0 364966.94 120007.2 142120 -1 6097
6099 0 364876.94 120047.2 142200 -1 6098
6100 0 364847.94 120059.2 142320 -1 6099
6101 0 365000.94 120109.2 142320 -1 6100
6102 0 365064.94 120281.2 142320 -1 6101
6103 0 365181.94 120347.2 142400 -1 6102
6104 0 364664.94 120011.2 142320 -1 6100
6105 0 364618.94 120033.2 142400 -1 6104
6106 0 364560.94 120155.2 142520 -1 6105
6107 0 364500.94 120187.2 142600 -1 6106
6108 0 364512.94 120213.2 142720 -1 6107
6109 0 364472.94 120291.2 142800 -1 6108
6110 0 364424.94 120375.2 142840 -1 6109
6111 0 364466.94 120495.2 142920 -1 6110
6112 0 364436.94 120539.2 143040 -1 6111
6113 0 364374.94 120509.2 143120 -1 6112
6114 0 364290.94 120443.2 143200 -1 6113
6115 0 364100.94 120297.2 143240 -1 6114
6116 0 364105.94 120401.2 143280 -1 6115
6117 0 364041.94 120431.2 143320 -1 6116
6118 0 363919.94 120493.2 143400 -1 6117
6119 0 363815.94 120393.2 143480 -1 6118
6120 0 363671.94 120333.2 143560 -1 6119
6121 0 363529.94 120377.2 143560 -1 6120
6122 0 363365.94 120425.2 143560 -1 6121
6123 0 363175.94 120405.2 143640 -1 6122
6124 0 363051.94 120437.2 143720 -1 6123
6125 0 362988.94 120447.2 143760 -1 6124
6126 0 364476.94 120473.2 142840 -1 6110
6127 0 364536.94 120625.2 142840 -1 6126
6128 0 364488.94 120825.2 142800 -1 6127
6129 0 364464.94 120929.2 142720 -1 6128
6130 0 364550.94 120995.2 142720 -1 6129
6131 0 364682.94 121005.2 142720 -1 6130
6132 0 364820.94 121075.2 142800 -1 6131
6133 0 365522.88 119553.04 142040 -1 6095
6134 0 365558.88 119469.04 142120 -1 6133
6135 0 365736.88 119393.04 142200 -1 6134
6136 0 365762.88 119299.04 142280 -1 6135
6137 0 365852.88 119225.04 142400 -1 6136
6138 0 365964.88 119347.04 142520 -1 6137
6139 0 365926.88 119333.04 142560 -1 6138
6140 0 366086.88 119347.04 142560 -1 6139
6141 0 366186.88 119479.04 142560 -1 6140
6142 0 366261.94 119637 142600 -1 6141
6143 0 366307.94 119653 142640 -1 6142
6144 0 366399.94 119647 142640 -1 6143
6145 0 366477.94 119631 142720 -1 6144
6146 0 365888.88 119207.04 142560 -1 6139
6147 0 365954.88 119089.04 142640 -1 6146
6148 0 365992.88 119027.04 142760 -1 6147
6149 0 365916.88 118937.04 142840 -1 6148
6150 0 365962 118913 142920 -1 6149
6151 0 366006.88 118889.12 143000 -1 6150
6152 0 365920.88 118833.12 143080 -1 6151
6153 0 365880.88 118857.12 143160 -1 6152
6154 0 365842.94 118965.2 142920 -1 6150
6155 0 365716.94 118999.2 143040 -1 6154
6156 0 365612.94 118975.2 143080 -1 6155
6157 0 365423.94 121134.914 140600 -1 6077
6158 0 365421.94 121120.914 140640 -1 6157
6159 0 365387.94 121880.914 140000 -1 6068
6160 0 365543.94 121788.914 140000 -1 6159
6161 0 365535.94 121772.914 139960 -1 6160
6162 0 365033.9 122083.04 139840 -1 6060
6163 0 365073.9 121951.04 139840 -1 6162
6164 0 365285.9 121917.04 139840 -1 6163
6165 0 365407.94 121892.914 139840 -1 6164
6166 0 365483.94 121892.914 139760 -1 6165
6167 0 365499.94 121906.914 139680 -1 6166
6168 0 365469.94 121906.914 139640 -1 6167
6169 0 364788.94 123222.914 139280 -1 6055
6170 0 364718.94 123376.914 139280 -1 6169
6171 0 364648.94 123454.914 139280 -1 6170
6172 0 364578.94 123552.914 139280 -1 6171
6173 0 364674.94 123464.914 139320 -1 6172
6174 0 364620.94 123582.914 139360 -1 6173
6175 0 364518.94 123700.914 139480 -1 6174
6176 0 364636.94 123706.914 139600 -1 6175
6177 0 364606.94 123730.914 139720 -1 6176
6178 0 364510.94 123624.914 139760 -1 6177
6179 0 364480.94 123570.914 139840 -1 6178
6180 0 364468.94 123518.914 139920 -1 6179
6181 0 364416.94 123534.914 140000 -1 6180
6182 0 364288.94 123634.914 140000 -1 6181
6183 0 364226.94 123686.914 139960 -1 6182
6184 0 364182.94 123620.914 140120 -1 6182
6185 0 364176.94 123626.914 140200 -1 6184
6186 0 364216.94 123602.914 140280 -1 6185
6187 0 364274.94 123634.914 140360 -1 6186
6188 0 364230.94 123592.914 140440 -1 6187
6189 0 364148.94 123556.914 140520 -1 6188
6190 0 364084.94 123620.914 140560 -1 6189
6191 0 364030.94 123684.914 140560 -1 6190
6192 0 364030.94 123688.914 140640 -1 6191
6193 0 367812 123169.03 135280 -1 5528
6194 0 367952 123113.03 135240 -1 6193
6195 0 368068 122993.03 135160 -1 6194
6196 0 368176 122965.03 135120 -1 6195
6197 0 368272 122997.03 135040 -1 6196
6198 0 368292 123069.03 135000 -1 6197
6199 0 368324 123113.03 134920 -1 6198
6200 0 368356 123129.03 134800 -1 6199
6201 0 368396 123205.03 134640 -1 6200
6202 0 368412 123197.03 134560 -1 6201
6203 0 367231.47 123817.98 135880 -1 5520
6204 0 367206.34 123886.805 135920 -1 6203
6205 0 367238.9 124054.78 135960 -1 6204
6206 0 367207.12 124035.4 136000 -1 6205
6207 0 367178.53 124032.24 136040 -1 6206
6208 0 367053.3 124029.07 136080 -1 6207
6209 0 366981.12 124046.65 136120 -1 6208
6210 0 366647.53 123368.16 136680 -1 5486
6211 0 366701.72 123157.65 136560 -1 6210
6212 0 367011.3 122964.32 136520 -1 6211
6213 0 367022.4 122452.62 136520 -1 6212
6214 0 366875.16 122351.95 136160 -1 6213
6215 0 366994.72 122452.586 136040 -1 6214
6216 0 367100.78 122377.02 135960 -1 6215
6217 0 367147.4 122264.83 135880 -1 6216
6218 0 367219.3 121885.195 135800 -1 6217
6219 0 367303.88 121723.64 135840 -1 6218
6220 0 367315.16 121644.43 135880 -1 6219
6221 0 367335.25 121571.37 135960 -1 6220
6222 0 367351.6 121584.875 136000 -1 6221
6223 0 367488.72 121645.52 136040 -1 6222
6224 0 367558.4 121690.805 136080 -1 6223
6225 0 367629.3 121745.15 136120 -1 6224
6226 0 367734.2 121753.63 136160 -1 6225
6227 0 367981.03 121694.87 136200 -1 6226
6228 0 368072.3 121694.45 136240 -1 6227
6229 0 368169.47 121753.37 136320 -1 6228
6230 0 368288.62 121778.15 136360 -1 6229
6231 0 368448.1 121877.055 136440 -1 6230
6232 0 368508.84 121952.164 136480 -1 6231
6233 0 368508.78 121972.48 136520 -1 6232
6234 0 368505.12 121997.41 136560 -1 6233
6235 0 368504.3 122039.01 136600 -1 6234
6236 0 368500.75 122139.195 136640 -1 6235
6237 0 368504.66 122168.97 136680 -1 6236
6238 0 368512.53 122169.55 136720 -1 6237
6239 0 368525.7 122167.43 136760 -1 6238
6240 0 368536.28 122156.93 136800 -1 6239
6241 0 368546.22 122160.836 136840 -1 6240
6242 0 368545.84 122175.85 136880 -1 6241
6243 0 368519.1 122199.86 136920 -1 6242
6244 0 368527.28 122229.45 136960 -1 6243
6245 0 368554.5 122220.76 137000 -1 6244
6246 0 368547.25 122242.984 137040 -1 6245
6247 0 367131.66 121655.01 136040 -1 6222
6248 0 367098.53 121675.33 136080 -1 6247
6249 0 367103.25 121711.51 136120 -1 6248
6250 0 367139.6 121740.68 136160 -1 6249
6251 0 367152.9 121745.71 136200 -1 6250
6252 0 367150.66 121762.234 136240 -1 6251
6253 0 367175.56 121761.24 136280 -1 6252
6254 0 367117.97 121813.195 136320 -1 6253
6255 0 367159.8 121797.59 136360 -1 6254
6256 0 367104.22 121811.945 136400 -1 6255
6257 0 367135.94 121808.75 136480 -1 6256
6258 0 367146.72 121788.414 136560 -1 6257
6259 0 367152.1 121805 136600 -1 6258
6260 0 367176.22 121811.76 136640 -1 6259
6261 0 367188.25 121817.94 136680 -1 6260
6262 0 367258.8 121765.12 136760 -1 6261
6263 0 367245.06 121726.38 136800 -1 6262
6264 0 367178.12 121752.375 136880 -1 6263
6265 0 367154.7 121715.164 136960 -1 6264
6266 0 367192.9 121778.484 137040 -1 6265
6267 0 367168.94 121790.94 137080 -1 6266
6268 0 367144.84 121815.51 137120 -1 6267
6269 0 367116.62 121840.29 137160 -1 6268
6270 0 367082.1 121869.72 137200 -1 6269
6271 0 367056.1 121887.06 137240 -1 6270
6272 0 367025.9 121894.66 137280 -1 6271
6273 0 367039.22 121888.945 137320 -1 6272
6274 0 367426.78 121719.79 135760 -1 6218
6275 0 367527.97 121578.766 135720 -1 6274
6276 0 367588.8 121492.625 135680 -1 6275
6277 0 367619.25 121444.734 135640 -1 6276
6278 0 367680.62 121397.41 135600 -1 6277
6279 0 367746.6 121337.11 135560 -1 6278
6280 0 367795.06 121289.74 135520 -1 6279
6281 0 367867.75 121239.625 135480 -1 6280
6282 0 367969.34 121198.02 135440 -1 6281
6283 0 367977.06 121181.445 135400 -1 6282
6284 0 367990.66 121189.516 135360 -1 6283
6285 0 368017.62 121175.62 135320 -1 6284
6286 0 368053.34 121108.05 135280 -1 6285
6287 0 368471.62 120593.086 135240 -1 6286
6288 0 369380.56 119872.73 135240 -1 6287
6289 0 369942.66 118683.22 135240 -1 6288
6290 0 369702.34 118062.125 135360 -1 6289
6291 0 369696.12 117896.766 135440 -1 6290
6292 0 369936.03 117488 135400 -1 6291
6293 0 370082.47 117367.67 135360 -1 6292
6294 0 370040.47 117366.414 135280 -1 6293
6295 0 370057.1 117358.91 135200 -1 6294
6296 0 370055.34 117512.57 135120 -1 6295
6297 0 370091.4 117545.98 135080 -1 6296
6298 0 370107 117560.87 135040 -1 6297
6299 0 370141.8 117585.63 135000 -1 6298
6300 0 370252.34 117293.9 135400 -1 6293
6301 0 370350.7 117213.805 135440 -1 6300
6302 0 370403.75 117189.47 135480 -1 6301
6303 0 370402.03 117209.98 135520 -1 6302
6304 0 370411.9 117207.48 135560 -1 6303
6305 0 369327.2 119911.516 135320 -1 6288
6306 0 369248.44 119897.266 135400 -1 6305
6307 0 369246.2 119938.86 135480 -1 6306
6308 0 369191.62 119967.164 135520 -1 6307
6309 0 369173.66 119935.29 135600 -1 6308
6310 0 369184.9 119898.64 135640 -1 6309
6311 0 369160.88 119908.24 135680 -1 6310
6312 0 368583.8 119859.86 135680 -1 6311
6313 0 368497.47 119823.79 135720 -1 6312
6314 0 368516.1 119922.35 135840 -1 6313
6315 0 368518.38 119945.06 135920 -1 6314
6316 0 368505.22 119945.78 135960 -1 6315
6317 0 369491.7 120047.19 135720 -1 6311
6318 0 369612.22 120172.97 135800 -1 6317
6319 0 369648.62 120243.73 135840 -1 6318
6320 0 369615.9 120290.15 135880 -1 6319
6321 0 369617.12 120310.88 135960 -1 6320
6322 0 369617.8 120287.86 136040 -1 6321
6323 0 369642.47 120366.125 136080 -1 6322
6324 0 369369.34 119893.44 135200 -1 6288
6325 0 369369.47 119853.78 135160 -1 6324
6326 0 369373.84 119963.24 135120 -1 6325
6327 0 369359.7 120098.06 135080 -1 6326
6328 0 369345.56 120206.28 135040 -1 6327
6329 0 369274.62 120325.02 135000 -1 6328
6330 0 369751.72 119832.66 134960 -1 6329
6331 0 369864.94 119865.61 134880 -1 6330
6332 0 370015.06 119952.04 134800 -1 6331
6333 0 370275.6 119853.195 134800 -1 6332
6334 0 370332.6 119781.55 134760 -1 6333
6335 0 370419.3 119837.98 134720 -1 6334
6336 0 370454.38 119858.33 134680 -1 6335
6337 0 369686.97 120126.97 134800 -1 6332
6338 0 369604.8 120324.38 134760 -1 6337
6339 0 369632.66 120389.39 134720 -1 6338
6340 0 369631.6 120426.195 134680 -1 6339
6341 0 369634.44 120459.76 134640 -1 6340
6342 0 369636.12 120458.47 134600 -1 6341
6343 0 369644.12 120463.77 134560 -1 6342
6344 0 369892.12 119975.57 134760 -1 6332
6345 0 368650.44 120654.15 134960 -1 6329
6346 0 368633.06 120692.67 134880 -1 6345
6347 0 368534.44 120684.83 134840 -1 6346
6348 0 368557.03 120690.234 134760 -1 6347
6349 0 368415.56 121083.84 134880 -1 6346
6350 0 368324.22 121192.23 134840 -1 6349
6351 0 368345.2 121251.28 134760 -1 6350
6352 0 368354.2 121328.055 134720 -1 6351
6353 0 368359.44 121384.97 134680 -1 6352
6354 0 368377 121373.695 134640 -1 6353
6355 0 368375.25 121353.09 134600 -1 6354
6356 0 368446.88 121432.48 134520 -1 6355
6357 0 368537.3 121507.81 134440 -1 6356
6358 0 368582.6 121540.945 134400 -1 6357
6359 0 368629.9 121548.5 134360 -1 6358
6360 0 368685.53 121570.39 134280 -1 6359
6361 0 368757.97 121566.29 134240 -1 6360
6362 0 368816.12 121606.78 134200 -1 6361
6363 0 368841.44 121639.086 134160 -1 6362
6364 0 368830.03 121662.664 134120 -1 6363
6365 0 368854.56 121675.86 134080 -1 6364
6366 0 368837.7 121687.71 134040 -1 6365
6367 0 368836.6 121731.17 134000 -1 6366
6368 0 368785.8 121769.516 133960 -1 6367
6369 0 368819.72 121822.31 133920 -1 6368
6370 0 368909.84 121904.95 133880 -1 6369
6371 0 369052.22 122005.79 133840 -1 6370
6372 0 369128.9 122099.76 133800 -1 6371
6373 0 369204.12 122176.55 133760 -1 6372
6374 0 369222.94 122168.77 133720 -1 6373
6375 0 369293.47 122186.74 133680 -1 6374
6376 0 369356.5 122195.38 133640 -1 6375
6377 0 369436.3 122219.92 133560 -1 6376
6378 0 369536.47 122207.266 133480 -1 6377
6379 0 369528.4 122179.766 133400 -1 6378
6380 0 369595.56 122188.64 133360 -1 6379
6381 0 369638 122185.16 133320 -1 6380
6382 0 369693.66 122173.57 133280 -1 6381
6383 0 369743.6 122165.016 133240 -1 6382
6384 0 369814 122166.445 133200 -1 6383
6385 0 369891.66 122169.63 133160 -1 6384
6386 0 369904.38 122230.74 133120 -1 6385
6387 0 369938.66 122290.695 133080 -1 6386
6388 0 369973.1 122314.73 133040 -1 6387
6389 0 370055.38 122327.78 133000 -1 6388
6390 0 370103.12 122337.805 132960 -1 6389
6391 0 370144.75 122345.305 132920 -1 6390
6392 0 370163.3 122340.27 132880 -1 6391
6393 0 370163.7 122309.66 132800 -1 6392
6394 0 370208.16 122322 132760 -1 6393
6395 0 370223 122347.51 132680 -1 6394
6396 0 370234.84 122580.695 132640 -1 6395
6397 0 370284.66 122655.69 132600 -1 6396
6398 0 370287.56 122672.81 132560 -1 6397
6399 0 370233.88 122661.1 132480 -1 6398
6400 0 370261.28 122667.35 132440 -1 6399
6401 0 370263.94 122676.414 132400 -1 6400
6402 0 370261.06 122671.97 132360 -1 6401
6403 0 370236.16 122646.45 132320 -1 6402
6404 0 370251.28 122621.516 132280 -1 6403
6405 0 370252.5 122611.8 132240 -1 6404
6406 0 370235.94 122593.38 132200 -1 6405
6407 0 370251.72 122565.74 132160 -1 6406
6408 0 370180.8 122467.9 132120 -1 6407
6409 0 370192.22 122442.555 132080 -1 6408
6410 0 370181.94 122413.28 132040 -1 6409
6411 0 370183.75 122388.28 132000 -1 6410
6412 0 370170.6 122397.86 131960 -1 6411
6413 0 370134.66 122366.586 131920 -1 6412
6414 0 370063.34 122348.14 131880 -1 6413
6415 0 369973.88 122323.31 131840 -1 6414
6416 0 369909.06 122379.18 131800 -1 6415
6417 0 369848.53 122451.695 131760 -1 6416
6418 0 369827.75 122481.67 131720 -1 6417
6419 0 369813.12 122519.04 131680 -1 6418
6420 0 369795.4 122543.77 131640 -1 6419
6421 0 369773.03 122583.016 131600 -1 6420
6422 0 369714.53 122578.914 131560 -1 6421
6423 0 369596.6 122544.84 131520 -1 6422
6424 0 369504.94 122505.69 131480 -1 6423
6425 0 369477.38 122543.63 131440 -1 6424
6426 0 369530.4 122584.19 131400 -1 6425
6427 0 369531.06 122577.82 131360 -1 6426
6428 0 369523.53 122561.04 131320 -1 6427
6429 0 369552.97 122556.77 131280 -1 6428
6430 0 369602.4 122561.414 131240 -1 6429
6431 0 369650.66 122507.52 131200 -1 6430
6432 0 369692.9 122492.8 131160 -1 6431
6433 0 369750.38 122504.81 131120 -1 6432
6434 0 369821.03 122545.78 131080 -1 6433
6435 0 369840.62 122551.32 131040 -1 6434
6436 0 369823.34 122552.59 131000 -1 6435
6437 0 369800.1 122542.266 130960 -1 6436
6438 0 369775.47 122544.47 130920 -1 6437
6439 0 369742.88 122543.56 130880 -1 6438
6440 0 369726.53 122542.25 130840 -1 6439
6441 0 369720.1 122546.74 130800 -1 6440
6442 0 369731.38 122561.695 130760 -1 6441
6443 0 369714.34 122584.81 130720 -1 6442
6444 0 369676.4 122632.945 130680 -1 6443
6445 0 369652.3 122633.22 130640 -1 6444
6446 0 369642.66 122634.02 130600 -1 6445
6447 0 369608.97 122637.484 130560 -1 6446
6448 0 369591.75 122646.74 130520 -1 6447
6449 0 369577.16 122645.89 130480 -1 6448
6450 0 369579.84 122629.2 130440 -1 6449
6451 0 369571.47 122626.62 130400 -1 6450
6452 0 369564.62 122605.03 130360 -1 6451
6453 0 369525.12 122576.65 130320 -1 6452
6454 0 369509.78 122529.484 130280 -1 6453
6455 0 369514.94 122515.64 130240 -1 6454
6456 0 369529.16 122512.17 130200 -1 6455
6457 0 369532.28 122511.02 130160 -1 6456
6458 0 369492.38 122525.48 130120 -1 6457
6459 0 369481.5 122548.305 130040 -1 6458
6460 0 369476.88 122546.76 130000 -1 6459
6461 0 369498.97 122577.04 129960 -1 6460
6462 0 369507.56 122576.53 129920 -1 6461
6463 0 369506.5 122604.71 129880 -1 6462
6464 0 369535.12 122617.68 129840 -1 6463
6465 0 369577.47 122653.305 129800 -1 6464
6466 0 369613.22 122716.84 129760 -1 6465
6467 0 369647.75 122831.47 129720 -1 6466
6468 0 369721.16 122799.51 129680 -1 6467
6469 0 369764.16 122784.86 129640 -1 6468
6470 0 369786.3 122824.11 129600 -1 6469
6471 0 369803.03 122840.914 129560 -1 6470
6472 0 365347.72 124923.95 136720 -1 5485
6473 0 365075.16 124663.38 136760 -1 6472
6474 0 364832.2 124567.69 136840 -1 6473
6475 0 364725.53 124568.34 136920 -1 6474
6476 0 364721.66 124505.555 137000 -1 6475
6477 0 364620.78 124487.53 137080 -1 6476
6478 0 364458.5 124440.33 137120 -1 6477
6479 0 364339.3 124321.44 137160 -1 6478
6480 0 364296.78 124257.18 137200 -1 6479
6481 0 364226.47 124186.19 137240 -1 6480
6482 0 364239.66 124057.04 137280 -1 6481
6483 0 364236.84 123978.68 137320 -1 6482
6484 0 364229.22 123925.53 137360 -1 6483
6485 0 364209.44 123902.625 137400 -1 6484
6486 0 364160.1 123763.87 137480 -1 6485
6487 0 364099.47 123714.84 137560 -1 6486
6488 0 364104 123640.67 137600 -1 6487
6489 0 364127 123540.445 137640 -1 6488
6490 0 364068.16 123421.89 137680 -1 6489
6491 0 363984.4 123447.79 137760 -1 6490
6492 0 363962.5 123316.484 137880 -1 6491
6493 0 363821 123190.67 137960 -1 6492
6494 0 363727.62 123112.12 138000 -1 6493
6495 0 363680.78 123115.55 138040 -1 6494
6496 0 363621.88 123144.1 138080 -1 6495
6497 0 363423.7 123048.21 138120 -1 6496
6498 0 363375.94 123047.01 138160 -1 6497
6499 0 363402.56 123272.305 138200 -1 6498
6500 0 363345.3 122965.28 138240 -1 6499
6501 0 363333.75 122963.12 138280 -1 6500
6502 0 363336.72 122958.03 138320 -1 6501
6503 0 363330.62 122948.766 138360 -1 6502
6504 0 363334.4 122954.79 138400 -1 6503
6505 0 363360.78 122940.05 138440 -1 6504
6506 0 363360.97 122961.18 138480 -1 6505
6507 0 363346.3 122974.42 138520 -1 6506
6508 0 363309.75 122962.69 138560 -1 6507
6509 0 363310.78 122966.37 138600 -1 6508
6510 0 363305.9 123006.43 138640 -1 6509
6511 0 363325.75 123028.69 138680 -1 6510
6512 0 363358.25 123025.695 138720 -1 6511
6513 0 363403.3 123069.555 138760 -1 6512
6514 0 363373.38 123073.305 138800 -1 6513
6515 0 363360.22 123066.2 138840 -1 6514
6516 0 363394.75 123092.84 138880 -1 6515
6517 0 363392.8 123111.28 138920 -1 6516
6518 0 363388.06 123131.75 138960 -1 6517
6519 0 363392.56 123145.77 139000 -1 6518
6520 0 363378.2 123165.64 139040 -1 6519
6521 0 363373.8 123136.68 139080 -1 6520
6522 0 363350.4 123155.96 139120 -1 6521
6523 0 363288.56 123101.06 139160 -1 6522
6524 0 363251.38 123024.44 139200 -1 6523
6525 0 363234.22 122909.33 139240 -1 6524
6526 0 363174.44 122949.76 139280 -1 6525
6527 0 363137.88 122817.086 139320 -1 6526
6528 0 363144.44 122717.86 139360 -1 6527
6529 0 363091.53 122644.25 139400 -1 6528
6530 0 362998.06 122535.484 139480 -1 6529
6531 0 362937.06 122434.93 139600 -1 6530
6532 0 362864.9 122345.42 139680 -1 6531
6533 0 362815.8 122370.586 139760 -1 6532
6534 0 362747.53 122332.555 139840 -1 6533
6535 0 362676.88 122335.04 139880 -1 6534
6536 0 362560.34 122241.3 139920 -1 6535
6537 0 362401.66 122057.98 139960 -1 6536
6538 0 362262.44 122022.82 140000 -1 6537
6539 0 362133.28 121896.33 140080 -1 6538
6540 0 362048.6 121811.29 140200 -1 6539
6541 0 361968.16 121802.05 140280 -1 6540
6542 0 361966.16 121815.31 140360 -1 6541
6543 0 361978.38 121826.445 140480 -1 6542
6544 0 362053.3 121906.61 140560 -1 6543
6545 0 362067.5 121929.945 140640 -1 6544
6546 0 362102.4 121919.695 140720 -1 6545
6547 0 362079.3 121887 140760 -1 6546
6548 0 362123.62 121836.43 140800 -1 6547
6549 0 362086.9 121798.57 140880 -1 6548
6550 0 362054.12 121670.19 140960 -1 6549
6551 0 362100.06 121613.64 141000 -1 6550
6552 0 362123.2 121594.92 141040 -1 6551
6553 0 362104.47 121566.11 141080 -1 6552
6554 0 361393.88 121810.945 141080 -1 6553
6555 0 361149.47 121917.72 141120 -1 6554
6556 0 361025.4 122119.74 141200 -1 6555
6557 0 361036.75 122254.41 141280 -1 6556
6558 0 361013.34 122333.766 141320 -1 6557
6559 0 361021.47 122404.09 141400 -1 6558
6560 0 360993.66 122463.65 141440 -1 6559
6561 0 360564.28 122830.07 141480 -1 6560
6562 0 360225.6 123041.04 141480 -1 6561
6563 0 360272.94 123138.516 141160 -1 6562
6564 0 360291.94 123165.77 141080 -1 6563
6565 0 360360.72 123204.53 140960 -1 6564
6566 0 360440.56 123230.516 140840 -1 6565
6567 0 360514.84 123290.055 140720 -1 6566
6568 0 360517.38 123343.02 140600 -1 6567
6569 0 360521.72 123410.64 140480 -1 6568
6570 0 360547.5 123436.03 140440 -1 6569
6571 0 360569.56 123448.5 140400 -1 6570
6572 0 360581.88 123460.945 140320 -1 6571
6573 0 360553.16 123448.81 140240 -1 6572
6574 0 360577.34 123415.25 140200 -1 6573
6575 0 360611.34 123419.93 140160 -1 6574
6576 0 360599 123487.57 140080 -1 6575
6577 0 360522.03 123484.875 140000 -1 6576
6578 0 360533.1 123475.945 139920 -1 6577
6579 0 360570.06 123504.93 139840 -1 6578
6580 0 360761.22 123542.81 139800 -1 6579
6581 0 360949.34 123574.69 139720 -1 6580
6582 0 360909.34 123559.38 139640 -1 6581
6583 0 360825.78 123539.41 139560 -1 6582
6584 0 360795.4 123523.34 139480 -1 6583
6585 0 360715.53 123533.164 139400 -1 6584
6586 0 360636.1 123622 139320 -1 6585
6587 0 360556.72 123555.49 139240 -1 6586
6588 0 360656.94 123609.93 139200 -1 6587
6589 0 360735.78 123655.414 139160 -1 6588
6590 0 360775.7 123653.266 139120 -1 6589
6591 0 360765.53 123855.49 139040 -1 6590
6592 0 360696.9 123889.28 138960 -1 6591
6593 0 360713.34 123881.91 138920 -1 6592
6594 0 360747.72 123852.55 138840 -1 6593
6595 0 360751.53 123866.586 138800 -1 6594
6596 0 360771.84 123904.61 138760 -1 6595
6597 0 360706.53 123901.41 138720 -1 6596
6598 0 360699.6 123855.66 138680 -1 6597
6599 0 360687.28 123864.164 138640 -1 6598
6600 0 360719.1 123831.09 138600 -1 6599
6601 0 360711.94 123860.69 138520 -1 6600
6602 0 360714.25 123868.7 138440 -1 6601
6603 0 360692.84 123641.48 138360 -1 6602
6604 0 360702.06 123495.94 138280 -1 6603
6605 0 360690.75 123536.23 138240 -1 6604
6606 0 360692.38 123903.95 138200 -1 6605
6607 0 360717.6 123491.22 138160 -1 6606
6608 0 360749.28 123459.23 138120 -1 6607
6609 0 360742.06 123456.11 138080 -1 6608
6610 0 360798.94 123432.92 138040 -1 6609
6611 0 360785.66 123390.89 138000 -1 6610
6612 0 360819.53 123398.37 137960 -1 6611
6613 0 360849.47 123355.97 137920 -1 6612
6614 0 360967 123429.67 137880 -1 6613
6615 0 360958.06 123469.55 137840 -1 6614
6616 0 360958.1 123475.65 137800 -1 6615
6617 0 360937.28 123440.4 137760 -1 6616
6618 0 360941.66 123466.63 137720 -1 6617
6619 0 360944.4 123479.89 137680 -1 6618
6620 0 360940.88 123487.234 137640 -1 6619
6621 0 360940.9 123474.78 137600 -1 6620
6622 0 360936.34 123451.305 137560 -1 6621
6623 0 360910.97 123422.516 137520 -1 6622
6624 0 360942.62 123428.97 137480 -1 6623
6625 0 360997.9 123448.44 137400 -1 6624
6626 0 360988.78 123438.68 137360 -1 6625
6627 0 361005.78 123495.81 137320 -1 6626
6628 0 361006.94 123540.13 137280 -1 6627
6629 0 361070.1 123476.81 137240 -1 6628
6630 0 361095.4 123482.19 137200 -1 6629
6631 0 361081.84 123473.24 137160 -1 6630
6632 0 361146.03 123453.21 137080 -1 6631
6633 0 361235.88 123465.56 137000 -1 6632
6634 0 361311.1 123508.11 136960 -1 6633
6635 0 361425.84 123533.52 136880 -1 6634
6636 0 361461.56 123535.49 136840 -1 6635
6637 0 361560.03 123565.27 136800 -1 6636
6638 0 361617.38 123621.06 136760 -1 6637
6639 0 361635.78 123652.234 136720 -1 6638
6640 0 361691.75 123681.516 136680 -1 6639
6641 0 361718.34 123707.836 136640 -1 6640
6642 0 361739.34 123719.89 136560 -1 6641
6643 0 361750.78 123781.46 136520 -1 6642
6644 0 361749.7 123782.36 136480 -1 6643
6645 0 361783.3 123786.35 136440 -1 6644
6646 0 361773.78 123792.71 136400 -1 6645
6647 0 361755.94 123802.88 136360 -1 6646
6648 0 361793.7 123840.06 136320 -1 6647
6649 0 361749.97 123914.125 136280 -1 6648
6650 0 361732.16 123963.38 136240 -1 6649
6651 0 361760.94 123984.34 136200 -1 6650
6652 0 361809.56 124027.586 136160 -1 6651
6653 0 361877.53 124062.46 136120 -1 6652
6654 0 361860.97 124056.234 136080 -1 6653
6655 0 361937.28 124104.28 136040 -1 6654
6656 0 362018.94 124121.336 135960 -1 6655
6657 0 362103.25 124168.98 135920 -1 6656
6658 0 362163.75 124198.26 135880 -1 6657
6659 0 362163.25 124173.41 135840 -1 6658
6660 0 362192.03 124187.12 135760 -1 6659
6661 0 362249.84 124221.24 135720 -1 6660
6662 0 362280.6 124260.68 135680 -1 6661
6663 0 362335.2 124254.59 135640 -1 6662
6664 0 362341.9 124234.75 135600 -1 6663
6665 0 362408.72 124224.125 135560 -1 6664
6666 0 362393.28 124220.08 135520 -1 6665
6667 0 362351.16 124138.586 135440 -1 6666
6668 0 362433.9 124122.516 135400 -1 6667
6669 0 362503.2 124142.85 135360 -1 6668
6670 0 362512.94 124131.74 135320 -1 6669
6671 0 362539.53 124177.414 135280 -1 6670
6672 0 362578.94 124167.03 135200 -1 6671
6673 0 362613.7 124166.914 135120 -1 6672
6674 0 362692.9 124222.055 135040 -1 6673
6675 0 362766.25 124314.51 134960 -1 6674
6676 0 362777.56 124329.26 134920 -1 6675
6677 0 362797.25 124335.33 134880 -1 6676
6678 0 362806.8 124403.75 134800 -1 6677
6679 0 362825.4 124433.97 134760 -1 6678
6680 0 362833.06 124473.04 134720 -1 6679
6681 0 362841.34 124497.78 134680 -1 6680
6682 0 362823.16 124486.84 134640 -1 6681
6683 0 362777.4 124489.14 134600 -1 6682
6684 0 362751.2 124588.15 134560 -1 6683
6685 0 362788.66 124677.3 134520 -1 6684
6686 0 362800.88 124751.555 134440 -1 6685
6687 0 362742.8 124817.31 134400 -1 6686
6688 0 362728.28 124859.88 134360 -1 6687
6689 0 362680.1 124921.67 134320 -1 6688
6690 0 362772.28 124888.59 134280 -1 6689
6691 0 362716.5 124939.72 134240 -1 6690
6692 0 362707.7 124954.56 134200 -1 6691
6693 0 363133.62 124944.87 134200 -1 6692
6694 0 363099.47 125097.63 134160 -1 6693
6695 0 363082.22 125115.71 134120 -1 6694
6696 0 363047.53 125132.5 134080 -1 6695
6697 0 363054.6 125117.01 134040 -1 6696
6698 0 363069.25 125077.8 134000 -1 6697
6699 0 363085.6 125111.22 133960 -1 6698
6700 0 363067.44 125109.07 133920 -1 6699
6701 0 363062.28 125146.48 133880 -1 6700
6702 0 363059.34 125191.42 133840 -1 6701
6703 0 362982.72 125173.19 133800 -1 6702
6704 0 363132.97 125307.055 133720 -1 6703
6705 0 363161.4 125322.24 133680 -1 6704
6706 0 363193.78 125305.02 133640 -1 6705
6707 0 363245.1 125277.01 133600 -1 6706
6708 0 363247.4 125281.414 133560 -1 6707
6709 0 363243.72 125262.71 133520 -1 6708
6710 0 363242.97 125284.82 133480 -1 6709
6711 0 363246.03 125323.52 133440 -1 6710
6712 0 363276.12 125354.945 133400 -1 6711
6713 0 363287.16 125384 133360 -1 6712
6714 0 363322.44 125412.27 133320 -1 6713
6715 0 363271.97 125441.29 133280 -1 6714
6716 0 363251.8 125485.27 133240 -1 6715
6717 0 363241.94 125507.8 133200 -1 6716
6718 0 363251.97 125543.79 133160 -1 6717
6719 0 363257.72 125557.664 133120 -1 6718
6720 0 363280.72 125561.6 133080 -1 6719
6721 0 363310.44 125593.41 133040 -1 6720
6722 0 363346.4 125606.695 133000 -1 6721
6723 0 363354.62 125620.75 132960 -1 6722
6724 0 363369.9 125632.164 132920 -1 6723
6725 0 363397.7 125661.51 132880 -1 6724
6726 0 363421.4 125682.24 132840 -1 6725
6727 0 363431.66 125698.55 132800 -1 6726
6728 0 363454.75 125712.18 132760 -1 6727
6729 0 363469.7 125715.85 132720 -1 6728
6730 0 363492.7 125713.336 132680 -1 6729
6731 0 363656.8 125662.84 132640 -1 6730
6732 0 363699.84 125624.63 132560 -1 6731
6733 0 363692.6 125597.17 132520 -1 6732
6734 0 363674.12 125523.7 132480 -1 6733
6735 0 363708.1 125478.48 132440 -1 6734
6736 0 363720.66 125466.01 132400 -1 6735
6737 0 363711.56 125444.71 132360 -1 6736
6738 0 363670.6 125427.35 132320 -1 6737
6739 0 363677.72 125415.01 132280 -1 6738
6740 0 363636.78 125399.33 132240 -1 6739
6741 0 363630.78 125395 132200 -1 6740
6742 0 363606.72 125411.14 132160 -1 6741
6743 0 363578.84 125419.48 132120 -1 6742
6744 0 363506.2 125368.72 132080 -1 6743
6745 0 363520.84 125322.28 132040 -1 6744
6746 0 363578.2 125363.69 132000 -1 6745
6747 0 363607.78 125380.23 131960 -1 6746
6748 0 363595.2 125414.32 131920 -1 6747
6749 0 363562.16 125417.26 131880 -1 6748
6750 0 363550.1 125420.4 131840 -1 6749
6751 0 363552.28 125447.2 131800 -1 6750
6752 0 363547.62 125456.2 131760 -1 6751
6753 0 363561.72 125421.84 131720 -1 6752
6754 0 363604.8 125438.23 131680 -1 6753
6755 0 363587.88 125443.03 131640 -1 6754
6756 0 363577.34 125407.48 131600 -1 6755
6757 0 363559.75 125395.95 131560 -1 6756
6758 0 363533.47 125370.1 131520 -1 6757
6759 0 363551.78 125330.92 131480 -1 6758
6760 0 363597.34 125447.97 131440 -1 6759
6761 0 363646.2 125510.53 131400 -1 6760
6762 0 363649.53 125529.03 131360 -1 6761
6763 0 363655.06 125538.62 131320 -1 6762
6764 0 363662.28 125593.85 131280 -1 6763
6765 0 363661.03 125668.51 131240 -1 6764
6766 0 363670.7 125595.76 131200 -1 6765
6767 0 363682.12 125551.33 131160 -1 6766
6768 0 363664.25 125541.34 131120 -1 6767
6769 0 363633.06 125571.44 131080 -1 6768
6770 0 363610.25 125590.586 131040 -1 6769
6771 0 363611.75 125594.98 131000 -1 6770
6772 0 363590.4 125615.65 130960 -1 6771
6773 0 363534.3 125630.45 130920 -1 6772
6774 0 363546.12 125619.49 130880 -1 6773
6775 0 363551.72 125593.45 130840 -1 6774
6776 0 363588.4 125551.96 130800 -1 6775
6777 0 363598.34 125553.02 130760 -1 6776
6778 0 363538.62 125568.766 130720 -1 6777
6779 0 363520.12 125557.44 130680 -1 6778
6780 0 363543.84 125561.45 130640 -1 6779
6781 0 363560.56 125601.75 130560 -1 6780
6782 0 363531.6 125615.516 130520 -1 6781
6783 0 363556.53 125627.99 130480 -1 6782
6784 0 363584.25 125620.2 130440 -1 6783
6785 0 363622.25 125652.59 130400 -1 6784
6786 0 363663.3 125656.195 130360 -1 6785
6787 0 363695.28 125616.234 130320 -1 6786
6788 0 363716.97 125566.01 130280 -1 6787
6789 0 363842.03 125535.734 130240 -1 6788
6790 0 363924.5 125540.96 130200 -1 6789
6791 0 363977.06 125531.12 130160 -1 6790
6792 0 363998.75 125532.77 130120 -1 6791
6793 0 363984.2 125509.414 130040 -1 6792
6794 0 363972.16 125510.516 130000 -1 6793
6795 0 363975.78 125514.52 129960 -1 6794
6796 0 362649.94 124950.47 134160 -1 6692
6797 0 362519.2 124945.87 134120 -1 6796
6798 0 362471.8 124953.47 134080 -1 6797
6799 0 362406.2 124957.03 134000 -1 6798
6800 0 362422.2 124935.44 133960 -1 6799
6801 0 362438.44 124959.05 133920 -1 6800
6802 0 362415.06 124948.64 133880 -1 6801
6803 0 362396.53 124919.56 133840 -1 6802
6804 0 362329.44 124868.664 133800 -1 6803
6805 0 362404.88 124893.22 133720 -1 6804
6806 0 360514.47 122830.3 141520 -1 6561
6807 0 360511.12 122831.45 141560 -1 6806
6808 0 360396.47 122765.24 141640 -1 6807
6809 0 360147.12 122748.34 141720 -1 6808
6810 0 360046.97 122768.45 141800 -1 6809
6811 0 360084.6 122707.87 141880 -1 6810
6812 0 360070.25 122687.75 141920 -1 6811
6813 0 360047.94 122684.984 141960 -1 6812
6814 0 360107.22 122657.03 142000 -1 6813
6815 0 360193.7 122658.3 142040 -1 6814
6816 0 360247.53 122691.48 142080 -1 6815
6817 0 360412.25 122865.266 142160 -1 6816
6818 0 360403.8 122853.02 142240 -1 6817
6819 0 362406.6 121304.625 141080 -1 6553
6820 0 362711.84 121266.43 141200 -1 6819
6821 0 362749.28 121267.47 141240 -1 6820
6822 0 362739.47 121284.766 141320 -1 6821
6823 0 362737.3 121279.875 141360 -1 6822
6824 0 362626.56 121322.44 141400 -1 6823
6825 0 363256.53 121374.21 141520 -1 6824
6826 0 363398.6 121370.92 141560 -1 6825
6827 0 363377.9 121367.64 141600 -1 6826
6828 0 363301.44 121362.805 141640 -1 6827
6829 0 362077 121147.805 141440 -1 6824
6830 0 361926.47 121076.586 141520 -1 6829
6831 0 361908.1 121080.195 141560 -1 6830
6832 0 361824.75 121033.52 141640 -1 6831
6833 0 361827 121003.47 141720 -1 6832
6834 0 361852.12 121012.88 141760 -1 6833
6835 0 361920.2 120942.74 141800 -1 6834
6836 0 361946.8 120928.195 141880 -1 6835
6837 0 361900.97 120960.54 141960 -1 6836
6838 0 361891.1 120940.33 142000 -1 6837
6839 0 361879.6 120958.49 142040 -1 6838
6840 0 361862.5 120933.805 142080 -1 6839
6841 0 361844.16 120895.83 142120 -1 6840
6842 0 361842.5 120880.945 142160 -1 6841
6843 0 361787.53 120862.76 142240 -1 6842
6844 0 361819.8 120870.44 142280 -1 6843
6845 0 361802.34 120833.78 142320 -1 6844
6846 0 361774.56 120787.13 142400 -1 6845
6847 0 361737.56 120778.41 142440 -1 6846
6848 0 361574.34 120673.18 142520 -1 6847
6849 0 361529.4 120648.81 142560 -1 6848
6850 0 361516.4 120603.79 142600 -1 6849
6851 0 361525.22 120586.65 142640 -1 6850
6852 0 361573.88 120548.086 142680 -1 6851
6853 0 361650.25 120547.55 142720 -1 6852
6854 0 361695.47 120570.26 142760 -1 6853
6855 0 361740.47 120589.08 142800 -1 6854
6856 0 361761.53 120565.04 142840 -1 6855
6857 0 361793.28 120584.04 142880 -1 6856
6858 0 361804.56 120625.62 142920 -1 6857
6859 0 361817.62 120645.945 142960 -1 6858
6860 0 361809.22 120600.89 143000 -1 6859
6861 0 361832.4 120553.29 143040 -1 6860
6862 0 361862.34 120545.74 143080 -1 6861
6863 0 361870.2 120506.086 143120 -1 6862
6864 0 361957.97 120473.91 143160 -1 6863
6865 0 362018.25 120493.97 143200 -1 6864
6866 0 362044.97 120401.41 143240 -1 6865
6867 0 362175.75 120273.21 143280 -1 6866
6868 0 362252.66 120253.69 143320 -1 6867
6869 0 362258.06 120228.37 143440 -1 6868
6870 0 362221.78 120137.26 143520 -1 6869
6871 0 362191.6 120106.62 143560 -1 6870
6872 0 362241.22 120049.12 143640 -1 6871
6873 0 362243.53 119947.32 143720 -1 6872
6874 0 362304.84 119903.77 143760 -1 6873
6875 0 362364.4 119678.58 143920 -1 6874
6876 0 363175.72 119134.14 143920 -1 6875
6877 0 362345.66 119658.016 143960 -1 6875
6878 0 362286.34 119689.42 144000 -1 6877
6879 0 362266.75 119694.77 144040 -1 6878
6880 0 362236.72 119907.086 144200 -1 6879
6881 0 362179.62 119936.25 144240 -1 6880
6882 0 362160.72 120036.34 144320 -1 6881
6883 0 362107.94 120118.516 144360 -1 6882
6884 0 361984.56 120170.82 144440 -1 6883
6885 0 361902 120135.47 144480 -1 6884
6886 0 361864.8 120109.4 144520 -1 6885
6887 0 361825.78 120132.79 144560 -1 6886
6888 0 361490.84 120038.14 144600 -1 6887
6889 0 361201.1 119766.555 144640 -1 6888
6890 0 361146.62 119679.29 144680 -1 6889
6891 0 361079.1 119633.52 144760 -1 6890
6892 0 360978.62 119609.63 144840 -1 6891
6893 0 360891.97 119559.24 144880 -1 6892
6894 0 360915.56 119452.87 144920 -1 6893
6895 0 360963.5 119332.164 144960 -1 6894
6896 0 361021.94 119279.43 145000 -1 6895
6897 0 361047.3 119339.195 145080 -1 6896
6898 0 361077.28 119427.35 145160 -1 6897
6899 0 361080.6 119388.54 145240 -1 6898
6900 0 361077.5 119405.11 145280 -1 6899
6901 0 361064.34 119396.06 145360 -1 6900
6902 0 360976.75 119390.875 145400 -1 6901
6903 0 360842.6 119395.71 145480 -1 6902
6904 0 360735.6 119185.07 145560 -1 6903
6905 0 360735.7 119119.1 145600 -1 6904
6906 0 360702.47 119011.23 145640 -1 6905
6907 0 360719.62 118931.62 145720 -1 6906
6908 0 360690.25 119005.09 145760 -1 6907
6909 0 360679.16 119010.64 145800 -1 6908
6910 0 360680.78 119041.766 145840 -1 6909
6911 0 360699.5 119077.43 145920 -1 6910
6912 0 360688.84 119092.016 145960 -1 6911
6913 0 360688.94 119098.65 146000 -1 6912
6914 0 360678.66 119098.17 146040 -1 6913
6915 0 360658.72 119088.62 146080 -1 6914
6916 0 360695.75 119074.4 146120 -1 6915
6917 0 360696.38 119040.53 146160 -1 6916
6918 0 360664.53 118977.59 146200 -1 6917
6919 0 360602.66 118953.15 146240 -1 6918
6920 0 360563.16 118913.22 146280 -1 6919
6921 0 360811.2 118611.914 146320 -1 6920
6922 0 360891.5 118586.7 146360 -1 6921
6923 0 360883.2 118568.46 146400 -1 6922
6924 0 360833.47 118546.61 146440 -1 6923
6925 0 360795 118506.734 146480 -1 6924
6926 0 360796.3 118476.734 146520 -1 6925
6927 0 360764.8 118455.19 146560 -1 6926
6928 0 360715.38 118372.32 146600 -1 6927
6929 0 360668 118321.836 146640 -1 6928
6930 0 360620.56 118208.02 146680 -1 6929
6931 0 360586.7 118160.68 146720 -1 6930
6932 0 360555.72 118117.51 146760 -1 6931
6933 0 360567.22 118084.31 146800 -1 6932
6934 0 360520.28 118115.664 146840 -1 6933
6935 0 360483.38 118139.41 146880 -1 6934
6936 0 360382.56 118081.914 146920 -1 6935
6937 0 360332.97 118066.805 146960 -1 6936
6938 0 360145.03 118002.61 147000 -1 6937
6939 0 359938.12 118113.84 147040 -1 6938
6940 0 359882.5 117935.97 147120 -1 6939
6941 0 359797 117932.56 147160 -1 6940
6942 0 359753.88 117959.34 147200 -1 6941
6943 0 359712.34 117959.625 147240 -1 6942
6944 0 359610.62 117978.25 147280 -1 6943
6945 0 359514.3 118031.62 147320 -1 6944
6946 0 359455.3 118059.07 147360 -1 6945
6947 0 359375.75 118083.414 147400 -1 6946
6948 0 359381.03 118178.234 147440 -1 6947
6949 0 359155.3 118294.79 147480 -1 6948
6950 0 358704.9 118296.1 147440 -1 6949
6951 0 358455.56 118337.46 147400 -1 6950
6952 0 358338.5 118290.664 147360 -1 6951
6953 0 358269.53 118230.61 147320 -1 6952
6954 0 358196.8 118192.47 147280 -1 6953
6955 0 358123 118160.38 147240 -1 6954
6956 0 358004.72 118089.59 147200 -1 6955
6957 0 357897.75 118064.3 147160 -1 6956
6958 0 360558.62 118212.54 146920 -1 6935
6959 0 360600.94 118170.5 146960 -1 6958
6960 0 360609.78 118135.74 147000 -1 6959
6961 0 360553 118262.17 147040 -1 6960
6962 0 360612.3 118152.93 147080 -1 6961
6963 0 360753.4 117970.34 147120 -1 6962
6964 0 360795.9 117917.26 147160 -1 6963
6965 0 360827.72 117926.13 147240 -1 6964
6966 0 360880.3 117891.664 147280 -1 6965
6967 0 360868.88 117888.2 147360 -1 6966
6968 0 360928.7 117902.68 147440 -1 6967
6969 0 361140.97 117706.55 147480 -1 6968
6970 0 361001.9 117868.61 147560 -1 6969
6971 0 360980.28 117875.49 147600 -1 6970
6972 0 360960.25 117900.93 147640 -1 6971
6973 0 361083.03 117822.875 147680 -1 6972
6974 0 361114.12 117791.336 147720 -1 6973
6975 0 361126.88 117829.28 147760 -1 6974
6976 0 361341.38 117361.086 147440 -1 6969
6977 0 361192.62 117103.64 147440 -1 6976
6978 0 361206.47 116861.07 147400 -1 6977
6979 0 361358.16 116861.21 147360 -1 6978
6980 0 361547.5 116801.36 147400 -1 6979
6981 0 361634.97 116835.56 147440 -1 6980
6982 0 361719.03 116866.24 147480 -1 6981
6983 0 361748.97 116865.65 147520 -1 6982
6984 0 361888.53 116769.3 147560 -1 6983
6985 0 362005.1 116627.51 147520 -1 6984
6986 0 362021.1 116596.086 147480 -1 6985
6987 0 361998.7 116517.586 147440 -1 6986
6988 0 361931.75 116443.16 147400 -1 6987
6989 0 361963.12 116459.83 147360 -1 6988
6990 0 361927.72 116452.97 147320 -1 6989
6991 0 361923.56 116423.52 147280 -1 6990
6992 0 362006.16 116443.836 147240 -1 6991
6993 0 362105.3 116436.3 147200 -1 6992
6994 0 362164.03 116357.055 147160 -1 6993
6995 0 362833.28 121357.016 141040 -1 6819
6996 0 363122.3 121407.06 140960 -1 6995
6997 0 363177.6 121370.39 140880 -1 6996
6998 0 362965.6 121232.42 140760 -1 6997
6999 0 362832.72 121103.52 140680 -1 6998
7000 0 362870.06 120945.42 140600 -1 6999
7001 0 362898.06 120915.484 140520 -1 7000
7002 0 362980.3 121081.29 140440 -1 7001
7003 0 362980.94 121124.74 140360 -1 7002
7004 0 362987.72 121136.76 140320 -1 7003
7005 0 368025.28 125668.82 135120 -1 5450
7006 0 370163.12 126304.2 134560 -1 5438
7007 0 370225.56 126231.98 134640 -1 7006
7008 0 372145.66 126142.375 132120 -1 5388
7009 0 372123.84 126044.94 132040 -1 7008
7010 0 372200.6 126025.86 131960 -1 7009
7011 0 372261.03 126016.62 131920 -1 7010
7012 0 372278.4 125981.2 131880 -1 7011
7013 0 372262.66 125966.3 131840 -1 7012
7014 0 372231.12 125958.016 131800 -1 7013
7015 0 372251.7 125965.33 131760 -1 7014
7016 0 372236.66 125955.06 131720 -1 7015
7017 0 372259.06 125949.48 131680 -1 7016
7018 0 372277.97 125933.06 131640 -1 7017
7019 0 372293.16 125915.14 131600 -1 7018
7020 0 372301.7 125866.21 131560 -1 7019
7021 0 372325.78 125823.734 131520 -1 7020
7022 0 372339.1 125754.87 131480 -1 7021
7023 0 372366.66 125788.63 131440 -1 7022
7024 0 372448.28 125783.59 131400 -1 7023
7025 0 372504.6 125775.36 131360 -1 7024
7026 0 372507.22 125773.484 131320 -1 7025
7027 0 372526.06 125795.33 131280 -1 7026
7028 0 372542.38 125794.734 131240 -1 7027
7029 0 372540.84 125779.75 131200 -1 7028
7030 0 372538.62 125766.484 131160 -1 7029
7031 0 372589.9 125796.39 131120 -1 7030
7032 0 372630.72 125787.62 131080 -1 7031
7033 0 372670.44 125786.61 131040 -1 7032
7034 0 372743.7 125769.83 130960 -1 7033
7035 0 372787.12 125672.42 130880 -1 7034
7036 0 372802.8 125541.52 130840 -1 7035
7037 0 372810.34 125528.3 130800 -1 7036
7038 0 372832.9 125517.1 130760 -1 7037
7039 0 372829.84 125513.34 130720 -1 7038
7040 0 372824.3 125510.5 130680 -1 7039
7041 0 372813.06 125503.29 130640 -1 7040
7042 0 372821.22 125515.484 130600 -1 7041
7043 0 372833.7 125519.34 130560 -1 7042
7044 0 372845.47 125533.52 130520 -1 7043
7045 0 372878.06 125538.97 130480 -1 7044
7046 0 372881.44 125551.555 130440 -1 7045
7047 0 372897.9 125571.984 130400 -1 7046
7048 0 372899.38 125579.125 130360 -1 7047
7049 0 372935.88 125601.06 130320 -1 7048
7050 0 372928.03 125604.945 130280 -1 7049
7051 0 372989.44 125596.6 130240 -1 7050
7052 0 373018.22 125586.414 130200 -1 7051
7053 0 373011.25 125593.266 130160 -1 7052
7054 0 373039.75 125591.96 130120 -1 7053
7055 0 373008.3 125580.56 130080 -1 7054
7056 0 372973.53 125544.33 130040 -1 7055
7057 0 372925.47 125523.87 130000 -1 7056
7058 0 372896.94 125515.19 129960 -1 7057
7059 0 372862.66 125478.65 129920 -1 7058
7060 0 372844.75 125470.41 129880 -1 7059
7061 0 372863.97 125461.836 129840 -1 7060
7062 0 372865.22 125443.34 129760 -1 7061
7063 0 372865.4 125457.664 129720 -1 7062
7064 0 372875.25 125384.805 129680 -1 7063
7065 0 372896.7 125356.26 129640 -1 7064
7066 0 372932.88 125361.414 129600 -1 7065
7067 0 372931.88 125366.8 129560 -1 7066
7068 0 372929.03 125361.77 129520 -1 7067
7069 0 372945.94 125347.97 129480 -1 7068
7070 0 372867.7 125205.19 129440 -1 7069
7071 0 372819.9 125125.94 129400 -1 7070
7072 0 372804 125074.125 129360 -1 7071
7073 0 372776.97 125052.39 129320 -1 7072
7074 0 372703.8 125046.14 129280 -1 7073
7075 0 372661.1 125050.71 129240 -1 7074
7076 0 372664.8 125034.79 129200 -1 7075
7077 0 372672.2 125019.66 129160 -1 7076
7078 0 372687.4 125011.375 129120 -1 7077
7079 0 372678.88 125018.04 129080 -1 7078
7080 0 375365.3 128555.445 131520 -1 4982
7081 0 375398.03 128581.17 131560 -1 7080
7082 0 375525.66 128651.87 131640 -1 7081
7083 0 375512 128670 131720 -1 7082
7084 0 375411.34 128603.28 131800 -1 7083
7085 0 375328.44 128664.516 131880 -1 7084
7086 0 375266.9 128683.79 131960 -1 7085
7087 0 375226.78 128738.77 132000 -1 7086
7088 0 375364.9 128922.23 132040 -1 7087
7089 0 375414.2 128994.65 132080 -1 7088
7090 0 375399.8 129041.52 132120 -1 7089
7091 0 377321.78 131336.56 131880 -1 4892
7092 0 377411.94 131380.69 131960 -1 7091
7093 0 377503.28 131429.88 132040 -1 7092
7094 0 377484.47 131444.64 132120 -1 7093
7095 0 377547.16 131560.9 132160 -1 7094
7096 0 372507.7 136029.84 133040 -1 4664
7097 0 372501.44 136080.22 133120 -1 7096
7098 0 372485.03 136123.33 133200 -1 7097
7099 0 372385.16 136131.27 133240 -1 7098
7100 0 372265.5 136121.62 133280 -1 7099
7101 0 372267.34 136178.84 133320 -1 7100
7102 0 372327.34 136268.47 133360 -1 7101
7103 0 372362.38 136287.8 133400 -1 7102
7104 0 372354.4 136304.47 133440 -1 7103
7105 0 372388.7 136350.48 133480 -1 7104
7106 0 372384.75 136393.8 133520 -1 7105
7107 0 372340 136383.19 133560 -1 7106
7108 0 371936.88 136169.66 133600 -1 7107
7109 0 371598 136188.02 133760 -1 7108
7110 0 371450 136264 133800 -1 7109
7111 0 371302 136340.03 133840 -1 7110
7112 0 371166 136588.03 133920 -1 7111
7113 0 370998 136680.06 133960 -1 7112
7114 0 371570 136160.03 133840 -1 7110
7115 0 371694 136116.03 134000 -1 7114
7116 0 371838 136048.03 134200 -1 7115
7117 0 372746.1 136542.42 133600 -1 7107
7118 0 372730.66 136599.1 133640 -1 7117
7119 0 372685.53 136626.39 133760 -1 7118
7120 0 372823.2 136731.11 133920 -1 7119
7121 0 372961.2 136763.56 133960 -1 7120
7122 0 373274.16 134873.42 133560 -1 4654
7123 0 372998.16 134641.42 133560 -1 7122
7124 0 372750.16 134637.42 133720 -1 7123
7125 0 372718.16 134565.42 133880 -1 7124
7126 0 372714.16 134237.42 134040 -1 7125
7127 0 372698.16 133885.42 134080 -1 7126
7128 0 372693.8 133526 134080 -1 7127
7129 0 372766.16 133553.42 134200 -1 7128
7130 0 372850.16 133549.42 134320 -1 7129
7131 0 372938.16 133261.42 134520 -1 7130
7132 0 373074.16 133037.42 134520 -1 7131
7133 0 373018.16 132917.42 134720 -1 7132
7134 0 373282.16 132765.42 134840 -1 7133
7135 0 373198.16 132725.58 135040 -1 7134
7136 0 373046.16 132433.58 135040 -1 7135
7137 0 372682.16 132269.58 135080 -1 7136
7138 0 372401.8 132309.9 135240 -1 7137
7139 0 372133.8 132313.9 135440 -1 7138
7140 0 371978.75 132569.75 135560 -1 7139
7141 0 371927 132655.03 135600 -1 7140
7142 0 371885.6 132745.6 135720 -1 7141
7143 0 371857.8 132805.9 135800 -1 7142
7144 0 371797.8 133109.9 135960 -1 7143
7145 0 371667 133331.06 136120 -1 7144
7146 0 371509.8 133385.9 136240 -1 7145
7147 0 371713.8 133693.9 136240 -1 7146
7148 0 371789.8 134049.9 136280 -1 7147
7149 0 371841.8 134229.9 136200 -1 7148
7150 0 371748.94 134508.12 136120 -1 7149
7151 0 371742.94 134688.12 136120 -1 7150
7152 0 371667.94 134722.12 136040 -1 7151
7153 0 371645.94 134614.2 135960 -1 7152
7154 0 371153.8 133501.9 136320 -1 7146
7155 0 371233.8 133481.9 136440 -1 7154
7156 0 371285.8 133477.9 136520 -1 7155
7157 0 373546.16 132789.42 134840 -1 7134
7158 0 373778.16 132749.42 134840 -1 7157
7159 0 373914.16 132653.42 134840 -1 7158
7160 0 373990.16 132645.42 134720 -1 7159
7161 0 374666.16 132893.42 134720 -1 7160
7162 0 375034.16 133029.42 134680 -1 7161
7163 0 375122.16 132977.58 134760 -1 7162
7164 0 374814.16 133025.58 134920 -1 7163
7165 0 374578.16 133033.58 135120 -1 7164
7166 0 374454.16 133125.58 135280 -1 7165
7167 0 374282.94 133102.12 135400 -1 7166
7168 0 372657.8 133394 134000 -1 7128
7169 0 374863 135727.03 134600 -1 4637
7170 0 374839 135735.03 134720 -1 7169
7171 0 374782 135792.02 134840 -1 7170
7172 0 374758.03 135960.06 135000 -1 7171
7173 0 375522 137307.03 134560 -1 4534
7174 0 375638 137495.03 134440 -1 7173
7175 0 375674 137643.03 134360 -1 7174
7176 0 375762 137799.03 134240 -1 7175
7177 0 375934 137875.03 134120 -1 7176
7178 0 376138 137859.03 134040 -1 7177
7179 0 376290 137883.03 133920 -1 7178
7180 0 376334 137915.03 133760 -1 7179
7181 0 376394 137991.03 133600 -1 7180
7182 0 376758 138183.03 133440 -1 7181
7183 0 376878 138201 133320 -1 7182
7184 0 376918 138207.06 133280 -1 7183
7185 0 377226 138291.06 133200 -1 7184
7186 0 377402 138363.03 133080 -1 7185
7187 0 377730 138503.03 133000 -1 7186
7188 0 377662 138495.06 132960 -1 7187
7189 0 377802 138403.03 132840 -1 7188
7190 0 377970 138339.03 132800 -1 7189
7191 0 376774.8 138365 133320 -1 7183
7192 0 376506.8 138529.16 133320 -1 7191
7193 0 376354.8 138541 133400 -1 7192
7194 0 376674.8 138665.16 133240 -1 7192
7195 0 376746.8 138753.16 133160 -1 7194
7196 0 374821.78 138735.48 134840 -1 4528
7197 0 374813.94 138796.58 134800 -1 7196
7198 0 374857.38 138819.22 134720 -1 7197
7199 0 374877.12 138843.17 134640 -1 7198
7200 0 375058.38 138854.5 134560 -1 7199
7201 0 375153.3 138900.98 134480 -1 7200
7202 0 375176.22 138920.25 134400 -1 7201
7203 0 375070.28 140477.47 136040 -1 4503
7204 0 375059.84 140534.67 136160 -1 7203
7205 0 375052.88 140436.02 136240 -1 7204
7206 0 374919.88 140528.33 136320 -1 7205
7207 0 374790.94 140567 136400 -1 7206
7208 0 374740.4 140651.27 136440 -1 7207
7209 0 374707.28 140633.64 136480 -1 7208
7210 0 374707.22 140508.58 136560 -1 7209
7211 0 374576.62 140588.55 136600 -1 7210
7212 0 374315.97 140627.72 136640 -1 7211
7213 0 374094.3 140613.1 136680 -1 7212
7214 0 373995.66 140620.6 136760 -1 7213
7215 0 374055.34 140636.95 136800 -1 7214
7216 0 374000.97 140586.9 136880 -1 7215
7217 0 373772.84 140570.56 136960 -1 7216
7218 0 373718.47 140636.23 137040 -1 7217
7219 0 373742.53 140666.73 137120 -1 7218
7220 0 373775 140684.5 137160 -1 7219
7221 0 373807.06 140702.44 137200 -1 7220
7222 0 373828.16 140694.39 137400 -1 7221
7223 0 373789.8 140646.56 137480 -1 7222
7224 0 373632.34 140727.28 137560 -1 7223
7225 0 373462.2 140640.88 137600 -1 7224
7226 0 373290.66 140576 137640 -1 7225
7227 0 372947.62 140446.05 137720 -1 7226
7228 0 372528.66 140503.28 137880 -1 7227
7229 0 372502.94 140525.1 137920 -1 7228
7230 0 372399.16 140814.42 138160 -1 7229
7231 0 372361 140901.39 138240 -1 7230
7232 0 373315 140853.97 138240 -1 7231
7233 0 373243.2 140889.81 138400 -1 7232
7234 0 373161.12 140943.89 138480 -1 7233
7235 0 371950.25 140939.73 138360 -1 7231
7236 0 369845.22 140921.88 138360 -1 7235
7237 0 369882 140808.44 138280 -1 7236
7238 0 369808.34 140855.48 138240 -1 7237
7239 0 369406.7 140675.69 138160 -1 7238
7240 0 369559 140628.22 138080 -1 7239
7241 0 370206.03 140646.47 138040 -1 7240
7242 0 370200.12 140616.53 138000 -1 7241
7243 0 370310.03 140639.05 137920 -1 7242
7244 0 370700.4 140696.39 137840 -1 7243
7245 0 370881.53 140616.36 137760 -1 7244
7246 0 370855.34 140411.28 137680 -1 7245
7247 0 371059.56 140678.5 137640 -1 7246
7248 0 371172.2 140670.62 137560 -1 7247
7249 0 371205.88 140676.42 137480 -1 7248
7250 0 371254.75 140688.48 137400 -1 7249
7251 0 371278 140732.05 137360 -1 7250
7252 0 369007.38 140542.88 138160 -1 7239
7253 0 368939.25 140474.77 138120 -1 7252
7254 0 368923.62 140464.14 138080 -1 7253
7255 0 368900.3 140455.08 138040 -1 7254
7256 0 368900.47 140440.06 138000 -1 7255
7257 0 369873.84 140990.86 138440 -1 7236
7258 0 369790.16 141051.39 138520 -1 7257
7259 0 369654.5 141113.12 138600 -1 7258
7260 0 369615.53 141031.2 138680 -1 7259
7261 0 369574.53 141030.56 138720 -1 7260
7262 0 369595.47 141087.47 138760 -1 7261
7263 0 369422.9 141070.5 138840 -1 7262
7264 0 368608.22 140788.27 138880 -1 7263
7265 0 368057.1 140598.56 138800 -1 7264
7266 0 367473.28 140462.23 138800 -1 7265
7267 0 367093.47 140322.31 138760 -1 7266
7268 0 366961.84 140278.36 138720 -1 7267
7269 0 366790.47 140255.28 138680 -1 7268
7270 0 366574.12 140198.8 138640 -1 7269
7271 0 366440.62 140138.83 138600 -1 7270
7272 0 366350.44 140053.66 138520 -1 7271
7273 0 366219.88 139964.17 138440 -1 7272
7274 0 366134.06 139900.58 138400 -1 7273
7275 0 366012.5 139822.08 138320 -1 7274
7276 0 365935.97 139813.31 138280 -1 7275
7277 0 365950.16 139794.03 138240 -1 7276
7278 0 365974.1 139727.5 138200 -1 7277
7279 0 365898.62 139735.69 138120 -1 7278
7280 0 365727.4 139713.02 138080 -1 7279
7281 0 365704.44 139619.16 138000 -1 7280
7282 0 365615.6 139541.8 137920 -1 7281
7283 0 365564.44 139483.66 137840 -1 7282
7284 0 365526.6 139438.2 137760 -1 7283
7285 0 365329.7 139375.94 137680 -1 7284
7286 0 365167.16 139206.05 137600 -1 7285
7287 0 365102.62 139143.73 137560 -1 7286
7288 0 365089.47 139054.11 137520 -1 7287
7289 0 365209.16 139005.86 137360 -1 7288
7290 0 364971.2 138822.86 137280 -1 7289
7291 0 364681.4 138293.48 137200 -1 7290
7292 0 364940.9 138214.58 137040 -1 7291
7293 0 364488.94 138030.7 136840 -1 7292
7294 0 364545.12 137967.81 136680 -1 7293
7295 0 364489.4 137935.6 136640 -1 7294
7296 0 364444.97 138014.81 136560 -1 7295
7297 0 364260.4 138116.17 136520 -1 7296
7298 0 364218.3 138388.67 136520 -1 7297
7299 0 364197.75 138427.78 136480 -1 7298
7300 0 364190.7 138422.77 136440 -1 7299
7301 0 364186.25 138458.12 136400 -1 7300
7302 0 364192.84 138472.12 136360 -1 7301
7303 0 364176.5 138483.3 136320 -1 7302
7304 0 364169.38 138583.7 136280 -1 7303
7305 0 364161.28 138622.55 136240 -1 7304
7306 0 364164.25 138669.4 136200 -1 7305
7307 0 364158.75 138686.75 136160 -1 7306
7308 0 364169.4 138814.39 136120 -1 7307
7309 0 364157.06 138931.02 136080 -1 7308
7310 0 364123.5 139011.84 136040 -1 7309
7311 0 364083.72 138998.98 135960 -1 7310
7312 0 364022.3 139030.52 135920 -1 7311
7313 0 363975.94 139099.27 135880 -1 7312
7314 0 363924.75 139076.81 135840 -1 7313
7315 0 363914.84 139093.4 135800 -1 7314
7316 0 363017.25 137718.02 136880 -1 7293
7317 0 362770.62 137080.62 136840 -1 7316
7318 0 362732.62 137034.78 136800 -1 7317
7319 0 362643.12 136951.84 136760 -1 7318
7320 0 362631.8 136932.66 136680 -1 7319
7321 0 362654.34 136855.62 136560 -1 7320
7322 0 362503.5 136725.08 136520 -1 7321
7323 0 362272.1 136306.03 136360 -1 7322
7324 0 362563.47 135884.38 136360 -1 7323
7325 0 362456.78 135253.3 136360 -1 7324
7326 0 362376.78 135320.14 136120 -1 7325
7327 0 362350.72 135313.72 136040 -1 7326
7328 0 362201.44 136229.6 136080 -1 7327
7329 0 362169.94 136243.89 136000 -1 7328
7330 0 362181.16 136266.6 135960 -1 7329
7331 0 362143.1 136289.53 135920 -1 7330
7332 0 362100.9 136304.33 135880 -1 7331
7333 0 362061.88 136280.78 135800 -1 7332
7334 0 361988.28 136294.6 135720 -1 7333
7335 0 361942.97 136335.05 135640 -1 7334
7336 0 361972.12 136280.17 135560 -1 7335
7337 0 361877.72 136191.9 135520 -1 7336
7338 0 361843.75 136145.61 135480 -1 7337
7339 0 361720.94 136080.61 135400 -1 7338
7340 0 361663.7 135983.34 135320 -1 7339
7341 0 361451.16 135880.12 135240 -1 7340
7342 0 360737.66 135640.72 135200 -1 7341
7343 0 360919.78 135712.61 135040 -1 7342
7344 0 361166.75 135720.52 134960 -1 7343
7345 0 361563.56 135926.64 134920 -1 7344
7346 0 361620.2 135971.92 134800 -1 7345
7347 0 361650.16 135814.1 134720 -1 7346
7348 0 361670.2 135739.17 134640 -1 7347
7349 0 361696.75 135721.73 134600 -1 7348
7350 0 361738.03 135791.08 134560 -1 7349
7351 0 361761.66 135791.88 134520 -1 7350
7352 0 361789.6 135822.72 134480 -1 7351
7353 0 361807.88 135846.2 134440 -1 7352
7354 0 361798.72 135871.66 134400 -1 7353
7355 0 361814 135891.36 134360 -1 7354
7356 0 361829.53 135905.25 134320 -1 7355
7357 0 361787.84 136013.55 134280 -1 7356
7358 0 361852.2 136015.55 134240 -1 7357
7359 0 361886.78 136052.4 134160 -1 7358
7360 0 361910.3 136100.1 134080 -1 7359
7361 0 361906.84 136168.48 134000 -1 7360
7362 0 361951.88 136178.6 133920 -1 7361
7363 0 362019.44 136181.7 133880 -1 7362
7364 0 362067.88 136191 133840 -1 7363
7365 0 362051.16 136235.75 133800 -1 7364
7366 0 362094.3 136286.9 133720 -1 7365
7367 0 362112.22 136338.14 133680 -1 7366
7368 0 362133.94 136535.22 133600 -1 7367
7369 0 362001.88 137121.31 133560 -1 7368
7370 0 362094.62 137079.34 133480 -1 7369
7371 0 362050.97 137014.12 133400 -1 7370
7372 0 361980 137010.28 133360 -1 7371
7373 0 362000.56 136995.3 133280 -1 7372
7374 0 362217.78 136987.6 133200 -1 7373
7375 0 362282 136999.97 133160 -1 7374
7376 0 362307.34 136991.11 133080 -1 7375
7377 0 362404.38 137020.6 132960 -1 7376
7378 0 362246.5 136767.25 132880 -1 7377
7379 0 362226.22 136699.84 132800 -1 7378
7380 0 362288.78 136693.1 132720 -1 7379
7381 0 362280.72 136676 132680 -1 7380
7382 0 362250.8 136675.08 132640 -1 7381
7383 0 362255.94 136684.67 132600 -1 7382
7384 0 362274.97 136681.33 132560 -1 7383
7385 0 362162.9 136731.75 132480 -1 7384
7386 0 362154.66 136731.2 132440 -1 7385
7387 0 362201.1 136693.42 132400 -1 7386
7388 0 362210.94 136588.36 132320 -1 7387
7389 0 362219.22 136561.75 132240 -1 7388
7390 0 362154.5 136628.72 132160 -1 7389
7391 0 361905.16 136280.27 132120 -1 7390
7392 0 361838.44 136062.52 132080 -1 7391
7393 0 361851.6 135960.6 132040 -1 7392
7394 0 361836.75 135917.7 132000 -1 7393
7395 0 361826.44 135878.97 131960 -1 7394
7396 0 361812.6 135843.81 131920 -1 7395
7397 0 361779.4 135883.4 131880 -1 7396
7398 0 361776.56 135928.8 131840 -1 7397
7399 0 361884.2 135913.08 131800 -1 7398
7400 0 361928.62 135887.5 131760 -1 7399
7401 0 362017.53 135841.19 131680 -1 7400
7402 0 362038.22 135880.3 131640 -1 7401
7403 0 362055.75 135884.89 131600 -1 7402
7404 0 362053.9 135867.12 131560 -1 7403
7405 0 362143.84 136875.42 132120 -1 7390
7406 0 362252.1 136537.4 132080 -1 7405
7407 0 362288.44 136325.84 132000 -1 7406
7408 0 362290 136311.36 131960 -1 7407
7409 0 362275.1 136280.78 131920 -1 7408
7410 0 362273.28 136245.69 131880 -1 7409
7411 0 362326.25 136198.23 131840 -1 7410
7412 0 362338.66 136166.98 131800 -1 7411
7413 0 362351.56 136105.67 131760 -1 7412
7414 0 362356.78 136052.62 131720 -1 7413
7415 0 362332.62 135990.39 131680 -1 7414
7416 0 362346.25 135887.45 131640 -1 7415
7417 0 362385.7 135866.52 131600 -1 7416
7418 0 362377.97 135824.02 131560 -1 7417
7419 0 361314.9 137098.38 132440 -1 7386
7420 0 361312.44 137108.03 132400 -1 7419
7421 0 360992.62 137202.75 132360 -1 7420
7422 0 360874.38 137283.2 132320 -1 7421
7423 0 360820.9 137301.97 132280 -1 7422
7424 0 360703.94 137321.89 132240 -1 7423
7425 0 360397.3 137346.48 132240 -1 7424
7426 0 360352 137338.3 132200 -1 7425
7427 0 360120.12 137306.5 132160 -1 7426
7428 0 359745.4 137242.2 132120 -1 7427
7429 0 359671.25 137109.52 132080 -1 7428
7430 0 359654.03 137109.98 132040 -1 7429
7431 0 359585 137081.72 132000 -1 7430
7432 0 359500.34 137085.28 131960 -1 7431
7433 0 359423.7 137094.64 131920 -1 7432
7434 0 359338.28 137079.22 131880 -1 7433
7435 0 359224.4 137048.73 131840 -1 7434
7436 0 359164.94 136995.25 131800 -1 7435
7437 0 359038.62 136929.6 131760 -1 7436
7438 0 358920.94 136900.17 131720 -1 7437
7439 0 358863.2 136853.28 131680 -1 7438
7440 0 358824.44 136836.02 131640 -1 7439
7441 0 362469.22 137706.78 133640 -1 7369
7442 0 362428.88 137870.6 133720 -1 7441
7443 0 362361 138036.84 133800 -1 7442
7444 0 362367.5 138120.02 133920 -1 7443
7445 0 362157.16 138046.73 134000 -1 7444
7446 0 362063.5 137937.94 134080 -1 7445
7447 0 361924.03 137893.67 134160 -1 7446
7448 0 361752.94 138020.6 134240 -1 7447
7449 0 361657.78 138090.34 134280 -1 7448
7450 0 361693.5 138089.84 134320 -1 7449
7451 0 361734.6 138079.78 134360 -1 7450
7452 0 361733.34 138082.89 134400 -1 7451
7453 0 362505.94 138297.34 133600 -1 7441
7454 0 362476.16 138369.45 133560 -1 7453
7455 0 362445.38 138482.64 133480 -1 7454
7456 0 362429.28 138495.28 133440 -1 7455
7457 0 362466.06 138496.78 133400 -1 7456
7458 0 360084.22 135417.56 135200 -1 7342
7459 0 359574.97 135311.98 135280 -1 7458
7460 0 359052.12 134984.72 135280 -1 7459
7461 0 359004.28 134783.25 135200 -1 7460
7462 0 358939.9 134605.52 135160 -1 7461
7463 0 358932.34 134565.95 135120 -1 7462
7464 0 358967.28 134489.05 135040 -1 7463
7465 0 358807.16 134318.23 135000 -1 7464
7466 0 358692.2 134278.88 134920 -1 7465
7467 0 358516.16 134212.27 134880 -1 7466
7468 0 358277.56 134080.3 134840 -1 7467
7469 0 358185.5 134044.64 134800 -1 7468
7470 0 358165.8 134051.08 134760 -1 7469
7471 0 357680.78 134114.53 134720 -1 7470
7472 0 357676.94 134097.69 134680 -1 7471
7473 0 357635.75 134086 134640 -1 7472
7474 0 357676.5 134141.19 134560 -1 7473
7475 0 357635.22 134165.48 134520 -1 7474
7476 0 357559.62 134168.86 134480 -1 7475
7477 0 357548 134155.38 134440 -1 7476
7478 0 357381.9 134037.66 134360 -1 7477
7479 0 357371.78 133970.14 134280 -1 7478
7480 0 357392.28 133882.3 134200 -1 7479
7481 0 357395 133870.02 134160 -1 7480
7482 0 357426.4 133876.2 134120 -1 7481
7483 0 357379.2 133872.78 134080 -1 7482
7484 0 357258.97 133724.73 134040 -1 7483
7485 0 357183.25 133638.56 134000 -1 7484
7486 0 357222.53 133448.08 133960 -1 7485
7487 0 357307.22 133172.27 133920 -1 7486
7488 0 357280.12 132953.5 133840 -1 7487
7489 0 357342.5 132437.83 133880 -1 7488
7490 0 357279.22 132244.53 133920 -1 7489
7491 0 357227.22 132187.38 133960 -1 7490
7492 0 357136.6 132130.33 134000 -1 7491
7493 0 357111.38 132027.84 134080 -1 7492
7494 0 357161.2 132004.12 134120 -1 7493
7495 0 357209.88 131992.75 134200 -1 7494
7496 0 357214.72 131822.27 134320 -1 7495
7497 0 357182.3 131758.7 134360 -1 7496
7498 0 356066.56 131000.305 134360 -1 7497
7499 0 356042.75 130981.78 134160 -1 7498
7500 0 356017.4 130844.29 134480 -1 7498
7501 0 356009.38 130793.77 134520 -1 7500
7502 0 356065.25 129470.61 134560 -1 7501
7503 0 355924.53 129156.36 134560 -1 7502
7504 0 355650.1 128904.05 134560 -1 7503
7505 0 355703.53 128274.66 134520 -1 7504
7506 0 355686.56 127978.484 134480 -1 7505
7507 0 355579.34 127638.43 134440 -1 7506
7508 0 355464.5 127488.49 134520 -1 7507
7509 0 355366.6 127346.74 134600 -1 7508
7510 0 355313.88 127283.1 134680 -1 7509
7511 0 355289 127285.92 134720 -1 7510
7512 0 355080.38 126850.055 134760 -1 7511
7513 0 354821.94 126416.99 134800 -1 7512
7514 0 354749.88 126400.19 134840 -1 7513
7515 0 354602.3 126351.29 134880 -1 7514
7516 0 354485.84 126318.2 134920 -1 7515
7517 0 354432.25 126264.4 134960 -1 7516
7518 0 354388 126255.39 135000 -1 7517
7519 0 354350.78 126180.5 135040 -1 7518
7520 0 354301.06 126072.125 135080 -1 7519
7521 0 355638.4 127589.25 134400 -1 7507
7522 0 355779.84 127641.164 134320 -1 7521
7523 0 355829.03 127665.89 134240 -1 7522
7524 0 355857.2 127629.91 134200 -1 7523
7525 0 355850.56 127624.28 134160 -1 7524
7526 0 355888.3 127590.555 134120 -1 7525
7527 0 355913.4 127547.516 134080 -1 7526
7528 0 355909.38 127463.09 134040 -1 7527
7529 0 355854.16 127416.55 134000 -1 7528
7530 0 355797.16 127351.21 133960 -1 7529
7531 0 355732.5 127286.3 133920 -1 7530
7532 0 355681.88 127253.67 133880 -1 7531
7533 0 355663.6 127250.586 133840 -1 7532
7534 0 355514.47 127143.375 133800 -1 7533
7535 0 355404.75 126954.195 133720 -1 7534
7536 0 355382.25 126926.26 133680 -1 7535
7537 0 355366.1 126932.336 133640 -1 7536
7538 0 355753.12 127421.766 133800 -1 7533
7539 0 355794.8 127456.484 133720 -1 7538
7540 0 355808.16 127479.49 133680 -1 7539
7541 0 355768.3 127465.04 133640 -1 7540
7542 0 355719.6 127470.336 133600 -1 7541
7543 0 355672.28 127497.97 133560 -1 7542
7544 0 355822.25 130827.98 134600 -1 7501
7545 0 355739.66 130909.64 134680 -1 7544
7546 0 355699.06 130846.66 134760 -1 7545
7547 0 355676.7 130565.6 134800 -1 7546
7548 0 355641.5 130479.18 134840 -1 7547
7549 0 355585.16 130366.26 134880 -1 7548
7550 0 355546.56 130284.734 134920 -1 7549
7551 0 355525.75 130195.586 134960 -1 7550
7552 0 355455.03 130033.87 135040 -1 7551
7553 0 355424.25 129985.91 135080 -1 7552
7554 0 357310.34 131768.75 134400 -1 7497
7555 0 357388.22 131777.47 134440 -1 7554
7556 0 357418.84 131790.94 134560 -1 7555
7557 0 357445.84 131790.58 134640 -1 7556
7558 0 357541.66 131759.97 134720 -1 7557
7559 0 357731.47 131607.3 134760 -1 7558
7560 0 357699.53 131528 134800 -1 7559
7561 0 357792.03 131212.3 134920 -1 7560
7562 0 357705.9 131089.67 135000 -1 7561
7563 0 357600.9 131043.305 135040 -1 7562
7564 0 357216.06 132994.52 133760 -1 7488
7565 0 357300.03 132994.9 133720 -1 7564
7566 0 357418.4 132988.62 133640 -1 7565
7567 0 357527.2 132969.64 133560 -1 7566
7568 0 357645.72 133040.44 133480 -1 7567
7569 0 357797.44 133094.02 133400 -1 7568
7570 0 357852.25 133099.36 133320 -1 7569
7571 0 358010.53 133112.52 133240 -1 7570
7572 0 358095.38 133114.05 133200 -1 7571
7573 0 358084.78 133148.8 133120 -1 7572
7574 0 358004.72 133161.27 133080 -1 7573
7575 0 357922.88 133204.94 133000 -1 7574
7576 0 357922.94 133232.19 132920 -1 7575
7577 0 357964.53 133271.7 132840 -1 7576
7578 0 358075.25 133349.7 132800 -1 7577
7579 0 358164.06 133399.53 132760 -1 7578
7580 0 358177.72 133431.88 132720 -1 7579
7581 0 358204.56 133470.16 132680 -1 7580
7582 0 358200.44 133495.77 132600 -1 7581
7583 0 358188.16 133470.53 132560 -1 7582
7584 0 358217.94 133364.31 132480 -1 7583
7585 0 358257.06 133374.06 132440 -1 7584
7586 0 358307.84 133310.95 132400 -1 7585
7587 0 358324.88 133255.48 132360 -1 7586
7588 0 358381.3 133193.73 132320 -1 7587
7589 0 358520.75 133131.2 132240 -1 7588
7590 0 358566.47 133056.98 132160 -1 7589
7591 0 358392.03 132847.25 132120 -1 7590
7592 0 358417.75 132914.53 132080 -1 7591
7593 0 358444.25 132830.47 132040 -1 7592
7594 0 358517.03 132764.19 131960 -1 7593
7595 0 358556.4 132702.27 131920 -1 7594
7596 0 358602.47 132617.03 131840 -1 7595
7597 0 358751.8 132694.86 131760 -1 7596
7598 0 358801.12 132747.4 131720 -1 7597
7599 0 358831.53 132730.7 131680 -1 7598
7600 0 358817.62 132763.55 131640 -1 7599
7601 0 358797.97 132790.69 131600 -1 7600
7602 0 358806.72 132814.22 131560 -1 7601
7603 0 358846.7 132831.44 131520 -1 7602
7604 0 358885.94 132849.88 131480 -1 7603
7605 0 358882.8 132873.1 131440 -1 7604
7606 0 358879.94 132875.77 131400 -1 7605
7607 0 358918.44 132853.64 131360 -1 7606
7608 0 358896.9 132948.81 131280 -1 7607
7609 0 358889.75 132974.98 131240 -1 7608
7610 0 358841.8 132948.22 131200 -1 7609
7611 0 358737.78 132899.64 131160 -1 7610
7612 0 358748.84 132933.3 131080 -1 7611
7613 0 358777.06 132970.58 131040 -1 7612
7614 0 358784.03 133053.72 131000 -1 7613
7615 0 358865.06 133150.72 130960 -1 7614
7616 0 358961.94 133285 130920 -1 7615
7617 0 359054.7 133377.19 130880 -1 7616
7618 0 359091.56 133414.77 130840 -1 7617
7619 0 359176.72 133500.06 130800 -1 7618
7620 0 358490.22 132371.4 131800 -1 7596
7621 0 358483 132269.12 131760 -1 7620
7622 0 358501.8 132240 131720 -1 7621
7623 0 358519.56 132206.28 131680 -1 7622
7624 0 358525.75 132131.7 131600 -1 7623
7625 0 358507.2 132081.02 131560 -1 7624
7626 0 358506.4 132047.89 131520 -1 7625
7627 0 358536.12 132065.88 131480 -1 7626
7628 0 358529.75 132043.67 131440 -1 7627
7629 0 358545.72 132026.7 131400 -1 7628
7630 0 358544.5 131892.48 131360 -1 7629
7631 0 358453.84 131849.22 131320 -1 7630
7632 0 358402.62 131859.44 131280 -1 7631
7633 0 358375.1 131708.19 131400 -1 7632
7634 0 358366.25 131695.47 131480 -1 7633
7635 0 358365.78 131713.42 131560 -1 7634
7636 0 358385.44 131861.08 131200 -1 7632
7637 0 358378.56 131875.28 131120 -1 7636
7638 0 358370.34 131964.34 131040 -1 7637
7639 0 358255.9 131995.67 130960 -1 7638
7640 0 358073.97 132029.97 130880 -1 7639
7641 0 357985.56 132034.67 130840 -1 7640
7642 0 357769.03 131967.5 130760 -1 7641
7643 0 357685.7 131971.36 130720 -1 7642
7644 0 357673.47 131990.39 130680 -1 7643
7645 0 357616.7 132010.27 130600 -1 7644
7646 0 357596.9 132070.42 130560 -1 7645
7647 0 357616.34 132082.83 130520 -1 7646
7648 0 357621.47 132076.38 130480 -1 7647
7649 0 357612.03 132083.25 130440 -1 7648
7650 0 357596.4 132083.11 130400 -1 7649
7651 0 357602.72 132080.12 130360 -1 7650
7652 0 357531.06 132064.7 130320 -1 7651
7653 0 357453.4 132041.78 130280 -1 7652
7654 0 357402 132100.3 130240 -1 7653
7655 0 357331.9 132144.75 130200 -1 7654
7656 0 357373.53 132240.5 130160 -1 7655
7657 0 357417.47 132350.44 130120 -1 7656
7658 0 357457.53 132418.08 130080 -1 7657
7659 0 357488 132446.25 130040 -1 7658
7660 0 357508.72 132496.05 130000 -1 7659
7661 0 357465.25 132461.6 129920 -1 7660
7662 0 357473.38 132581.48 129880 -1 7661
7663 0 357506.7 132641.47 129840 -1 7662
7664 0 357498.38 132646.92 129800 -1 7663
7665 0 357451.5 132664.88 129760 -1 7664
7666 0 357403.47 132649.28 129720 -1 7665
7667 0 357357.6 132636.92 129680 -1 7666
7668 0 357259.25 132605.64 129640 -1 7667
7669 0 357236.53 132619.19 129600 -1 7668
7670 0 357237.78 132628.78 129560 -1 7669
7671 0 357233.9 132645 129520 -1 7670
7672 0 357241.38 132666.45 129480 -1 7671
7673 0 357227.53 132686.06 129440 -1 7672
7674 0 357192 132714.19 129400 -1 7673
7675 0 357185.38 132749.39 129360 -1 7674
7676 0 357183.4 132754.17 129320 -1 7675
7677 0 357213.34 132777.83 129280 -1 7676
7678 0 357203.38 132746.97 129240 -1 7677
7679 0 357226.62 132754.22 129200 -1 7678
7680 0 357955 132149.03 130800 -1 7641
7681 0 358605.28 133042.77 133160 -1 7572
7682 0 358886.94 133050.14 133200 -1 7681
7683 0 359172.3 133092.9 133240 -1 7682
7684 0 359793.1 133101.08 133240 -1 7683
7685 0 360022.6 133084.03 133280 -1 7684
7686 0 360153.47 133067 133320 -1 7685
7687 0 360234.5 133078.81 133360 -1 7686
7688 0 356751 132911.03 133840 -1 7488
7689 0 356591 132947.03 133800 -1 7688
7690 0 356111 133107.03 133720 -1 7689
7691 0 355783 133239.03 133800 -1 7690
7692 0 355855 133319.03 134040 -1 7691
7693 0 355839 133139.03 134200 -1 7692
7694 0 356135 133099.03 133560 -1 7690
7695 0 356435 133091.03 133360 -1 7694
7696 0 358296.7 133647.36 134880 -1 7468
7697 0 358351.56 133648.62 134920 -1 7696
7698 0 358542.88 133551.62 134920 -1 7697
7699 0 358646.75 133438.39 134880 -1 7698
7700 0 358658.1 133439.75 134840 -1 7699
7701 0 359256.2 135089 135400 -1 7459
7702 0 359251.25 135008.28 135480 -1 7701
7703 0 359351.3 135066.12 135560 -1 7702
7704 0 359388.3 135056.22 135600 -1 7703
7705 0 359399.16 135034.86 135640 -1 7704
7706 0 359433.8 134999.84 135680 -1 7705
7707 0 359463.5 134998.27 135720 -1 7706
7708 0 359511.78 134995.9 135760 -1 7707
7709 0 359546.38 134963.2 135800 -1 7708
7710 0 359571.78 134964.83 135880 -1 7709
7711 0 359616.8 134976.73 135920 -1 7710
7712 0 359594.25 134977.92 135960 -1 7711
7713 0 359529.66 134969.12 136000 -1 7712
7714 0 359282.03 134837.89 136040 -1 7713
7715 0 359246.53 134849.8 136080 -1 7714
7716 0 359145.47 134738.5 136120 -1 7715
7717 0 359027.5 134597.6 136160 -1 7716
7718 0 358889.75 134455.03 136200 -1 7717
7719 0 358646.5 134180.25 136240 -1 7718
7720 0 358554.8 134046.1 136280 -1 7719
7721 0 358515.7 134024.75 136320 -1 7720
7722 0 358535.9 134015.25 136360 -1 7721
7723 0 358518.25 133991.23 136400 -1 7722
7724 0 358497.88 133986.34 136440 -1 7723
7725 0 358453.94 134000.11 136480 -1 7724
7726 0 358393 133996.73 136520 -1 7725
7727 0 358297.06 134022.1 136560 -1 7726
7728 0 358257.44 134005.03 136600 -1 7727
7729 0 358231.62 133985.75 136640 -1 7728
7730 0 358244.03 133973.73 136680 -1 7729
7731 0 358217.38 133952.89 136720 -1 7730
7732 0 358023.66 133920.98 136760 -1 7731
7733 0 357932.84 133939.72 136840 -1 7732
7734 0 357714 133965.64 136920 -1 7733
7735 0 357617.03 133939.23 136960 -1 7734
7736 0 357548.5 133956.95 137040 -1 7735
7737 0 357520.38 133981.25 137080 -1 7736
7738 0 357538.94 134026.86 137120 -1 7737
7739 0 357577.25 134063.55 137200 -1 7738
7740 0 357588.44 134084.8 137240 -1 7739
7741 0 357576.72 134065.14 137320 -1 7740
7742 0 357577.38 134074.19 137400 -1 7741
7743 0 357494.8 134115.98 137480 -1 7742
7744 0 357588.66 134122.73 137520 -1 7743
7745 0 357613 134055.55 137560 -1 7744
7746 0 357624.62 134022.56 137600 -1 7745
7747 0 357623.6 134043.83 137680 -1 7746
7748 0 357601.38 134047.86 137760 -1 7747
7749 0 357583.38 134023.77 137800 -1 7748
7750 0 357001.1 134147.64 137880 -1 7749
7751 0 356623.6 133706.73 137920 -1 7750
7752 0 356068.88 133248.55 137880 -1 7751
7753 0 355913.34 133044.42 137800 -1 7752
7754 0 355721.1 132772.28 137720 -1 7753
7755 0 355213.75 132597.83 137680 -1 7754
7756 0 354910.78 132450.53 137640 -1 7755
7757 0 354860.03 132396.28 137600 -1 7756
7758 0 354763.34 132379.92 137520 -1 7757
7759 0 354735.78 132392.89 137480 -1 7758
7760 0 354638.9 132345.16 137400 -1 7759
7761 0 354474.1 132321.67 137360 -1 7760
7762 0 354283.75 132326.17 137320 -1 7761
7763 0 354172.16 132358.48 137280 -1 7762
7764 0 354125 132269.78 137240 -1 7763
7765 0 353974.56 132234.25 137200 -1 7764
7766 0 353884.8 132145.77 137160 -1 7765
7767 0 353696.62 132146.5 137080 -1 7766
7768 0 353680.66 132140.77 137040 -1 7767
7769 0 353837.25 132159.02 136960 -1 7768
7770 0 356802.34 133746.36 138080 -1 7751
7771 0 356926.47 133716.22 138160 -1 7770
7772 0 356917.22 133774.28 138240 -1 7771
7773 0 356990.4 133825.61 138320 -1 7772
7774 0 357011.12 133870.86 138360 -1 7773
7775 0 357045.75 133989.4 138400 -1 7774
7776 0 356984.56 134094.94 138440 -1 7775
7777 0 356942.9 134170.86 138480 -1 7776
7778 0 356973.7 134189.55 138520 -1 7777
7779 0 356970.5 134218.5 138560 -1 7778
7780 0 356967.03 134247.3 138600 -1 7779
7781 0 357030.1 134347.06 138640 -1 7780
7782 0 357084.9 134436.98 138680 -1 7781
7783 0 357116.16 134490.28 138720 -1 7782
7784 0 357101.12 134522.22 138800 -1 7783
7785 0 357078 134585.78 138880 -1 7784
7786 0 357132.2 134624.69 138920 -1 7785
7787 0 357122.84 134706.69 138960 -1 7786
7788 0 357084.94 134753.22 139000 -1 7787
7789 0 356959.3 134806.84 139040 -1 7788
7790 0 357037.25 134835.83 139080 -1 7789
7791 0 356978.3 134845.77 139120 -1 7790
7792 0 357215.25 134787.34 139160 -1 7791
7793 0 357331.66 134707.62 139200 -1 7792
7794 0 357318.8 134718.05 139240 -1 7793
7795 0 357216.5 134862.52 139280 -1 7794
7796 0 357265.22 134805.38 139320 -1 7795
7797 0 357320 134780.14 139360 -1 7796
7798 0 357369.12 134779.47 139400 -1 7797
7799 0 357607.53 134841.95 139680 -1 7798
7800 0 357668.12 134843.19 139760 -1 7799
7801 0 357671.47 134853.7 139800 -1 7800
7802 0 356586.4 134674.77 139120 -1 7791
7803 0 356541.72 134672.19 139160 -1 7802
7804 0 356518.1 134617.89 139200 -1 7803
7805 0 356495.06 134591.4 139240 -1 7804
7806 0 356479.03 134608.16 139320 -1 7805
7807 0 356515.06 134542.83 139400 -1 7806
7808 0 356544.06 134510.81 139480 -1 7807
7809 0 356606.25 134468.7 139560 -1 7808
7810 0 356686.4 134409.81 139640 -1 7809
7811 0 356730.66 134356.58 139720 -1 7810
7812 0 356744.94 134342.47 139800 -1 7811
7813 0 356726.75 134329.27 139880 -1 7812
7814 0 356769.88 134295.9 139960 -1 7813
7815 0 356729.38 134169.95 140040 -1 7814
7816 0 356685.78 134133.3 140080 -1 7815
7817 0 356710 134133.19 140160 -1 7816
7818 0 356712.47 134079.27 140200 -1 7817
7819 0 356723.47 134034.2 140280 -1 7818
7820 0 356728.25 134079.97 140320 -1 7819
7821 0 356716.38 134096.89 140360 -1 7820
7822 0 356682.56 134057.78 140400 -1 7821
7823 0 356659.47 133988.55 140440 -1 7822
7824 0 356630.38 133919.19 140480 -1 7823
7825 0 356625.53 133916.2 140520 -1 7824
7826 0 356566.9 133921.94 140560 -1 7825
7827 0 356475.84 133924.48 140600 -1 7826
7828 0 356394.16 133926.69 140640 -1 7827
7829 0 356446.97 133916.9 140680 -1 7828
7830 0 356429.53 133890.28 140760 -1 7829
7831 0 356310.44 133850.53 140880 -1 7830
7832 0 356309.94 133859.03 141000 -1 7831
7833 0 356344.03 133867.53 141040 -1 7832
7834 0 356373.94 133862.39 141080 -1 7833
7835 0 356369.53 133838.33 141120 -1 7834
7836 0 356341.03 133799.33 141160 -1 7835
7837 0 356342.5 133689.23 141200 -1 7836
7838 0 356334.2 133648.86 141240 -1 7837
7839 0 356297.53 133622.6 141320 -1 7838
7840 0 356248 133626.06 141400 -1 7839
7841 0 356243.34 133582.83 141440 -1 7840
7842 0 356221.5 133567.52 141480 -1 7841
7843 0 356193.7 133554.98 141520 -1 7842
7844 0 356158.34 133531.05 141560 -1 7843
7845 0 356088.12 133500.42 141600 -1 7844
7846 0 356062.12 133497.83 141640 -1 7845
7847 0 356043.6 133469.12 141680 -1 7846
7848 0 356030.62 133452.34 141720 -1 7847
7849 0 356016.22 133415.78 141800 -1 7848
7850 0 356045.78 133400.06 141840 -1 7849
7851 0 356088.44 133385.11 141880 -1 7850
7852 0 356111.1 133381.72 141960 -1 7851
7853 0 356130.38 133407.19 142040 -1 7852
7854 0 356179.8 133440.03 142120 -1 7853
7855 0 356185.72 133497.98 142200 -1 7854
7856 0 356205.75 133518.77 142280 -1 7855
7857 0 356224.22 133548.05 142360 -1 7856
7858 0 356226.66 133537.16 142400 -1 7857
7859 0 356226.16 133549.9 142440 -1 7858
7860 0 356236.03 133573 142480 -1 7859
7861 0 356235.44 133619.7 142560 -1 7860
7862 0 356267.06 133652.83 142600 -1 7861
7863 0 356300.84 133637.8 142640 -1 7862
7864 0 356273.22 133627.22 142680 -1 7863
7865 0 356222.8 133579.5 142720 -1 7864
7866 0 356194.9 133546.5 142760 -1 7865
7867 0 356157.6 133601.89 142800 -1 7866
7868 0 356171.5 133548.75 142840 -1 7867
7869 0 356166.22 133539.47 142880 -1 7868
7870 0 356158.3 133509.03 142920 -1 7869
7871 0 356084.4 133517.38 143000 -1 7870
7872 0 355924.28 133442.44 143080 -1 7871
7873 0 355911.03 133447.75 143120 -1 7872
7874 0 355912.44 133490.52 143200 -1 7873
7875 0 355947.34 133553.42 143280 -1 7874
7876 0 355995.34 133569.97 143320 -1 7875
7877 0 355983.03 133552.06 143360 -1 7876
7878 0 356021.25 133537.88 143400 -1 7877
7879 0 355967.75 133463.05 143480 -1 7878
7880 0 355977.8 133450.14 143520 -1 7879
7881 0 356141.2 133297.98 143560 -1 7880
7882 0 356096.3 133297.31 143600 -1 7881
7883 0 356103 133232.72 143640 -1 7882
7884 0 356093.72 133155.05 143720 -1 7883
7885 0 356161.56 133116.98 143760 -1 7884
7886 0 356158.97 132895.05 143920 -1 7885
7887 0 356150.94 132866.55 143960 -1 7886
7888 0 356008.75 132886.36 144040 -1 7887
7889 0 355788.12 132903.31 144080 -1 7888
7890 0 355691.56 132946.81 144160 -1 7889
7891 0 355669 133057.4 144240 -1 7890
7892 0 355649.3 133084.67 144280 -1 7891
7893 0 355571.6 133069.62 144320 -1 7892
7894 0 355529.03 133118.77 144360 -1 7893
7895 0 355496.03 133019.06 144440 -1 7894
7896 0 355521.2 133064.92 144520 -1 7895
7897 0 355560.84 133088.75 144560 -1 7896
7898 0 355983.25 133465.4 144600 -1 7897
7899 0 356030 133580 144640 -1 7898
7900 0 356023.06 133632.62 144680 -1 7899
7901 0 356037.7 133694.66 144720 -1 7900
7902 0 356032.47 133738.31 144800 -1 7901
7903 0 356033.38 133785.12 144880 -1 7902
7904 0 356053.53 133778.39 144960 -1 7903
7905 0 356101 133820.16 145040 -1 7904
7906 0 356154.16 133878.11 145080 -1 7905
7907 0 356175.8 133962.95 145120 -1 7906
7908 0 356188.9 134059.7 145160 -1 7907
7909 0 356183.4 134181.05 145240 -1 7908
7910 0 356184.78 134161.69 145320 -1 7909
7911 0 356182.7 134200.14 145360 -1 7910
7912 0 356134.9 134191.66 145400 -1 7911
7913 0 356054.8 134231.5 145440 -1 7912
7914 0 356034.97 134257.6 145480 -1 7913
7915 0 356008.44 134302.33 145520 -1 7914
7916 0 355955.72 134318.77 145560 -1 7915
7917 0 355938.8 134344.39 145600 -1 7916
7918 0 355857.28 134360.52 145640 -1 7917
7919 0 355812.47 134360.92 145680 -1 7918
7920 0 355755.7 134347.39 145720 -1 7919
7921 0 355716.78 134285.44 145760 -1 7920
7922 0 355635.3 134227.4 145800 -1 7921
7923 0 355656.06 134272.4 145880 -1 7922
7924 0 355654 134300.6 145960 -1 7923
7925 0 355612.88 134273.56 146000 -1 7924
7926 0 355598.25 134266.66 146040 -1 7925
7927 0 355557.4 134265.8 146080 -1 7926
7928 0 355533.4 134276.9 146120 -1 7927
7929 0 355571.97 134272.83 146160 -1 7928
7930 0 355538.4 134268.78 146200 -1 7929
7931 0 355496.6 134253.44 146240 -1 7930
7932 0 355431.6 134255.62 146280 -1 7931
7933 0 355409.72 134235.7 146320 -1 7932
7934 0 355376.03 134228.89 146360 -1 7933
7935 0 355396.75 134219.86 146400 -1 7934
7936 0 355414.94 134223.06 146480 -1 7935
7937 0 355415.16 134205.73 146560 -1 7936
7938 0 355411.3 134230.81 146600 -1 7937
7939 0 355385.66 134264.6 146640 -1 7938
7940 0 355371.6 134228.27 146720 -1 7939
7941 0 355361.2 134259.36 146760 -1 7940
7942 0 355362.28 134294.61 146800 -1 7941
7943 0 355379.12 134332.42 146840 -1 7942
7944 0 355366.12 134403.33 146880 -1 7943
7945 0 355327.8 134444.34 146920 -1 7944
7946 0 355275.03 134489.17 146960 -1 7945
7947 0 355255.66 134522.17 147000 -1 7946
7948 0 355178.34 134496.86 147040 -1 7947
7949 0 355439.97 132652.25 144600 -1 7897
7950 0 355449.78 132623.44 144640 -1 7949
7951 0 355514 132623.1 144680 -1 7950
7952 0 362651.66 134318.94 136120 -1 7326
7953 0 362593.38 134048.23 136040 -1 7952
7954 0 362445.06 133914.17 135960 -1 7953
7955 0 362407.47 133877.45 135880 -1 7954
7956 0 362378.3 133806.69 135800 -1 7955
7957 0 362401.34 133818.95 135760 -1 7956
7958 0 362402.94 133761.02 135720 -1 7957
7959 0 362428.53 135202.1 136400 -1 7325
7960 0 362436.8 135267.8 136480 -1 7959
7961 0 362360.25 134880.11 136520 -1 7960
7962 0 362463 134558.5 136560 -1 7961
7963 0 362566.2 134236.61 136600 -1 7962
7964 0 362559.12 134115.33 136640 -1 7963
7965 0 362556.1 133668.05 136800 -1 7964
7966 0 362414.16 133565.7 136840 -1 7965
7967 0 362381.16 133516.19 136920 -1 7966
7968 0 362368.5 133511.3 137000 -1 7967
7969 0 362406.12 133485.52 137080 -1 7968
7970 0 362422.34 133526.73 137160 -1 7969
7971 0 362384 133076.6 137240 -1 7970
7972 0 362437.84 132757.97 137400 -1 7971
7973 0 362284.16 132842.1 137640 -1 7972
7974 0 362523.53 131873.75 137760 -1 7973
7975 0 362746.12 131950.77 137600 -1 7974
7976 0 363083.5 131936.34 137520 -1 7975
7977 0 363511.1 131943.66 137400 -1 7976
7978 0 363785.94 131986.22 137320 -1 7977
7979 0 363559.56 132045.48 137240 -1 7978
7980 0 363473.8 132187.84 137120 -1 7979
7981 0 363549.75 132278.52 137040 -1 7980
7982 0 363827.6 132216.14 136960 -1 7981
7983 0 364051.66 132181.67 136880 -1 7982
7984 0 364194.8 132123.67 136800 -1 7983
7985 0 364244.3 132060.55 136720 -1 7984
7986 0 364294.06 132010.88 136680 -1 7985
7987 0 364395.66 131978.69 136640 -1 7986
7988 0 364464.28 131947.6 136560 -1 7987
7989 0 364459.8 131914.16 136480 -1 7988
7990 0 364426.7 131841.17 136440 -1 7989
7991 0 364515.03 131827.31 136360 -1 7990
7992 0 364542.28 131824.17 136320 -1 7991
7993 0 364562.44 131844.1 136280 -1 7992
7994 0 364620.25 131838.42 136200 -1 7993
7995 0 364730.5 131796.58 136120 -1 7994
7996 0 364842.97 131752.7 136040 -1 7995
7997 0 364866.66 131749.28 136000 -1 7996
7998 0 364834.06 131852.03 135960 -1 7997
7999 0 365090.3 131793.69 135920 -1 7998
8000 0 365235.4 131716.2 135880 -1 7999
8001 0 365266.62 131691.1 135840 -1 8000
8002 0 365301.6 131660.64 135800 -1 8001
8003 0 365330.12 131609.22 135760 -1 8002
8004 0 365341.1 131579.98 135720 -1 8003
8005 0 365354.06 131564.23 135680 -1 8004
8006 0 365379.62 131509 135640 -1 8005
8007 0 365420.88 131511.02 135600 -1 8006
8008 0 365458.3 131589.34 135560 -1 8007
8009 0 365472.12 131593.38 135520 -1 8008
8010 0 365460.62 131509.84 135480 -1 8009
8011 0 365459.2 131446.44 135440 -1 8010
8012 0 365513.56 131425.17 135400 -1 8011
8013 0 365560.9 131421.83 135360 -1 8012
8014 0 365612.16 131398.05 135320 -1 8013
8015 0 365624.22 131363.52 135280 -1 8014
8016 0 365616.03 131317.9 135240 -1 8015
8017 0 365634.38 131308.81 135200 -1 8016
8018 0 365620.8 131308.78 135160 -1 8017
8019 0 365620.25 131265.9 135120 -1 8018
8020 0 365650.25 131178.64 135080 -1 8019
8021 0 365593.62 131123.52 135040 -1 8020
8022 0 365648.66 131087.42 135000 -1 8021
8023 0 365634.47 131078.84 134960 -1 8022
8024 0 365614.06 131089.61 134920 -1 8023
8025 0 365618.12 131089.3 134880 -1 8024
8026 0 365717.4 131070.86 134800 -1 8025
8027 0 365768.47 131041.08 134760 -1 8026
8028 0 365815.28 131000.26 134720 -1 8027
8029 0 365885.22 130975.49 134680 -1 8028
8030 0 365942.4 130960.35 134600 -1 8029
8031 0 365979.9 130973.54 134520 -1 8030
8032 0 365991.6 130953.336 134480 -1 8031
8033 0 366003.66 130900.875 134440 -1 8032
8034 0 366057.88 130871.586 134360 -1 8033
8035 0 366132.12 130827.5 134320 -1 8034
8036 0 366216.7 130770.21 134280 -1 8035
8037 0 366159.22 130801.42 134240 -1 8036
8038 0 366090.06 130796.34 134200 -1 8037
8039 0 366023.47 130765.23 134160 -1 8038
8040 0 365946.53 130632.164 134120 -1 8039
8041 0 365858.97 130564.03 134080 -1 8040
8042 0 365775.47 130461.375 134040 -1 8041
8043 0 365755.47 130364.24 134000 -1 8042
8044 0 365733.22 130309.24 133960 -1 8043
8045 0 365573.1 130160.06 133920 -1 8044
8046 0 365580.97 130116.586 133880 -1 8045
8047 0 365792.47 129776.6 133840 -1 8046
8048 0 365933.06 129650.38 133720 -1 8047
8049 0 366027.28 129637.414 133680 -1 8048
8050 0 366135.2 129633.7 133600 -1 8049
8051 0 366187.3 129635.07 133520 -1 8050
8052 0 366217.06 129620.99 133480 -1 8051
8053 0 366288.3 129614.74 133400 -1 8052
8054 0 366453.5 129651.38 133320 -1 8053
8055 0 366480.44 129640.77 133240 -1 8054
8056 0 366481.88 129625.7 133160 -1 8055
8057 0 366537.22 129578.65 133080 -1 8056
8058 0 366602.47 129477.7 133040 -1 8057
8059 0 366709.47 129509.945 133000 -1 8058
8060 0 366785.72 129427.41 132960 -1 8059
8061 0 366803.2 129346.17 132920 -1 8060
8062 0 366825.34 129311.15 132880 -1 8061
8063 0 366871.2 129248.914 132800 -1 8062
8064 0 366935.78 129240.61 132760 -1 8063
8065 0 367020.22 129235.18 132680 -1 8064
8066 0 367067.25 129197.28 132640 -1 8065
8067 0 367077.03 129206.49 132600 -1 8066
8068 0 367081.78 129181.47 132560 -1 8067
8069 0 367141.62 129132.46 132520 -1 8068
8070 0 367138.47 129090.305 132480 -1 8069
8071 0 367140.84 129057.695 132440 -1 8070
8072 0 367130.2 128986.82 132400 -1 8071
8073 0 367156.22 128937.42 132360 -1 8072
8074 0 367169.25 128881.34 132320 -1 8073
8075 0 367175.47 128847.15 132280 -1 8074
8076 0 367143.72 128808.59 132240 -1 8075
8077 0 367157.66 128772.375 132200 -1 8076
8078 0 367155.25 128777.81 132160 -1 8077
8079 0 367068.9 128699.84 132120 -1 8078
8080 0 367079.6 128633.31 132080 -1 8079
8081 0 367073.28 128557.82 132040 -1 8080
8082 0 367094.06 128495.04 132000 -1 8081
8083 0 367145.97 128409.79 131960 -1 8082
8084 0 367168.47 128350.766 131920 -1 8083
8085 0 367204.22 128291.73 131880 -1 8084
8086 0 367233.66 128198.5 131800 -1 8085
8087 0 367223.2 128087.92 131720 -1 8086
8088 0 367208.7 127990.64 131640 -1 8087
8089 0 367226.3 127953.945 131600 -1 8088
8090 0 367248.4 127904.266 131560 -1 8089
8091 0 367251.84 127793.58 131480 -1 8090
8092 0 367290.22 127788.64 131400 -1 8091
8093 0 367359.28 127723.09 131320 -1 8092
8094 0 367389.84 127713.016 131280 -1 8093
8095 0 367419.97 127706.05 131240 -1 8094
8096 0 367446.6 127611.42 131200 -1 8095
8097 0 367509.06 127600.21 131120 -1 8096
8098 0 367546.12 127571.38 131080 -1 8097
8099 0 367582.12 127553.68 131040 -1 8098
8100 0 367609.06 127536.63 131000 -1 8099
8101 0 367573.4 127512.62 130960 -1 8100
8102 0 367641.66 127465.984 130880 -1 8101
8103 0 367692.03 127416.08 130800 -1 8102
8104 0 367703.8 127316.58 130720 -1 8103
8105 0 367709.1 127278.67 130680 -1 8104
8106 0 367719.16 127237.766 130640 -1 8105
8107 0 367734.78 127195.414 130600 -1 8106
8108 0 367753.4 127165.55 130560 -1 8107
8109 0 367779.34 127123.05 130520 -1 8108
8110 0 367845.56 127023.64 130480 -1 8109
8111 0 367917.7 126917.62 130440 -1 8110
8112 0 367953 126904.96 130360 -1 8111
8113 0 368101 126597.03 130320 -1 8112
8114 0 368281 126281.03 130280 -1 8113
8115 0 368381 126137.03 130200 -1 8114
8116 0 368521 125813.03 130080 -1 8115
8117 0 368497 125601.03 130000 -1 8116
8118 0 368525 125509.03 129880 -1 8117
8119 0 368737 125405.03 129760 -1 8118
8120 0 368881 125237.03 129680 -1 8119
8121 0 368917 124885.07 129600 -1 8120
8122 0 369217 124433.03 129640 -1 8121
8123 0 369581 124265.07 129600 -1 8122
8124 0 369777 124057.03 129520 -1 8123
8125 0 364458.12 131779.5 135920 -1 7998
8126 0 364342.56 131735.58 135880 -1 8125
8127 0 364281.78 131687.73 135840 -1 8126
8128 0 364205.03 131614.89 135800 -1 8127
8129 0 364170.78 131575.16 135760 -1 8128
8130 0 362379.7 130683.664 137760 -1 7974
8131 0 362760.06 130399.2 137800 -1 8130
8132 0 362820.38 130362.78 137760 -1 8131
8133 0 362901.66 130328.266 137720 -1 8132
8134 0 363248.25 130127.516 137680 -1 8133
8135 0 363293 130056.3 137600 -1 8134
8136 0 363301.8 129999.09 137520 -1 8135
8137 0 363348.56 129932.02 137480 -1 8136
8138 0 363426.12 129931.59 137400 -1 8137
8139 0 363425.56 129916.06 137360 -1 8138
8140 0 363407.12 129915.61 137280 -1 8139
8141 0 363438.44 129827.89 137200 -1 8140
8142 0 362701.03 130400.125 138000 -1 8131
8143 0 362803.06 130278.734 138120 -1 8142
8144 0 362353.97 130333.81 138080 -1 8143
8145 0 361376.94 129996.29 138080 -1 8144
8146 0 360997.78 129716.83 138120 -1 8145
8147 0 361103.6 129984.05 138360 -1 8146
8148 0 361102.22 130318.11 138760 -1 8147
8149 0 361097.12 130432.984 138840 -1 8148
8150 0 361130.38 130472.91 138920 -1 8149
8151 0 361160.22 130592.26 139000 -1 8150
8152 0 361183.28 130651.72 139080 -1 8151
8153 0 361229.7 130724.51 139160 -1 8152
8154 0 361283.5 130708.49 139240 -1 8153
8155 0 361432.66 130720.77 139320 -1 8154
8156 0 361470.56 130615.586 139400 -1 8155
8157 0 361500.75 130633.625 139480 -1 8156
8158 0 361586.12 130696.25 139560 -1 8157
8159 0 361688.25 130765.39 139640 -1 8158
8160 0 361765.78 130779.51 139680 -1 8159
8161 0 361807.75 130800.695 139760 -1 8160
8162 0 361776.78 130815.69 139800 -1 8161
8163 0 361883.1 130837.06 139880 -1 8162
8164 0 361906 130872.61 139960 -1 8163
8165 0 361982.28 130865.27 140040 -1 8164
8166 0 362041.75 130867.07 140120 -1 8165
8167 0 362058.06 130866.5 140160 -1 8166
8168 0 362057.9 130870.29 140200 -1 8167
8169 0 362078.2 130880.95 140280 -1 8168
8170 0 362175.38 130994.85 140360 -1 8169
8171 0 362276.12 131069.42 140440 -1 8170
8172 0 362321.66 131071.305 140480 -1 8171
8173 0 362388.12 131094.22 140520 -1 8172
8174 0 362379.88 131108.92 140600 -1 8173
8175 0 362371.62 131084 140640 -1 8174
8176 0 362339.1 131094.98 140680 -1 8175
8177 0 362424.16 131163.36 140720 -1 8176
8178 0 362403.1 131193.03 140800 -1 8177
8179 0 362344.5 131384.9 140880 -1 8178
8180 0 362248.06 131352.03 141000 -1 8179
8181 0 362059.03 131606.4 141160 -1 8180
8182 0 362245.94 131315.47 141360 -1 8181
8183 0 362249.47 131288.47 141440 -1 8182
8184 0 362013.7 131690.4 141200 -1 8181
8185 0 361774.12 132124.25 141160 -1 8184
8186 0 361724.28 132165.94 141120 -1 8185
8187 0 361639.03 132217.67 141080 -1 8186
8188 0 361708.7 132351.69 141200 -1 8185
8189 0 361548.1 132449.62 141240 -1 8188
8190 0 361531.88 132511.33 141320 -1 8189
8191 0 361461.47 132602.25 141360 -1 8190
8192 0 361475.75 132629.12 141400 -1 8191
8193 0 361490.28 132665.44 141440 -1 8192
8194 0 361496.56 132690.55 141520 -1 8193
8195 0 361511.34 132723.3 141560 -1 8194
8196 0 361487.5 132817.75 141600 -1 8195
8197 0 361404.7 132965.72 141680 -1 8196
8198 0 361366.4 133081.77 141720 -1 8197
8199 0 361257.56 133648.64 141760 -1 8198
8200 0 361100.12 133930.7 141680 -1 8199
8201 0 361056.44 134008.4 141560 -1 8200
8202 0 361043.72 134016.12 141480 -1 8201
8203 0 360884.9 134153.39 141720 -1 8200
8204 0 360809.22 134229.14 141760 -1 8203
8205 0 360773.2 134272.92 141800 -1 8204
8206 0 360714.56 134423.9 141880 -1 8205
8207 0 360688.97 134502.77 141920 -1 8206
8208 0 360675.78 134729.78 142000 -1 8207
8209 0 360699.4 135038.47 142040 -1 8208
8210 0 360619.06 135213.38 142080 -1 8209
8211 0 360672.53 135538.72 142160 -1 8210
8212 0 360725.2 135667.92 142200 -1 8211
8213 0 360769.62 135802.78 142280 -1 8212
8214 0 360790.47 135842.89 142320 -1 8213
8215 0 360815.06 135887.36 142360 -1 8214
8216 0 360820.9 135937.77 142400 -1 8215
8217 0 360833.28 135984.19 142440 -1 8216
8218 0 360842.3 136030.52 142480 -1 8217
8219 0 360856.75 136078.02 142520 -1 8218
8220 0 360882.56 136109.38 142560 -1 8219
8221 0 360917.25 136166.42 142600 -1 8220
8222 0 360934.66 136276.3 142640 -1 8221
8223 0 360967.5 136359.53 142680 -1 8222
8224 0 360971.84 136378.17 142720 -1 8223
8225 0 360958.94 136447.88 142760 -1 8224
8226 0 360954.3 136500.3 142800 -1 8225
8227 0 360948.88 136562.92 142840 -1 8226
8228 0 360886.97 136625.12 142880 -1 8227
8229 0 360864.88 136681.38 142920 -1 8228
8230 0 360833.7 136763.8 142960 -1 8229
8231 0 360737.78 136955.81 143000 -1 8230
8232 0 360712.34 137089.56 143040 -1 8231
8233 0 360711.34 137246.36 143080 -1 8232
8234 0 360702.28 137351.58 143160 -1 8233
8235 0 360698.06 137451.55 143200 -1 8234
8236 0 360671.62 137558.2 143280 -1 8235
8237 0 360662.88 137642.25 143320 -1 8236
8238 0 360673.75 137757.92 143360 -1 8237
8239 0 360686.94 137795.28 143400 -1 8238
8240 0 360592.25 137746.42 143480 -1 8239
8241 0 360420.75 137933.86 143560 -1 8240
8242 0 360278.47 137999.31 143640 -1 8241
8243 0 360244.72 137932.44 143720 -1 8242
8244 0 360247.8 137898.58 143760 -1 8243
8245 0 360184.12 137714.44 143920 -1 8244
8246 0 360287.78 137839.55 143960 -1 8245
8247 0 360231 137765.03 144000 -1 8246
8248 0 360289.25 137733.14 144040 -1 8247
8249 0 360262.88 137697.11 144080 -1 8248
8250 0 360320.44 137662 144160 -1 8249
8251 0 360356.5 137654.94 144240 -1 8250
8252 0 360356.56 137660.98 144320 -1 8251
8253 0 360357.72 137667.25 144360 -1 8252
8254 0 360369.2 137673.84 144400 -1 8253
8255 0 360353.22 137656.34 144480 -1 8254
8256 0 360406.1 137668.25 144560 -1 8255
8257 0 360403.84 137689.1 144640 -1 8256
8258 0 360503.38 137704.66 144720 -1 8257
8259 0 360530.1 137717.61 144800 -1 8258
8260 0 360615.44 137764.78 144840 -1 8259
8261 0 360479.56 138046.03 144440 -1 8254
8262 0 360540.75 138125.08 144480 -1 8261
8263 0 360522.62 138156.16 144520 -1 8262
8264 0 360504.5 138171.25 144560 -1 8263
8265 0 362194.53 130608.76 140720 -1 8177
8266 0 362237.7 130478.53 140760 -1 8265
8267 0 362244.25 130481.16 140800 -1 8266
8268 0 363102.8 131032.08 140480 -1 8172
8269 0 363286.3 130875.83 140480 -1 8268
8270 0 363343.72 130893.625 140560 -1 8269
8271 0 363410.25 130903.63 140600 -1 8270
8272 0 363361.25 130793.61 140400 -1 8269
8273 0 363371.97 130767.19 140360 -1 8272
8274 0 360736.8 129480.81 138040 -1 8146
8275 0 360624.6 129438.766 137960 -1 8274
8276 0 360580.44 129484.25 137880 -1 8275
8277 0 360552.97 129506.53 137800 -1 8276
8278 0 360614.12 129029.41 138160 -1 8146
8279 0 360537.56 128874.7 138200 -1 8278
8280 0 360484.88 129049.56 138240 -1 8279
8281 0 360312.53 129002.805 138320 -1 8280
8282 0 359820.4 128414.484 138360 -1 8281
8283 0 358871.8 127269.41 138360 -1 8282
8284 0 358769.5 127259.04 138400 -1 8283
8285 0 356952.38 127075.75 138400 -1 8284
8286 0 356245.72 126861.19 138520 -1 8285
8287 0 356298.28 126877.01 138560 -1 8286
8288 0 356260.2 126855.37 138600 -1 8287
8289 0 356247.72 126875.625 138760 -1 8288
8290 0 356225.56 126929.33 138880 -1 8289
8291 0 356265.97 126992.63 138960 -1 8290
8292 0 356269.72 127052.375 139040 -1 8291
8293 0 356265.03 126970.1 139120 -1 8292
8294 0 356298.97 127089.53 139200 -1 8293
8295 0 356200.66 127067.29 139240 -1 8294
8296 0 356133.44 127331.37 139280 -1 8295
8297 0 356242.16 127238.945 139320 -1 8296
8298 0 356327.7 127217.61 139360 -1 8297
8299 0 356390.94 127230.4 139400 -1 8298
8300 0 356461.6 127259.47 139480 -1 8299
8301 0 356560 127212.29 139560 -1 8300
8302 0 356651.06 127238.53 139640 -1 8301
8303 0 356703.03 127214.766 139720 -1 8302
8304 0 356783.44 127232.79 139760 -1 8303
8305 0 357197.03 126818.37 139760 -1 8304
8306 0 357095.66 126295.695 139760 -1 8305
8307 0 357146.03 125883.19 139760 -1 8306
8308 0 357247.3 125479.484 139680 -1 8307
8309 0 357144.12 125186.32 139680 -1 8308
8310 0 356725.22 124940.38 139600 -1 8309
8311 0 356657.88 124689.25 139760 -1 8310
8312 0 356593.4 124671.32 139800 -1 8311
8313 0 356538.03 124629.414 139840 -1 8312
8314 0 356508.3 124600.33 139880 -1 8313
8315 0 356480.8 124568.45 139920 -1 8314
8316 0 356482.25 124536 139960 -1 8315
8317 0 356443.84 124481.14 140000 -1 8316
8318 0 356436.75 124461.625 140040 -1 8317
8319 0 356386.62 124451.484 140080 -1 8318
8320 0 356368.06 124321.625 140120 -1 8319
8321 0 356356.03 124296.63 140160 -1 8320
8322 0 356353.75 124249.875 140200 -1 8321
8323 0 356357.9 124259.95 140240 -1 8322
8324 0 356357.66 124276.51 140280 -1 8323
8325 0 356387 124273.875 140320 -1 8324
8326 0 356357.72 124258.375 140360 -1 8325
8327 0 356356.06 124216.37 140400 -1 8326
8328 0 356349.44 124161.28 140440 -1 8327
8329 0 356387.2 123999.7 140480 -1 8328
8330 0 356459.03 123902.99 140520 -1 8329
8331 0 356472.62 123891.25 140640 -1 8330
8332 0 356398.75 123815.61 140840 -1 8331
8333 0 356365.25 123784.555 140880 -1 8332
8334 0 356297.75 123656.12 140920 -1 8333
8335 0 356259.53 123711.44 141000 -1 8334
8336 0 356267.12 123712.94 141040 -1 8335
8337 0 356252.72 123683.83 141080 -1 8336
8338 0 356293.94 123714.98 141120 -1 8337
8339 0 356282.2 123686.86 141160 -1 8338
8340 0 356266.5 123687.14 141200 -1 8339
8341 0 356312.97 123660.15 141280 -1 8340
8342 0 356300.84 123620.64 141360 -1 8341
8343 0 356341.56 123642.03 141440 -1 8342
8344 0 356314.7 123680.586 141520 -1 8343
8345 0 356294.9 123701.89 141560 -1 8344
8346 0 356300.53 123695.2 141600 -1 8345
8347 0 356323.9 123701.81 141640 -1 8346
8348 0 356583.47 123684.164 141680 -1 8347
8349 0 356728.4 123667.11 141720 -1 8348
8350 0 356777.84 123765.5 141800 -1 8349
8351 0 356805 123810 141840 -1 8350
8352 0 356831.56 123854.45 141880 -1 8351
8353 0 356839.22 123946.27 141960 -1 8352
8354 0 356897.62 123958.42 142000 -1 8353
8355 0 356941.9 123989.766 142040 -1 8354
8356 0 357010.16 124079.59 142120 -1 8355
8357 0 357062.28 124086.56 142160 -1 8356
8358 0 357103.03 124112.766 142200 -1 8357
8359 0 357181.12 124193.516 142240 -1 8358
8360 0 357186.38 124187.79 142280 -1 8359
8361 0 357197.88 123960.13 142360 -1 8360
8362 0 357109.5 123862.68 142440 -1 8361
8363 0 357071.78 123818.94 142480 -1 8362
8364 0 357063.9 123828.96 142520 -1 8363
8365 0 357151.06 123895.66 142560 -1 8364
8366 0 357293.44 123907.57 142640 -1 8365
8367 0 357394.47 123962.914 142720 -1 8366
8368 0 357396.78 124078.945 142840 -1 8367
8369 0 357466.56 124158.414 142920 -1 8368
8370 0 357547.25 124219.92 142960 -1 8369
8371 0 357570.6 124244.34 143040 -1 8370
8372 0 357724.97 124290.97 143120 -1 8371
8373 0 357823.28 124314.07 143160 -1 8372
8374 0 357865.4 124312.81 143200 -1 8373
8375 0 357945.25 124359.54 143240 -1 8374
8376 0 358115.7 124459.91 143280 -1 8375
8377 0 358190.8 124465.79 143320 -1 8376
8378 0 358203.9 124482.37 143360 -1 8377
8379 0 358262.44 124507.1 143400 -1 8378
8380 0 358231.06 124488.9 143440 -1 8379
8381 0 358203.78 124461.6 143480 -1 8380
8382 0 358187.3 124436.61 143520 -1 8381
8383 0 358204.34 124406.91 143560 -1 8382
8384 0 358216.25 124367.59 143600 -1 8383
8385 0 358227.47 124360.08 143640 -1 8384
8386 0 358276.84 124413.05 143760 -1 8385
8387 0 358258.53 124288.77 143920 -1 8386
8388 0 358248.16 124271.766 143960 -1 8387
8389 0 356644.97 123760.6 142520 -1 8364
8390 0 356633.34 123638.54 142520 -1 8389
8391 0 356618.75 123572.19 142560 -1 8390
8392 0 356631.1 123594.95 142600 -1 8391
8393 0 356597.47 123587.04 142640 -1 8392
8394 0 356551.62 123586.8 142680 -1 8393
8395 0 356470 123598 142760 -1 8394
8396 0 356454 123632.01 142840 -1 8395
8397 0 356372.06 123710.99 142920 -1 8396
8398 0 356312.28 123761.8 142960 -1 8397
8399 0 356406.22 123927.64 143000 -1 8398
8400 0 356401.4 123983.95 143080 -1 8399
8401 0 356461.03 124161.055 143160 -1 8400
8402 0 356527.62 124195.734 143240 -1 8401
8403 0 356579.03 124265.52 143320 -1 8402
8404 0 356592.97 124285.016 143360 -1 8403
8405 0 356128.2 123790.69 143000 -1 8398
8406 0 355650.97 123994.2 143080 -1 8405
8407 0 355591.2 124204.1 143160 -1 8406
8408 0 355549.4 124334 143240 -1 8407
8409 0 356297.78 124530.234 142040 -1 8355
8410 0 356220.12 124619.62 142080 -1 8409
8411 0 356133.75 124700.84 142120 -1 8410
8412 0 356078.62 124741.39 142160 -1 8411
8413 0 356029.44 124711.55 142200 -1 8412
8414 0 355978.06 124725.945 142240 -1 8413
8415 0 355978.28 124716.836 142280 -1 8414
8416 0 356004.78 124758.8 142360 -1 8415
8417 0 356503.22 123215.234 140840 -1 8332
8418 0 356630.16 123175.78 140800 -1 8417
8419 0 356658.62 123164.63 140760 -1 8418
8420 0 356754.72 127259.234 139880 -1 8304
8421 0 356649.38 127298.4 139920 -1 8420
8422 0 356768.44 127291.93 139960 -1 8421
8423 0 356701.56 127274.09 140040 -1 8422
8424 0 356469.22 127189.33 140080 -1 8423
8425 0 356365.97 127028.69 140160 -1 8424
8426 0 356337.1 126946.83 140240 -1 8425
8427 0 356389.03 126990.11 140320 -1 8426
8428 0 356360.84 127039.82 140400 -1 8427
8429 0 356344.22 127091.055 140480 -1 8428
8430 0 356364.34 127141.67 140520 -1 8429
8431 0 358673.72 127259.23 138440 -1 8284
8432 0 358649.03 127267.44 138520 -1 8431
8433 0 358838.84 127457.68 138600 -1 8432
8434 0 358758.88 127483.805 138680 -1 8433
8435 0 358630.75 127524.66 138760 -1 8434
8436 0 358544.47 127521.09 138800 -1 8435
8437 0 358504 127598.38 138880 -1 8436
8438 0 358498.3 127574.55 138920 -1 8437
8439 0 358456.1 127589.99 138960 -1 8438
8440 0 358459.6 127655.11 139040 -1 8439
8441 0 358457.9 127827.805 139120 -1 8440
8442 0 358468.38 127931.89 139160 -1 8441
8443 0 358390.72 127978.19 139200 -1 8442
8444 0 358208.1 128164.516 139280 -1 8443
8445 0 358112.8 128527.66 139280 -1 8444
8446 0 357992.7 128603.914 139360 -1 8445
8447 0 357932.6 128622.195 139440 -1 8446
8448 0 357974.03 128624.09 139520 -1 8447
8449 0 357889.25 128682.414 139560 -1 8448
8450 0 357803.9 128796.875 139640 -1 8449
8451 0 357854.6 128812.17 139720 -1 8450
8452 0 357784.5 129022.68 139840 -1 8451
8453 0 357745.44 129242.47 139840 -1 8452
8454 0 357426.47 129527.47 139840 -1 8453
8455 0 356614.8 130217.44 139840 -1 8454
8456 0 356653.9 130186.195 139920 -1 8455
8457 0 356652.03 130202.78 139960 -1 8456
8458 0 356716.84 130189.445 140000 -1 8457
8459 0 356760.12 130197.63 140040 -1 8458
8460 0 356745.6 130201.13 140120 -1 8459
8461 0 356766.97 130203.09 140160 -1 8460
8462 0 356785.6 130147.63 140200 -1 8461
8463 0 356824.75 130111.62 140240 -1 8462
8464 0 356844.62 130006.516 140280 -1 8463
8465 0 356906.2 129934.586 140320 -1 8464
8466 0 357254.22 129787.31 140360 -1 8465
8467 0 357940.53 130316.19 140400 -1 8466
8468 0 358323.3 130480.03 140440 -1 8467
8469 0 358465.75 130508.86 140480 -1 8468
8470 0 358468.34 130503.016 140520 -1 8469
8471 0 358479.06 130501.336 140560 -1 8470
8472 0 358482.38 130559.945 140400 -1 8468
8473 0 357563.3 129725.29 140480 -1 8466
8474 0 357640.1 129715.555 140560 -1 8473
8475 0 357638.1 129695.03 140600 -1 8474
8476 0 356720.78 130170.91 139760 -1 8455
8477 0 356731.72 130181.21 139640 -1 8476
8478 0 356699.3 130154.28 139560 -1 8477
8479 0 357025.4 129932.625 139520 -1 8478
8480 0 357030.6 129882.45 139440 -1 8479
8481 0 356987.3 129884.85 139360 -1 8480
8482 0 356970.22 129905.52 139320 -1 8481
8483 0 356877.2 130043.12 139280 -1 8482
8484 0 356313.7 130741.67 139520 -1 8478
8485 0 356308.62 130718.914 139480 -1 8484
8486 0 356299 130700.14 139440 -1 8485
8487 0 359522 127689.1 138840 -1 8437
8488 0 360390 127436.4 138920 -1 8487
8489 0 360396.75 127464.91 138960 -1 8488
8490 0 360473.8 127520.51 139040 -1 8489
8491 0 360504.8 127543.82 139080 -1 8490
8492 0 360542.7 127562.53 139120 -1 8491
8493 0 360544.06 127588.65 139200 -1 8492
8494 0 360406.62 127569.44 139320 -1 8493
8495 0 360293.28 127533.26 139400 -1 8494
8496 0 360210.78 127545.02 139480 -1 8495
8497 0 360232.25 127482.42 139600 -1 8496
8498 0 360255.66 127428.586 139680 -1 8497
8499 0 360291.5 127383.08 139760 -1 8498
8500 0 360377.53 127311.87 139840 -1 8499
8501 0 360586.44 127281.42 139920 -1 8500
8502 0 360675.16 127280.34 140000 -1 8501
8503 0 360724.2 127323.516 140040 -1 8502
8504 0 359099.66 126916.42 138760 -1 8435
8505 0 359405.3 126858.15 138760 -1 8504
8506 0 359367.3 126644.98 138840 -1 8505
8507 0 359589.12 126286.73 138840 -1 8506
8508 0 359697.38 126419.07 139120 -1 8507
8509 0 359757.75 126390.83 139240 -1 8508
8510 0 359819.97 126439.875 139320 -1 8509
8511 0 359852 126404.7 139400 -1 8510
8512 0 359886.9 126435.41 139480 -1 8511
8513 0 358816.72 127105.13 138280 -1 8283
8514 0 357949.44 127016.14 138240 -1 8513
8515 0 357777.34 126779.75 138200 -1 8514
8516 0 357930.78 126986.72 138120 -1 8515
8517 0 357943.94 126950.38 138040 -1 8516
8518 0 357852 126968.586 138000 -1 8517
8519 0 357892.38 126978.1 137960 -1 8518
8520 0 357957.03 127015.32 137920 -1 8519
8521 0 362959.8 130053.336 138200 -1 8143
8522 0 362878.44 130308.37 138240 -1 8521
8523 0 362954.9 130407.18 138320 -1 8522
8524 0 363066.38 130515.164 138400 -1 8523
8525 0 363179.28 130604.96 138480 -1 8524
8526 0 363232.66 130636.26 138520 -1 8525
8527 0 363326.16 130677.47 138600 -1 8526
8528 0 363391.78 130711.28 138640 -1 8527
8529 0 363449.44 130756.39 138680 -1 8528
8530 0 363526.62 130772.695 138720 -1 8529
8531 0 363609.7 130844.055 138800 -1 8530
8532 0 363624.97 130862.375 138840 -1 8531
8533 0 363647.5 130851.81 138880 -1 8532
8534 0 363655.16 130857.31 138920 -1 8533
8535 0 363641.2 130890.375 138960 -1 8534
8536 0 362537.88 131957.23 137800 -1 7974
8537 0 362478.44 132120.67 137880 -1 8536
8538 0 362487.75 132031.3 138000 -1 8537
8539 0 362487.75 132010.45 138040 -1 8538
8540 0 362480.4 131977.8 138120 -1 8539
8541 0 362498.3 132135.17 138200 -1 8540
8542 0 362280.66 132207.9 138240 -1 8541
8543 0 362261.5 132303.53 138320 -1 8542
8544 0 362140.06 132393.88 138400 -1 8543
8545 0 362586.94 134112.14 137320 -1 7970
8546 0 362793.56 134054.86 137400 -1 8545
8547 0 362575.2 134215.67 137600 -1 8546
8548 0 362581.75 134425.22 137720 -1 8547
8549 0 362573.62 134442.28 137760 -1 8548
8550 0 362558.28 134449.53 137800 -1 8549
8551 0 362484.38 134506.34 137920 -1 8550
8552 0 362440.56 134484.67 138000 -1 8551
8553 0 362386.06 134546.67 138080 -1 8552
8554 0 362404.6 134590.33 138160 -1 8553
8555 0 362245.12 134637 138240 -1 8554
8556 0 362060.5 134779.61 138320 -1 8555
8557 0 361785.44 134835.75 138400 -1 8556
8558 0 361594.16 134933.45 138480 -1 8557
8559 0 361589.1 135015.97 138560 -1 8558
8560 0 361614.9 135125.72 138600 -1 8559
8561 0 361625.03 135253.42 138640 -1 8560
8562 0 361651.72 135320.89 138680 -1 8561
8563 0 361693.66 135466.12 138760 -1 8562
8564 0 361685.44 135505.12 138800 -1 8563
8565 0 361750.28 135575.17 138880 -1 8564
8566 0 361744.72 135742.23 138960 -1 8565
8567 0 361719.8 136078.14 139000 -1 8566
8568 0 362151.56 136186.33 139160 -1 8567
8569 0 362190.8 136214.1 139200 -1 8568
8570 0 362198.4 136461.2 139280 -1 8569
8571 0 362359.22 136438.31 139360 -1 8570
8572 0 362445.28 136439.48 139400 -1 8571
8573 0 362562.3 136466.56 139440 -1 8572
8574 0 362677.5 136541.55 139480 -1 8573
8575 0 362760.78 136647.47 139560 -1 8574
8576 0 362835.6 136717.42 139640 -1 8575
8577 0 362918.78 136785.75 139720 -1 8576
8578 0 362995.03 136910.97 139760 -1 8577
8579 0 363054.9 136981.36 139800 -1 8578
8580 0 363106.47 136967.72 139880 -1 8579
8581 0 363186.97 136994.67 139960 -1 8580
8582 0 363292.44 137082.56 140000 -1 8581
8583 0 363349.12 137150.14 140040 -1 8582
8584 0 363385.56 137189.92 140120 -1 8583
8585 0 363390.88 137244.69 140160 -1 8584
8586 0 363340.9 137272.2 140200 -1 8585
8587 0 363357.38 137301.6 140240 -1 8586
8588 0 361647.03 136214.33 138960 -1 8567
8589 0 361575.5 136351.98 138920 -1 8588
8590 0 361424.25 136310.4 138840 -1 8589
8591 0 360894.56 136441.16 138760 -1 8590
8592 0 360529.25 136564.44 138680 -1 8591
8593 0 360380.25 136576.42 138600 -1 8592
8594 0 360111.94 136689.56 138520 -1 8593
8595 0 359931.84 136701.88 138480 -1 8594
8596 0 359796.06 136733.19 138440 -1 8595
8597 0 359075.1 136586.28 138400 -1 8596
8598 0 358643.88 136926.31 138400 -1 8597
8599 0 358122.16 136984.5 138320 -1 8598
8600 0 358065.88 136975.1 138240 -1 8599
8601 0 357931.66 137059.47 138160 -1 8600
8602 0 357859.5 137097.5 138120 -1 8601
8603 0 357786.66 137136.44 138080 -1 8602
8604 0 357761.72 137138.77 138040 -1 8603
8605 0 357632.75 137187.06 138000 -1 8604
8606 0 357538.28 137269.9 137880 -1 8605
8607 0 357541.44 137262.14 137840 -1 8606
8608 0 357560.03 137231.98 137680 -1 8607
8609 0 357570.94 137228.03 137640 -1 8608
8610 0 357506.66 137255.19 137600 -1 8609
8611 0 357266.44 137310.48 137520 -1 8610
8612 0 358050.22 137587.25 137400 -1 8611
8613 0 358368.03 137626.88 137320 -1 8612
8614 0 358525.66 137601.69 137240 -1 8613
8615 0 358557.28 137598.02 137200 -1 8614
8616 0 358541.25 137581.61 137120 -1 8615
8617 0 361493.66 136532.11 138960 -1 8588
8618 0 361506.78 136688.58 138960 -1 8617
8619 0 361567.75 136824.56 139040 -1 8618
8620 0 361601.22 136827.8 139080 -1 8619
8621 0 361610.3 136808.17 139120 -1 8620
8622 0 361608.56 136814.14 139160 -1 8621
8623 0 361770.1 135523.28 139000 -1 8565
8624 0 361779 135503.81 139080 -1 8623
8625 0 361776.4 135477.12 139120 -1 8624
8626 0 361753.1 135490.16 139200 -1 8625
8627 0 361748.34 135480.16 139240 -1 8626
8628 0 361671.47 135597.81 139280 -1 8627
8629 0 361772.9 135528.7 139320 -1 8628
8630 0 361784.25 135543.69 139360 -1 8629
8631 0 361801.22 135600.77 139400 -1 8630
8632 0 361818.16 135635.31 139480 -1 8631
8633 0 361865.22 135665.39 139560 -1 8632
8634 0 361872.53 135668.5 139600 -1 8633
8635 0 361897.6 135683.89 139640 -1 8634
8636 0 361962.5 135702.83 139720 -1 8635
8637 0 362120 134528.03 136600 -1 7962
8638 0 361988 134320.03 136640 -1 8637
8639 0 361864 134384.03 136720 -1 8638
8640 0 362777 137563.03 136960 -1 7316
8641 0 362369 137515.06 137120 -1 8640
8642 0 362233 137491.06 137240 -1 8641
8643 0 362065 137587.06 137400 -1 8642
8644 0 362001 137723.06 137520 -1 8643
8645 0 361929 137747.06 137680 -1 8644
8646 0 361945.06 137774.53 137800 -1 8645
8647 0 361945 137719.06 137920 -1 8646
8648 0 361969 137687.06 138080 -1 8647
8649 0 368151 140554.03 138720 -1 7265
8650 0 368299 140458.03 138640 -1 8649
8651 0 375971.03 143755.06 135920 -1 4501
8652 0 375983.03 143903.06 136000 -1 8651
8653 0 376067.6 143883.02 136120 -1 8652
8654 0 376174.9 143929.2 136200 -1 8653
8655 0 376230.38 143986.61 136280 -1 8654
8656 0 376248.56 144063.45 136360 -1 8655
8657 0 376405.1 144140.23 136440 -1 8656
8658 0 376594.22 144168.02 136480 -1 8657
8659 0 376730.66 144117.34 136560 -1 8658
8660 0 376768.53 143847.36 136640 -1 8659
8661 0 376729.56 143710.47 136720 -1 8660
8662 0 376682.84 143713.02 136800 -1 8661
8663 0 376655 143682 136880 -1 8662
8664 0 376608.53 143752.64 136920 -1 8663
8665 0 376598.34 143853.4 137000 -1 8664
8666 0 376684.6 143872.38 137080 -1 8665
8667 0 376810.94 143759.75 137160 -1 8666
8668 0 376939.97 143646.6 137240 -1 8667
8669 0 376947.88 143632.53 137320 -1 8668
8670 0 376734.84 143659.88 137640 -1 8669
8671 0 377161.9 144114.39 137640 -1 8670
8672 0 377026.9 144724.64 137600 -1 8671
8673 0 377019.4 144941 137600 -1 8672
8674 0 376924.28 145180.52 137640 -1 8673
8675 0 376828 145301.03 137720 -1 8674
8676 0 376692.03 145493.1 137840 -1 8675
8677 0 376444 145617.06 137880 -1 8676
8678 0 376120 145677.06 137960 -1 8677
8679 0 375840 145701.03 138000 -1 8678
8680 0 375784 145709.03 138040 -1 8679
8681 0 376540 145641.06 137800 -1 8676
8682 0 376580 145745.06 137640 -1 8681
8683 0 376544 146057.06 137560 -1 8682
8684 0 376560 146301.06 137480 -1 8683
8685 0 376909 143580.9 137720 -1 8670
8686 0 376990.5 143666.5 137880 -1 8685
8687 0 377071.8 143751.75 138040 -1 8686
8688 0 377810.25 143529.48 138040 -1 8687
8689 0 378887.72 143259.6 138080 -1 8688
8690 0 378921.62 143242.72 138040 -1 8689
8691 0 379071.94 142553.27 138080 -1 8690
8692 0 379712 141475.23 138040 -1 8691
8693 0 379975.3 141279.75 138200 -1 8692
8694 0 380118.9 141263.9 138240 -1 8693
8695 0 380054.72 141380.11 138320 -1 8694
8696 0 379331 141656.03 138360 -1 8695
8697 0 379139 141620.03 138480 -1 8696
8698 0 378899 141364.03 138560 -1 8697
8699 0 378843 141268.03 138680 -1 8698
8700 0 378847 141344.03 138840 -1 8699
8701 0 378939 141460.03 139040 -1 8700
8702 0 379560.2 141312.97 138000 -1 8692
8703 0 379537.5 141298 137920 -1 8702
8704 0 379515.1 141283 137840 -1 8703
8705 0 379607 141227.02 137760 -1 8704
8706 0 379625.16 141219.83 137720 -1 8705
8707 0 379588 141172.14 137680 -1 8706
8708 0 379526.22 141112.06 137640 -1 8707
8709 0 379342.66 141021.27 137560 -1 8708
8710 0 379157.6 140805.28 137520 -1 8709
8711 0 379113.06 140759.27 137480 -1 8710
8712 0 379157.72 140742.44 137400 -1 8711
8713 0 379140.5 140811.14 137320 -1 8712
8714 0 379115.75 140841.45 137280 -1 8713
8715 0 379080.2 140851.33 137240 -1 8714
8716 0 379066.44 140856.95 137200 -1 8715
8717 0 379082.66 140845.64 137160 -1 8716
8718 0 379020.72 140820.84 137120 -1 8717
8719 0 378984.12 140789.4 137080 -1 8718
8720 0 378985.2 140775.66 137040 -1 8719
8721 0 378995.38 140758.2 137000 -1 8720
8722 0 379005.5 140743.36 136960 -1 8721
8723 0 379023.84 140731.08 136920 -1 8722
8724 0 379020.88 140697.45 136880 -1 8723
8725 0 378987.6 140629.45 136840 -1 8724
8726 0 379016.94 140624.9 136800 -1 8725
8727 0 378992.5 140526.14 136680 -1 8726
8728 0 378982.6 140483.64 136600 -1 8727
8729 0 378988.6 140399.31 136520 -1 8728
8730 0 378970.25 140387.7 136440 -1 8729
8731 0 378930.84 140375.36 136320 -1 8730
8732 0 378964.84 140361.72 136240 -1 8731
8733 0 379039.22 140285.44 136160 -1 8732
8734 0 379108.4 140252.42 136120 -1 8733
8735 0 379151.88 140206.67 136040 -1 8734
8736 0 379105.25 140207.06 135960 -1 8735
8737 0 379022.78 140550.14 137360 -1 8712
8738 0 378935.56 140552.48 137320 -1 8737
8739 0 379920 141340.19 137640 -1 8707
8740 0 380088 141388.19 137520 -1 8739
8741 0 380320 141548.22 137360 -1 8740
8742 0 380560 141672.22 137200 -1 8741
8743 0 380732 141604.03 137080 -1 8742
8744 0 379299.4 143243.11 137680 -1 8690
8745 0 379337.78 143246.64 137640 -1 8744
8746 0 379706 143199.03 137560 -1 8745
8747 0 379774 143211.03 137480 -1 8746
8748 0 377101.28 143785.4 138080 -1 8687
8749 0 377071.1 143830.3 138120 -1 8748
8750 0 377061.9 143862.06 138160 -1 8749
8751 0 376551.22 144026.86 138200 -1 8750
8752 0 376363 144023.03 138280 -1 8751
8753 0 376291 144131.06 138440 -1 8752
8754 0 375899 144091.03 138480 -1 8753
8755 0 375687 144075.03 138520 -1 8754
8756 0 375511 144103.03 138600 -1 8755
8757 0 375211 144247.03 138720 -1 8756
8758 0 374987 144387.03 138680 -1 8757
8759 0 374931 144315.03 138560 -1 8758
8760 0 375259 144287.03 138760 -1 8757
8761 0 376419 144303.03 138480 -1 8753
8762 0 376403 144387.03 138560 -1 8761
8763 0 376331 144475.03 138720 -1 8762
8764 0 376307 144587.03 138880 -1 8763
8765 0 376227 144911.03 139000 -1 8764
8766 0 376207 145139.03 139040 -1 8765
8767 0 376179 145295.03 139080 -1 8766
8768 0 376131 145475.03 139120 -1 8767
8769 0 376115 145587.03 139200 -1 8768
8770 0 375216 141551.06 135560 -1 4499
8771 0 375296.38 141459.11 135440 -1 8770
8772 0 375400.75 141515.69 135360 -1 8771
8773 0 375528.5 141622.94 135280 -1 8772
8774 0 384759.5 147476.53 132640 -1 3878
8775 0 385107.5 147424.56 132520 -1 8774
8776 0 385239.5 147272.56 132360 -1 8775
8777 0 385315.5 147064.56 132200 -1 8776
8778 0 385424 146829.03 132040 -1 8777
8779 0 385704 146589.03 131880 -1 8778
8780 0 385988 146301.06 131680 -1 8779
8781 0 386376 146009.06 131520 -1 8780
8782 0 386620 145869.03 131320 -1 8781
8783 0 386956 145725.03 131240 -1 8782
8784 0 386308 145937.03 131160 -1 8783
8785 0 386276 145961.03 131040 -1 8784
8786 0 386076 145929.03 130920 -1 8785
8787 0 385800 145721.06 130760 -1 8786
8788 0 385388 145617.06 130640 -1 8787
8789 0 384912 145629.06 130600 -1 8788
8790 0 384880 145397.03 130520 -1 8789
8791 0 384788 145325.03 130400 -1 8790
8792 0 384636 145217.03 130240 -1 8791
8793 0 384668.03 145205.06 130160 -1 8792
8794 0 384632 145281.03 130040 -1 8793
8795 0 384576 145297.03 129920 -1 8794
8796 0 384464 145329.03 129760 -1 8795
8797 0 384244 145241.03 129640 -1 8796
8798 0 384128 145129.03 129720 -1 8797
8799 0 384152 145101.03 129560 -1 8797
8800 0 383992 144973.03 129480 -1 8799
8801 0 383912 144909.03 129360 -1 8800
8802 0 383776 144673.03 129240 -1 8801
8803 0 383640 144613.03 129080 -1 8802
8804 0 383412 144441.03 128960 -1 8803
8805 0 383108 144289.03 128840 -1 8804
8806 0 382932 144133.03 128880 -1 8805
8807 0 382524 143941.03 128880 -1 8806
8808 0 382332 144025.03 128840 -1 8807
8809 0 382088 143961.03 128920 -1 8808
8810 0 381776 143889.03 129000 -1 8809
8811 0 381552 143773.03 129080 -1 8810
8812 0 381360 143809.03 129200 -1 8811
8813 0 381244 143765.03 129280 -1 8812
8814 0 380836 143549.03 129320 -1 8813
8815 0 380708 143473.03 129440 -1 8814
8816 0 380600 143449.03 129520 -1 8815
8817 0 380688 143401.03 129600 -1 8816
8818 0 384352 145749.03 130600 -1 8789
8819 0 384156 145681.03 130480 -1 8818
8820 0 384028 145637.03 130440 -1 8819
8821 0 387560.03 144989.05 131200 -1 8783
8822 0 387260 145433.03 131080 -1 8821
8823 0 387312 145377.03 130920 -1 8822
8824 0 387360 145301.06 130840 -1 8823
8825 0 387404 145249.03 130720 -1 8824
8826 0 387456 145013.03 130520 -1 8825
8827 0 387376 145001.03 130440 -1 8826
8828 0 387280 145013.03 130320 -1 8827
8829 0 387216 144981.03 130240 -1 8828
8830 0 387240 145037.03 130120 -1 8829
8831 0 387204 144953.03 130000 -1 8830
8832 0 387184 144913.03 129840 -1 8831
8833 0 387240 144849.03 129680 -1 8832
8834 0 387328 144849.03 129520 -1 8833
8835 0 387436 144893.03 129360 -1 8834
8836 0 387360 144797.03 129160 -1 8835
8837 0 387496 144729.03 129000 -1 8836
8838 0 387664.03 144621.05 128840 -1 8837
8839 0 387820 144617.03 128760 -1 8838
8840 0 387872 144557.03 128600 -1 8839
8841 0 387852 144577.03 128480 -1 8840
8842 0 387784 144601.03 128400 -1 8841
8843 0 387692 144597.03 128240 -1 8842
8844 0 387680 144589.03 128040 -1 8843
8845 0 388008 144613.03 131160 -1 8821
8846 0 388180 144517.03 131040 -1 8845
8847 0 388440 144345.03 130920 -1 8846
8848 0 388564 144089.06 130800 -1 8847
8849 0 388688 143989.06 130680 -1 8848
8850 0 388856 143909.11 130520 -1 8849
8851 0 388888 143757.11 130360 -1 8850
8852 0 388860 143405.03 130200 -1 8851
8853 0 388696 143137.03 130120 -1 8852
8854 0 388612 143069.03 130000 -1 8853
8855 0 388612 142753.03 129760 -1 8854
8856 0 388508 142537.03 129600 -1 8855
8857 0 388488 142413.03 129440 -1 8856
8858 0 388644 142381.03 129280 -1 8857
8859 0 388644 142309.03 129120 -1 8858
8860 0 388836 142149.03 128960 -1 8859
8861 0 389000 141949.03 128720 -1 8860
8862 0 389032 141649.03 128600 -1 8861
8863 0 388976.03 141485.05 128520 -1 8862
8864 0 388504 141349.03 128520 -1 8863
8865 0 388164 141125.03 128400 -1 8864
8866 0 387525.34 141135.7 128360 -1 8865
8867 0 386865 140852.03 128280 -1 8866
8868 0 386941 140932.03 128160 -1 8867
8869 0 386977 141060.03 128040 -1 8868
8870 0 386753 141140.03 128040 -1 8869
8871 0 387177 140956.03 128000 -1 8869
8872 0 387213 140836.03 127880 -1 8871
8873 0 385977 140124.06 128320 -1 8867
8874 0 385777 140156.03 128400 -1 8873
8875 0 385589 139544.03 128320 -1 8874
8876 0 385705 139172.03 128320 -1 8875
8877 0 385813 139084.03 128360 -1 8876
8878 0 385897 138948.06 128440 -1 8877
8879 0 385705 140244.03 128560 -1 8874
8880 0 385593 140088.03 128800 -1 8879
8881 0 385729 140112.03 128240 -1 8873
8882 0 385545 140164.03 128120 -1 8881
8883 0 385393 140160.03 127960 -1 8882
8884 0 385321 140156.03 127880 -1 8883
8885 0 389620.03 141409.08 128480 -1 8863
8886 0 390284 141125.03 128520 -1 8885
8887 0 390628 141069.03 128600 -1 8886
8888 0 390976 140901.03 128680 -1 8887
8889 0 391356 140701.06 128880 -1 8888
8890 0 391376 140765.03 128960 -1 8889
8891 0 391480 140705.03 129040 -1 8890
8892 0 391488 140781.03 129200 -1 8891
8893 0 391544 141025.03 129320 -1 8892
8894 0 391432 141245.03 129440 -1 8893
8895 0 391440 141325.03 129560 -1 8894
8896 0 391384 141361.03 129760 -1 8895
8897 0 391316 141377.03 129840 -1 8896
8898 0 391304 141493.03 129960 -1 8897
8899 0 391388 141617.03 130040 -1 8898
8900 0 391400 141793.03 130160 -1 8899
8901 0 391360 141913.03 130280 -1 8900
8902 0 391480 140649.03 128960 -1 8891
8903 0 391524 140497.03 128840 -1 8902
8904 0 391688 140485.03 128680 -1 8903
8905 0 392076 140261.03 128520 -1 8904
8906 0 392408 140169.06 128400 -1 8905
8907 0 392848 140169.03 128280 -1 8906
8908 0 393060 140101.03 128160 -1 8907
8909 0 393236 140105.03 128000 -1 8908
8910 0 393356 140009.03 127840 -1 8909
8911 0 393280 140073.03 127800 -1 8910
8912 0 393256 140017.03 127720 -1 8911
8913 0 393436 139993.03 127560 -1 8912
8914 0 393672 140005.03 127440 -1 8913
8915 0 393932 140005.03 127280 -1 8914
8916 0 394084 139953.03 127080 -1 8915
8917 0 394244 139809.03 126920 -1 8916
8918 0 394404 139749.03 126760 -1 8917
8919 0 394576 139637.06 126560 -1 8918
8920 0 394636 139505.11 126400 -1 8919
8921 0 394728.03 139437.06 126320 -1 8920
8922 0 394880 139381.03 126200 -1 8921
8923 0 395048 139233.03 126040 -1 8922
8924 0 395292 139217.03 125880 -1 8923
8925 0 395616 139037.03 125680 -1 8924
8926 0 395912 138849.03 125560 -1 8925
8927 0 396176 138605.03 125400 -1 8926
8928 0 397060 138085.06 125320 -1 8927
8929 0 397740 137749.03 125360 -1 8928
8930 0 398064 137597.03 125440 -1 8929
8931 0 398284 137477.03 125560 -1 8930
8932 0 398356 137301.03 125680 -1 8931
8933 0 398456 137285.03 125800 -1 8932
8934 0 398560 137137.03 125960 -1 8933
8935 0 398696 137109.03 126080 -1 8934
8936 0 398904 136953.03 126240 -1 8935
8937 0 399104 136825.03 126400 -1 8936
8938 0 399208 136713.03 126560 -1 8937
8939 0 399236 136581.03 126720 -1 8938
8940 0 399344 136461.03 126920 -1 8939
8941 0 399396 136369.03 127040 -1 8940
8942 0 399388 136269.03 127240 -1 8941
8943 0 399208 136245.03 127360 -1 8942
8944 0 399124 136117.03 127480 -1 8943
8945 0 399060 136081.03 127640 -1 8944
8946 0 399184 136057.03 127800 -1 8945
8947 0 399420 135957.03 127960 -1 8946
8948 0 399508 135905.03 128160 -1 8947
8949 0 399512 135861.03 128280 -1 8948
8950 0 399456 135829.03 128480 -1 8949
8951 0 399432 135709.03 128640 -1 8950
8952 0 399452 135769.03 128800 -1 8951
8953 0 399480 135829.03 128880 -1 8952
8954 0 399548 135825.03 129000 -1 8953
8955 0 399564 135725.03 129360 -1 8954
8956 0 399528 135805.03 129520 -1 8955
8957 0 399644.03 135493.05 129640 -1 8956
8958 0 399668 135129.03 129600 -1 8957
8959 0 399636 135009.03 129520 -1 8958
8960 0 399508.03 135841.06 129680 -1 8957
8961 0 399444.03 135965.06 129720 -1 8960
8962 0 399336 136045.06 129760 -1 8961
8963 0 399244 136045.03 129880 -1 8962
8964 0 399156 136125.03 129960 -1 8963
8965 0 398944 136193.03 130080 -1 8964
8966 0 399708 135425.03 129680 -1 8957
8967 0 399768 135417.03 129800 -1 8966
8968 0 399792 135517.03 129960 -1 8967
8969 0 397136.03 138069.12 125080 -1 8928
8970 0 384364.97 148030.11 134640 -1 3850
8971 0 384335.34 147967.39 134680 -1 8970
8972 0 384279.4 147795.6 134760 -1 8971
8973 0 384268.66 147480.14 134800 -1 8972
8974 0 384253.84 147347.86 134840 -1 8973
8975 0 384284.3 147242.12 134880 -1 8974
8976 0 384283.97 147160.14 134920 -1 8975
8977 0 384264.06 147054.58 135000 -1 8976
8978 0 384360.56 146427.53 135000 -1 8977
8979 0 384989.06 145622.45 135000 -1 8978
8980 0 385021 145662.03 134840 -1 8979
8981 0 385035 145624 134800 -1 8980
8982 0 385077 145510.03 134680 -1 8981
8983 0 385053 145274.03 134560 -1 8982
8984 0 384969 145286.03 134400 -1 8983
8985 0 384441 144890.06 134480 -1 8984
8986 0 384653 144686.06 134360 -1 8985
8987 0 384753 144434.06 134280 -1 8986
8988 0 384673 144406.03 134200 -1 8987
8989 0 384357 144270.03 134200 -1 8988
8990 0 384209 144002.03 134240 -1 8989
8991 0 383917 143906.03 134160 -1 8990
8992 0 385073 145447.02 134360 -1 8984
8993 0 385129 145554.06 134280 -1 8992
8994 0 385117 145762.06 134160 -1 8993
8995 0 385133.03 145762.06 134000 -1 8994
8996 0 385037 145254.03 135080 -1 8979
8997 0 385035.66 145207.33 135120 -1 8996
8998 0 385033 145114.03 135200 -1 8997
8999 0 385105 144942.03 135320 -1 8998
9000 0 385145 144802.03 135440 -1 8999
9001 0 385209 144590.03 135560 -1 9000
9002 0 385173 144490.03 135720 -1 9001
9003 0 385037 144638.03 135880 -1 9002
9004 0 384717 144530.03 135960 -1 9003
9005 0 384433 144486.03 136080 -1 9004
9006 0 384345 144538.03 136240 -1 9005
9007 0 384245 144526.03 136320 -1 9006
9008 0 383985 144554.06 136480 -1 9007
9009 0 383693 144574.06 136640 -1 9008
9010 0 383337 144590.03 136680 -1 9009
9011 0 383189 144622.03 136800 -1 9010
9012 0 382925 144398.03 136960 -1 9011
9013 0 382729 144066.03 137040 -1 9012
9014 0 382657 143806.03 137120 -1 9013
9015 0 382580.94 143542.67 137160 -1 9014
9016 0 382269 143523.03 137320 -1 9015
9017 0 382133 143527.03 137480 -1 9016
9018 0 381821 143515.03 137680 -1 9017
9019 0 381665 143487.06 137800 -1 9018
9020 0 381433 143503.1 138080 -1 9019
9021 0 380873 143507.03 138200 -1 9020
9022 0 380549 143535.03 138320 -1 9021
9023 0 380189 143623.03 138480 -1 9022
9024 0 379865 143855.03 138640 -1 9023
9025 0 379769 143919.03 138760 -1 9024
9026 0 379649 143923.03 138920 -1 9025
9027 0 379329 143983.03 139040 -1 9026
9028 0 379093 143907.03 139200 -1 9027
9029 0 378741 143803.1 139240 -1 9028
9030 0 378473 143751.06 139360 -1 9029
9031 0 378209 143595.03 139480 -1 9030
9032 0 377945 143559.03 139600 -1 9031
9033 0 377853 143451.03 139760 -1 9032
9034 0 377665 143439.03 139960 -1 9033
9035 0 377549 143391.03 140120 -1 9034
9036 0 377117 143411.03 140280 -1 9035
9037 0 376713 143551.06 140400 -1 9036
9038 0 376176 143440.02 140680 -1 9037
9039 0 375804 143456.03 140840 -1 9038
9040 0 375697.34 143525.33 140920 -1 9039
9041 0 375644 143560.03 140960 -1 9040
9042 0 375861 143439.02 141160 -1 9041
9043 0 375749.03 143447.06 141240 -1 9042
9044 0 375337 143687.03 141320 -1 9043
9045 0 375189 143719.03 141480 -1 9044
9046 0 374701 143739.03 141560 -1 9045
9047 0 374437 143851.03 141680 -1 9046
9048 0 374309 143887.03 141760 -1 9047
9049 0 374237 143887.03 141920 -1 9048
9050 0 374141 144011.03 142080 -1 9049
9051 0 374077 144131.03 142240 -1 9050
9052 0 374045 144119.03 142440 -1 9051
9053 0 373885 144163.03 142560 -1 9052
9054 0 373645 144279.03 142680 -1 9053
9055 0 373205 144175.03 142720 -1 9054
9056 0 373033 144007.06 142880 -1 9055
9057 0 372949 144019.03 143040 -1 9056
9058 0 372773 144035.03 143120 -1 9057
9059 0 372569 144143.03 143240 -1 9058
9060 0 372441 144191.03 143400 -1 9059
9061 0 371949 144331.03 143520 -1 9060
9062 0 371417 144259.06 143640 -1 9061
9063 0 371113 144271.03 143720 -1 9062
9064 0 370905 144355.03 143760 -1 9063
9065 0 370801 144123.03 143920 -1 9064
9066 0 370681 144135.03 144040 -1 9065
9067 0 370569 144163.03 144080 -1 9066
9068 0 370429 144135.03 144160 -1 9067
9069 0 370233 144135.03 144320 -1 9068
9070 0 370181 144491.03 144440 -1 9069
9071 0 370081.03 144587.1 144600 -1 9070
9072 0 370117 144679.03 144720 -1 9071
9073 0 370133.03 144823.06 144840 -1 9072
9074 0 369941 144799.03 144960 -1 9073
9075 0 369741 144847.03 145080 -1 9074
9076 0 369821 144859.03 145200 -1 9075
9077 0 369761 145183.03 145320 -1 9076
9078 0 369633 145515.03 145440 -1 9077
9079 0 369517 145559.03 145560 -1 9078
9080 0 369465 145471.03 145680 -1 9079
9081 0 369549 145339.03 145840 -1 9080
9082 0 369045 144903.03 145120 -1 9075
9083 0 368673 144875.03 145200 -1 9082
9084 0 374445 143715.03 140960 -1 9041
9085 0 374013 143847.06 140880 -1 9084
9086 0 373821 144015.03 140800 -1 9085
9087 0 373793 144055.03 140640 -1 9086
9088 0 373653 144055.03 140520 -1 9087
9089 0 373525 143995.03 140400 -1 9088
9090 0 373425 143963.03 140360 -1 9089
9091 0 373265 143879.03 140240 -1 9090
9092 0 373137 143855.03 140080 -1 9091
9093 0 373085 143835 140040 -1 9092
9094 0 383913 144834.03 136680 -1 9009
9095 0 384349 144982.03 136720 -1 9094
9096 0 384641 144962.03 136800 -1 9095
9097 0 384885 144974.03 136920 -1 9096
9098 0 385161 144998.03 137080 -1 9097
9099 0 385437 145154.03 137240 -1 9098
9100 0 385949 145254.06 137280 -1 9099
9101 0 386389 145038.06 137240 -1 9100
9102 0 386773 144878.06 137320 -1 9101
9103 0 387261 144622.06 137400 -1 9102
9104 0 387565 144066.03 137360 -1 9103
9105 0 387749 143926.03 137400 -1 9104
9106 0 387865 143854.03 137520 -1 9105
9107 0 387945 143810.03 137600 -1 9106
9108 0 387981 143786.03 137760 -1 9107
9109 0 387939.03 143791.06 137880 -1 9108
9110 0 387961 143799.02 137920 -1 9109
9111 0 388037 143794.03 138080 -1 9110
9112 0 388121 143870.03 138320 -1 9111
9113 0 388029 143974.03 138480 -1 9112
9114 0 388025 144038.03 138640 -1 9113
9115 0 388073 144290.03 138680 -1 9114
9116 0 388109 144506.03 138760 -1 9115
9117 0 388133 144598.03 138840 -1 9116
9118 0 388113 144590.03 138960 -1 9117
9119 0 387977 144790.03 139120 -1 9118
9120 0 387869 144814.03 139320 -1 9119
9121 0 387785 144946.03 139480 -1 9120
9122 0 387709 145070.03 139600 -1 9121
9123 0 387341 145086.06 139720 -1 9122
9124 0 387113 145026.03 139840 -1 9123
9125 0 387029 145026.03 140000 -1 9124
9126 0 387057 145050.03 140120 -1 9125
9127 0 387049 145014.03 140240 -1 9126
9128 0 387993 143914.03 138720 -1 9114
9129 0 387885 143898.03 138880 -1 9128
9130 0 388533 143998.03 137600 -1 9107
9131 0 388665 144110.03 137520 -1 9130
9132 0 388741 144082.03 137440 -1 9131
9133 0 388689 144154.03 137360 -1 9132
9134 0 388789 144334.03 137240 -1 9133
9135 0 389005 144322.03 137120 -1 9134
9136 0 387633 143934.03 137280 -1 9104
9137 0 387699 143817.02 137240 -1 9136
9138 0 387713 143627.02 137000 -1 9137
9139 0 387755 143383.02 136880 -1 9138
9140 0 386905 144678.03 137440 -1 9103
9141 0 386805 144638.03 137560 -1 9140
9142 0 386701 144494.03 137600 -1 9141
9143 0 386573 144442.03 137720 -1 9142
9144 0 386445 144458.03 137800 -1 9143
9145 0 384215 146985.03 135080 -1 8977
9146 0 384099 146829.03 135240 -1 9145
9147 0 384003 146821.03 135360 -1 9146
9148 0 383939 146821.03 135440 -1 9147
9149 0 386223.38 148642.98 135480 -1 3838
9150 0 386192.78 148651.23 135680 -1 9149
9151 0 386188.5 148733.11 135760 -1 9150
9152 0 386272.62 148851.98 135920 -1 9151
9153 0 386101.22 148363.03 136080 -1 9152
9154 0 385997.25 148294.12 136320 -1 9153
9155 0 385916 148197 136440 -1 9154
9156 0 385835.25 148100.23 136560 -1 9155
9157 0 385845.28 148148.4 136960 -1 9156
9158 0 385787.5 148028.62 137160 -1 9157
9159 0 385752.75 147956.52 137280 -1 9158
9160 0 385591.03 148109.84 137560 -1 9159
9161 0 385530.75 148044.9 137800 -1 9160
9162 0 385449.25 147924.62 137920 -1 9161
9163 0 385313.38 147723.97 138120 -1 9162
9164 0 385317.34 147678.28 138240 -1 9163
9165 0 385285.4 147610.05 138400 -1 9164
9166 0 385220.44 147662.4 138560 -1 9165
9167 0 384835.78 147395.1 138520 -1 9166
9168 0 384771.03 147264.44 138400 -1 9167
9169 0 384732.38 147225.62 138280 -1 9168
9170 0 384880.22 147048.11 138080 -1 9169
9171 0 384823.56 146906.86 137920 -1 9170
9172 0 384684.66 146741.27 137840 -1 9171
9173 0 386170.2 147261.52 138560 -1 9166
9174 0 386552.72 147519.16 138600 -1 9173
9175 0 386721.97 147594.75 138680 -1 9174
9176 0 386966 147751.03 138880 -1 9175
9177 0 387218 147947.03 139080 -1 9176
9178 0 387482 147959.03 139280 -1 9177
9179 0 387662 147947.06 139440 -1 9178
9180 0 387774 148039.03 139600 -1 9179
9181 0 387838 148163.03 139800 -1 9180
9182 0 387890 148427.03 139920 -1 9181
9183 0 387854 148823.06 140120 -1 9182
9184 0 388346 148927.06 140200 -1 9183
9185 0 388482 149031.03 140360 -1 9184
9186 0 388538 149071.03 140520 -1 9185
9187 0 388702.03 149275.06 140560 -1 9186
9188 0 388854.03 149447.1 140720 -1 9187
9189 0 388906 149559.03 140840 -1 9188
9190 0 388854 149155.03 140840 -1 9189
9191 0 388962 149031.03 140960 -1 9190
9192 0 388974 148891.03 141040 -1 9191
9193 0 388906 148803.03 141120 -1 9192
9194 0 388882 148855.03 141200 -1 9193
9195 0 388930.03 149703.06 140880 -1 9189
9196 0 388950 149711 140920 -1 9195
9197 0 389042 149871 141000 -1 9196
9198 0 389331 150354.02 141200 -1 9197
9199 0 389479 150952.02 141440 -1 9198
9200 0 389515 151066.02 141480 -1 9199
9201 0 389633 151464.02 141640 -1 9200
9202 0 389697.03 152730.03 141640 -1 9201
9203 0 389695.66 152734 141680 -1 9202
9204 0 389690 152879 141880 -1 9203
9205 0 389650 152919.03 141920 -1 9204
9206 0 389618 152835.03 142000 -1 9205
9207 0 389750 152603.03 142080 -1 9206
9208 0 389846 152419.03 142200 -1 9207
9209 0 389974 152331.03 142280 -1 9208
9210 0 390146 152391.03 142440 -1 9209
9211 0 390266 152591.03 142560 -1 9210
9212 0 389202 153327.03 142040 -1 9206
9213 0 389126 153251.03 142160 -1 9212
9214 0 389078 153239.03 142200 -1 9213
9215 0 389422 154183.06 142040 -1 9212
9216 0 389398 154467.11 142160 -1 9215
9217 0 389358 155043.11 142200 -1 9216
9218 0 389742 155583.03 142280 -1 9217
9219 0 390082 156139.03 142440 -1 9218
9220 0 390170 156195.03 142520 -1 9219
9221 0 390218.03 156279.06 142680 -1 9220
9222 0 390578 156659.03 142760 -1 9221
9223 0 390750 157135.03 142880 -1 9222
9224 0 390782 157403.03 143000 -1 9223
9225 0 390770 157623.03 143120 -1 9224
9226 0 390730 157767.03 143280 -1 9225
9227 0 390838 157935.03 143360 -1 9226
9228 0 390990 157987.06 143520 -1 9227
9229 0 391138 158095.03 143640 -1 9228
9230 0 391242 158087.03 143760 -1 9229
9231 0 391498 158327.03 143960 -1 9230
9232 0 391574 158607.03 144080 -1 9231
9233 0 391582 158791.06 144320 -1 9232
9234 0 391586 158919.06 144520 -1 9233
9235 0 391586 159179.03 144640 -1 9234
9236 0 391702 159331.03 144760 -1 9235
9237 0 391710 159575.03 144880 -1 9236
9238 0 391786 159847.03 144960 -1 9237
9239 0 391930 160175.03 145080 -1 9238
9240 0 391978 160383.03 145200 -1 9239
9241 0 392190 160631.06 145360 -1 9240
9242 0 392414 160883.06 145480 -1 9241
9243 0 392342 161127.11 145640 -1 9242
9244 0 392302 161411.11 145840 -1 9243
9245 0 392378 161547.14 145960 -1 9244
9246 0 392514 161671.03 146120 -1 9245
9247 0 392466 161703.03 146320 -1 9246
9248 0 392522 161775.03 146480 -1 9247
9249 0 392366 161887.03 146640 -1 9248
9250 0 392146 161931.03 146760 -1 9249
9251 0 392134 161927.03 146800 -1 9250
9252 0 391446 162019.03 146840 -1 9251
9253 0 391246 162051.03 146920 -1 9252
9254 0 391090 162111.03 147040 -1 9253
9255 0 391006 162179.03 147120 -1 9254
9256 0 390890 162283.03 147280 -1 9255
9257 0 390854 162507.03 147360 -1 9256
9258 0 390694 162867.03 147480 -1 9257
9259 0 390418 163147.06 147640 -1 9258
9260 0 390246 163335.06 147720 -1 9259
9261 0 390010 163531.11 147840 -1 9260
9262 0 389694 163831.11 148000 -1 9261
9263 0 389046 164203.14 148040 -1 9262
9264 0 388618 164295.14 147960 -1 9263
9265 0 388418 164443.14 147880 -1 9264
9266 0 388226 164751.03 147840 -1 9265
9267 0 387746 165131.06 147920 -1 9266
9268 0 386978 166025.06 147880 -1 9267
9269 0 386786 166251.06 147960 -1 9268
9270 0 386774 166251.06 148080 -1 9269
9271 0 386766 166199.03 148200 -1 9270
9272 0 386918 166419.03 148240 -1 9271
9273 0 386926 166097.03 147800 -1 9268
9274 0 386934 166105.03 147680 -1 9273
9275 0 386922 166133.03 147560 -1 9274
9276 0 386878 166313.03 147480 -1 9275
9277 0 386854 166637.03 147440 -1 9276
9278 0 386890 166749.06 147360 -1 9277
9279 0 386928 166681.03 147320 -1 9278
9280 0 387132 166837.03 147160 -1 9279
9281 0 387020 167121.03 146960 -1 9280
9282 0 387128 167437.06 146640 -1 9281
9283 0 387156 167601.11 146480 -1 9282
9284 0 387232 167741.11 146400 -1 9283
9285 0 387312 168033.14 146320 -1 9284
9286 0 387696 168313.03 146360 -1 9285
9287 0 387884 168449.03 146480 -1 9286
9288 0 388044 168601.03 146440 -1 9287
9289 0 388164 168681.03 146320 -1 9288
9290 0 388256 168737.03 146200 -1 9289
9291 0 388356 168777.03 146080 -1 9290
9292 0 388028 168581.03 146640 -1 9287
9293 0 388061.1 168688.28 146720 -1 9292
9294 0 388090.7 168770.8 146760 -1 9293
9295 0 387646 165395.03 148000 -1 9267
9296 0 387670 165567.03 148120 -1 9295
9297 0 387818.03 165607.05 148200 -1 9296
9298 0 392558 161611.06 146840 -1 9251
9299 0 392638 161511.06 146920 -1 9298
9300 0 392774 161499.06 146960 -1 9299
9301 0 393618 161135.03 146520 -1 9248
9302 0 394254 161331.03 146600 -1 9301
9303 0 394506 161439.03 146720 -1 9302
9304 0 394582 161371.06 146840 -1 9303
9305 0 394606 161363.06 146960 -1 9304
9306 0 395278 161299.03 146960 -1 9305
9307 0 395498 161227.03 147040 -1 9306
9308 0 395622 161215.03 147160 -1 9307
9309 0 395638 161267.03 147320 -1 9308
9310 0 395798 161131.03 147440 -1 9309
9311 0 396010 160927.06 147560 -1 9310
9312 0 396158 160931.06 147640 -1 9311
9313 0 396166 161015.11 147760 -1 9312
9314 0 395982 161223.11 147880 -1 9313
9315 0 395858 161271.11 147960 -1 9314
9316 0 395910 161295.03 148040 -1 9315
9317 0 395958 161311 148120 -1 9316
9318 0 395982 161319.03 148160 -1 9317
9319 0 396746 160687.11 147520 -1 9312
9320 0 397250 160527.11 147400 -1 9319
9321 0 397586 160359.11 147320 -1 9320
9322 0 397926 160267.03 147200 -1 9321
9323 0 398282 160167.03 147120 -1 9322
9324 0 398622 159967.03 147160 -1 9323
9325 0 398706 159939.03 147240 -1 9324
9326 0 398834 159915.03 147360 -1 9325
9327 0 398930 159971.03 147480 -1 9326
9328 0 398346 160135.03 147000 -1 9323
9329 0 398402 160123.03 146920 -1 9328
9330 0 398606 160131.06 146760 -1 9329
9331 0 398682 160215.06 146600 -1 9330
9332 0 398962.03 160251.1 146480 -1 9331
9333 0 399202 160111.03 146400 -1 9332
9334 0 399294 160083.03 146280 -1 9333
9335 0 399386 160043.03 146040 -1 9334
9336 0 399550 159911.03 145880 -1 9335
9337 0 399602 159787.03 145840 -1 9336
9338 0 399670 159455.03 145720 -1 9337
9339 0 399854 159455.03 145520 -1 9338
9340 0 400218 159363.06 145440 -1 9339
9341 0 400341.16 159223.3 145320 -1 9340
9342 0 400225.03 159187.06 145240 -1 9341
9343 0 400157 159211.03 145160 -1 9342
9344 0 399849 159199.03 145040 -1 9343
9345 0 399613 159139.03 144920 -1 9344
9346 0 399525 158979.06 144760 -1 9345
9347 0 399293 158963.06 144680 -1 9346
9348 0 399181 158907.06 144560 -1 9347
9349 0 399053 158879.06 144440 -1 9348
9350 0 400793 159007.03 145360 -1 9341
9351 0 400845 158891.03 145280 -1 9350
9352 0 400917 158851.03 145200 -1 9351
9353 0 401013 158783.03 145120 -1 9352
9354 0 401137 158743.03 144920 -1 9353
9355 0 401537 158579.03 144800 -1 9354
9356 0 401733 158443.03 144600 -1 9355
9357 0 401805 158327.03 144440 -1 9356
9358 0 402025 158243.03 144280 -1 9357
9359 0 402369 157991.03 144200 -1 9358
9360 0 402681 157859.03 144240 -1 9359
9361 0 402713 157703.03 144160 -1 9360
9362 0 402969.03 157499.05 144040 -1 9361
9363 0 403357 157447.03 143960 -1 9362
9364 0 403577 157311.03 143920 -1 9363
9365 0 403737 157055.03 143760 -1 9364
9366 0 403809 156955.03 143720 -1 9365
9367 0 402733 157907.03 144320 -1 9360
9368 0 402849 158011.03 144360 -1 9367
9369 0 400977 159007.03 145520 -1 9350
9370 0 400977 158923.03 145600 -1 9369
9371 0 401077 158919.03 145720 -1 9370
9372 0 401121 158975.03 145800 -1 9371
9373 0 401329 159023.03 145960 -1 9372
9374 0 401669 158963.03 146000 -1 9373
9375 0 401889 158995.03 146040 -1 9374
9376 0 401929 159023.03 146080 -1 9375
9377 0 391138 152915.03 141920 -1 9205
9378 0 391894 153179.06 141960 -1 9377
9379 0 392462 153443.06 142080 -1 9378
9380 0 392890 153827.06 142160 -1 9379
9381 0 393034 154015.03 142320 -1 9380
9382 0 393118 154139.03 142480 -1 9381
9383 0 393170 154311.03 142560 -1 9382
9384 0 393142 154575.03 142720 -1 9383
9385 0 393398 154715.03 142840 -1 9384
9386 0 393594 154899.03 143000 -1 9385
9387 0 393522 155039.03 143080 -1 9386
9388 0 393602 155319.03 143240 -1 9387
9389 0 393766 155467.06 143400 -1 9388
9390 0 393986 155403.06 143560 -1 9389
9391 0 394016 155303 143600 -1 9390
9392 0 394046 155203.11 143640 -1 9391
9393 0 394130 155187.11 143920 -1 9392
9394 0 395038.03 154707.05 143760 -1 9393
9395 0 395458 154851.03 143760 -1 9394
9396 0 395942 154855.03 143720 -1 9395
9397 0 396250 154655.03 143640 -1 9396
9398 0 396538 154483.03 143680 -1 9397
9399 0 396730 154211.03 143920 -1 9398
9400 0 396942 153927.06 143720 -1 9399
9401 0 396986 153795.06 143640 -1 9400
9402 0 397026 153735.06 143560 -1 9401
9403 0 397262 153879.03 143480 -1 9402
9404 0 397518 153863.03 143360 -1 9403
9405 0 397442.03 154203.06 143400 -1 9404
9406 0 397614 154235.03 143400 -1 9405
9407 0 397694 154303.03 143360 -1 9406
9408 0 397346 154411.03 143360 -1 9405
9409 0 397306 154467.03 143280 -1 9408
9410 0 397514 153639.03 143200 -1 9404
9411 0 397518 153451.03 143080 -1 9410
9412 0 397454 153267.06 142840 -1 9411
9413 0 397562 153275.06 142760 -1 9412
9414 0 397666 153507.06 142760 -1 9413
9415 0 397894 153647.06 142720 -1 9414
9416 0 397938 153727.06 142760 -1 9415
9417 0 397518 153187.06 142680 -1 9413
9418 0 396066 154783.03 143600 -1 9397
9419 0 396054 154859.03 143520 -1 9418
9420 0 396090 154907 143440 -1 9419
9421 0 394326 155207.03 144040 -1 9393
9422 0 394344 155214 144080 -1 9421
9423 0 394398 155235.03 144200 -1 9422
9424 0 394858 155387.03 144160 -1 9423
9425 0 394954 155403.03 144280 -1 9424
9426 0 394194 155299.03 144240 -1 9423
9427 0 393822 154339.03 142920 -1 9386
9428 0 393942 154195.03 142960 -1 9427
9429 0 385133.47 147998.72 138800 -1 9166
9430 0 385110.12 148116.94 138880 -1 9429
9431 0 385087.9 148152.06 138920 -1 9430
9432 0 385740 148228.03 138960 -1 9431
9433 0 385764 148652.03 139000 -1 9432
9434 0 385884 148776.03 139240 -1 9433
9435 0 383768 147665.05 138800 -1 9429
9436 0 382702.88 147881.77 138800 -1 9435
9437 0 382142.5 147803.72 138720 -1 9436
9438 0 381770.2 147849.64 138560 -1 9437
9439 0 381436.28 147907.19 138480 -1 9438
9440 0 380617.5 148021.83 138400 -1 9439
9441 0 379954.75 148218.62 138440 -1 9440
9442 0 379865.06 148311.53 138560 -1 9441
9443 0 379724.12 148504.64 138760 -1 9442
9444 0 379701.66 148580.83 138880 -1 9443
9445 0 379506 148529.03 138960 -1 9444
9446 0 379210 148696.02 139120 -1 9445
9447 0 379018 148692.03 139240 -1 9446
9448 0 378618 148600.03 139200 -1 9447
9449 0 378466 148584.03 139080 -1 9448
9450 0 378382 148628.03 138880 -1 9449
9451 0 378186 148720.03 138760 -1 9450
9452 0 378054 148840.03 138680 -1 9451
9453 0 377922 148948.03 138520 -1 9452
9454 0 377670 149076.03 138400 -1 9453
9455 0 377242 149372.03 138480 -1 9454
9456 0 377026 149992.03 138600 -1 9455
9457 0 376930 150216.03 138560 -1 9456
9458 0 376842 150392.03 138480 -1 9457
9459 0 376718 150652.03 138440 -1 9458
9460 0 376711 150595.02 138400 -1 9459
9461 0 376515 151015.03 138320 -1 9460
9462 0 376555 151339.03 138240 -1 9461
9463 0 376555 151431.03 138120 -1 9462
9464 0 376535 151479.03 137960 -1 9463
9465 0 376435 151551.03 137800 -1 9464
9466 0 376199 151803.03 137720 -1 9465
9467 0 376007 152067.03 137680 -1 9466
9468 0 375923 152283.03 137560 -1 9467
9469 0 375991 152419.03 137440 -1 9468
9470 0 376079 152515.03 137320 -1 9469
9471 0 376291 152831.03 137240 -1 9470
9472 0 376299 153095.03 137160 -1 9471
9473 0 376143 153579.03 137120 -1 9472
9474 0 376171 153647.03 136960 -1 9473
9475 0 376179 153763.03 136800 -1 9474
9476 0 376447 153939.03 136720 -1 9475
9477 0 376711 154035.03 136640 -1 9476
9478 0 376967 154231.03 136560 -1 9477
9479 0 377175 154439.03 136600 -1 9478
9480 0 376299 153899.03 136640 -1 9476
9481 0 376287 153895.03 136440 -1 9480
9482 0 376347 153983.03 136320 -1 9481
9483 0 376387 154143.03 136200 -1 9482
9484 0 376323 154283.03 136040 -1 9483
9485 0 376347 154339.03 135880 -1 9484
9486 0 376583 154499.03 135840 -1 9485
9487 0 376575 154647.03 135720 -1 9486
9488 0 376599 154779.03 135560 -1 9487
9489 0 376595 154875.06 135360 -1 9488
9490 0 376791 155091.06 135240 -1 9489
9491 0 376907 155251.03 135080 -1 9490
9492 0 377091 155463.03 135000 -1 9491
9493 0 377491 155419.03 134840 -1 9492
9494 0 378071 155547.03 134720 -1 9493
9495 0 378099 155747.03 134680 -1 9494
9496 0 378295 156111.03 134640 -1 9495
9497 0 378407 156275.03 134680 -1 9496
9498 0 378515.03 156479.06 134720 -1 9497
9499 0 378619 156859.03 134720 -1 9498
9500 0 378839 157099.03 134680 -1 9499
9501 0 379007 157167.03 134600 -1 9500
9502 0 379015 157343.03 134480 -1 9501
9503 0 379007.03 157463.06 134360 -1 9502
9504 0 378926 148716.03 139360 -1 9447
9505 0 378838 148736.03 139480 -1 9504
9506 0 378634 149084.03 139480 -1 9505
9507 0 378586 149204.03 139560 -1 9506
9508 0 378586 149288.03 139680 -1 9507
9509 0 378438 149392.03 139800 -1 9508
9510 0 378310 149388.03 139880 -1 9509
9511 0 378186 149584.03 139960 -1 9510
9512 0 377922 149740.03 140000 -1 9511
9513 0 377746 149880.06 140160 -1 9512
9514 0 377690 149952.03 140240 -1 9513
9515 0 378758 148740.03 139560 -1 9505
9516 0 378806 148804.03 139720 -1 9515
9517 0 378790 148812.03 139840 -1 9516
9518 0 378842 148828.03 140000 -1 9517
9519 0 383640 147717.03 138960 -1 9435
9520 0 383648 147737.03 139160 -1 9519
9521 0 383804 147777.03 139280 -1 9520
9522 0 383976 147865.03 139360 -1 9521
9523 0 384156 147737.03 139440 -1 9522
9524 0 384368 147593.06 139560 -1 9523
9525 0 384452 147677.06 139720 -1 9524
9526 0 384472 147669.06 139840 -1 9525
9527 0 384448 147513.06 140000 -1 9526
9528 0 384524 147445.06 140160 -1 9527
9529 0 384500 147369.06 140280 -1 9528
9530 0 384476 147321.06 140360 -1 9529
9531 0 384416 147277.03 140640 -1 9530
9532 0 384355.4 147132.06 140840 -1 9531
9533 0 384343 146992.03 140920 -1 9532
9534 0 384391 146840.03 141080 -1 9533
9535 0 384519 146840.03 141240 -1 9534
9536 0 384451 146748.03 141360 -1 9535
9537 0 384423.03 146792.06 141440 -1 9536
9538 0 384279.03 146536.1 141640 -1 9537
9539 0 384227 146348.03 141760 -1 9538
9540 0 384267 146288.03 141880 -1 9539
9541 0 384375 146176.03 142040 -1 9540
9542 0 384467 146160.03 142160 -1 9541
9543 0 384499 146308.03 142360 -1 9542
9544 0 384423 146532.03 142560 -1 9543
9545 0 384483 146692.03 142720 -1 9544
9546 0 384515 146804.03 142880 -1 9545
9547 0 384575 146836.03 143080 -1 9546
9548 0 384887 146896.03 143240 -1 9547
9549 0 385063 146916.03 143400 -1 9548
9550 0 385231 146784.03 143520 -1 9549
9551 0 385455 146728.03 143640 -1 9550
9552 0 385683 146696.06 143920 -1 9551
9553 0 385787 146604 143960 -1 9552
9554 0 385891 146512.06 144000 -1 9553
9555 0 386083 146484.06 144080 -1 9554
9556 0 386287 146480.06 144200 -1 9555
9557 0 386399 146492.03 144320 -1 9556
9558 0 386719 146652.03 144480 -1 9557
9559 0 387187 146872.03 144640 -1 9558
9560 0 387511.03 146996.1 144800 -1 9559
9561 0 387651 147160.06 144920 -1 9560
9562 0 387835 147220.06 145040 -1 9561
9563 0 387931 147172.06 145200 -1 9562
9564 0 387943 147248.11 145440 -1 9563
9565 0 387879 147368.11 145600 -1 9564
9566 0 387939 147532.11 145760 -1 9565
9567 0 388119 147572.11 145880 -1 9566
9568 0 388491 147552.11 145960 -1 9567
9569 0 388639 147496.11 146080 -1 9568
9570 0 388733.5 147459.33 146240 -1 9569
9571 0 388926 147331.03 146440 -1 9570
9572 0 388670 147183.03 146680 -1 9571
9573 0 387583 146856.06 144760 -1 9560
9574 0 387527 146288.06 144720 -1 9573
9575 0 387563 146012.06 144600 -1 9574
9576 0 387431 145788.03 144480 -1 9575
9577 0 387515.03 145580.05 144400 -1 9576
9578 0 410765.78 154805.53 143240 -1 3592
9579 0 410827.4 154821.28 143160 -1 9578
9580 0 410875.16 154868.98 143080 -1 9579
9581 0 410846.9 154915.33 143000 -1 9580
9582 0 410775.8 154948.25 142960 -1 9581
9583 0 410746.8 154931.56 142920 -1 9582
9584 0 410691.4 154883.11 142880 -1 9583
9585 0 410628.8 154852.94 142840 -1 9584
9586 0 410844.66 155224.03 142800 -1 9585
9587 0 410893.34 155272.56 142760 -1 9586
9588 0 410940.12 155296.83 142720 -1 9587
9589 0 410945.62 155291.44 142680 -1 9588
9590 0 410962.47 155263.45 142640 -1 9589
9591 0 410983 155331.17 142600 -1 9590
9592 0 411060.47 155517.89 142560 -1 9591
9593 0 411124.9 155749.84 142520 -1 9592
9594 0 411105.16 155697.11 142440 -1 9593
9595 0 411116.38 155667.56 142400 -1 9594
9596 0 411107.06 155535.58 142360 -1 9595
9597 0 411101.16 155513.2 142320 -1 9596
9598 0 411106.06 155490.3 142280 -1 9597
9599 0 411071.16 155472.52 142240 -1 9598
9600 0 411057.72 155479.2 142160 -1 9599
9601 0 411030.53 155505.83 142120 -1 9600
9602 0 411010.66 155524.1 142080 -1 9601
9603 0 411025.56 155589.27 142040 -1 9602
9604 0 411025.25 155682.84 142000 -1 9603
9605 0 410974.94 155778.77 141960 -1 9604
9606 0 410919.16 155910.84 141920 -1 9605
9607 0 410865.28 155939.94 141880 -1 9606
9608 0 410873.97 155946.94 141840 -1 9607
9609 0 410924.9 155962.61 141800 -1 9608
9610 0 410960.97 156003.88 141760 -1 9609
9611 0 410989.75 156014.08 141720 -1 9610
9612 0 410985.8 156048.03 141680 -1 9611
9613 0 411015.2 156063.86 141640 -1 9612
9614 0 411003.78 156073.61 141600 -1 9613
9615 0 411017.78 156066.31 141560 -1 9614
9616 0 411072.56 156022.31 141520 -1 9615
9617 0 411132.53 155996.52 141480 -1 9616
9618 0 411164.25 155971.69 141440 -1 9617
9619 0 411158.3 155933.2 141400 -1 9618
9620 0 411144.4 155852.5 141360 -1 9619
9621 0 411148.62 155834.47 141320 -1 9620
9622 0 411215.1 155815 141280 -1 9621
9623 0 411273.2 155768.52 141240 -1 9622
9624 0 411355.5 155739.1 141160 -1 9623
9625 0 411388 155702.66 141080 -1 9624
9626 0 411424.1 155645.14 141040 -1 9625
9627 0 411458.9 155614.06 141000 -1 9626
9628 0 411457.62 155570.6 140960 -1 9627
9629 0 411458.12 155573.31 140920 -1 9628
9630 0 411444.44 155594.1 140880 -1 9629
9631 0 411400.53 155577.34 140840 -1 9630
9632 0 411386.7 155591.56 140800 -1 9631
9633 0 411390.66 155585.6 140760 -1 9632
9634 0 411415.16 155573.34 140720 -1 9633
9635 0 411432.3 155537.61 140680 -1 9634
9636 0 411467.53 155467.64 140640 -1 9635
9637 0 411520.9 155417.84 140600 -1 9636
9638 0 411542.94 155377.67 140560 -1 9637
9639 0 411565.97 155345.5 140520 -1 9638
9640 0 411579.97 155328.06 140480 -1 9639
9641 0 411564.78 155327.19 140440 -1 9640
9642 0 411579.22 155337.64 140400 -1 9641
9643 0 411561.94 155330.34 140360 -1 9642
9644 0 411552.78 155329.42 140320 -1 9643
9645 0 411557.72 155319.06 140280 -1 9644
9646 0 411531.22 155311.1 140240 -1 9645
9647 0 411490.53 155317.45 140200 -1 9646
9648 0 411489.53 155318.05 140160 -1 9647
9649 0 411500.62 155320.45 140120 -1 9648
9650 0 411501.6 155316.2 140080 -1 9649
9651 0 411539.1 155308.95 140040 -1 9650
9652 0 411535.78 155304.69 140000 -1 9651
9653 0 411544.12 155304.98 139960 -1 9652
9654 0 411529.38 155299.48 139920 -1 9653
9655 0 411501.06 155280.02 139880 -1 9654
9656 0 411530.44 155281.27 139840 -1 9655
9657 0 411519.25 155266.03 139800 -1 9656
9658 0 411548.56 155257.44 139760 -1 9657
9659 0 411554.44 155239.2 139720 -1 9658
9660 0 411570.25 155190.75 139680 -1 9659
9661 0 411583.8 155108.89 139640 -1 9660
9662 0 411560.53 155077.25 139600 -1 9661
9663 0 411574.34 154986.83 139560 -1 9662
9664 0 411587.56 154953.95 139520 -1 9663
9665 0 411576.03 154922.45 139480 -1 9664
9666 0 411569.12 154886.02 139440 -1 9665
9667 0 411583.03 154830.06 139400 -1 9666
9668 0 411619.03 154778.06 139360 -1 9667
9669 0 411458.34 154787.11 139320 -1 9668
9670 0 411242.12 155095.62 139280 -1 9669
9671 0 411427.03 154762.06 139240 -1 9670
9672 0 411444.22 154743.31 139200 -1 9671
9673 0 411419.53 154730.39 139160 -1 9672
9674 0 411228.34 154801.23 139120 -1 9673
9675 0 411160.38 154762.86 139080 -1 9674
9676 0 411051.25 154752.05 139040 -1 9675
9677 0 411414.53 154658.48 139000 -1 9676
9678 0 411534.3 154683.34 138960 -1 9677
9679 0 411609.84 154659.03 138920 -1 9678
9680 0 411596.38 154599.58 138880 -1 9679
9681 0 410824.66 154691.48 138960 -1 9676
9682 0 410746.66 154678.12 138920 -1 9681
9683 0 410701 154610.03 138880 -1 9682
9684 0 410567 154534.03 138760 -1 9683
9685 0 410408.06 154460.25 138680 -1 9684
9686 0 410319.66 154384.31 138600 -1 9685
9687 0 410202.47 154347.44 138520 -1 9686
9688 0 410155.94 154361.31 138440 -1 9687
9689 0 410090.22 154328.7 138360 -1 9688
9690 0 410000.06 154302.16 138280 -1 9689
9691 0 409912.84 154276.23 138200 -1 9690
9692 0 409826.56 154269.97 138160 -1 9691
9693 0 409719.66 154285.22 138120 -1 9692
9694 0 409599.97 154257 138040 -1 9693
9695 0 409575.62 154285.25 137960 -1 9694
9696 0 409555.9 154337.78 137880 -1 9695
9697 0 409541.28 154343.06 137840 -1 9696
9698 0 410807.3 156024.39 141960 -1 9605
9699 0 410819.44 156069.03 142000 -1 9698
9700 0 410930.84 156285.83 142080 -1 9699
9701 0 410960.9 156357.08 142120 -1 9700
9702 0 410982.9 156374.86 142160 -1 9701
9703 0 410985 156499.03 142280 -1 9702
9704 0 411269.12 155943.45 142400 -1 9595
9705 0 411290.03 155977.5 142360 -1 9704
9706 0 411298.62 156011.7 142320 -1 9705
9707 0 411310.6 156025.16 142280 -1 9706
9708 0 411328 156026 142160 -1 9707
9709 0 411350 156054.03 142080 -1 9708
9710 0 411294 156034.03 141920 -1 9709
9711 0 411390 155986.03 141760 -1 9710
9712 0 411426 156006.03 141680 -1 9711
9713 0 410249.3 153962.39 143600 -1 3586
9714 0 410233.22 153987.56 143640 -1 9713
9715 0 410208.38 154003.45 143720 -1 9714
9716 0 410129.6 153981.62 143920 -1 9715
9717 0 410206.72 153894.36 143960 -1 9716
9718 0 410592.34 153812.19 144040 -1 9717
9719 0 410725.66 153800 144080 -1 9718
9720 0 410763.6 153818.02 144120 -1 9719
9721 0 410354.44 152777.5 143920 -1 3586
9722 0 410450.5 152798.83 143960 -1 9721
9723 0 410502.8 152808.27 144040 -1 9722
9724 0 410579.34 152769.72 144160 -1 9723
9725 0 410708.75 152676.94 144240 122 9724
9726 0 410901.34 152779.12 144320 122 9725
9727 0 411005.5 152816.69 144360 122 9726
9728 0 411063.75 152828.5 144400 122 9727
9729 0 410931.4 152782.73 144440 122 9728
9730 0 410843.5 152548.14 144480 122 9729
9731 0 410829.62 152298.27 144560 122 9730
9732 0 410895.72 152201.89 144600 122 9731
9733 0 410960.53 152242.19 144640 122 9732
9734 0 410991.3 152222.62 144680 122 9733
9735 0 411038.44 152244.22 144720 122 9734
9736 0 411056.84 152257.48 144760 122 9735
9737 0 411062.28 152277.75 144800 122 9736
9738 0 411096.8 152300.11 144840 122 9737
9739 0 411174.97 152333.97 144880 122 9738
9740 0 411201.78 152330.1 144920 122 9739
9741 0 411241.62 152330.9 144960 122 9740
9742 0 411289.44 151207.44 143920 122 1071
9743 0 410621.1 151077.36 143920 -1 9742
9744 0 410223.06 151154.88 143760 -1 9743
9745 0 409983 151111.03 143680 -1 9744
9746 0 409935 151163.03 143560 -1 9745
9747 0 410683.94 151089.66 143960 -1 9743
9748 0 410717.22 151107.05 144040 -1 9747
9749 0 412394.5 149631.42 143920 -1 1070
9750 0 411870.62 149529.16 143960 -1 9749
9751 0 410638.56 148916.34 143960 -1 9750
9752 0 409995.03 148525.05 143920 -1 9751
9753 0 409771 147881.03 143760 -1 9752
9754 0 409761 147505.03 143680 -1 9753
9755 0 409591 147189.06 143560 -1 9754
9756 0 409583 147149.06 143360 -1 9755
9757 0 409379 146801.06 143160 -1 9756
9758 0 409221 146661.03 143040 -1 9757
9759 0 409109 146413.03 142920 -1 9758
9760 0 408961 146109.03 142840 -1 9759
9761 0 408783 145761.06 142800 -1 9760
9762 0 409053 145309.11 142720 -1 9761
9763 0 409023 145241.03 142560 -1 9762
9764 0 409703 145401.03 142560 -1 9763
9765 0 410349 145301.06 142520 -1 9764
9766 0 410839 145373.03 142560 -1 9765
9767 0 411159 145381.03 142720 -1 9766
9768 0 411199 145437.03 142840 -1 9767
9769 0 411231 145421.03 142920 -1 9768
9770 0 410735 145401.03 142640 -1 9766
9771 0 408889 145277.03 142440 -1 9763
9772 0 408619 145009.06 142280 -1 9771
9773 0 408319 144737.06 142160 -1 9772
9774 0 408083 144557.03 142000 -1 9773
9775 0 407831 144341.03 141880 -1 9774
9776 0 407671 144209.03 141760 -1 9775
9777 0 407751 144197.03 141600 -1 9776
9778 0 407931 144257.03 141440 -1 9777
9779 0 408159 144265.03 141280 -1 9778
9780 0 409887 148825.03 143760 -1 9752
9781 0 409821 148885.03 143680 -1 9780
9782 0 409917 149153.03 143520 -1 9781
9783 0 410029 149281.03 143400 -1 9782
9784 0 410051 149261.06 143240 -1 9783
9785 0 409899 149297.06 143080 -1 9784
9786 0 409839 149257.06 142920 -1 9785
9787 0 409827 149225.06 142760 -1 9786
9788 0 409707 149173.06 142640 -1 9787
9789 0 409643 149029.06 142440 -1 9788
9790 0 410620.6 148972.12 144040 -1 9751
9791 0 410566.38 149089.39 144280 -1 9790
9792 0 410482.16 149067.39 144360 -1 9791
9793 0 410407.1 149125.58 144520 -1 9792
9794 0 410198.06 148641.95 144560 -1 9793
9795 0 410104.8 148478.19 144680 -1 9794
9796 0 410073.97 148483.11 144800 -1 9795
9797 0 410054.1 148544.77 144920 -1 9796
9798 0 410079.6 148492.45 144960 -1 9797
9799 0 410132.22 148530.33 145000 -1 9798
9800 0 410412.56 150612.33 162720 -1 511
9801 0 410316.56 150860.33 162720 -1 9800
9802 0 410412.56 150948.33 162720 -1 9801
9803 0 410624.56 151040.33 162520 -1 9802
9804 0 410776.56 150980.33 162400 -1 9803
9805 0 410776.56 150716.33 162240 -1 9804
9806 0 410692.56 150404.33 162240 -1 9805
9807 0 410788.56 150352.33 162080 -1 9806
9808 0 410768.56 150372.5 162000 -1 9807
9809 0 394152.7 145200.27 177360 -1 309
9810 0 394168.44 145116.16 177440 -1 9809
9811 0 394205.7 145083.42 177480 -1 9810
9812 0 394231.25 145027.08 177560 -1 9811
9813 0 394248.72 144919.98 177600 -1 9812
9814 0 394264.2 144903.31 177640 -1 9813
9815 0 394304 145051.44 177680 -1 9814
9816 0 394386.3 145156.14 177720 -1 9815
9817 0 394426.5 145187.95 177760 -1 9816
9818 0 394562 145176.03 177880 -1 9817
9819 0 394228.84 144704.1 177720 -1 9814
9820 0 394223.4 144653.98 177760 -1 9819
9821 0 394239 144558.03 177840 -1 9820
9822 0 394323 144358.03 178040 -1 9821
9823 0 394627 144166.03 178120 -1 9822
9824 0 394739 144066.03 178200 -1 9823
9825 0 394731 143898.03 178320 -1 9824
9826 0 386241.06 145210.83 182000 160 243
9827 0 386076.97 145419.89 181680 160 9826
9828 0 385698.34 145655.83 181560 209 9827
9829 0 385479.8 145764.83 181480 209 9828
9830 0 385393.56 145805.6 181400 209 9829
9831 0 384646.44 146370.81 181360 197 9830
9832 0 383129.38 147208.12 181320 108 9831
9833 0 383327.03 148363.73 181280 40 9832
9834 0 383298.7 148524.52 181320 40 9833
9835 0 383255.3 148600.1 181400 124 9834
9836 0 383194.5 148753.47 181480 124 9835
9837 0 383196.2 148934.34 181560 160 9836
9838 0 383188.03 148954.9 181640 160 9837
9839 0 383138.34 149157.11 181720 107 9838
9840 0 383174.72 149370.02 181760 137 9839
9841 0 383262.56 149624.44 181800 157 9840
9842 0 383308.28 149857.92 181880 137 9841
9843 0 383388.38 150168.12 181920 128 9842
9844 0 383332 149880.03 181960 137 9843
9845 0 383480 150124.03 182000 128 9844
9846 0 383596 150712.03 182040 101 9845
9847 0 383420 150140.06 182080 128 9846
9848 0 383312 150072.06 182160 122 9847
9849 0 382968 150168.06 182320 64 9848
9850 0 382732 150160.03 182400 40 9849
9851 0 382512 150208.03 182440 40 9850
9852 0 382316 150408.03 182520 40 9851
9853 0 382343.4 150540.84 182560 40 9852
9854 0 382282.47 150550.75 182600 40 9853
9855 0 382265.4 150520.88 182640 40 9854
9856 0 382182.28 150478.7 182680 40 9855
9857 0 382150.47 150401.67 182720 40 9856
9858 0 382153.6 150371.97 182760 40 9857
9859 0 382120.28 150334.75 182840 40 9858
9860 0 382110.66 150281.47 182880 40 9859
9861 0 382115.75 150254.84 182920 -1 9860
9862 0 381808 150300.03 182920 -1 9861
9863 0 381404 150316.03 182880 -1 9862
9864 0 381260 150308.03 182960 -1 9863
9865 0 381124 150468.03 182960 -1 9864
9866 0 383605.56 150419.88 181960 108 9843
9867 0 383725.75 150757.98 182000 101 9866
9868 0 383984.22 151658.11 182040 64 9867
9869 0 383724.78 150948.27 182080 60 9868
9870 0 383926 151221.89 182080 64 9869
9871 0 384338.8 151230.55 182080 71 9870
9872 0 384307 151246.06 182120 71 9871
[truncated: 1,325,991 more chars]
