# Supplementary material for: Connectomics Analysis Reveals First-, Second-, and Third-Order Thermosensory and Hygrosensory Neurons in the Adult Drosophila Brain
Source: Curr Biol. 2020 Aug 17;30(16):3167–3182.e4. doi: 10.1016/j.cub.2020.06.028 (PMC7443704; doi:10.1016/j.cub.2020.06.028)
Supplement: Data S1. Skeletons and Meshes, Related to STAR Methods — marin2020-skeletons contains files describing the morphology of each neuron in this study (in FAFB14 space, .swc format). glomeruli_meshes contains the glomerular meshes (in FAFB14 space, .stl format). neuropil_meshes contains the glomerular meshes (in FAFB14 space, .stl format). [file mmc5.zip › VP_SI/marin2020-skeletons/8848927.swc]

# SWC format file
# based on specifications at http://www.neuronland.org/NLMorphologyConverter/MorphologyFormats/SWC/Spec.html
# Created by nat::write.neuron.swc
# PointNo Label X Y Z Radius Parent 
1 0 676812 134514 183240 2100 -1
2 0 676740 134674 183480 -1 1
3 0 675980 135770 184600 -1 2
4 0 675076 136130 184760 -1 3
5 0 674020 136410 184840 -1 4
6 0 673364 136610 184880 -1 5
7 0 672628 136602 184880 -1 6
8 0 672132 136498 184880 -1 7
9 0 671636 136586 184880 -1 8
10 0 671212 136498 184920 -1 9
11 0 670564 136290 184960 -1 10
12 0 670052 136274 184960 -1 11
13 0 669564 136274 185000 -1 12
14 0 669148 136322 185040 -1 13
15 0 668796 136282 185120 -1 14
16 0 668524 136218 185200 -1 15
17 0 668460 136130 185280 -1 16
18 0 668180 136034 185400 -1 17
19 0 667948 136026 185520 -1 18
20 0 667436 135890 185720 -1 19
21 0 667164 135850 185880 -1 20
22 0 667068 135770 185960 -1 21
23 0 666836 135674 186120 -1 22
24 0 666684 135562 186360 -1 23
25 0 666556 135498 186440 -1 24
26 0 666244 135130 186760 -1 25
27 0 666220 135018 186960 -1 26
28 0 666236 134970 187120 -1 27
29 0 666060 134842 187360 -1 28
30 0 665852 134826 187600 -1 29
31 0 665516 134842 187840 -1 30
32 0 665252 134850 188160 -1 31
33 0 665092 134834 188360 -1 32
34 0 664788 134738 188600 -1 33
35 0 664716 134762 188640 -1 34
36 0 664476 134794 188880 -1 35
37 0 664132 134834 189200 -1 36
38 0 663844 134850 189440 -1 37
39 0 663564 134778 189560 -1 38
40 0 663428 134794 189680 -1 39
41 0 663292 134882 189880 -1 40
42 0 663084 134946 190160 -1 41
43 0 662940 134914 190280 -1 42
44 0 662780 134898 190480 -1 43
45 0 662564 134858 190600 -1 44
46 0 662476 134874 190680 -1 45
47 0 662236 134754 190840 -1 46
48 0 661788 134570 191120 -1 47
49 0 661732 134610 191160 -1 48
50 0 661548 134426 191280 -1 49
51 0 661284 134282 191440 -1 50
52 0 661156 134194 191560 -1 51
53 0 661112 134154 191600 -1 52
54 0 660876 134038 191720 -1 53
55 0 660560 133838 191880 -1 54
56 0 660228 133758 192080 -1 55
57 0 659904 133658 192160 -1 56
58 0 659788 133638 192240 -1 57
59 0 659300 133562 192400 -1 58
60 0 658944 133598 192520 -1 59
61 0 658716 133626 192600 -1 60
62 0 658544 133618 192640 -1 61
63 0 658024 133690 192760 -1 62
64 0 657508 133818 192920 -1 63
65 0 657136 133906 193040 -1 64
66 0 656584 133990 193160 -1 65
67 0 656292 134030 193240 -1 66
68 0 656128 134118 193280 -1 67
69 0 655632 134366 193320 -1 68
70 0 655488 134390 193400 -1 69
71 0 655268 134370 193560 -1 70
72 0 654948 134334 193760 -1 71
73 0 654716 134282 193920 -1 72
74 0 654564 134218 194000 -1 73
75 0 654440 134118 194200 -1 74
76 0 654240 134074 194240 -1 75
77 0 654132 134046 194280 -1 76
78 0 653948 134054 194360 -1 77
79 0 653908 134066 194400 -1 78
80 0 653724 134066 194480 -1 79
81 0 653480 134002 194560 -1 80
82 0 653372 134006 194600 -1 81
83 0 653068 134022 194680 -1 82
84 0 652688 133986 194760 -1 83
85 0 652336 134002 194840 -1 84
86 0 651524 133762 194840 -1 85
87 0 651092 133694 194840 -1 86
88 0 650980 133710 194800 -1 87
89 0 650772 133686 194680 -1 88
90 0 650460 133602 194600 -1 89
91 0 650160 133510 194480 -1 90
92 0 649824 133382 194440 -1 91
93 0 649332 133162 194440 -1 92
94 0 648984 133222 194400 -1 93
95 0 648888 133310 194360 -1 94
96 0 648620 133510 194360 -1 95
97 0 648644 133442 194280 -1 96
98 0 648596 133538 194120 -1 97
99 0 648584 133646 194040 -1 98
100 0 648504 133774 193960 -1 99
101 0 648504 133866 193800 -1 100
102 0 648516 134006 193720 -1 101
103 0 648560 134138 193640 -1 102
104 0 648560 134186 193600 -1 103
105 0 648588 134374 193560 -1 104
106 0 648492 134686 193440 -1 105
107 0 648252 135070 193400 -1 106
108 0 647972 135430 193400 -1 107
109 0 647716 135766 193200 -1 108
110 0 647348 136202 193040 -1 109
111 0 646848 136646 193040 -1 110
112 0 646536 137090 192960 -1 111
113 0 646204 137542 192960 -1 112
114 0 646140 137790 192880 -1 113
115 0 645960 138106 192760 -1 114
116 0 645924 138410 192640 -1 115
117 0 645888 138798 192520 -1 116
118 0 645832 139118 192400 -1 117
119 0 645776 139446 192320 -1 118
120 0 645764 140054 192120 -1 119
121 0 645792 140310 192080 -1 120
122 0 645748 140714 191960 -1 121
123 0 645704 140966 191880 -1 122
124 0 645604 141190 191800 -1 123
125 0 645612 141242 191760 -1 124
126 0 645564 141434 191680 -1 125
127 0 645580 141778 191520 -1 126
128 0 645556 141914 191440 -1 127
129 0 645532 142338 191160 -1 128
130 0 645460 142570 191000 -1 129
131 0 645292 142914 190800 -1 130
132 0 645260 143154 190680 -1 131
133 0 645188 143394 190560 -1 132
134 0 645204 143610 190440 -1 133
135 0 645140 143722 190320 -1 134
136 0 645036 144082 190160 -1 135
137 0 644972 144522 190080 -1 136
138 0 644820 144762 189960 -1 137
139 0 644772 145042 189760 -1 138
140 0 644660 145186 189600 -1 139
141 0 644628 145754 189600 -1 140
142 0 644604 146298 189600 -1 141
143 0 644508 146578 189600 -1 142
144 0 644484 146994 189560 -1 143
145 0 644492 147226 189440 -1 144
146 0 644564 147730 189440 -1 145
147 0 644620 148498 189400 -1 146
148 0 644604 149154 189320 -1 147
149 0 644508 149746 189280 -1 148
150 0 644420 150290 189200 -1 149
151 0 644316 150674 189120 -1 150
152 0 644092 151458 189040 -1 151
153 0 644036 151778 188920 -1 152
154 0 644116 152058 188920 -1 153
155 0 644308 152258 188920 -1 154
156 0 644444 152338 188880 -1 155
157 0 644580 152498 188800 -1 156
158 0 644692 152626 188720 -1 157
159 0 644804 152946 188720 -1 158
160 0 644796 152978 188640 -1 159
161 0 644956 153418 188640 -1 160
162 0 644988 153898 188640 -1 161
163 0 644964 154554 188640 -1 162
164 0 644908 155114 188640 -1 163
165 0 644996 155706 188640 -1 164
166 0 644788 156458 188640 -1 165
167 0 644804 156650 188560 -1 166
168 0 644836 157042 188280 -1 167
169 0 644954 157210 188120 -1 168
170 0 644866 157706 187920 -1 169
171 0 644862 158098 187800 -1 170
172 0 644878 158274 187640 -1 171
173 0 644774 158562 187440 -1 172
174 0 644654 158754 187320 -1 173
175 0 644598 158906 187200 -1 174
176 0 644446 159154 187000 -1 175
177 0 644190 159402 186760 -1 176
178 0 644078 159554 186640 -1 177
179 0 643894 159730 186480 -1 178
180 0 643838 159826 186360 -1 179
181 0 643774 159946 186200 -1 180
182 0 643718 160250 185960 -1 181
183 0 643694 160442 185640 -1 182
184 0 643542 160674 185320 -1 183
185 0 643438 160802 185040 -1 184
186 0 643430 160882 184840 -1 185
187 0 642998 161050 184680 -1 186
188 0 642870 161130 184480 -1 187
189 0 642606 161258 184360 -1 188
190 0 642382 161346 184240 -1 189
191 0 642166 161578 184120 -1 190
192 0 642166 161722 183920 -1 191
193 0 642110 161786 183840 -1 192
194 0 641854 161946 183640 -1 193
195 0 641790 161946 183440 -1 194
196 0 641710 162066 183200 -1 195
197 0 641566 162290 182960 -1 196
198 0 641494 162386 182880 -1 197
199 0 641374 162930 182680 -1 198
200 0 641286 162906 182640 -1 199
201 0 641022 163114 182480 -1 200
202 0 640870 163266 182400 -1 201
203 0 640630 163570 182240 -1 202
204 0 640494 163810 182000 -1 203
205 0 640318 163946 181800 -1 204
206 0 640238 164074 181520 -1 205
207 0 640022 164338 181400 -1 206
208 0 639932 164442 181360 -1 207
209 0 639912 164442 181320 -1 208
210 0 639852 164574 181200 -1 209
211 0 639832 164618 181120 -1 210
212 0 639764 164730 180920 -1 211
213 0 639780 164802 180720 -1 212
214 0 639572 164910 180480 -1 213
215 0 639532 164918 180320 -1 214
216 0 639420 164954 180080 -1 215
217 0 639336 165090 179800 -1 216
218 0 639168 165294 179600 -1 217
219 0 639072 165454 179480 -1 218
220 0 638976 165590 179280 -1 219
221 0 638888 165710 179040 -1 220
222 0 638752 165894 178880 -1 221
223 0 638680 166078 178600 -1 222
224 0 638624 166166 178520 -1 223
225 0 638576 166366 178320 -1 224
226 0 638584 166622 178120 -1 225
227 0 638480 166870 177840 -1 226
228 0 638376 167110 177640 -1 227
229 0 638256 167110 177400 -1 228
230 0 638208 167262 177200 -1 229
231 0 638000 167454 176960 -1 230
232 0 637944 167590 176680 -1 231
233 0 637840 167750 176480 -1 232
234 0 637720 167998 176280 -1 233
235 0 637632 168094 176240 -1 234
236 0 637672 168062 176160 -1 235
237 0 637624 168166 176000 -1 236
238 0 637560 168278 175760 -1 237
239 0 637560 168334 175560 -1 238
240 0 637424 168678 175360 -1 239
241 0 637480 168622 175320 -1 240
242 0 637488 168694 175160 -1 241
243 0 637488 168894 174920 -1 242
244 0 637424 168934 174760 -1 243
245 0 637408 168966 174600 -1 244
246 0 637320 169046 174360 -1 245
247 0 637224 169166 174080 -1 246
248 0 637216 169238 173840 -1 247
249 0 637168 169366 173560 -1 248
250 0 637168 169542 173280 -1 249
251 0 637136 169614 173120 -1 250
252 0 637120 169662 172880 -1 251
253 0 637096 169758 172680 -1 252
254 0 637144 170014 172440 -1 253
255 0 637176 170102 172240 -1 254
256 0 637168 170174 171960 -1 255
257 0 637320 170214 171720 -1 256
258 0 637320 170222 171480 -1 257
259 0 637280 170246 171200 -1 258
260 0 637328 170382 170880 -1 259
261 0 637464 170406 170640 -1 260
262 0 637528 170446 170440 -1 261
263 0 637584 170494 170160 -1 262
264 0 637696 170406 169880 -1 263
265 0 637680 170430 169600 -1 264
266 0 637704 170486 169480 -1 265
267 0 637648 170574 169200 -1 266
268 0 637624 170654 168960 -1 267
269 0 637504 170766 168760 -1 268
270 0 637512 170798 168560 -1 269
271 0 637400 170886 168320 -1 270
272 0 637392 171086 168080 -1 271
273 0 637376 171118 167880 -1 272
274 0 637288 171246 167600 -1 273
275 0 637136 171414 167320 -1 274
276 0 637056 171454 167200 -1 275
277 0 636992 171502 167040 -1 276
278 0 636912 171606 166840 -1 277
279 0 636824 171702 166640 -1 278
280 0 636912 171822 166440 -1 279
281 0 636888 171982 166240 -1 280
282 0 636896 172078 166000 -1 281
283 0 636936 172270 165760 -1 282
284 0 636960 172446 165560 -1 283
285 0 636944 172590 165320 -1 284
286 0 636944 172598 165200 -1 285
287 0 636960 172646 164960 -1 286
288 0 637024 172686 164680 -1 287
289 0 637112 172670 164520 -1 288
290 0 637160 172766 164320 -1 289
291 0 637232 172838 164080 -1 290
292 0 637272 172902 163920 -1 291
293 0 637264 173038 163800 -1 292
294 0 637376 173070 163600 -1 293
295 0 637528 173122 163400 -1 294
296 0 637588 173154 163200 -1 295
297 0 637644 173234 163000 -1 296
298 0 637596 173166 162760 -1 297
299 0 637624 173158 162480 -1 298
300 0 637628 173118 162240 -1 299
301 0 637584 173006 162000 -1 300
302 0 637600 172962 161800 -1 301
303 0 637636 172846 161560 -1 302
304 0 637672 172874 161400 -1 303
305 0 637724 172818 161160 -1 304
306 0 637728 172822 160920 -1 305
307 0 637808 172846 160720 -1 306
308 0 637856 172938 160520 -1 307
309 0 638044 172954 160280 -1 308
310 0 638144 172914 160040 -1 309
311 0 638276 172966 159800 -1 310
312 0 638332 172978 159600 -1 311
313 0 638504 172998 159280 -1 312
314 0 638572 172954 159040 -1 313
315 0 638620 172910 158800 -1 314
316 0 638620 172950 158560 -1 315
317 0 638700 173022 158280 -1 316
318 0 638720 172986 158000 -1 317
319 0 638892 172966 157760 -1 318
320 0 638920 172978 157560 -1 319
321 0 638948 172962 157320 -1 320
322 0 638956 172866 157080 -1 321
323 0 638932 172862 156840 -1 322
324 0 638916 172794 156600 -1 323
325 0 638904 172778 156360 -1 324
326 0 639012 172830 156240 -1 325
327 0 639016 172910 155960 -1 326
328 0 639032 172926 155760 -1 327
329 0 639040 172922 155480 -1 328
330 0 639080 172966 155320 -1 329
331 0 639100 172938 155080 -1 330
332 0 639136 172934 154920 -1 331
333 0 639260 172958 154680 -1 332
334 0 639248 172910 154400 -1 333
335 0 639244 172910 154160 -1 334
336 0 639292 172934 153880 -1 335
337 0 639284 172894 153640 -1 336
338 0 639204 172906 153400 -1 337
339 0 639144 172854 153200 -1 338
340 0 639168 172818 153040 -1 339
341 0 639144 172818 152760 -1 340
342 0 639188 172830 152480 -1 341
343 0 639324 172794 152160 -1 342
344 0 639412 172798 151960 -1 343
345 0 639476 172706 151720 -1 344
346 0 639556 172726 151400 -1 345
347 0 639632 172714 151160 -1 346
348 0 639652 172706 150920 -1 347
349 0 639624 172854 150640 -1 348
350 0 639516 173098 150480 -1 349
351 0 639500 173138 150400 -1 350
352 0 639480 173286 150200 -1 351
353 0 639528 173150 149960 -1 352
354 0 639664 173002 149800 -1 353
355 0 639864 172718 149560 -1 354
356 0 639892 172706 149320 -1 355
357 0 639852 172714 149120 -1 356
358 0 639832 172722 148840 -1 357
359 0 639828 172818 148520 -1 358
360 0 639704 172826 148280 -1 359
361 0 639600 172786 148000 -1 360
362 0 639468 172658 147720 -1 361
363 0 639408 172562 147440 -1 362
364 0 639384 172546 147120 -1 363
365 0 639396 172546 146880 -1 364
366 0 639352 172470 146560 -1 365
367 0 639356 172366 146280 -1 366
368 0 639344 172350 146240 -1 367
369 0 639356 172386 146160 -1 368
370 0 639280 172290 145880 -1 369
371 0 639248 172234 145640 -1 370
372 0 639316 172258 145480 -1 371
373 0 639372 172234 145120 -1 372
374 0 639436 172186 144880 -1 373
375 0 639460 172110 144560 -1 374
376 0 639412 172090 144280 -1 375
377 0 639384 172046 144000 -1 376
378 0 639356 172022 143600 -1 377
379 0 639300 171962 143320 -1 378
380 0 639264 171894 143160 -1 379
381 0 639228 171946 142880 -1 380
382 0 639204 171958 142680 -1 381
383 0 639068 172054 142440 -1 382
384 0 638968 172066 142160 -1 383
385 0 638948 172058 142120 -1 384
386 0 638892 172114 141800 -1 385
387 0 638860 172194 141560 -1 386
388 0 638836 172198 141360 -1 387
389 0 638768 172298 141120 -1 388
390 0 638724 172346 140760 -1 389
391 0 638712 172342 140480 -1 390
392 0 638700 172350 140080 -1 391
393 0 638644 172370 139760 -1 392
394 0 638636 172306 139440 -1 393
395 0 638592 172214 139120 -1 394
396 0 638516 172134 138920 -1 395
397 0 638424 172010 138680 -1 396
398 0 638484 171930 138440 -1 397
399 0 638480 171838 138200 -1 398
400 0 638400 171878 137880 -1 399
401 0 638360 171910 137640 -1 400
402 0 638332 171974 137320 -1 401
403 0 638352 171998 137080 -1 402
404 0 638380 172030 136760 -1 403
405 0 638344 172086 136440 -1 404
406 0 638352 172098 136240 -1 405
407 0 638380 172118 136000 -1 406
408 0 638288 172106 135680 -1 407
409 0 638224 172158 135400 -1 408
410 0 638196 172350 135120 -1 409
411 0 638216 172450 134840 -1 410
412 0 638260 172570 134560 -1 411
413 0 638276 172690 134320 -1 412
414 0 638348 172754 134000 -1 413
415 0 638364 172782 133840 -1 414
416 0 638436 172842 133760 -1 415
417 0 638400 172918 133680 -1 416
418 0 638400 172982 133440 -1 417
419 0 638272 173122 133160 -1 418
420 0 638336 173154 132920 -1 419
421 0 638296 173190 132600 -1 420
422 0 638276 173158 132320 -1 421
423 0 638192 173150 131960 -1 422
424 0 638052 173194 131800 -1 423
425 0 638048 173214 131520 -1 424
426 0 637940 173370 131320 -1 425
427 0 637848 173430 131000 -1 426
428 0 637712 173582 130640 -1 427
429 0 637688 173598 130360 -1 428
430 0 637572 173598 130000 -1 429
431 0 637616 173594 129600 -1 430
432 0 637680 173674 129360 -1 431
433 0 637688 173702 129080 -1 432
434 0 637696 173770 128760 -1 433
435 0 637664 173914 128440 -1 434
436 0 637556 174046 128160 -1 435
437 0 637476 174194 127840 -1 436
438 0 637408 174274 127600 -1 437
439 0 637364 174346 127360 -1 438
440 0 637312 174402 127120 -1 439
441 0 637208 174474 126880 -1 440
442 0 637156 174530 126640 -1 441
443 0 637052 174614 126320 -1 442
444 0 636996 174766 126000 -1 443
445 0 636936 174894 125720 -1 444
446 0 636884 174990 125400 -1 445
447 0 636788 175170 125040 -1 446
448 0 636752 175202 124960 -1 447
449 0 636752 175190 124880 -1 448
450 0 636688 175170 124640 -1 449
451 0 636508 175122 124400 -1 450
452 0 636296 175046 124160 -1 451
453 0 636088 174942 123880 -1 452
454 0 635924 174882 123600 -1 453
455 0 635796 174870 123320 -1 454
456 0 635748 174974 122960 -1 455
457 0 635700 175002 122640 -1 456
458 0 635644 175050 122320 -1 457
459 0 635684 175190 122040 -1 458
460 0 635640 175306 121720 -1 459
461 0 635592 175370 121600 -1 460
462 0 635592 175426 121320 -1 461
463 0 635604 175434 121040 -1 462
464 0 635548 175366 120800 -1 463
465 0 635424 175374 120680 -1 464
466 0 635256 175354 120400 -1 465
467 0 635224 175254 120080 -1 466
468 0 635184 175178 119760 -1 467
469 0 635140 175246 119440 -1 468
470 0 635232 175226 119280 -1 469
471 0 635244 175186 119080 -1 470
472 0 635232 175138 118800 -1 471
473 0 635212 175102 118480 -1 472
474 0 635152 175118 118120 -1 473
475 0 635100 175098 117800 -1 474
476 0 635000 175062 117520 -1 475
477 0 634944 175090 117240 -1 476
478 0 634860 175122 116920 -1 477
479 0 634848 175146 116600 -1 478
480 0 634808 175178 116320 -1 479
481 0 634728 175230 116040 -1 480
482 0 634628 175338 115680 -1 481
483 0 634600 175358 115600 -1 482
484 0 634564 175422 115440 -1 483
485 0 634764 175330 115360 -1 484
486 0 634584 175454 115320 -1 485
487 0 634544 175482 115200 -1 486
488 0 634620 175554 114920 -1 487
489 0 634584 175582 114760 -1 488
490 0 634488 175690 114520 -1 489
491 0 634324 175786 114200 -1 490
492 0 634328 175814 114080 -1 491
493 0 634328 175814 113720 -1 492
494 0 634364 175822 113480 -1 493
495 0 634292 175874 113360 -1 494
496 0 634188 175858 113040 -1 495
497 0 634088 175762 112640 -1 496
498 0 633988 175638 112280 -1 497
499 0 633964 175650 112040 -1 498
500 0 633848 175614 111640 -1 499
501 0 633804 175570 111280 -1 500
502 0 633708 175546 110920 -1 501
503 0 633680 175466 110680 -1 502
504 0 633680 175626 110600 -1 503
505 0 633708 175630 110560 -1 504
506 0 633724 175662 110360 -1 505
507 0 633756 175658 110160 -1 506
508 0 633756 175654 110080 -1 507
509 0 633804 175666 109760 -1 508
510 0 633884 175662 109400 -1 509
511 0 633892 175646 109040 -1 510
512 0 633892 175646 108680 -1 511
513 0 633948 175598 108320 -1 512
514 0 634052 175490 107960 -1 513
515 0 634104 175410 107640 -1 514
516 0 634160 175434 107520 -1 515
517 0 634156 175466 107160 -1 516
518 0 634236 175622 106880 -1 517
519 0 634272 175770 106560 -1 518
520 0 634280 175778 106240 -1 519
521 0 634256 175766 106120 -1 520
522 0 634132 175762 105880 -1 521
523 0 634028 175698 105640 -1 522
524 0 634020 175626 105280 -1 523
525 0 634008 175598 105160 -1 524
526 0 634032 175554 104800 -1 525
527 0 634012 175578 104440 -1 526
528 0 633852 175566 104280 -1 527
529 0 633704 175454 103960 -1 528
530 0 633688 175454 103920 -1 529
531 0 633680 175438 103880 -1 530
532 0 633604 175434 103600 -1 531
533 0 633540 175394 103360 -1 532
534 0 633472 175350 103000 -1 533
535 0 633424 175314 102640 -1 534
536 0 633384 175262 102360 -1 535
537 0 633348 175258 102160 -1 536
538 0 633272 175302 101840 -1 537
539 0 633216 175342 101600 -1 538
540 0 633128 175382 101280 -1 539
541 0 633116 175398 101240 -1 540
542 0 633000 175426 100920 -1 541
543 0 632864 175414 100560 -1 542
544 0 632788 175442 100280 -1 543
545 0 632652 175502 1e+05 -1 544
546 0 632568 175634 99760 -1 545
547 0 632484 175798 99520 -1 546
548 0 632584 175958 99200 -1 547
549 0 632632 176070 99000 -1 548
550 0 632668 176230 98800 -1 549
551 0 632688 176334 98600 -1 550
552 0 632604 176574 98280 -1 551
553 0 632612 176574 98240 -1 552
554 0 632700 176734 97960 -1 553
555 0 632760 176866 97600 -1 554
556 0 632784 176910 97320 -1 555
557 0 632812 177022 96960 -1 556
558 0 632816 177158 96520 -1 557
559 0 632904 177198 96160 -1 558
560 0 632952 177234 95800 -1 559
561 0 632908 177286 95400 -1 560
562 0 632880 177294 95120 -1 561
563 0 632840 177262 94720 -1 562
564 0 632832 177266 94360 -1 563
565 0 632828 177270 94000 -1 564
566 0 632724 177238 93720 -1 565
567 0 632652 177194 93320 -1 566
568 0 632560 177274 93120 -1 567
569 0 632472 177550 92760 -1 568
570 0 632452 177562 92720 -1 569
571 0 632420 177646 92440 -1 570
572 0 632392 177662 92200 -1 571
573 0 632400 177690 91920 -1 572
574 0 632456 177734 91720 -1 573
575 0 632544 177846 91440 -1 574
576 0 632536 177858 91400 -1 575
577 0 632540 177830 91080 -1 576
578 0 632676 177826 90800 -1 577
579 0 632788 177786 90480 -1 578
580 0 632932 177762 90120 -1 579
581 0 633040 177750 89760 -1 580
582 0 633052 177790 89400 -1 581
583 0 633104 177790 89000 -1 582
584 0 633096 177862 88720 -1 583
585 0 633092 177782 88440 -1 584
586 0 633128 177682 88080 -1 585
587 0 633180 177590 87920 -1 586
588 0 633224 177430 87560 -1 587
589 0 633280 177302 87280 -1 588
590 0 633316 176970 87120 -1 589
591 0 633296 177158 87000 -1 590
592 0 633224 177278 86800 -1 591
593 0 633136 177302 86440 -1 592
594 0 633084 177250 86120 -1 593
595 0 633036 177214 85920 -1 594
596 0 633008 177178 85640 -1 595
597 0 632980 177154 85360 -1 596
598 0 632912 177138 85160 -1 597
599 0 632816 177066 84800 -1 598
600 0 632712 177010 84480 -1 599
601 0 632656 176962 84120 -1 600
602 0 632556 176938 83760 -1 601
603 0 632372 176838 83400 -1 602
604 0 632280 176774 83120 -1 603
605 0 632172 176746 82800 -1 604
606 0 632136 176698 82360 -1 605
607 0 632076 176630 82040 -1 606
608 0 632032 176626 81880 -1 607
609 0 631752 176498 81600 -1 608
610 0 631648 176538 81480 -1 609
611 0 631576 176430 81320 -1 610
612 0 631496 176402 81240 -1 611
613 0 631496 176402 81160 -1 612
614 0 631476 176358 81080 -1 613
615 0 631456 176350 81040 -1 614
616 0 631376 176338 80960 -1 615
617 0 631248 176266 80920 -1 616
618 0 631104 176222 80880 -1 617
619 0 631092 176218 80840 -1 618
620 0 631012 176098 80720 -1 619
621 0 630844 176098 80440 -1 620
622 0 630576 176022 80160 -1 621
623 0 630508 175974 80040 -1 622
624 0 630384 175882 79840 -1 623
625 0 630264 175762 79640 -1 624
626 0 630176 175698 79480 -1 625
627 0 630052 175570 79240 -1 626
628 0 629912 175458 79000 -1 627
629 0 629792 175402 78760 -1 628
630 0 629792 175290 78520 -1 629
631 0 629668 175134 78280 -1 630
632 0 629804 175070 78240 -1 631
633 0 629628 175122 78200 -1 632
634 0 629628 175142 78120 -1 633
635 0 629592 175174 78040 -1 634
636 0 629492 175358 77720 -1 635
637 0 629484 175398 77680 -1 636
638 0 629556 175230 77640 -1 637
639 0 629452 175414 77600 -1 638
640 0 629436 175442 77560 -1 639
641 0 629380 175534 77360 -1 640
642 0 629328 175578 77080 -1 641
643 0 629332 175566 76840 -1 642
644 0 629236 175514 76560 -1 643
645 0 629192 175490 76240 -1 644
646 0 629092 175398 75920 -1 645
647 0 628936 175310 75600 -1 646
648 0 628852 175158 75360 -1 647
649 0 628862.3 174996.86 75120 -1 648
650 0 628864 174970 75080 -1 649
651 0 628820 174910 74960 -1 650
652 0 628796 174886 74880 -1 651
653 0 628772 174826 74600 -1 652
654 0 628716 174802 74360 -1 653
655 0 628696 174794 74240 -1 654
656 0 628656 174778 74000 -1 655
657 0 628620 174770 73920 -1 656
658 0 628560 174774 73600 -1 657
659 0 628404 174722 73280 -1 658
660 0 628240 174714 72960 -1 659
661 0 628104 174730 72760 -1 660
662 0 628052 174754 72680 -1 661
663 0 628016 174774 72360 -1 662
664 0 628016 174794 72120 -1 663
665 0 628074 174804 71960 -1 664
666 0 628090 174876 71720 -1 665
667 0 628130 174900 71560 -1 666
668 0 628122 174876 71320 -1 667
669 0 628110 174780 71000 -1 668
670 0 627942 174612 70640 -1 669
671 0 627846 174548 70320 -1 670
672 0 627682 174336 70000 -1 671
673 0 627698 174268 69720 -1 672
674 0 627578 174228 69680 -1 673
675 0 627540.7 174217.33 69640 -1 674
676 0 627466 174196 69560 -1 675
677 0 627366 174116 69400 -1 676
678 0 627226 174036 69200 -1 677
679 0 627186 174008 69120 -1 678
680 0 627118 173964 68960 -1 679
681 0 627130 173876 68800 -1 680
682 0 627101.2 173832.8 68680 -1 681
683 0 627082 173804 68600 -1 682
684 0 627010 173764 68560 -1 683
685 0 626834 173592 68280 -1 684
686 0 626766 173568 68200 -1 685
687 0 626626 173432 67920 -1 686
688 0 626578 173352 67760 -1 687
689 0 626526 173372 67640 -1 688
690 0 626382 173348 67520 -1 689
691 0 626318 173312 67440 -1 690
692 0 626302 173284 67400 -1 691
693 0 626270 173200 67200 -1 692
694 0 626258 173040 66960 -1 693
695 0 626306 172808 66680 -1 694
696 0 626350 172764 66440 -1 695
697 0 626286 172600 66200 -1 696
698 0 626230 172572 66000 -1 697
699 0 626174 172548 65800 -1 698
700 0 626074 172448 65640 -1 699
701 0 626086 172392 65560 -1 700
702 0 626034 172352 65440 -1 701
703 0 625994 172316 65400 -1 702
704 0 625998 172192 65280 -1 703
705 0 625898 172072 65040 -1 704
706 0 625778 171956 64760 -1 705
707 0 625722 171916 64640 -1 706
708 0 625434 171844 64400 -1 707
709 0 625262 171804 64080 -1 708
710 0 625246 171816 64000 -1 709
711 0 625142 171752 63720 -1 710
712 0 625094 171733.33 63640 -1 711
713 0 625070 171724 63600 -1 712
714 0 624950 171720 63320 -1 713
715 0 624802 171672 63080 -1 714
716 0 624734 171636 62920 -1 715
717 0 624678 171636 62640 -1 716
718 0 624426 171612 62520 -1 717
719 0 624258 171500 62240 -1 718
720 0 624266 171492 62200 -1 719
721 0 624222 171436 62160 -1 720
722 0 624198 171400 62080 -1 721
723 0 624082 171340 61960 -1 722
724 0 623994 171208 61800 -1 723
725 0 623850 170952 61520 -1 724
726 0 623686 170832 61360 -1 725
727 0 623582 170660 61080 -1 726
728 0 623498 170512 60880 -1 727
729 0 623318 170388 60600 -1 728
730 0 623230 170284 60480 -1 729
731 0 623158 170076 60200 -1 730
732 0 622946 169780 59920 -1 731
733 0 622922 169720 59880 -1 732
734 0 622790 169504 59600 -1 733
735 0 622742 169452 59560 -1 734
736 0 622862 169572 59520 -1 735
737 0 622590 169356 59480 -1 736
738 0 622538 169156 59280 -1 737
739 0 622490 168988 59040 -1 738
740 0 622406 168852 58840 -1 739
741 0 622362 168736 58640 -1 740
742 0 622322 168656 58520 -1 741
743 0 622294 168608 58360 -1 742
744 0 622290 168604 58200 -1 743
745 0 622270 168504 57880 -1 744
746 0 622266 168404 57600 -1 745
747 0 622258 168368 57520 -1 746
748 0 622242 168328 57400 -1 747
749 0 622110 168168 57200 -1 748
750 0 622006 167808 57160 -1 749
751 0 622054 168168 57120 -1 750
752 0 622030 168000 56840 -1 751
753 0 622062 167792 56560 -1 752
754 0 621970 167524 56240 -1 753
755 0 621986 167412 56000 -1 754
756 0 621966 167368 55880 -1 755
757 0 621946 167332 55640 -1 756
758 0 621946 167196 55560 -1 757
759 0 621878 167028 55280 -1 758
760 0 621782 166868 55000 -1 759
761 0 621642 166696 54800 -1 760
762 0 621614 166680 54760 -1 761
763 0 621558 166468 54520 -1 762
764 0 621478 166348 54320 -1 763
765 0 621458 166272 54080 -1 764
766 0 621478 166184 53960 -1 765
767 0 621458 166192 53880 -1 766
768 0 621422 166124 53760 -1 767
769 0 621382 166108 53720 -1 768
770 0 621398 165868 53440 -1 769
771 0 621358 165796 53240 -1 770
772 0 621230 165700 52960 -1 771
773 0 621162 165672 52880 -1 772
774 0 621158 165624 52800 -1 773
775 0 621094 165568 52640 -1 774
776 0 620990 165368 52360 -1 775
777 0 620758 165172 52000 -1 776
778 0 620582 165008 51800 -1 777
779 0 620458 164804 51480 -1 778
780 0 620326 164692 51320 -1 779
781 0 620162 164504 51040 -1 780
782 0 620130 164404 50880 -1 781
783 0 620214 164212 50640 -1 782
784 0 620050 164080 50320 -1 783
785 0 619854 164132 50040 -1 784
786 0 619870 164120 50000 -1 785
787 0 619798 164060 49960 -1 786
788 0 619638 164044 49840 -1 787
789 0 619602 164016 49800 -1 788
790 0 619558 164108 49720 -1 789
791 0 619430 164028 49600 -1 790
792 0 619270 164068 49480 -1 791
793 0 619218 164008 49440 -1 792
794 0 619002 164008 49320 -1 793
795 0 618750 163860 49200 -1 794
796 0 618410 163740 49120 -1 795
797 0 618278 163596 48960 -1 796
798 0 618142 163552 48920 -1 797
799 0 617770 163736 48840 -1 798
800 0 617758 163528 48760 -1 799
801 0 617702 163432 48600 -1 800
802 0 617466 163328 48480 -1 801
803 0 617254 163104 48360 -1 802
804 0 617038 162856 48320 -1 803
805 0 616758 162716 48280 -1 804
806 0 616506 162472 48160 -1 805
807 0 616054 161992 48040 -1 806
808 0 616226 162204 47920 -1 807
809 0 616230 162276 47720 -1 808
810 0 616286 162256 47640 -1 809
811 0 616282 162328 47560 -1 810
812 0 616274 162396 47480 -1 811
813 0 616194 162332 47400 -1 812
814 0 616178 162348 47360 -1 813
815 0 616122 162416 47280 -1 814
816 0 616022 162500 47240 -1 815
817 0 615946 162580 47120 -1 816
818 0 615834 162600 47080 -1 817
819 0 615686 162608 47000 -1 818
820 0 615650 162716 46880 -1 819
821 0 615642 162824 46840 -1 820
822 0 615594 162888 46800 -1 821
823 0 615550 162976 46640 -1 822
824 0 615450 163120 46440 -1 823
825 0 615418 163240 46320 -1 824
826 0 615242 163496 46320 -1 825
827 0 615006 163844 46280 -1 826
828 0 614538 164156 46200 -1 827
829 0 614463.6 164202.4 46240 -1 828
830 0 614166 164388 46400 -1 829
831 0 613534 164684 46480 -1 830
832 0 613322 164804 46720 -1 831
833 0 613280.3 164834.28 46760 -1 832
834 0 613030 165016 47000 -1 833
835 0 612634 165284 47000 -1 834
836 0 612138 165824 47000 -1 835
837 0 612194 165818.67 47080 -1 836
838 0 612222 165816 47120 -1 837
839 0 612294 165792 47240 -1 838
840 0 612210 165864 47400 -1 839
841 0 612338 165744 47440 -1 840
842 0 612270 165576 47520 -1 841
843 0 611926 165960 46880 -1 836
844 0 611706 166288 46680 -1 843
845 0 611266 166636 46560 -1 844
846 0 611054 166760 46360 -1 845
847 0 610690 167148 46360 -1 846
848 0 610474 167276 46560 -1 847
849 0 610357 167471 46680 -1 848
850 0 610318 167536 46720 -1 849
851 0 610042 167792 46880 -1 850
852 0 609866 167956 46960 -1 851
853 0 609426 168020 46960 -1 852
854 0 609250 168016 46880 -1 853
855 0 609118 168012 46840 -1 854
856 0 608862 168012 46760 -1 855
857 0 608622 168076 46720 -1 856
858 0 608350 168324 46680 -1 857
859 0 608202 168504 46600 -1 858
860 0 607566 168968 46560 -1 859
861 0 607542 169028 46040 -1 860
862 0 607606 169084 45840 -1 861
863 0 607706 169024 45800 -1 862
864 0 607706 169024 45720 -1 863
865 0 607838 169020 45680 -1 864
866 0 607842 169012 45640 -1 865
867 0 607906 169060 45560 -1 866
868 0 607886 169072 45520 -1 867
869 0 607886 169068 45440 -1 868
870 0 607922 169068 45360 -1 869
871 0 607958 168988 45280 -1 870
872 0 607934 168832 45240 -1 871
873 0 607958 168876 45160 -1 872
874 0 607974 168908 45120 -1 873
875 0 608018 168904 45080 -1 874
876 0 608050 168872 45040 -1 875
877 0 608046 168876 45000 -1 876
878 0 608038 168872 44960 -1 877
879 0 606166 169252 46800 -1 860
880 0 605270 169328 46880 -1 879
881 0 605094 169332 47200 -1 880
882 0 604534 169712 47120 -1 881
883 0 603886 169896 46960 -1 882
884 0 603310 170020 46960 -1 883
885 0 602634 170256 46960 -1 884
886 0 601950 170356 46960 -1 885
887 0 601554 170428 46840 -1 886
888 0 601058 170608 46840 -1 887
889 0 600294 170788 46840 -1 888
890 0 599238 171172 46840 -1 889
891 0 599010 171460 46840 -1 890
892 0 598434 172432 46840 -1 891
893 0 598386 172520 46600 -1 892
894 0 598406 172556 46480 -1 893
895 0 598306 172608 46240 -1 894
896 0 598226 172672 46040 -1 895
897 0 598190 172728 45920 -1 896
898 0 598046 172768 45800 -1 897
899 0 597938 172748 45640 -1 898
900 0 597694 172856 45640 -1 899
901 0 597522 172940 45560 -1 900
902 0 597406 172952 45440 -1 901
903 0 597326 172944 45320 -1 902
904 0 597210 172884 45200 -1 903
905 0 597134 172860 45160 -1 904
906 0 596954 172900 45080 -1 905
907 0 596678 172924 45040 -1 906
908 0 596306 173024 45040 -1 907
909 0 595690 173128 45040 -1 908
910 0 595242 173316 45120 -1 909
911 0 595262 173328 45320 -1 910
912 0 595006 173476 45600 -1 911
913 0 594630 173652 45680 -1 912
914 0 594330 173688 45760 -1 913
915 0 594242 173684 45840 -1 914
916 0 593818 173936 45880 -1 915
917 0 593446 174188 45880 -1 916
918 0 593354 174312 46000 -1 917
919 0 593338 174364 46040 -1 918
920 0 593302 174380 46120 -1 919
921 0 593294 174420 46240 -1 920
922 0 593298 174428 46400 -1 921
923 0 593266 174496 46600 -1 922
924 0 593114 174568 46800 -1 923
925 0 593070 174568 46960 -1 924
926 0 592982 174628 47160 -1 925
927 0 592902 174636 47240 -1 926
928 0 592902 174636 47280 -1 927
929 0 592790 174720 47360 -1 928
930 0 592722 174724 47400 -1 929
931 0 592565.2 174762.4 47560 -1 930
932 0 592526 174772 47600 -1 931
933 0 592618 174620 47800 -1 932
934 0 593618 173840 47800 -1 933
935 0 593698 173728 47640 -1 934
936 0 593806 173668 47560 -1 935
937 0 593930 173616 47520 -1 936
938 0 593962 173600 47480 -1 937
939 0 594006 173560 47440 -1 938
940 0 594030 173500 47400 -1 939
941 0 592622 174760 47840 -1 932
942 0 592654 174600 47960 -1 941
943 0 592162 174752 47960 -1 932
944 0 591990 175068 48120 -1 943
945 0 591934 175228 48160 -1 944
946 0 591894 175332 48200 -1 945
947 0 591550 175400 48280 -1 946
948 0 591322 175348 48360 -1 947
949 0 590742 175384 48480 -1 948
950 0 589934 175304 48600 -1 949
951 0 589885 175307.5 48880 -1 950
952 0 589878 175308 48920 -1 951
953 0 589866 175436 49080 -1 952
954 0 589834 175528 49280 -1 953
955 0 589942 175500 49360 -1 954
956 0 590010 175244 49360 -1 955
957 0 590010 175208 49440 -1 956
958 0 590038 175224 49480 -1 957
959 0 589838 175728 49360 -1 955
960 0 589714 175824 49440 -1 959
961 0 589614 175828 49560 -1 960
962 0 589530 175880 49680 -1 961
963 0 589470 175896 49800 -1 962
964 0 589470 175920 49840 -1 963
965 0 589458 175948 49960 -1 964
966 0 589426 175924 50000 -1 965
967 0 589306 175880 50160 -1 966
968 0 589334 175848 50280 -1 967
969 0 589346 175820 50360 -1 968
970 0 589206 175784 50480 -1 969
971 0 589454 175416 48280 -1 951
972 0 588818 175716 48280 -1 971
973 0 587562 175972 48280 -1 972
974 0 587218 175928 48480 -1 973
975 0 587158 175916 48560 -1 974
976 0 587078 175904 48680 -1 975
977 0 587062 175760 48800 -1 976
978 0 587054 175812 48880 -1 977
979 0 587026 175896 49120 -1 978
980 0 587006 175876 49360 -1 979
981 0 586834 175836 49560 -1 980
982 0 586602 175840 49680 -1 981
983 0 586214 175820 49800 -1 982
984 0 585994 175824 49800 -1 983
985 0 585574 175536 50160 -1 984
986 0 585558 175528 50240 -1 985
987 0 585342 175428 50680 -1 986
988 0 585118 175520 50800 -1 987
989 0 585010 175664 50920 -1 988
990 0 584758 175976 50880 -1 989
991 0 584454 176032 50880 -1 990
992 0 584358 176100 51000 -1 991
993 0 584250 176108 51080 -1 992
994 0 584114 176124 51160 -1 993
995 0 584062 176152 51240 -1 994
996 0 583962 176180 51360 -1 995
997 0 583846 176172 51480 -1 996
998 0 583698 176232 51560 -1 997
999 0 583634 176292 51640 -1 998
1000 0 583366 176320 51680 -1 999
1001 0 583362 176276 51840 -1 1000
1002 0 583386 176204 51920 -1 1001
1003 0 583742 175908 51920 -1 1002
1004 0 583786 175824 52080 -1 1003
1005 0 582810 176268 52120 -1 1000
1006 0 582466 176224 52320 -1 1005
1007 0 582426 176200 52520 -1 1006
1008 0 581862 176248 52640 -1 1007
1009 0 581642 176200 52800 -1 1008
1010 0 581746 176224 52880 -1 1009
1011 0 581606 176224 52920 -1 1010
1012 0 581258 176064 53000 -1 1011
1013 0 580910 175948 53080 -1 1012
1014 0 580694 175912 53200 -1 1013
1015 0 580470 175768 53320 -1 1014
1016 0 580242 175724 53440 -1 1015
1017 0 580070 175764 53520 -1 1016
1018 0 579954 175756 53600 -1 1017
1019 0 579378 175712 53600 -1 1018
1020 0 579022 175712 53640 -1 1019
1021 0 578922 175480 54000 -1 1020
1022 0 578838 175484 54240 -1 1021
1023 0 578722 175488 54440 -1 1022
1024 0 578654 175468 54680 -1 1023
1025 0 578526 175492 54920 -1 1024
1026 0 578358 175440 55080 -1 1025
1027 0 578138 175384 55240 -1 1026
1028 0 578030 175312 55400 -1 1027
1029 0 577798 175364 55600 -1 1028
1030 0 577522 175384 55760 -1 1029
1031 0 577510 175360 55840 -1 1030
1032 0 577414 175364 55920 -1 1031
1033 0 577362 175368 56000 -1 1032
1034 0 577230 175356 56120 -1 1033
1035 0 577022 175320 56280 -1 1034
1036 0 576806 175340 56440 -1 1035
1037 0 576602 175228 56640 -1 1036
1038 0 576302 175196 56760 -1 1037
1039 0 575958 175224 56800 -1 1038
1040 0 575670 175236 56880 -1 1039
1041 0 575430 175300 56960 -1 1040
1042 0 575210 175304 57080 -1 1041
1043 0 574110 175424 57240 -1 1042
1044 0 573374 175488 57400 -1 1043
1045 0 573446 175360 57600 -1 1044
1046 0 573458 175332 57680 -1 1045
1047 0 573190 175504 57440 -1 1044
1048 0 572966 175480 57520 -1 1047
1049 0 572210 175360 57320 -1 1048
1050 0 572094 175352 57240 -1 1049
1051 0 572066 175288 57160 -1 1050
1052 0 571954 175280 57000 -1 1051
1053 0 571810 175324 56880 -1 1052
1054 0 571786 175280 56800 -1 1053
1055 0 571782 175272 56760 -1 1054
1056 0 571698 175192 56680 -1 1055
1057 0 571634 175112 56600 -1 1056
1058 0 571590 175040 56480 -1 1057
1059 0 571522 175032 56280 -1 1058
1060 0 571486 175000 56240 -1 1059
1061 0 571462 174912 56160 -1 1060
1062 0 571354 174816 56080 -1 1061
1063 0 571298 174780 55920 -1 1062
1064 0 571282 174656 55680 -1 1063
1065 0 571246 174560 55600 -1 1064
1066 0 571224.56 174541.33 55560 -1 1065
1067 0 571250 174428 55480 -1 1066
1068 0 571266 174280 55440 -1 1067
1069 0 571186 173400 55440 -1 1068
1070 0 571214 173372 55400 -1 1069
1071 0 571270 173344 55360 -1 1070
1072 0 571274 173464 55320 -1 1071
1073 0 571158 173432 55280 -1 1072
1074 0 571306 173420 55080 -1 1073
1075 0 571262 173580 55040 -1 1074
1076 0 571294 173512 54840 -1 1075
1077 0 571430 173504 54760 -1 1076
1078 0 571426 173484 54640 -1 1077
1079 0 571458 173472 54560 -1 1078
1080 0 571526 173548 54320 -1 1079
1081 0 571634 173592 54280 -1 1080
1082 0 571642 173620 54200 -1 1081
1083 0 571794 173472 53960 -1 1082
1084 0 571850 173432 53880 -1 1083
1085 0 571882 173432 53840 -1 1084
1086 0 571978 173469.33 53760 -1 1085
1087 0 572026 173488 53720 -1 1086
1088 0 572058 173488 53680 -1 1087
1089 0 572102 173456 53640 -1 1088
1090 0 572206 173584 53480 -1 1089
1091 0 572266 173584 53360 -1 1090
1092 0 572322 173596 53200 -1 1091
1093 0 572330 173644 53120 -1 1092
1094 0 572522 173524 53040 -1 1093
1095 0 572614 173600 53000 -1 1094
1096 0 572678 173840 52960 -1 1095
1097 0 572606 173852 52800 -1 1096
1098 0 572586 173872 52720 -1 1097
1099 0 572602 173868 52680 -1 1098
1100 0 572334 175684 57680 -1 1048
1101 0 571122 176336 57600 -1 1100
1102 0 570630 176248 57840 -1 1101
1103 0 569578 176304 58200 -1 1102
1104 0 568350 176492 58760 -1 1103
1105 0 567354 176644 58640 -1 1104
1106 0 566990 176768 58400 -1 1105
1107 0 565998 177048 58360 -1 1106
1108 0 564822 177140 58360 -1 1107
1109 0 564636 177120 58400 -1 1108
1110 0 564626 177432 58040 -1 1109
1111 0 564450 177100 58440 -1 1109
1112 0 564206 177136 58440 -1 1111
1113 0 563814 177148 58520 -1 1112
1114 0 563710 177070 58560 -1 1113
1115 0 563466 177192 58560 -1 1114
1116 0 563418 177248 58440 -1 1115
1117 0 563358 177308 58360 -1 1116
1118 0 563250 177376 58240 -1 1117
1119 0 563242 177364 58200 -1 1118
1120 0 563214 177276 58040 -1 1119
1121 0 563214 177212 57960 -1 1120
1122 0 563242 177308 57760 -1 1121
1123 0 563054 177348 57560 -1 1122
1124 0 562830 177384 57480 -1 1123
1125 0 562754 177388 57440 -1 1124
1126 0 562714 177424 57400 -1 1125
1127 0 562650 177408 57360 -1 1126
1128 0 562302 177468 57360 -1 1127
1129 0 562082 177564 57200 -1 1128
1130 0 561994 177664 57120 -1 1129
1131 0 561954 177696 57040 -1 1130
1132 0 561814 177664 56880 -1 1131
1133 0 561762 177740 56760 -1 1132
1134 0 561726 177752 56720 -1 1133
1135 0 561698 177752 56600 -1 1134
1136 0 561726 177776 56560 -1 1135
1137 0 561642 177820 56520 -1 1136
1138 0 561558 177892 56440 -1 1137
1139 0 561486 177952 56320 -1 1138
1140 0 561314 177992 56200 -1 1139
1141 0 561242 178016 56160 -1 1140
1142 0 561114 178100 56080 -1 1141
1143 0 561090 178136 56000 -1 1142
1144 0 561010 178160 55960 -1 1143
1145 0 560778 178200 55840 -1 1144
1146 0 560634 178180 55800 -1 1145
1147 0 560686 178016 55760 -1 1146
1148 0 560606 178228 55720 -1 1147
1149 0 560546 178260 55680 -1 1148
1150 0 560450 178284 55640 -1 1149
1151 0 560354 178296 55600 -1 1150
1152 0 560214 178320 55520 -1 1151
1153 0 560082 178388 55480 -1 1152
1154 0 559998 178412 55440 -1 1153
1155 0 559794 178476 55440 -1 1154
1156 0 559562 178652 55440 -1 1155
1157 0 559326 178788 55440 -1 1156
1158 0 558902 178888 55440 -1 1157
1159 0 558854 178960 55320 -1 1158
1160 0 558814 179008 55240 -1 1159
1161 0 558818 179092 55120 -1 1160
1162 0 558770 179112 55040 -1 1161
1163 0 558766 179164 55000 -1 1162
1164 0 558642 179140 54920 -1 1163
1165 0 558642 179124 54800 -1 1164
1166 0 558550 179108 54640 -1 1165
1167 0 558390 179156 54400 -1 1166
1168 0 558338 179160 54360 -1 1167
1169 0 558229.7 179164.08 54320 -1 1168
1170 0 558258 179112 54280 -1 1169
1171 0 558190 179164 54200 -1 1170
1172 0 558182 179212 54160 -1 1171
1173 0 558142 179268 54080 -1 1172
1174 0 558070 179328 54000 -1 1173
1175 0 558050 179340 53960 -1 1174
1176 0 558054 179348 53920 -1 1175
1177 0 563606 176992 58600 -1 1114
1178 0 563486 176972 58760 -1 1177
1179 0 563246 176800 59000 -1 1178
1180 0 563062 176760 59120 -1 1179
1181 0 563014 176772 59200 -1 1180
1182 0 563090 176696 59480 -1 1181
1183 0 563134 176548 59520 -1 1182
1184 0 563114 176496 59600 -1 1183
1185 0 563178 176388 59680 -1 1184
1186 0 562886 176172 59720 -1 1185
1187 0 562828 176058 59800 -1 1186
1188 0 562770 175944 59880 -1 1187
1189 0 563086 175860 60360 -1 1188
1190 0 563170 175588 60520 -1 1189
1191 0 563114 175528 60760 -1 1190
1192 0 563162 175528 60920 -1 1191
1193 0 563154 175528 61120 -1 1192
1194 0 563110 175492 61240 -1 1193
1195 0 563066 175480 61320 -1 1194
1196 0 562994 175468 61400 -1 1195
1197 0 562902 175428 61520 -1 1196
1198 0 562854 175420 61560 -1 1197
1199 0 562758 175448 61640 -1 1198
1200 0 562670 175508 61720 -1 1199
1201 0 562646 175540 61760 -1 1200
1202 0 562562 175552 61840 -1 1201
1203 0 562486 175520 61880 -1 1202
1204 0 562358 175468 61920 -1 1203
1205 0 562198 175508 62040 -1 1204
1206 0 562070 175460 62200 -1 1205
1207 0 562034 175432 62320 -1 1206
1208 0 562014 175368 62400 -1 1207
1209 0 561986 175244 62520 -1 1208
1210 0 561914 175032 62520 -1 1209
1211 0 561822 174868 62520 -1 1210
1212 0 561722 174392 62640 -1 1211
1213 0 561678 174404 62680 -1 1212
1214 0 561674 174360 62720 -1 1213
1215 0 561514 174264 62800 -1 1214
1216 0 561478 174184 62880 -1 1215
1217 0 561478 174116 62920 -1 1216
1218 0 561438 173984 63000 -1 1217
1219 0 561358 173904 63080 -1 1218
1220 0 561266 173788 63160 -1 1219
1221 0 561234 173720 63240 -1 1220
1222 0 561206 173736 63280 -1 1221
1223 0 561142 173744 63360 -1 1222
1224 0 560634 173508 63360 -1 1223
1225 0 560366 173256 63360 -1 1224
1226 0 559894 172900 63400 -1 1225
1227 0 560010 172740 63600 -1 1226
1228 0 559886 172740 63800 -1 1227
1229 0 559702 172868 64040 -1 1228
1230 0 558666 172684 64040 -1 1229
1231 0 558194 172356 64040 -1 1230
1232 0 557126 172316 64040 -1 1231
1233 0 556958 172040 64360 -1 1232
1234 0 557066 171888 64560 -1 1233
1235 0 557066 171608 64680 -1 1234
1236 0 557082 171300 64720 -1 1235
1237 0 557138 171160 64760 -1 1236
1238 0 557170 170900 64840 -1 1237
1239 0 557194 170504 64880 -1 1238
1240 0 557274 170308 65040 -1 1239
1241 0 557322 170232 65080 -1 1240
1242 0 557370 169908 65120 -1 1241
1243 0 557370 169652 65280 -1 1242
1244 0 557246 169428 65200 -1 1243
1245 0 557194 169116 65120 -1 1244
1246 0 557226 168928 65040 -1 1245
1247 0 557414 168720 65000 -1 1246
1248 0 557462 168572 65080 -1 1247
1249 0 557538 168312 65120 -1 1248
1250 0 557566 167976 65120 -1 1249
1251 0 557418 167336 65120 -1 1250
1252 0 557510 167280 65160 -1 1251
1253 0 557430 167212 65200 -1 1252
1254 0 557486 167122 65240 -1 1253
1255 0 557542 167032 65280 -1 1254
1256 0 557526 166968 65360 -1 1255
1257 0 557562 166940 65480 -1 1256
1258 0 557550 166852 65600 -1 1257
1259 0 557578 166180 65880 -1 1258
1260 0 557654 166088 66040 -1 1259
1261 0 557638 166028 66160 -1 1260
1262 0 557666 166064 66240 -1 1261
1263 0 557710 166096 66280 -1 1262
1264 0 557738 166012 66400 -1 1263
1265 0 557766 166080 66480 -1 1264
1266 0 557770 166088 66600 -1 1265
1267 0 557794 166052 66640 -1 1266
1268 0 557738 166112 66720 -1 1267
1269 0 557766 166144 66800 -1 1268
1270 0 557738 166288 66920 -1 1269
1271 0 557738 166148 66960 -1 1270
1272 0 557858 166972 66960 -1 1271
1273 0 557858 167052 67000 -1 1272
1274 0 557926 167128 67040 -1 1273
1275 0 557938 167168 67080 -1 1274
1276 0 558010 167232 67160 -1 1275
1277 0 558146 167268 67320 -1 1276
1278 0 558238 167224 67360 -1 1277
1279 0 558306 167240 67480 -1 1278
1280 0 558342 167160 67560 -1 1279
1281 0 558330 167064 67640 -1 1280
1282 0 558382 166980 67720 -1 1281
1283 0 558414 167000 67760 -1 1282
1284 0 558450 166984 67840 -1 1283
1285 0 558570 166932 68080 -1 1284
1286 0 558626 166932 68120 -1 1285
1287 0 558706 166940 68200 -1 1286
1288 0 558674 166808 68280 -1 1287
1289 0 558642 166792 68360 -1 1288
1290 0 558686 166776 68400 -1 1289
1291 0 558894 167056 68240 -1 1287
1292 0 559094 167064 68400 -1 1291
1293 0 559110 167168 68560 -1 1292
1294 0 559110 167232 68640 -1 1293
1295 0 559134 167292 68720 -1 1294
1296 0 559158 167340 68840 -1 1295
1297 0 559230 167356 69040 -1 1296
1298 0 559326 167492 69400 -1 1297
1299 0 559250 167500 69600 -1 1298
1300 0 559166 167532 69800 -1 1299
1301 0 559414 167632 70000 -1 1300
1302 0 559458 167668 70120 -1 1301
1303 0 559530 167736 70360 -1 1302
1304 0 559630 167816 70600 -1 1303
1305 0 559782 168016 70840 -1 1304
1306 0 559890 168188 71040 -1 1305
1307 0 559814 168308 71240 -1 1306
1308 0 559734 168328 71400 -1 1307
1309 0 559750 168312 71440 -1 1308
1310 0 559684 168299 71520 -1 1309
1311 0 559654 168280 71560 -1 1310
1312 0 559566 168148 71720 -1 1311
1313 0 559615.56 168083.12 71760 -1 1312
1314 0 559448 167939 71880 -1 1313
1315 0 559312 167759 72000 -1 1314
1316 0 559276 167675 72160 -1 1315
1317 1 559219.2 167602.14 72200 -1 1316
1318 0 559216 167555 72280 -1 1317
1319 0 559200 167567 72440 -1 1318
1320 0 559140 167475 72640 -1 1319
1321 0 558996 167467 72840 -1 1320
1322 0 558976 167471 73080 -1 1321
1323 0 558828 167503 73200 -1 1322
1324 0 558736 167387 73320 -1 1323
1325 0 558716 167371 73360 -1 1324
1326 0 558688 167395 73440 -1 1325
1327 0 558512 167243 73600 -1 1326
1328 0 558420 167223 73640 -1 1327
1329 0 558440 167159 73680 -1 1328
1330 0 558444 167007 73760 -1 1329
1331 0 558404 166935 73840 -1 1330
1332 0 558332 166779 73960 -1 1331
1333 0 558284 166783 74000 -1 1332
1334 0 558108 166651 74120 -1 1333
1335 0 558052 166551 74200 -1 1334
1336 0 558004 166567 74240 -1 1335
1337 0 557940 166447 74360 -1 1336
1338 0 557888 166187 74560 -1 1337
1339 0 557876 166067 74760 -1 1338
1340 0 557868 165967 74880 -1 1339
1341 0 557884 165871 74960 -1 1340
1342 0 557792 165619 75000 -1 1341
1343 0 557604 165303 75000 -1 1342
1344 0 557616 165135 75200 -1 1343
1345 0 557660 164951 75360 -1 1344
1346 0 557660 164935 75400 -1 1345
1347 0 557692 164879 75520 -1 1346
1348 0 557744 164799 75720 -1 1347
1349 0 557772 164743 75800 -1 1348
1350 0 557792 164739 75960 -1 1349
1351 0 557744.6 164766.53 76000 -1 1350
1352 0 557868 164679 76120 -1 1351
1353 0 557948 164611 76360 -1 1352
1354 0 558008 164599 76600 -1 1353
1355 0 557996.7 164579.67 76680 -1 1354
1356 0 558000 164567 76720 -1 1355
1357 0 557976 164539 76800 -1 1356
1358 0 557976 164567 76880 -1 1357
1359 0 557960 164287 76880 -1 1358
1360 0 557956 164227 77040 -1 1359
1361 0 557984 164119 77240 -1 1360
1362 0 557984 164039 77320 -1 1361
1363 0 557932 163963 77360 -1 1362
1364 0 557884 163579 77520 -1 1363
1365 0 557944 163495 77600 -1 1364
1366 0 557990 163447 77640 -1 1365
1367 0 558036 163399 77680 -1 1366
1368 0 558058 163341 77720 -1 1367
1369 0 558080 163283 77760 -1 1368
1370 0 558100 163259 77800 -1 1369
1371 0 558204 163003 78000 -1 1370
1372 0 558244 162975 78120 -1 1371
1373 0 558260 162955 78160 -1 1372
1374 0 558272 162995 78200 -1 1373
1375 0 558853 163465 78200 -1 1374
1376 0 558877.3 163567.67 78120 -1 1375
1377 0 558862 163589 78080 -1 1376
1378 0 558212 162639 78240 -1 1373
1379 0 558084 162815 78360 -1 1378
1380 0 558024 162751 78480 -1 1379
1381 0 557904 162795 78640 -1 1380
1382 0 557853.6 162821.4 78760 -1 1381
1383 0 557820 162839 78840 -1 1382
1384 0 557778.4 162802.2 78920 -1 1383
1385 0 557716 162747 79040 -1 1384
1386 0 557676 162767 79080 -1 1385
1387 0 557512 162635 79160 -1 1386
1388 0 557284 162527 79320 -1 1387
1389 0 557128 162459 79480 -1 1388
1390 0 556972 162455 79560 -1 1389
1391 0 556912 162479 79640 -1 1390
1392 0 556780 162559 79840 -1 1391
1393 0 556752 162563 79920 -1 1392
1394 0 556704 162595 80000 -1 1393
1395 0 556736 162643 80080 -1 1394
1396 0 556773.3 162595 80160 -1 1395
1397 0 556792 162571 80200 -1 1396
1398 0 556804 162627 80280 -1 1397
1399 0 556924 162623 80560 -1 1398
1400 0 556900 162643 80640 -1 1399
1401 0 556868 162611 80720 -1 1400
1402 0 556908 162651 80800 -1 1401
1403 0 556944 162643 80920 -1 1402
1404 0 556948 162487 81120 -1 1403
1405 0 556972 162523 81200 -1 1404
1406 0 556956 162507 81240 -1 1405
1407 0 556976 162327 81360 -1 1406
1408 0 556904 162319 81440 -1 1407
1409 0 556868 162211 81520 -1 1408
1410 0 556840 162047 81640 -1 1409
1411 0 556728 161943 81680 -1 1410
1412 0 556656 161851 81720 -1 1411
1413 0 556384 161491 81840 -1 1412
1414 0 556388 161543 81920 -1 1413
1415 0 556356 161527 82000 -1 1414
1416 0 556184 161331 81720 -1 1413
1417 0 555940 161155 81720 -1 1416
1418 0 555916 161159 81680 -1 1417
1419 0 555908 161155 81640 -1 1418
1420 0 555852 161171 81560 -1 1419
1421 0 555832 161163 81520 -1 1420
1422 0 555818.7 160946.33 81720 -1 1417
1423 0 557654 166128 67040 -1 1271
1424 0 557614 166332 67120 -1 1423
1425 0 557590 166384 67160 -1 1424
1426 0 557566 166348 67200 -1 1425
1427 0 557542 166312 67240 -1 1426
1428 0 557462 166304 67280 -1 1427
1429 0 557406 166328 67320 -1 1428
1430 0 557346 166292 67400 -1 1429
1431 0 557282 166196 67480 -1 1430
1432 0 557214 166064 67560 -1 1431
1433 0 557206 166032 67600 -1 1432
1434 0 557158 165880 67680 -1 1433
1435 0 557146 165788 67760 -1 1434
1436 0 557158 165732 67840 -1 1435
1437 0 557126 165676 67920 -1 1436
1438 0 557058 165604 68000 -1 1437
1439 0 557026 165608 68040 -1 1438
1440 0 556974 165588 68120 -1 1439
1441 0 556930 165588 68160 -1 1440
1442 0 556662 165556 68280 -1 1441
1443 0 556506 165524 68360 -1 1442
1444 0 556370 165444 68480 -1 1443
1445 0 556202 165372 68560 -1 1444
1446 0 556150 165268 68640 -1 1445
1447 0 556138 165208 68680 -1 1446
1448 0 556110 165136 68760 -1 1447
1449 0 556022 165040 68840 -1 1448
1450 0 556030 164980 68960 -1 1449
1451 0 556030 164860 69120 -1 1450
1452 0 556098 164768 69200 -1 1451
1453 0 556150 164692 69280 -1 1452
1454 0 556210 164624 69400 -1 1453
1455 0 556310 164508 69560 -1 1454
1456 0 556254 164476 69720 -1 1455
1457 0 556326 164468 69880 -1 1456
1458 0 556262 164576 69920 -1 1457
1459 0 556306 164520 70000 -1 1458
1460 0 556486 164152 70120 -1 1459
1461 0 556426 163940 70160 -1 1460
1462 0 556310 163512 70240 -1 1461
1463 0 556326 163440 70360 -1 1462
1464 0 556302 163168 70440 -1 1463
1465 0 556410 162532 70480 -1 1464
1466 0 556190 162564 70640 -1 1465
1467 0 555866 162640 70800 -1 1466
1468 0 555762 162632 70920 -1 1467
1469 0 555678 162764 71000 -1 1468
1470 0 555638 162772 71040 -1 1469
1471 0 555522 162800 71120 -1 1470
1472 0 555466 162836 71200 -1 1471
1473 0 555446 162760 71320 -1 1472
1474 0 555406 162864 71360 -1 1473
1475 0 555282 162904 71480 -1 1474
1476 0 555190 162860 71600 -1 1475
1477 0 555078 162796 71760 -1 1476
1478 0 554998 162772 71840 -1 1477
1479 0 554962 162692 71960 -1 1478
1480 0 554902 162668 72040 -1 1479
1481 0 554666 162560 72080 -1 1480
1482 0 554246 162608 72120 -1 1481
1483 0 554208 162586 72160 -1 1482
1484 0 554278 162844 72160 -1 1483
1485 0 554178 162884 72000 -1 1484
1486 0 554310 163108 71840 -1 1485
1487 0 554354 163180 71760 -1 1486
1488 0 554490 163252 71640 -1 1487
1489 0 554566 163204 71560 -1 1488
1490 0 554650 163204 71440 -1 1489
1491 0 554654 163220 71360 -1 1490
1492 0 554694 163308 71160 -1 1491
1493 0 554766 163252 71080 -1 1492
1494 0 554754 163240 71040 -1 1493
1495 0 554746 163248 71000 -1 1494
1496 0 554758 163256 70960 -1 1495
1497 0 554782 163260 70880 -1 1496
1498 0 554798 163256 70800 -1 1497
1499 0 554810 163212 70760 -1 1498
1500 0 554702 163408 71040 -1 1492
1501 0 554710 163464 70960 -1 1500
1502 0 554094 162520 72280 -1 1483
1503 0 554074 162556 72360 -1 1502
1504 0 554082 162512 72400 -1 1503
1505 0 554000 162527 72440 -1 1504
1506 0 553836 162557 72520 -1 1505
1507 0 553754 162572 72560 -1 1506
1508 0 553526 162656 72640 -1 1507
1509 0 553406 162680 72720 -1 1508
1510 0 553294 162716 72880 -1 1509
1511 0 553278 162756 72920 -1 1510
1512 0 553222 162776 73040 -1 1511
1513 0 553240.7 162794.67 73120 -1 1512
1514 0 553250 162804 73160 -1 1513
1515 0 553258 162816 73200 -1 1514
1516 0 553254 162812 73320 -1 1515
1517 0 553222 162764 73520 -1 1516
1518 0 553150 162800 73680 -1 1517
1519 0 553102 162656 73840 -1 1518
1520 0 552994 162600 74040 -1 1519
1521 0 553054 162592 74160 -1 1520
1522 0 552998 162592 74280 -1 1521
1523 0 553000.4 162541.6 74400 -1 1522
1524 0 553002 162508 74480 -1 1523
1525 0 552930 162540 74640 -1 1524
1526 0 552930 162428 74680 -1 1525
1527 0 552962 162316 74720 -1 1526
1528 0 553226 162168 74720 -1 1527
1529 0 553276 162118 74760 -1 1528
1530 0 553326 162068 74800 -1 1529
1531 0 553374 162044 74880 -1 1530
1532 0 557057 162284 70360 -1 1465
1533 0 557262 162204 70320 -1 1532
1534 0 557208 162168 70200 -1 1533
1535 0 557190 162156 70160 -1 1534
1536 0 557231.6 162175.2 70000 -1 1535
1537 0 557242 162180 69960 -1 1536
1538 0 557214 162168 69920 -1 1537
1539 0 557816.44 161907.39 69480 -1 1538
1540 0 557926 161860 69400 -1 1539
1541 0 558042 161640 69280 -1 1540
1542 0 558326 161572 69680 -1 1541
1543 0 558598 161640 69840 -1 1542
1544 0 558918 161640 69880 -1 1543
1545 0 559278 161596 69880 -1 1544
1546 0 559312.3 161599.42 69960 -1 1545
1547 0 559398 161608 70160 -1 1546
1548 0 559642 161548 70360 -1 1547
1549 0 559778 161524 70480 -1 1548
1550 0 559942 161528 70680 -1 1549
1551 0 560050 161520 70760 -1 1550
1552 0 560330 161456 70760 -1 1551
1553 0 560422 161480 70880 -1 1552
1554 0 560526 161464 71120 -1 1553
1555 0 560582 161568 71360 -1 1554
1556 0 560591.6 161552 71440 -1 1555
1557 0 560606 161528 71560 -1 1556
1558 0 560614 161444 71720 -1 1557
1559 0 560650 161404 71800 -1 1558
1560 0 560648 161400 71840 -1 1559
1561 0 560646 161396 71880 -1 1560
1562 0 560726 161344 71960 -1 1561
1563 0 560822 161320 72120 -1 1562
1564 0 560870 161232 72360 -1 1563
1565 0 560870 161124 72560 -1 1564
1566 0 560886 161204 72720 -1 1565
1567 0 560885.25 161123.28 72760 -1 1566
1568 0 560942 161116 72840 -1 1567
1569 0 560930.8 161122.4 72920 -1 1568
1570 0 560914 161132 73040 -1 1569
1571 0 560842 161176 73200 -1 1570
1572 0 560854 161344 73440 -1 1571
1573 0 560902 161440 73600 -1 1572
1574 0 560926 161436 73800 -1 1573
1575 0 560814 161484 73960 -1 1574
1576 0 560758 161364 74080 -1 1575
1577 0 560614 161336 74240 -1 1576
1578 0 560522 161264 74440 -1 1577
1579 0 560482 161256 74520 -1 1578
1580 0 560606 161244 74760 -1 1579
1581 0 560318 161124 74760 -1 1580
1582 0 560318 161068 74880 -1 1581
1583 0 560290 161076 74920 -1 1582
1584 0 560250 161028 75000 -1 1583
1585 0 560234 160976 75080 -1 1584
1586 0 560234 160956 75120 -1 1585
1587 0 560226 160920 75200 -1 1586
1588 0 560214 160924 75320 -1 1587
1589 0 560214 160876 75440 -1 1588
1590 0 560218 160860 75560 -1 1589
1591 0 560218 160868 75600 -1 1590
1592 0 561054 161212 74760 -1 1580
1593 0 561202 161140 74880 -1 1592
1594 0 561306 161108 75040 -1 1593
1595 0 561498 161084 75240 -1 1594
1596 0 561810 161176 75360 -1 1595
1597 0 561890 161212 75480 -1 1596
1598 0 562046 161240 75600 -1 1597
1599 0 562082 161296 75720 -1 1598
1600 0 562082 161296 75840 -1 1599
1601 0 562143.2 161265.4 75880 -1 1600
1602 0 562138 161212 75920 -1 1601
1603 0 562186 161128 76040 -1 1602
1604 0 562150 161116 76160 -1 1603
1605 0 562150 161000 76400 -1 1604
1606 0 562206 160976 76600 -1 1605
1607 0 562162 160952 76800 -1 1606
1608 0 562182 160832 76880 -1 1607
1609 0 559444 161526 69680 -1 1546
1610 0 559468 161518 69560 -1 1609
1611 0 557142 165652 65760 -1 1259
1612 0 557034 165532 65680 -1 1611
1613 0 556970 165360 65560 -1 1612
1614 0 556886 165288 65480 -1 1613
1615 0 556850 165276 65400 -1 1614
1616 0 556770 165276 65240 -1 1615
1617 0 556726 165280 65200 -1 1616
1618 0 556482 165356 65040 -1 1617
1619 0 556422 165356 64920 -1 1618
1620 0 556278 165288 64800 -1 1619
1621 0 556166 165148 64760 -1 1620
1622 0 556062 165052 64640 -1 1621
1623 0 555854 164828 64600 -1 1622
1624 0 555698 164596 64600 -1 1623
1625 0 555668 164426 64680 -1 1624
1626 0 555462 164132 64560 -1 1625
1627 0 555318 164032 64400 -1 1626
1628 0 554838 164012 64200 -1 1627
1629 0 554014 163672 64200 -1 1628
1630 0 553870 163640 64160 -1 1629
1631 0 553692 163464 64120 -1 1630
1632 0 553588.7 163306.22 64320 -1 1631
1633 0 553506 163180 64480 -1 1632
1634 0 553546 163108 64520 -1 1633
1635 0 552890 162772 64320 -1 1632
1636 0 552462 162308 64400 -1 1635
1637 0 552394 162332 64440 -1 1636
1638 0 552106 161876 64520 -1 1637
1639 0 551954 161392 64520 -1 1638
1640 0 551954 161068 64600 -1 1639
1641 0 551966 160940 64640 -1 1640
1642 0 552054 160756 64720 -1 1641
1643 0 552226 160480 64880 -1 1642
1644 0 552354 160464 65000 -1 1643
1645 0 552418 160288 65120 -1 1644
1646 0 552414 160228 65280 -1 1645
1647 0 552266 160100 65480 -1 1646
1648 0 552150 159968 65640 -1 1647
1649 0 552118 159960 65720 -1 1648
1650 0 551958 159880 65840 -1 1649
1651 0 551958 159916 65920 -1 1650
1652 0 551810 159892 66040 -1 1651
1653 0 551734 159818 66080 -1 1652
1654 0 551658 159744 66120 -1 1653
1655 0 551590 159724 66160 -1 1654
1656 0 551516.4 159679.2 66240 -1 1655
1657 0 551406 159612 66360 -1 1656
1658 0 551298 159668 66520 -1 1657
1659 0 551118 159528 66640 -1 1658
1660 0 551067.3 159518.67 66680 -1 1659
1661 0 550966 159500 66760 -1 1660
1662 0 550574 159468 66840 -1 1661
1663 0 549998 159380 66920 -1 1662
1664 0 549562 159564 67120 -1 1663
1665 0 549510 159628 67280 -1 1664
1666 0 549414 159612 67320 -1 1665
1667 0 548738 159444 67200 -1 1666
1668 0 548158 159276 67200 -1 1667
1669 0 548002 159288 67280 -1 1668
1670 0 547954 159220 67360 -1 1669
1671 0 547866 159200 67400 -1 1670
1672 0 547718 159076 67480 -1 1671
1673 0 547094 158724 67520 -1 1672
1674 0 547010 158416 67640 -1 1673
1675 0 546942 158364 67960 -1 1674
1676 0 546894 158360 68080 -1 1675
1677 0 546830 158348 68200 -1 1676
1678 0 546814 158356 68240 -1 1677
1679 0 546678 158324 68360 -1 1678
1680 0 546542 158296 68520 -1 1679
1681 0 546442 158264 68760 -1 1680
1682 0 546374 158256 68840 -1 1681
1683 0 546350 158248 68880 -1 1682
1684 0 546326 158240 68920 -1 1683
1685 0 546246 158284 69040 -1 1684
1686 0 546102 158224 69240 -1 1685
1687 0 546026 158204 69360 -1 1686
1688 0 545922 158160 69520 -1 1687
1689 0 545710 158096 69640 -1 1688
1690 0 545586 158088 69720 -1 1689
1691 0 545466 158080 69840 -1 1690
1692 0 545262 158032 69960 -1 1691
1693 0 545138 157960 70120 -1 1692
1694 0 544946 157848 70160 -1 1693
1695 0 544218 157280 70160 -1 1694
1696 0 544050 157084 70240 -1 1695
1697 0 543714 157152 70040 -1 1696
1698 0 543518 157232 69960 -1 1697
1699 0 543398 157196 69760 -1 1698
1700 0 543226 157104 69600 -1 1699
1701 0 543166 157040 69480 -1 1700
1702 0 543110 156996 69400 -1 1701
1703 0 543106 156984 69320 -1 1702
1704 0 543182 156992 69240 -1 1703
1705 0 544346 157184 70440 -1 1696
1706 0 544365 157155 70480 -1 1705
1707 0 544422 157068 70600 -1 1706
1708 0 544722 156988 70840 -1 1707
1709 0 544882 156884 70920 -1 1708
1710 0 544974 156812 71000 -1 1709
1711 0 545058 156720 71080 -1 1710
1712 0 545050 156680 71120 -1 1711
1713 0 545230 156540 71200 -1 1712
1714 0 545310 156404 71440 -1 1713
1715 0 545378 156052 71680 -1 1714
1716 0 545510 155928 71800 -1 1715
1717 0 545522 155916 71840 -1 1716
1718 0 545562 155924 71960 -1 1717
1719 0 545618 155810.4 72040 -1 1718
1720 0 545702 155640 72160 -1 1719
1721 0 545710 155608 72240 -1 1720
1722 0 545730 155656 72320 -1 1721
1723 0 545794 155612 72560 -1 1722
1724 0 545774 155556 72720 -1 1723
1725 0 545782 155556 72800 -1 1724
1726 0 545850 155504 72840 -1 1725
1727 0 545962 155532 72920 -1 1726
1728 0 545990 155476 72960 -1 1727
1729 0 546070 155420 73040 -1 1728
1730 0 546098.8 155333.6 73200 -1 1729
1731 0 546106 155312 73240 -1 1730
1732 0 546090 155328 73320 -1 1731
1733 0 546058 155248 73440 -1 1732
1734 0 546090 155232 73520 -1 1733
1735 0 545922 155264 73680 -1 1734
1736 0 545922 155288 73720 -1 1735
1737 0 545854 155248 73800 -1 1736
1738 0 545110 155148 73880 -1 1737
1739 0 544954 155204 73800 -1 1738
1740 0 544894 155219 73680 -1 1739
1741 0 544874 155224 73640 -1 1740
1742 0 544866 155228 73600 -1 1741
1743 0 544864 155366 73800 -1 1742
1744 0 544862 155504 74000 -1 1743
1745 0 544881.44 155474.86 74040 -1 1744
1746 0 544998 155300 74280 -1 1745
1747 0 545042 155336 74400 -1 1746
1748 0 544738 155592 74400 -1 1747
1749 0 544746 155600 74560 -1 1748
1750 0 544732.7 155617.33 74600 -1 1749
1751 0 544706 155652 74680 -1 1750
1752 0 544714 155632 74720 -1 1751
1753 0 546826 157368 67640 -1 1674
1754 0 546830 157644 67400 -1 1753
1755 0 546894 157788 67360 -1 1754
1756 0 546942 157796 67280 -1 1755
1757 0 546938 157740 67160 -1 1756
1758 0 546854 157576 67040 -1 1757
1759 0 546722 157324 66920 -1 1758
1760 0 546714 157124 66840 -1 1759
1761 0 546590 157000 66800 -1 1760
1762 0 546518 156924 66760 -1 1761
1763 0 546506 156880 66720 -1 1762
1764 0 546358 156832 66640 -1 1763
1765 0 546222 156752 66520 -1 1764
1766 0 546186 156748 66480 -1 1765
1767 0 546154 156744 66400 -1 1766
1768 0 546022 156720 66280 -1 1767
1769 0 545918 156688 66240 -1 1768
1770 0 545966 156704 66080 -1 1769
1771 0 546130 156728 66000 -1 1770
1772 0 546170.7 156747.33 65960 -1 1771
1773 0 546246 156780 65880 -1 1772
1774 0 546318 156852 65760 -1 1773
1775 0 546342 156876 65720 -1 1774
1776 0 546394 156928 65560 -1 1775
1777 0 546362 157048 65480 -1 1776
1778 0 546446 157212 65360 -1 1777
1779 0 546418 157288 65280 -1 1778
1780 0 546450 157312 65200 -1 1779
1781 0 546422 157372 65120 -1 1780
1782 0 546443.3 157385.33 65040 -1 1781
1783 0 546454 157392 65000 -1 1782
1784 0 546458 157396 64960 -1 1783
1785 0 553398 163262 63960 -1 1631
1786 0 553494 163274 63880 -1 1785
1787 0 553414 163222 63840 -1 1786
1788 0 553442 163046 63720 -1 1787
1789 0 553446 163006 63680 -1 1788
1790 0 554794 164034 64080 -1 1628
1791 0 554910 164006 63960 -1 1790
1792 0 555006 164034 63840 -1 1791
1793 0 555046 163974 63760 -1 1792
1794 0 555102 163914 63680 -1 1793
1795 0 555796 164374 64840 -1 1625
1796 0 555836 164394 64960 -1 1795
1797 0 555860 164386 65000 -1 1796
1798 0 555852 164366 65040 -1 1797
1799 0 555852 164354 65080 -1 1798
1800 0 555828 164342 65120 -1 1799
1801 0 557153.5 172289 64000 -1 1232
1802 0 557291 172154 63800 -1 1801
1803 0 557346 172100 63720 -1 1802
1804 0 555994 172224 64000 -1 1801
1805 0 555814 172228 63960 -1 1804
1806 0 555454 172164 63920 -1 1805
1807 0 555250 172068 63880 -1 1806
1808 0 555094 171848 63880 -1 1807
1809 0 554990 171796 63840 -1 1808
1810 0 554726 171704 63800 -1 1809
1811 0 554546 171608 63720 -1 1810
1812 0 554486 171584 63680 -1 1811
1813 0 554390 171552 63640 -1 1812
1814 0 554318 171600 63560 -1 1813
1815 0 554182 171684 63480 -1 1814
1816 0 554102 171704 63400 -1 1815
1817 0 554042 171720 63320 -1 1816
1818 0 553746 171844 63280 -1 1817
1819 0 553382 171964 63280 -1 1818
1820 0 553266 172024 63280 -1 1819
1821 0 552846 171964 63240 -1 1820
1822 0 552646 171868 63200 -1 1821
1823 0 552510 171900 63120 -1 1822
1824 0 552186 171816 63080 -1 1823
1825 0 552062 171804 63040 -1 1824
1826 0 551962 171788 63000 -1 1825
1827 0 551814 171764 62960 -1 1826
1828 0 551522 171776 62920 -1 1827
1829 0 551278 171624 62880 -1 1828
1830 0 550910 171556 62880 -1 1829
1831 0 550966 171520 62760 -1 1830
1832 0 550920.7 171453.33 62680 -1 1831
1833 0 549702 171260 62680 -1 1832
1834 0 549550 171308 62720 -1 1833
1835 0 549182 171228 62760 -1 1834
1836 0 548858 171280 62760 -1 1835
1837 0 548826 171288 62720 -1 1836
1838 0 548806 171304 62640 -1 1837
1839 0 548522 171476 62520 -1 1838
1840 0 548430 171472 62480 -1 1839
1841 0 548310 171404 62400 -1 1840
1842 0 548206 171360 62320 -1 1841
1843 0 548054 171316 62240 -1 1842
1844 0 547624.7 171540 62160 -1 1843
1845 0 547410 171652 62120 -1 1844
1846 0 547058 171684 62000 -1 1845
1847 0 546850 171796 61960 -1 1846
1848 0 546382 172000 62000 -1 1847
1849 0 546062 172032 61960 -1 1848
1850 0 545922 172060 61880 -1 1849
1851 0 545782 172072 61760 -1 1850
1852 0 545690 172092 61640 -1 1851
1853 0 545482 172288 61640 -1 1852
1854 0 545382 172296 61560 -1 1853
1855 0 545302 172356 61480 -1 1854
1856 0 545210 172400 61400 -1 1855
1857 0 545070 172468 61320 -1 1856
1858 0 544994 172500 61280 -1 1857
1859 0 544890 172652 61240 -1 1858
1860 0 544734 172720 61200 -1 1859
1861 0 544526 172852 61120 -1 1860
1862 0 544374 172928 61080 -1 1861
1863 0 544222 173004 61040 -1 1862
1864 0 543826 172944 60800 -1 1863
1865 0 543802 172904 60720 -1 1864
1866 0 543820 172894 60680 -1 1865
1867 0 543838 172884 60640 -1 1866
1868 0 543554 172968 60520 -1 1867
1869 0 543266 173000 60480 -1 1868
1870 0 543154 172956 60400 -1 1869
1871 0 543018 172980 60280 -1 1870
1872 0 542818 173052 60120 -1 1871
1873 0 542702 173096 60080 -1 1872
1874 0 542546 173092 60000 -1 1873
1875 0 542490 173084 59960 -1 1874
1876 0 542338 173172 59880 -1 1875
1877 0 542186 173328 59840 -1 1876
1878 0 542014 173400 59760 -1 1877
1879 0 541918 173492 59640 -1 1878
1880 0 541778 173484 59560 -1 1879
1881 0 541694 173624 59520 -1 1880
1882 0 541610 173640 59400 -1 1881
1883 0 541554 173788 59280 -1 1882
1884 0 541502 173776 59200 -1 1883
1885 0 541514 173852 59120 -1 1884
1886 0 541502 173812 59040 -1 1885
1887 0 541450 173792 58920 -1 1886
1888 0 541474 173784 58880 -1 1887
1889 0 541710 174232 59280 -1 1883
1890 0 541586 174360 59240 -1 1889
1891 0 541510 174368 59160 -1 1890
1892 0 541486 174440 59120 -1 1891
1893 0 541430 174516 59040 -1 1892
1894 0 541426 174604 59000 -1 1893
1895 0 541434 174756 58920 -1 1894
1896 0 541510 175080 58920 -1 1895
1897 0 541486 175108 58880 -1 1896
1898 0 541574 175420 58880 -1 1897
1899 0 541566 175500 58840 -1 1898
1900 0 541578 175544 58760 -1 1899
1901 0 541634 175584 58680 -1 1900
1902 0 541594 175624 58640 -1 1901
1903 0 541574 175648 58560 -1 1902
1904 0 541610 175704 58480 -1 1903
1905 0 541666 176084 58360 -1 1904
1906 0 541662 176084 58320 -1 1905
1907 0 541738 176376 58160 -1 1906
1908 0 541694 176404 58040 -1 1907
1909 0 541746 176432 57960 -1 1908
1910 0 541710 176568 57800 -1 1909
1911 0 541730 176572 57720 -1 1910
1912 0 541789.25 176481.97 57680 -1 1911
1913 0 541718 176976 57640 -1 1912
1914 0 541538 177548 57600 -1 1913
1915 0 541450 177808 57560 -1 1914
1916 0 541426 177904 57400 -1 1915
1917 0 541408.9 177938.28 57200 -1 1916
1918 0 541402 177952 57120 -1 1917
1919 0 541390 178048 56960 -1 1918
1920 0 541318 178232 56920 -1 1919
1921 0 541342 178276 56840 -1 1920
1922 0 541234 178236 57200 -1 1917
1923 0 541170 178468 57200 -1 1922
1924 0 541066 178664 57240 -1 1923
1925 0 541134 178776 57320 -1 1924
1926 0 541122 179064 57320 -1 1925
1927 0 541114 179456 57320 -1 1926
1928 0 541010 179728 57280 -1 1927
1929 0 540958 180100 57280 -1 1928
1930 0 540934 180252 57160 -1 1929
1931 0 540922 180288 57040 -1 1930
1932 0 540806 180448 57000 -1 1931
1933 0 540834 180560 56920 -1 1932
1934 0 540866 180828 56880 -1 1933
1935 0 540774 181000 56920 -1 1934
1936 0 540750 181060 56960 -1 1935
1937 0 540754 181112 57040 -1 1936
1938 0 540702 181164 57080 -1 1937
1939 0 540662 181132 57120 -1 1938
1940 0 540302 181160 57160 -1 1939
1941 0 539618 181080 57200 -1 1940
1942 0 539078 180932 57120 -1 1941
1943 0 538966 180932 56960 -1 1942
1944 0 539058 180928 56760 -1 1943
1945 0 538902 180936 56600 -1 1944
1946 0 538902 181008 56360 -1 1945
1947 0 538802 180984 56200 -1 1946
1948 0 538786 181028 56040 -1 1947
1949 0 538734 181092 55920 -1 1948
1950 0 538662 181104 55840 -1 1949
1951 0 538482 180924 57120 -1 1942
1952 0 539664 181084.67 57240 -1 1941
1953 0 539894 181108 57440 -1 1952
1954 0 539946 181140 57600 -1 1953
1955 0 539912.06 181162.78 57640 -1 1954
1956 0 539938 181084 57800 -1 1955
1957 0 540908 180094 57520 -1 1929
1958 0 540940 180094 57600 -1 1957
1959 0 540992 180106 57720 -1 1958
1960 0 540980 180098 57760 -1 1959
1961 0 540856 180130 57840 -1 1960
1962 0 544036 173186 61080 -1 1862
1963 0 543928 173130 61160 -1 1962
1964 0 547740 171742 62200 -1 1844
1965 0 547782 171838 62480 -1 1964
1966 0 550898 171420 62640 -1 1832
1967 0 550494 171544 62520 -1 1966
1968 0 550578 171664 62320 -1 1967
1969 0 550606 171764 62120 -1 1968
1970 0 550578 171864 62000 -1 1969
1971 0 550622 171892 61880 -1 1970
1972 0 550590 171864 61800 -1 1971
1973 0 553544 171822 63480 -1 1818
1974 0 553532 171818 63520 -1 1973
1975 0 553548 171754 63600 -1 1974
1976 0 562234 175628 59800 -1 1187
1977 0 562086 175648 59640 -1 1976
1978 0 562127.94 175635.34 59600 -1 1977
1979 0 562070 175636 59560 -1 1978
1980 0 562058 175596 59480 -1 1979
1981 0 562046 175608 59400 -1 1980
1982 0 561994 175612 59360 -1 1981
1983 0 585418 175216 49760 -1 985
1984 0 585388 175148 49720 -1 1983
1985 0 585358 175080 49680 -1 1984
1986 0 585362 174936 49560 -1 1985
1987 0 585338 174712 49520 -1 1986
1988 0 585406 174468 49440 -1 1987
1989 0 585254 174668 49240 -1 1988
1990 0 585242 174728 49200 -1 1989
1991 0 585186 174868 49160 -1 1990
1992 0 585002 174904 49040 -1 1991
1993 0 584950 174880 48920 -1 1992
1994 0 584946 174912 48880 -1 1993
1995 0 587938 176528 48280 -1 973
1996 0 588378 176904 48280 -1 1995
1997 0 588538 177456 48280 -1 1996
1998 0 588998 177912 48280 -1 1997
1999 0 588942 177920 48480 -1 1998
2000 0 588982 177912 48640 -1 1999
2001 0 589002 177808 48800 -1 2000
2002 0 589018 177856 48880 -1 2001
2003 0 589038 177884 48920 -1 2002
2004 0 589054 177940 49000 -1 2003
2005 0 589106 177904 49080 -1 2004
2006 0 589134 177912 49160 -1 2005
2007 0 589146 177860 49200 -1 2006
2008 0 589182 177848 49240 -1 2007
2009 0 588438 176788 47360 -1 1996
2010 0 588514 176960 47240 -1 2009
2011 0 588486 176956 47200 -1 2010
2012 0 588538 176992 48480 -1 1996
2013 0 588542 176972 48560 -1 2012
2014 0 588522 176996 48600 -1 2013
2015 0 595790 173108 44680 -1 909
2016 0 595750 173088 44600 -1 2015
2017 0 595618 173004 44560 -1 2016
2018 0 595570 172988 44520 -1 2017
2019 0 595554 172988 44480 -1 2018
2020 0 598378 172360 47080 -1 892
2021 0 598374 172436 47240 -1 2020
2022 0 598394 172352 47360 -1 2021
2023 0 598386 172376 47400 -1 2022
2024 0 598398 172364 47440 -1 2023
2025 0 598438 172376 47520 -1 2024
2026 0 598394 172292 47560 -1 2025
2027 0 599486 171004 46600 -1 890
2028 0 612442 165812 46120 -1 836
2029 0 612690 165716 45960 -1 2028
2030 0 612690 165764 45880 -1 2029
2031 0 614382 164180 46040 -1 829
2032 0 614362 164064 45840 -1 2031
2033 0 614318 164040 45720 -1 2032
2034 0 614310 163964 45640 -1 2033
2035 0 614362 164000 45560 -1 2034
2036 0 614498 163924 45440 -1 2035
2037 0 614510 163968 45400 -1 2036
2038 0 614562 163892 45320 -1 2037
2039 0 615722 161440 48040 -1 807
2040 0 615650 161212 48120 -1 2039
2041 0 615650 160852 48120 -1 2040
2042 0 615550 160404 48160 -1 2041
2043 0 615630 160560 48240 -1 2042
2044 0 615550 160444 48280 -1 2043
2045 0 615666 160472 48400 -1 2044
2046 0 615654 160428 48440 -1 2045
2047 0 615646 160420 48520 -1 2046
2048 0 615678 160332 48680 -1 2047
2049 0 615694 160364 48720 -1 2048
2050 0 615722 160356 48800 -1 2049
2051 0 615678 160644 48840 -1 2050
2052 0 615794 160392 48880 -1 2051
2053 0 615790 160340 48920 -1 2052
2054 0 615794 160320 48960 -1 2053
2055 0 615818 160252 49040 -1 2054
2056 0 615886 160172 49160 -1 2055
2057 0 615870 160168 49200 -1 2056
2058 0 615910 160076 49280 -1 2057
2059 0 615954 159960 49440 -1 2058
2060 0 616002 159876 49520 -1 2059
2061 0 616070 159784 49640 -1 2060
2062 0 616126 159588 49760 -1 2061
2063 0 616138 159568 49840 -1 2062
2064 0 616154 159508 49920 -1 2063
2065 0 616210 159428 50040 -1 2064
2066 0 616298 159028 50160 -1 2065
2067 0 616410 158748 50320 -1 2066
2068 0 616374 158672 50360 -1 2067
2069 0 616402 158644 50440 -1 2068
2070 0 616398 158648 50520 -1 2069
2071 0 616406 158668 50600 -1 2070
2072 0 616394 158652 50640 -1 2071
2073 0 616474 158548 50680 -1 2072
2074 0 616462 158496 50840 -1 2073
2075 0 616402 158584 50880 -1 2074
2076 0 616338 158532 50920 -1 2075
2077 0 616346 158528 51040 -1 2076
2078 0 616302 158284 51120 -1 2077
2079 0 616278 157640 51080 -1 2078
2080 0 616042 157368 51040 -1 2079
2081 0 615830 157228 51000 -1 2080
2082 0 615606 156952 50960 -1 2081
2083 0 615411 156730 50840 -1 2082
2084 0 615346 156656 50800 -1 2083
2085 0 615296.7 156654.67 50760 -1 2084
2086 0 615198 156652 50680 -1 2085
2087 0 614834 156580 50640 -1 2086
2088 0 614462 156356 50640 -1 2087
2089 0 614458 156356 50560 -1 2088
2090 0 614338 156256 50480 -1 2089
2091 0 614230 156080 50480 -1 2090
2092 0 614154 156056 50440 -1 2091
2093 0 614194 155928 50280 -1 2092
2094 0 614250 155868 50200 -1 2093
2095 0 614386 155412 50200 -1 2094
2096 0 614214 155264 50200 -1 2095
2097 0 613934 155028 50080 -1 2096
2098 0 613798 155044 49880 -1 2097
2099 0 613674 154992 49840 -1 2098
2100 0 613614 154880 49680 -1 2099
2101 0 613606 154852 49640 -1 2100
2102 0 613594 154828 49560 -1 2101
2103 0 613670 155092 49400 -1 2102
2104 0 613670 155105.33 49320 -1 2103
2105 0 613670 155112 49280 -1 2104
2106 0 613666 155152 49240 -1 2105
2107 0 613378 154396 49640 -1 2101
2108 0 613366 154308 49560 -1 2107
2109 0 613378 154172 49480 -1 2108
2110 0 613394 154108 49400 -1 2109
2111 0 613394 153936 49280 -1 2110
2112 0 613374 153884 49200 -1 2111
2113 0 613346 153736 49080 -1 2112
2114 0 613254 153560 49000 -1 2113
2115 0 613242 153444 48920 -1 2114
2116 0 613238 153460 48880 -1 2115
2117 0 613022 153568 48840 -1 2116
2118 0 613058 153356 48800 -1 2117
2119 0 613090 153264 48760 -1 2118
2120 0 613054 153024 48600 -1 2119
2121 0 613010 152828 48360 -1 2120
2122 0 612886 152508 48160 -1 2121
2123 0 612166 151880 48160 -1 2122
2124 0 612274.3 151744.61 47840 -1 2123
2125 0 612342 151660 47640 -1 2124
2126 0 611682 152180 47840 -1 2124
2127 0 611634 152468 47840 -1 2126
2128 0 611554 152536 47800 -1 2127
2129 0 611490 152560 47720 -1 2128
2130 0 611434 152692 47640 -1 2129
2131 0 611398 152724 47600 -1 2130
2132 0 611398 152868 47480 -1 2131
2133 0 611402 152972 47360 -1 2132
2134 0 611314 152944 47280 -1 2133
2135 0 611302 152944 47080 -1 2134
2136 0 611278 153024 47000 -1 2135
2137 0 611202 152912 46920 -1 2136
2138 0 611150 152876 46840 -1 2137
2139 0 611134 152980 46680 -1 2138
2140 0 611006 153172 46640 -1 2139
2141 0 610894 153244 46560 -1 2140
2142 0 610894 153244 46400 -1 2141
2143 0 610870 153224 46360 -1 2142
2144 0 610890 153188 46320 -1 2143
2145 0 610926 153164 46240 -1 2144
2146 0 610910 153148 46160 -1 2145
2147 0 610922 153128 46080 -1 2146
2148 0 610886 153084 46000 -1 2147
2149 0 610774 153036 45800 -1 2148
2150 0 610762 153060 45720 -1 2149
2151 0 610774 153036 45680 -1 2150
2152 0 610722 152984 45640 -1 2151
2153 0 610646 153064 45600 -1 2152
2154 0 610662 153000 45560 -1 2153
2155 0 610606 153032 45480 -1 2154
2156 0 610586 153016 45440 -1 2155
2157 0 610570 152984 45320 -1 2156
2158 0 610554 152988 45160 -1 2157
2159 0 610538 152944 45000 -1 2158
2160 0 610486 152880 44960 -1 2159
2161 0 610354 152744 44760 -1 2160
2162 0 610286 152616 44560 -1 2161
2163 0 610290 152532 44440 -1 2162
2164 0 610250 152512 44280 -1 2163
2165 0 610150 152412 44080 -1 2164
2166 0 610122 152452 44040 -1 2165
2167 0 610066 152472 44000 -1 2166
2168 0 609990 152424 43920 -1 2167
2169 0 609990 152368 43840 -1 2168
2170 0 609802 152284 43760 -1 2169
2171 0 609846 152232 43680 -1 2170
2172 0 609754 152120 43560 -1 2171
2173 0 609706 152112 43520 -1 2172
2174 0 609618 152080 43400 -1 2173
2175 0 609622 151996 43200 -1 2174
2176 0 609574 152032 43080 -1 2175
2177 0 609234 152096 42840 -1 2176
2178 0 609282 152188 42680 -1 2177
2179 0 609558 152444 42440 -1 2178
2180 0 609518 152408 42200 -1 2179
2181 0 609499.3 152401.33 42160 -1 2180
2182 0 609462 152388 42080 -1 2181
2183 0 609474 152356 42040 -1 2182
2184 0 609482 152408 42000 -1 2183
2185 0 609438 152448 41960 -1 2184
2186 0 609442 152392 41880 -1 2185
2187 0 609362 152332 41760 -1 2186
2188 0 609334 152488 41720 -1 2187
2189 0 609246 152296 41640 -1 2188
2190 0 609218 152380 41560 -1 2189
2191 0 609150 152304 41520 -1 2190
2192 0 609150 152276 41480 -1 2191
2193 0 609078 152280 41400 -1 2192
2194 0 609010 152264 41280 -1 2193
2195 0 608930 152272 41240 -1 2194
2196 0 608858 152264 41160 -1 2195
2197 0 608790 152280 41080 -1 2196
2198 0 608878 152256 41040 -1 2197
2199 0 608634 152044 42840 -1 2177
2200 0 607930 152276 42840 -1 2199
2201 0 607846 152327 42960 -1 2200
2202 0 607818 152344 43000 -1 2201
2203 0 607674 152336 43080 -1 2202
2204 0 607674 152324 43160 -1 2203
2205 0 607686 152336 43200 -1 2204
2206 0 607666 152348 43280 -1 2205
2207 0 612382 150824 48160 -1 2123
2208 0 612322 150072 48400 -1 2207
2209 0 612506 149476 48400 -1 2208
2210 0 612346 149288 48600 -1 2209
2211 0 612154 149168 48760 -1 2210
2212 0 612138 149248 48800 -1 2211
2213 0 612262 149188 48880 -1 2212
2214 0 612274 149092 49080 -1 2213
2215 0 612178 149020 49280 -1 2214
2216 0 612182 149012 49480 -1 2215
2217 0 612160.7 149065.33 49560 -1 2216
2218 0 612150 149092 49600 -1 2217
2219 0 612178 148916 49680 -1 2218
2220 0 612034 148708 49720 -1 2219
2221 0 611910 148608 49800 -1 2220
2222 0 611814 148556 49840 -1 2221
2223 0 611766 148468 49920 -1 2222
2224 0 611766 148368 50000 -1 2223
2225 0 611786 148248 50080 -1 2224
2226 0 611730 148080 50200 -1 2225
2227 0 611622 147836 50400 -1 2226
2228 0 611514 147748 50600 -1 2227
2229 0 611446 147620 50680 -1 2228
2230 0 611366 147340 50840 -1 2229
2231 0 611222 147304 50880 -1 2230
2232 0 611162 147200 50920 -1 2231
2233 0 611078 146836 51040 -1 2232
2234 0 611078 146760 51080 -1 2233
2235 0 610926 146536 51280 -1 2234
2236 0 610922 146304 51480 -1 2235
2237 0 610870 146240 51520 -1 2236
2238 0 610734 146140 51760 -1 2237
2239 0 610578 145684 51960 -1 2238
2240 0 610590 145672 52120 -1 2239
2241 0 610606 145444 52200 -1 2240
2242 0 610642 145520 52240 -1 2241
2243 0 610614 145460 52320 -1 2242
2244 0 610590 145164 52360 -1 2243
2245 0 610554 145028 52400 -1 2244
2246 0 610550 144640 52600 -1 2245
2247 0 610558 144580 52640 -1 2246
2248 0 610570 144400 52800 -1 2247
2249 0 610570 144360 52880 -1 2248
2250 0 610734 143940 53120 -1 2249
2251 0 610746 143836 53200 -1 2250
2252 0 610722 143620 53400 -1 2251
2253 0 610698 143528 53600 -1 2252
2254 0 610682 143300 53880 -1 2253
2255 0 610614 143140 54040 -1 2254
2256 0 610526 142920 54240 -1 2255
2257 0 610506 142688 54480 -1 2256
2258 0 610526 142472 54640 -1 2257
2259 0 610510 142240 54800 -1 2258
2260 0 610402 142004 54960 -1 2259
2261 0 610450 141824 55120 -1 2260
2262 0 610362 141568 55280 -1 2261
2263 0 610450 141236 55480 -1 2262
2264 0 610490 140844 55720 -1 2263
2265 0 610534 140616 55880 -1 2264
2266 0 610574 140444 56080 -1 2265
2267 0 610590 140344 56160 -1 2266
2268 0 610602 140256 56200 -1 2267
2269 0 610614 140052 56240 -1 2268
2270 0 610586 139824 56360 -1 2269
2271 0 610630 139460 56400 -1 2270
2272 0 610738 139344 56560 -1 2271
2273 0 610822 139212 56600 -1 2272
2274 0 610862 139024 56760 -1 2273
2275 0 611038 138604 56880 -1 2274
2276 0 611078 138500 56920 -1 2275
2277 0 611098 138268 57040 -1 2276
2278 0 611122 137968 57280 -1 2277
2279 0 611138 137828 57320 -1 2278
2280 0 611210 137432 57600 -1 2279
2281 0 611262 137200 57680 -1 2280
2282 0 611270 136792 57840 -1 2281
2283 0 611286 136624 57920 -1 2282
2284 0 611326 136380 58080 -1 2283
2285 0 611266 136356 58160 -1 2284
2286 0 611286 136244 58200 -1 2285
2287 0 611226 136004 58360 -1 2286
2288 0 611226 135928 58400 -1 2287
2289 0 611306 135716 58520 -1 2288
2290 0 611378 135564 58760 -1 2289
2291 0 611402 135544 58800 -1 2290
2292 0 611542 135416 59080 -1 2291
2293 0 611626 135396 59160 -1 2292
2294 0 611610 135292 59320 -1 2293
2295 0 611686 135012 59440 -1 2294
2296 0 611926 134436 59680 -1 2295
2297 0 611970 134472 59720 -1 2296
2298 0 612006 134300 59800 -1 2297
2299 0 612166 134224 60000 -1 2298
2300 0 612398 134228 60200 -1 2299
2301 0 612386 134212 60320 -1 2300
2302 0 612354 134116 60520 -1 2301
2303 0 612330 133932 60720 -1 2302
2304 0 612310 133716 60920 -1 2303
2305 0 612310 133476 61120 -1 2304
2306 0 612378 133288 61240 -1 2305
2307 0 612374 133020 61400 -1 2306
2308 0 612414 132824 61560 -1 2307
2309 0 612514 132484 61760 -1 2308
2310 0 612538 132352 61800 -1 2309
2311 0 612586 132164 61960 -1 2310
2312 0 612650 131900 62160 -1 2311
2313 0 612722 131656 62320 -1 2312
2314 0 612822 131428 62480 -1 2313
2315 0 612874 131372 62520 -1 2314
2316 0 613202 131100 62640 -1 2315
2317 0 613174 131060 62680 -1 2316
2318 0 613142 131012 62760 -1 2317
2319 0 613146 130976 62840 -1 2318
2320 0 613162 130868 63000 -1 2319
2321 0 613194 130776 63080 -1 2320
2322 0 613302 130392 63200 -1 2321
2323 0 613338 130292 63280 -1 2322
2324 0 613386 130120 63400 -1 2323
2325 0 613486 129952 63560 -1 2324
2326 0 613478 129716 63640 -1 2325
2327 0 613470 129616 63680 -1 2326
2328 0 613438 129536 63720 -1 2327
2329 0 613414 129568 63760 -1 2328
2330 0 613346 129560 63880 -1 2329
2331 0 613406 129528 63920 -1 2330
2332 0 613386 129556 63960 -1 2331
2333 0 613358 129568 64040 -1 2332
2334 0 613418 129468 64160 -1 2333
2335 0 613458 129388 64200 -1 2334
2336 0 613490 129336 64240 -1 2335
2337 0 613570 129180 64320 -1 2336
2338 0 613626 128980 64400 -1 2337
2339 0 613742 128688 64480 -1 2338
2340 0 613918 128260 64600 -1 2339
2341 0 614038 127872 64680 -1 2340
2342 0 614138 127764 64760 -1 2341
2343 0 614070 127548 64880 -1 2342
2344 0 614116 127464 64920 -1 2343
2345 0 614162 127380 64960 -1 2344
2346 0 614246 127092 65040 -1 2345
2347 0 614282 126868 65120 -1 2346
2348 0 614262 126740 65240 -1 2347
2349 0 614282 126676 65360 -1 2348
2350 0 614334 126592 65560 -1 2349
2351 0 614506 126452 65720 -1 2350
2352 0 614566 126288 65800 -1 2351
2353 0 614546 126016 65840 -1 2352
2354 0 614530 125956 65880 -1 2353
2355 0 614534 125904 65920 -1 2354
2356 0 614586 125800 66040 -1 2355
2357 0 614646 125600 66240 -1 2356
2358 0 614658 125568 66280 -1 2357
2359 0 614774 125364 66480 -1 2358
2360 0 614834 125304 66520 -1 2359
2361 0 614902 125252 66600 -1 2360
2362 0 614970 125140 66720 -1 2361
2363 0 614990 125108 66760 -1 2362
2364 0 614978 125140 66800 -1 2363
2365 0 614938 125260 66880 -1 2364
2366 0 614918 125340 66920 -1 2365
2367 0 614902 125412 66960 -1 2366
2368 0 614886 125572 67040 -1 2367
2369 0 614866 125712 67240 -1 2368
2370 0 614914 125516 67440 -1 2369
2371 0 615010 125224 67560 -1 2370
2372 0 614986 125076 67600 -1 2371
2373 0 615006 124996 67640 -1 2372
2374 0 615102 124840 67760 -1 2373
2375 0 615198 124828 67920 -1 2374
2376 0 615234 124696 68160 -1 2375
2377 0 615242 124500 68280 -1 2376
2378 0 615314 124124 68360 -1 2377
2379 0 615402 123892 68480 -1 2378
2380 0 615402 123812 68560 -1 2379
2381 0 615422 123816 68640 -1 2380
2382 0 615434 123820 68800 -1 2381
2383 0 615434 123820 68960 -1 2382
2384 0 615378 123812 69080 -1 2383
2385 0 615398 123856 69160 -1 2384
2386 0 615368.7 123778.664 69240 -1 2385
2387 0 615354 123740 69280 -1 2386
2388 0 615310 123592 69480 -1 2387
2389 0 615298 123384 69720 -1 2388
2390 0 615278 123208 69840 -1 2389
2391 0 615222 123116 70040 -1 2390
2392 0 615214 123008 70280 -1 2391
2393 0 615186 122856 70480 -1 2392
2394 0 615390 122664 70600 -1 2393
2395 0 615414 122692 70760 -1 2394
2396 0 615398 122688 70840 -1 2395
2397 0 615298 122632 70960 -1 2396
2398 0 615290 122552 71080 -1 2397
2399 0 615370 122424 71120 -1 2398
2400 0 615462 122272 71120 -1 2399
2401 0 615450 122272 71200 -1 2400
2402 0 615502 122168 71320 -1 2401
2403 0 615438 122048 71520 -1 2402
2404 0 615442 121828 71720 -1 2403
2405 0 615442 121648 71840 -1 2404
2406 0 615466 121440 71920 -1 2405
2407 0 615474 121192 72080 -1 2406
2408 0 615642 120468 72160 -1 2407
2409 0 615722 120092 72400 -1 2408
2410 0 615742 119928 72480 -1 2409
2411 0 615846 119756 72600 -1 2410
2412 0 615866 119688 72640 -1 2411
2413 0 616062 119512 72720 -1 2412
2414 0 616222 119268 72800 -1 2413
2415 0 616314 119216 72840 -1 2414
2416 0 616426 119012 72960 -1 2415
2417 0 616378 118884 73120 -1 2416
2418 0 616518 118712 73320 -1 2417
2419 0 616522 118654 73440 -1 2418
2420 0 616526 118596 73560 -1 2419
2421 0 616466 118448 73720 -1 2420
2422 0 616622 118032 73880 -1 2421
2423 0 616714 117768 74000 -1 2422
2424 0 616866 117148 74000 -1 2423
2425 0 617074 116340 74000 -1 2424
2426 0 617270 115968 74120 -1 2425
2427 0 617682 115068 74120 -1 2426
2428 0 617882 114848 74320 -1 2427
2429 0 617870 114768 74440 -1 2428
2430 0 618038 114576 74560 -1 2429
2431 0 618274 114216 74560 -1 2430
2432 0 618478 114068 74760 -1 2431
2433 0 618610 113928 74880 -1 2432
2434 0 618726 113796 75040 -1 2433
2435 0 618930 113612 75160 -1 2434
2436 0 618994 113544 75240 -1 2435
2437 0 619014 113412 75360 -1 2436
2438 0 619130 113108 75400 -1 2437
2439 0 619426 112632 75280 -1 2438
2440 0 619374 112660 75120 -1 2439
2441 0 619330 112468 75120 -1 2440
2442 0 619318 112416 75040 -1 2441
2443 0 619318 112376 75000 -1 2442
2444 0 619318 112360 74920 -1 2443
2445 0 619278 112324 74800 -1 2444
2446 0 619266 112240 74720 -1 2445
2447 0 619262 112152 74640 -1 2446
2448 0 619258 112112 74560 -1 2447
2449 0 619282 112084 74520 -1 2448
2450 0 619294 112076 74480 -1 2449
2451 0 619362 111972 74400 -1 2450
2452 0 619370 111876 74360 -1 2451
2453 0 619358 111876 74280 -1 2452
2454 0 619350 111888 74200 -1 2453
2455 0 619450 111848 74040 -1 2454
2456 0 619474 111836 74000 -1 2455
2457 0 619370 111968 73960 -1 2456
2458 0 619346 112000 73920 -1 2457
2459 0 619326 112036 73880 -1 2458
2460 0 619374 112044 73800 -1 2459
2461 0 619558 111760 73960 -1 2456
2462 0 619630 111724 73880 -1 2461
2463 0 619714 111700 73760 -1 2462
2464 0 619770 111668 73720 -1 2463
2465 0 619874 111640 73680 -1 2464
2466 0 619906 111616 73640 -1 2465
2467 0 619982 111556 73600 -1 2466
2468 0 620022 111528 73560 -1 2467
2469 0 620054 111400 73560 -1 2468
2470 0 620014 111328 73720 -1 2469
2471 0 619974 111288 73760 -1 2470
2472 0 620182 111372 73520 -1 2469
2473 0 620286 111292 73440 -1 2472
2474 0 620362 111160 73400 -1 2473
2475 0 620526 110984 73400 -1 2474
2476 0 620578 110968 73360 -1 2475
2477 0 620534 110960 73320 -1 2476
2478 0 620598 110848 73280 -1 2477
2479 0 620618 110840 73240 -1 2478
2480 0 620714 110812 73160 -1 2479
2481 0 620682 110796 73080 -1 2480
2482 0 620678 110816 72880 -1 2481
2483 0 620746 110872 72760 -1 2482
2484 0 620870 110872 72600 -1 2483
2485 0 620930 110908 72520 -1 2484
2486 0 621054 110968 72400 -1 2485
2487 0 621138 110964 72320 -1 2486
2488 0 621174 110964 72280 -1 2487
2489 0 621262 110960 72240 -1 2488
2490 0 621338 111008 72160 -1 2489
2491 0 621386 111044 72000 -1 2490
2492 0 621242 111220 71880 -1 2491
2493 0 621250 111188 71800 -1 2492
2494 0 621278 111224 71760 -1 2493
2495 0 621882 110864 72000 -1 2491
2496 0 622514 110436 72000 -1 2495
2497 0 622742 110520 71720 -1 2496
2498 0 622710 110620 71640 -1 2497
2499 0 622686 110720 71560 -1 2498
2500 0 622686 110720 71400 -1 2499
2501 0 622634 110760 71320 -1 2500
2502 0 623226 109964 71720 -1 2497
2503 0 623230 109848 71920 -1 2502
2504 0 623210 109640 72080 -1 2503
2505 0 623194 109516 72200 -1 2504
2506 0 623238 109212 72280 -1 2505
2507 0 623230 109216 72320 -1 2506
2508 0 623242 109184 72400 -1 2507
2509 0 623234 109156 72480 -1 2508
2510 0 623254 109132 72520 -1 2509
2511 0 623398 109108 72200 -1 2506
2512 0 623446 109116 72160 -1 2511
2513 0 623470 109096 72120 -1 2512
2514 0 623506 109064 72080 -1 2513
2515 0 623534 109104 72040 -1 2514
2516 0 623566 109116 72000 -1 2515
2517 0 623554 109164 71960 -1 2516
2518 0 623602 109196 71920 -1 2517
2519 0 623606 109252 71880 -1 2518
2520 0 619950 111696 73480 -1 2468
2521 0 619986 111700 73400 -1 2520
2522 0 619366 113144 75960 -1 2438
2523 0 619294 113020 76240 -1 2522
2524 0 619198 113008 76440 -1 2523
2525 0 619070 112992 76680 -1 2524
2526 0 619106 112916 76720 -1 2525
2527 0 619054 113036 76880 -1 2526
2528 0 618950 112856 77000 -1 2527
2529 0 618850 112840 77080 -1 2528
2530 0 618746 112712 77120 -1 2529
2531 0 618602 112784 77280 -1 2530
2532 0 618426 112952 77480 -1 2531
2533 0 618318 112896 77520 -1 2532
2534 0 618318 112908 77560 -1 2533
2535 0 617990 112928 77680 -1 2534
2536 0 617886 112896 77760 -1 2535
2537 0 617458 112912 77760 -1 2536
2538 0 617290 113004 77840 -1 2537
2539 0 617174 113064 77960 -1 2538
2540 0 617118 113108 78040 -1 2539
2541 0 617142 113076 78160 -1 2540
2542 0 617178 112964 78200 -1 2541
2543 0 615762 119944 72840 -1 2411
2544 0 615694 120000 73000 -1 2543
2545 0 615658 119952 73040 -1 2544
2546 0 615630 119960 73120 -1 2545
2547 0 615546 120420 71840 -1 2405
2548 0 615590 156748 50520 -1 2083
2549 0 615578 156724 50480 -1 2548
2550 0 615578 156724 50440 -1 2549
2551 0 615602 156768 50400 -1 2550
2552 0 615602 156768 50360 -1 2551
2553 0 615574 156780 50320 -1 2552
2554 0 615626 156808 50280 -1 2553
2555 0 615502 156836 50160 -1 2554
2556 0 615530 156820 50120 -1 2555
2557 0 615498 156820 50080 -1 2556
2558 0 615478 156872 50040 -1 2557
2559 0 615438 156928 49960 -1 2558
2560 0 615250 157012 49880 -1 2559
2561 0 615234 157016 49840 -1 2560
2562 0 644556 156642 188800 -1 166
2563 0 644276 156674 188920 -1 2562
2564 0 644148 156658 189000 -1 2563
2565 0 643972 156706 189120 -1 2564
2566 0 643772 156642 189200 -1 2565
2567 0 643668 156658 189280 -1 2566
2568 0 643492 156626 189480 -1 2567
2569 0 643356 156650 189640 -1 2568
2570 0 643372 156626 189760 -1 2569
2571 0 643196 156618 189920 -1 2570
2572 0 642892 156586 189920 -1 2571
2573 0 642612 156386 189920 -1 2572
2574 0 642644 156370 189880 -1 2573
2575 0 642588 156306 189840 -1 2574
2576 0 642292 156006 189840 -1 2575
2577 0 642264 155866 189800 -1 2576
2578 0 642224 155766 189720 -1 2577
2579 0 642148 155522 189680 -1 2578
2580 0 642056 154760 189680 -1 2579
2581 0 641956 154774 190040 -1 2580
2582 0 641736 154718 190080 -1 2581
2583 0 641660 154682 190160 -1 2582
2584 0 641576 154662 190240 -1 2583
2585 0 641528 154634 190280 -1 2584
2586 0 641492 154622 190320 -1 2585
2587 0 641400 154606 190360 -1 2586
2588 0 641284 154518 190360 -1 2587
2589 0 641152 154470 190360 -1 2588
2590 0 640988 154494 190360 -1 2589
2591 0 641976.5 154632 189400 -1 2580
2592 0 641964 154614 189360 -1 2591
2593 0 641900 154418 189280 -1 2592
2594 0 641908 154390 189160 -1 2593
2595 0 641864 154258 189080 -1 2594
2596 0 641836 154186 188960 -1 2595
2597 0 641832 154074 188760 -1 2596
2598 0 641848 154074 188600 -1 2597
2599 0 641780 154086 188520 -1 2598
2600 0 641712 154106 188480 -1 2599
2601 0 641684 154098 188440 -1 2600
2602 0 641668 154126 188360 -1 2601
2603 0 641616 154150 188280 -1 2602
2604 0 641644 154174 188160 -1 2603
2605 0 641492 154234 188080 -1 2604
2606 0 641380 154202 188080 -1 2605
2607 0 641184 154194 188120 -1 2606
2608 0 641132 154190 188200 -1 2607
2609 0 641168 154202 188280 -1 2608
2610 0 641230 154212 188000 -1 2607
2611 0 641258 154292 187880 -1 2610
2612 0 641234 154324 187800 -1 2611
2613 0 641054 154408 187760 -1 2612
2614 0 641568 154086 189400 -1 2591
2615 0 641316 153938 189400 -1 2614
2616 0 641228 153838 189400 -1 2615
2617 0 641096 153822 189520 -1 2616
2618 0 641052 153798 189560 -1 2617
2619 0 640992 153742 189640 -1 2618
2620 0 640960 153722 189680 -1 2619
2621 0 640968 153646 189720 -1 2620
2622 0 640920 153594 189800 -1 2621
2623 0 640868 153262 189800 -1 2622
2624 0 640804 153162 189880 -1 2623
2625 0 640752 153078 189960 -1 2624
2626 0 640732 153078 190000 -1 2625
2627 0 640740 153042 190040 -1 2626
2628 0 640520 152878 190040 -1 2627
2629 0 640152 153034 190040 -1 2628
2630 0 640332 152894 189960 -1 2629
2631 0 640340 152878 189920 -1 2630
2632 0 640160 153078 190120 -1 2629
2633 0 640864 153654 189880 -1 2622
2634 0 640780 153642 189920 -1 2633
2635 0 640732 153662 189960 -1 2634
2636 0 640652 153686 190000 -1 2635
2637 0 640480 153614 190000 -1 2636
2638 0 640444 153574 189960 -1 2637
2639 0 640456 153550 189920 -1 2638
2640 0 640452 153574 189880 -1 2639
2641 0 640926 153876 189560 -1 2618
2642 0 640798 153980 189520 -1 2641
2643 0 640766 154116 189480 -1 2642
2644 0 641332 154002 189280 -1 2615
2645 0 641360 154030 189200 -1 2644
2646 0 641408 154018 189120 -1 2645
2647 0 641408 153994 189000 -1 2646
2648 0 641420 154006 188920 -1 2647
2649 0 641396 154026 188840 -1 2648
2650 0 641348 154014 188720 -1 2649
2651 0 641292 153990 188640 -1 2650
2652 0 641232 153950 188560 -1 2651
2653 0 647428 136054 192840 -1 110
2654 0 647572 135918 192680 -1 2653
2655 0 647692 135746 192440 -1 2654
2656 0 647808 135614 192360 -1 2655
2657 0 647952 135462 192200 -1 2656
2658 0 647992 135374 192120 -1 2657
2659 0 648112 135306 191960 -1 2658
2660 0 648204 135286 191840 -1 2659
2661 0 648336 135178 191720 -1 2660
2662 0 648428 135162 191600 -1 2661
2663 0 648532 135106 191480 -1 2662
2664 0 648676 135034 191320 -1 2663
2665 0 648820 134926 191240 -1 2664
2666 0 648888 134870 191080 -1 2665
2667 0 648980 134754 190960 -1 2666
2668 0 649108 134686 190840 -1 2667
2669 0 649284 134558 190680 -1 2668
2670 0 649356 134434 190520 -1 2669
2671 0 649488 134322 190400 -1 2670
2672 0 649520 134322 190240 -1 2671
2673 0 649560 134298 190120 -1 2672
2674 0 649580 134254 190040 -1 2673
2675 0 649584 134242 190000 -1 2674
2676 0 649692 134102 189800 -1 2675
2677 0 649804 133974 189600 -1 2676
2678 0 649988 133818 189440 -1 2677
2679 0 650084 133750 189320 -1 2678
2680 0 650132 133674 189240 -1 2679
2681 0 650380 133546 189040 -1 2680
2682 0 650532 133526 188840 -1 2681
2683 0 650644 133390 188560 -1 2682
2684 0 650688 133410 188480 -1 2683
2685 0 650792 133342 188280 -1 2684
2686 0 650808 133322 188200 -1 2685
2687 0 650888 133198 188080 -1 2686
2688 0 650912 133194 188040 -1 2687
2689 0 650980 133102 187880 -1 2688
2690 0 651044 133010 187760 -1 2689
2691 0 651060 132970 187680 -1 2690
2692 0 651124 132930 187520 -1 2691
2693 0 651168 132966 187400 -1 2692
2694 0 651376 132882 187200 -1 2693
2695 0 651508 132918 186960 -1 2694
2696 0 651592 132946 186800 -1 2695
2697 0 651640 132894 186720 -1 2696
2698 0 651672 132846 186640 -1 2697
2699 0 651792 132746 186480 -1 2698
2700 0 651812 132746 186440 -1 2699
2701 0 651972 132646 186280 -1 2700
2702 0 651996 132666 186240 -1 2701
2703 0 652132 132658 186160 -1 2702
2704 0 652248 132638 186120 -1 2703
2705 0 652308 132640.67 186080 -1 2704
2706 0 652444 132638 186000 -1 2705
2707 0 652536 132606 185960 -1 2706
2708 0 652588 132618 185920 -1 2707
2709 0 652756 132570 185840 -1 2708
2710 0 652744 132614 185760 -1 2709
2711 0 652928 132650 185480 -1 2710
2712 0 653116 132498 185200 -1 2711
2713 0 653272 132490 184960 -1 2712
2714 0 653320 132434 184720 -1 2713
2715 0 653408 132370 184520 -1 2714
2716 0 653552 132222 184320 -1 2715
2717 0 653576 132186 184280 -1 2716
2718 0 653712 132038 184040 -1 2717
2719 0 653792 131918 183800 -1 2718
2720 0 653816 131862 183680 -1 2719
2721 0 653856 131694 183480 -1 2720
2722 0 653900 131658 183440 -1 2721
2723 0 653936 131574 183360 -1 2722
2724 0 653960 131498 183320 -1 2723
2725 0 653980 131462 183240 -1 2724
2726 0 654156 131462 183120 -1 2725
2727 0 654304 131446 183000 -1 2726
2728 0 654424 131466 182920 -1 2727
2729 0 654588 131422 182880 -1 2728
2730 0 654572 131574 182760 -1 2729
2731 0 654604 131558 182720 -1 2730
2732 0 654640 131598 182680 -1 2731
2733 0 654708 131626 182640 -1 2732
2734 0 654776 131662 182560 -1 2733
2735 0 654944 131834 182480 -1 2734
2736 0 655080 131902 182440 -1 2735
2737 0 655156 131982 182360 -1 2736
2738 0 655264 132130 182280 -1 2737
2739 0 655364 132154 182240 -1 2738
2740 0 655404 132242 182200 -1 2739
2741 0 655624 132454 182120 -1 2740
2742 0 655680 132554 182080 -1 2741
2743 0 656120 132966 182040 -1 2742
2744 0 656424 133210 182040 -1 2743
2745 0 656532 133414 182000 -1 2744
2746 0 656700 133490 181920 -1 2745
2747 0 656784 133526 181840 -1 2746
2748 0 656924 133666 181680 -1 2747
2749 0 657068 133786 181600 -1 2748
2750 0 657152 133918 181440 -1 2749
2751 0 657216 134066 181320 -1 2750
2752 0 657348 134254 181240 -1 2751
2753 0 657428 134306 181080 -1 2752
2754 0 657588 134358 180920 -1 2753
2755 0 657776 134326 180720 -1 2754
2756 0 657780 134390 180560 -1 2755
2757 0 657760 134410 180480 -1 2756
2758 0 657720 134558 180320 -1 2757
2759 0 657704 134646 180240 -1 2758
2760 0 657648 134690 180160 -1 2759
2761 0 657608 134878 180080 -1 2760
2762 0 657612 134982 180000 -1 2761
2763 0 657532 135166 179960 -1 2762
2764 0 657532 135246 179880 -1 2763
2765 0 657572 135326 179760 -1 2764
2766 0 657568 135438 179680 -1 2765
2767 0 657620 135534 179640 -1 2766
2768 0 657516 135606 179600 -1 2767
2769 0 657628 135782 179520 -1 2768
2770 0 657744 135854 179440 -1 2769
2771 0 657732 135930 179280 -1 2770
2772 0 657732 135958 179200 -1 2771
2773 0 657748 136138 179040 -1 2772
2774 0 657680 136286 178880 -1 2773
2775 0 657680 136330 178840 -1 2774
2776 0 657684 136458 178680 -1 2775
2777 0 657684 136570 178640 -1 2776
2778 0 657644 136662 178560 -1 2777
2779 0 657652 136738 178480 -1 2778
2780 0 657692 136816 178440 -1 2779
2781 0 657656 136854 178400 -1 2780
2782 0 657616 136834 178360 -1 2781
2783 0 657584 136934 178280 -1 2782
2784 0 657600 137146 178200 -1 2783
2785 0 657548 137226 178120 -1 2784
2786 0 657448 137354 177880 -1 2785
2787 0 657280 137522 177640 -1 2786
2788 0 657284 137522 177600 -1 2787
2789 0 657242 137566 177440 -1 2788
2790 0 657181.2 137530.8 177360 -1 2789
2791 0 657090 137478 177240 -1 2790
2792 0 657126 137486 177120 -1 2791
2793 0 657033 137792 177000 -1 2792
2794 0 657002 137894 176960 -1 2793
2795 0 656702 138110 176720 -1 2794
2796 0 656594 138126 176600 -1 2795
2797 0 656538 138334 176480 -1 2796
2798 0 656454 138374 176400 -1 2797
2799 0 656362 138482 176360 -1 2798
2800 0 656172.2 138617.5 176320 -1 2799
2801 0 656094 138110 176640 -1 2796
2802 0 655930 138138 176600 -1 2801
2803 0 655686 138310 176520 -1 2802
2804 0 655570 138294 176400 -1 2803
2805 0 655534 138298 176320 -1 2804
2806 0 655414 138294 176040 -1 2805
2807 0 655402 138306 176000 -1 2806
2808 0 655394 138322 175920 -1 2807
2809 0 655398 138338 175880 -1 2808
2810 0 655422 138374 175840 -1 2809
2811 0 655382 138410 175800 -1 2810
2812 0 655330 138450 175760 -1 2811
2813 0 655366 138430 175720 -1 2812
2814 0 655378 138370 175680 -1 2813
2815 0 655418 138366 175640 -1 2814
2816 0 655466 138290 175600 -1 2815
2817 0 655506 138266 175560 -1 2816
2818 0 655538 138346 175520 -1 2817
2819 0 655570 138366 175480 -1 2818
2820 0 655558 138326 175400 -1 2819
2821 0 655534 138270 175360 -1 2820
2822 0 655466 138174 175320 -1 2821
2823 0 655442 138166 175280 -1 2822
2824 0 655446 138154 175240 -1 2823
2825 0 655430 137982 175200 -1 2824
2826 0 655378 137946 175160 -1 2825
2827 0 655390 137910 175120 -1 2826
2828 0 656678 137050 177000 -1 2793
2829 0 656442 136970 177000 -1 2828
2830 0 656390 136890 176960 -1 2829
2831 0 656278 136802 176920 -1 2830
2832 0 656270 136714 176880 -1 2831
2833 0 656218 136593 176840 -1 2832
2834 0 656210 136561 176800 -1 2833
2835 0 656170 136557 176760 -1 2834
2836 0 656174 136573 176720 -1 2835
2837 0 656042 136921 176720 -1 2836
2838 0 655958 137017 176640 -1 2837
2839 0 655870 137165 176520 -1 2838
2840 0 655766 137253 176480 -1 2839
2841 0 655634 136233 176680 -1 2836
2842 0 655566 136109 176720 -1 2841
2843 0 655474 136021 176840 -1 2842
2844 0 655144 135573 176840 -1 2843
2845 0 655370 135491 176960 -1 2844
2846 0 655450 135515 177040 -1 2845
2847 0 655546 135215 177040 -1 2846
2848 0 655582 135203 177080 -1 2847
2849 0 655594 135167 177160 -1 2848
2850 0 655622 135127 177200 -1 2849
2851 0 655626 135047 177240 -1 2850
2852 0 655566 134987 177320 -1 2851
2853 0 655498 134871 177360 -1 2852
2854 0 655490 135527 177080 -1 2846
2855 0 655570 135531 177200 -1 2854
2856 0 655606 135531 177320 -1 2855
2857 0 655634 135511 177400 -1 2856
2858 0 655682 135431 177520 -1 2857
2859 0 655702 135431 177640 -1 2858
2860 0 655754 135451 177720 -1 2859
2861 0 655806 135411 177800 -1 2860
2862 0 655806 135295 177880 -1 2861
2863 0 655766 135207 177920 -1 2862
2864 0 655730 135167 177960 -1 2863
2865 0 655710 135127 178040 -1 2864
2866 0 655798 135179 178080 -1 2865
2867 0 655846 135403 178040 -1 2866
2868 0 654818 135411 176720 -1 2844
2869 0 654858 135407 176640 -1 2868
2870 0 654798 135423 176560 -1 2869
2871 0 655478 135187 176800 -1 2844
2872 0 655518 135091 176720 -1 2871
2873 0 655490 134991 176640 -1 2872
2874 0 655442 134975 176560 -1 2873
2875 0 655402 134987 176520 -1 2874
2876 0 655476 135973 176880 -1 2843
2877 0 655492 135973 176920 -1 2876
2878 0 655480 135965 176960 -1 2877
2879 0 655468 135941 177000 -1 2878
2880 0 655496 135933 177040 -1 2879
2881 0 655676 136300 176640 -1 2841
2882 0 656024 136542 176520 -1 2881
2883 0 655946 136512 176440 -1 2882
2884 0 655894 136502 176400 -1 2883
2885 0 655878 136514 176360 -1 2884
2886 0 655874 136516 176320 -1 2885
2887 0 655896 136552 176280 -1 2886
2888 0 655894 136558 176240 -1 2887
2889 0 655988 136644 176240 -1 2888
2890 0 656038 136730 176240 -1 2889
2891 0 655914 136614 176200 -1 2890
2892 0 655774 136550 176120 -1 2891
2893 0 655574 136556 176080 -1 2892
2894 0 655404 136450 176040 -1 2893
2895 0 655236 136404 176000 -1 2894
2896 0 655206 136396 175960 -1 2895
2897 0 655174 136390 175920 -1 2896
2898 0 655144 136398 175880 -1 2897
2899 0 655094 136342 175840 -1 2898
2900 0 655006 136292 175800 -1 2899
2901 0 654948 136262 175760 -1 2900
2902 0 654954 136178 175760 -1 2901
2903 0 654912 136186 175720 -1 2902
2904 0 654722 135968 175680 -1 2903
2905 0 654584 135860 175760 -1 2904
2906 0 654516 135702 175800 -1 2905
2907 0 654528 135678 175880 -1 2906
2908 0 654420 135334 175880 -1 2907
2909 0 655368 136014 175720 -1 2903
2910 0 655368 135928 175600 -1 2909
2911 0 655380 136158 175560 -1 2910
2912 0 655410 135982 175520 -1 2911
2913 0 655534 135946 175440 -1 2912
2914 0 655152 136110 175440 -1 2913
2915 0 655124 136139 175400 -1 2914
2916 0 655164 136194 175280 -1 2915
2917 0 655166 136220 175240 -1 2916
2918 0 655084 136252 175200 -1 2917
2919 0 655056 136280 175160 -1 2918
2920 0 655066 136312 175120 -1 2919
2921 0 654946 136262 175320 -1 2915
2922 0 654892 136284 175240 -1 2921
2923 0 654890 136334 175160 -1 2922
2924 0 654890 136368 175080 -1 2923
2925 0 654894 136380 175040 -1 2924
2926 0 655644 135728 175440 -1 2913
2927 0 655658 135750 175360 -1 2926
2928 0 655040 136074 175760 -1 2902
2929 0 655060 136020 175800 -1 2928
2930 0 655100 135948 175840 -1 2929
2931 0 655122 135912 175880 -1 2930
2932 0 655158 135814 175920 -1 2931
2933 0 655212 135760 175960 -1 2932
2934 0 655184 135696 176000 -1 2933
2935 0 655194 135664 176040 -1 2934
2936 0 655192 135582 176120 -1 2935
2937 0 656124 136800 176280 -1 2890
2938 0 656148 136936 176280 -1 2937
2939 0 656108 136928 176200 -1 2938
2940 0 656148 136926 176160 -1 2939
2941 0 656208 136926 176120 -1 2940
2942 0 656242 136926 176080 -1 2941
2943 0 656254 136924 176040 -1 2942
2944 0 656304 136940 176000 -1 2943
2945 0 656374 136936 175960 -1 2944
2946 0 656404 136950 175920 -1 2945
2947 0 656426 136988 175880 -1 2946
2948 0 656424 137022 175840 -1 2947
2949 0 656392 137058 175800 -1 2948
2950 0 656364 137138 175760 -1 2949
2951 0 656418 137184 175720 -1 2950
2952 0 656216 136792 176400 -1 2937
2953 0 656222 136836 176480 -1 2952
2954 0 656258 136864 176520 -1 2953
2955 0 656328 136880 176560 -1 2954
2956 0 656432 136898 176640 -1 2955
2957 0 656446 136914 176720 -1 2956
2958 0 656222 136445 176880 -1 2833
2959 0 656198 136437 176920 -1 2958
2960 0 656102 136361 176960 -1 2959
2961 0 656098 136365 177000 -1 2960
2962 0 656114 136397 177040 -1 2961
2963 0 656126 136161 177040 -1 2962
2964 0 656022 136325 177080 -1 2962
2965 0 655860 136225 177160 -1 2964
2966 0 655844 136193 177200 -1 2965
2967 0 655836 136193 177240 -1 2966
2968 0 655832 136165 177280 -1 2967
2969 0 655800 136133 177320 -1 2968
2970 0 655832 136141 177360 -1 2969
2971 0 657506 138197 177320 -1 2790
2972 0 657578 138273 177280 -1 2971
2973 0 657950 138305 177320 -1 2972
2974 0 658306 138349 177320 -1 2973
2975 0 658202 138201 177400 -1 2974
2976 0 658342 138389 177280 -1 2974
2977 0 658382 138505 177160 -1 2976
2978 0 658454 138541 177080 -1 2977
2979 0 658464 138691 177040 -1 2978
2980 0 658544 138579 177000 -1 2979
2981 0 658860 138529 176960 -1 2980
2982 0 658492 138943 177080 -1 2979
2983 0 658560 138979 177120 -1 2982
2984 0 658708 138991 177160 -1 2983
2985 0 658708 139027 177240 -1 2984
2986 0 658692 139163 177280 -1 2985
2987 0 658720 139199 177360 -1 2986
2988 0 658768 139219 177400 -1 2987
2989 0 658760 139071 177400 -1 2988
2990 0 658800 139075 177480 -1 2989
2991 0 658880 139027 177560 -1 2990
2992 0 658952 139051 177680 -1 2991
2993 0 659100 138991 177640 -1 2992
2994 0 659192 138943 177680 -1 2993
2995 0 659212 138907 177720 -1 2994
2996 0 659208 138877 177760 -1 2995
2997 0 658896 139251 177600 -1 2992
2998 0 658884 139291 177560 -1 2997
2999 0 658832 139359 177520 -1 2998
3000 0 658828 139515 177440 -1 2999
3001 0 658796 139603 177400 -1 3000
3002 0 658824 139643 177360 -1 3001
3003 0 658868 139707 177280 -1 3002
3004 0 658980 139823 177240 -1 3003
3005 0 659088 139963 177200 -1 3004
3006 0 659098 139997 177240 -1 3005
3007 0 659138 140237 177240 -1 3006
3008 0 659170 140241 177280 -1 3007
3009 0 659226 140297 177360 -1 3008
3010 0 659230 140313 177440 -1 3009
3011 0 659226 140297 177520 -1 3010
3012 0 659242 140379 177600 -1 3011
3013 0 659202 140503 177680 -1 3012
3014 0 659154 140561 177720 -1 3013
3015 0 659058 140625 177800 -1 3014
3016 0 659050 140653 177920 -1 3015
3017 0 659034 140641 178000 -1 3016
3018 0 659010 140661 178120 -1 3017
3019 0 659026 140761 178160 -1 3018
3020 0 659086 140901 178240 -1 3019
3021 0 659030 141053 178320 -1 3020
3022 0 658954 141065 178400 -1 3021
3023 0 658982 141069 178480 -1 3022
3024 0 659074 141041 178600 -1 3023
3025 0 659078 141039 178640 -1 3024
3026 0 658778 141237 178440 -1 3022
3027 0 658594 141193 178400 -1 3026
3028 0 658430 141157 178360 -1 3027
3029 0 658278 140921 178360 -1 3028
3030 0 658270 140897 178320 -1 3029
3031 0 659190 140185 177120 -1 3007
3032 0 659286 140177 177040 -1 3031
3033 0 659474 140173 177000 -1 3032
3034 0 659598 140225 177080 -1 3033
3035 0 659662 140289 177160 -1 3034
3036 0 659726 140317 177240 -1 3035
3037 0 659810 140321 177320 -1 3036
3038 0 659902 140295 177400 -1 3037
3039 0 660090 140261 177440 -1 3038
3040 0 660298 140317 177480 -1 3039
3041 0 660374 140423 177520 -1 3040
3042 0 660386 140407 177560 -1 3041
3043 0 660054 140237 177360 -1 3039
3044 0 660110 140197 177280 -1 3043
3045 0 660238 140157 177200 -1 3044
3046 0 660262 140161 177160 -1 3045
3047 0 659542 140157 176920 -1 3033
3048 0 659570 140149 176840 -1 3047
3049 0 659566 140137 176800 -1 3048
3050 0 659834 140361 176800 -1 3049
3051 0 659882 140481 176840 -1 3050
3052 0 659958 140641 176880 -1 3051
3053 0 660114 140921 176920 -1 3052
3054 0 660418 140909 176920 -1 3053
3055 0 660486 140929 176880 -1 3054
3056 0 660124 140917 176960 -1 3053
3057 0 660134 140913 177000 -1 3056
3058 0 660134 140903 177080 -1 3057
3059 0 659554 140077 176720 -1 3049
3060 0 659546 140005 176640 -1 3059
3061 0 659506 139945 176520 -1 3060
3062 0 659486 139841 176400 -1 3061
3063 0 659458 139777 176320 -1 3062
3064 0 659446 139697 176240 -1 3063
3065 0 659462 139661 176120 -1 3064
3066 0 659430 139577 176080 -1 3065
3067 0 659410 139505 176000 -1 3066
3068 0 659384 139441 175880 -1 3067
3069 0 659396 139333 175760 -1 3068
3070 0 659400 139205 175720 -1 3069
3071 0 659340 139125 175680 -1 3070
3072 0 659316 138929 175600 -1 3071
3073 0 659296 138885 175560 -1 3072
3074 0 658980 138865 175520 -1 3073
3075 0 658872 138809 175480 -1 3074
3076 0 658808 138681 175480 -1 3075
3077 0 658596 138501 175480 -1 3076
3078 0 658546 138251 175560 -1 3077
3079 0 658597 138166 175520 -1 3078
3080 0 658686 138103 175440 -1 3079
3081 0 658701 138070 175360 -1 3080
3082 0 658804 138845 175400 -1 3075
3083 0 658768 138763 177360 -1 2989
3084 0 658956 138571 177400 -1 3083
3085 0 658980 138523 177360 -1 3084
3086 0 657566 138321 177200 -1 2972
3087 0 657526 138337 177160 -1 3086
3088 0 657446 138369 177080 -1 3087
3089 0 657484 137670 178120 -1 2785
3090 0 657504 137722 178160 -1 3089
3091 0 657484 137746 178200 -1 3090
3092 0 657400 137902 178240 -1 3091
3093 0 657320 137950 178160 -1 3092
3094 0 657280 137954 178120 -1 3093
3095 0 657280 137974 178080 -1 3094
3096 0 657480 137638 178240 -1 3091
3097 0 657472 137626 178280 -1 3096
