# Supplementary material for: Connectomics Analysis Reveals First-, Second-, and Third-Order Thermosensory and Hygrosensory Neurons in the Adult Drosophila Brain
Source: Curr Biol. 2020 Aug 17;30(16):3167–3182.e4. doi: 10.1016/j.cub.2020.06.028 (PMC7443704; doi:10.1016/j.cub.2020.06.028)
Supplement: Data S1. Skeletons and Meshes, Related to STAR Methods — marin2020-skeletons contains files describing the morphology of each neuron in this study (in FAFB14 space, .swc format). glomeruli_meshes contains the glomerular meshes (in FAFB14 space, .stl format). neuropil_meshes contains the glomerular meshes (in FAFB14 space, .stl format). [file mmc5.zip › VP_SI/marin2020-skeletons/8877321.swc]

# SWC format file
# based on specifications at http://www.neuronland.org/NLMorphologyConverter/MorphologyFormats/SWC/Spec.html
# Created by nat::write.neuron.swc
# PointNo Label X Y Z Radius Parent 
1 0 662691 114873 165880 2064 -1
2 0 662839 115121 165640 -1 1
3 0 662759 115329 165440 -1 2
4 0 660787 117201 165440 -1 3
5 0 659907 117545 165360 -1 4
6 0 659339 117745 165360 -1 5
7 0 658239 118041 165440 -1 6
8 0 657903 118289 165600 -1 7
9 0 657823 118337 165760 -1 8
10 0 657631 118473 165920 -1 9
11 0 657511 118585 166080 -1 10
12 0 657471 118641 166240 -1 11
13 0 657431 118617 166320 -1 12
14 0 657367 118657 166400 -1 13
15 0 657327 118649 166560 -1 14
16 0 657415 118625 166680 -1 15
17 0 657487 118633 166800 -1 16
18 0 657523 118721 166920 -1 17
19 0 657523 118673 166960 -1 18
20 0 657587 118721 167120 -1 19
21 0 657475 118993 167280 -1 20
22 0 657603 118929 167440 -1 21
23 0 657571 119065 167600 -1 22
24 0 657655 119233 167800 -1 23
25 0 657695 119393 167920 -1 24
26 0 657775 119577 168080 -1 25
27 0 657815 119593 168240 -1 26
28 0 657807 119729 168440 -1 27
29 0 657871 119945 168520 -1 28
30 0 657795 120041 168600 -1 29
31 0 657843 120105 168720 -1 30
32 0 657955 120297 168960 -1 31
33 0 657991 120449 169000 -1 32
34 0 657895 120497 169240 -1 33
35 0 657959 120649 169440 -1 34
36 0 658047 120793 169640 -1 35
37 0 658003 120985 169800 -1 36
38 0 657875 121281 170080 -1 37
39 0 657823 121417 170280 -1 38
40 0 657759 121537 170480 -1 39
41 0 657631 121617 170640 -1 40
42 0 657431 121697 170880 -1 41
43 0 657343 121849 171080 -1 42
44 0 657111 122033 171280 -1 43
45 0 656939 122257 171480 -1 44
46 0 656827 122417 171680 -1 45
47 0 656675 122705 171920 -1 46
48 0 656571 122881 172160 -1 47
49 0 656547 122985 172360 -1 48
50 0 656435 123049 172560 -1 49
51 0 656419 123065 172760 -1 50
52 0 656443 123113 173000 -1 51
53 0 656423 123177 173200 -1 52
54 0 656367 123513 173440 -1 53
55 0 656439 123697 173680 -1 54
56 0 656195 123881 173920 -1 55
57 0 656123 124249 174040 -1 56
58 0 656059 124881 174280 -1 57
59 0 655887 125161 174480 -1 58
60 0 655791 125521 174640 -1 59
61 0 655687 125705 174800 -1 60
62 0 655663 125825 174960 -1 61
63 0 655583 125937 175120 -1 62
64 0 655479 126033 175200 -1 63
65 0 655223 126257 175240 -1 64
66 0 655143 126401 175280 -1 65
67 0 655111 126449 175360 -1 66
68 0 654995 126681 175400 -1 67
69 0 654911 126785 175480 -1 68
70 0 654903 126873 175520 -1 69
71 0 654843 126961 175600 -1 70
72 0 654779 127121 175760 -1 71
73 0 654771 127257 175960 -1 72
74 0 654755 127385 176160 -1 73
75 0 654547 127577 176360 -1 74
76 0 654299 127649 176560 -1 75
77 0 654227 127665 176760 -1 76
78 0 654171 127881 176920 -1 77
79 0 654163 128009 177080 -1 78
80 0 654327 128121 177280 -1 79
81 0 654527 128153 177480 -1 80
82 0 654503 128169 177680 -1 81
83 0 654575 128145 177880 -1 82
84 0 654583 128081 178040 -1 83
85 0 654491 128209 178200 -1 84
86 0 654435 128249 178400 -1 85
87 0 654499 128289 178520 -1 86
88 0 654491 128281 178640 -1 87
89 0 654507 128281 178760 -1 88
90 0 654483 128393 178880 -1 89
91 0 654475 128457 179040 -1 90
92 0 654403 128489 179200 -1 91
93 0 654235 128569 179280 -1 92
94 0 654083 128809 179320 -1 93
95 0 653911 129305 179400 -1 94
96 0 653991 129313 179520 -1 95
97 0 653999 129393 179600 -1 96
98 0 653967 129393 179640 -1 97
99 0 654071 130065 179640 -1 98
100 0 653683 130617 179640 -1 99
101 0 653627 130449 179720 -1 100
102 0 653627 130449 179800 -1 101
103 0 653529 130577 179880 -1 102
104 0 654633 130957 180000 -1 103
105 0 654759 131025 180040 -1 104
106 0 655027 131173 180120 -1 105
107 0 655303 131273 180240 -1 106
108 0 655429 131501 180360 -1 107
109 0 655551 131565 180520 -1 108
110 0 655631 131789 180520 -1 109
111 0 656039 132121 180560 -1 110
112 0 656283 132697 180600 -1 111
113 0 656677 133189 180560 -1 112
114 0 656865 133241 180480 -1 113
115 0 657077 133217 180280 -1 114
116 0 657073 133257 180080 -1 115
117 0 657029 133241 179880 -1 116
118 0 657025 133309 179720 -1 117
119 0 656957 133317 179640 -1 118
120 0 656785 133361 179600 -1 119
121 0 656883 133393 179560 -1 120
122 0 656823 133461 179440 -1 121
123 0 656781 133477 179280 -1 122
124 0 656681 133545 179160 -1 123
125 0 656537 133677 179040 -1 124
126 0 656441 133689 178920 -1 125
127 0 656405 133801 178840 -1 126
128 0 656397 133909 178760 -1 127
129 0 656409 134013 178680 -1 128
130 0 656365 134077 178640 -1 129
131 0 656333 134077 178600 -1 130
132 0 656305 134169 178560 -1 131
133 0 656261 134217 178520 -1 132
134 0 656179 134317 178480 -1 133
135 0 656196 134446 178480 -1 134
136 0 656188 134462 178440 -1 135
137 0 656068 134630 178360 -1 136
138 0 656000 134726 178240 -1 137
139 0 656098 134930 178040 -1 138
140 0 655966 135186 177840 -1 139
141 0 655870 135286 177600 -1 140
142 0 655914 135402 177400 -1 141
143 0 655810 135474 177160 -1 142
144 0 655716 135558 176960 -1 143
145 0 655688 135578 176840 -1 144
146 0 655532 135666 176640 -1 145
147 0 655356 135690 176440 -1 146
148 0 655160 135770 176280 -1 147
149 0 654952 135858 176120 -1 148
150 0 654778 135934 175960 -1 149
151 0 654610 136090 175800 -1 150
152 0 654476 136298 175800 -1 151
153 0 654348 136318 175720 -1 152
154 0 654116 136378 175640 -1 153
155 0 654036 136746 175560 -1 154
156 0 654020 136562 175520 -1 155
157 0 653944 136562 175480 -1 156
158 0 653700 136758 175440 -1 157
159 0 653696 136674 175400 -1 158
160 0 653704 136708.67 175320 -1 159
161 0 653708 136726 175280 -1 160
162 0 653660 136750 175120 -1 161
163 0 653576 136650 175000 -1 162
164 0 653570 136639 174960 -1 163
165 0 653552 136606 174840 -1 164
166 0 653590 136526 174640 -1 165
167 0 653486 136342 174440 -1 166
168 0 653458 136286 174400 -1 167
169 0 653446 136226 174360 -1 168
170 0 653446 136154 174320 -1 169
171 0 653478 136258 174280 -1 170
172 0 653490 136222 174240 -1 171
173 0 653458 136190 174200 -1 172
174 0 653450 136118 174160 -1 173
175 0 653438 136090 174080 -1 174
176 0 653464 136058 174040 -1 175
177 0 653528 135970 173840 -1 176
178 0 653588 135826 173640 -1 177
179 0 653600 135846 173520 -1 178
180 0 654090 135494 173480 -1 179
181 0 654376 135498 173480 -1 180
182 0 654642 135670 173480 -1 181
183 0 654714 135714 173560 -1 182
184 0 654730 135710 173600 -1 183
185 0 654878 135582 173600 -1 184
186 0 654994 135390 173600 -1 185
187 0 655010 135322 173520 -1 186
188 0 654998 135242 173480 -1 187
189 0 655034 135168 173520 -1 188
190 0 654658 135762 173800 -1 184
191 0 654666 135894 173960 -1 190
192 0 654638 136004 174000 -1 191
193 0 654582 136096 174080 -1 192
194 0 654566 136192 174240 -1 193
195 0 654602 136296 174360 -1 194
196 0 654618 136472 174440 -1 195
197 0 654662 136484 174480 -1 196
198 0 654451 135717 173840 -1 181
199 0 654515 135753 173880 -1 198
200 0 654560 135758 173920 -1 199
201 0 653966 135474 173480 -1 180
202 0 653942 135474 173520 -1 201
203 0 653877.3 135326 173560 -1 202
204 0 653748 135030 173640 -1 203
205 0 653770 134770 173720 -1 204
206 0 653398 134590 173720 -1 205
207 0 653324 134514 173800 -1 206
208 0 653216 134486 173920 -1 207
209 0 653060 134450 173960 -1 208
210 0 653012 134434 174000 -1 209
211 0 652992 134430 174040 -1 210
212 0 652932 134426 174040 -1 211
213 0 653926 134554 173800 -1 205
214 0 653974 134526 173880 -1 213
215 0 654022 134526 173960 -1 214
216 0 654046 134522 174000 -1 215
217 0 654126 134498 174040 -1 216
218 0 654206 134498 174160 -1 217
219 0 654292 134474 174200 -1 218
220 0 654494 134442 174240 -1 219
221 0 654598 134442 174320 -1 220
222 0 654716 134402 174320 -1 221
223 0 654798 134444 174400 -1 222
224 0 654918 134456 174520 -1 223
225 0 654938 134484 174600 -1 224
226 0 654890 134536 174720 -1 225
227 0 654929 134596 174840 -1 226
228 0 654942 134616 174880 -1 227
229 0 655086 134436 174880 -1 227
230 0 655102 134400 175080 -1 229
231 0 655098 134412 175200 -1 230
232 0 655034 134420 175360 -1 231
233 0 654994 134452 175440 -1 232
234 0 654938 134536 175520 -1 233
235 0 655086 134628 175520 -1 234
236 0 655098 134540 175600 -1 235
237 0 655062 134700 175680 -1 236
238 0 655028 134802 175760 -1 237
239 1 655078 135020 175760 -1 238
240 0 655156 135050 175720 -1 239
241 0 654966 134788 175800 -1 238
242 0 654958 134740 175880 -1 241
243 0 654986 134712 176000 -1 242
244 0 654902 134836 176040 -1 243
245 0 654862 134820 176160 -1 244
246 0 654782 134904 176200 -1 245
247 0 654766 134920 176320 -1 246
248 0 654994 134924 176120 -1 244
249 0 655030 134920 176160 -1 248
250 0 655054 134964 176200 -1 249
251 0 654762 134316 174720 -1 226
252 0 654770 134288 174800 -1 251
253 0 654858 134572 174520 -1 223
254 0 654874 134640 174560 -1 253
255 0 654962 134780 174640 -1 254
256 0 654982 134880 174720 -1 255
257 0 654950 134988 174800 -1 256
258 0 654918 135104 174880 -1 257
259 0 654882 135188 174960 -1 258
260 0 654882 135236 175040 -1 259
261 0 654852 135486 175120 -1 260
262 0 654794 135520 175240 -1 261
263 0 654740 135510 175280 -1 262
264 0 654766 135724 175120 -1 261
265 0 654606 135808 175160 -1 264
266 0 654506 135992 175120 -1 265
267 0 654478 136084 175040 -1 266
268 0 654346 136224 175040 -1 267
269 0 654326 136240 175000 -1 268
270 0 654238 136187 174960 -1 269
271 0 654182 136165 174920 -1 270
272 0 654184 136141 174840 -1 271
273 0 653956 136102 174840 -1 272
274 0 653612 136190 174880 -1 273
275 0 653406 136146 174840 -1 274
276 0 653278 136143 175000 -1 275
277 0 653102 136090 175120 -1 276
278 0 652970 136054 175240 -1 277
279 0 652904 136044 175280 -1 278
280 0 652868 135775 175320 -1 279
281 0 652870.7 135560.33 175400 -1 280
282 0 652840 135565 175280 -1 281
283 0 652804 135589 175240 -1 282
284 0 652744 135545 175200 -1 283
285 0 652872 135453 175440 -1 281
286 0 652824 135213 175480 -1 285
287 0 652792 135326 175560 -1 286
288 0 653362 136078 174760 -1 275
289 0 653340 136066 174720 -1 288
290 0 653342 136016 174680 -1 289
291 0 653376 136000 174600 -1 290
292 0 653432 136017 174560 -1 291
293 0 653392 135950 174440 -1 292
294 0 653586 136045 174520 -1 292
295 0 653628 136054 174480 -1 294
296 0 653510 135224 173520 -1 203
297 0 653230 135244 173480 -1 296
298 0 653146 135240 173440 -1 297
299 0 652986 135152 173400 -1 298
300 0 652972 135134 173360 -1 299
301 0 652946 135152 173280 -1 300
302 0 652846 135124 173160 -1 301
303 0 652434 135140 173000 -1 302
304 0 652354 135220 172960 -1 303
305 0 652302 135220 172920 -1 304
306 0 652108 135132 172920 -1 305
307 0 651988 135096 172960 -1 306
308 0 651856 134974 173000 -1 307
309 0 651776 134758 172960 -1 308
310 0 651738 134568 173000 -1 309
311 0 651662 134480 172960 -1 310
312 0 651732 134366 173040 -1 311
313 0 651726 134332 173080 -1 312
314 0 652230 135188 172880 -1 305
315 0 652234 135312 172800 -1 314
316 0 652482 135424 172880 -1 315
317 0 652590 135696 172920 -1 316
318 0 652646 135684 173000 -1 317
319 0 652666 135684 173040 -1 318
320 0 652662 135676 173080 -1 319
321 0 652638 135712 173120 -1 320
322 0 652502 136040 173120 -1 321
323 0 652426 136064 173160 -1 322
324 0 652490 136092 173080 -1 322
325 0 652526 136136 173040 -1 324
326 0 652606 136232 173080 -1 325
327 0 652622 136248 173120 -1 326
328 0 652634 136272 173160 -1 327
329 0 652642 136264 173200 -1 328
330 0 652670 136348 173240 -1 329
331 0 652722 136432 173280 -1 330
332 0 652726 136504 173360 -1 331
333 0 652502 136732 173240 -1 332
334 0 652422 136892 173160 -1 333
335 0 652426 136980 173120 -1 334
336 0 652358 136984 173080 -1 335
337 0 653184 136658 174960 -1 164
338 0 653116 136642 174920 -1 337
339 0 653100 136634 174880 -1 338
340 0 653084 136578 174840 -1 339
341 0 653044 136558 174800 -1 340
342 0 652960 136426 174680 -1 341
343 0 652864 136378 174640 -1 342
344 0 652714 136296 174560 -1 343
345 0 652640 136252 174520 -1 344
346 0 652600 136236 174480 -1 345
347 0 652568 136196 174440 -1 346
348 0 652444 136148 174360 -1 347
349 0 652352 136128 174320 -1 348
350 0 652290 136104 174280 -1 349
351 0 652174 136068 174200 -1 350
352 0 652070 135980 174080 -1 351
353 0 651914 135876 174000 -1 352
354 0 651548 135720 173960 -1 353
355 0 651436 135786 173840 -1 354
356 0 651356 135754 173720 -1 355
357 0 651332 135746 173600 -1 356
358 0 651228 135778 173480 -1 357
359 0 651100 135830 173360 -1 358
360 0 650872 135730 173280 -1 359
361 0 650849 135714 173200 -1 360
362 0 653440 137098 175320 -1 160
363 0 653416 137274 175280 -1 362
364 0 653416 137294 175200 -1 363
365 0 653440 137382 175120 -1 364
366 0 653508 137418 175040 -1 365
367 0 653512 137458 174960 -1 366
368 0 653444 137590 174880 -1 367
369 0 653444 137562 174800 -1 368
370 0 653416 137522 174680 -1 369
371 0 653312 137594 174560 -1 370
372 0 653476 137786 174560 -1 371
373 0 653536 138138 174560 -1 372
374 0 653604 138310 174560 -1 373
375 0 653628 138422 174560 -1 374
376 0 653652 138438 174520 -1 375
377 0 653828 138506 174480 -1 376
378 0 653884 138502 174440 -1 377
379 0 653844 138474 174400 -1 378
380 0 653852 138410 174360 -1 379
381 0 653860 138362 174320 -1 380
382 0 653844 138318 174280 -1 381
383 0 654100 137014 175440 -1 158
384 0 654242 137010 175520 -1 383
385 0 654270 136966 175600 -1 384
386 0 654334 136954 175640 -1 385
387 0 654458 137028 175680 -1 386
388 0 654542 137132 175760 -1 387
389 0 654630 137096 175800 -1 388
390 0 654774 137148 175840 -1 389
391 0 655002 137164 175880 -1 390
392 0 653483 130809 179560 -1 100
393 0 653299 130977 179480 -1 392
394 0 653307 130977 179400 -1 393
395 0 653151 131177 179320 -1 394
396 0 653019 131281 179200 -1 395
397 0 652923 131329 179160 -1 396
398 0 652439 132865 179120 -1 397
399 0 652295 133193 179120 -1 398
400 0 652375 133673 179120 -1 399
401 0 652511 134313 179160 -1 400
402 0 652663 134945 179200 -1 401
403 0 652795 135529 179120 -1 402
404 0 652851 135977 179000 -1 403
405 0 653039 136529 178920 -1 404
406 0 653283 136897 178840 -1 405
407 0 653451 137177 178760 -1 406
408 0 653963 137569 178720 -1 407
409 0 654307 138089 178600 -1 408
410 0 654431 138257 178560 -1 409
411 0 654423 138577 178520 -1 410
412 0 654335 139105 178480 -1 411
413 0 654099 139481 178400 -1 412
414 0 653995 139649 178320 -1 413
415 0 653831 139873 178200 -1 414
416 0 653783 140097 178040 -1 415
417 0 653575 140321 177840 -1 416
418 0 653399 140617 177720 -1 417
419 0 653179 140961 177520 -1 418
420 0 652971 141321 177360 -1 419
421 0 652931 141649 177200 -1 420
422 0 652991 141897 177080 -1 421
423 0 652807 142425 177080 -1 422
424 0 652499 142745 176800 -1 423
425 0 652099 143177 176760 -1 424
426 0 651639 143705 176760 -1 425
427 0 651479 143945 176840 -1 426
428 0 651435 144017 176880 -1 427
429 0 651379 144097 176960 -1 428
430 0 651227 144305 177040 -1 429
431 0 650815 145169 177120 -1 430
432 0 650163 146057 177160 -1 431
433 0 649751 146857 177240 -1 432
434 0 649489 147089 177280 -1 433
435 0 649227 147321 177320 -1 434
436 0 648871 147585 177400 -1 435
437 0 648579 147713 177520 -1 436
438 0 647743 148065 177600 -1 437
439 0 647099 148137 177720 -1 438
440 0 646327 148273 177880 -1 439
441 0 645923 148401 178000 -1 440
442 0 645095 148705 178040 -1 441
443 0 644431 149561 178040 -1 442
444 0 644163 149881 178200 -1 443
445 0 643663 150521 178320 -1 444
446 0 642723 151673 178400 -1 445
447 0 642427 151905 178400 -1 446
448 0 642199 151553 178400 -1 447
449 0 642135 151473 178360 -1 448
450 0 642143 151457 178320 -1 449
451 0 642129 151441 178240 -1 450
452 0 642101 151425 178160 -1 451
453 0 642071 151345 178040 -1 452
454 0 642023 151321 177920 -1 453
455 0 641987 151237 177800 -1 454
456 0 641993 151145 177720 -1 455
457 0 641817 151001 177640 -1 456
458 0 641679 150649 177600 -1 457
459 0 641359 150413 177560 -1 458
460 0 640905 150025 177560 -1 459
461 0 640767 149957 177480 -1 460
462 0 640625 149941 177400 -1 461
463 0 640451 149897 177280 -1 462
464 0 640103 149849 177200 -1 463
465 0 639889 149877 177120 -1 464
466 0 639507 149885 177080 -1 465
467 0 639347 149861 177000 -1 466
468 0 639273 149889 176920 -1 467
469 0 639215 149925 176840 -1 468
470 0 639135 150009 176720 -1 469
471 0 639031 150053 176640 -1 470
472 0 638859 150041 176520 -1 471
473 0 638617 150329 176440 -1 472
474 0 638779 149985 176400 -1 473
475 0 638257 149997 176280 -1 474
476 0 637771 149821 176160 -1 475
477 0 637529 149665 176120 -1 476
478 0 637283 149489 176000 -1 477
479 0 637193 149433 175920 -1 478
480 0 636985 149193 175800 -1 479
481 0 636883 149025 175720 -1 480
482 0 636713 148717 175640 -1 481
483 0 636627 148545 175560 -1 482
484 0 636547 148421 175520 -1 483
485 0 636345 148425 175480 -1 484
486 0 636061 147485 175440 -1 485
487 0 635927 147185 175560 -1 486
488 0 635777 146889 175560 -1 487
489 0 635733 146773 175640 -1 488
490 0 635643 146613 175720 -1 489
491 0 635623 146597 175800 -1 490
492 0 635623 146513 175880 -1 491
493 0 635615 146449 176000 -1 492
494 0 635691 146257 176040 -1 493
495 0 635659 146161 176240 -1 494
496 0 635563 146025 176320 -1 495
497 0 635515 146009 176360 -1 496
498 0 635569 145317 176120 -1 494
499 0 635537 145461 176200 -1 498
500 0 635509 145269 176360 -1 499
501 0 635387 145399 176400 -1 500
502 0 635265 145529 176440 -1 501
503 0 635589 144881 176040 -1 498
504 0 635589 144741 175960 -1 503
505 0 635599 144309 175760 -1 504
506 0 635353 143941 175760 -1 505
507 0 635373 143917 175840 -1 506
508 0 635425 143897 175920 -1 507
509 0 635437 143881 176000 -1 508
510 0 635465 143861 176040 -1 509
511 0 635465 143745 176040 -1 510
512 0 635465 143685 176080 -1 511
513 0 635485 143629 176120 -1 512
514 0 635497 143613 176160 -1 513
515 0 635293 143941 175680 -1 506
516 0 635153 144069 175600 -1 515
517 0 635125 144009 175560 -1 516
518 0 635057 144061 175520 -1 517
519 0 634953 144117 175480 -1 518
520 0 636109 144153 175760 -1 505
521 0 636363 144001 175800 -1 520
522 0 636371 144003 175840 -1 521
523 0 636643 143837 175840 -1 522
524 0 636655 143785 175880 -1 523
525 0 636671 143749 175920 -1 524
526 0 636671 143717 175960 -1 525
527 0 636659 143721 176000 -1 526
528 0 636379 144005 175880 -1 522
529 0 636375 143925 175960 -1 528
530 0 636019 144181 175680 -1 505
531 0 635979 144257 175600 -1 530
532 0 635979 144257 175440 -1 531
533 0 636171 144197 175320 -1 532
534 0 636363 144205 175200 -1 533
535 0 636519 144229 175120 -1 534
536 0 636871 144265 175160 -1 535
537 0 636887 144273 175200 -1 536
538 0 636915 144233 175240 -1 537
539 0 636923 144197 175280 -1 538
540 0 636951 144117 175320 -1 539
541 0 636943 144049 175360 -1 540
542 0 636943 144017 175400 -1 541
543 0 636923 143993 175440 -1 542
544 0 636887 143989 175480 -1 543
545 0 637155 143825 175480 -1 544
546 0 637307 143761 175560 -1 545
547 0 637319 143757 175600 -1 546
548 0 637403 143673 175640 -1 547
549 0 637451 143645 175680 -1 548
550 0 637535 143609 175720 -1 549
551 0 637455 143641 175760 -1 550
552 0 637451 143629 175800 -1 551
553 0 637459 143585 175840 -1 552
554 0 637439 143561 175880 -1 553
555 0 637423 143513 175920 -1 554
556 0 637407 143453 175960 -1 555
557 0 637411 143425 176000 -1 556
558 0 637411 143389 176040 -1 557
559 0 637427 143365 176080 -1 558
560 0 637439 143325 176120 -1 559
561 0 636563 144229 175000 -1 535
562 0 636547 144245 174920 -1 561
563 0 636535 144229 174880 -1 562
564 0 636523 144221 174800 -1 563
565 0 636527 144185 174680 -1 564
566 0 636531 144125 174560 -1 565
567 0 636563 144073 174440 -1 566
568 0 636579 143977 174320 -1 567
569 0 636587 143893 174240 -1 568
570 0 636587 143861 174160 -1 569
571 0 636539 143829 174040 -1 570
572 0 636555 143813 173960 -1 571
573 0 636575 143781 173840 -1 572
574 0 636595 143761 173760 -1 573
575 0 636567 143761 173680 -1 574
576 0 636431 143717 173600 -1 575
577 0 636191 143673 173600 -1 576
578 0 636223 143653 173640 -1 577
579 0 636151 143677 173680 -1 578
580 0 636111 143673 173720 -1 579
581 0 636067 143677 173760 -1 580
582 0 636023 143669 173800 -1 581
583 0 635907 143649 173840 -1 582
584 0 635875 143597 173880 -1 583
585 0 635839 143589 173920 -1 584
586 0 635839 143537 173960 -1 585
587 0 635843 143497 174000 -1 586
588 0 635807 143485 174040 -1 587
589 0 635719 143461 174080 -1 588
590 0 635659 143409 174160 -1 589
591 0 635555 143293 174200 -1 590
592 0 635527 143261 174240 -1 591
593 0 635471 143237 174280 -1 592
594 0 635399 143217 174360 -1 593
595 0 635319 143233 174440 -1 594
596 0 635307 143221 174480 -1 595
597 0 635239 143105 174520 -1 596
598 0 635163 142973 174560 -1 597
599 0 635371 142833 174560 -1 598
600 0 635167 142977 174640 -1 598
601 0 635327 142857 174680 -1 600
602 0 635359 142865 174720 -1 601
603 0 635363 142877 174760 -1 602
604 0 635407 142865 174840 -1 603
605 0 635527 142821 174920 -1 604
606 0 635583 142801 174960 -1 605
607 0 635631 142761 175040 -1 606
608 0 636323 143761 173400 -1 576
609 0 636335 143753 173320 -1 608
610 0 636451 143705 173160 -1 609
611 0 636455 143729 173040 -1 610
612 0 636484.3 143751.67 173000 -1 611
613 0 636543 143797 172920 -1 612
614 0 636595 143825 172840 -1 613
615 0 636683 143789 172920 -1 613
616 0 636779 143733 172920 -1 615
617 0 636803 143709 172960 -1 616
618 0 636807 143665 173000 -1 617
619 0 636825 143593 173040 -1 618
620 0 636747 143737 174240 -1 569
621 0 642087 152497 178440 -1 447
622 0 641803 153129 178400 -1 621
623 0 641455 153809 178400 -1 622
624 0 641567 154505 178400 -1 623
625 0 641831 155537 178360 -1 624
626 0 642067 155913 178480 -1 625
627 0 642007 156561 178520 -1 626
628 0 641667 157033 178520 -1 627
629 0 641315 157665 178520 -1 628
630 0 641091 157921 178440 -1 629
631 0 640915 158073 178320 -1 630
632 0 640827 158097 178240 -1 631
633 0 640403 158305 178120 -1 632
634 0 640239 158401 178040 -1 633
635 0 640119 158497 177920 -1 634
636 0 639951 158769 177800 -1 635
637 0 639583 159001 177680 -1 636
638 0 639315 159121 177600 -1 637
639 0 639099 159249 177480 -1 638
640 0 639027 159337 177400 -1 639
641 0 638883 159521 177280 -1 640
642 0 638795 159537 177200 -1 641
643 0 638651 159665 177080 -1 642
644 0 638551 159801 177000 -1 643
645 0 638463 159825 176920 -1 644
646 0 638407 159937 176800 -1 645
647 0 637395 161033 176720 -1 646
648 0 637255 161209 176600 -1 647
649 0 637299 161121 176440 -1 648
650 0 637059 161617 176320 -1 649
651 0 636951 162017 176200 -1 650
652 0 636871 162313 176080 -1 651
653 0 636643 162929 175880 -1 652
654 0 636563 163073 175840 -1 653
655 0 636471 163377 175720 -1 654
656 0 636519 163545 175600 -1 655
657 0 636663 163481 175480 -1 656
658 0 636467 163673 175440 -1 657
659 0 636463 163889 175360 -1 658
660 0 636383 163985 175200 -1 659
661 0 636255 164129 175040 -1 660
662 0 636159 164273 174880 -1 661
663 0 636091 164393 174720 -1 662
664 0 636043 164529 174600 -1 663
665 0 635931 164777 174480 -1 664
666 0 635835 164977 174360 -1 665
667 0 635739 165153 174200 -1 666
668 0 635519 165465 174000 -1 667
669 0 635319 165737 173840 -1 668
670 0 635183 166001 173640 -1 669
671 0 635123 166345 173480 -1 670
672 0 635067 166633 173320 -1 671
673 0 635075 167113 173120 -1 672
674 0 635087 167441 172960 -1 673
675 0 635087 167585 172840 -1 674
676 0 634983 167793 172600 -1 675
677 0 634951 168129 172320 -1 676
678 0 634903 168321 172080 -1 677
679 0 634839 168361 171880 -1 678
680 0 634791 168337 171640 -1 679
681 0 634755 168377 171480 -1 680
682 0 634779 168513 171280 -1 681
683 0 634779 168585 171160 -1 682
684 0 634803 168673 171000 -1 683
685 0 634843 168729 170760 -1 684
686 0 634891 168849 170520 -1 685
687 0 634947 169049 170320 -1 686
688 0 634947 169153 170120 -1 687
689 0 635051 169193 169880 -1 688
690 0 635099 169273 169680 -1 689
691 0 635107 169345 169440 -1 690
692 0 635107 169561 169200 -1 691
693 0 635043 169689 169040 -1 692
694 0 634983 169929 168840 -1 693
695 0 634855 170081 168600 -1 694
696 0 634807 170217 168440 -1 695
697 0 634855 170313 168200 -1 696
698 0 634823 170457 168000 -1 697
699 0 634847 170617 167800 -1 698
700 0 634811 170657 167640 -1 699
701 0 634739 170833 167440 -1 700
702 0 634711 170889 167360 -1 701
703 0 634647 171009 167200 -1 702
704 0 634503 171097 167040 -1 703
705 0 634543 171273 166920 -1 704
706 0 634399 171337 166800 -1 705
707 0 634455 171473 166600 -1 706
708 0 634415 171577 166440 -1 707
709 0 634375 171729 166280 -1 708
710 0 634311 171809 166160 -1 709
711 0 634259 171977 166000 -1 710
712 0 634299 172121 165840 -1 711
713 0 634339 172185 165720 -1 712
714 0 634403 172361 165520 -1 713
715 0 634555 172609 165360 -1 714
716 0 634539 172681 165160 -1 715
717 0 634643 172681 164920 -1 716
718 0 634683 172777 164720 -1 717
719 0 634731 172881 164480 -1 718
720 0 634803 173049 164240 -1 719
721 0 634831 173145 164000 -1 720
722 0 634943 173353 163760 -1 721
723 0 634967 173425 163560 -1 722
724 0 635095 173505 163320 -1 723
725 0 635263 173593 163120 -1 724
726 0 635383 173761 162920 -1 725
727 0 635367 173761 162720 -1 726
728 0 635295 173729 162480 -1 727
729 0 635335 173673 162280 -1 728
730 0 635287 173625 162040 -1 729
731 0 635359 173657 161840 -1 730
732 0 635407 173601 161600 -1 731
733 0 635411 173617 161360 -1 732
734 0 635531 173705 161120 -1 733
735 0 635651 173841 160920 -1 734
736 0 635627 173793 160760 -1 735
737 0 635715 173817 160560 -1 736
738 0 635835 173841 160360 -1 737
739 0 635923 173833 160120 -1 738
740 0 636027 173881 159920 -1 739
741 0 636131 173993 159680 -1 740
742 0 636115 173985 159480 -1 741
743 0 636187 174041 159320 -1 742
744 0 636315 174065 159080 -1 743
745 0 636295 174073 158880 -1 744
746 0 636351 174121 158720 -1 745
747 0 636495 174121 158480 -1 746
748 0 636455 174113 158240 -1 747
749 0 636471 174105 158040 -1 748
750 0 636711 174137 157600 -1 749
751 0 636775 174169 157240 -1 750
752 0 636791 174113 156800 -1 751
753 0 636943 174161 156320 -1 752
754 0 637071 174361 155840 -1 753
755 0 637135 174409 155480 -1 754
756 0 637191 174497 155080 -1 755
757 0 637231 174609 154680 -1 756
758 0 637463 174553 154240 -1 757
759 0 637599 174633 153840 -1 758
760 0 637655 174593 153440 -1 759
761 0 637695 174537 153000 -1 760
762 0 637795 174649 152520 -1 761
763 0 637715 174657 152080 -1 762
764 0 637883 174729 151640 -1 763
765 0 638003 174769 151240 -1 764
766 0 638139 174841 150760 -1 765
767 0 637867 175345 150360 -1 766
768 0 637831 175465 150000 -1 767
769 0 638007 175113 149640 -1 768
770 0 638127 175041 149360 -1 769
771 0 638143 175057 148920 -1 770
772 0 638271 175201 148480 -1 771
773 0 638207 175161 148000 -1 772
774 0 638079 175081 147560 -1 773
775 0 638023 174953 147360 -1 774
776 0 638071 174969 147040 -1 775
777 0 638063 174945 146800 -1 776
778 0 637959 174873 146440 -1 777
779 0 638023 174929 146240 -1 778
780 0 638143 174993 146160 -1 779
781 0 638087 174993 145880 -1 780
782 0 638135 174985 145520 -1 781
783 0 638311 175041 145160 -1 782
784 0 638375 175025 144840 -1 783
785 0 638343 175025 144640 -1 784
786 0 638319 175049 144480 -1 785
787 0 638335 175001 144120 -1 786
788 0 638207 175033 143600 -1 787
789 0 638139 175121 143160 -1 788
790 0 638155 175169 142680 -1 789
791 0 638107 175217 142320 -1 790
792 0 638111 175329 141920 -1 791
793 0 638143 175505 141560 -1 792
794 0 638127 175705 141200 -1 793
795 0 638155 175753 141160 -1 794
796 0 638163 175809 140800 -1 795
797 0 638239 175817 140560 -1 796
798 0 638199 175849 140200 -1 797
799 0 638127 175897 139720 -1 798
800 0 637983 175825 139360 -1 799
801 0 637863 175673 138960 -1 800
802 0 637671 175649 138560 -1 801
803 0 637627 175617 138160 -1 802
804 0 637595 175689 137760 -1 803
805 0 637587 175801 137360 -1 804
806 0 637571 175857 137160 -1 805
807 0 637627 175841 136880 -1 806
808 0 637671 175881 136520 -1 807
809 0 637727 175865 136160 -1 808
810 0 637732.8 175859.19 136120 -1 809
811 0 637791 175801 135720 -1 810
812 0 637791 175873 135360 -1 811
813 0 637791 176001 135040 -1 812
814 0 637823 176209 134680 -1 813
815 0 637879 176377 134360 -1 814
816 0 637899 176441 134160 -1 815
817 0 638019 176561 133880 -1 816
818 0 638103 176625 133760 -1 817
819 0 638071 176689 133640 -1 818
820 0 638123 176769 133440 -1 819
821 0 638091 176881 133200 -1 820
822 0 638083 176937 132960 -1 821
823 0 638067 176993 132720 -1 822
824 0 638027 176993 132480 -1 823
825 0 637971 176937 132240 -1 824
826 0 637831 176833 131920 -1 825
827 0 637767 176801 131680 -1 826
828 0 637671 176881 131240 -1 827
829 0 637583 176953 130920 -1 828
830 0 637559 177049 130600 -1 829
831 0 637527 177049 130240 -1 830
832 0 637559 176905 129880 -1 831
833 0 637567 176977 129480 -1 832
834 0 637463 176913 129160 -1 833
835 0 637391 176945 128760 -1 834
836 0 637367 176961 128360 -1 835
837 0 637303 176953 128120 -1 836
838 0 637319 176905 127840 -1 837
839 0 637359 176889 127520 -1 838
840 0 637239 176849 127200 -1 839
841 0 637175 176849 126920 -1 840
842 0 637095 176809 126600 -1 841
843 0 637023 176817 126360 -1 842
844 0 636963 176897 126000 -1 843
845 0 637027 176945 125680 -1 844
846 0 636843 177041 125200 -1 845
847 0 636835 177161 124960 -1 846
848 0 636779 177233 124720 -1 847
849 0 636723 177201 124520 -1 848
850 0 636635 177241 124320 -1 849
851 0 636555 177217 124120 -1 850
852 0 636459 177177 123920 -1 851
853 0 636379 177121 123720 -1 852
854 0 636343 177081 123480 -1 853
855 0 636303 176977 123240 -1 854
856 0 636271 176921 123040 -1 855
857 0 636199 176937 122880 -1 856
858 0 636199 176969 122720 -1 857
859 0 636127 176937 122520 -1 858
860 0 636087 176937 122280 -1 859
861 0 636039 177001 122080 -1 860
862 0 636039 177057 121840 -1 861
863 0 636023 177097 121600 -1 862
864 0 636007 177177 121400 -1 863
865 0 636047 177193 121200 -1 864
866 0 635951 177185 120960 -1 865
867 0 635879 177129 120760 -1 866
868 0 635823 177185 120480 -1 867
869 0 635791 177185 120240 -1 868
870 0 635783 177169 120080 -1 869
871 0 635745 177157 119880 -1 870
872 0 635697 177245 119600 -1 871
873 0 635657 177225 119440 -1 872
874 0 635569 177281 119000 -1 873
875 0 635469 177357 118600 -1 874
876 0 635585 177449 118120 -1 875
877 0 635661 177541 117880 -1 876
878 0 635701 177585 117720 -1 877
879 0 635753 177609 117480 -1 878
880 0 635813 177537 117240 -1 879
881 0 635785 177445 117080 -1 880
882 0 635673 177461 116880 -1 881
883 0 635521 177545 116720 -1 882
884 0 635437 177569 116560 -1 883
885 0 635451 177537 116400 -1 884
886 0 635407 177565 116240 -1 885
887 0 635335 177569 116040 -1 886
888 0 635339 177589 115840 -1 887
889 0 635291 177637 115680 -1 888
890 0 635243 177645 115520 -1 889
891 0 635205 177681 115440 -1 890
892 0 635233 177681 115320 -1 891
893 0 635187 177701 115160 -1 892
894 0 635179 177725 114920 -1 893
895 0 635073 177845 114640 -1 894
896 0 635031 177897 114400 -1 895
897 0 634931 177925 114160 -1 896
898 0 634911 177881 113920 -1 897
899 0 634883 177893 113680 -1 898
900 0 634859 177861 113480 -1 899
901 0 634851 177929 113240 -1 900
902 0 634883 177925 113040 -1 901
903 0 634879 177929 112800 -1 902
904 0 634855 177929 112560 -1 903
905 0 634719 177869 112320 -1 904
906 0 634719 177809 112080 -1 905
907 0 634583 177873 111880 -1 906
908 0 634493 177877 111680 -1 907
909 0 634449 177861 111480 -1 908
910 0 634357 177929 111280 -1 909
911 0 634321 177937 111080 -1 910
912 0 634263 177957 110920 -1 911
913 0 634245 177961 110840 -1 912
914 0 634215 177993 110640 -1 913
915 0 634191 178045 110440 -1 914
916 0 634187 178089 110280 -1 915
917 0 634099 178097 110080 -1 916
918 0 634115 178037 109920 -1 917
919 0 634123 178057 109720 -1 918
920 0 634135 178093 109560 -1 919
921 0 634083 178133 109400 -1 920
922 0 634155 178089 109240 -1 921
923 0 634183 178037 109040 -1 922
924 0 634279 178013 108840 -1 923
925 0 634315 178033 108640 -1 924
926 0 634363 178049 108400 -1 925
927 0 634399 177997 108200 -1 926
928 0 634443 177993 108000 -1 927
929 0 634415 177965 107800 -1 928
930 0 634331 177997 107560 -1 929
931 0 634351 178041 107320 -1 930
932 0 634331 178041 107120 -1 931
933 0 634419 178137 106880 -1 932
934 0 634467 178249 106680 -1 933
935 0 634507 178337 106480 -1 934
936 0 634467 178357 106280 -1 935
937 0 634423 178301 106040 -1 936
938 0 634399 178281 105880 -1 937
939 0 634407 178209 105640 -1 938
940 0 634411 178213 105520 -1 939
941 0 634279 178081 105440 -1 940
942 0 634357 178181 105400 -1 941
943 0 634389 178229 105240 -1 942
944 0 634409 178241 105040 -1 943
945 0 634369 178221 104840 -1 944
946 0 634349 178261 104640 -1 945
947 0 634385 178297 104440 -1 946
948 0 634257 178245 104280 -1 947
949 0 634197 178169 104120 -1 948
950 0 634169 178133 103920 -1 949
951 0 634165 178081 103720 -1 950
952 0 634105 178073 103520 -1 951
953 0 634057 178097 103320 -1 952
954 0 634037 178081 103120 -1 953
955 0 633957 178097 102920 -1 954
956 0 633879 178097 102760 -1 955
957 0 633823 178097 102560 -1 956
958 0 633711 178133 102400 -1 957
959 0 633695 178157 102240 -1 958
960 0 633711 178169 102080 -1 959
961 0 633687 178217 101880 -1 960
962 0 633691 178273 101680 -1 961
963 0 633675 178361 101480 -1 962
964 0 633617 178333 101280 -1 963
965 0 633617 178337 101080 -1 964
966 0 633529 178393 100880 -1 965
967 0 633491 178381 100720 -1 966
968 0 633403 178389 100560 -1 967
969 0 633335 178453 100400 -1 968
970 0 633241 178497 100240 -1 969
971 0 633099 178517 100040 -1 970
972 0 633027 178569 99880 -1 971
973 0 632837 178625 99760 -1 972
974 0 632727 178697 99600 -1 973
975 0 632687 178749 99400 -1 974
976 0 632695 178829 99200 -1 975
977 0 632671 178941 99000 -1 976
978 0 632661 179045 98800 -1 977
979 0 632661 179125 98600 -1 978
980 0 632629 179225 98440 -1 979
981 0 632603 179317 98280 -1 980
982 0 632619 179425 98040 -1 981
983 0 632655 179501 97840 -1 982
984 0 632675 179517 97640 -1 983
985 0 632667 179577 97440 -1 984
986 0 632671 179545 97280 -1 985
987 0 632669 179545 97200 -1 986
988 0 632715 179517 97120 -1 987
989 0 632731 179553 97080 -1 988
990 0 632749 179621 96880 -1 989
991 0 632689 179677 96680 -1 990
992 0 632721 179729 96440 -1 991
993 0 632777 179749 96240 -1 992
994 0 632849 179801 96000 -1 993
995 0 632809 179805 95760 -1 994
996 0 632825 179813 95560 -1 995
997 0 632805 179833 95360 -1 996
998 0 632789 179885 95200 -1 997
999 0 632821 179849 95000 -1 998
1000 0 632853 179857 94840 -1 999
1001 0 632865 179901 94680 -1 1000
1002 0 632849 179937 94480 -1 1001
1003 0 632849 179965 94320 -1 1002
1004 0 632833 180053 94120 -1 1003
1005 0 632825 180113 93960 -1 1004
1006 0 632771 180085 93760 -1 1005
1007 0 632711 180065 93560 -1 1006
1008 0 632659 180089 93360 -1 1007
1009 0 632671 180157 93200 -1 1008
1010 0 632667 180213 93040 -1 1009
1011 0 632707 180369 92840 -1 1010
1012 0 632699 180453 92680 -1 1011
1013 0 632697 180529 92520 -1 1012
1014 0 632697 180553 92320 -1 1013
1015 0 632637 180565 92120 -1 1014
1016 0 632609 180593 91920 -1 1015
1017 0 632649 180661 91720 -1 1016
1018 0 632729 180769 91560 -1 1017
1019 0 632693 180833 91400 -1 1018
1020 0 632661 180841 91200 -1 1019
1021 0 632681 180837 91000 -1 1020
1022 0 632677 180813 90800 -1 1021
1023 0 632769 180773 90600 -1 1022
1024 0 632805 180685 90400 -1 1023
1025 0 632845 180613 90200 -1 1024
1026 0 632937 180573 90040 -1 1025
1027 0 633005 180557 89840 -1 1026
1028 0 633049 180485 89600 -1 1027
1029 0 633081 180417 89280 -1 1028
1030 0 633133 180373 88920 -1 1029
1031 0 633185 180389 88800 -1 1030
1032 0 633293 180305 88640 -1 1031
1033 0 633333 180297 88520 -1 1032
1034 0 633385 180209 88320 -1 1033
1035 0 633465 180077 87960 -1 1034
1036 0 633489 180045 87920 -1 1035
1037 0 633575 179845 87600 -1 1036
1038 0 633655 179645 87240 -1 1037
1039 0 633703 179445 87120 -1 1038
1040 0 633675 179613 86960 -1 1039
1041 0 633675 179717 86720 -1 1040
1042 0 633663 179757 86640 -1 1041
1043 0 633703 179781 86440 -1 1042
1044 0 633655 179757 86200 -1 1043
1045 0 633591 179701 85960 -1 1044
1046 0 633543 179685 85760 -1 1045
1047 0 633515 179661 85560 -1 1046
1048 0 633467 179677 85360 -1 1047
1049 0 633427 179597 85120 -1 1048
1050 0 633363 179597 84920 -1 1049
1051 0 633323 179541 84680 -1 1050
1052 0 633267 179477 84240 -1 1051
1053 0 633213 179393 83720 -1 1052
1054 0 633252.25 179347.19 83360 -1 1053
1055 0 633256.5 179342 83320 -1 1054
1056 0 633261 179337 83280 -1 1055
1057 0 633261 179349 82960 -1 1056
1058 0 633313 179397 82560 -1 1057
1059 0 633267 179361 82320 -1 1058
1060 0 633223 179385 82120 -1 1059
1061 0 633211 179337 81680 -1 1060
1062 0 633139 179293 81360 -1 1061
1063 0 633115 179309 81000 -1 1062
1064 0 633087 179293 80680 -1 1063
1065 0 633071 179289 80360 -1 1064
1066 0 633055 179233 80000 -1 1065
1067 0 633023 179061 79600 -1 1066
1068 0 632889 178949 79240 -1 1067
1069 0 632793 178841 78920 -1 1068
1070 0 632621 178717 78600 -1 1069
1071 0 632463 178601 78320 -1 1070
1072 0 632331 178589 78120 -1 1071
1073 0 632367 178713 77880 -1 1072
1074 0 632335 178761 77680 -1 1073
1075 0 632287 178825 77400 -1 1074
1076 0 632059 178789 76920 -1 1075
1077 0 631911 178685 76520 -1 1076
1078 0 631751 178625 76240 -1 1077
1079 0 631521 178501 76000 -1 1078
1080 0 631385 178461 75800 -1 1079
1081 0 631197 178409 75600 -1 1080
1082 0 631057 178345 75400 -1 1081
1083 0 630877 178305 75240 -1 1082
1084 0 630753 178181 75040 -1 1083
1085 0 630619 178097 74800 -1 1084
1086 0 630499 178041 74600 -1 1085
1087 0 630447 178006.33 74440 -1 1086
1088 0 630421 177989 74360 -1 1087
1089 0 630409 177905 74160 -1 1088
1090 0 630321 177877 73920 -1 1089
1091 0 630201 177861 73680 -1 1090
1092 0 630268.2 177813 73560 -1 1091
1093 0 630313 177781 73480 -1 1092
1094 0 630193 177649 73320 -1 1093
1095 0 630035 177477 73080 -1 1094
1096 0 629939 177461 72880 -1 1095
1097 0 629871 177429 72680 -1 1096
1098 0 629767 177385 72520 -1 1097
1099 0 629715 177369 72280 -1 1098
1100 0 629623 177341 72080 -1 1099
1101 0 629471 177341 71880 -1 1100
1102 0 629253 177297 71800 -1 1101
1103 0 629123 177237 71640 -1 1102
1104 0 629107 177117 71400 -1 1103
1105 0 629007 177245 71200 -1 1104
1106 0 628967 177089 70960 -1 1105
1107 0 628807 176985 70640 -1 1106
1108 0 628559 176761 70160 -1 1107
1109 0 628349 176541 69560 -1 1108
1110 0 628255 176397 69240 -1 1109
1111 0 628191 176341 69120 -1 1110
1112 0 628067 176229 68880 -1 1111
1113 0 627959 176201 68720 -1 1112
1114 0 627909 176081 68520 -1 1113
1115 0 627813 175989 68360 -1 1114
1116 0 627717 175817 68120 -1 1115
1117 0 627557 175665 67880 -1 1116
1118 0 627383 175545 67640 -1 1117
1119 0 627153 175389 67440 -1 1118
1120 0 626989 175293 67240 -1 1119
1121 0 626951 175157 67040 -1 1120
1122 0 626831 174857 66800 -1 1121
1123 0 626787 174705 66600 -1 1122
1124 0 626729 174505 66360 -1 1123
1125 0 626633 174397 66200 -1 1124
1126 0 626465 174301 65960 -1 1125
1127 0 626249 174241 65760 -1 1126
1128 0 626203 174121 65560 -1 1127
1129 0 625979 173965 65160 -1 1128
1130 0 625823 173853 64800 -1 1129
1131 0 625445 173753 64360 -1 1130
1132 0 625371 173565 63920 -1 1131
1133 0 625433 173409 63680 -1 1132
1134 0 625301 173381 63480 -1 1133
1135 0 625206.56 173325.44 63280 -1 1134
1136 0 625131 173281 63120 -1 1135
1137 0 625001 173249 62880 -1 1136
1138 0 624931 173189 62720 -1 1137
1139 0 624897 173153 62640 -1 1138
1140 0 624667 173113 62520 -1 1139
1141 0 624441 172941 62240 -1 1140
1142 0 624235 172733 62000 -1 1141
1143 0 624107 172593 61840 -1 1142
1144 0 623951 172461 61640 -1 1143
1145 0 623891 172301 61440 -1 1144
1146 0 623797 172169 61200 -1 1145
1147 0 623641 172001 60960 -1 1146
1148 0 623463 171769 60680 -1 1147
1149 0 623217 171541 60360 -1 1148
1150 0 623203 171333 60160 -1 1149
1151 0 622933 171045 59920 -1 1150
1152 0 622613.6 170742.23 59440 -1 1151
1153 0 622587 170717 59400 -1 1152
1154 0 622489 170645 59240 -1 1153
1155 0 622225 170357 58800 -1 1154
1156 0 622111 170077 58000 -1 1155
1157 0 622029 169797 57520 -1 1156
1158 0 622005 169725 57240 -1 1157
1159 0 621851 169425 56560 -1 1158
1160 0 621807 169333 56320 -1 1159
1161 0 621657 169125 55760 -1 1160
1162 0 621571 168937 55480 -1 1161
1163 0 621569 168789 55240 -1 1162
1164 0 621529 168629 54840 -1 1163
1165 0 621411 168413 54400 -1 1164
1166 0 621317 168245 54080 -1 1165
1167 0 621135 167997 53840 -1 1166
1168 0 621061 167821 53640 -1 1167
1169 0 621057 167557 53400 -1 1168
1170 0 621019 167485 53160 -1 1169
1171 0 620911 167461 52960 -1 1170
1172 0 620799 167425 52800 -1 1171
1173 0 620787 167405.8 52720 -1 1172
1174 0 620769 167377 52600 -1 1173
1175 0 620773 167321 52400 -1 1174
1176 0 620743 167217 52200 -1 1175
1177 0 620733.4 167218.6 52160 -1 1176
1178 0 620695 167225 52000 -1 1177
1179 0 620607 167237 51800 -1 1178
1180 0 620429 166973 51360 -1 1179
1181 0 620467 166821 51120 -1 1180
1182 0 620377 166733 50920 -1 1181
1183 0 620409 166541 50720 -1 1182
1184 0 620303 166309 50480 -1 1183
1185 0 620241 166233 50280 -1 1184
1186 0 620165 166221 50080 -1 1185
1187 0 620009 166089 49840 -1 1186
1188 0 619960.2 166018.6 49760 -1 1187
1189 0 619887 165913 49640 -1 1188
1190 0 619687 165785 49400 -1 1189
1191 0 619437 165653 49240 -1 1190
1192 0 619293 165461 49040 -1 1191
1193 0 619143 165349 48800 -1 1192
1194 0 619063 165237 48600 -1 1193
1195 0 618941 165153 48360 -1 1194
1196 0 618465 164765 48120 -1 1195
1197 0 618335 164617 47920 -1 1196
1198 0 618311 164613 47720 -1 1197
1199 0 618153 164573 47600 -1 1198
1200 0 618101 164593 47360 -1 1199
1201 0 618001 164529 47120 -1 1200
1202 0 617921 164345 46920 -1 1201
1203 0 617701 164313 46680 -1 1202
1204 0 617679 164165 46280 -1 1203
1205 0 617693.4 164121.8 46240 -1 1204
1206 0 617751 163949 46080 -1 1205
1207 0 617803 163789 45840 -1 1206
1208 0 617711 163769 45680 -1 1207
1209 0 617557.4 163861.8 45520 -1 1208
1210 0 617519 163885 45480 -1 1209
1211 0 617423 163889 45280 -1 1210
1212 0 617381 163857 45240 -1 1211
1213 0 617343 163825 45160 -1 1212
1214 0 617137 163649 45000 -1 1213
1215 0 616693 163501 45000 -1 1214
1216 0 616707 163482.33 44960 -1 1215
1217 0 616611 163417 45160 -1 1216
1218 0 616675 163317 45240 -1 1217
1219 0 616735 163445 44880 -1 1216
1220 0 616695 163217 44600 -1 1219
1221 0 616653 163161 44400 -1 1220
1222 0 616533 163065 44200 -1 1221
1223 0 616501 163033 43960 -1 1222
1224 0 616436.2 162905.8 43840 -1 1223
1225 0 616393 162821 43760 -1 1224
1226 0 616253 162693 43680 -1 1225
1227 0 616183 162629 43640 -1 1226
1228 0 614713 162081 43600 -1 1227
1229 0 613487 161841 43360 -1 1228
1230 0 611595 161145 43360 -1 1229
1231 0 610983 160873 43480 -1 1230
1232 0 610179 160929 43480 -1 1231
1233 0 610059 160921 43520 -1 1232
1234 0 609503 160921 43560 -1 1233
1235 0 608927 161193 43640 -1 1234
1236 0 608515 161361 43840 -1 1235
1237 0 608371 161473 44040 -1 1236
1238 0 608362.6 161501 44320 -1 1237
1239 0 608359 161513 44440 -1 1238
1240 0 607611 161833 44320 -1 1239
1241 0 607499 161873 44120 -1 1240
1242 0 607311 162137 44040 -1 1241
1243 0 607263 162185 44000 -1 1242
1244 0 607247 162185 43960 -1 1243
1245 0 607207 162177 43920 -1 1244
1246 0 607151 162209 43880 -1 1245
1247 0 606707 162401 43840 -1 1246
1248 0 606359 162713 43800 -1 1247
1249 0 606191 163137 43760 -1 1248
1250 0 605587 164473 43640 -1 1249
1251 0 605447 164865 43560 -1 1250
1252 0 605359 164945 43440 -1 1251
1253 0 605351 164974.33 43400 -1 1252
1254 0 605335 165033 43320 -1 1253
1255 0 605321.7 165043.67 43280 -1 1254
1256 0 605295 165065 43200 -1 1255
1257 0 605243 165137 43040 -1 1256
1258 0 605227 165281 42920 -1 1257
1259 0 605147 165569 42800 -1 1258
1260 0 605179 165737 42680 -1 1259
1261 0 604623 166553 42640 -1 1260
1262 0 604619 166585 42560 -1 1261
1263 0 604499 166713 42520 -1 1262
1264 0 604311 167233 42520 -1 1263
1265 0 603999 167577 42480 -1 1264
1266 0 603987 167625 42400 -1 1265
1267 0 603883 167745 42320 -1 1266
1268 0 603739 168009 42200 -1 1267
1269 0 603563 168281 42000 -1 1268
1270 0 602919 169025 41920 -1 1269
1271 0 602803 169169 41880 -1 1270
1272 0 602803 169169 41800 -1 1271
1273 0 602803 169169 41720 -1 1272
1274 0 602739 169369 41640 -1 1273
1275 0 602251 169953 41720 -1 1274
1276 0 601571 170321 41720 -1 1275
1277 0 601455 170393 41640 -1 1276
1278 0 601263 170505 41600 -1 1277
1279 0 601243 170545 41560 -1 1278
1280 0 600219 171057 41520 -1 1279
1281 0 599959 171329 41520 -1 1280
1282 0 599279 171489 41520 -1 1281
1283 0 598235 171785 41400 -1 1282
1284 0 597791 171865 41320 -1 1283
1285 0 596935 172041 41240 -1 1284
1286 0 596131 172145 41320 -1 1285
1287 0 595895 172113 41480 -1 1286
1288 0 595743 172081 41600 -1 1287
1289 0 594747 171873 41680 -1 1288
1290 0 594519 171801 41760 -1 1289
1291 0 594511 171801 41880 -1 1290
1292 0 594163 171705 41960 -1 1291
1293 0 593607 171585 41960 -1 1292
1294 0 593199 171497 41960 -1 1293
1295 0 592751 171513 41960 -1 1294
1296 0 591739 171225 41960 -1 1295
1297 0 591727 171097 42120 -1 1296
1298 0 591479 171025 42240 -1 1297
1299 0 591367 171025 42360 -1 1298
1300 0 591111 170977 42520 -1 1299
1301 0 589987 170625 42520 -1 1300
1302 0 589855 170553 42600 -1 1301
1303 0 589739 170505 42720 -1 1302
1304 0 589475 170441 42840 -1 1303
1305 0 589403 170417 42960 -1 1304
1306 0 589223 170369 43120 -1 1305
1307 0 589007 170377 43320 -1 1306
1308 0 588735 170385 43520 -1 1307
1309 0 588339 170393 43600 -1 1308
1310 0 587959 170489 43760 -1 1309
1311 0 587639 170553 43840 -1 1310
1312 0 587319 170617 43920 -1 1311
1313 0 587159 170649 43960 -1 1312
1314 0 586819 170801 44080 -1 1313
1315 0 586739 170705 44280 -1 1314
1316 0 586595 170721 44480 -1 1315
1317 0 585759 170841 44640 -1 1316
1318 0 585391 170929 44840 -1 1317
1319 0 585339 170825 45040 -1 1318
1320 0 585166.2 170773.8 45200 -1 1319
1321 0 585123 170761 45240 -1 1320
1322 0 585007 170857 45360 -1 1321
1323 0 584927 170889 45520 -1 1322
1324 0 584615 170809 45720 -1 1323
1325 0 584275 170729 45840 -1 1324
1326 0 584123 170769 46000 -1 1325
1327 0 583947 170585 46200 -1 1326
1328 0 583755 170361 46360 -1 1327
1329 0 582631 170305 46400 -1 1328
1330 0 582131 170073 46560 -1 1329
1331 0 581987 170041 46800 -1 1330
1332 0 581835 170009 47000 -1 1331
1333 0 581347 169833 47200 -1 1332
1334 0 581411 169697 47440 -1 1333
1335 0 580595 169633 47440 -1 1334
1336 0 580435 169897 47520 -1 1335
1337 0 580283 169569 47680 -1 1336
1338 0 580015 169617 47840 -1 1337
1339 0 579711 169649 48000 -1 1338
1340 0 579495 169977 48160 -1 1339
1341 0 579243 170145 48360 -1 1340
1342 0 578651 170465 48560 -1 1341
1343 0 578255 170697 48720 -1 1342
1344 0 578103 170713 48920 -1 1343
1345 0 577823 170769 49040 -1 1344
1346 0 577627 170753 49240 -1 1345
1347 0 577467 170625 49400 -1 1346
1348 0 577499 170575.67 49440 -1 1347
1349 0 577531 170526.6 49480 -1 1348
1350 0 577659 170329 49640 -1 1349
1351 0 577626 170293 49760 -1 1350
1352 0 577615 170281 49800 -1 1351
1353 0 577199 170153 49960 -1 1352
1354 0 577183 170129 50120 -1 1353
1355 0 577119 169921 50320 -1 1354
1356 0 576907 169793 50440 -1 1355
1357 0 576711 169705 50640 -1 1356
1358 0 576583 169673 50840 -1 1357
1359 0 576383 169761 51040 -1 1358
1360 0 576259 169753 51240 -1 1359
1361 0 576187 169745 51440 -1 1360
1362 0 576099 169737 51600 -1 1361
1363 0 576099 169721 51640 -1 1362
1364 0 575699 169633 51680 -1 1363
1365 0 575655 169609 51720 -1 1364
1366 0 575507 169673 51800 -1 1365
1367 0 575323 169657 51920 -1 1366
1368 0 575139 169673 52080 -1 1367
1369 0 574979 169569 52240 -1 1368
1370 0 574855 169529 52440 -1 1369
1371 0 574751 169569 52640 -1 1370
1372 0 574663 169609 52800 -1 1371
1373 0 574487 169585 52960 -1 1372
1374 0 574271 169249 53080 -1 1373
1375 0 574183 169161 53240 -1 1374
1376 0 574047 169153 53400 -1 1375
1377 0 573923 169249 53560 -1 1376
1378 0 573939 169313 53720 -1 1377
1379 0 573819 169321 53840 -1 1378
1380 0 573775 169313 54040 -1 1379
1381 0 573607 169385 54160 -1 1380
1382 0 573579 169409 54360 -1 1381
1383 0 573451 169433 54560 -1 1382
1384 0 573485.7 169438.33 54640 -1 1383
1385 0 573503 169441 54680 -1 1384
1386 0 573095 169305 54880 -1 1385
1387 0 572839 169217 55080 -1 1386
1388 0 572475 169177 55280 -1 1387
1389 0 572139 169129 55440 -1 1388
1390 0 571767 169105 55640 -1 1389
1391 0 571663 169041 55840 -1 1390
1392 0 571487 169089 56040 -1 1391
1393 0 571347 169193 56240 -1 1392
1394 0 571347 169193 56320 -1 1393
1395 0 571155 169353 56520 -1 1394
1396 0 570955 169449 56680 -1 1395
1397 0 570923 169377 56880 -1 1396
1398 0 570811 169385 57000 -1 1397
1399 0 570683 169441 57160 -1 1398
1400 0 570403 169377 57400 -1 1399
1401 0 570203 169337 57560 -1 1400
1402 0 570099 169337 57800 -1 1401
1403 0 570087 169313 57960 -1 1402
1404 0 569775 169337 58120 -1 1403
1405 0 569639 169185 58320 -1 1404
1406 0 569639 169185 58360 -1 1405
1407 0 569639 169185 58520 -1 1406
1408 0 569495 169169 58720 -1 1407
1409 0 568463 169281 58920 -1 1408
1410 0 567995 169497 59080 -1 1409
1411 0 567635 169553 59240 -1 1410
1412 0 567359 169681 59440 -1 1411
1413 0 567183 169769 59640 -1 1412
1414 0 567186.2 169778.6 59720 -1 1413
1415 0 567191 169793 59840 -1 1414
1416 0 567199 170049 60000 -1 1415
1417 0 566863 170265 60000 -1 1416
1418 0 566167 170417 60080 -1 1417
1419 0 566139 170425 60200 -1 1418
1420 0 565843 170521 60400 -1 1419
1421 0 565163 170553 60600 -1 1420
1422 0 564903 170697 60760 -1 1421
1423 0 564143 171001 60920 -1 1422
1424 0 563755 171217 61080 -1 1423
1425 0 563463 171273 61240 -1 1424
1426 0 563087 171393 61440 -1 1425
1427 0 563071 171481 61640 -1 1426
1428 0 563083 171473 61800 -1 1427
1429 0 562969 171479 61880 -1 1428
1430 0 562899 171433 61960 -1 1429
1431 0 562799 171393 62120 -1 1430
1432 0 562663 171177 62320 -1 1431
1433 0 562583 171105 62520 -1 1432
1434 0 562627 170889 62640 -1 1433
1435 0 562495 170833 62800 -1 1434
1436 0 562695 170793 63000 -1 1435
1437 0 562519 170825 63160 -1 1436
1438 0 562245.4 170455.4 63280 -1 1437
1439 0 562063 170209 63360 -1 1438
1440 0 562115 170345 63520 -1 1439
1441 0 562067 170561 63640 -1 1440
1442 0 562355 170841 63720 -1 1441
1443 0 562419 171017 63840 -1 1442
1444 0 562411 171137 64000 -1 1443
1445 0 562223 171201 64160 -1 1444
1446 0 562295 171241 64320 -1 1445
1447 0 562263 171145 64440 -1 1446
1448 0 562215 171161 64520 -1 1447
1449 0 562159 171121 64600 -1 1448
1450 0 562143 171113 64680 -1 1449
1451 0 562079 171041 64760 -1 1450
1452 0 562043 171097 64880 -1 1451
1453 0 561875 171201 65000 -1 1452
1454 0 561787 171225 65040 -1 1453
1455 0 561539 171417 65080 -1 1454
1456 0 561455 171585 65120 -1 1455
1457 0 561279 171665 65120 -1 1456
1458 0 561215 171841 65120 -1 1457
1459 0 561279 171689 65240 -1 1458
1460 0 561175 171801 65360 -1 1459
1461 0 561115 171873 65400 -1 1460
1462 0 560859 171953 65520 -1 1461
1463 0 560627 171993 65600 -1 1462
1464 0 560475 172033 65640 -1 1463
1465 0 560495 172033 65680 -1 1464
1466 0 561915 169945 63280 -1 1438
1467 0 561011 169481 63280 -1 1466
1468 0 560507 169041 63280 -1 1467
1469 0 560355 168873 63320 -1 1468
1470 0 560059 168145 63400 -1 1469
1471 0 560039 167905 63520 -1 1470
1472 0 560111 167713 63600 -1 1471
1473 0 560111 167657 63680 -1 1472
1474 0 560423 167601 63760 -1 1473
1475 0 560359 167601 63840 -1 1474
1476 0 560287 167713 63880 -1 1475
1477 0 560823 167273 63880 -1 1476
1478 0 561535 166585 63880 -1 1477
1479 0 561525 166457 64000 -1 1478
1480 0 561809 166233 64160 -1 1479
1481 0 562065 166153 64240 -1 1480
1482 0 562105 165961 64320 -1 1481
1483 0 561983.8 166119.73 64320 -1 1482
1484 0 561873 166209 64280 -1 1481
1485 0 563025 166793 64280 -1 1484
1486 0 563313 166793 64320 -1 1485
1487 0 563485 166801 64320 -1 1486
1488 0 563549 166785 64360 -1 1487
1489 0 563637 166777 64400 -1 1488
1490 0 563757 166777 64440 -1 1489
1491 0 563837 166761 64480 -1 1490
1492 0 564301 167049 64520 -1 1491
1493 0 564257 167241 64440 -1 1492
1494 0 564233 167177 64400 -1 1493
1495 0 564233 167369 64320 -1 1494
1496 0 564217 167401 64280 -1 1495
1497 0 564233 167457 64240 -1 1496
1498 0 562209 165761 64280 -1 1484
1499 0 562713 165473 64280 -1 1498
1500 0 562773 165409 64360 -1 1499
1501 0 562797 165241 64440 -1 1500
1502 0 561033 165857 64280 -1 1484
1503 0 560505 165305 64320 -1 1502
1504 0 560449 165193 64400 -1 1503
1505 0 560397 165153 64280 -1 1504
1506 0 560397 165153 64240 -1 1505
1507 0 560389 165153 64200 -1 1506
1508 0 560301 165137 64160 -1 1507
1509 0 560309 165073 64120 -1 1508
1510 0 560277 165009 64080 -1 1509
1511 0 560209 164929 64040 -1 1510
1512 0 560081 164857 64000 -1 1511
1513 0 559893 164825 63960 -1 1512
1514 0 559325 164753 63960 -1 1513
1515 0 559065 164609 64000 -1 1514
1516 0 559001 164641 64120 -1 1515
1517 0 558969 164537 64240 -1 1516
1518 0 558881 164369 64440 -1 1517
1519 0 558937 164409 64480 -1 1518
1520 0 558981 164193 64560 -1 1519
1521 0 558853 164017 64640 -1 1520
1522 0 558733 163857 64720 -1 1521
1523 0 558641 163729 64800 -1 1522
1524 0 558585 163553 64920 -1 1523
1525 0 558441 163161 65040 -1 1524
1526 0 558361 162785 65080 -1 1525
1527 0 558417 162665 65160 -1 1526
1528 0 558425 162545 65280 -1 1527
1529 0 558449 162537 65400 -1 1528
1530 0 558425 162369 65560 -1 1529
1531 0 558437 162145 65720 -1 1530
1532 0 558229 162041 65920 -1 1531
1533 0 558221 161945 66040 -1 1532
1534 0 558105 161905 66160 -1 1533
1535 0 557585 161593 66160 -1 1534
1536 0 557521 161513 66200 -1 1535
1537 0 557481 161489 66280 -1 1536
1538 0 557449 161481 66400 -1 1537
1539 0 557361 161425 66520 -1 1538
1540 0 557361 161425 66680 -1 1539
1541 0 557361 161425 66840 -1 1540
1542 0 557301 161401 66920 -1 1541
1543 0 557573 161217 67000 -1 1542
1544 0 558765 160073 67000 -1 1543
1545 0 559545 164817 63800 -1 1514
1546 0 559585 164769 63680 -1 1545
1547 0 559569 164849 63600 -1 1546
1548 0 559569 164969 63480 -1 1547
1549 0 559561 165017 63360 -1 1548
1550 0 559305 165137 63160 -1 1549
1551 0 559097 165193 62960 -1 1550
1552 0 558961 165273 62720 -1 1551
1553 0 558897 165337 62640 -1 1552
1554 0 558701 165577 62520 -1 1553
1555 0 558561 165881 62440 -1 1554
1556 0 558513 166017 62360 -1 1555
1557 0 558417 166001 62240 -1 1556
1558 0 558529 165881 62080 -1 1557
1559 0 558409 165761 61880 -1 1558
1560 0 558249 166353 62240 -1 1557
1561 0 558073 166593 62240 -1 1560
1562 0 557977 166625 62240 -1 1561
1563 0 557721 166585 62240 -1 1562
1564 0 557545 166649 62240 -1 1563
1565 0 557509 166617 62320 -1 1564
1566 0 557485 166585 62400 -1 1565
1567 0 559799 167969 63880 -1 1476
1568 0 559127 167961 63920 -1 1567
1569 0 558743 167945 63920 -1 1568
1570 0 557839 167849 63960 -1 1569
1571 0 557215 167705 64000 -1 1570
1572 0 555635 167049 64080 -1 1571
1573 0 555023 166569 64040 -1 1572
1574 0 554983 166449 64000 -1 1573
1575 0 554407 166201 64000 -1 1574
1576 0 554239 166041 63960 -1 1575
1577 0 553859 165753 63920 -1 1576
1578 0 553395 165377 63880 -1 1577
1579 0 553141 165261 63840 -1 1578
1580 0 552863 165193 63920 -1 1579
1581 0 552767 165201 63960 -1 1580
1582 0 552679 165209 64000 -1 1581
1583 0 552887 165145 63800 -1 1579
1584 0 552927 165113 63760 -1 1583
1585 0 552795 165041 63720 -1 1584
1586 0 552439 164937 63680 -1 1585
1587 0 552019 164785 63640 -1 1586
1588 0 551579 164305 63640 -1 1587
1589 0 550695 163745 63640 -1 1588
1590 0 550475 163785 63720 -1 1589
1591 0 550371 163905 63800 -1 1590
1592 0 550403 163953 63880 -1 1591
1593 0 550323 164057 64000 -1 1592
1594 0 550483 163985 64120 -1 1593
1595 0 550491 163913 64240 -1 1594
1596 0 550531 163769 64360 -1 1595
1597 0 550611 163617 64520 -1 1596
1598 0 550595 163385 64680 -1 1597
1599 0 550795 163481 64880 -1 1598
1600 0 550875 163585 65040 -1 1599
1601 0 550803 163633 65160 -1 1600
1602 0 550771 163641 65320 -1 1601
1603 0 550801 163635 65440 -1 1602
1604 0 550811 163633 65480 -1 1603
1605 0 550811 163481 65600 -1 1604
1606 0 550811 163433 65720 -1 1605
1607 0 550755 163361 65840 -1 1606
1608 0 550776.3 163329 65920 -1 1607
1609 0 550787 163313 65960 -1 1608
1610 0 550923 163337 66040 -1 1609
1611 0 550995 163369 66160 -1 1610
1612 0 551021.3 163304.56 66280 -1 1611
1613 0 551111.8 163355.47 66400 -1 1612
1614 0 551524.75 163751.45 66400 -1 1613
1615 0 551522.2 163784.94 66560 -1 1614
1616 0 551465.6 163751 66720 -1 1615
1617 0 551505.2 163954.64 66880 -1 1616
1618 0 551499.56 164254.45 67040 -1 1617
1619 0 551601.4 164475.08 67240 -1 1618
1620 0 551748.44 164537.3 67400 -1 1619
1621 0 551788.06 164673.06 67440 -1 1620
1622 0 551918.1 164786.2 67440 -1 1621
1623 0 552167.06 164786.2 67520 -1 1622
1624 0 552336.75 164684.38 67600 -1 1623
1625 0 552359.4 164509.02 67720 -1 1624
1626 0 552319.8 164509.02 67800 -1 1625
1627 0 551788.06 164248.8 67440 -1 1621
1628 0 551793.7 164067.78 67520 -1 1627
1629 0 551771.06 163869.8 67600 -1 1628
1630 0 551697.56 163654.83 67640 -1 1629
1631 0 551626.8 163468.16 67680 -1 1630
1632 0 551598.56 163355.02 67720 -1 1631
1633 0 551581.56 163281.48 67800 -1 1632
1634 0 551553.3 163015.61 67880 -1 1633
1635 0 551734.3 162749.73 67880 -1 1634
1636 0 551632.5 162817.62 67960 -1 1635
1637 0 551638.1 162732.77 68040 -1 1636
1638 0 551626.8 162676.2 68120 -1 1637
1639 0 551626.8 162676.2 68160 -1 1638
1640 0 551643.8 162574.38 68280 -1 1639
1641 0 551745.6 162534.78 68400 -1 1640
1642 0 552017.1 162399.02 68480 -1 1641
1643 0 552277.4 162336.78 68480 -1 1642
1644 0 552676.2 162201.02 68560 -1 1643
1645 0 552551.75 162184.05 68680 -1 1644
1646 0 552506.44 162308.5 68800 -1 1645
1647 0 552506.44 162308.5 68840 -1 1646
1648 0 552365.06 162342.44 68960 -1 1647
1649 0 552359.4 162348.1 69120 -1 1648
1650 0 552517.75 162342.44 69280 -1 1649
1651 0 550806.4 163134.86 66400 -1 1613
1652 0 550608.4 162982.11 66560 -1 1651
1653 0 550568.75 162925.55 66720 -1 1652
1654 0 550438.7 163174.45 66880 -1 1653
1655 0 550283.44 163292.8 66920 -1 1654
1656 0 550153.3 163360.67 66960 -1 1655
1657 0 550087.94 163462.83 67000 -1 1656
1658 0 550056.8 163513.73 67080 -1 1657
1659 0 550022.9 163689.1 67200 -1 1658
1660 0 549991 163679.67 67240 -1 1659
1661 0 549926.75 163660.81 67320 -1 1660
1662 0 549666.5 163372.31 67480 -1 1661
1663 0 549559 163129.06 67480 -1 1662
1664 0 549485.5 162800.97 67560 -1 1663
1665 0 549504 162688 67600 -1 1664
1666 0 549522.25 162574.7 67640 -1 1665
1667 0 549561.9 162393.67 67720 -1 1666
1668 0 549533.56 162371.05 67800 -1 1667
1669 0 549494 162388.02 67880 -1 1668
1670 0 549448.75 162404.98 67960 -1 1669
1671 0 549527.94 162393.67 68040 -1 1670
1672 0 549590.1 162365.39 68120 -1 1671
1673 0 549604 162351 68160 -1 1672
1674 0 549618.44 162337.11 68200 -1 1673
1675 0 549629.75 162257.9 68280 -1 1674
1676 0 549655.2 162218.31 68360 -1 1675
1677 0 549655.2 162218.31 68440 -1 1676
1678 0 549485.5 161754.45 68560 -1 1677
1679 0 549188.5 161607.38 68680 -1 1678
1680 0 548871.75 161556.47 68840 -1 1679
1681 0 548588.9 161618.69 69000 -1 1680
1682 0 547878.94 161482.92 69120 -1 1681
1683 0 547683.8 161426.36 69240 -1 1682
1684 0 547604.7 161414.67 69320 -1 1683
1685 0 547565 161409.39 69360 -1 1684
1686 0 547446.2 161369.78 69520 -1 1685
1687 0 547027.56 161120.89 69520 -1 1686
1688 0 546999.3 161036.03 69640 -1 1687
1689 0 546903.1 160922.89 69760 -1 1688
1690 0 546795.7 160770.16 69840 -1 1689
1691 0 546719.6 160685.14 69920 -1 1690
1692 0 546583.9 160555.05 70040 -1 1691
1693 0 546513.2 160521.1 70120 -1 1692
1694 0 546473.56 160492.81 70160 -1 1693
1695 0 546077.56 160136.44 70240 -1 1694
1696 0 545757.94 159576.4 70240 -1 1695
1697 0 545681.6 159417.61 70120 -1 1696
1698 0 545608.06 159270.53 69920 -1 1697
1699 0 545591.1 159225.28 69760 -1 1698
1700 0 545540.2 159264.88 69640 -1 1699
1701 0 545455.4 159230.94 69520 -1 1700
1702 0 545243.25 159230.94 69280 -1 1701
1703 0 545147.06 159112.14 69000 -1 1702
1704 0 545050.9 159157.39 68760 -1 1703
1705 0 545014.1 159095.17 68640 -1 1704
1706 0 545053.75 159095.17 68600 -1 1705
1707 0 545676 159049.9 69880 -1 1698
1708 0 545653.4 158823.64 69800 -1 1707
1709 0 545579.8 158552.11 69760 -1 1708
1710 0 545500.6 158535.14 69640 -1 1709
1711 0 545472.3 158461.6 69560 -1 1710
1712 0 545474.8 158439.38 69480 -1 1711
1713 0 545446.56 158399.78 69400 -1 1712
1714 0 545418.25 158348.86 69320 -1 1713
1715 0 545395.6 158320.58 69240 -1 1714
1716 0 545354 158297 69160 -1 1715
1717 0 545246 158253 69040 -1 1716
1718 0 545170 158181 68920 -1 1717
1719 0 545118 158157 68800 -1 1718
1720 0 545094 158057 68720 -1 1719
1721 0 545086 157701 68680 -1 1720
1722 0 544924 157465 68600 -1 1721
1723 0 544608 157189 68640 -1 1722
1724 0 544566 156845 68640 -1 1723
1725 0 544658 156773 68720 -1 1724
1726 0 544698 156753 68760 -1 1725
1727 0 544610 156625 68760 -1 1726
1728 0 544574 156533 68800 -1 1727
1729 0 544554 156457 68840 -1 1728
1730 0 544722 156217 68880 -1 1729
1731 0 544868 156169 68920 -1 1730
1732 0 544844 156153 69000 -1 1731
1733 0 544892 156153 69120 -1 1732
1734 0 544980 156161 69240 -1 1733
1735 0 545016 156157 69400 -1 1734
1736 0 545016 156197 69560 -1 1735
1737 0 545068 156237 69720 -1 1736
1738 0 545216 156297 69920 -1 1737
1739 0 545348 156305 70160 -1 1738
1740 0 545460 156329 70320 -1 1739
1741 0 545476 156285 70520 -1 1740
1742 0 545598 156349 70640 -1 1741
1743 0 545646 156385 70800 -1 1742
1744 0 545634 156453 70920 -1 1743
1745 0 546230.3 160153.4 70200 -1 1695
1746 0 546168.06 160176.03 70120 -1 1745
1747 0 546224.7 160181.69 70040 -1 1746
1748 0 548004 161580 69560 -1 1686
1749 0 547936 161588 69720 -1 1748
1750 0 547222.3 161255.67 69120 -1 1682
1751 0 547154.3 161175.67 69040 -1 1750
1752 0 549148 161448 68520 -1 1678
1753 0 549148 161448 68440 -1 1752
1754 0 577371 169705 51600 -1 1362
1755 0 577355 169625 51680 -1 1754
1756 0 577459 169593 51760 -1 1755
1757 0 577419 169585 51800 -1 1756
1758 0 577531 169481 51960 -1 1757
1759 0 581718.3 170173.67 47520 -1 1334
1760 0 584983 170977 45200 -1 1320
1761 0 584879 171249 45200 -1 1760
1762 0 584855 171505 45200 -1 1761
1763 0 584767 171873 45240 -1 1762
1764 0 584791 171897 45320 -1 1763
1765 0 584711 171977 45400 -1 1764
1766 0 584624 171776 45200 -1 1762
1767 0 584580 172076 45120 -1 1766
1768 0 584564 172040 45000 -1 1767
1769 0 584592 172144 44880 -1 1768
1770 0 586155.7 170913.67 44080 -1 1314
1771 0 586183.7 170813.67 43920 -1 1770
1772 0 586283.7 170861.67 43800 -1 1771
1773 0 587055 170649 45000 -1 1312
1774 0 587111 170625 45160 -1 1773
1775 0 587135 170601 45240 -1 1774
1776 0 587183 170545 45320 -1 1775
1777 0 587143 170577 45400 -1 1776
1778 0 587191 170585 45480 -1 1777
1779 0 587807 170505 44320 -1 1311
1780 0 588263 170377 44720 -1 1779
1781 0 588295 170409 44920 -1 1780
1782 0 588359 170401 45080 -1 1781
1783 0 591335.7 171019 42640 -1 1300
1784 0 600247 171361 41360 -1 1281
1785 0 600447 171281 41240 -1 1784
1786 0 600455 171209 41160 -1 1785
1787 0 599625 171467 41600 -1 1281
1788 0 599625 171467 41640 -1 1787
1789 0 599377 171519 41760 -1 1788
1790 0 599013 171599 41920 -1 1789
1791 0 605271 164681 43080 -1 1255
1792 0 605471 164513 42880 -1 1791
1793 0 605495 164497 42680 -1 1792
1794 0 605503 164465 42600 -1 1793
1795 0 605511 164433 42520 -1 1794
1796 0 605497.7 164379.67 42480 -1 1795
1797 0 605471 164273 42400 -1 1796
1798 0 605419.7 165184.33 43720 -1 1251
1799 0 605419.7 165184.33 43840 -1 1798
1800 0 605361.7 165310.33 44040 -1 1799
1801 0 605325.7 165410.33 44120 -1 1800
1802 0 606389 162711 43640 -1 1248
1803 0 606405 162763 43440 -1 1802
1804 0 606381 162675 43280 -1 1803
1805 0 609181 160343 43560 -1 1234
1806 0 614367 162081 43720 -1 1228
1807 0 614423 162225 44320 -1 1806
1808 0 616205 162639 43520 -1 1227
1809 0 616185 162615 43360 -1 1808
1810 0 616105 162483 43160 -1 1809
1811 0 616065 162311 42960 -1 1810
1812 0 616013 162167 42840 -1 1811
1813 0 616119.7 162103 42760 -1 1812
1814 0 616173 162071 42720 -1 1813
1815 0 616165 162039 42600 -1 1814
1816 0 616117 161951 42440 -1 1815
1817 0 616245 160507 42440 -1 1816
1818 0 616269 160383 42520 -1 1817
1819 0 616281 160103 42600 -1 1818
1820 0 616577 159855 42640 -1 1819
1821 0 616489 159359 42760 -1 1820
1822 0 616133 158779 42960 -1 1821
1823 0 615613 158837 42960 -1 1822
1824 0 615229 158901 42960 -1 1823
1825 0 615229 158907 42920 -1 1824
1826 0 615229 158949 42640 -1 1825
1827 0 615218.3 158895.67 42560 -1 1826
1828 0 615213 158869 42520 -1 1827
1829 0 615205 158861 42400 -1 1828
1830 0 615189 158853 42360 -1 1829
1831 0 616125 158101 43280 -1 1822
1832 0 615989 157789 43280 -1 1831
1833 0 615957 157797 43360 -1 1832
1834 0 615941 157589 43360 -1 1833
1835 0 615885 157333 43400 -1 1834
1836 0 615821 157197 43600 -1 1835
1837 0 615765 156829 43600 -1 1836
1838 0 615733 156333 43800 -1 1837
1839 0 615565 155813 43920 -1 1838
1840 0 615429 155133 43920 -1 1839
1841 0 615509 155309 44480 -1 1840
1842 0 615515.7 155174.33 44520 -1 1841
1843 0 615549 154501 44720 -1 1842
1844 0 615485 154125 44880 -1 1843
1845 0 615517 153581 44920 -1 1844
1846 0 615349 152933 44920 -1 1845
1847 0 615301 152693 45240 -1 1846
1848 0 615270.44 152492.27 45480 -1 1847
1849 0 615245 152325 45680 -1 1848
1850 0 615293 152229 45920 -1 1849
1851 0 615165 152045 45960 -1 1850
1852 0 615285 151997 46080 -1 1851
1853 0 615205 151701 46080 -1 1852
1854 0 614869 151501 46080 -1 1853
1855 0 614637 151445 46360 -1 1854
1856 0 614525 151309 46520 -1 1855
1857 0 614333 151117 46680 -1 1856
1858 0 613909 150765 46720 -1 1857
1859 0 613773 150603 46760 -1 1858
1860 0 613637 150441 46800 -1 1859
1861 0 613629 150401 46880 -1 1860
1862 0 613613 150321 47040 -1 1861
1863 0 613509 150297 47400 -1 1862
1864 0 613317 150001 47520 -1 1863
1865 0 613221 149777 47680 -1 1864
1866 0 612997 149545 47880 -1 1865
1867 0 612805 149353 48040 -1 1866
1868 0 612925 149401 48200 -1 1867
1869 0 612893 149345 48360 -1 1868
1870 0 612877 149329 48440 -1 1869
1871 0 612837 149297 48600 -1 1870
1872 0 612837 149297 48640 -1 1871
1873 0 612837 149289 48760 -1 1872
1874 0 612813 149385 48800 -1 1873
1875 0 612917 149329 48920 -1 1874
1876 0 612917 149145 49080 -1 1875
1877 0 612909 148905 49280 -1 1876
1878 0 612861 148657 49440 -1 1877
1879 0 612717 148361 49640 -1 1878
1880 0 612725 148249 49800 -1 1879
1881 0 612749 148049 50000 -1 1880
1882 0 612669 147873 50040 -1 1881
1883 0 612581 147689 50200 -1 1882
1884 0 612437 147417 50400 -1 1883
1885 0 612301 147201 50560 -1 1884
1886 0 612261 147065 50720 -1 1885
1887 0 612263.2 146965.2 50840 -1 1886
1888 0 612139.8 147057.8 50880 -1 1887
1889 0 612117 147041 50920 -1 1888
1890 0 612013 146937 51080 -1 1889
1891 0 611861 146793 51280 -1 1890
1892 0 611781 146713 51440 -1 1891
1893 0 611701 146633 51640 -1 1892
1894 0 611685 146497 51840 -1 1893
1895 0 611677 146409 51960 -1 1894
1896 0 611685 146249 52120 -1 1895
1897 0 611733 145993 52320 -1 1896
1898 0 611717 145721 52480 -1 1897
1899 0 611693 145521 52640 -1 1898
1900 0 611709 145289 52800 -1 1899
1901 0 611693 145257 52960 -1 1900
1902 0 611709 145177 53000 -1 1901
1903 0 611749 145053 53040 -1 1902
1904 0 611769 144941 53080 -1 1903
1905 0 611717 144785 53280 -1 1904
1906 0 611757 144477 53440 -1 1905
1907 0 611633 144413 53560 -1 1906
1908 0 611601 144229 53640 -1 1907
1909 0 611605 144113 53840 -1 1908
1910 0 611577 144021 54040 -1 1909
1911 0 611549 143973 54200 -1 1910
1912 0 611561 143897 54440 -1 1911
1913 0 611509 143801 54640 -1 1912
1914 0 611501 143733 54840 -1 1913
1915 0 611445 143641 55000 -1 1914
1916 0 611377 143521 55120 -1 1915
1917 0 611269 143269 55320 -1 1916
1918 0 611197 143041 55480 -1 1917
1919 0 611133 142817 55600 -1 1918
1920 0 611053 142269 55800 -1 1919
1921 0 611065 142085 56000 -1 1920
1922 0 611025 141853 56160 -1 1921
1923 0 611085 141537 56360 -1 1922
1924 0 611145 141285 56520 -1 1923
1925 0 611177 141185 56720 -1 1924
1926 0 611241 141105 56840 -1 1925
1927 0 611201 140941 57040 -1 1926
1928 0 611213 140909 57160 -1 1927
1929 0 611189 140833 57200 -1 1928
1930 0 611181 140817 57240 -1 1929
1931 0 611153 140733 57320 -1 1930
1932 0 611169 140689 57400 -1 1931
1933 0 611185 140513 57520 -1 1932
1934 0 611217 140361 57640 -1 1933
1935 0 611213 140325 57680 -1 1934
1936 0 611217 140289 57720 -1 1935
1937 0 611237 140193 57760 -1 1936
1938 0 611249 139849 57840 -1 1937
1939 0 611293 139493 57880 -1 1938
1940 0 611313 139261 58040 -1 1939
1941 0 611377 139077 58160 -1 1940
1942 0 611393 138973 58280 -1 1941
1943 0 611473 138637 58480 -1 1942
1944 0 611441 138653 58680 -1 1943
1945 0 611517 138565 58720 -1 1944
1946 0 611495 138537 58800 -1 1945
1947 0 611468.6 138369 58920 -1 1946
1948 0 611451 138257 59000 -1 1947
1949 0 611424 138113 59120 -1 1948
1950 0 611415 138065 59160 -1 1949
1951 0 611527 137953 59280 -1 1950
1952 0 611675 137853 59480 -1 1951
1953 0 611783 137761 59600 -1 1952
1954 0 611963 137753 59760 -1 1953
1955 0 612067 137717 59880 -1 1954
1956 0 612203 137705 60000 -1 1955
1957 0 612383 137621 60080 -1 1956
1958 0 612415 137657 60120 -1 1957
1959 0 612515 137537 60160 -1 1958
1960 0 612715 137269 60320 -1 1959
1961 0 612879 137109 60400 -1 1960
1962 0 613075 136989 60400 -1 1961
1963 0 613247 136725 60400 -1 1962
1964 0 613399 136657 60560 -1 1963
1965 0 613563 136517 60680 -1 1964
1966 0 613803 136393 60840 -1 1965
1967 0 613923 136217 60960 -1 1966
1968 0 614011 136149 61080 -1 1967
1969 0 614011 135953 61160 -1 1968
1970 0 614099 135821 61200 -1 1969
1971 0 614163 135613 61240 -1 1970
1972 0 614271 135485 61360 -1 1971
1973 0 614347 135493 61400 -1 1972
1974 0 614475 135369 61560 -1 1973
1975 0 614511 135217 61720 -1 1974
1976 0 614531 134981 61840 -1 1975
1977 0 614583 134897 61880 -1 1976
1978 0 614543 134913 61960 -1 1977
1979 0 614615 134913 62120 -1 1978
1980 0 614751 134873 62360 -1 1979
1981 0 614739 134937 62520 -1 1980
1982 0 615083 134757 62640 -1 1981
1983 0 615027 134781 62680 -1 1982
1984 0 615035 134749 62760 -1 1983
1985 0 615083 134585 62920 -1 1984
1986 0 615355 134393 62960 -1 1985
1987 0 615427 134069 63040 -1 1986
1988 0 615375 133841 63160 -1 1987
1989 0 615327 133533 63280 -1 1988
1990 0 615259 133381 63360 -1 1989
1991 0 615199 133037 63520 -1 1990
1992 0 615130 132889.19 63600 -1 1991
1993 0 615003.3 132646.4 63720 -1 1992
1994 0 614887.2 132641.12 63800 -1 1993
1995 0 614813.3 132709.73 63840 -1 1994
1996 0 614744.7 132751.97 63920 -1 1995
1997 0 614612.75 132730.84 64080 -1 1996
1998 0 614512.44 132435.28 64280 -1 1997
1999 0 614596.9 132044.7 64400 -1 1998
2000 0 614691.9 131796.64 64480 -1 1999
2001 0 614776.4 131511.62 64520 -1 2000
2002 0 614903 131168.55 64600 -1 2001
2003 0 614945.25 131031.32 64640 -1 2002
2004 0 614987.5 130630.195 64760 -1 2003
2005 0 614998 130540.47 64800 -1 2004
2006 0 615008.56 130313.51 64920 -1 2005
2007 0 615024.44 130049.61 65040 -1 2006
2008 0 615066.6 129891.266 65120 -1 2007
2009 0 615082.5 129748.76 65160 -1 2008
2010 0 615082.5 129521.805 65200 -1 2009
2011 0 615188.06 129247.35 65360 -1 2010
2012 0 615130 129025.67 65440 -1 2011
2013 0 614961.06 128872.61 65680 -1 2012
2014 0 615056.06 128703.71 65840 -1 2013
2015 0 615103.56 128508.42 65960 -1 2014
2016 0 615098.3 128334.25 66040 -1 2015
2017 0 615114.1 128191.74 66120 -1 2016
2018 0 615178.94 128097.945 66160 -1 2017
2019 0 615188.06 128001.734 66200 -1 2018
2020 0 615161.6 127769.5 66320 -1 2019
2021 0 615151.06 127732.555 66440 -1 2020
2022 0 615158.94 127501.945 66600 -1 2021
2023 0 615206.94 127293.945 66680 -1 2022
2024 0 615178.94 127297.945 66840 -1 2023
2025 0 615190.94 127389.945 66920 -1 2024
2026 0 615174.94 127393.945 67040 -1 2025
2027 0 615226.94 127381.945 67160 -1 2026
2028 0 615334.94 127209.945 67320 -1 2027
2029 0 615410.94 127065.945 67440 -1 2028
2030 0 615522.94 126769.945 67560 -1 2029
2031 0 615642.94 126453.945 67680 -1 2030
2032 0 615678.94 126353.945 67720 -1 2031
2033 0 615754.94 126289.945 67880 -1 2032
2034 0 615818.94 126225.945 68040 -1 2033
2035 0 615846.94 126149.945 68200 -1 2034
2036 0 615870.94 126065.945 68280 -1 2035
2037 0 615978.94 125925.945 68320 -1 2036
2038 0 616046.94 125861.945 68400 -1 2037
2039 0 616074.94 125761.945 68520 -1 2038
2040 0 616054.94 125761.945 68600 -1 2039
2041 0 616066.94 125805.945 68720 -1 2040
2042 0 616082.94 125781.945 68840 -1 2041
2043 0 616106.94 125729.945 68960 -1 2042
2044 0 616134.94 125637.945 69080 -1 2043
2045 0 616202.94 125617.945 69200 -1 2044
2046 0 616242.94 125517.945 69360 -1 2045
2047 0 616278.94 125441.945 69520 -1 2046
2048 0 616310.94 125317.945 69680 -1 2047
2049 0 616274.94 125185.945 69760 -1 2048
2050 0 616314.94 125117.945 69840 -1 2049
2051 0 616358.94 125057.945 69960 -1 2050
2052 0 616506.94 125041.945 70080 -1 2051
2053 0 616550.94 125085.945 70120 -1 2052
2054 0 616618.94 124993.945 70200 -1 2053
2055 0 616646.94 124981.945 70280 -1 2054
2056 0 616686.94 124957.945 70360 -1 2055
2057 0 616714.94 124949.945 70480 -1 2056
2058 0 616758.94 124957.945 70640 -1 2057
2059 0 616846.94 124893.945 70720 -1 2058
2060 0 616910.94 124833.945 70880 -1 2059
2061 0 616958.94 124721.945 71080 -1 2060
2062 0 617002.94 124617.945 71240 -1 2061
2063 0 617090.94 124341.945 71360 -1 2062
2064 0 617090.94 124205.945 71560 -1 2063
2065 0 617130.94 123793.945 71720 -1 2064
2066 0 617130.94 123649.945 71760 -1 2065
2067 0 617158.94 123533.945 71920 -1 2066
2068 0 617150.94 123361.945 72080 -1 2067
2069 0 617182.94 123021.945 72200 -1 2068
2070 0 617198.94 122965.945 72280 -1 2069
2071 0 617174.94 122821.945 72440 -1 2070
2072 0 617126.94 122589.945 72680 -1 2071
2073 0 617090.94 122445.945 72720 -1 2072
2074 0 617062.94 122305.945 72880 -1 2073
2075 0 617070.94 122389.945 72960 -1 2074
2076 0 617054.94 122369.945 73080 -1 2075
2077 0 616998.94 122253.945 73240 -1 2076
2078 0 617058.94 121861.945 73240 -1 2077
2079 0 617402.94 121593.945 73240 -1 2078
2080 0 617506.94 121477.945 73360 -1 2079
2081 0 617747 121302 73520 -1 2080
2082 0 617806.94 121257.945 73560 -1 2081
2083 0 617818.94 121233.945 73600 -1 2082
2084 0 618014.94 121089.945 73680 -1 2083
2085 0 618078.94 120989.945 73800 -1 2084
2086 0 618130.94 120969.945 73880 -1 2085
2087 0 618154.94 120925.945 73960 -1 2086
2088 0 618094.94 120845.945 74040 -1 2087
2089 0 618086.94 120793.945 74080 -1 2088
2090 0 618146.94 120609.945 74120 -1 2089
2091 0 618250.94 120429.945 74200 -1 2090
2092 0 618298.94 120313.945 74400 -1 2091
2093 0 618258.94 120129.945 74520 -1 2092
2094 0 618218.94 119877.945 74720 -1 2093
2095 0 618166.94 119625.945 74760 -1 2094
2096 0 618126.94 119241.945 74760 -1 2095
2097 0 618182.94 118809.945 74760 -1 2096
2098 0 618178.94 118329.945 74800 -1 2097
2099 0 618098.94 117877.945 74800 -1 2098
2100 0 618150.94 117253.945 75000 -1 2099
2101 0 618218.94 116957.945 75000 -1 2100
2102 0 618666.94 116617.945 75000 -1 2101
2103 0 619154.94 116393.945 75000 -1 2102
2104 0 619266.94 116317.945 74840 -1 2103
2105 0 619398.94 116281.945 74680 -1 2104
2106 0 619614.94 116117.945 74560 -1 2105
2107 0 619830.94 115937.945 74560 -1 2106
2108 0 619958.94 115705.945 74680 -1 2107
2109 0 620046.94 115561.945 74760 -1 2108
2110 0 620262.94 115329.945 74880 -1 2109
2111 0 620502.94 115145.945 74960 -1 2110
2112 0 621030.94 114849.945 74960 -1 2111
2113 0 621234.94 114185.945 74960 -1 2112
2114 0 621293.5 114149 74920 -1 2113
2115 0 621469 114038 74800 -1 2114
2116 0 621702.94 113889.945 74640 -1 2115
2117 0 622078.94 113721.945 74440 -1 2116
2118 0 622294.94 113621.945 74360 -1 2117
2119 0 622424 113560 74320 -1 2118
2120 0 622810.94 113373.945 74200 -1 2119
2121 0 622910.94 113321.945 74000 -1 2120
2122 0 622970.94 113325.945 73800 -1 2121
2123 0 623054.94 113313.945 73600 -1 2122
2124 0 623150.94 113301.945 73520 -1 2123
2125 0 623262.94 113249.945 73480 -1 2124
2126 0 623290.94 113189.945 73440 -1 2125
2127 0 623342.94 113245.945 73320 -1 2126
2128 0 623414.94 113161.945 73200 -1 2127
2129 0 623498.94 113101.945 73080 -1 2128
2130 0 623506.94 113093.945 73040 -1 2129
2131 0 623510.94 113089.945 73000 -1 2130
2132 0 623502.94 113077.945 72960 -1 2131
2133 0 623510.94 113081.945 72920 -1 2132
2134 0 623606.94 113053.945 72840 -1 2133
2135 0 623750.94 112997.945 72760 -1 2134
2136 0 623800.3 112996.664 72720 -1 2135
2137 0 623898.94 112993.945 72640 -1 2136
2138 0 623942.94 112917.945 72520 -1 2137
2139 0 623930.94 112953.945 72480 -1 2138
2140 0 624020.94 112989.945 72720 -1 2136
2141 0 624116.94 112937.945 72720 -1 2140
2142 0 624164.94 112901.945 72680 -1 2141
2143 0 624196.94 112881.945 72640 -1 2142
2144 0 624240.94 112861.945 72600 -1 2143
2145 0 624288.94 112837.945 72520 -1 2144
2146 0 624296.94 112845.945 72480 -1 2145
2147 0 624312.94 112813.945 72440 -1 2146
2148 0 624432.94 112753.945 72400 -1 2147
2149 0 624664.94 112633.945 72360 -1 2148
2150 0 624968.94 112441.945 72320 -1 2149
2151 0 625172.94 112197.945 72280 -1 2150
2152 0 625230.75 112044.22 72600 -1 2151
2153 0 625238.44 112024.55 72640 -1 2152
2154 0 625252.94 111985.945 72720 -1 2153
2155 0 625456.94 111713.945 72920 -1 2154
2156 0 625504.94 111641.945 73000 -1 2155
2157 0 625588.94 111401.945 73000 -1 2156
2158 0 625620.94 111281.945 73120 -1 2157
2159 0 625732.94 110997.945 73080 -1 2158
2160 0 625936.94 110841.945 73120 -1 2159
2161 0 626180.94 110613.945 73200 -1 2160
2162 0 626260.94 110401.945 73280 -1 2161
2163 0 626408.94 110281.945 73480 -1 2162
2164 0 626384.94 110181.945 73640 -1 2163
2165 0 626428.94 110001.945 73800 -1 2164
2166 0 626532.94 109685.945 73920 -1 2165
2167 0 626612.94 109473.945 74080 -1 2166
2168 0 626629.7 109220.664 74280 -1 2167
2169 0 626632.94 109169.945 74320 -1 2168
2170 0 626724.94 108905.945 74560 -1 2169
2171 0 626776.94 108837.945 74760 -1 2170
2172 0 626740.94 108873.945 74880 -1 2171
2173 0 626752.94 108801.945 74960 -1 2172
2174 0 626728.94 108777.945 75160 -1 2173
2175 0 626748.94 108741.945 75240 -1 2174
2176 0 626804.94 108713.945 75320 -1 2175
2177 0 626796.94 108789.945 75360 -1 2176
2178 0 626848.94 108497.945 75400 -1 2177
2179 0 626960.94 108341.945 75520 -1 2178
2180 0 627020.94 108309.945 75600 -1 2179
2181 0 627008.94 108269.945 75640 -1 2180
2182 0 621287.6 114148.6 75080 -1 2114
2183 0 621278.5 114147.5 75320 -1 2182
2184 0 621270.5 114147 75520 -1 2183
2185 0 621262.94 114145.945 75720 -1 2184
2186 0 621322.94 114141.945 75760 -1 2185
2187 0 616966.94 122345.945 73400 -1 2077
2188 0 641859 157137 178840 -1 628
2189 0 641803 157169 178920 -1 2188
2190 0 649651 147169 177480 -1 434
2191 0 649499 147241 177680 -1 2190
2192 0 649555 147401 177880 -1 2191
2193 0 650105 147701 178080 -1 2192
2194 0 650721 148017 178040 -1 2193
2195 0 650877 148165 178000 -1 2194
2196 0 650817 148153 177960 -1 2195
2197 0 650945 148233 177920 -1 2196
2198 0 651027 148289 177880 -1 2197
2199 0 651163 148353 177800 -1 2198
2200 0 651407 148373 177720 -1 2199
2201 0 652081 148333 177680 -1 2200
2202 0 652085 148309 177640 -1 2201
2203 0 652241 148097 177640 -1 2202
2204 0 652029 147845 177640 -1 2203
2205 0 651977 147725 177680 -1 2204
2206 0 651949 147685 177640 -1 2205
2207 0 651917 147673 177600 -1 2206
2208 0 651891 147649 177560 -1 2207
2209 0 651827 147645 177520 -1 2208
2210 0 651811 147665 177480 -1 2209
2211 0 651863 147669 177440 -1 2210
2212 0 652039 148357 177560 -1 2202
2213 0 652175 148453 177440 -1 2212
2214 0 652215 148437 177400 -1 2213
2215 0 652329 148545 177200 -1 2214
2216 0 652489 148705 177040 -1 2215
2217 0 652957 148845 177040 -1 2216
2218 0 653341 148281 177040 -1 2217
2219 0 653333 148049 177120 -1 2218
2220 0 653381 147897 177160 -1 2219
2221 0 653413 147817 177240 -1 2220
2222 0 653505 147789 177280 -1 2221
2223 0 653533 147609 177320 -1 2222
2224 0 653539 147573 177360 -1 2223
2225 0 653545 147537 177400 -1 2224
2226 0 653481 147489 177480 -1 2225
2227 0 653541 147425 177480 -1 2226
2228 0 653589 147357 177520 -1 2227
2229 0 653629 147329 177560 -1 2228
2230 0 653693 147289 177600 -1 2229
2231 0 653717 147233 177640 -1 2230
2232 0 653801 147229 177680 -1 2231
2233 0 653921 147221 177760 -1 2232
2234 0 653993 147213 177800 -1 2233
2235 0 654037 147257 177840 -1 2234
2236 0 654051 147269 177920 -1 2235
2237 0 654203 147301 178000 -1 2236
2238 0 654331 147297 178080 -1 2237
2239 0 654333 147275 178120 -1 2238
2240 0 654335 147253 178160 -1 2239
2241 0 654431 147241 178240 -1 2240
2242 0 654455 147165 178320 -1 2241
2243 0 654491 147193 178400 -1 2242
2244 0 654507 147257 178480 -1 2243
2245 0 654743 147313 178520 -1 2244
2246 0 654917 147325 178480 -1 2245
2247 0 655041 147317 178440 -1 2246
2248 0 655029 147317 178400 -1 2247
2249 0 655043 147325 178360 -1 2248
2250 0 654329 147465 178120 -1 2239
2251 0 654273 147613 178120 -1 2250
2252 0 654217 147681 178080 -1 2251
2253 0 654209 147701 178040 -1 2252
2254 0 654233 147725 178000 -1 2253
2255 0 654293 147789 177960 -1 2254
2256 0 654329 147781 177920 -1 2255
2257 0 654361 147841 177880 -1 2256
2258 0 654329 147785 177840 -1 2257
2259 0 654333 147797 177800 -1 2258
2260 0 653557 147613 177520 -1 2226
2261 0 653557 147601 177560 -1 2260
2262 0 653557 147601 177600 -1 2261
2263 0 653537 147545 177640 -1 2262
2264 0 653541 147517 177680 -1 2263
2265 0 653493 147457 177280 -1 2224
2266 0 653505 147441 177200 -1 2265
2267 0 653677 147149 177200 -1 2266
2268 0 653625 147153 177160 -1 2267
2269 0 653685 147081 177120 -1 2268
2270 0 653705 147029 177080 -1 2269
2271 0 653903 146829 177040 -1 2270
2272 0 654071 146757 177040 -1 2271
2273 0 654069 146725 176960 -1 2272
2274 0 653973 146737 176880 -1 2273
2275 0 654017 146505 176880 -1 2274
2276 0 653993 146473 176800 -1 2275
2277 0 653945 146501 176720 -1 2276
2278 0 653941 146513 176680 -1 2277
2279 0 654129 146765 177080 -1 2272
2280 0 654205 146749 177160 -1 2279
2281 0 654301 146745 177200 -1 2280
2282 0 654429 146769 177200 -1 2281
2283 0 654511 146793 177200 -1 2282
2284 0 654587 146845 177240 -1 2283
2285 0 654595 147129 177240 -1 2284
2286 0 654553 147129 177120 -1 2285
2287 0 654689 147137 177080 -1 2286
2288 0 654793 147233 177080 -1 2287
2289 0 654817 147245 177040 -1 2288
2290 0 654905 147237 177000 -1 2289
2291 0 654949 147233 176960 -1 2290
2292 0 654989 147233 176920 -1 2291
2293 0 655005 147229 176880 -1 2292
2294 0 654991 147225 176840 -1 2293
2295 0 655007 147237 176800 -1 2294
2296 0 655003 147237 176760 -1 2295
2297 0 655011 147241 176720 -1 2296
2298 0 655015 147253 176680 -1 2297
2299 0 654577 147209 177280 -1 2285
2300 0 654497 147261 177320 -1 2299
2301 0 654353 147177 177320 -1 2300
2302 0 654273 147125 177360 -1 2301
2303 0 654231 147101 177440 -1 2302
2304 0 653525 147377 177160 -1 2266
2305 0 653449 147517 177120 -1 2304
2306 0 653445 147513 177040 -1 2305
2307 0 653471 147513 176960 -1 2306
2308 0 652625 148741 176920 -1 2217
2309 0 652574.3 148746.33 176840 -1 2308
2310 0 652549 148749 176800 -1 2309
2311 0 652385 148719 176680 -1 2310
2312 0 652421 148691 176560 -1 2311
2313 0 652409 148547 176480 -1 2312
2314 0 652197 148543 176440 -1 2313
2315 0 652253 148707 176280 -1 2314
2316 0 652377 148787 176200 -1 2315
2317 0 652321 148771 176080 -1 2316
2318 0 652221 148395 175960 -1 2317
2319 0 652269 148323 176040 -1 2318
2320 0 652337 148287 176120 -1 2319
2321 0 652441 148239 176160 -1 2320
2322 0 653317 148977 176840 -1 2309
2323 0 653449 149009 176760 -1 2322
2324 0 653597 149121 176680 -1 2323
2325 0 653601 149145 176640 -1 2324
2326 0 652561 147857 177400 -1 2214
2327 0 652549 147801 177480 -1 2326
2328 0 652577 147753 177560 -1 2327
2329 0 652593 147777 177640 -1 2328
2330 0 652577 147765 177680 -1 2329
2331 0 652583 147733 177720 -1 2330
2332 0 652563 147709 177760 -1 2331
2333 0 652543 147693 177800 -1 2332
