# Supplementary material for: Connectomics Analysis Reveals First-, Second-, and Third-Order Thermosensory and Hygrosensory Neurons in the Adult Drosophila Brain
Source: Curr Biol. 2020 Aug 17;30(16):3167–3182.e4. doi: 10.1016/j.cub.2020.06.028 (PMC7443704; doi:10.1016/j.cub.2020.06.028)
Supplement: Data S1. Skeletons and Meshes, Related to STAR Methods — marin2020-skeletons contains files describing the morphology of each neuron in this study (in FAFB14 space, .swc format). glomeruli_meshes contains the glomerular meshes (in FAFB14 space, .stl format). neuropil_meshes contains the glomerular meshes (in FAFB14 space, .stl format). [file mmc5.zip › VP_SI/marin2020-skeletons/5813673.swc]

# SWC format file
# based on specifications at http://www.neuronland.org/NLMorphologyConverter/MorphologyFormats/SWC/Spec.html
# Created by nat::write.neuron.swc
# PointNo Label X Y Z Radius Parent 
1 0 395398 125575 205800 2233 -1
2 0 398084 127873 205800 -1 1
3 0 398918 128399 205720 -1 2
4 0 399186 128371 205640 -1 3
5 0 399466 128471 205520 -1 4
6 0 400058 128315 205440 -1 5
7 0 401104 128157 205320 -1 6
8 0 401780 128413 205280 -1 7
9 0 402424 128369 205200 -1 8
10 0 403440 128637 205280 -1 9
11 0 403586 128835 205360 -1 10
12 0 403854 129143 205440 -1 11
13 0 404094 129379 205520 -1 12
14 0 404326 129583 205600 -1 13
15 0 404530 129735 205680 -1 14
16 0 404706 129879 205760 -1 15
17 0 404946 129955 205880 -1 16
18 0 405046 129943 205960 -1 17
19 0 405070 129787 206120 -1 18
20 0 405130 129555 206240 -1 19
21 0 405278 129463 206400 -1 20
22 0 405864 129829 206480 -1 21
23 0 406748 130441 206600 -1 22
24 0 407312 131033 206520 -1 23
25 0 407350 131135 206440 -1 24
26 0 407438 131271 206360 -1 25
27 0 407542 131507 206240 -1 26
28 0 407630 131759 206120 -1 27
29 0 407742 131939 206000 -1 28
30 0 407822 132115 205880 -1 29
31 0 407810 132083 205800 -1 30
32 0 407794 132063 205760 -1 31
33 0 407742 131947 205680 -1 32
34 0 407694 131847 205600 -1 33
35 0 407610 131651 205480 -1 34
36 0 407410 131411 205320 -1 35
37 0 407454 131427 205200 -1 36
38 0 407534 131415 205080 -1 37
39 0 407602 131459 204960 -1 38
40 0 407778 131503 204840 -1 39
41 0 408042 131507 204680 -1 40
42 0 408200 131453 204520 -1 41
43 0 408468 131421 204440 -1 42
44 0 408552 131385 204320 -1 43
45 0 408886 131227 204240 -1 44
46 0 409666 131247 204360 -1 45
47 0 410394 131619 204320 -1 46
48 0 411168 131625 204440 -1 47
49 0 412132 131917 204360 -1 48
50 0 412304 132049 204240 -1 49
51 0 412320 132101 204120 -1 50
52 0 412368 132221 203960 -1 51
53 0 412392 132393 203800 -1 52
54 0 412364 132521 203640 -1 53
55 0 412272 132681 203520 -1 54
56 0 412136 132885 203400 -1 55
57 0 412050 133111 203280 -1 56
58 0 411790 133343 203120 -1 57
59 0 411490 133927 203080 -1 58
60 0 411270 134599 202960 -1 59
61 0 411116 134901 202840 -1 60
62 0 410980 135117 202720 -1 61
63 0 410638 135319 202680 -1 62
64 0 410238 135631 202640 -1 63
65 0 410142 135851 202480 -1 64
66 0 409890 136223 202400 -1 65
67 0 409674 136423 202240 -1 66
68 0 409608 136581 202120 -1 67
69 0 409532 136781 201960 -1 68
70 0 409516 137005 201760 -1 69
71 0 409532 137461 201640 -1 70
72 0 409606 137955 201560 -1 71
73 0 409572 137985 201440 -1 72
74 0 409440 137981 201280 -1 73
75 0 409304 138093 201120 -1 74
76 0 409312 138385 200960 -1 75
77 0 409316 138801 200840 -1 76
78 0 409328 139309 200760 -1 77
79 0 409500 139605 200640 -1 78
80 0 409588 139817 200520 -1 79
81 0 409536 139973 200360 -1 80
82 0 409364 139981 200200 -1 81
83 0 409112 139989 200040 -1 82
84 0 409114 140179 199960 -1 83
85 0 409116 140369 199880 -1 84
86 0 409144 140853 199720 -1 85
87 0 409134 141107 199560 -1 86
88 0 409106 141351 199400 -1 87
89 0 409094 141635 199280 -1 88
90 0 409146 141979 199120 -1 89
91 0 409148 142205 198960 -1 90
92 0 409200 142337 198760 -1 91
93 0 409308 142485 198600 -1 92
94 0 409356 142633 198440 -1 93
95 0 409436 142805 198280 -1 94
96 0 409516 143013 198160 -1 95
97 0 409618 143315 198000 -1 96
98 0 409658 143447 197920 -1 97
99 0 409670 143595 197800 -1 98
100 0 409746 143851 197680 -1 99
101 0 409798 143991 197560 -1 100
102 0 409876 144185 197440 -1 101
103 0 410052 144649 197320 -1 102
104 0 410116 145001 197200 -1 103
105 0 410154 145231 197040 -1 104
106 0 410146 145343 196920 -1 105
107 0 410150 145467 196760 -1 106
108 0 410242 145679 196640 -1 107
109 0 410358 146047 196480 -1 108
110 0 410412 146257 196360 -1 109
111 0 410540 146513 196280 -1 110
112 0 410688 146773 196200 -1 111
113 0 410984 147441 196120 -1 112
114 0 411150 147747 196040 -1 113
115 0 411294 147975 195960 -1 114
116 0 411402 148555 195880 -1 115
117 0 411532 148813 195800 -1 116
118 0 411616 149077 195680 -1 117
119 0 411796 149433 195560 -1 118
120 0 411948 149601 195440 -1 119
121 0 412112 149681 195320 -1 120
122 0 412220 149737 195200 -1 121
123 0 412414 149731 195080 -1 122
124 0 412806 150063 194960 -1 123
125 0 413278 150683 194880 -1 124
126 0 413914 151239 194800 -1 125
127 0 414292 151641 194720 -1 126
128 0 414560 151945 194640 -1 127
129 0 414812 152189 194560 -1 128
130 0 415176 152453 194480 -1 129
131 0 415496 152737 194400 -1 130
132 0 415870 153175 194320 -1 131
133 0 416030 153403 194240 -1 132
134 0 416246 153671 194160 -1 133
135 0 416434 153835 194040 -1 134
136 0 416572 153905 193920 -1 135
137 0 417028 154293 193840 -1 136
138 0 417488 154685 193760 -1 137
139 0 417876 155001 193680 -1 138
140 0 418154 155295 193600 -1 139
141 0 418478 155651 193520 -1 140
142 0 418866 156107 193440 -1 141
143 0 419446 156487 193400 -1 142
144 0 419684 156681 193320 -1 143
145 0 419916 156925 193200 -1 144
146 0 420140 156977 193120 -1 145
147 0 420336 157017 193000 -1 146
148 0 420648 157109 192880 -1 147
149 0 421188 157365 192800 -1 148
150 0 421440 157449 192680 -1 149
151 0 421678 157519 192560 -1 150
152 0 421894 157679 192440 -1 151
153 0 422142 157915 192320 -1 152
154 0 422406 158115 192200 -1 153
155 0 422698 158295 192080 -1 154
156 0 422876 158397 191960 -1 155
157 0 423028 158473 191840 -1 156
158 0 423172 158621 191720 -1 157
159 0 423376 158801 191560 -1 158
160 0 423476 158945 191440 -1 159
161 0 423612 159121 191280 -1 160
162 0 423728 159273 191160 -1 161
163 0 423806 159335 191040 -1 162
164 0 423950 159387 190920 -1 163
165 0 424070 159467 190800 -1 164
166 0 424134 159507 190680 -1 165
167 0 424250 159607 190520 -1 166
168 0 424346 159699 190400 -1 167
169 0 424422 159835 190240 -1 168
170 0 424506 159963 190120 -1 169
171 0 424624 160073 189960 -1 170
172 0 424700 160141 189800 -1 171
173 0 424816 160181 189600 -1 172
174 0 424904 160189 189440 -1 173
175 0 425008 160213 189280 -1 174
176 0 425008 160169 189120 -1 175
177 0 425028 160121 188960 -1 176
178 0 425112 160185 188800 -1 177
179 0 425104 160261 188640 -1 178
180 0 425188 160517 188480 -1 179
181 0 425276 160673 188320 -1 180
182 0 425324 160845 188160 -1 181
183 0 425386 160883 188000 -1 182
184 0 425494 160971 187840 -1 183
185 0 425530 161075 187680 -1 184
186 0 425622 161147 187480 -1 185
187 0 425658 161267 187320 -1 186
188 0 425706 161435 187120 -1 187
189 0 425766 161623 186960 -1 188
190 0 425854 161711 186800 -1 189
191 0 425848 161753 186600 -1 190
192 0 425848 161853 186400 -1 191
193 0 425876 161909 186240 -1 192
194 0 425892 161969 186080 -1 193
195 0 425876 161941 185880 -1 194
196 0 425800 161841 185680 -1 195
197 0 425708 161749 185520 -1 196
198 0 425624 161717 185360 -1 197
199 0 425624 161609 185200 -1 198
200 0 425664 161545 185040 -1 199
201 0 425636 161481 184840 -1 200
202 0 425508 161393 184680 -1 201
203 0 425404 161349 184480 -1 202
204 0 425312 161181 184280 -1 203
205 0 425280 161065 184120 -1 204
206 0 425240 160981 183960 -1 205
207 0 425132 160993 183800 -1 206
208 0 424984 161017 183640 -1 207
209 0 424904 161013 183480 -1 208
210 0 424872 161041 183280 -1 209
211 0 424856 161085 183120 -1 210
212 0 424772 161157 182960 -1 211
213 0 424676 161257 182800 -1 212
214 0 424560 161397 182640 -1 213
215 0 424424 161565 182520 -1 214
216 0 424304 161661 182360 -1 215
217 0 424292 161685 182200 -1 216
218 0 424254 161811 182040 -1 217
219 0 424206 161867 181840 -1 218
220 0 424098 161911 181640 -1 219
221 0 424022 162015 181440 -1 220
222 1 423918.28 162043.84 181320 -1 221
223 0 423974 162075 181120 -1 222
224 0 423922 162031 180920 -1 223
225 0 423922 162027 180720 -1 224
226 0 423886 162007 180480 -1 225
227 0 423846 162111 180280 -1 226
228 0 423854 162183 180160 -1 227
229 0 423652 162081 180000 -1 228
230 0 423592 162157 179800 -1 229
231 0 423560 162217 179640 -1 230
232 0 423520 162273 179440 -1 231
233 0 423456 162325 179240 -1 232
234 0 423416 162397 179040 -1 233
235 0 423356 162473 178800 -1 234
236 0 423332 162577 178560 -1 235
237 0 423378 162647 178400 -1 236
238 0 423438 162683 178200 -1 237
239 0 423422 162783 178000 -1 238
240 0 423430 162887 177840 -1 239
241 0 423406 162979 177680 -1 240
242 0 423422 163055 177520 -1 241
243 0 423434 163135 177360 -1 242
244 0 423438 163163 177160 -1 243
245 0 423410 163139 176960 -1 244
246 0 423326 163151 176760 -1 245
247 0 423322 163207 176560 -1 246
248 0 423226 163363 176400 -1 247
249 0 423174 163411 176200 -1 248
250 0 423134 163535 176040 -1 249
251 0 423086 163711 175840 -1 250
252 0 423046 163735 175640 -1 251
253 0 422954 163847 175480 -1 252
254 0 422858 163959 175320 -1 253
255 0 422840 164017 175160 -1 254
256 0 422840 164149 175000 -1 255
257 0 422808 164229 174800 -1 256
258 0 422808 164229 174640 -1 257
259 0 422756 164265 174440 -1 258
260 0 422768 164321 174240 -1 259
261 0 422736 164453 174040 -1 260
262 0 422694 164543 173880 -1 261
263 0 422630 164599 173680 -1 262
264 0 422610 164739 173480 -1 263
265 0 422590 164859 173320 -1 264
266 0 422570 164923 173120 -1 265
267 0 422550 164979 172920 -1 266
268 0 422526 165103 172760 -1 267
269 0 422498 165155 172600 -1 268
270 0 422466 165255 172400 -1 269
271 0 422486 165367 172200 -1 270
272 0 422536 165429 172040 -1 271
273 0 422544 165441 171880 -1 272
274 0 422524 165469 171680 -1 273
275 0 422496 165517 171480 -1 274
276 0 422488 165521 171280 -1 275
277 0 422464 165493 171080 -1 276
278 0 422416 165525 170920 -1 277
279 0 422352 165533 170720 -1 278
280 0 422304 165557 170520 -1 279
281 0 422248 165585 170320 -1 280
282 0 422216 165637 170160 -1 281
283 0 422216 165637 170000 -1 282
284 0 422184 165597 169840 -1 283
285 0 422152 165601 169680 -1 284
286 0 422104 165605 169520 -1 285
287 0 422108 165629 169320 -1 286
288 0 422196 165689 169160 -1 287
289 0 422228 165801 169000 -1 288
290 0 422224 165981 168840 -1 289
291 0 422202 166099 168720 -1 290
292 0 422186 166251 168600 -1 291
293 0 422162 166355 168440 -1 292
294 0 422190 166427 168280 -1 293
295 0 422202 166539 168120 -1 294
296 0 422242 166659 167960 -1 295
297 0 422190 166791 167800 -1 296
298 0 422126 166879 167600 -1 297
299 0 422206.44 166847.89 167440 -1 298
300 0 422212 167046 167280 -1 299
301 0 422128 167114 167080 -1 300
302 0 422184 167182 166920 -1 301
303 0 422272 167302 166760 -1 302
304 0 422256 167442 166600 -1 303
305 0 422180 167502 166440 -1 304
306 0 422208 167578 166280 -1 305
307 0 422244 167758 166120 -1 306
308 0 422302 167900 166000 -1 307
309 0 422338 168104 165880 -1 308
310 0 422298 168312 165760 -1 309
311 0 422292 168418 165600 -1 310
312 0 422304 168446 165440 -1 311
313 0 422316 168534 165280 -1 312
314 0 422316 168602 165120 -1 313
315 0 422308 168710 164960 -1 314
316 0 422272 168770 164800 -1 315
317 0 422260 168806 164600 -1 316
318 0 422252 168890 164400 -1 317
319 0 422232 168946 164240 -1 318
320 0 422204 168990 164080 -1 319
321 0 422172 169078 163880 -1 320
322 0 422200 169186 163720 -1 321
323 0 422180 169274 163520 -1 322
324 0 422156 169378 163360 -1 323
325 0 422172 169418 163200 -1 324
326 0 422194 169496 163040 -1 325
327 0 422190 169564 162880 -1 326
328 0 422218 169600 162720 -1 327
329 0 422202 169620 162560 -1 328
330 0 422226 169656 162400 -1 329
331 0 422226 169656 162240 -1 330
332 0 422258 169672 162080 -1 331
333 0 422306 169740 161920 -1 332
334 0 422306 169740 161760 -1 333
335 0 422266 169752 161560 -1 334
336 0 422274 169800 161360 -1 335
337 0 422298 169800 161160 -1 336
338 0 422278 169844 160960 -1 337
339 0 422226 169916 160760 -1 338
340 0 422234 169944 160600 -1 339
341 0 422262 169996 160440 -1 340
342 0 422262 169996 160240 -1 341
343 0 422278 170020 160040 -1 342
344 0 422330 170088 159840 -1 343
345 0 422334 170152 159680 -1 344
346 0 422298 170192 159520 -1 345
347 0 422298 170228 159320 -1 346
348 0 422300 170270 159160 -1 347
349 0 422300 170270 159000 -1 348
350 0 422192 170302 158840 -1 349
351 0 422152 170318 158680 -1 350
352 0 422092 170374 158520 -1 351
353 0 422100 170378 158320 -1 352
354 0 422016 170342 158120 -1 353
355 0 421996 170374 157960 -1 354
356 0 421936 170418 157800 -1 355
357 0 421908 170458 157600 -1 356
358 0 421864 170526 157400 -1 357
359 0 421804 170494 157200 -1 358
360 0 421696 170514 157000 -1 359
361 0 421592 170514 156840 -1 360
362 0 421520 170514 156640 -1 361
363 0 421468 170526 156480 -1 362
364 0 421388 170534 156360 -1 363
365 0 421412 170574 156200 -1 364
366 0 421360 170654 156040 -1 365
367 0 421268 170694 155880 -1 366
368 0 421260 170762 155720 -1 367
369 0 421316 170758 155560 -1 368
370 0 421368 170730 155400 -1 369
371 0 421368 170730 155240 -1 370
372 0 421384 170710 155040 -1 371
373 0 421384 170710 154880 -1 372
374 0 421428 170718 154680 -1 373
375 0 421456 170722 154440 -1 374
376 0 421456 170722 154240 -1 375
377 0 421492 170794 154040 -1 376
378 0 421536 170834 153880 -1 377
379 0 421600 170866 153720 -1 378
380 0 421620 170886 153560 -1 379
381 0 421628 170934 153400 -1 380
382 0 421628 170934 153240 -1 381
383 0 421732 170918 153080 -1 382
384 0 421796 170966 152920 -1 383
385 0 421884 171054 152760 -1 384
386 0 421980 171110 152600 -1 385
387 0 421940 171118 152440 -1 386
388 0 421940 171118 152280 -1 387
389 0 422064 171154 152120 -1 388
390 0 422112 171186 151920 -1 389
391 0 422156 171250 151760 -1 390
392 0 422136 171386 151560 -1 391
393 0 422186 171492 151440 -1 392
394 0 422170 171552 151280 -1 393
395 0 422214 171652 151160 -1 394
396 0 422234 171748 151000 -1 395
397 0 422278 171848 150840 -1 396
398 0 422330 172000 150720 -1 397
399 0 422450 172296 150600 -1 398
400 0 422520 172422 150560 -1 399
401 0 422556 172558 150520 -1 400
402 0 422600 172694 150480 -1 401
403 0 422676 172790 150440 -1 402
404 0 422728 172846 150400 -1 403
405 0 422796 172926 150360 -1 404
406 0 422836 172994 150320 -1 405
407 0 422884 173058 150280 -1 406
408 0 422900 173154 150200 -1 407
409 0 422902 173132 150080 -1 408
410 0 422826 173060 149960 -1 409
411 0 422710 172820 149840 -1 410
412 0 422646 172680 149760 -1 411
413 0 422594 172516 149680 -1 412
414 0 422542 172320 149600 -1 413
415 0 422482 172224 149520 -1 414
416 0 422512 172238 149400 -1 415
417 0 422516 172222 149200 -1 416
418 0 422608 172250 149080 -1 417
419 0 422648 172258 148960 -1 418
420 0 422688 172266 148840 -1 419
421 0 422728 172322 148720 -1 420
422 0 422788 172354 148520 -1 421
423 0 422840 172358 148400 -1 422
424 0 422868 172362 148240 -1 423
425 0 422908 172338 148080 -1 424
426 0 422968 172286 147960 -1 425
427 0 423012 172210 147840 -1 426
428 0 423012 172118 147720 -1 427
429 0 423020 172050 147600 -1 428
430 0 423076 171990 147480 -1 429
431 0 423128 171978 147320 -1 430
432 0 423144 172014 147200 -1 431
433 0 423140 171998 147040 -1 432
434 0 423160 172018 146880 -1 433
435 0 423262 172028 146720 -1 434
436 0 423286 172016 146560 -1 435
437 0 423290 172040 146360 -1 436
438 0 423250 172064 146160 -1 437
439 0 423166 172120 146000 -1 438
440 0 423174 172204 145840 -1 439
441 0 423162 172364 145760 -1 440
442 0 423156 172250 145640 -1 441
443 0 423156 172150 145480 -1 442
444 0 423184 172090 145320 -1 443
445 0 423288 172054 145160 -1 444
446 0 423352 171962 145000 -1 445
447 0 423440 171814 144840 -1 446
448 0 423492 171750 144680 -1 447
449 0 423548 171714 144520 -1 448
450 0 423536 171650 144360 -1 449
451 0 423540 171638 144120 -1 450
452 0 423520 171682 143920 -1 451
453 0 423476 171718 143640 -1 452
454 0 423492 171830 143480 -1 453
455 0 423488 171886 143320 -1 454
456 0 423508 171902 143120 -1 455
457 0 423576 171946 142920 -1 456
458 0 423648 171990 142720 -1 457
459 0 423568 172002 142560 -1 458
460 0 423516 171958 142400 -1 459
461 0 423480 171982 142200 -1 460
462 0 423424 171990 142000 -1 461
463 0 423388 172030 141840 -1 462
464 0 423464 172018 141640 -1 463
465 0 423508 171998 141480 -1 464
466 0 423548 171962 141320 -1 465
467 0 423560 171962 141120 -1 466
468 0 423596 171946 140960 -1 467
469 0 423580 171926 140760 -1 468
470 0 423640 171870 140560 -1 469
471 0 423604 171886 140360 -1 470
472 0 423588 171866 140200 -1 471
473 0 423528 171882 140040 -1 472
474 0 423432 171854 139880 -1 473
475 0 423420 171854 139680 -1 474
476 0 423346 171808 139520 -1 475
477 0 423306 171780 139360 -1 476
478 0 423198 171824 139320 -1 477
479 0 423226 171796 139240 -1 478
480 0 423318 171624 139120 -1 479
481 0 423290 171468 139000 -1 480
482 0 423250 171384 138880 -1 481
483 0 423198 171308 138760 -1 482
484 0 423218 171232 138600 -1 483
485 0 423134 171176 138440 -1 484
486 0 423068 171130 138280 -1 485
487 0 423072 171118 138160 -1 486
488 0 423096 171010 138000 -1 487
489 0 423196 171010 137840 -1 488
490 0 423244 171010 137680 -1 489
491 0 423244 171022 137520 -1 490
492 0 423188 171110 137320 -1 491
493 0 423120 171002 137160 -1 492
494 0 423116 170974 137000 -1 493
495 0 423100 170930 136840 -1 494
496 0 423104 170894 136680 -1 495
497 0 423032 170822 136520 -1 496
498 0 422976 170758 136360 -1 497
499 0 422956 170754 136200 -1 498
500 0 422880 170726 136040 -1 499
501 0 422848 170762 135880 -1 500
502 0 422812 170746 135720 -1 501
503 0 422812 170746 135520 -1 502
504 0 422856 170774 135320 -1 503
505 0 422900 170774 135200 -1 504
506 0 422968 170742 135080 -1 505
507 0 422984 170774 134920 -1 506
508 0 422944 170750 134760 -1 507
509 0 422900 170718 134600 -1 508
510 0 422856 170722 134440 -1 509
511 0 422812 170786 134280 -1 510
512 0 422820 170842 134120 -1 511
513 0 422792 170886 133960 -1 512
514 0 422748 170898 133800 -1 513
515 0 422716 170890 133640 -1 514
516 0 422652 170906 133480 -1 515
517 0 422616 170942 133280 -1 516
518 0 422620 170978 133120 -1 517
519 0 422544 171010 132960 -1 518
520 0 422500 171026 132800 -1 519
521 0 422460 170966 132640 -1 520
522 0 422436 170934 132480 -1 521
523 0 422384 170802 132320 -1 522
524 0 422322 170692 132160 -1 523
525 0 422226 170544 132040 -1 524
526 0 422206 170508 131880 -1 525
527 0 422206 170508 131720 -1 526
528 0 422162 170448 131560 -1 527
529 0 422094 170592 131400 -1 528
530 0 422086 170656 131240 -1 529
531 0 422026 170700 131080 -1 530
532 0 421990 170756 130920 -1 531
533 0 421918 170808 130760 -1 532
534 0 421878 170828 130600 -1 533
535 0 421826 170856 130440 -1 534
536 0 421766 170808 130280 -1 535
537 0 421766 170768 130120 -1 536
538 0 421742 170668 129960 -1 537
539 0 421722 170552 129800 -1 538
540 0 421802 170480 129680 -1 539
541 0 421932 170442 129560 -1 540
542 0 421968 170350 129400 -1 541
543 0 421968 170302 129240 -1 542
544 0 421984 170226 129080 -1 543
545 0 421944 170178 128920 -1 544
546 0 421946 170172 128760 -1 545
547 0 421954 170196 128600 -1 546
548 0 422006 170212 128440 -1 547
549 0 422022 170256 128280 -1 548
550 0 422018 170320 128080 -1 549
551 0 421986 170336 127920 -1 550
552 0 421930 170356 127760 -1 551
553 0 421922 170384 127600 -1 552
554 0 421882 170368 127440 -1 553
555 0 421778 170332 127240 -1 554
556 0 421730 170248 127040 -1 555
557 0 421718 170256 126840 -1 556
558 0 421670 170276 126640 -1 557
559 0 421546 170352 126440 -1 558
560 0 421522 170312 126280 -1 559
561 0 421482 170384 126080 -1 560
562 0 421378 170448 125880 -1 561
563 0 421402 170560 125720 -1 562
564 0 421414 170632 125520 -1 563
565 0 421418 170680 125360 -1 564
566 0 421442 170744 125200 -1 565
567 0 421482 170772 125040 -1 566
568 0 421458 170844 124880 -1 567
569 0 421426 170868 124720 -1 568
570 0 421378 170892 124520 -1 569
571 0 421314 170888 124360 -1 570
572 0 421244 170882 124160 -1 571
573 0 421176 170882 123960 -1 572
574 0 421124 170862 123760 -1 573
575 0 421144 170814 123600 -1 574
576 0 421144 170814 123400 -1 575
577 0 421144 170814 123200 -1 576
578 0 421220 170830 123000 -1 577
579 0 421260 170890 122840 -1 578
580 0 421312 170934 122680 -1 579
581 0 421288 170998 122520 -1 580
582 0 421316 171078 122360 -1 581
583 0 421472 171138 122200 -1 582
584 0 421528 171218 122040 -1 583
585 0 421532 171254 121880 -1 584
586 0 421524 171294 121720 -1 585
587 0 421464 171322 121520 -1 586
588 0 421484 171342 121360 -1 587
589 0 421548 171322 121160 -1 588
590 0 421484 171258 120960 -1 589
591 0 421460 171198 120800 -1 590
592 0 421432 171162 120640 -1 591
593 0 421412 171082 120440 -1 592
594 0 421336 170998 120240 -1 593
595 0 421260 170922 120080 -1 594
596 0 421160 170858 119920 -1 595
597 0 421032 170794 119760 -1 596
598 0 420998 170764 119600 -1 597
599 0 420898 170796 119440 -1 598
600 0 420910 170768 119400 -1 599
601 0 420860.7 170810.88 119240 -1 600
602 0 420740.66 170768 118960 -1 601
603 0 420624.9 170763.72 118640 -1 602
604 0 420573.47 170720.84 118440 -1 603
605 0 420560.6 170690.83 118120 -1 604
606 0 420547.75 170549.36 117800 -1 605
607 0 420564.88 170480.77 117640 -1 606
608 0 420492 170433.61 117320 -1 607
609 0 420474.88 170399.31 117120 -1 608
610 0 420423.4 170390.73 116840 -1 609
611 0 420324.8 170377.88 116520 -1 610
612 0 420256.22 170429.31 116120 -1 611
613 0 420320.53 170420.75 115920 -1 612
614 0 420333.38 170536.5 115720 -1 613
615 0 420260.5 170489.34 115520 -1 614
616 0 420080.44 170545.08 115200 -1 615
617 0 419861.8 170497.9 114800 -1 616
618 0 419660.3 170527.92 114520 -1 617
619 0 419488.84 170630.81 114320 -1 618
620 0 419347.34 170652.25 114080 -1 619
621 0 419390.22 170755.14 113840 -1 620
622 0 419368.78 170879.47 113480 -1 621
623 0 419163 170905.19 113160 -1 622
624 0 419107.28 170806.58 113000 -1 623
625 0 419064.4 170789.44 112840 -1 624
626 0 419030.1 170750.86 112600 -1 625
627 0 419025.8 170750.86 112400 -1 626
628 0 419051.53 170772.28 112240 -1 627
629 0 419060.12 170776.58 112040 -1 628
630 0 419188.72 170926.62 111800 -1 629
631 0 419244.47 170909.47 111600 -1 630
632 0 419270.2 171093.81 111200 -1 631
633 0 419238.6 171017.69 111160 -1 632
634 0 419240.2 170858.03 110760 -1 633
635 0 419347.34 170742.28 110560 -1 634
636 0 419557.44 170613.67 110160 -1 635
637 0 419724.62 170557.94 109720 -1 636
638 0 419849.25 170535.08 109480 -1 637
639 0 419928.03 170510.45 109280 -1 638
640 0 419999 170476.48 109000 -1 639
641 0 419967.44 170357.8 108720 -1 640
642 0 419801.78 170236.4 108440 -1 641
643 0 419557.44 170116.36 108160 -1 642
644 0 419218.75 170039.19 107880 -1 643
645 0 418952.97 170072.17 107440 -1 644
646 0 418952.94 170064.92 107360 -1 645
647 0 419055.84 170120.66 106960 -1 646
648 0 419368.78 170283.56 106560 -1 647
649 0 419557.44 170313.56 106320 -1 648
650 0 419720.34 170142.08 105880 -1 649
651 0 419866.1 169996.33 105520 -1 650
652 0 419960.4 169773.39 105160 -1 651
653 0 420144.75 169661.94 104920 -1 652
654 0 420281.94 169550.47 104640 -1 653
655 0 420311.94 169516.17 104360 -1 654
656 0 420183.34 169327.53 103920 -1 655
657 0 420164.34 169228.44 103600 -1 656
658 0 420161.9 169216.08 103560 -1 657
659 0 420217.62 169113.19 103280 -1 658
660 0 420281.94 169014.58 103080 -1 659
661 0 420311.94 168928.84 102920 -1 660
662 0 420397.7 168697.33 102520 -1 661
663 0 420500.6 168495.84 102080 -1 662
664 0 420504.88 168362.94 101720 -1 663
665 0 420599.2 168234.33 101400 -1 664
666 0 420672.06 168079.98 101000 -1 665
667 0 420693.5 167964.23 100560 -1 666
668 0 420642.06 167612.7 99960 -1 667
669 0 420732.1 167256.88 99240 -1 668
670 0 420881.7 167152 99120 -1 669
671 0 421231.2 166906.66 98840 -1 670
672 0 421375.16 166931.05 98600 -1 671
673 0 421593.78 166961.06 98320 -1 672
674 0 421735.25 167042.52 98040 -1 673
675 0 421966.78 166918.19 97800 -1 674
676 0 422245.44 166841.02 97440 -1 675
677 0 422502.66 166716.7 97120 -1 676
678 0 422961.38 166433.75 96520 -1 677
679 0 423364.38 166206.53 96040 -1 678
680 0 423668.75 166082.2 95720 -1 679
681 0 423848.8 166005.03 95240 -1 680
682 0 424003.12 165915.02 95000 -1 681
683 0 424136.03 165932.16 94800 -1 682
684 0 424449 165756.39 94440 -1 683
685 0 424757.66 165610.62 94000 -1 684
686 0 424757.66 165353.4 93560 -1 685
687 0 424757.66 165259.08 93200 -1 686
688 0 425207.8 165280.52 92560 -1 687
689 0 425266.5 165190 92440 -1 688
690 0 425324.97 165099.3 92320 -1 689
691 0 425537.38 164865.98 91680 -1 690
692 0 425614 164775.45 91440 -1 691
693 0 425321.47 164761.52 90840 -1 692
694 0 425272.72 164691.88 90640 -1 693
695 0 425251.84 164521.25 90440 -1 694
696 0 425105.6 164608.3 90400 -1 695
697 0 425223.97 164559.55 90360 -1 696
698 0 425192.62 164542.14 90200 -1 697
699 0 425230.94 164465.53 90000 -1 698
700 0 425265.78 164444.64 89880 -1 699
701 0 425356.3 164284.45 89520 -1 700
702 0 425620.94 164159.1 89160 -1 701
703 0 425822.9 164169.55 88800 -1 702
704 0 425969.16 163978.02 88400 -1 703
705 0 426066.7 163720.34 87920 -1 704
706 0 426073.62 163608.9 87760 -1 705
707 0 426118.9 163473.11 87480 -1 706
708 0 426293.03 163208.45 87160 -1 707
709 0 426376.6 163121.4 86960 -1 708
710 0 426536.78 162992.56 86760 -1 709
711 0 426575.06 162888.1 86560 -1 710
712 0 426693.47 162748.81 86440 -1 711
713 0 426766.6 162606.03 86160 -1 712
714 0 426756.16 162449.34 85960 -1 713
715 0 426843.22 162195.14 85680 -1 714
716 0 426909.38 161888.7 85400 -1 715
717 0 426888.47 161766.83 85200 -1 716
718 0 426898.9 161662.36 84960 -1 717
719 0 426846.7 161516.11 84720 -1 718
720 0 426794.47 161293.25 84320 -1 719
721 0 426721.5 161293 84120 -1 720
722 0 426707.4 161293.25 84080 -1 721
723 0 426710.88 161220.12 83880 -1 722
724 0 426794.47 161084.31 83480 -1 723
725 0 426881.5 161007.7 83040 -1 724
726 0 426937.22 160760.47 82640 -1 725
727 0 426905.88 160245.11 82160 -1 726
728 0 426968.56 160025.72 81960 -1 727
729 0 427009 159984 81840 -1 728
730 0 427048.66 159942.16 81720 -1 729
731 0 427205.34 159914.3 81560 -1 730
732 0 427205 159908.4 81480 -1 731
733 0 427205.34 159900.36 81360 -1 732
734 0 427417.78 159712.33 81040 -1 733
735 0 427417.78 159715.81 80800 -1 734
736 0 427421.25 159715.81 80600 -1 735
737 0 427511.78 159621.78 80400 -1 736
738 0 427640.62 159559.11 80160 -1 737
739 0 427835.62 159447.67 79880 -1 738
740 0 427985.38 159221.33 79600 -1 739
741 0 428162.97 159029.81 79360 -1 740
742 0 428319.75 158946 79240 -1 741
743 0 428371.9 158918.39 79200 -1 742
744 0 428573.84 158768.66 79040 -1 743
745 0 428828.06 158726.86 78840 -1 744
746 0 428961.6 158580.53 78600 -1 745
747 0 428934.38 158472.47 78480 -1 746
748 0 428866.38 158326.4 78240 -1 747
749 0 428758.4 158228.9 77800 -1 748
750 0 428720.12 158120.95 77520 -1 749
751 0 428831.53 158138.38 77200 -1 750
752 0 428737.53 158044.34 76920 -1 751
753 0 428643.5 157939.89 76720 -1 752
754 0 428556.44 157898.1 76360 -1 753
755 0 428528.6 157790.16 76000 -1 754
756 0 428556.44 157629.97 75680 -1 755
757 0 428650.47 157574.25 75280 -1 756
758 0 428587.78 157340.95 74920 -1 757
759 0 428605.2 157253.89 74680 -1 758
760 0 428747.97 157132.02 74240 -1 759
761 0 428925.56 157128.53 74000 -1 760
762 0 429218.06 157034.52 73640 -1 761
763 0 429350.38 156999.69 73360 -1 762
764 0 429406 157000 73280 -1 763
765 0 429517.53 156999.69 73120 -1 764
766 0 429635.94 156916.12 72760 -1 765
767 0 429670.75 156909.16 72480 -1 766
768 0 429733.44 156943.97 72240 -1 767
769 0 429726.47 156902.19 72000 -1 768
770 0 429748 156920.86 71920 -1 769
771 0 429759 156930.4 71880 -1 770
772 0 429803.3 156967.5 71720 -1 771
773 0 429820.5 157010.14 71600 -1 772
774 0 429942.38 157006.66 71440 -1 773
775 0 429929.8 156986.11 70960 -1 774
776 0 429982.03 156850.3 70800 -1 775
777 0 430012.34 156840.67 70720 -1 776
778 0 430072.6 156822.44 70560 -1 777
779 0 429918.5 156775.5 70320 -1 778
780 0 429867.12 156759.77 70240 -1 779
781 0 429938.4 156688.6 70120 -1 780
782 0 429962 156665 70080 -1 781
783 0 429985.53 156641.38 70040 -1 782
784 0 429982.03 156512.53 69760 -1 783
785 0 430023 156516 69480 -1 784
786 0 430083.03 156334.94 69280 -1 785
787 0 430051.7 156321 69200 -1 786
788 0 430006.4 156139.94 69000 -1 787
789 0 430009.9 155892.69 68800 -1 788
790 0 430159.62 155729.03 68640 -1 789
791 0 430463 155545.4 68520 -1 790
792 0 430664.56 155422.6 68440 -1 791
793 0 430669.53 155387.47 68400 -1 792
794 0 430723.75 155265.9 68240 -1 793
795 0 430836.7 155122.81 68160 -1 794
796 0 430787.94 155157.64 67880 -1 795
797 0 430909.8 155276.03 67680 -1 796
798 0 430918.75 155286.8 67640 -1 797
799 0 431058.03 155502.69 67400 -1 798
800 0 431308.75 155541 67200 -1 799
801 0 431347.06 155509.66 67080 -1 800
802 0 431656.66 155409.61 66920 -1 801
803 0 431635.75 155089.25 66800 -1 802
804 0 431625.3 154949.97 66720 -1 803
805 0 431973.53 154737.55 66560 -1 804
806 0 432158.1 154727.11 66520 -1 805
807 0 432252.1 154883.8 66480 -1 806
808 0 432568.97 155009.16 66440 -1 807
809 0 432596.84 155012.64 66400 -1 808
810 0 432788.38 155050.95 66360 -1 809
811 0 432659.53 154960.4 66200 -1 810
812 0 432892.84 154925.6 66000 -1 811
813 0 432982.75 154938.5 65960 -1 812
814 0 433252.2 154975.6 65840 -1 813
815 0 433342.03 154988.27 65800 -1 814
816 0 433425.6 154943 65720 -1 815
817 0 434110.66 154769 65640 -1 816
818 0 434452.84 154681.83 65600 -1 817
819 0 434484.8 154628.8 65560 -1 818
820 0 434611.56 154415.58 65400 -1 819
821 0 434674.97 154308.86 65320 -1 820
822 0 434739 154097.11 65200 -1 821
823 0 434842.4 153983.84 65040 -1 822
824 0 434879 153853.5 65000 -1 823
825 0 434916.28 153722.84 64960 -1 824
826 0 434901.5 153565.25 64800 -1 825
827 0 434876.88 153442.14 64640 -1 826
828 0 434940.9 153678.52 64520 -1 827
829 0 435098.5 153845.95 64400 -1 828
830 0 435364.4 153703.14 64320 -1 829
831 0 435512.16 153575.11 64120 -1 830
832 0 435526.94 153294.4 64040 -1 831
833 0 435536.78 153181.14 64000 -1 832
834 0 435507.22 152856.11 63920 -1 833
835 0 435458 152422.75 63800 -1 834
836 0 435325.03 151866.28 63600 -1 835
837 0 435526.94 151009.39 63480 -1 836
838 0 435595.88 150536.64 63440 -1 837
839 0 435600.8 150108.2 63640 -1 838
840 0 435917.94 149674.88 63680 -1 839
841 0 436250.84 149364.6 63720 -1 840
842 0 437280.1 148143.3 63720 -1 841
843 0 437398.28 148192.55 63760 -1 842
844 0 437582.44 148207.36 63800 -1 843
845 0 437927.16 148123.64 63840 -1 844
846 0 438065.06 148084.25 63880 -1 845
847 0 438626.47 147709.97 63920 -1 846
848 0 438737.75 147650.84 63960 -1 847
849 0 438718.06 147370.14 64040 -1 848
850 0 438654.25 147158.61 64080 -1 849
851 0 438077.88 146395.06 63880 -1 850
852 0 437861.2 146257.19 63840 -1 851
853 0 437743 146183.31 63800 -1 852
854 0 437590.3 146060.2 63760 -1 853
855 0 437501.7 145912.45 63720 -1 854
856 0 438722.97 147207.62 64120 -1 850
857 0 438767.4 147169.6 64240 -1 856
858 0 438796.84 147143.61 64320 -1 857
859 0 438836.25 147079.58 64360 -1 858
860 0 438714.66 146968 64440 -1 859
861 0 438654.03 146912.16 64480 -1 860
862 0 438661.5 146895 64520 -1 861
863 0 438668.8 146877.67 64560 -1 862
864 0 438673.75 146789.03 64600 -1 863
865 0 438560.47 146685.62 64640 -1 864
866 0 439862.47 146627.8 64240 -1 857
867 0 439956.1 146409.89 64320 -1 866
868 0 440725 145791.39 64400 -1 867
869 0 440709.34 145463.8 64480 -1 868
870 0 440753.8 145049.11 64600 -1 869
871 0 440745.97 144872.97 64640 -1 870
872 0 440736.16 144672.72 64680 -1 871
873 0 440931.16 144371.11 64760 -1 872
874 0 440911.47 144297.25 64800 -1 873
875 0 440960.72 144223.38 64840 -1 874
876 0 441192.16 144169.2 65000 -1 875
877 0 441270.97 144115.03 65120 -1 876
878 0 441463.03 143849.11 65280 -1 877
879 0 441679.7 143612.73 65440 -1 878
880 0 441812.66 143509.31 65480 -1 879
881 0 441930.84 143425.6 65520 -1 880
882 0 441985.03 143425.6 65560 -1 881
883 0 442216.47 143381.27 65600 -1 882
884 0 442305.12 143253.23 65640 -1 883
885 0 442497.2 143169.52 65760 -1 884
886 0 442708.94 142992.23 65880 -1 885
887 0 442817.28 142977.45 66080 -1 886
888 0 442763.1 142947.9 66280 -1 887
889 0 442802.5 142947.9 66440 -1 888
890 0 442876.38 142854.34 66640 -1 889
891 0 443014.25 142746 66760 -1 890
892 0 443063.5 142800.17 66800 -1 891
893 0 443166.9 143100.58 66920 -1 892
894 0 443373.75 143381.27 67040 -1 893
895 0 443498.75 143582 67160 -1 894
896 0 443526.4 143588.11 67280 -1 895
897 0 443496.88 143336.95 67520 -1 896
898 0 443565.8 142814.95 67720 -1 897
899 0 443674.16 142805.1 67960 -1 898
900 0 443688.1 142809.67 68000 -1 899
901 0 443738.16 142819.88 68080 -1 900
902 0 443718 142779.17 68280 -1 901
903 0 443713.56 142770.62 68320 -1 902
904 0 443935.16 142529.33 68520 -1 903
905 0 443999.2 142337.27 68600 -1 904
906 0 444065.47 142337 68680 -1 905
907 0 444257.53 142051.38 68800 -1 906
908 0 444612.12 141854.39 68920 -1 907
909 0 444606.12 141867.48 68960 -1 908
910 0 444193.53 142031.67 69040 -1 909
911 0 444232.9 142154.8 69160 -1 910
912 0 443558.25 142681.72 69160 -1 911
913 0 443637.03 142662.02 69480 -1 912
914 0 443514 142629.33 69560 -1 913
915 0 443267.7 142563.53 69720 -1 914
916 0 443233.22 142553.69 69960 -1 915
917 0 444282.16 142026.75 69280 -1 911
918 0 444828.78 140982.73 68960 -1 909
919 0 444863.25 140987.67 69000 -1 918
920 0 444966.7 140923.64 69080 -1 919
921 0 445109.5 140928.58 69240 -1 920
922 0 445178.44 140859.62 69400 -1 921
923 0 445217.84 140761.14 69640 -1 922
924 0 445340.94 140618.33 69880 -1 923
925 0 445296.62 140628.17 69960 -1 924
926 0 445370.5 140480.44 70120 -1 925
927 0 445473.9 140293.3 70320 -1 926
928 0 445533 140116.02 70480 -1 927
929 0 445542.84 140037.22 70560 -1 928
930 0 445582.25 139894.4 70600 -1 929
931 0 445651.2 139825.47 70640 -1 930
932 0 445690.6 139712.2 70680 -1 931
933 0 445749.7 139608.78 70760 -1 932
934 0 445823.56 139687.58 70880 -1 933
935 0 445858.03 139254.22 71000 -1 934
936 0 445931.9 139052.31 71080 -1 935
937 0 445991 138727.28 71200 -1 936
938 0 446197.8 138673.11 71320 -1 937
939 0 446138.72 138742.06 71480 -1 938
940 0 446293.22 138416.94 71600 -1 939
941 0 446252.2 137831.6 71560 -1 940
942 0 446173.2 137934.42 71400 -1 941
943 0 446074.72 137914.73 71280 -1 942
944 0 446245.12 137797.52 71600 -1 941
945 0 446178.12 137530.61 71800 -1 944
946 0 446202.66 137468.33 71840 -1 945
947 0 446252 137343.48 71920 -1 946
948 0 446242.16 137259.77 71960 -1 947
949 0 446242.16 137171.12 72000 -1 948
950 0 446222.1 136860.36 72040 -1 949
951 0 446242.9 136734.89 72080 -1 950
952 0 446007.53 136623.72 72120 -1 951
953 0 446056.84 135087.06 72120 -1 952
954 0 446065.6 135105.8 72160 -1 953
955 0 446099.72 135181.38 72320 -1 954
956 0 446194.03 134851.27 72440 -1 955
957 0 446331.84 134600.28 72640 -1 956
958 0 446386.94 134499.73 72720 -1 957
959 0 446319.03 134376.11 72760 -1 958
960 0 446133.22 135202.45 72760 -1 959
961 0 446156.2 135285.17 72840 -1 960
962 0 446156.2 135259.89 72880 -1 961
963 0 446273.66 134191 72840 -1 959
964 0 446094.25 134053.17 72880 -1 963
965 0 446059.1 133759.27 72920 -1 964
966 0 446163.2 133535.02 72960 -1 965
967 0 446292.62 133286.48 73000 -1 966
968 0 446271.34 132946.83 73200 -1 967
969 0 446266.9 132879.2 73240 -1 968
970 0 446240.7 132817.47 73280 -1 969
971 0 446301.22 132604.83 73400 -1 970
972 0 446284.06 132133.25 73560 -1 971
973 0 446275.5 131755.98 73680 -1 972
974 0 446468.4 130838.555 73880 -1 973
975 0 446554.16 130491.3 74080 -1 974
976 0 446434.12 130191.2 74240 -1 975
977 0 446464.12 129591.01 74240 -1 976
978 0 446451.25 129530.99 74280 -1 977
979 0 446532.72 129235.18 74320 -1 978
980 0 446519.84 128939.37 74360 -1 979
981 0 446511.28 128544.96 74440 -1 980
982 0 446605.6 128536.38 74560 -1 981
983 0 446434.12 127854.734 74640 -1 982
984 0 446301.22 127387.445 74680 -1 983
985 0 446258.97 127130.71 74800 -1 984
986 0 446242.62 127084.75 74840 -1 985
987 0 446241.2 126924.44 74920 -1 986
988 0 446198.3 126598.62 75040 -1 987
989 0 446044 126221.35 75240 -1 988
990 0 446052.5 126187 75320 -1 989
991 0 446061.12 126152.76 75400 -1 990
992 0 446125.44 126067.016 75760 -1 991
993 0 446206.9 126015.57 75920 -1 992
994 0 446198.3 125822.66 76160 -1 993
995 0 446189.75 125754.06 76280 -1 994
996 0 446116.88 125419.664 76480 -1 995
997 0 446031.12 125089.56 76720 -1 996
998 0 445868.22 124759.45 76920 -1 997
999 0 445885.38 124733.734 77000 -1 998
1000 0 445902.5 124725.16 77040 -1 999
1001 0 445919.66 124600.83 77080 -1 1000
1002 0 445928.22 124545.1 77120 -1 1001
1003 0 445969 124192.86 77160 -1 1002
1004 0 445785.2 123804.6 77160 -1 1003
1005 0 445774.06 123800.39 77200 -1 1004
1006 0 445792.22 123616.04 77240 -1 1005
1007 0 445751.34 123489.336 77320 -1 1006
1008 0 445731.03 123426.164 77360 -1 1007
1009 0 445713.88 123318.99 77400 -1 1008
1010 0 445709.6 123211.81 77440 -1 1009
1011 0 445722.47 123048.91 77480 -1 1010
1012 0 445765.3 122920.29 77520 -1 1011
1013 0 445752.47 122628.766 77600 -1 1012
1014 0 445701.03 122435.85 77720 -1 1013
1015 0 445636.72 122285.8 77880 -1 1014
1016 0 445653.88 122178.625 78000 -1 1015
1017 0 445679.6 122157.19 78040 -1 1016
1018 0 445619.56 121891.39 78120 -1 1017
1019 0 445572.4 121711.33 78240 -1 1018
1020 0 445559.53 121514.125 78400 -1 1019
1021 0 445503.8 121256.9 78560 -1 1020
1022 0 445422.34 121055.41 78760 -1 1021
1023 0 445302.3 120879.63 78920 -1 1022
1024 0 445135.12 120596.69 79080 -1 1023
1025 0 445062.25 120416.625 79240 -1 1024
1026 0 444985.06 120352.32 79400 -1 1025
1027 0 444882.2 120176.55 79600 -1 1026
1028 0 444787.88 120206.56 79800 -1 1027
1029 0 444659.25 120039.36 79960 -1 1028
1030 0 444614 120005 80040 -1 1029
1031 0 444569.22 119970.766 80120 -1 1030
1032 0 444552.06 119610.66 80280 -1 1031
1033 0 444496.34 119392.016 80520 -1 1032
1034 0 444393.47 119246.25 80760 -1 1033
1035 0 444384.88 119049.05 81000 -1 1034
1036 0 444273.4 118766.09 81240 -1 1035
1037 0 444196.25 118543.164 81440 -1 1036
1038 0 444215.3 118412.64 81520 -1 1037
1039 0 444157.66 118178.766 81640 -1 1038
1040 0 444106.22 117951.55 81760 -1 1039
1041 0 444076.22 117900.1 81800 -1 1040
1042 0 443981.9 117651.45 81880 -1 1041
1043 0 443784.7 117287.05 82040 -1 1042
1044 0 443776.12 117171.3 82200 -1 1043
1045 0 443763.25 117072.695 82240 -1 1044
1046 0 443583.2 116661.13 82360 -1 1045
1047 0 443437.44 116433.914 82480 -1 1046
1048 0 443231.66 116142.4 82640 -1 1047
1049 0 442974.44 115675.1 82800 -1 1048
1050 0 442910.12 115516.48 83000 -1 1049
1051 0 442811.53 115344.99 83160 -1 1050
1052 0 442674.34 114984.88 83360 -1 1051
1053 0 442442.8 114504.73 83560 -1 1052
1054 0 442254.2 113943.12 83720 -1 1053
1055 0 442189.88 113771.63 83880 -1 1054
1056 0 442091.28 113518.695 84040 -1 1055
1057 0 441984.1 113085.695 84240 -1 1056
1058 0 441971.25 112935.65 84320 -1 1057
1059 0 441842.62 112682.71 84440 -1 1058
1060 0 441859.78 112438.34 84600 -1 1059
1061 0 441799.75 112142.54 84720 -1 1060
1062 0 441696.88 111859.586 84840 -1 1061
1063 0 441679.72 111619.51 85040 -1 1062
1064 0 441628.28 111353.71 85200 -1 1063
1065 0 441435.38 110972.16 85360 -1 1064
1066 0 441298.2 110727.8 85600 -1 1065
1067 0 441208.16 110406.266 85760 -1 1066
1068 0 441113.8 110131.89 85920 -1 1067
1069 0 441066.66 110007.56 86080 -1 1068
1070 0 440925.2 109900.38 86200 -1 1069
1071 0 440873.75 109810.36 86360 -1 1070
1072 0 440860.88 109776.06 86400 -1 1071
1073 0 440962.6 109562.805 86520 -1 1072
1074 0 440956.72 109386.836 86560 -1 1073
1075 0 440818.03 109308.766 86640 -1 1074
1076 0 440663.7 109012.96 86800 -1 1075
1077 0 440650.8 108931.5 86840 -1 1076
1078 0 440599.38 108639.98 86960 -1 1077
1079 0 440505.06 107996.914 86960 -1 1078
1080 0 440457.9 107984.055 87000 -1 1079
1081 0 440342.16 108211.27 87160 -1 1080
1082 0 440342.16 108267 87200 -1 1081
1083 0 440264.97 108301.3 87320 -1 1082
1084 0 440329.28 108365.61 87480 -1 1083
1085 0 440277.84 108361.32 87600 -1 1084
1086 0 440247.84 108194.125 87720 -1 1085
1087 0 440239.25 108168.4 87760 -1 1086
1088 0 440239.25 108065.51 87800 -1 1087
1089 0 440329.28 108459.92 87840 -1 1088
1090 0 440406.47 108477.07 87920 -1 1089
1091 0 440243.56 107962.62 87840 -1 1088
1092 0 440252.12 107889.74 87880 -1 1091
1093 0 440282.12 107868.305 87920 -1 1092
1094 0 440269.28 107786.85 88000 -1 1093
1095 0 440157.8 107718.26 88080 -1 1094
1096 0 440119.22 107713.97 88160 -1 1095
1097 0 440080.62 107649.664 88280 -1 1096
1098 0 439939.16 107551.055 88400 -1 1097
1099 0 439853.44 107542.484 88480 -1 1098
1100 0 439759.1 107469.6 88600 -1 1099
1101 0 439687.66 107410 88680 -1 1100
1102 0 439651.94 107379.58 88720 -1 1101
1103 0 439664.78 107310.984 88840 -1 1102
1104 0 439540.47 107126.63 88920 -1 1103
1105 0 439514.75 106950.87 89000 -1 1104
1106 0 439484.72 106822.25 89120 -1 1105
1107 0 439343.25 106517.87 89240 -1 1106
1108 0 439296.1 106286.37 89360 -1 1107
1109 0 439248.94 105994.84 89480 -1 1108
1110 0 439141.75 105604.72 89640 -1 1109
1111 0 438918.84 105261.75 89800 -1 1110
1112 0 438880.25 105111.7 89920 -1 1111
1113 0 438670.2 104910.21 90080 -1 1112
1114 0 438670.2 104910.21 90160 -1 1113
1115 0 438674.47 104944.51 90200 -1 1114
1116 0 438558.72 104837.33 90320 -1 1115
1117 0 438528.72 104652.984 90480 -1 1116
1118 0 438430.1 104520.086 90560 -1 1117
1119 0 438327.22 104340.02 90680 -1 1118
1120 0 438241.47 104267.15 90720 -1 1119
1121 0 438172.88 104095.88 90760 -1 1120
1122 0 438228.6 104173.05 90800 -1 1121
1123 0 438198.6 104100.164 90840 -1 1122
1124 0 438209.1 104030.25 90880 -1 1123
1125 0 438280.06 103791.27 90960 -1 1124
1126 0 438361.5 103684.1 91080 -1 1125
1127 0 438335.78 103542.625 91240 -1 1126
1128 0 438344.03 103401.59 91280 -1 1127
1129 0 438382.94 103302.55 91320 -1 1128
1130 0 438683.03 103216.805 91360 -1 1129
1131 0 438648.75 102998.164 91440 -1 1130
1132 0 438619 102968 91480 -1 1131
1133 0 438558.72 102908.13 91560 -1 1132
1134 0 438425.8 102758.086 91640 -1 1133
1135 0 438322.94 102556.59 91720 -1 1134
1136 0 438299.5 102529 91760 -1 1135
1137 0 438275.78 102500.86 91800 -1 1136
1138 0 438160.03 102385.11 91880 -1 1137
1139 0 438031.4 102243.63 91960 -1 1138
1140 0 437928.53 102115.02 92080 -1 1139
1141 0 437885.66 101999.27 92280 -1 1140
1142 0 437868.5 101990.695 92320 -1 1141
1143 0 437838.5 101943.54 92360 -1 1142
1144 0 437834.2 101969.266 92400 -1 1143
1145 0 437795.62 101926.39 92440 -1 1144
1146 0 437735.6 101892.09 92480 -1 1145
1147 0 437667 101767.766 92520 -1 1146
1148 0 437658.44 101716.32 92560 -1 1147
1149 0 437525.38 101596.39 92600 -1 1148
1150 0 437336.9 101407.66 92680 -1 1149
1151 0 437221.16 101261.89 92760 -1 1150
1152 0 437139.7 101128.99 92840 -1 1151
1153 0 436925.34 100987.516 93000 -1 1152
1154 0 436762.44 100957.51 93120 -1 1153
1155 0 436625.25 100700.28 93240 -1 1154
1156 0 436419.47 100515.94 93400 -1 1155
1157 0 436042.2 100151.53 93520 -1 1156
1158 0 436016.03 100134.59 93560 -1 1157
1159 0 435926.88 100044.32 93600 -1 1158
1160 0 435784.75 99980.07 93640 -1 1159
1161 0 435579.16 99967.19 93680 -1 1160
1162 0 435364.84 99988.625 93720 -1 1161
1163 0 435257.66 100005.77 93760 -1 1162
1164 0 435249.1 99941.47 93920 -1 1163
1165 0 435272 99944.4 93960 -1 1164
1166 0 435240.5 100035.78 94040 -1 1165
1167 0 435041.25 100006.9 94160 -1 1166
1168 0 434974.72 99997.195 94200 -1 1167
1169 0 434425.97 99285.54 94160 -1 1167
1170 0 434395.94 99156.93 94120 -1 1169
1171 0 434438.8 99054.04 94080 -1 1170
1172 0 434185.88 98663.914 94040 -1 1171
1173 0 434143 98603.89 94000 -1 1172
1174 0 433174.12 97703.6 94080 -1 1173
1175 0 432844.03 97172.01 94120 -1 1174
1176 0 432471.03 96991.945 94160 -1 1175
1177 0 432456.44 97009.07 94240 -1 1176
1178 0 432419.6 97051.97 94440 -1 1177
1179 0 432253.7 97256.6 94520 -1 1178
1180 0 432278 97099.15 94560 -1 1179
1181 0 432303.84 97116.27 94600 -1 1180
1182 0 432308.12 97137.71 94640 -1 1181
1183 0 432219.34 97172.03 94720 -1 1182
1184 0 432175.25 97189.16 94760 -1 1183
1185 0 432175.25 97189.16 94840 -1 1184
1186 0 432441.03 97116.27 95040 -1 1185
1187 0 433199.84 97639.3 94560 -1 1180
1188 0 433251.3 97622.15 94600 -1 1187
1189 0 430563.28 96867.62 94520 -1 1179
1190 0 430336.06 96811.89 94600 -1 1189
1191 0 430241.66 96758.28 94640 -1 1190
1192 0 430058.75 96654.92 94680 -1 1191
1193 0 429907.38 96558.95 94720 -1 1192
1194 0 429877.34 96451.77 94760 -1 1193
1195 0 429804.47 96306.01 94840 -1 1194
1196 0 429637.28 96190.26 95000 -1 1195
1197 0 429354.34 96104.516 95080 -1 1196
1198 0 429067.1 95920.17 95200 -1 1197
1199 0 428921.34 95894.45 95240 -1 1198
1200 0 428754.62 95838.69 95280 -1 1199
1201 0 428681.25 95808.71 95320 -1 1200
1202 0 428664.1 95727.25 95360 -1 1201
1203 0 428608.84 95684.35 95400 -1 1202
1204 0 430584.72 96876.195 94400 -1 1189
1205 0 430541.84 96764.73 94280 -1 1204
1206 0 430533.28 96739.01 94240 -1 1205
1207 0 433650 98342.38 94240 -1 1177
1208 0 433770.03 98629.62 94400 -1 1207
1209 0 433795.75 98612.47 94480 -1 1208
1210 0 434095.84 98711.07 93920 -1 1173
1211 0 434010.12 98929.71 93760 -1 1210
1212 0 434108.72 98848.26 93680 -1 1211
1213 0 434130.16 98762.516 93560 -1 1212
1214 0 435150.47 99860.016 93560 -1 1162
1215 0 435137.62 99855.73 93480 -1 1214
1216 0 435060.44 99898.59 93400 -1 1215
1217 0 437296 101251 92600 -1 1151
1218 0 437371.2 101240.45 92440 -1 1217
1219 0 437444.06 101064.69 92360 -1 1218
1220 0 437521.25 101030.39 92280 -1 1219
1221 0 438065.72 103709.82 90680 -1 1124
1222 0 445922.16 124540.3 77120 -1 1002
1223 0 446301.25 138574.62 71760 -1 940
1224 0 446370.2 138481.06 71880 -1 1223
1225 0 446372.4 138394.31 71960 -1 1224
1226 0 440736.88 145785.73 64360 -1 868
1227 0 440776.6 145814.89 64320 -1 1226
1228 0 435976.47 150605.27 64040 -1 839
1229 0 436013.88 150655.39 64080 -1 1228
1230 0 436020.84 150683.25 64120 -1 1229
1231 0 435575.1 150467.36 63400 -1 838
1232 0 435104.03 155117.11 65600 -1 818
1233 0 435446.1 155391.06 65560 -1 1232
1234 0 435699.03 155682.58 65520 -1 1233
1235 0 436093.47 156094.14 65400 -1 1234
1236 0 436410.7 156372.8 65280 -1 1235
1237 0 436514.56 156717.14 65200 -1 1236
1238 0 436727.94 156827.23 65160 -1 1237
1239 0 437071.03 157111.11 65080 -1 1238
1240 0 437255.25 157414.56 65040 -1 1239
1241 0 437491.03 157607.48 65000 -1 1240
1242 0 437740.5 157795.5 64960 -1 1241
1243 0 437748.28 157804.69 64920 -1 1242
1244 0 438189.84 158559.22 64920 -1 1243
1245 0 438429.9 158687.83 64880 -1 1244
1246 0 438790.03 158769.28 64840 -1 1245
1247 0 439016.25 158898.73 64800 -1 1246
1248 0 439338.78 159266.6 64720 -1 1247
1249 0 439828.78 159524.16 64640 -1 1248
1250 0 439917.44 159578.33 64600 -1 1249
1251 0 440055.3 159854.11 64480 -1 1250
1252 0 440232.6 160174.2 64320 -1 1251
1253 0 440710.28 160592.8 64320 -1 1252
1254 0 440951.5 160876 64280 -1 1253
1255 0 440991 160903.03 64080 -1 1254
1256 0 440991 160898.11 64000 -1 1255
1257 0 441317.44 161345.67 64240 -1 1254
1258 0 441555.22 161547.33 64120 -1 1257
1259 0 441723.7 161709.48 64040 -1 1258
1260 0 441680.44 161612.17 63840 -1 1259
1261 0 441546.62 161483.02 63640 -1 1260
1262 0 442039.66 161795.98 63640 -1 1261
1263 0 442103.94 161828.86 63600 -1 1262
1264 0 442177.8 161868.25 63520 -1 1263
1265 0 442409.28 161883.03 63440 -1 1264
1266 0 442579.8 162044.62 63400 -1 1265
1267 0 442808.16 162080.02 63360 -1 1266
1268 0 442970.7 162089.86 63320 -1 1267
1269 0 443034.7 162080.02 63280 -1 1268
1270 0 443261.47 162018.9 63240 -1 1269
1271 0 443537 162030.77 63200 -1 1270
1272 0 443807.84 162030.77 63120 -1 1271
1273 0 444044.22 162025.84 63000 -1 1272
1274 0 444384.03 162060.31 62880 -1 1273
1275 0 444324.94 162153.88 62720 -1 1274
1276 0 444384.03 162168.66 62640 -1 1275
1277 0 444428.34 162158.81 62560 -1 1276
1278 0 444428.34 162158.81 62440 -1 1277
1279 0 444571.16 162257.3 62280 -1 1278
1280 0 444674.6 162252.38 62120 -1 1279
1281 0 445142.4 162198.2 61920 -1 1280
1282 0 445309.84 162114.48 61840 -1 1281
1283 0 445772.75 162084.94 61760 -1 1282
1284 0 445733.38 162025.84 61600 -1 1283
1285 0 445984.53 162040.61 61480 -1 1284
1286 0 446353.84 162060.31 61400 -1 1285
1287 0 446422.8 162109.56 61280 -1 1286
1288 0 446531.16 162055.39 61120 -1 1287
1289 0 446663.53 161957.66 61040 -1 1288
1290 0 446708.3 162096.08 61000 -1 1289
1291 0 446870.94 162099.7 60960 -1 1290
1292 0 446979.28 162144.03 60840 -1 1291
1293 0 446934.97 162016 60680 -1 1292
1294 0 446856.16 161868.25 60480 -1 1293
1295 0 446767.53 161814.08 60360 -1 1294
1296 0 446762.84 161815.22 60360 -1 1295
1297 0 446979.28 161720.52 60320 -1 1295
1298 0 447141.28 161671.66 60280 -1 1297
1299 0 447428.53 161594.48 60200 -1 1298
1300 0 447520.97 161582.62 60160 -1 1299
1301 0 447683.5 161587.56 60120 -1 1300
1302 0 448072.53 161459.52 60120 -1 1301
1303 0 448208.78 161517.31 60080 -1 1302
1304 0 448200.22 161538.75 60000 -1 1303
1305 0 448167.28 161602.28 59880 -1 1304
1306 0 448311.75 161695.06 59840 -1 1305
1307 0 448581.4 161831.52 59800 -1 1306
1308 0 449337.66 162352.53 59720 -1 1307
1309 0 449682.3 162678.4 59560 -1 1308
1310 0 449624.88 162558.31 59400 -1 1309
1311 0 449706.34 162571.17 59240 -1 1310
1312 0 449779.22 162532.6 59040 -1 1311
1313 0 449770.66 162494 58880 -1 1312
1314 0 450062.16 162596.89 58680 -1 1313
1315 0 450422.28 162806.97 58520 -1 1314
1316 0 450919.6 162965.58 58320 -1 1315
1317 0 451284 163072.77 58240 -1 1316
1318 0 451849.88 163325.7 58160 -1 1317
1319 0 452176.62 163359.33 58040 -1 1318
1320 0 454370.6 164316.64 58000 -1 1319
1321 0 456230.38 164817.66 58000 -1 1320
1322 0 455528.34 164536.72 58120 -1 1321
1323 0 455080.97 164400.2 58200 -1 1322
1324 0 455092.78 164457.52 58320 -1 1323
1325 0 457463.06 165883.2 58000 -1 1321
1326 0 458249.75 166649.72 58040 -1 1325
1327 0 458520.6 166875.4 57960 -1 1326
1328 0 458889.28 167094.06 57840 -1 1327
1329 0 459060.78 167141.22 57800 -1 1328
1330 0 460149.7 167304.12 57680 -1 1329
1331 0 462031.72 167977.2 57680 -1 1330
1332 0 462211.78 167990.06 57720 -1 1331
1333 0 462957.75 168174.4 57760 -1 1332
1334 0 463407.88 168238.7 57840 -1 1333
1335 0 463652.25 168221.56 57920 -1 1334
1336 0 464003.78 168161.55 58040 -1 1335
1337 0 464110.97 168165.83 58080 -1 1336
1338 0 464856.94 168071.52 58200 -1 1337
1339 0 465830.1 168264.44 58200 -1 1338
1340 0 465993 168247.28 58320 -1 1339
1341 0 466093.06 168212.61 58440 -1 1340
1342 0 466084.34 168207.33 58480 -1 1341
1343 0 465993 168144.39 58560 -1 1342
1344 0 465765.78 168170.11 58680 -1 1343
1345 0 465782.94 168105.81 58800 -1 1344
1346 0 465787.22 168161.55 58840 -1 1345
1347 0 466696.1 168290.16 58480 -1 1342
1348 0 466726.1 168307.3 58520 -1 1347
1349 0 466717.53 168290.16 58600 -1 1348
1350 0 466636.06 168268.72 58680 -1 1349
1351 0 465624.3 168303.02 58000 -1 1339
1352 0 461825.94 167805.72 57840 -1 1332
1353 0 461928.84 167810 57920 -1 1352
1354 0 462318.97 167900.03 58000 -1 1353
1355 0 462348.97 167921.47 58040 -1 1354
1356 0 461997.44 167994.34 57480 -1 1331
1357 0 461967.44 168024.36 57360 -1 1356
1358 0 461868.8 168080.1 57240 -1 1357
1359 0 458164.78 166673.92 58160 -1 1326
1360 0 458147.62 166639.62 58200 -1 1359
1361 0 457434.94 165876.66 57960 -1 1325
1362 0 457496 165987.98 57880 -1 1361
1363 0 457463.06 165883.2 58040 -1 1325
1364 0 457971.47 166140.89 58080 -1 1363
1365 0 458187.1 166190.06 58240 -1 1364
1366 0 458521.66 166468.22 58280 -1 1365
1367 0 458883.8 166635.36 58320 -1 1366
1368 0 459217.8 166726.33 58360 -1 1367
1369 0 459844.9 166649.3 58480 -1 1368
1370 0 459489.72 166621.44 58520 -1 1369
1371 0 459092.75 166537.86 58560 -1 1370
1372 0 459176.3 166551.8 58600 -1 1371
1373 0 461189.03 166746.8 58520 -1 1369
1374 0 461348.9 166823.83 58560 -1 1373
1375 0 461404.9 166830.38 58600 -1 1374
1376 0 461585.72 166823.83 58680 -1 1375
1377 0 462042 166938.67 58760 -1 1376
1378 0 462270 166995.75 58800 -1 1377
1379 0 462498.34 167053.23 58840 -1 1378
1380 0 463106.2 166985.61 58960 -1 1379
1381 0 463626.56 167004.48 59040 -1 1380
1382 0 463932.72 166900.44 59080 -1 1381
1383 0 464977.38 166628.81 59200 -1 1382
1384 0 465332.5 166529.25 59320 -1 1383
1385 0 465450.97 166496.5 59360 -1 1384
1386 0 465572.97 166524.1 59440 -1 1385
1387 0 465701.7 166489.53 59520 -1 1386
1388 0 465752.78 166461.8 59600 -1 1387
1389 0 466098.66 166649.72 59760 -1 1388
1390 0 466190.5 166698.75 59880 -1 1389
1391 0 466221.47 166714.52 59920 -1 1390
1392 0 466425.97 166775.08 59960 -1 1391
1393 0 466614.25 166843.25 60080 -1 1392
1394 0 466630.4 166870.73 60120 -1 1393
1395 0 466607.44 166824.8 60200 -1 1394
1396 0 466663.03 166816.44 60280 -1 1395
1397 0 466579.47 166802.52 60360 -1 1396
1398 0 466586.44 166809.47 60400 -1 1397
1399 0 467659.62 166268.83 60120 -1 1393
1400 0 467985.88 166255.03 60320 -1 1399
1401 0 468675.75 166182.67 60400 -1 1400
1402 0 469358 166259.7 60480 -1 1401
1403 0 469574.16 166349.83 60560 -1 1402
1404 0 469845.5 166343.28 60640 -1 1403
1405 0 470221.6 166439 60760 -1 1404
1406 0 470472.28 166503.45 60840 -1 1405
1407 0 470568.6 166690.8 60960 -1 1406
1408 0 470632.75 166816.44 61040 -1 1407
1409 0 470695.44 166663.22 61120 -1 1408
1410 0 470931.94 166879.53 61200 -1 1409
1411 0 471224.44 166928.28 61320 -1 1410
1412 0 471600.53 166872.58 61440 -1 1411
1413 0 472046.53 166711.97 61600 -1 1412
1414 0 472464.4 166593.58 61680 -1 1413
1415 0 472812.62 166140.89 61800 -1 1414
1416 0 473355.84 165862.31 61880 -1 1415
1417 0 473871.2 165841.42 61920 -1 1416
1418 0 473056.38 165973.75 61960 -1 1417
1419 0 472708.16 166210.53 62080 -1 1418
1420 0 472617.6 166245.36 62160 -1 1419
1421 0 472617.6 166224.47 62240 -1 1420
1422 0 474850.34 165883.67 62000 -1 1417
1423 0 475340.4 165904.52 62040 -1 1422
1424 0 475368.56 165855.36 62120 -1 1423
1425 0 475486.66 165772.2 62200 -1 1424
1426 0 475709.53 165695.6 62400 -1 1425
1427 0 475904.8 165716.06 62520 -1 1426
1428 0 476224.88 165577.19 62640 -1 1427
1429 0 476357.5 165569.81 62680 -1 1428
1430 0 476510.44 165556.3 62720 -1 1429
1431 0 476600.97 165563.27 62840 -1 1430
1432 0 476670.62 165535.4 62960 -1 1431
1433 0 476914.38 165507.55 63320 -1 1432
1434 0 477000.4 165541.2 63400 -1 1433
1435 0 477158.4 165541.95 63520 -1 1434
1436 0 477596.88 165354.33 63720 -1 1435
1437 0 477643 165347.2 63760 -1 1436
1438 0 477826.7 165319.52 63920 -1 1437
1439 0 478035.62 165277.72 64080 -1 1438
1440 0 478307.25 165089.69 64240 -1 1439
1441 0 478411.72 164845.94 64400 -1 1440
1442 0 479219.88 164615.69 64440 -1 1441
1443 0 479317.38 164511.22 64480 -1 1442
1444 0 479610.7 164430.9 64520 -1 1443
1445 0 479470.6 164281.39 64560 -1 1444
1446 0 479045.47 164142.53 64800 -1 1445
1447 0 478725.12 164079.84 65000 -1 1446
1448 0 478509.22 163627.16 65160 -1 1447
1449 0 478554 163557.5 65240 -1 1448
1450 0 478598.6 163487.8 65320 -1 1449
1451 0 478620.66 163453.05 65360 -1 1450
1452 0 478140.1 163348.58 65560 -1 1451
1453 0 478084.38 163348.58 65720 -1 1452
1454 0 478056.53 163376.44 65880 -1 1453
1455 0 478098.3 163285.9 66040 -1 1454
1456 0 477861.34 163281.33 66200 -1 1455
1457 0 477743.12 163278.94 66280 -1 1456
1458 0 477792.16 163167.1 66400 -1 1457
1459 0 477833.94 162937.27 66480 -1 1458
1460 0 477799.12 162797.98 66520 -1 1459
1461 0 477778.22 162686.55 66560 -1 1460
1462 0 477722.25 162519.83 66640 -1 1461
1463 0 477757 162659.17 66840 -1 1462
1464 0 477764.03 162686.97 66880 -1 1463
1465 0 477847.5 162882 66960 -1 1464
1466 0 477931.16 163076.97 67040 -1 1465
1467 0 477993.84 163160.55 67280 -1 1466
1468 0 478030 163010 67360 -1 1467
1469 0 478066 162859.4 67440 -1 1468
1470 0 478084.38 162784.47 67480 -1 1469
1471 0 478056.53 162081.06 67640 -1 1470
1472 0 478063.5 161732.84 67800 -1 1471
1473 0 478213.16 161398.72 68040 -1 1472
1474 0 478237.6 161342.84 68080 -1 1473
1475 0 478718.16 161099.08 68240 -1 1474
1476 0 478883.5 161048.5 68280 -1 1475
1477 0 479049 160998 68320 -1 1476
1478 0 479379.75 160897.11 68400 -1 1477
1479 0 479790.66 160952.83 68800 -1 1478
1480 0 479832.44 161001.58 68960 -1 1479
1481 0 479714.06 161050.33 69120 -1 1480
1482 0 479790.66 161043.36 69320 -1 1481
1483 0 479783.7 161029.44 69560 -1 1482
1484 0 479916.03 160890.16 69840 -1 1483
1485 0 480111.03 160904.08 70120 -1 1484
1486 0 480155 160833 70400 -1 1485
1487 0 480169.5 160798.5 70440 -1 1486
1488 0 480183.72 160763.55 70480 -1 1487
1489 0 480270 160555.33 70720 -1 1488
1490 0 480313 160451.39 70840 -1 1489
1491 0 480400 160392 71080 -1 1490
1492 0 480459.53 160374.36 71160 -1 1491
1493 0 480480.4 160346.52 71280 -1 1492
1494 0 480487.1 160333 71320 -1 1493
1495 0 480793.53 160562.83 71640 -1 1494
1496 0 481081.34 160549 71880 -1 1495
1497 0 481225.34 160541.94 72000 -1 1496
1498 0 481151 160313 72200 -1 1497
1499 0 481227.8 160323.4 72280 -1 1498
1500 0 481343 160339 72400 -1 1499
1501 0 481535 160365 72600 -1 1500
1502 0 481761.6 160465.33 72680 -1 1501
1503 0 482095.88 160458.36 72800 -1 1502
1504 0 482290.88 160576.75 72960 -1 1503
1505 0 482325.72 160611.58 73040 -1 1504
1506 0 482297.84 160632.47 73200 -1 1505
1507 0 482290.88 160611.58 73320 -1 1506
1508 0 482353.56 160890.16 73480 -1 1507
1509 0 482360.53 161078.19 73680 -1 1508
1510 0 482347 161076.75 73720 -1 1509
1511 0 482319 161074.33 73800 -1 1510
1512 0 482305 161073.33 73840 -1 1511
1513 0 482276.97 161071.22 73920 -1 1512
1514 0 482012.3 161092.12 74480 -1 1513
1515 0 482019.28 161057.3 74840 -1 1514
1516 0 482033.2 160771.75 75040 -1 1515
1517 0 482014.66 160695.33 75080 -1 1516
1518 0 481977.5 160541.94 75160 -1 1517
1519 0 482102.84 160312.11 75280 -1 1518
1520 0 482123.84 160222 75320 -1 1519
1521 0 482158.56 160089.25 75400 -1 1520
1522 0 482444.1 159636.56 75520 -1 1521
1523 0 482632.16 159037.62 75640 -1 1522
1524 0 482583.4 158696.36 75680 -1 1523
1525 0 482687.84 158584.94 75840 -1 1524
1526 0 482639.1 158661.55 75960 -1 1525
1527 0 482585.66 158634 76000 -1 1526
1528 0 482518.94 158612.58 76040 -1 1527
1529 0 482478.94 158577.97 76080 -1 1528
1530 0 482478.94 158591.89 76200 -1 1529
1531 0 482350.06 158501.75 76280 -1 1530
1532 0 482348 158464.67 76360 -1 1531
1533 0 482346.6 158445.64 76400 -1 1532
1534 0 482228.22 158487.44 76480 -1 1533
1535 0 482256.06 158487.44 76560 -1 1534
1536 0 483056.6 158233.6 75520 -1 1524
1537 0 483175.38 158118.31 75480 -1 1536
1538 0 483412.16 157595.98 75480 -1 1537
1539 0 485473.62 156990.08 75480 -1 1538
1540 0 485897.22 156999.94 75560 -1 1539
1541 0 486093.44 156997.05 75600 -1 1540
1542 0 486149.5 157014.5 75640 -1 1541
1543 0 486206.38 157031.6 75680 -1 1542
1544 0 486699.34 157178.12 75760 -1 1543
1545 0 486929.2 157296.52 75800 -1 1544
1546 0 487040.62 157352.23 75880 -1 1545
1547 0 487103.28 157345.27 75920 -1 1546
1548 0 486316.3 156349.36 75680 -1 1543
1549 0 485375 156908.08 75440 -1 1539
1550 0 485523 156932.08 75240 -1 1549
1551 0 485543.75 156919.5 75200 -1 1550
1552 0 485606.44 156881.5 75080 -1 1551
1553 0 485780.62 156818.16 74720 -1 1552
1554 0 485822.84 156717.88 74640 -1 1553
1555 0 484904.47 156269.25 75200 -1 1551
1556 0 484888.62 156253.4 75160 -1 1555
1557 0 484899.2 156248.12 75040 -1 1556
1558 0 484830.56 156095.06 74920 -1 1557
1559 0 484677.5 155910.34 74840 -1 1558
1560 0 484561.38 155889.22 74680 -1 1559
1561 0 484587.78 155931.45 74600 -1 1560
1562 0 482835.62 158353.97 75440 -1 1536
1563 0 482534.78 158459.52 75400 -1 1562
1564 0 482202.28 158401.47 75360 -1 1563
1565 0 481980.6 158359.23 75320 -1 1564
1566 0 481700.84 158317.02 75200 -1 1565
1567 0 482130.8 161385.05 75080 -1 1517
1568 0 482172.5 161406 75120 -1 1567
1569 0 482214.4 161426.83 75160 -1 1568
1570 0 482597.44 161419.88 75320 -1 1569
1571 0 482894.66 161432.14 75400 -1 1570
1572 0 483635.12 161496.48 75480 -1 1571
1573 0 483405 161524 75720 -1 1572
1574 0 483290.5 161537.7 75840 -1 1573
1575 0 483243 161864.94 75960 -1 1574
1576 0 483385.5 161838.55 76200 -1 1575
1577 0 483400.84 161850.33 76240 -1 1576
1578 0 483415.8 161861.4 76280 -1 1577
1579 0 483475 161907.25 76440 -1 1578
1580 0 483567.62 161969 76560 -1 1579
1581 0 483791.9 162123.56 76760 -1 1580
1582 0 483749.47 162962.86 76800 -1 1581
1583 0 483691.4 163063.14 76840 -1 1582
1584 0 483686.34 163205.56 76960 -1 1583
1585 0 483710 163245.5 77040 -1 1584
1586 0 483733.84 163284.73 77120 -1 1585
1587 0 483886.9 163247.78 76800 -1 1582
1588 0 483839.4 163290.02 76720 -1 1587
1589 0 483807.75 163311.12 76640 -1 1588
1590 0 483723.28 163358.62 76560 -1 1589
1591 0 483679.12 163368.3 76440 -1 1590
1592 0 483596.62 163448.34 76280 -1 1591
1593 0 483617.72 163532.8 76080 -1 1592
1594 0 483686.34 163606.69 75880 -1 1593
1595 0 483429.22 163683.58 75680 -1 1594
1596 0 483450.6 163723 75560 -1 1595
1597 0 483458 163736 75520 -1 1596
1598 0 483464.66 163749.2 75480 -1 1597
1599 0 483591.34 163801.98 75280 -1 1598
1600 0 483524.4 163808.6 75160 -1 1599
1601 0 483480.5 163812.53 75080 -1 1600
1602 0 483475.22 163812.53 74920 -1 1601
1603 0 483475 163839 74680 -1 1602
1604 0 483401 163884 74640 -1 1603
1605 0 483970.34 164270.73 74640 -1 1604
1606 0 484064.56 164325.97 74520 -1 1605
1607 0 484097.06 164290.22 74400 -1 1606
1608 0 484067.8 164267.48 74320 -1 1607
1609 0 483327.44 163928.66 74600 -1 1604
1610 0 483248.03 163886.52 74560 -1 1609
1611 0 482393.22 163648.92 74560 -1 1610
1612 0 482098.84 163714.05 74160 -1 1611
1613 0 482081.88 163945.98 73560 -1 1612
1614 0 482115.3 164149.39 73280 -1 1613
1615 0 482122.84 164201.62 73200 -1 1614
1616 0 482257.25 164319.34 72320 -1 1615
1617 0 482357.78 164302.4 72040 -1 1616
1618 0 482594.97 164406.03 71600 -1 1617
1619 0 482624.94 164421.16 71520 -1 1618
1620 0 482530 164410.3 71400 -1 1619
1621 0 482613.62 164443.78 71040 -1 1620
1622 0 482557.06 164257.11 70720 -1 1621
1623 0 482326.9 164025.7 70160 -1 1622
1624 0 482179 163877 69800 -1 1623
1625 0 482180.16 163877.05 69760 -1 1624
1626 0 482181.16 163877.06 69720 -1 1625
1627 0 482200.84 163877.9 69040 -1 1626
1628 0 482215.6 163892.69 69000 -1 1627
1629 0 482156.5 163850.83 68960 -1 1628
1630 0 482080.2 163826.2 68880 -1 1629
1631 0 482033.4 163811.42 68800 -1 1630
1632 0 481900.84 163793.25 68640 -1 1631
1633 0 482030.97 163318.08 68240 -1 1632
1634 0 482062.34 163274 68160 -1 1633
1635 0 482078.16 163251.55 68120 -1 1634
1636 0 482112.5 163198 68080 -1 1635
1637 0 482146.75 163144.38 68040 -1 1636
1638 0 483016.28 161769.17 68040 -1 1637
1639 0 483128.25 161366.1 68120 -1 1638
1640 0 483299.94 161142.17 68200 -1 1639
1641 0 483409.34 161122 68280 -1 1640
1642 0 483464.12 161112.31 68320 -1 1641
1643 0 483941.84 160686.84 68480 -1 1642
1644 0 484068.75 160597.28 68600 -1 1643
1645 0 484192 160552.75 68720 -1 1644
1646 0 484232.97 160537.56 68760 -1 1645
1647 0 484471.8 160455.45 68920 -1 1646
1648 0 484643.5 160365.89 69080 -1 1647
1649 0 486957.4 159761.28 69080 -1 1648
1650 0 486987.28 159656.78 69200 -1 1649
1651 0 487047 159559.75 69320 -1 1650
1652 0 487360.5 159179.06 69440 -1 1651
1653 0 487524.7 159111.89 69560 -1 1652
1654 0 488286.06 158880.5 69560 -1 1653
1655 0 488509.97 158962.61 69800 -1 1654
1656 0 488666.72 158947.67 70000 -1 1655
1657 0 489054.88 158977.53 70120 -1 1656
1658 0 489002.62 159022.31 70200 -1 1657
1659 0 489114.6 159119.34 70320 -1 1658
1660 0 489064.6 159201.4 70480 -1 1659
1661 0 489065 159179.03 70640 -1 1660
1662 0 489122.06 159231.31 70680 -1 1661
1663 0 489181.75 159403 70800 -1 1662
1664 0 489465.4 159500.03 70920 -1 1663
1665 0 489689.34 159604.53 71040 -1 1664
1666 0 489890.88 159701.56 71160 -1 1665
1667 0 489883.4 159828.45 71320 -1 1666
1668 0 489853.56 159828.45 71440 -1 1667
1669 0 489972.97 160000.14 71640 -1 1668
1670 0 490032.7 160007.6 71840 -1 1669
1671 0 489995.38 160492.78 72120 -1 1670
1672 0 489972.97 160940.62 72120 -1 1671
1673 0 489890.88 161060.06 72160 -1 1672
1674 0 489420.62 161575.1 72320 -1 1673
1675 0 489383.3 161694.52 72480 -1 1674
1676 0 489435.56 161575.1 72640 -1 1675
1677 0 489458 161575 72720 -1 1676
1678 0 489480.34 161575.1 72800 -1 1677
1679 0 489495.25 161724.38 73000 -1 1678
1680 0 489398.22 161701.98 73200 -1 1679
1681 0 489381.5 161766.5 73320 -1 1680
1682 0 489364.56 161830.58 73440 -1 1681
1683 0 489358.62 161852.5 73480 -1 1682
1684 0 489353.44 161873.67 73520 -1 1683
1685 0 489368.38 162164.77 73760 -1 1684
1686 0 489392.47 162225.58 73840 -1 1685
1687 0 489383.3 162142.38 74040 -1 1686
1688 0 489241.47 162142.38 74160 -1 1687
1689 0 489007.34 162164.67 74200 -1 1688
1690 0 488539.84 162209.56 74280 -1 1689
1691 0 488315.9 162127.45 74320 -1 1690
1692 0 487882.97 162306.6 74400 -1 1691
1693 0 487591.88 162403.62 74520 -1 1692
1694 0 487541.75 162482 74640 -1 1693
1695 0 487524.7 162508.12 74680 -1 1694
1696 0 487412.72 162575.31 74840 -1 1695
1697 0 487353.03 162672.34 75000 -1 1696
1698 0 487181.34 163314.27 75200 -1 1697
1699 0 487241.06 163232.16 75560 -1 1698
1700 0 487270.9 163336.66 75960 -1 1699
1701 0 487315.7 163396.38 76280 -1 1700
1702 0 487636.66 163791.98 76600 -1 1701
1703 0 487640.5 163870.5 76760 -1 1702
1704 0 487641 163889.75 76800 -1 1703
1705 0 487644.12 163948.73 76920 -1 1704
1706 0 487860.6 163933.8 77120 -1 1705
1707 0 488032.28 163896.48 77520 -1 1706
1708 0 488039.72 163739.73 77760 -1 1707
1709 0 488233.8 163560.6 78040 -1 1708
1710 0 488259.34 163532 78080 -1 1709
1711 0 488309.5 163473.67 78160 -1 1710
1712 0 488651.8 163314.27 78280 -1 1711
1713 0 488716.66 163274.33 78360 -1 1712
1714 0 488845.88 163194.84 78520 -1 1713
1715 0 488920.5 163097.8 78680 -1 1714
1716 0 489039.94 162970.9 78920 -1 1715
1717 0 489039.94 162985.84 79120 -1 1716
1718 0 489098.34 162951 79400 -1 1717
1719 0 489114.6 162941.05 79480 -1 1718
1720 0 488984.72 162779.52 79640 -1 1719
1721 0 489023.3 162646.61 79760 -1 1720
1722 0 489136.9 162466.56 79920 -1 1721
1723 0 489149.78 162449.4 80000 -1 1722
1724 0 489138.28 162450.28 80040 -1 1723
1725 0 489068.3 162457.98 80280 -1 1724
1726 0 488879.7 162445.12 80440 -1 1725
1727 0 489548.75 161793.27 80000 -1 1723
1728 0 489544.2 161540.55 80120 -1 1727
1729 0 489550 161492.33 80200 -1 1728
1730 0 489552.75 161467.67 80240 -1 1729
1731 0 489552.75 161446.23 80360 -1 1730
1732 0 489582.78 161386.2 80440 -1 1731
1733 0 489612.78 161403.36 80480 -1 1732
1734 0 489052.1 159222.42 70520 -1 1660
1735 0 488435.34 158887.95 69360 -1 1654
1736 0 488480.12 158895.42 69200 -1 1735
1737 0 489122.06 159119.34 69200 -1 1736
1738 0 489525.12 159261.17 69120 -1 1737
1739 0 489734.12 159283.56 69080 -1 1738
1740 0 489726.66 159328.34 69280 -1 1739
1741 0 489749.06 159328.34 69360 -1 1740
1742 0 489890.88 159179.06 69000 -1 1739
1743 0 490174.5 159216.39 68920 -1 1742
1744 0 490290.62 159207.73 68840 -1 1743
1745 0 490234.22 159134.28 68760 -1 1744
1746 0 483739.6 161447.73 75520 -1 1572
1747 0 484728.53 161203.97 75520 -1 1746
1748 0 485223 161002 75400 -1 1747
1749 0 485424.97 161015.94 75280 -1 1748
1750 0 485599.1 161092.55 75200 -1 1749
1751 0 485954.28 161162.19 75080 -1 1750
1752 0 486218.94 161217.9 74920 -1 1751
1753 0 486796.97 161183.08 74800 -1 1752
1754 0 487061.62 161210.94 74640 -1 1753
1755 0 487108.34 161197 74600 -1 1754
1756 0 487200.9 161169.16 74520 -1 1755
1757 0 487444.66 161245.77 74320 -1 1756
1758 0 487827.7 161364.16 74120 -1 1757
1759 0 488837.53 161141.3 74040 -1 1758
1760 0 489137 160890.58 74280 -1 1759
1761 0 489311.12 160800.03 74400 -1 1760
1762 0 489436.47 160786.11 74560 -1 1761
1763 0 489589.7 160786.11 74720 -1 1762
1764 0 489812.56 160758.25 75080 -1 1763
1765 0 489722 160757.03 75160 -1 1764
1766 0 489875.25 160758.25 75280 -1 1765
1767 0 490035.4 160737.36 75440 -1 1766
1768 0 490314.12 160669.44 75760 -1 1767
1769 0 490348.8 160660.75 75800 -1 1768
1770 0 490296.5 160639.12 76000 -1 1769
1771 0 490265.25 160625.92 76120 -1 1770
1772 0 490355.78 160639.86 76320 -1 1771
1773 0 490439.34 160577.17 76520 -1 1772
1774 0 490481.12 160479.67 76840 -1 1773
1775 0 490564.72 160451.81 77240 -1 1774
1776 0 490738.8 160361.28 77480 -1 1775
1777 0 490735.2 160340.39 77520 -1 1776
1778 0 490778.2 160326.4 77600 -1 1777
1779 0 490843.28 160305.56 77720 -1 1778
1780 0 490871.16 160242.89 77880 -1 1779
1781 0 490803.44 160128.53 78080 -1 1780
1782 0 490975.62 159964.31 78240 -1 1781
1783 0 491295.97 159818.06 78440 -1 1782
1784 0 491294.5 159780.5 78520 -1 1783
1785 0 491292.75 159742.78 78600 -1 1784
1786 0 491323.84 159664.84 78760 -1 1785
1787 0 491268.12 159490.73 78960 -1 1786
1788 0 490968.66 159546.45 79240 -1 1787
1789 0 491208.88 159359.39 79440 -1 1788
1790 0 492173.5 158571.42 79440 -1 1789
1791 0 492333.66 158480.89 79640 -1 1790
1792 0 492365.12 158484.62 79800 -1 1791
1793 0 492514 158462 79840 -1 1792
1794 0 492678.66 158411.56 79880 -1 1793
1795 0 492835.9 158219 79920 -1 1794
1796 0 492939.56 158090.89 80040 -1 1795
1797 0 492908.5 158073.92 80200 -1 1796
1798 0 492911.72 158104.81 80400 -1 1797
1799 0 493078.88 157979.45 80560 -1 1798
1800 0 493231.9 157754.53 80640 -1 1799
1801 0 493385.28 157547.66 80720 -1 1800
1802 0 494109.6 157157.66 80920 -1 1801
1803 0 493871.06 157263.08 81000 -1 1802
1804 0 493721 157251.02 81200 -1 1803
1805 0 494195.38 157012.05 81280 -1 1804
1806 0 494345.9 156744.22 81360 -1 1805
1807 0 494527.2 156746.4 81600 -1 1806
1808 0 494568.97 156816.05 81640 -1 1807
1809 0 494646 156907 81680 -1 1808
1810 0 494719 157004.5 81720 -1 1809
1811 0 494792.1 157101.94 81760 -1 1810
1812 0 494694.6 157088.02 81920 -1 1811
1813 0 494694.6 157088.02 82120 -1 1812
1814 0 494778.2 157025.33 82320 -1 1813
1815 0 495021.66 156864.8 82400 -1 1814
1816 0 495209.7 156634.97 82440 -1 1815
1817 0 495384.06 156551.42 82480 -1 1816
1818 0 495578.8 156439.97 82520 -1 1817
1819 0 496019 156278.4 82680 -1 1818
1820 0 496129.28 156238.36 82720 -1 1819
1821 0 496194 156217.33 82760 -1 1820
1822 0 496324.28 156175.67 82840 -1 1821
1823 0 496212.84 156335.86 83080 -1 1822
1824 0 495940.97 156272.83 83240 -1 1823
1825 0 495871.5 156262.5 83280 -1 1824
1826 0 495801.7 156251.92 83320 -1 1825
1827 0 495840.3 156266.06 82400 -1 1815
1828 0 495840.3 156279.98 82320 -1 1827
1829 0 494223.25 156322.56 81600 -1 1807
1830 0 494111.8 156259.89 81680 -1 1829
1831 0 494095.16 156224.98 81760 -1 1830
1832 0 494026.56 156242.12 81800 -1 1831
1833 0 493296.97 157436.88 81280 -1 1805
1834 0 493324.84 157450.8 81440 -1 1833
1835 0 491076.94 159433.28 79520 -1 1789
1836 0 490969 159499 79560 -1 1835
1837 0 490860.53 159565.23 79600 -1 1836
1838 0 490686.34 159633.84 79720 -1 1837
1839 0 490549.12 159723.58 79840 -1 1838
1840 0 490781.34 159412.17 79880 -1 1839
1841 0 490411.88 159744.69 79920 -1 1840
1842 0 490454.12 159781.62 79960 -1 1841
1843 0 481288 159887.28 72680 -1 1501
1844 0 481309.2 159803.28 72800 -1 1843
1845 0 481302.22 159810.25 72880 -1 1844
1846 0 480452.56 160729.55 68280 -1 1476
1847 0 480821.7 160673.83 68200 -1 1846
1848 0 481121.16 160666.88 68120 -1 1847
1849 0 481197.6 160632.17 68000 -1 1848
1850 0 481350.8 160618.25 67920 -1 1849
1851 0 481370 160642.5 67880 -1 1850
1852 0 481427.44 160715.75 67760 -1 1851
1853 0 481455.28 160896.83 67600 -1 1852
1854 0 481155.8 161112.72 67560 -1 1853
1855 0 481127.97 161252.02 67520 -1 1854
1856 0 481051.34 161648.98 67440 -1 1855
1857 0 481030.47 161941.48 67320 -1 1856
1858 0 480960.8 161823.1 67200 -1 1857
1859 0 480950.5 161798.5 67160 -1 1858
1860 0 480939.94 161774.34 67120 -1 1859
1861 0 480912.06 161711.66 67080 -1 1860
1862 0 481866.2 160924.69 67520 -1 1853
1863 0 482420.25 161105.61 67480 -1 1862
1864 0 483454.06 160868.97 67440 -1 1863
1865 0 483823.2 160785.39 67400 -1 1864
1866 0 483767.47 160938.61 67280 -1 1865
1867 0 483656.03 160820.22 67160 -1 1866
1868 0 483370.5 160548.61 66920 -1 1867
1869 0 484126.53 160625.06 67480 -1 1864
1870 0 484431.03 160517.9 67520 -1 1869
1871 0 484742.5 160360.56 67640 -1 1870
1872 0 484413 160244 67720 -1 1871
1873 0 485132.5 160207.34 67800 -1 1872
1874 0 485198.75 160207.16 67840 -1 1873
1875 0 485599.12 159991.45 67920 -1 1874
1876 0 485362.3 160158.6 68040 -1 1875
1877 0 485633.94 160221.28 68120 -1 1876
1878 0 485536.44 160095.92 68160 -1 1877
1879 0 485508.56 160165.56 68400 -1 1878
1880 0 485689.66 160165.56 68600 -1 1879
1881 0 485682.7 160137.7 68640 -1 1880
1882 0 484143.56 160249.14 68120 -1 1877
1883 0 484116 160231.5 68160 -1 1882
1884 0 484087.84 160214.31 68200 -1 1883
1885 0 486260.72 159622.34 67800 -1 1873
1886 0 486525.38 159761.62 67640 -1 1885
1887 0 486922.34 159949.67 67520 -1 1886
1888 0 486998.97 159984.48 67480 -1 1887
1889 0 487535.22 160109.84 67360 -1 1888
1890 0 487646.66 160172.53 67320 -1 1889
1891 0 487792.9 160158.6 67280 -1 1890
1892 0 488296.22 159949.89 67160 -1 1891
1893 0 488496.3 159761.62 67080 -1 1892
1894 0 488754 159524.84 66960 -1 1893
1895 0 489313.03 159594.7 67160 -1 1892
1896 0 489676.53 159476.33 67280 -1 1895
1897 0 489979.72 159350.73 67360 -1 1896
1898 0 490550.8 159079.11 67400 -1 1897
1899 0 491087.06 158779.64 67440 -1 1898
1900 0 491449.22 158292.14 67520 -1 1899
1901 0 491574.56 158076.23 67600 -1 1900
1902 0 491602.66 157890.33 67640 -1 1901
1903 0 491658.16 157519.1 67720 -1 1902
1904 0 492250.12 157073.38 67840 -1 1903
1905 0 492890.84 156934.08 67960 -1 1904
1906 0 494248.9 156084.42 67960 -1 1905
1907 0 494388.2 156000.84 68040 -1 1906
1908 0 494729.44 155819.78 68160 -1 1907
1909 0 494729.44 155743.17 68200 -1 1908
1910 0 494750.34 155736.2 68320 -1 1909
1911 0 494736.4 155743.17 68360 -1 1910
1912 0 494757.3 155652.62 68440 -1 1911
1913 0 494764 155648.33 68480 -1 1912
1914 0 494778.2 155638.7 68560 -1 1913
1915 0 494764.28 155450.66 68680 -1 1914
1916 0 494792 155427.67 68760 -1 1915
1917 0 494806.06 155415.84 68800 -1 1916
1918 0 494819.97 155290.48 68880 -1 1917
1919 0 494817.66 155297 68920 -1 1918
1920 0 494815.5 155304 68960 -1 1919
1921 0 494813.03 155311.38 69000 -1 1920
1922 0 494750.34 155151.19 69120 -1 1921
1923 0 494743.38 155151.19 69240 -1 1922
1924 0 494715.53 154977.08 69440 -1 1923
1925 0 494757.3 154851.72 69560 -1 1924
1926 0 494778.2 154782.08 69760 -1 1925
1927 0 494768.66 154775 69840 -1 1926
1928 0 494750.34 154761.19 70000 -1 1927
1929 0 494799.1 154823.86 70080 -1 1928
1930 0 494771.22 154830.83 70200 -1 1929
1931 0 494875.7 154928.33 70400 -1 1930
1932 0 494847.84 154886.55 70440 -1 1931
1933 0 494861.78 154900.47 70560 -1 1932
1934 0 494878 154870.28 70640 -1 1933
1935 0 494917.5 154796 70840 -1 1934
1936 0 494792.12 154782.08 70880 -1 1935
1937 0 494736.4 154747.25 70920 -1 1936
1938 0 494680.7 154684.58 70960 -1 1937
1939 0 494631.94 154649.75 71080 -1 1938
1940 0 494631.94 154566.19 71280 -1 1939
1941 0 494638.9 154308.5 71640 -1 1940
1942 0 494604.1 154106.53 71920 -1 1941
1943 0 494541.4 153932.42 72080 -1 1942
1944 0 494604.1 153862.78 72320 -1 1943
1945 0 494618.03 153786.17 72480 -1 1944
1946 0 494778.2 153793.12 72760 -1 1945
1947 0 494900.4 153809.8 72920 -1 1946
1948 0 494931.4 153814.03 72960 -1 1947
1949 0 495498.94 153823.92 73240 -1 1948
1950 0 495641.78 153814.03 73320 -1 1949
1951 0 495739.28 153779.2 73360 -1 1950
1952 0 495892.5 153779.2 73400 -1 1951
1953 0 495960.5 153800 73440 -1 1952
1954 0 496028.8 153821 73480 -1 1953
1955 0 496233.75 153883.67 73600 -1 1954
1956 0 496324.28 153744.38 73800 -1 1955
1957 0 496421.78 153605.1 74000 -1 1956
1958 0 496416.4 153571.8 74080 -1 1957
1959 0 496435.72 153521.52 74200 -1 1958
1960 0 496345.2 153458.84 74400 -1 1959
1961 0 496347.8 153445 74440 -1 1960
1962 0 496350.75 153431 74480 -1 1961
1963 0 496359.12 153389.2 74600 -1 1962
1964 0 496331.25 153403.12 74800 -1 1963
1965 0 496463.6 153410.1 75040 -1 1964
1966 0 496491.44 153347.4 75280 -1 1965
1967 0 496470.56 153361.34 75400 -1 1966
1968 0 496496.84 153358.67 75480 -1 1967
1969 0 496498.4 153361.34 75520 -1 1968
1970 0 496608 153368.78 75600 -1 1969
1971 0 496992.88 153396.16 75880 -1 1970
1972 0 498636.47 153619.02 75880 -1 1971
1973 0 498873.28 153430.98 76080 -1 1972
1974 0 498887.2 153430.98 76280 -1 1973
1975 0 499089.16 153298.66 76400 -1 1974
1976 0 499270.25 153208.12 76440 -1 1975
1977 0 499279.03 153185.67 76480 -1 1976
1978 0 499263.28 153166.34 76640 -1 1977
1979 0 499230.2 153127.6 76800 -1 1978
1980 0 499221.5 153117.58 76840 -1 1979
1981 0 499207.56 153229.02 76920 -1 1980
1982 0 499214.53 153298.66 76960 -1 1981
1983 0 499151.84 153424.02 77080 -1 1982
1984 0 499284.16 153479.73 77200 -1 1983
1985 0 499423.47 153577.23 77360 -1 1984
1986 0 499653.28 153528.48 77520 -1 1985
1987 0 499691.5 153521.5 77560 -1 1986
1988 0 499729.88 153514.56 77600 -1 1987
1989 0 499848.28 153570.27 77680 -1 1988
1990 0 499980.6 153612.06 77800 -1 1989
1991 0 500029.34 153584.2 77840 -1 1990
1992 0 500182.56 153563.31 77960 -1 1991
1993 0 500252.22 153514.56 78040 -1 1992
1994 0 500259.2 153528.48 78160 -1 1993
1995 0 499500.06 152650.97 76800 -1 1979
1996 0 499242.38 152400.25 76920 -1 1995
1997 0 499302.06 152456.31 76960 -1 1996
1998 0 499346.78 152414.2 77000 -1 1997
1999 0 498657.38 153625.98 75800 -1 1972
2000 0 498664.34 153625.98 75680 -1 1999
2001 0 498357.9 153639.92 75520 -1 2000
2002 0 498079.3 153535.45 75320 -1 2001
2003 0 496985.9 153410.1 76120 -1 1971
2004 0 497026 153427.5 76160 -1 2003
2005 0 497146.1 153479.73 76280 -1 2004
2006 0 496658.6 153904.56 73360 -1 1954
2007 0 496867.53 153967.25 73240 -1 2006
2008 0 498643.44 154768.16 73240 -1 2007
2009 0 500266.16 156349.06 73240 -1 2008
2010 0 500210.44 157853.38 73240 -1 2009
2011 0 500208.8 157679 73480 -1 2010
2012 0 500206.88 157417.56 73840 -1 2011
2013 0 500148.34 157482.89 73520 -1 2012
2014 0 500118.8 157515.4 73360 -1 2013
2015 0 500074.56 157563.81 73120 -1 2014
2016 0 500046.7 157605.6 73040 -1 2015
2017 0 499705.44 157327.03 72920 -1 2016
2018 0 499475.62 157306.12 72880 -1 2017
2019 0 499405.97 157347.92 72840 -1 2018
2020 0 499092.56 157898.11 72720 -1 2019
2021 0 499120.44 158016.5 72600 -1 2020
2022 0 499078.66 157995.61 72560 -1 2021
2023 0 499120.44 158364.72 72360 -1 2022
2024 0 499148.28 158636.33 72120 -1 2023
2025 0 499169.2 159374.56 71920 -1 2024
2026 0 499073.03 159528 71880 -1 2025
2027 0 498925.44 159848.14 71880 -1 2026
2028 0 498892.28 159920.89 71960 -1 2027
2029 0 498827.94 159973.5 72080 -1 2028
2030 0 498807.03 159966.53 72120 -1 2029
2031 0 498793.1 159980.47 72160 -1 2030
2032 0 498807.84 160184.8 71960 -1 2028
2033 0 498823.66 160269.23 71880 -1 2032
2034 0 498823.66 160337.86 71840 -1 2033
2035 0 499057.2 159644.12 71840 -1 2026
2036 0 498988.1 159834.2 71760 -1 2035
2037 0 499002.03 159938.67 71600 -1 2036
2038 0 498632.9 157786.67 72880 -1 2018
2039 0 498400 157969.75 73000 -1 2038
2040 0 498319.53 158009.53 73040 -1 2039
2041 0 498215.06 158107.03 73240 -1 2040
2042 0 498089.66 158116.33 73400 -1 2041
2043 0 498027.03 158120.97 73480 -1 2042
2044 0 498103.62 157925.97 73680 -1 2043
2045 0 498061.84 157696.14 73880 -1 2044
2046 0 498013.1 157320.06 74000 -1 2045
2047 0 497887.72 157097.2 74240 -1 2046
2048 0 497825.06 156992.73 74320 -1 2047
2049 0 497821.5 156947.5 74360 -1 2048
2050 0 497818.1 156902.2 74400 -1 2049
2051 0 497811.12 156783.8 74560 -1 2050
2052 0 497999.16 156839.52 74800 -1 2051
2053 0 497993.34 156873.94 74920 -1 2052
2054 0 500119.9 158278.2 73320 -1 2010
2055 0 499931.84 158480.17 73360 -1 2054
2056 0 499795.97 158615.44 73400 -1 2055
2057 0 499583.62 158800.55 73440 -1 2056
2058 0 499556 158818 73480 -1 2057
2059 0 499527.9 158835.36 73520 -1 2058
2060 0 499534.44 158591.23 73680 -1 2059
2061 0 499837.75 158712.94 73040 -1 2055
2062 0 498942.47 154866.05 72880 -1 2008
2063 0 499021.66 154939.94 72760 -1 2062
2064 0 499032.2 154976.89 72720 -1 2063
2065 0 498559.72 154744.53 73160 -1 2064
2066 0 498388.28 154660.2 73320 -1 2065
2067 0 498251.06 154702.44 73520 -1 2066
2068 0 496164.12 154482.61 70560 -1 1933
2069 0 496331.25 154461.72 70680 -1 2068
2070 0 496609.84 154524.39 70840 -1 2069
2071 0 497006.8 154538.33 70960 -1 2070
2072 0 498155.94 154621.89 71040 -1 2071
2073 0 499555.78 154169.2 71040 -1 2072
2074 0 499451.3 154197.06 70960 -1 2073
2075 0 501909.75 153437.95 70960 -1 2074
2076 0 501930.66 153368.3 70840 -1 2075
2077 0 502641 153340.45 70720 -1 2076
2078 0 502689.75 153340.45 70680 -1 2077
2079 0 503483.7 153981.17 70680 -1 2078
2080 0 503476.75 153974.2 70640 -1 2079
2081 0 503727.47 154308.5 70600 -1 2080
2082 0 504611.94 154963.16 70520 -1 2081
2083 0 504643.5 154848.25 70400 -1 2082
2084 0 504653.72 154809.94 70360 -1 2083
2085 0 504834.8 154705.47 70200 -1 2084
2086 0 504835 154715.5 70080 -1 2085
2087 0 504834.8 154719.4 70040 -1 2086
2088 0 505050.7 154656.72 69920 -1 2087
2089 0 505169.1 154475.64 69720 -1 2088
2090 0 505224.8 154371.17 69560 -1 2089
2091 0 505680 154323.33 69440 -1 2090
2092 0 505830.72 154280.64 69400 -1 2091
2093 0 506137.16 154357.25 69280 -1 2092
2094 0 506283.4 154496.53 69200 -1 2093
2095 0 506297.3 154482.61 69160 -1 2094
2096 0 506304.28 154447.78 69080 -1 2095
2097 0 506178.94 154322.42 68960 -1 2096
2098 0 506109.28 154273.67 68800 -1 2097
2099 0 506102.3 154224.92 68720 -1 2098
2100 0 506373.94 154844.77 69280 -1 2093
2101 0 506332.16 154879.58 69400 -1 2100
2102 0 506415.72 155025.83 69520 -1 2101
2103 0 506325.2 155011.9 69600 -1 2102
2104 0 506311.25 155018.88 69720 -1 2103
2105 0 506399.44 155090.56 69800 -1 2104
2106 0 506422.7 155123.33 69840 -1 2105
2107 0 506437 155151 69920 -1 2106
2108 0 506450.53 155179.05 70000 -1 2107
2109 0 506457.5 155199.94 70120 -1 2108
2110 0 504632.84 154872.61 70720 -1 2083
2111 0 504639.78 154872.61 70800 -1 2110
2112 0 502550.47 153277.77 70640 -1 2080
2113 0 502348.5 153368.3 70440 -1 2112
2114 0 502327.62 153375.27 70400 -1 2113
2115 0 502529.6 153382.23 70240 -1 2114
2116 0 502623.5 153396 70160 -1 2115
2117 0 502822.1 153403.12 70080 -1 2116
2118 0 502766.38 153347.4 69960 -1 2117
2119 0 502731.56 153340.45 69840 -1 2118
2120 0 499402.56 154078.67 70840 -1 2074
2121 0 499423.47 153925.45 70640 -1 2120
2122 0 499424 153923.14 70600 -1 2121
2123 0 499428 153915.67 70440 -1 2122
2124 0 499430.4 153911.53 70360 -1 2123
2125 0 499520.97 153897.6 70240 -1 2124
2126 0 498810.6 154433.86 71240 -1 2073
2127 0 498532 154580.11 71400 -1 2126
2128 0 498107.2 154517.44 71560 -1 2127
2129 0 496120.28 154486 70520 -1 2068
2130 0 495857.7 154503.5 70280 -1 2129
2131 0 495836.78 154447.78 70120 -1 2130
2132 0 495836.78 154454.75 70080 -1 2131
2133 0 495453.75 155638.7 70560 -1 1933
2134 0 495920.38 155986.92 70560 -1 2133
2135 0 496010.9 156168 70720 -1 2134
2136 0 495983.03 156168 70880 -1 2135
2137 0 496066.62 156174.95 70920 -1 2136
2138 0 495906.44 155945.14 70520 -1 2134
2139 0 495613.94 155729.23 70280 -1 2138
2140 0 495425.88 155513.34 70840 -1 2133
2141 0 495460.72 155506.38 70960 -1 2140
2142 0 495321.4 155513.34 71040 -1 2141
2143 0 495244.8 155506.38 71160 -1 2142
2144 0 492835.12 156941.05 68160 -1 1905
2145 0 492856.03 156941.05 68280 -1 2144
2146 0 492507.8 156975.86 68400 -1 2145
2147 0 492417.25 157017.66 68480 -1 2146
2148 0 492333.7 157024.61 68520 -1 2147
2149 0 491327.44 157689.53 68120 -1 1904
2150 0 491344.5 157707 68160 -1 2149
2151 0 491362.25 157724.34 68200 -1 2150
2152 0 480501.3 164573.9 64440 -1 1442
2153 0 480814.72 164692.3 64320 -1 2152
2154 0 480835.9 164692 64280 -1 2153
2155 0 480996.06 164789.5 64080 -1 2154
2156 0 481051.78 164803.44 63960 -1 2155
2157 0 481135.38 164803.44 63880 -1 2156
2158 0 474856.84 165834.14 61640 -1 1422
2159 0 468518.88 165965.56 60960 -1 1407
2160 0 468480.78 165427.2 61040 -1 2159
2161 0 468550.44 165350.6 61120 -1 2160
2162 0 468137.5 165464.73 60800 -1 2159
2163 0 468036.4 165427.97 60720 -1 2162
2164 0 467912.34 165423.38 60640 -1 2163
2165 0 467811.25 165524.47 60560 -1 2164
2166 0 466545.9 167692.95 59760 -1 1389
2167 0 466581.62 167709.2 59600 -1 2166
2168 0 466480.9 167705.95 59520 -1 2167
2169 0 466526.4 167722.19 59480 -1 2168
2170 0 466899.84 168111.81 59880 -1 2166
2171 0 466948.6 168195.39 59960 -1 2170
2172 0 467220.2 168362.53 60120 -1 2171
2173 0 467259.5 168407 60160 -1 2172
2174 0 467298.66 168451 60200 -1 2173
2175 0 467337.78 168494.89 60240 -1 2174
2176 0 467425.3 168717.84 60360 -1 2175
2177 0 467535.56 168929.2 60480 -1 2176
2178 0 467742.34 169062.45 60600 -1 2177
2179 0 467701 169076.23 60640 -1 2178
2180 0 467708.66 169082.33 60680 -1 2179
2181 0 467723.97 169094.62 60760 -1 2180
2182 0 467766.5 169150 60800 -1 2181
2183 0 467893.97 169315.17 60920 -1 2182
2184 0 468027.22 169439.23 61080 -1 2183
2185 0 468054.78 169471.39 61120 -1 2184
2186 0 468197.22 169691.94 61160 -1 2185
2187 0 468831.3 169972.22 61280 -1 2186
2188 0 468953.66 170019.67 61320 -1 2187
2189 0 469198.9 170114.67 61400 -1 2188
2190 0 469263.22 170188.19 61520 -1 2189
2191 0 469263.22 170358.19 61680 -1 2190
2192 0 469322.94 170390.36 61720 -1 2191
2193 0 469474.6 170450.08 61840 -1 2192
2194 0 469640 170450.08 62000 -1 2193
2195 0 469989.2 170413.33 62240 -1 2194
2196 0 471041.4 170473.06 62240 -1 2195
2197 0 470876 170454.67 62280 -1 2196
2198 0 470425.7 170450.08 62400 -1 2197
2199 0 470329.22 170427.11 62480 -1 2198
2200 0 471992.53 170546.58 62200 -1 2196
2201 0 472686.34 170744.16 62120 -1 2200
2202 0 473168.78 171024.44 62040 -1 2201
2203 0 473796 171176 62000 -1 2202
2204 0 474423.16 171327.69 61960 -1 2203
2205 0 475162.94 171447.16 61880 -1 2204
2206 0 475287 171534.45 61760 -1 2205
2207 0 475319.16 171543.64 61600 -1 2206
2208 0 476256.5 171741.22 61480 -1 2207
2209 0 476713.88 171829.72 61480 -1 2208
2210 0 476945.8 171954.17 61480 -1 2209
2211 0 477409.7 171965.48 61520 -1 2210
2212 0 477964.06 171993.77 61520 -1 2211
2213 0 478048.9 171988.11 61440 -1 2212
2214 0 478043.25 172078.62 61320 -1 2213
2215 0 478541.06 172276.61 61280 -1 2214
2216 0 478756 172350.16 61240 -1 2215
2217 0 479016.22 172457.62 61200 -1 2216
2218 0 479429.2 172666.94 61120 -1 2217
2219 0 479458.75 172665.5 61080 -1 2218
2220 0 479547.97 172661.28 60960 -1 2219
2221 0 479785.56 172717.84 60880 -1 2220
2222 0 479757.28 172768.75 60760 -1 2221
2223 0 479734.66 172712.19 60680 -1 2222
2224 0 479763.34 172650 60640 -1 2223
2225 0 479819.5 172525.52 60560 -1 2224
2226 0 479898.7 172429.34 60440 -1 2225
2227 0 479960.9 172474.6 60320 -1 2226
2228 0 480209.8 172435 60280 -1 2227
2229 0 480464.38 172389.75 60160 -1 2228
2230 0 480306 172231.36 60040 -1 2229
2231 0 480434 172178.33 59960 -1 2230
2232 0 480498.3 172152.16 59920 -1 2231
2233 0 480537.9 172344.48 59800 -1 2232
2234 0 480651.06 172282.27 59720 -1 2233
2235 0 480532.25 172310.55 59640 -1 2234
2236 0 480679.34 172259.64 59560 -1 2235
2237 0 480679.34 172316.2 59520 -1 2236
2238 0 480894.3 172406.72 59440 -1 2237
2239 0 481329.88 172327.52 59400 -1 2238
2240 0 481321.5 172376 59320 -1 2239
2241 0 481312.9 172423.69 59240 -1 2240
2242 0 481454.34 172485.9 59200 -1 2241
2243 0 481476.97 172395.4 59120 -1 2242
2244 0 481618.38 172502.89 59080 -1 2243
2245 0 481584.44 172531.17 59000 -1 2244
2246 0 481607.06 172480.25 58880 -1 2245
2247 0 481754.16 172508.55 58800 -1 2246
2248 0 481872.94 172553.8 58760 -1 2247
2249 0 482218 172468.94 58720 -1 2248
2250 0 482591.34 172446.31 58760 -1 2249
2251 0 482942.1 172514.2 58720 -1 2250
2252 0 483077.84 172559.45 58680 -1 2251
2253 0 483102 172545.03 58640 -1 2252
2254 0 483179.66 172627.33 58600 -1 2253
2255 0 483338.06 172661.28 58520 -1 2254
2256 0 483428.56 172706.53 58480 -1 2255
2257 0 483949 172757.44 58440 -1 2256
2258 0 484231.84 172898.86 58440 -1 2257
2259 0 484639.12 173062.9 58440 -1 2258
2260 0 484808.84 173108.17 58400 -1 2259
2261 0 484825.97 173198.52 58360 -1 2260
2262 0 484910.8 173255.08 58320 -1 2261
2263 0 485131.44 173351.25 58280 -1 2262
2264 0 485029.5 173294.5 58240 -1 2263
2265 0 484927.78 173238.11 58200 -1 2264
2266 0 485459.53 173645.4 58160 -1 2265
2267 0 485765 173871.67 58160 -1 2266
2268 0 485985.62 173996.12 58080 -1 2267
2269 0 485912.5 173951 58040 -1 2268
2270 0 485838.56 173905.61 58000 -1 2269
2271 0 485742.38 173894.3 57840 -1 2270
2272 0 486115.72 174069.67 58120 -1 2269
2273 0 486166.66 174216.75 58240 -1 2272
2274 0 486455.16 174539.19 58280 -1 2273
2275 0 487060.44 174584.44 58280 -1 2274
2276 0 487201.84 174471.3 58320 -1 2275
2277 0 486800.22 174471.3 58480 -1 2276
2278 0 486805.66 174478.67 58520 -1 2277
2279 0 486817.2 174493.92 58600 -1 2278
2280 0 486694.1 175129.48 58600 -1 2279
2281 0 486788.3 175285.44 58560 -1 2280
2282 0 486804.53 175798.78 58560 -1 2281
2283 0 487067.72 176142.1 58520 -1 2282
2284 0 487124.34 176180.33 58480 -1 2283
2285 0 487236.66 176256.89 58400 -1 2284
2286 0 487295.16 176448.58 58240 -1 2285
2287 0 488867.66 177043.14 58240 -1 2286
2288 0 488679.22 176922.94 58440 -1 2287
2289 0 488786.44 176916.44 58520 -1 2288
2290 0 489488.22 177020.4 58520 -1 2289
2291 0 489933.34 177030.16 58560 -1 2290
2292 0 490063.3 177026.9 58640 -1 2291
2293 0 490319.97 177023.66 58760 -1 2292
2294 0 490592.9 176997.66 58880 -1 2293
2295 0 490982.78 176773.48 58960 -1 2294
2296 0 491096.5 176734.48 59080 -1 2295
2297 0 491281.7 176695.5 59240 -1 2296
2298 0 491593.6 176779.97 59360 -1 2297
2299 0 491737 176791.5 59440 -1 2298
2300 0 491879.5 176802.72 59520 -1 2299
2301 0 492214.16 176880.69 59680 -1 2300
2302 0 492343 176889.67 59720 -1 2301
2303 0 492600.78 176906.69 59800 -1 2302
2304 0 492646.25 176854.7 59880 -1 2303
2305 0 492708 176848.2 59920 -1 2304
2306 0 492578.03 176773.48 60000 -1 2305
2307 0 493032.9 177098.38 59880 -1 2304
2308 0 493182.34 177176.36 59960 -1 2307
2309 0 493175.84 177182.86 60000 -1 2308
2310 0 491035.75 176735 58920 -1 2295
2311 0 491193.97 176620.77 58800 -1 2310
2312 0 491096.5 176601.28 58680 -1 2311
2313 0 488838.44 177043.14 58200 -1 2287
2314 0 488838.44 177036.64 58160 -1 2313
2315 0 488734.47 177065.89 58080 -1 2314
2316 0 489699.4 177179.61 58200 -1 2313
2317 0 489735.16 177221.84 58120 -1 2316
2318 0 489813.12 177280.33 58000 -1 2317
2319 0 487213.9 176464.83 58120 -1 2286
2320 0 487285.34 176546 58080 -1 2319
2321 0 487428.34 176708.5 58000 -1 2320
2322 0 487831.56 176928.36 57960 -1 2321
2323 0 487714.28 176971.67 57880 -1 2322
2324 0 487766.25 176961.92 57760 -1 2323
2325 0 487740.25 176952.17 57680 -1 2324
2326 0 487035.22 176055.45 58640 -1 2284
2327 0 486715.38 174335.53 58720 -1 2279
2328 0 486919 174448.67 58440 -1 2278
2329 0 487261.6 174435.2 58320 -1 2328
2330 0 487490.34 174426.05 58240 -1 2329
2331 0 487643.1 174488.27 58120 -1 2330
2332 0 487795.8 174482.61 58040 -1 2331
2333 0 487818.44 174510.9 57960 -1 2332
2334 0 487852.38 174584.44 57880 -1 2333
2335 0 488010.78 174595.75 57800 -1 2334
2336 0 488073 174674.95 57760 -1 2335
2337 0 488112.6 174624.03 57720 -1 2336
2338 0 488254.03 174686.27 57640 -1 2337
2339 0 488355.84 174646.67 57520 -1 2338
2340 0 488565.16 174742.83 57440 -1 2339
2341 0 488853.66 174793.75 57400 -1 2340
2342 0 488910.22 174799.4 57320 -1 2341
2343 0 489045.97 174855.97 57160 -1 2342
2344 0 489357.12 174839 57160 -1 2343
2345 0 489824 174748.5 57160 -1 2344
2346 0 490036 174688.5 57240 -1 2345
2347 0 490216 174660 57320 -1 2346
2348 0 490393.84 174636.89 57400 -1 2347
2349 0 490748 174668.5 57320 -1 2347
2350 0 491424 174520.5 57280 -1 2349
2351 0 491532 174536.5 57160 -1 2350
2352 0 491576 174512.5 57040 -1 2351
2353 0 491752 174644.5 56880 -1 2352
2354 0 492152 174700.5 56680 -1 2353
2355 0 492580 174668.5 56560 -1 2354
2356 0 492915.1 174741.2 56360 -1 2355
2357 0 493129.8 174764.6 56280 -1 2356
2358 0 493452 174800.5 56160 -1 2357
2359 0 494109.6 174824.25 56040 -1 2358
2360 0 494876 174796.5 56160 -1 2358
2361 0 494909.2 174755.64 56280 -1 2360
2362 0 495888 175156.5 56040 -1 2360
2363 0 495993 175266 56000 -1 2362
2364 0 496308 175596.5 55880 -1 2363
2365 0 496511.44 175719.42 55720 -1 2364
2366 0 496733.97 175444.19 55720 -1 2365
2367 0 496945.34 175391.33 55800 -1 2366
2368 0 497050.62 175365.02 55840 -1 2367
2369 0 497077.03 175306.95 55880 -1 2368
2370 0 496664 175812.5 55600 -1 2365
2371 0 496792 175892.5 55400 -1 2370
2372 0 496984 176088.5 55160 -1 2371
2373 0 496984 176100.5 54960 -1 2372
2374 0 497056 176112.5 54760 -1 2373
2375 0 497124 176120.5 54600 -1 2374
2376 0 497464.97 176138.25 54400 -1 2375
2377 0 497779 176064.2 54200 -1 2376
2378 0 498076 176136.5 54000 -1 2377
2379 0 498407.97 176224.14 53840 -1 2378
2380 0 498772 176176.5 53640 -1 2379
2381 0 499024.62 176001.02 53520 -1 2380
2382 0 499084 175932.5 53480 -1 2381
2383 0 499564 175752.5 53360 -1 2382
2384 0 500208 175676.5 53240 -1 2383
2385 0 500940.53 175832.12 53120 -1 2384
2386 0 501172 175896.5 53080 -1 2385
2387 0 501744 176044.5 53000 -1 2386
2388 0 502108.5 176276.22 52920 -1 2387
2389 0 502111.34 176281.88 52880 -1 2388
2390 0 502188.8 176067 53120 -1 2389
2391 0 502320 176344.5 52800 -1 2389
2392 0 502553 176441.73 52600 -1 2391
2393 0 502596 176504.5 52520 -1 2392
2394 0 503044 176756.5 52480 -1 2393
2395 0 503175.78 176782.17 52400 -1 2394
2396 0 503262.88 176850.78 52320 -1 2395
2397 0 503305.1 176898.28 52280 -1 2396
2398 0 503313.03 177003.84 52200 -1 2397
2399 0 503284 177188.58 52080 -1 2398
2400 0 503247.03 177463.03 51960 -1 2399
2401 0 503212.75 177613.45 51840 -1 2400
2402 0 503086.06 178426.28 51800 -1 2401
2403 0 503099.25 178450.03 51880 -1 2402
2404 0 502819.53 178064.73 51880 -1 2403
2405 0 502708.7 178067.38 52000 -1 2404
2406 0 502621.6 178062.1 52080 -1 2405
2407 0 502626.34 178047 52120 -1 2406
2408 0 502634.78 178017.22 52200 -1 2407
2409 0 502674.38 178001.39 52320 -1 2408
2410 0 502708.7 177988.2 52440 -1 2409
2411 0 502645.34 177951.25 52480 -1 2410
2412 0 502613.7 177945.97 52560 -1 2411
2413 0 502663.8 177972.36 52680 -1 2412
2414 0 502677.03 178004.03 52760 -1 2413
2415 0 503260 178652.5 51960 -1 2403
2416 0 503200 178656.5 52080 -1 2415
2417 0 503216 178608.5 52200 -1 2416
2418 0 503128 178540.5 52320 -1 2417
2419 0 503116 178588.5 52440 -1 2418
2420 0 503156 178516.5 52560 -1 2419
2421 0 503164 178472.5 52640 -1 2420
2422 0 503244 178524.5 52720 -1 2421
2423 0 503244 178528.5 52800 -1 2422
2424 0 503272 178540.5 52880 -1 2423
2425 0 503240 178544.5 52960 -1 2424
2426 0 503244 178408.5 53000 -1 2425
2427 0 503224 178324.5 53080 -1 2426
2428 0 503176 178344.5 53200 -1 2427
2429 0 503132 178328.5 53320 -1 2428
2430 0 503044 178296.5 53440 -1 2429
2431 0 503048 178324.5 53520 -1 2430
2432 0 502984 178332.5 53640 -1 2431
2433 0 502916 178332.5 53800 -1 2432
2434 0 502896 178276.5 53960 -1 2433
2435 0 502884 178216 54040 -1 2434
2436 0 502872 178156.5 54120 -1 2435
2437 0 502676 178064.5 54280 -1 2436
2438 0 502464 177960.5 54480 -1 2437
2439 0 502668 177968.5 54680 -1 2438
2440 0 502676 177940.5 54840 -1 2439
2441 0 502411.03 177990.27 55120 -1 2440
2442 0 502332 178051 55160 -1 2441
2443 0 502548.28 177837.2 55200 -1 2442
2444 0 502550.9 177713.17 55280 -1 2443
2445 0 502558.84 177670.94 55360 -1 2444
2446 0 502550.9 177647.19 55440 -1 2445
2447 0 502545.62 177660.39 55480 -1 2446
2448 0 502252.7 178111.66 55200 -1 2442
2449 0 502094.38 178148.61 55400 -1 2448
2450 0 501951.84 178196.11 55480 -1 2449
2451 0 501901.72 178156.52 55600 -1 2450
2452 0 503536 177796.5 54840 -1 2440
2453 0 504552 177968.5 54840 -1 2452
2454 0 504282.1 177932.2 55120 -1 2453
2455 0 504287.38 177945.4 55200 -1 2454
2456 0 504612 177936 54760 -1 2453
2457 0 504672 177904.5 54680 -1 2456
2458 0 504787.2 177859.2 54520 -1 2457
2459 0 505364 177568.5 54520 -1 2458
2460 0 505540.9 177528.44 54480 -1 2459
2461 0 505876.06 177296.2 54440 -1 2460
2462 0 505994.8 177129.94 54560 -1 2461
2463 0 506055.53 177135.22 54640 -1 2462
2464 0 506079.28 177108.83 54760 -1 2463
2465 0 506124.12 177053.4 54880 -1 2464
2466 0 506121.5 176971.61 55040 -1 2465
2467 0 506147.88 176792.16 55160 -1 2466
2468 0 506179.56 176647 55280 -1 2467
2469 0 506163.72 176517.69 55440 -1 2468
2470 0 506108.3 176406.86 55640 -1 2469
2471 0 505939.4 176367.27 55760 -1 2470
2472 0 505981.62 176182.53 55840 -1 2471
2473 0 506068.72 175981.97 55840 -1 2472
2474 0 506060.8 176024.2 55760 -1 2473
2475 0 506100.38 175997.81 55680 -1 2474
2476 0 506026.5 176092.81 55880 -1 2472
2477 0 506092.47 176058.5 55920 -1 2476
2478 0 506145.25 176045.31 56080 -1 2477
2479 0 506066.1 176063.78 56280 -1 2478
2480 0 506488.3 176243.23 56280 -1 2479
2481 0 506633.47 176253.8 56400 -1 2480
2482 0 506670.4 176280.19 56440 -1 2481
2483 0 506757.5 176409.5 56520 -1 2482
2484 0 506775.97 176319.77 56680 -1 2483
2485 0 506976.88 176347.36 56880 -1 2484
2486 0 507496.44 176261.7 56880 -1 2485
2487 0 507810.47 176354.08 56800 -1 2486
2488 0 507892.28 176388.38 56760 -1 2487
2489 0 507923.94 176420.05 56720 -1 2488
2490 0 507029.3 176277.55 57040 -1 2485
2491 0 506979.2 176216.84 57200 -1 2490
2492 0 507029.3 176187.81 57400 -1 2491
2493 0 507021.25 176178.75 57440 -1 2492
2494 0 506997.66 176150.88 57560 -1 2493
2495 0 506902.66 175992.53 57760 -1 2494
2496 0 506806.56 176091.02 57800 -1 2495
2497 0 506881.53 175997.81 57960 -1 2496
2498 0 506866.75 175970.75 58000 -1 2497
2499 0 506821 175889.02 58120 -1 2498
2500 0 506803.25 175866.75 58160 -1 2499
2501 0 506749.6 175799.88 58280 -1 2500
2502 0 506676.5 175756.5 58400 -1 2501
2503 0 506651.94 175741.83 58440 -1 2502
2504 0 506612 175700 58560 -1 2503
2505 0 505844.4 176058.5 56360 -1 2479
2506 0 505791.62 176050.6 56480 -1 2505
2507 0 505720.38 176061.14 56520 -1 2506
2508 0 505823.28 177206.47 54280 -1 2461
2509 0 504816 177848.5 54480 -1 2458
2510 0 504760 177828.5 54320 -1 2509
2511 0 503223.28 178616.28 51680 -1 2402
2512 0 503224 178640.5 51480 -1 2511
2513 0 503260 178696.5 51320 -1 2512
2514 0 503320 178772.5 51160 -1 2513
2515 0 500251.75 175581.42 53400 -1 2384
2516 0 500222.72 175599.89 53480 -1 2515
2517 0 500230.66 175594.61 53560 -1 2516
2518 0 495973.9 175111.67 56160 -1 2363
2519 0 495929.06 174948.05 56280 -1 2518
2520 0 495878.9 174734.3 56360 -1 2519
2521 0 495923.78 174594.42 56480 -1 2520
2522 0 495894.75 174462.47 56680 -1 2521
2523 0 495841.97 174251.34 56880 -1 2522
2524 0 495717.94 174132.6 57080 -1 2523
2525 0 495659.88 174116.77 57240 -1 2524
2526 0 494794.28 174433.44 57240 -1 2525
2527 0 494733.5 174396.5 57280 -1 2526
2528 0 494672.88 174359.55 57320 -1 2527
2529 0 494224.25 174483.58 57320 -1 2528
2530 0 494178 174476 57360 -1 2529
2531 0 494131.88 174467.75 57400 -1 2530
2532 0 493963 174319.97 57560 -1 2531
2533 0 493936.6 174222.33 57680 -1 2532
2534 0 494865.53 174517.89 57320 -1 2528
2535 0 494865.53 174512.61 57360 -1 2534
2536 0 495675.9 173861.83 57280 -1 2525
2537 0 495769.53 173837.27 57400 -1 2536
2538 0 495782.72 173766.02 57480 -1 2537
2539 0 495782.72 173652.53 57520 -1 2538
2540 0 495782.72 173531.14 57600 -1 2539
2541 0 489379.75 174833.34 57120 -1 2344
2542 0 489334.47 174895.56 57000 -1 2541
2543 0 489481.56 175059.61 56920 -1 2542
2544 0 477783.03 171931.55 61600 -1 2212
2545 0 477658.6 171925.89 61680 -1 2544
2546 0 477800 171908.92 61840 -1 2545
2547 0 476624.06 171823.92 61360 -1 2208
2548 0 473159.6 171102.55 61720 -1 2203
2549 0 473118.25 171074.97 61600 -1 2548
2550 0 469024.28 170252.52 61120 -1 2188
2551 0 469038.06 170326.03 61080 -1 2550
2552 0 469033.47 170344.4 61000 -1 2551
2553 0 455046.12 164414.14 57960 -1 1320
2554 0 455262.03 164497.72 57760 -1 2553
2555 0 455269 164490.75 57680 -1 2554
2556 0 449517 162554.67 59760 -1 1308
2557 0 449875.4 162958.28 59840 -1 2556
2558 0 450062.06 163043.14 59960 -1 2557
2559 0 450104.62 163071.4 60000 -1 2558
2560 0 450370.5 163337.28 60120 -1 2559
2561 0 450410.1 163439.1 60160 -1 2560
2562 0 450450.56 163486.08 60200 -1 2561
2563 0 450500.62 163608.8 60280 -1 2562
2564 0 450599 163699.67 60360 -1 2563
2565 0 450647.7 163744.56 60400 -1 2564
2566 0 450834.38 163880.33 60520 -1 2565
2567 0 450896.6 163987.81 60600 -1 2566
2568 0 450894 163917 60640 -1 2567
2569 0 450890.94 163846.39 60680 -1 2568
2570 0 450828.72 163863.36 60840 -1 2569
2571 0 450828.72 163953.88 60920 -1 2570
2572 0 450871.44 163818.23 61080 -1 2571
2573 0 450956.28 163840.86 61160 -1 2572
2574 0 451137.3 163846.52 61280 -1 2573
2575 0 451160 163852.5 61320 -1 2574
2576 0 451182.56 163857.83 61360 -1 2575
2577 0 451280.5 163960 61480 -1 2576
2578 0 451312.66 163993.6 61520 -1 2577
2579 0 451227.8 164055.83 61640 -1 2578
2580 0 451318.3 164118.05 61760 -1 2579
2581 0 451448.44 164259.47 61920 -1 2580
2582 0 451476.34 164266.67 61960 -1 2581
2583 0 451533.28 164282.1 62040 -1 2582
2584 0 451550.25 164299.06 62160 -1 2583
2585 0 451437.12 164208.56 62280 -1 2584
2586 0 451222.16 164135.02 62360 -1 2585
2587 0 451120.3 164033.2 62480 -1 2586
2588 0 451097.7 164050.17 62520 -1 2587
2589 0 451148.62 163903.1 62640 -1 2588
2590 0 451097.7 163897.44 62720 -1 2589
2591 0 451114.66 163897.44 62760 -1 2590
2592 0 451081 163897 62800 -1 2591
2593 0 450978.9 163897.44 62920 -1 2592
2594 0 451080.72 163897.44 63040 -1 2593
2595 0 451097.7 163970.97 63240 -1 2594
2596 0 451159.94 163891.78 63320 -1 2595
2597 0 450718.7 164406.55 63320 -1 2596
2598 0 450441.5 164734.64 63320 -1 2597
2599 0 450584.4 164706.66 63400 -1 2598
2600 0 450592 164732 63440 -1 2599
2601 0 450599.9 164757.27 63480 -1 2600
2602 0 450317.06 165108 63520 -1 2601
2603 0 450192.6 165311.64 63560 -1 2602
2604 0 450219.9 165296.66 63640 -1 2603
2605 0 450068.16 165289.02 63680 -1 2604
2606 0 450403.16 165531.8 63880 -1 2605
2607 0 451256.1 163795.61 63440 -1 2596
2608 0 451459.75 163727.72 63560 -1 2607
2609 0 451544.6 163705.1 63640 -1 2608
2610 0 451776.53 163558.02 61480 -1 2577
2611 0 451980.16 163507.11 61600 -1 2610
2612 0 452025.44 163495.8 61640 -1 2611
2613 0 451190.75 164502.6 60640 -1 2568
2614 0 451326.5 164757.14 60760 -1 2613
2615 0 451326.5 164785.42 60800 -1 2614
2616 0 443625 161928.6 63360 -1 1271
2617 0 443647.3 161903.16 63400 -1 2616
2618 0 443608.72 161928.88 63520 -1 2617
2619 0 443678.75 161863 63640 -1 2618
2620 0 443702.06 161841.02 63680 -1 2619
2621 0 443707.34 161907.44 63720 -1 2620
2622 0 441616.4 161484.14 63560 -1 1261
2623 0 429950.72 156362.8 69320 -1 785
2624 0 409926 138127 201680 -1 72
2625 0 410318 138163 201720 -1 2624
2626 0 410612 138021 201640 -1 2625
2627 0 410728 137705 201520 -1 2626
2628 0 410868 137513 201400 -1 2627
2629 0 410920 137297 201280 -1 2628
2630 0 410952 137257 201120 -1 2629
2631 0 411042 137275 201000 -1 2630
2632 0 411310 137411 200840 -1 2631
2633 0 411726 137391 200680 -1 2632
2634 0 411862 137435 200600 -1 2633
2635 0 411970 137415 200480 -1 2634
2636 0 411954 137371 200400 -1 2635
2637 0 411902 137235 200320 -1 2636
2638 0 411800 137073 200240 -1 2637
2639 0 411772 136945 200200 -1 2638
2640 0 411744 136793 200160 -1 2639
2641 0 411736 136605 200120 -1 2640
2642 0 411688 136449 200080 -1 2641
2643 0 411652 136337 200040 -1 2642
2644 0 411640 136217 2e+05 -1 2643
2645 0 411780 136029 199880 -1 2644
2646 0 411808 135949 199760 -1 2645
2647 0 411882 135819 199640 -1 2646
2648 0 411974 135715 199560 -1 2647
2649 0 412218 135515 199440 -1 2648
2650 0 412334 135367 199320 -1 2649
2651 0 412474 135243 199200 -1 2650
2652 0 412590 135219 199080 -1 2651
2653 0 412754 135059 198960 -1 2652
2654 0 412894 134859 198880 -1 2653
2655 0 412948 134713 198760 -1 2654
2656 0 413016 134557 198640 -1 2655
2657 0 413100 134333 198480 -1 2656
2658 0 413292 134077 198320 -1 2657
2659 0 413352 133885 198160 -1 2658
2660 0 413350 133659 198000 -1 2659
2661 0 413326 133471 197840 -1 2660
2662 0 413370 133351 197680 -1 2661
2663 0 413196 133053 197480 -1 2662
2664 0 413526 133271 197360 -1 2663
2665 0 413702 133383 197200 -1 2664
2666 0 413790 133367 197040 -1 2665
2667 0 413838 133365 196920 -1 2666
2668 0 413806 133377 196760 -1 2667
2669 0 413878 133521 196600 -1 2668
2670 0 413942 133589 196480 -1 2669
2671 0 414066 133701 196360 -1 2670
2672 0 414182 133749 196240 -1 2671
2673 0 414230 133765 196120 -1 2672
2674 0 414318 133797 196000 -1 2673
2675 0 414494 133785 195840 -1 2674
2676 0 414598 133809 195720 -1 2675
2677 0 414634 133833 195560 -1 2676
2678 0 414662 133817 195400 -1 2677
2679 0 414798 133717 195240 -1 2678
2680 0 414938 133665 195120 -1 2679
2681 0 414938 133608 195000 -1 2680
2682 0 414938 133589 194960 -1 2681
2683 0 414982 133501 194800 -1 2682
2684 0 415118 133437 194640 -1 2683
2685 0 415210 133317 194520 -1 2684
2686 0 415258 133145 194440 -1 2685
2687 0 415430 133069 194280 -1 2686
2688 0 415642 133011 194160 -1 2687
2689 0 415898 133047 194040 -1 2688
2690 0 416110 133095 193880 -1 2689
2691 0 416258 133167 193720 -1 2690
2692 0 416370 133247 193640 -1 2691
2693 0 416482 133309 193480 -1 2692
2694 0 416642 133409 193280 -1 2693
2695 0 416814 133505 193120 -1 2694
2696 0 417010 133633 193000 -1 2695
2697 0 417170 133713 192880 -1 2696
2698 0 417238 133709 192720 -1 2697
2699 0 417374 133673 192560 -1 2698
2700 0 417410 133645 192480 -1 2699
2701 0 417446 133617 192400 -1 2700
2702 0 417158 133571 192360 -1 2701
2703 0 417002 133535 192240 -1 2702
2704 0 416938 133403 192120 -1 2703
2705 0 416910 133211 192000 -1 2704
2706 0 416896.66 133109.67 191920 -1 2705
2707 0 416890 133059 191880 -1 2706
2708 0 416910 132959 191800 -1 2707
2709 0 416894 132923 191720 -1 2708
2710 0 416846 132833 191560 -1 2709
2711 0 416832.66 132811.67 191520 -1 2710
2712 0 416806 132769 191440 -1 2711
2713 0 416634 132621 191400 -1 2712
2714 0 416602 132533 191320 -1 2713
2715 0 416466 132509 191240 -1 2714
2716 0 416970 132521 191000 -1 2715
2717 0 416357.56 132365.06 191000 -1 2716
2718 0 416296 132321 190920 -1 2717
2719 0 415984 132321 190880 -1 2718
2720 0 415956 132293 190840 -1 2719
2721 0 415924 132225 190800 -1 2720
2722 0 415864 132149 190760 -1 2721
2723 0 415748 132041 190680 -1 2722
2724 0 415616 131909 190560 -1 2723
2725 0 417006 132513 190960 -1 2716
2726 0 417118 132473 190880 -1 2725
2727 0 417230 132445 190800 -1 2726
2728 0 417254 132457 190680 -1 2727
2729 0 417298 132409 190600 -1 2728
2730 0 417390 132429 190560 -1 2729
2731 0 417434 132421 190520 -1 2730
2732 0 417514 132381 190400 -1 2731
2733 0 417710 132357 190320 -1 2732
2734 0 417890 132273 190200 -1 2733
2735 0 418058 132809 190160 -1 2734
2736 0 418010 133565 190240 -1 2735
2737 0 418394 133669 190320 -1 2736
2738 0 418538 133717 190440 -1 2737
2739 0 417168 132485 191560 -1 2710
2740 0 417164 132249 191600 -1 2739
2741 0 417200 132193 191560 -1 2740
2742 0 417256 132145 191480 -1 2741
2743 0 417312 132149 191400 -1 2742
2744 0 417340 132165 191320 -1 2743
2745 0 417296 132733 191880 -1 2707
2746 0 417316 132665 191840 -1 2745
2747 0 417304 132565 191760 -1 2746
2748 0 417356 132553 191720 -1 2747
2749 0 417428 132577 191680 -1 2748
2750 0 417520 132577 191640 -1 2749
2751 0 417500 132573 191600 -1 2750
2752 0 417702 133421 192360 -1 2701
2753 0 417930 133285 192400 -1 2752
2754 0 417894 133157 192440 -1 2753
2755 0 418014 133081 192480 -1 2754
2756 0 418050 133005 192400 -1 2755
2757 0 418090 132953 192360 -1 2756
2758 0 418062 132985 192200 -1 2757
2759 0 417718 133313 192320 -1 2752
2760 0 417582 133129 192280 -1 2759
2761 0 417598 133065 192240 -1 2760
2762 0 417758 132941 192200 -1 2761
2763 0 417770 132941 192160 -1 2762
2764 0 413196 131773 197440 -1 2663
2765 0 412992 131517 197360 -1 2764
2766 0 412986 131423 197240 -1 2765
2767 0 412886 131332 197200 -1 2766
2768 0 413326.7 131859.22 197200 -1 2767
2769 0 413334.06 131731.19 197080 -1 2768
2770 0 413489.2 131728.72 197080 -1 2769
2771 0 413511.34 131704.1 197040 -1 2770
2772 0 413525 131656 197000 -1 2771
2773 0 413521 131488 196960 -1 2772
2774 0 413577 131336 197000 -1 2773
2775 0 413453 131196 197040 -1 2774
2776 0 412586 131059 197080 -1 2767
2777 0 412554 131035 196960 -1 2776
2778 0 412390 130731 196880 -1 2777
2779 0 413265.38 131109.98 196880 -1 2778
2780 0 413345.78 131123.78 196760 -1 2779
2781 0 413449.16 131174.31 196720 -1 2780
2782 0 413511.2 131204.19 196680 -1 2781
2783 0 413541.06 131252.42 196640 -1 2782
2784 0 412208 130353 196800 -1 2778
2785 0 411980 130181 196640 -1 2784
2786 0 411956 130017 196480 -1 2785
2787 0 412036 129897 196320 -1 2786
2788 0 412132 129801 196160 -1 2787
2789 0 412320 129717 196000 -1 2788
2790 0 412580 129741 195840 -1 2789
2791 0 412782 129567 195680 -1 2790
2792 0 413010 129431 195480 -1 2791
2793 0 413170 129363 195320 -1 2792
2794 0 413306 129243 195160 -1 2793
2795 0 413506 129039 195000 -1 2794
2796 0 413622 128951 194840 -1 2795
2797 0 413776 128749 194720 -1 2796
2798 0 413836 128693 194560 -1 2797
2799 0 413944 128629 194440 -1 2798
2800 0 414144 128525 194280 -1 2799
2801 0 414328 128433 194120 -1 2800
2802 0 414408 128305 194000 -1 2801
2803 0 414568 128053 193880 -1 2802
2804 0 414428 127805 193800 -1 2803
2805 0 414436 127757 193640 -1 2804
2806 0 414428 127757 193480 -1 2805
2807 0 414476 127709 193360 -1 2806
2808 0 414716 127373 193520 -1 2807
2809 0 414804 127233 193400 -1 2808
2810 0 414832 127139 193360 -1 2809
2811 0 414904 126991 193320 -1 2810
2812 0 414952 126871 193240 -1 2811
2813 0 415064 126683 193160 -1 2812
2814 0 415340 126559 193120 -1 2813
2815 0 415420 126311 193080 -1 2814
2816 0 415464 126079 193000 -1 2815
2817 0 415768 125883 192960 -1 2816
2818 0 415884 125903 193040 -1 2817
2819 0 416036 125847 193080 -1 2818
2820 0 416204 125775 193160 -1 2819
2821 0 416432 125779 193240 -1 2820
2822 0 416560 125903 193280 -1 2821
2823 0 416536 126039 193200 -1 2822
2824 0 416484 126227 193160 -1 2823
2825 0 415236 126003 193000 -1 2816
2826 0 415060 126103 193040 -1 2825
2827 0 414984 126151 193120 -1 2826
2828 0 414832 126227 193240 -1 2827
2829 0 414768 126243 193280 -1 2828
2830 0 414579 126169 193240 -1 2829
2831 0 414607 126155 193200 -1 2830
2832 0 414635 126147 193120 -1 2831
2833 0 414496 127613 193240 -1 2807
2834 0 414450 128195 193240 -1 2833
2835 0 414448 128341 193160 -1 2834
2836 0 414424 128413 193080 -1 2835
2837 0 414360 128405 192960 -1 2836
2838 0 414172 128537 192880 -1 2837
2839 0 413316 128741 192920 -1 2838
2840 0 412960 128609 193000 -1 2839
2841 0 412692 128329 192960 -1 2840
2842 0 412700 128265 192920 -1 2841
2843 0 412656 128165 192840 -1 2842
2844 0 411932 128149 192840 -1 2843
2845 0 411532 128771 192840 -1 2844
2846 0 410856 128439 192760 -1 2845
2847 0 410820 128211 192840 -1 2846
2848 0 410804 128063 192880 -1 2847
2849 0 410764 128051 192960 -1 2848
2850 0 410688 128051 193040 -1 2849
2851 0 410352 128059 193120 -1 2850
2852 0 410032 128219 193160 -1 2851
2853 0 409896 128167 193080 -1 2852
2854 0 409808 128071 193000 -1 2853
2855 0 409776 127987 192920 -1 2854
2856 0 409674 127859 192880 -1 2855
2857 0 409646 127747 192920 -1 2856
2858 0 409702 127679 192880 -1 2857
2859 0 409774 127695 192840 -1 2858
2860 0 409818 127751 192800 -1 2859
2861 0 409860 127753 192760 -1 2860
2862 0 410700 128487 192680 -1 2846
2863 0 410636 128463 192560 -1 2862
2864 0 410600 128299 192440 -1 2863
2865 0 410536 128223 192360 -1 2864
2866 0 410528 128139 192240 -1 2865
2867 0 410592 128071 192120 -1 2866
2868 0 410648 128063 192000 -1 2867
2869 0 410420 127971 191960 -1 2868
2870 0 410360 127965 192000 -1 2869
2871 0 410436 127883 191920 -1 2869
2872 0 411488 128917 192960 -1 2845
2873 0 411468 128977 193000 -1 2872
2874 0 411712 129197 193000 -1 2873
2875 0 411840 129149 193080 -1 2874
2876 0 411416 128969 193200 -1 2873
2877 0 411376 128945 193320 -1 2876
2878 0 411516 128673 193320 -1 2877
2879 0 411512 128613 193400 -1 2878
2880 0 411756 128549 193400 -1 2879
2881 0 411788 128449 193440 -1 2880
2882 0 412392 128279 192760 -1 2844
2883 0 412496 128515 192720 -1 2882
2884 0 412732 128683 192640 -1 2883
2885 0 412900 128715 192560 -1 2884
2886 0 413024 128783 192480 -1 2885
2887 0 413132 128751 192440 -1 2886
2888 0 414196 128521 192760 -1 2838
2889 0 414288 128477 192720 -1 2888
2890 0 414472 128389 192640 -1 2889
2891 0 414748 127721 192640 -1 2890
2892 0 415156 127557 192600 -1 2891
2893 0 415376 127465 192520 -1 2892
2894 0 415548 127353 192480 -1 2893
2895 0 415808 127281 192400 -1 2894
2896 0 416004 127389 192360 -1 2895
2897 0 416380 127633 192200 -1 2896
2898 0 416380 127813 192040 -1 2897
2899 0 416352 127843 191920 -1 2898
2900 0 416328 127819 191840 -1 2899
2901 0 416394 127997 192200 -1 2897
2902 0 416478 128313 192160 -1 2901
2903 0 416678 128262.5 192160 -1 2902
2904 0 416646 128181 192200 -1 2903
2905 0 416550 128145 192280 -1 2904
2906 0 416240 127437 192440 -1 2896
2907 0 416524 127331 192560 -1 2906
2908 0 416572 127179 192600 -1 2907
2909 0 416568 127015 192680 -1 2908
2910 0 416744 126779 192760 -1 2909
2911 0 416764 126639 192840 -1 2910
2912 0 416684 126403 192760 -1 2911
2913 0 416728 126179 192800 -1 2912
2914 0 416744 126139 192920 -1 2913
2915 0 416728 126135 192960 -1 2914
2916 0 416852 126483 192640 -1 2912
2917 0 416980 126503 192600 -1 2916
2918 0 417040 126499 192560 -1 2917
2919 0 417124 126387 192480 -1 2918
2920 0 417148 126147 192440 -1 2919
2921 0 417168 126095 192400 -1 2920
2922 0 416226 127391 192680 -1 2906
2923 0 416154 127423 192720 -1 2922
2924 0 416126 127451 192760 -1 2923
2925 0 416094 127459 192800 -1 2924
2926 0 416066 127503 192880 -1 2925
2927 0 416066 127579 192960 -1 2926
2928 0 416086 127667 193040 -1 2927
2929 0 416098 127707 193120 -1 2928
2930 0 416134 127707 193160 -1 2929
2931 0 414552 128281 192520 -1 2890
2932 0 414596 128141 192400 -1 2931
2933 0 414632 128169 192280 -1 2932
2934 0 414688 128193 192200 -1 2933
2935 0 414804 128117 192040 -1 2934
2936 0 414836 128017 191880 -1 2935
2937 0 414808 127851 191800 -1 2936
2938 0 414812 127795 191680 -1 2937
2939 0 414830 127767 191640 -1 2938
2940 0 414788.53 127847.69 191560 -1 2939
2941 0 414809.22 127861.47 191480 -1 2940
2942 0 414852.88 127909.72 191400 -1 2941
2943 0 414910.3 128029.18 191280 -1 2942
2944 0 414993 128093.51 191240 -1 2943
2945 0 414967.75 128104.99 191160 -1 2944
2946 0 414970.03 128088.914 191120 -1 2945
2947 0 414825.3 128075.125 191080 -1 2946
2948 0 414738 128080 191120 -1 2947
2949 0 414848 127739 191600 -1 2939
2950 0 414920 127691 191520 -1 2949
2951 0 414916 127683 191440 -1 2950
2952 0 414844 127603 191360 -1 2951
2953 0 414356 127279 191360 -1 2952
2954 0 414432 127367 191280 -1 2953
2955 0 414428 127443 191240 -1 2954
2956 0 414390 127743 191200 -1 2955
2957 0 414424 127487 191160 -1 2956
2958 0 414412 127468 191120 -1 2957
2959 0 414564 127683 191120 -1 2958
2960 0 414556 127979 191160 -1 2959
2961 0 414376 127411 191000 -1 2958
2962 0 414292 127215 191440 -1 2953
2963 0 414196 127123 191560 -1 2962
2964 0 413808 126819 191640 -1 2963
2965 0 413520 126739 191720 -1 2964
2966 0 412940 126691 191680 -1 2965
2967 0 412821.97 127222.8 191680 -1 2966
2968 0 412959.8 127489.29 191640 -1 2967
2969 0 413012.66 127519.16 191560 -1 2968
2970 0 412957.53 127473.21 191400 -1 2969
2971 0 412890.9 127466.32 191240 -1 2970
2972 0 412831 127471 191160 -1 2971
2973 0 412679 127421 191120 -1 2972
2974 0 412583 127421 191040 -1 2973
2975 0 412539 127433 191000 -1 2974
2976 0 412567 127417 190960 -1 2975
2977 0 412155 127565 190880 -1 2976
2978 0 411983 127557 190920 -1 2977
2979 0 411949 127539 191000 -1 2978
2980 0 412083 127467 191080 -1 2979
2981 0 412145 127629 190840 -1 2977
2982 0 412092 127684 190800 -1 2981
2983 0 411957 127725 190760 -1 2982
2984 0 411881 127673 190760 -1 2983
2985 0 411729 127793 190760 -1 2984
2986 0 411685 127853 190800 -1 2985
2987 0 411705 128033 190800 -1 2986
2988 0 411605 128173 190840 -1 2987
2989 0 411593 128225 190880 -1 2988
2990 0 411645 128381 190840 -1 2989
2991 0 411665 128445 190800 -1 2990
2992 0 411669.47 128562.36 190720 -1 2991
2993 0 411585 128225 190920 -1 2989
2994 0 411569 128281 191000 -1 2993
2995 0 411569 128013 190920 -1 2993
2996 0 411517 127905 190920 -1 2995
2997 0 411481 127897 190960 -1 2996
2998 0 411409 127925 191000 -1 2997
2999 0 411385 127961 191040 -1 2998
3000 0 411297 127981 191080 -1 2999
3001 0 411249 128009 191120 -1 3000
3002 0 411241 127889 191080 -1 3001
3003 0 411409 127829 191080 -1 3002
3004 0 411349 127833 191120 -1 3003
3005 0 411325 127841 191160 -1 3004
3006 0 411469 127825 191040 -1 3003
3007 0 411516 127872 191000 -1 3006
3008 0 411581 127873 190960 -1 3007
3009 0 411645 127953 190920 -1 3008
3010 0 411717 128189 190960 -1 3009
3011 0 411725 128333 190920 -1 3010
3012 0 411765 128517 190840 -1 3011
3013 0 411805 128673 190800 -1 3012
3014 0 411789 128785 190760 -1 3013
3015 0 411809 128929 190720 -1 3014
3016 0 411849 128881 190680 -1 3015
3017 0 411913 128957 190640 -1 3016
3018 0 411896 128943 190600 -1 3017
3019 0 412461 127501 190840 -1 2981
3020 0 412545 127525 190800 -1 3019
3021 0 412689 127513 190760 -1 3020
3022 0 412745 127469 190800 -1 3021
3023 0 412857 127333 190800 -1 3022
3024 0 412885 127329 190840 -1 3023
3025 0 413057 127353 190880 -1 3024
3026 0 413261 127613 190880 -1 3025
3027 0 413104 127620 190840 -1 3026
3028 0 413593 127629 190840 -1 3026
3029 0 413653 127609 190760 -1 3028
3030 0 413653 127665 190720 -1 3029
3031 0 413673 127581 190680 -1 3030
3032 0 413669 127565 190640 -1 3031
3033 0 413641 127501 190520 -1 3032
3034 0 413637 127473 190440 -1 3033
3035 0 413645 127457 190360 -1 3034
3036 0 413665 127413 190280 -1 3035
3037 0 413717 127349 190240 -1 3036
3038 0 413809 127293 190280 -1 3037
3039 0 412796 126783 191560 -1 2966
3040 0 412536 126915 191440 -1 3039
3041 0 412320 127071 191360 -1 3040
3042 0 412308 127183 191280 -1 3041
3043 0 412328 127267 191240 -1 3042
3044 0 413480 126731 191880 -1 2965
3045 0 413519.34 126847 191960 -1 3044
3046 0 414215 127190 191640 -1 2963
3047 0 414169 127174 191680 -1 3046
3048 0 414159 127216 191760 -1 3047
3049 0 414219 127264 191800 -1 3048
3050 0 414306 127411 191800 -1 3049
3051 0 414491 127506 191840 -1 3050
3052 0 414519 127532 191880 -1 3051
3053 0 414535 127546 191920 -1 3052
3054 0 414475 127562 191960 -1 3053
3055 0 414441 127564 192000 -1 3054
3056 0 414302 127403 192000 -1 3055
3057 0 414267 127400 192040 -1 3056
3058 0 414163 127436 192120 -1 3057
3059 0 414129 127468 192240 -1 3058
3060 0 414135 127520 192320 -1 3059
3061 0 414132 127555 192400 -1 3060
3062 0 414133 127576 192440 -1 3061
3063 0 414191 127652 192440 -1 3062
3064 0 414172 127751 192440 -1 3063
3065 0 414260 127152 191360 -1 2953
3066 0 414270 126972 191320 -1 3065
3067 0 414311 126987 191280 -1 3066
3068 0 414348 127048 191240 -1 3067
3069 0 414228 127384 191200 -1 3068
3070 0 414256 127156 191160 -1 3069
3071 0 414272 127174 191120 -1 3070
3072 0 414245 127185 191080 -1 3071
3073 0 414988 127791 191280 -1 2952
3074 0 415096 127967 191240 -1 3073
3075 0 415272 127979 191160 -1 3074
3076 0 415424 127983 191080 -1 3075
3077 0 415660 127955 190920 -1 3076
3078 0 415824 128115 190880 -1 3077
3079 0 416192 128179 190840 -1 3078
3080 0 416132 128263 190720 -1 3079
3081 0 416044 128235 190560 -1 3080
3082 0 416012 128259 190440 -1 3081
3083 0 416100 128271 190400 -1 3082
3084 0 416180 128283 190360 -1 3083
3085 0 416360 128463 190320 -1 3084
3086 0 416432 128591 190200 -1 3085
3087 0 416584 128759 190080 -1 3086
3088 0 416616 128791 190040 -1 3087
3089 0 416606 128888 190000 -1 3088
3090 0 416534 128948 189960 -1 3089
3091 0 416498 129024 189920 -1 3090
3092 0 416432 129114 189880 -1 3091
3093 0 416438 129192 189840 -1 3092
3094 0 416466 129236 189800 -1 3093
3095 0 416486 129288 189760 -1 3094
3096 0 416486 129308 189720 -1 3095
3097 0 414104 128909 192640 -1 2890
3098 0 414036 128965 192520 -1 3097
3099 0 414024 128166 192720 -1 2889
3100 0 414048 128130 192680 -1 3099
3101 0 414058 128128 192640 -1 3100
3102 0 414078 128100 192600 -1 3101
3103 0 414070 128089 192560 -1 3102
3104 0 414051.5 128070 192520 -1 3103
3105 0 414568 127473 193120 -1 2833
3106 0 414480 127413 193000 -1 3105
3107 0 414468 127363 192920 -1 3106
3108 0 414480 127319 192840 -1 3107
3109 0 414504 127263 192760 -1 3108
3110 0 414192 127443 192720 -1 3109
3111 0 413940 127515 192760 -1 3110
3112 0 413972 127423 192520 -1 3111
3113 0 413930 127399 192480 -1 3112
3114 0 413912 127271 192320 -1 3113
3115 0 413644 127507 192760 -1 3111
3116 0 413408 127575 192880 -1 3115
3117 0 413248 127707 193000 -1 3116
3118 0 413224 127815 193040 -1 3117
3119 0 413148 127855 193080 -1 3118
3120 0 412964 127831 193120 -1 3119
3121 0 412917.6 127824.6 193160 -1 3120
3122 0 414552 127215 192720 -1 3109
3123 0 414752 127015 192640 -1 3122
3124 0 414831 127037 192600 -1 3123
3125 0 414855 127077 192560 -1 3124
3126 0 414871 127113 192520 -1 3125
3127 0 414883 127085 192400 -1 3126
3128 0 414963 127037 192320 -1 3127
3129 0 415063 127017 192200 -1 3128
3130 0 415111 126937 192120 -1 3129
3131 0 415183 126877 192040 -1 3130
3132 0 415251 126781 191920 -1 3131
3133 0 415247 126753 191880 -1 3132
3134 0 415127 126645 191840 -1 3133
3135 0 415139 126617 191760 -1 3134
3136 0 415151 126609 191720 -1 3135
3137 0 415161 126639 191680 -1 3136
3138 0 414891 126381 191760 -1 3135
3139 0 414647 126281 191800 -1 3138
3140 0 414547 126181 191880 -1 3139
3141 0 415108 127801 193920 -1 2803
3142 0 415688 127447 193880 -1 3141
3143 0 415628 127553 193800 -1 3142
3144 0 415852 127721 193680 -1 3143
3145 0 415964 127773 193560 -1 3144
3146 0 416008 127711 193480 -1 3145
3147 0 416032 127687 193400 -1 3146
3148 0 415408 126955 193960 -1 3142
3149 0 415384 126475 193920 -1 3148
3150 0 415252 126399 193880 -1 3149
3151 0 415148 126399 193800 -1 3150
3152 0 414988 126395 193720 -1 3151
3153 0 414888 126431 193640 -1 3152
3154 0 414820 126503 193560 -1 3153
3155 0 414652 126503 193520 -1 3154
3156 0 414547 126397 193440 -1 3155
3157 0 415840 127179 194000 -1 3142
3158 0 415912 126947 194040 -1 3157
3159 0 415996 126851 194000 -1 3158
3160 0 416020 126851 193960 -1 3159
