# Supplementary material for: Connectomics Analysis Reveals First-, Second-, and Third-Order Thermosensory and Hygrosensory Neurons in the Adult Drosophila Brain
Source: Curr Biol. 2020 Aug 17;30(16):3167–3182.e4. doi: 10.1016/j.cub.2020.06.028 (PMC7443704; doi:10.1016/j.cub.2020.06.028)
Supplement: Data S1. Skeletons and Meshes, Related to STAR Methods — marin2020-skeletons contains files describing the morphology of each neuron in this study (in FAFB14 space, .swc format). glomeruli_meshes contains the glomerular meshes (in FAFB14 space, .stl format). neuropil_meshes contains the glomerular meshes (in FAFB14 space, .stl format). [file mmc5.zip › VP_SI/marin2020-skeletons/57175.swc]

# SWC format file
# based on specifications at http://www.neuronland.org/NLMorphologyConverter/MorphologyFormats/SWC/Spec.html
# Created by nat::write.neuron.swc
# PointNo Label X Y Z Radius Parent 
1 0 401763.1 269106.22 79160 1742 -1
2 0 401575.5 269269 80040 -1 1
3 0 404717.9 268076.3 80240 -1 2
4 0 404792.1 267924.7 80400 -1 3
5 0 404850.66 267770.56 80960 -1 4
6 0 404950.1 267665.78 81280 -1 5
7 0 405083.44 267597.25 81560 -1 6
8 0 405277.97 267431.34 81800 -1 7
9 0 405912.97 267042.78 82080 -1 8
10 0 406085.53 266879.5 82400 -1 9
11 0 406181.9 266781.34 82720 -1 10
12 0 406322.25 266655.56 83000 -1 11
13 0 406503.53 266540.3 83280 -1 12
14 0 406764.66 266208.38 83600 -1 13
15 0 407233.47 265830.03 83960 -1 14
16 0 407838.97 265672.28 84160 -1 15
17 0 408112.16 265347.03 84520 -1 16
18 0 408639.1 264992 84720 -1 17
19 0 409073.56 264858.62 84960 -1 18
20 0 409391.6 264793.62 85160 -1 19
21 0 409776.06 264691.88 85360 -1 20
22 0 410191.84 264668.44 85600 -1 21
23 0 410563.28 264472.12 85760 -1 22
24 0 411041.72 264274.94 86080 -1 23
25 0 411416.47 263995.5 86240 -1 24
26 0 411895.6 263627.75 86400 -1 25
27 0 412139.94 263407.9 86560 -1 26
28 0 412333.88 263285.78 86560 -1 27
29 0 412499.16 263070 86560 -1 28
30 0 412895 262685.84 86760 -1 29
31 0 413241.12 262413.34 87000 -1 30
32 0 413370.38 262233.06 87160 -1 31
33 0 413530.28 262076.4 87280 -1 32
34 0 413616.03 261967.88 87440 -1 33
35 0 413855.53 261796.86 87600 -1 34
36 0 413979.9 261685.78 87760 -1 35
37 0 414097.72 261602.94 87920 -1 36
38 0 414253.56 261414.05 88040 -1 37
39 0 414312.47 261389.81 88160 -1 38
40 0 414390.38 261199.86 88320 -1 39
41 0 414508.3 260695.6 88480 -1 40
42 0 414596.56 260329.17 88640 -1 41
43 0 414709.62 260517.78 88720 -1 42
44 0 414752.6 260989.95 88760 -1 43
45 0 414935.5 261120.28 88840 -1 44
46 0 415263.25 261143.16 89080 -1 45
47 0 415735.9 261155 89280 -1 46
48 0 416050.72 261125.72 89400 -1 47
49 0 416489.9 261224.8 89560 -1 48
50 0 416672.94 261281.55 89640 -1 49
51 0 416869.75 261337.69 89680 -1 50
52 0 416889.72 261299.75 89720 -1 51
53 0 417116.1 261232.64 89800 -1 52
54 0 417481.38 261080.28 89960 -1 53
55 0 417800.66 261022.17 90120 -1 54
56 0 418431.47 260845.17 90280 -1 55
57 0 419008.5 260692.16 90440 -1 56
58 0 419464.16 260631.84 90640 -1 57
59 0 420101.34 260350.14 90880 -1 58
60 0 420631.3 260222.92 91040 -1 59
61 0 421062.5 260110.17 91200 -1 60
62 0 421459.72 259991.67 91360 -1 61
63 0 421808.03 259930.9 91520 -1 62
64 0 422513.8 259803.28 91680 -1 63
65 0 423261.06 259550.95 91840 -1 64
66 0 423606.38 259434.2 91960 -1 65
67 0 423949.34 259293.16 92080 -1 66
68 0 424328.34 259289.8 92200 -1 67
69 0 424762.25 259282.47 92360 -1 68
70 0 425125.12 259311.08 92480 -1 69
71 0 425570.66 259361.78 92560 -1 70
72 0 425964.38 259348.33 92680 -1 71
73 0 426386.06 259338.25 92800 -1 72
74 0 426717.22 259327.78 92920 -1 73
75 0 426782.25 259320.73 93080 -1 74
76 0 427019.6 259233.78 93120 -1 75
77 0 427323.06 259265.03 93200 -1 76
78 0 427990.88 259249.97 93280 -1 77
79 0 428204.62 259272.17 93360 -1 78
80 0 428491.25 259406.36 93520 -1 79
81 0 428808.66 259499.34 93680 -1 80
82 0 429388.25 259604.67 93840 -1 81
83 0 430124.5 259704.72 93960 -1 82
84 0 430439 259748.25 94040 -1 83
85 0 430682.88 259838.66 94160 -1 84
86 0 431018.62 259929.44 94240 -1 85
87 0 431791.62 259915.11 94320 -1 86
88 0 432321.66 259827.89 94440 -1 87
89 0 432608.56 259742.28 94560 -1 88
90 0 432750.88 259701.34 94720 -1 89
91 0 433093.44 259747.1 94840 -1 90
92 0 433663.88 259896.12 94920 -1 91
93 0 433763.1 259968.48 95040 -1 92
94 0 433997 260048.9 95160 -1 93
95 0 434417.47 260111.9 95280 -1 94
96 0 434744.84 260123.94 95360 -1 95
97 0 435054.97 260101.02 95440 -1 96
98 0 435272.38 260100.95 95520 -1 97
99 0 435667.78 260019.38 95600 -1 98
100 0 435848 259983.4 95680 -1 99
101 0 436218.5 259965.69 95760 -1 100
102 0 436483.28 259976.94 95880 -1 101
103 0 436814.03 260012.05 96000 -1 102
104 0 437065.2 259993.45 96120 -1 103
105 0 437804.44 259760.97 96120 -1 104
106 0 438356.22 259773.61 96120 -1 105
107 0 438351.9 259816.12 96200 -1 106
108 0 439467.84 259996.8 96200 -1 107
109 0 440761.06 259935.77 96240 -1 108
110 0 441401.47 260245.27 96240 -1 109
111 0 441697.72 260170.56 96240 -1 110
112 0 442648.9 259975.3 96360 -1 111
113 0 442942.75 259969.86 96480 -1 112
114 0 443127.88 260000.56 96600 -1 113
115 0 443778.06 259916.97 96720 -1 114
116 0 444211.38 259797.16 96760 -1 115
117 0 444758.12 259817.2 96840 -1 116
118 0 445598.75 259828.77 96760 -1 117
119 0 446509.62 259586.78 96760 -1 118
120 0 447216.7 259661.19 96760 -1 119
121 0 447746.1 259617.61 96680 -1 120
122 0 448363.44 259476.61 96560 -1 121
123 0 449201.8 259491.2 96520 -1 122
124 0 449681.94 259445 96440 -1 123
125 0 450415.25 259233.95 96360 -1 124
126 0 450901.44 258996.45 96320 -1 125
127 0 451637.1 258976.12 96320 -1 126
128 0 452140.22 258941.75 96320 -1 127
129 0 453430.06 258613.16 96280 -1 128
130 0 454010.78 258483.08 96120 -1 129
131 0 454362.53 258401.02 96000 -1 130
132 0 455017.38 258229.88 95880 -1 131
133 0 455569.8 258115.69 95720 -1 132
134 0 456219.6 258011.58 95600 -1 133
135 0 456815.16 257863.02 95480 -1 134
136 0 457394.12 257705.61 95360 -1 135
137 0 457769.78 257617.66 95280 -1 136
138 0 458128.56 257525.12 95240 -1 137
139 0 458604.62 257349.84 95160 -1 138
140 0 459168.56 257163.64 95080 -1 139
141 0 459741.1 257082.08 94960 -1 140
142 0 460162.53 256949.86 94840 -1 141
143 0 460508.8 256823.42 94760 -1 142
144 0 460979.5 256601.28 94680 -1 143
145 0 461400.78 256311.69 94560 -1 144
146 0 461548.5 256224.9 94480 -1 145
147 0 461802.22 256153.06 94360 -1 146
148 0 462312.06 256000.53 94200 -1 147
149 0 462645.6 255869.52 94080 -1 148
150 0 462876.38 255714.03 93920 -1 149
151 0 462980.84 255575.88 93800 -1 150
152 0 463175.94 255408.58 93680 -1 151
153 0 463466.94 255220.88 93560 -1 152
154 0 463741.34 255038.05 93400 -1 153
155 0 464043.06 254888.33 93280 -1 154
156 0 464370.72 254734.81 93200 -1 155
157 0 464668.56 254618.19 93040 -1 156
158 0 465020.28 254525.23 92840 -1 157
159 0 465272.88 254423.95 92640 -1 158
160 0 465501.44 254279.06 92520 -1 159
161 0 465792.97 254172.52 92400 -1 160
162 0 466143 254012.64 92200 -1 161
163 0 466608.44 253860.12 92000 -1 162
164 0 466958.38 253725.66 91840 -1 163
165 0 467341.2 253585.03 91680 -1 164
166 0 467599.53 253489.97 91560 -1 165
167 0 468113.66 253217.11 91440 -1 166
168 0 468281.6 253136.25 91320 -1 167
169 0 468720.47 252981.45 91240 -1 168
170 0 468929.44 252913.78 91120 -1 169
171 0 469030.5 252885.53 91080 -1 170
172 0 469226.1 252694.61 91040 -1 171
173 0 469275.97 253441.42 91000 -1 172
174 0 469449.6 252802.94 90960 -1 173
175 0 469668.47 252739.17 90840 -1 174
176 0 470243.16 252609.8 90720 -1 175
177 0 470716.03 252542.47 90640 -1 176
178 0 471451.9 252592.89 90600 -1 177
179 0 468835.4 252490.19 90560 -1 178
180 0 468862.25 252433.1 90520 -1 179
181 0 469021.9 252243.56 90320 -1 180
182 0 469430.72 252009.05 90120 -1 181
183 0 469876.3 251728.92 89920 -1 182
184 0 470509.6 251484.4 89760 -1 183
185 0 471022.72 251158.77 89600 -1 184
186 0 471368.78 250996 89480 -1 185
187 0 471692.7 250796 89280 -1 186
188 0 472058.06 250648.8 89200 -1 187
189 0 472567.53 250250.77 88960 -1 188
190 0 472858.22 250025.52 88800 -1 189
191 0 472922.56 250136.95 88720 -1 190
192 0 473163.94 250014.75 88640 -1 191
193 0 473105.4 249977.88 88560 -1 192
194 0 473141.6 249929.14 88520 -1 193
195 0 473133.44 249963.77 88440 -1 194
196 0 473259.34 249885.08 88280 -1 195
197 0 473554.66 249750.38 88080 -1 196
198 0 473798.62 249758.88 87840 -1 197
199 0 474137.3 249703.48 87600 -1 198
200 0 474262.4 249721.75 87400 -1 199
201 0 474494.12 249598.95 87160 -1 200
202 0 474471 249436.97 87000 -1 201
203 0 474640.97 249222.9 86880 -1 202
204 0 475067.72 249022.25 86720 -1 203
205 0 475345.06 248761.58 86640 -1 204
206 0 475644.12 248420.4 86520 -1 205
207 0 475856.38 248345.95 86440 -1 206
208 0 476150.8 248190.88 86280 -1 207
209 0 476622.1 248087.64 86080 -1 208
210 0 477072.2 247706.39 85920 -1 209
211 0 477091.97 247764.34 85840 -1 210
212 0 477570.88 247500.81 85800 -1 211
213 0 477523.1 247573.83 85760 -1 212
214 0 477682.4 247579.95 85640 -1 213
215 0 477692.03 247587.94 85600 -1 214
216 0 477629.62 247619.19 85480 -1 215
217 0 477717.72 247875.45 85400 -1 216
218 0 477747.94 247796.78 85360 -1 217
219 0 477795.47 247860.05 85280 -1 218
220 0 477804.88 247869.94 85200 -1 219
221 0 477795.8 247836.16 85160 -1 220
222 0 477818.9 247972.92 85080 -1 221
223 0 477884.22 247963.81 85040 -1 222
224 0 477972.5 247932.69 84960 -1 223
225 0 477915.3 248021.17 84880 -1 224
226 0 477916.9 248019.98 84840 -1 225
227 0 477916.2 248020.48 84800 -1 226
228 0 477914.56 248086.52 84760 -1 227
229 0 477947.8 248093.42 84720 -1 228
230 0 477893.12 248123.72 84680 -1 229
231 0 477871.5 248139.62 84640 -1 230
232 0 477866.2 248140.11 84600 -1 231
233 0 477915.94 248172.84 84560 -1 232
234 0 477924.88 248228.36 84520 -1 233
235 0 477916.5 248243.38 84480 -1 234
236 0 477907.88 248292.75 84440 -1 235
237 0 477908.22 248292.48 84400 -1 236
238 0 477924.56 248331.6 84360 -1 237
239 0 477933.03 248340.39 84320 -1 238
240 0 477923.78 248380.58 84280 -1 239
241 0 477931.7 248428.84 84240 -1 240
242 0 477947.66 248460.69 84200 -1 241
243 0 478084.84 248355.53 84160 -1 242
244 0 477987.12 248396.88 84120 -1 243
245 0 478043.16 248515.97 84000 -1 244
246 0 477920.62 248574.06 83880 -1 245
247 0 478035.75 248571.36 83760 -1 246
248 0 478100.06 248620.66 83720 -1 247
249 0 478747.7 248579.64 83600 -1 248
250 0 479100.9 248437.2 83520 -1 249
251 0 479252.1 248452 83400 -1 250
252 0 479244.03 248402.94 83160 -1 251
253 0 479307.84 248436.25 83040 -1 252
254 0 479155.97 248507.8 82920 -1 253
255 0 478963.4 248683.52 82800 -1 254
256 0 478923.88 248796.58 82720 -1 255
257 0 478907 248836.61 82560 -1 256
258 0 478907.97 248852.8 82400 -1 257
259 0 478907.03 249036.44 82280 -1 258
260 0 478915.44 249125.98 82160 -1 259
261 0 479035.9 249020.9 82120 -1 260
262 0 479083.4 249196.75 81760 -1 261
263 0 479195.2 249203.78 81720 -1 262
264 0 479099.16 249309.27 81600 -1 263
265 0 479114.9 249310.05 81520 -1 264
266 0 479315.22 249308.1 81440 -1 265
267 0 479084.16 249374.08 81280 -1 266
268 0 479116.47 249459.8 81120 -1 267
269 0 479025.62 249484.72 80880 -1 268
270 0 479013 249565.95 80720 -1 269
271 0 479004.22 249610.98 80520 -1 270
272 0 478964.84 249629.95 80400 -1 271
273 0 478948.84 249572.69 80240 -1 272
274 0 478948.16 249557.02 80080 -1 273
275 0 478916.22 249396.23 79920 -1 274
276 0 479042.94 249340.97 79760 -1 275
277 0 479156.25 249157.12 79680 -1 276
278 0 479084.03 249085.1 79560 -1 277
279 0 479099.56 249036.77 79480 -1 278
280 0 479052.88 249037.81 79360 -1 279
281 0 479189.2 248900.69 79280 -1 280
282 0 479124.2 248940.92 79000 -1 281
283 0 479372.12 248843.9 78920 -1 282
284 0 479349.3 248848.6 78800 -1 283
285 0 479494.78 248838.47 78760 -1 284
286 0 479493.88 248928.5 78640 -1 285
287 0 479506.78 248957.72 78520 -1 286
288 0 479460.1 248959.89 78400 -1 287
289 0 479470.4 248985.02 78360 -1 288
290 0 479531.6 248942.1 78320 -1 289
291 0 479466.9 248900.84 78280 -1 290
292 0 479330.5 248986.12 78200 -1 291
293 0 479462.2 249196.11 78080 -1 292
294 0 479480.8 249181.78 78000 -1 293
295 0 479460.72 249160.95 77920 -1 294
296 0 479432.97 249219.23 77840 -1 295
297 0 479382.44 249315.9 77720 -1 296
298 0 479378.62 249322.77 77600 -1 297
299 0 479371.3 249333.56 77520 -1 298
300 0 479408.53 249279.48 77400 -1 299
301 0 479330.56 249250.88 77280 -1 300
302 0 479331.78 249269.12 77160 -1 301
303 0 479332.03 249269.1 77080 -1 302
304 0 479316.1 249316.47 76960 -1 303
305 0 479364.84 249228.08 76920 -1 304
306 0 479363.94 249229.38 76840 -1 305
307 0 479412.47 249204.77 76800 -1 306
308 0 479348.25 249212.83 76720 -1 307
309 0 479348.4 249260.36 76680 -1 308
310 0 479371.28 249157.08 76560 -1 309
311 0 479430.1 249275.73 76480 -1 310
312 0 479508.4 249356.33 76400 -1 311
313 0 479531.72 249428.42 76280 -1 312
314 0 479604.47 249483.95 76120 -1 313
315 0 479652.44 249508.45 75960 -1 314
316 0 479707.72 249411.06 75880 -1 315
317 0 479811.75 249540.88 75720 -1 316
318 0 479708.25 249588.23 75560 -1 317
319 0 479699.9 249549.45 75440 -1 318
320 0 479628.1 249621.1 75280 -1 319
321 0 479547.75 249484.4 75160 -1 320
322 0 479564.16 249517.52 75040 -1 321
323 0 479532.47 249611.17 74920 -1 322
324 0 479466.7 249509 74760 -1 323
325 0 479476.5 249468.92 74640 -1 324
326 0 479452.34 249475.02 74600 -1 325
327 0 479428.78 249475.94 74440 -1 326
328 0 479427.16 249488.95 74320 -1 327
329 0 479427 249404.86 74160 -1 328
330 0 479427.6 249347.72 74040 -1 329
331 0 479500.6 249332.22 73760 -1 330
332 0 479572.16 249276.12 73600 -1 331
333 0 479627.6 249252.61 73440 -1 332
334 0 479692.03 249236.31 73320 -1 333
335 0 479796.16 249274.45 73080 -1 334
336 0 479837 249292.33 72960 -1 335
337 0 479940.12 249348.44 72800 -1 336
338 0 480027.7 249420.72 72720 -1 337
339 0 480293.03 249580.34 72560 -1 338
340 0 480531.47 249677.16 72480 -1 339
341 0 480484.3 249746.16 72280 -1 340
342 0 480668.3 249724.36 72240 -1 341
343 0 480740.34 249811.55 72080 -1 342
344 0 480978.94 249931.7 71880 -1 343
345 0 481210.75 249938.84 71800 -1 344
346 0 481515.66 249979.86 71600 -1 345
347 0 481708 250076.81 71480 -1 346
348 0 481692.66 250077.69 71320 -1 347
349 0 481853.62 250076.3 71160 -1 348
350 0 481932.38 250051.33 71120 -1 349
351 0 481900.6 250083.47 70920 -1 350
352 0 481975 250131.67 70760 -1 351
353 0 481367 249561 70760 -1 352
354 0 481343 249429 70680 -1 353
355 0 481335 249397 70640 -1 354
356 0 481347 249285 70520 -1 355
357 0 481259 249217 70400 -1 356
358 0 481167 249199 70280 -1 357
359 0 481099 249179 70120 -1 358
360 0 481023 249135 69960 -1 359
361 0 480951 249127 69840 -1 360
362 0 480851 249091 69680 -1 361
363 0 480743 249055 69560 -1 362
364 0 480543 249031 69400 -1 363
365 0 480355 248995 69280 -1 364
366 0 480123 249005 69160 -1 365
367 0 479955 249041 69040 -1 366
368 0 479751 248945 68920 -1 367
369 0 479463 248983 68800 -1 368
370 0 479167 248963 68760 -1 369
371 0 479011 248987 68680 -1 370
372 0 478903 248991 68600 -1 371
373 0 478771 249043 68520 -1 372
374 0 478643 249095 68400 -1 373
375 0 478543 249161 68280 -1 374
376 0 478455 249193 68160 -1 375
377 0 478379 249233 68040 -1 376
378 0 478267 249325 67920 -1 377
379 0 478207 249321 67800 -1 378
380 0 478087 249377 67680 -1 379
381 0 478095 249481 67600 -1 380
382 0 478091 249545 67480 -1 381
383 0 478091 249601 67360 -1 382
384 0 478003 249613 67240 -1 383
385 0 477771 249657 67120 -1 384
386 0 477571 249637 67040 -1 385
387 0 477395 249657 66960 -1 386
388 0 477243 249643 66880 -1 387
389 0 477039 249579 66840 -1 388
390 0 476715 249483 66800 -1 389
391 0 476475 249423 66760 -1 390
392 0 476231 249385 66720 -1 391
393 0 475999 249361 66640 -1 392
394 0 475683 249285 66560 -1 393
395 0 475415 249259 66480 -1 394
396 0 475231 249199 66400 -1 395
397 0 474987 249123 66320 -1 396
398 0 474767 249171 66200 -1 397
399 0 474539 249167 66080 -1 398
400 0 474399 249147 66000 -1 399
401 0 473983 249009 66000 -1 400
402 0 473887 248965 65920 -1 401
403 0 473715 248869 65840 -1 402
404 0 473663 248725 65760 -1 403
405 0 473623 248617 65720 -1 404
406 0 473359 248541 65720 -1 405
407 0 473059 248177 65760 -1 406
408 0 472751 247931 65720 -1 407
409 0 472483 247795 65680 -1 408
410 0 472427 247559 65640 -1 409
411 0 472431 247051 65600 -1 410
412 0 472447 246599 65520 -1 411
413 0 472367 246113 65480 -1 412
414 0 472083 245669 65520 -1 413
415 0 471975 245541 65600 -1 414
416 0 471791 245385 65680 -1 415
417 0 471731 245369 65720 -1 416
418 0 471643 245329 65800 -1 417
419 0 471479 245309 65880 -1 418
420 0 471303 245261 65960 -1 419
421 0 471079 245211 66040 -1 420
422 0 470511 245255 66120 -1 421
423 0 470513.66 245269.67 66160 -1 422
424 0 470519 245299 66240 -1 423
425 0 470039 244967 66160 -1 423
426 0 469923 244859 66120 -1 425
427 0 469799 244743 66040 -1 426
428 0 469747 244693 65960 -1 427
429 0 469763 244617 65880 -1 428
430 0 469895 244517 65800 -1 429
431 0 470011 244333 65720 -1 430
432 0 470051 244281 65640 -1 431
433 0 470051 244205 65560 -1 432
434 0 469939 244121 65480 -1 433
435 0 469871 244029 65360 -1 434
436 0 469799 243913 65240 -1 435
437 0 469787 243813 65200 -1 436
438 0 469687 243413 65200 -1 437
439 0 469683 243147 65240 -1 438
440 0 469579 242983 65280 -1 439
441 0 469591 242819 65280 -1 440
442 0 469515 242587 65280 -1 441
443 0 469519 242455 65240 -1 442
444 0 469439 242387 65160 -1 443
445 0 469247 242279 65080 -1 444
446 0 469159 242195 65000 -1 445
447 0 469287 241997 64960 -1 446
448 0 469431 241721 64920 -1 447
449 0 469383 241545 64840 -1 448
450 0 469431 241489 64760 -1 449
451 0 469519 241469 64640 -1 450
452 0 469547 241385 64560 -1 451
453 0 469607 241321 64520 -1 452
454 0 474351 249153 65880 -1 400
455 0 474335 249129 65760 -1 454
456 0 474311 249109 65600 -1 455
457 0 474207 249101 65560 -1 456
458 0 482011.84 250155.81 70680 -1 352
459 0 482113.84 250146.97 70600 -1 458
460 0 482267.12 250237.12 70480 -1 459
461 0 482283.8 250276.6 70400 -1 460
462 0 482355.28 250268.58 70320 -1 461
463 0 482306.66 250188.84 70200 -1 462
464 0 482243.6 250171.14 70120 -1 463
465 0 482237.4 250243.1 70000 -1 464
466 0 482252.25 250228.42 69880 -1 465
467 0 482212.22 250308.17 69800 -1 466
468 0 482347.7 250204.92 69680 -1 467
469 0 482317.2 250268.22 69560 -1 468
470 0 482524 250316.45 69400 -1 469
471 0 483764.62 250579.17 69200 -1 470
472 0 484827.12 250876.31 68960 -1 471
473 0 485532.5 251210.06 68880 -1 472
474 0 485667.3 251212.1 68800 -1 473
475 0 485827.75 251291.55 68720 -1 474
476 0 485836.22 251299.39 68600 -1 475
477 0 485964.34 251306.45 68560 -1 476
478 0 485948.06 251475.48 68480 -1 477
479 0 486004.22 251403.83 68400 -1 478
480 0 486021.16 251411.28 68320 -1 479
481 0 486284.38 251436.12 68240 -1 480
482 0 486876.03 251323.42 68160 -1 481
483 0 489012.47 252625.62 68160 -1 482
484 0 489740.1 253059.5 68080 -1 483
485 0 491298.94 254195.2 68080 -1 484
486 0 491260.44 254362.11 68160 -1 485
487 0 491244.84 254123.4 68240 -1 486
488 0 491244.4 253867.45 68400 -1 487
489 0 491967 253721 68360 -1 488
490 0 492035 253701 68320 -1 489
491 0 491275.34 253880.88 68480 -1 488
492 0 491380.84 253739.67 68560 -1 491
493 0 491199.5 253467.19 68640 -1 492
494 0 491114.3 253327.08 68680 -1 493
495 0 491076.34 253307 68760 -1 494
496 0 491572.6 254027.14 68640 -1 493
497 0 491676.53 254034.5 68720 -1 496
498 0 491676.4 254050.95 68760 -1 497
499 0 491805.7 253957.98 68840 -1 498
500 0 491844.66 253913.95 68920 -1 499
501 0 491885.2 253905.88 69000 -1 500
502 0 491947.03 253861.88 69080 -1 501
503 0 491980.6 253826.61 69160 -1 502
504 0 492116.3 253873.9 69240 -1 503
505 0 492212.47 253747.33 69320 -1 504
506 0 492172 253764.03 69360 -1 505
507 0 492276.75 253713.78 69440 -1 506
508 0 492276.62 253634.66 69520 -1 507
509 0 492323.72 253716.47 69600 -1 508
510 0 492356.7 253674.94 69680 -1 509
511 0 492396.47 253688.69 69760 -1 510
512 0 492412.72 253722.89 70000 -1 511
513 0 492460.44 253674.3 70120 -1 512
514 0 492411.3 253710.3 70160 -1 513
515 0 492503.2 253722.89 70240 -1 514
516 0 492615.66 253719.38 70320 -1 515
517 0 492704.53 253803.23 70440 -1 516
518 0 492934.62 253841.92 70600 -1 517
519 0 493011 253839 70640 -1 518
520 0 493087 253835.5 70680 -1 519
521 0 493238.78 253828.9 70760 -1 520
522 0 493181.12 253841.44 70800 -1 521
523 0 493227.8 253857.84 70880 -1 522
524 0 493248.4 253794.62 71000 -1 523
525 0 493352.38 253821.4 71080 -1 524
526 0 493361.06 253818.22 71160 -1 525
527 0 493472.5 253670.61 71240 -1 526
528 0 493543.72 253689.72 71320 -1 527
529 0 493597.47 253733.67 71440 -1 528
530 0 493765.34 253658.38 71520 -1 529
531 0 493847.22 253605.66 71600 -1 530
532 0 494072.94 253539.52 71720 -1 531
533 0 494288.28 253410.78 71800 -1 532
534 0 494272.22 253418.6 71880 -1 533
535 0 494416.75 253319.78 71960 -1 534
536 0 494556.3 253242.98 72040 -1 535
537 0 494708.2 253187.73 72160 -1 536
538 0 494817.16 253118.39 72240 -1 537
539 0 494844.22 253146.95 72360 -1 538
540 0 494968.53 253178.89 72440 -1 539
541 0 495092.6 253086.31 72520 -1 540
542 0 495236.56 253057.75 72640 -1 541
543 0 495368.44 253081.12 72760 -1 542
544 0 495575.88 252970.4 72880 -1 543
545 0 495704.5 252908 72960 -1 544
546 0 495832.56 252846.16 73040 -1 545
547 0 496077.3 252842.1 73120 -1 546
548 0 496220.6 252766 73200 -1 547
549 0 496435.94 252651.5 73320 -1 548
550 0 496776.38 252554.81 73440 -1 549
551 0 497056.5 252413.62 73520 -1 550
552 0 497049.72 252392.05 73560 -1 551
553 0 497052.3 252308.8 73640 -1 552
554 0 497363.28 252183.27 73720 -1 553
555 0 498077.53 252096.84 73840 -1 554
556 0 499285.72 252352.98 73840 -1 555
557 0 499400.53 252449.1 73760 -1 556
558 0 499527.6 252436.77 73720 -1 557
559 0 499704.1 252589.64 73680 -1 558
560 0 499904.5 252672.8 73640 -1 559
561 0 500033.66 252860.83 73560 -1 560
562 0 500141.5 253012 73520 -1 561
563 0 500249 253163.19 73480 -1 562
564 0 500453.44 253490.61 73440 -1 563
565 0 500604.47 253693.89 73400 -1 564
566 0 500796.75 253818.48 73320 -1 565
567 0 500848.03 253922.23 73240 -1 566
568 0 500869.4 253907.78 73120 -1 567
569 0 500956.75 254041.5 73000 -1 568
570 0 501004.1 254029.38 72920 -1 569
571 0 501037.06 254216.48 72800 -1 570
572 0 501076.28 254225.38 72680 -1 571
573 0 501235.8 254301.03 72560 -1 572
574 0 501404.72 254393.55 72480 -1 573
575 0 501599.66 254473.33 72400 -1 574
576 0 501696.56 254513.3 72360 -1 575
577 0 502095.9 254804.73 72400 -1 576
578 0 502188.6 254853.19 72360 -1 577
579 0 502244.2 254854.1 72320 -1 578
580 0 502369.25 254961.94 72240 -1 579
581 0 502515.78 255051.25 72160 -1 580
582 0 502709.16 255113.81 72080 -1 581
583 0 502676.4 255128.84 72040 -1 582
584 0 502777.9 255277.22 71960 -1 583
585 0 502861.16 255269.1 71920 -1 584
586 0 502943.66 255340.34 71840 -1 585
587 0 502937.78 255355.48 71800 -1 586
588 0 503076.78 255638.11 71720 -1 587
589 0 503150.4 255711.31 71640 -1 588
590 0 503200 255848.55 71560 -1 589
591 0 503160.4 256140.95 71520 -1 590
592 0 503128.66 256176.45 71480 -1 591
593 0 503092.53 256262.11 71400 -1 592
594 0 503468.28 256221.7 71360 -1 593
595 0 503653.38 256304.19 71320 -1 594
596 0 504501.72 256752.55 71320 -1 595
597 0 504776 256777 71200 -1 596
598 0 504776 256777 71080 -1 597
599 0 504608 256801 70920 -1 598
600 0 504508 256793 70760 -1 599
601 0 504424 256737 70600 -1 600
602 0 504360 256669 70440 -1 601
603 0 504320 256581 70280 -1 602
604 0 504300 256489 70120 -1 603
605 0 504304 256425 70000 -1 604
606 0 504280 256389 69840 -1 605
607 0 504296 256365 69640 -1 606
608 0 504276 256373 69480 -1 607
609 0 504272 256397 69320 -1 608
610 0 504276 256465 69160 -1 609
611 0 504224 256589 69080 -1 610
612 0 504220 256673 69000 -1 611
613 0 504199 256722 68960 -1 612
614 0 504165 256762 68920 -1 613
615 0 504324 256397 69080 -1 610
616 0 504332 256377 68960 -1 615
617 0 504356.66 256443 68840 -1 616
618 0 504332.66 256491 68720 -1 617
619 0 504308.66 256511 68560 -1 618
620 0 504272.66 256575 68400 -1 619
621 0 504188.66 256603 68280 -1 620
622 0 504120.66 256599 68120 -1 621
623 0 504012.66 256571 68000 -1 622
624 0 503948.66 256595 67840 -1 623
625 0 503952.66 256631 67720 -1 624
626 0 503948 256632 67680 -1 625
627 0 503938 256614 67640 -1 626
628 0 503856 256592 67600 -1 627
629 0 503812 256582 67560 -1 628
630 0 503624 256704 67480 -1 629
631 0 503592 256766 67400 -1 630
632 0 503514 256914 67280 -1 631
633 0 503416 257262 67240 -1 632
634 0 503318 257604 67200 -1 633
635 0 503288 257664 67160 -1 634
636 0 503228 257722 67040 -1 635
637 0 503128 257754 67000 -1 636
638 0 502822 257938 67000 -1 637
639 0 502940 258076 66960 -1 638
640 0 502932 258170 66880 -1 639
641 0 502988 257940 67080 -1 638
642 0 503034 257910 67160 -1 641
643 0 504026 256644 67520 -1 629
644 0 504086 256626 67480 -1 643
645 0 504200 256265 68960 -1 616
646 0 503952 256265 68920 -1 645
647 0 503788 256297 68840 -1 646
648 0 503711 256310 68800 -1 647
649 0 505392.97 256463.69 71320 -1 596
650 0 505412.6 256577.56 71360 -1 649
651 0 505658.03 256368.97 71440 -1 650
652 0 505705.12 256435.48 71480 -1 651
653 0 505756.84 256368.94 71560 -1 652
654 0 505998 256223 71560 -1 653
655 0 506306 256079 71560 -1 654
656 0 506322 255963 71720 -1 655
657 0 505815.28 256352.56 71680 -1 653
658 0 505792 256325.02 71720 -1 657
659 0 505878.47 256472.67 71800 -1 658
660 0 505920.9 256463.88 71880 -1 659
661 0 505730 256123 71880 -1 660
662 0 505658 256063 71960 -1 661
663 0 505894 256051 72080 -1 662
664 0 505990 256003 72160 -1 663
665 0 505980.53 256460.83 72000 -1 660
666 0 506056.03 256478.58 72160 -1 665
667 0 506075.53 256503.58 72280 -1 666
668 0 506047.84 256528.2 72320 -1 667
669 0 505585 256818 72280 -1 668
670 0 505405 256990 72160 -1 669
671 0 505952.84 256591.47 72400 -1 668
672 0 505912.84 256577.98 72480 -1 671
673 0 505793 256458 72680 -1 672
674 0 505797 256422 72840 -1 673
675 0 505753 256550 72960 -1 674
676 0 505681 256718 73160 -1 675
677 0 505551 256728 73200 -1 676
678 0 505421 256738 73240 -1 677
679 0 505181 256590 73320 -1 678
680 0 505136 256599 73440 -1 679
681 0 505142 256631 73560 -1 680
682 0 505130 256635 73680 -1 681
683 0 505084 256669 73840 -1 682
684 0 505114 256699 73960 -1 683
685 0 505118 256697 74080 -1 684
686 0 505102 256533 74240 -1 685
687 0 505112 256423 74360 -1 686
688 0 505128 256269 74440 -1 687
689 0 505226 256111 74560 -1 688
690 0 505232 256077 74600 -1 689
691 0 505280 255907 74640 -1 690
692 0 505372 255847 74720 -1 691
693 0 505478 255777 74760 -1 692
694 0 505530 255691 74800 -1 693
695 0 505554 255679 74840 -1 694
696 0 505638 255623 74920 -1 695
697 0 505836 255547 74960 -1 696
698 0 505922 255551 75080 -1 697
699 0 506082 255627 75160 -1 698
700 0 506156 255697 75240 -1 699
701 0 505729 257038 73240 -1 677
702 0 505701 257250 73360 -1 701
703 0 505665 257290 73440 -1 702
704 0 505597 257450 73480 -1 703
705 0 505549 257518 73560 -1 704
706 0 505541 257634 73480 -1 705
707 0 505541 257634 73400 -1 706
708 0 505582 257635 73360 -1 707
709 0 505664 257667 73280 -1 708
710 0 505676 257699 73240 -1 709
711 0 505641 257630 73600 -1 705
712 0 505597 257670 73680 -1 711
713 0 505457 257658 73760 -1 712
714 0 505393 257802 73840 -1 713
715 0 505389 258006 73920 -1 714
716 0 505365 258214 74040 -1 715
717 0 505253 258566 74000 -1 716
718 0 505173 258722 73960 -1 717
719 0 505397 258614 74080 -1 716
720 0 505641 258846 74120 -1 719
721 0 505681 258978 74080 -1 720
722 0 505675 259106 74040 -1 721
723 0 505669 259234 74000 -1 722
724 0 505713 259234 73920 -1 723
725 0 505721 259230 73840 -1 724
726 0 505725 259226 73800 -1 725
727 0 505985 259398 73760 -1 726
728 0 506104 259373 73720 -1 727
729 0 506254 259421 73680 -1 728
730 0 506502 259541 73720 -1 729
731 0 506642 259609 73800 -1 730
732 0 506930 259575 73720 -1 731
733 0 507090 259599 73600 -1 732
734 0 507278 259679 73480 -1 733
735 0 508156 259653 73440 -1 734
736 0 508282 259633 73360 -1 735
737 0 508616 259579 73320 -1 736
738 0 508686 259513 73240 -1 737
739 0 505697 259282 73720 -1 726
740 0 505717 259298 73640 -1 739
741 0 505793 259326 73560 -1 740
742 0 505441 259368 74040 -1 722
743 0 505233 259516 74080 -1 742
744 0 505165 259680 74120 -1 743
745 0 506536.03 256039.98 72320 -1 668
746 0 506629.53 255904.14 72440 -1 745
747 0 506552.72 255910.19 72480 -1 746
748 0 506714.03 255694.9 72600 -1 747
749 0 507153.22 255567.36 72680 -1 748
750 0 507293.3 255683.4 72680 -1 749
751 0 507501.84 255862.83 72600 -1 750
752 0 507608.88 255926.6 72520 -1 751
753 0 507725.84 255985.08 72440 -1 752
754 0 507917.22 256103.3 72360 -1 753
755 0 507968.47 256155.97 72320 -1 754
756 0 508124.5 256360.03 72320 -1 755
757 0 508271 256400 72280 -1 756
758 0 508527 256248 72320 -1 757
759 0 508651 256168 72400 -1 758
760 0 508659 256128 72480 -1 759
761 0 508451 255864 72520 -1 760
762 0 508393 255701 72560 -1 761
763 0 508349 255621 72640 -1 762
764 0 508249 255441 72680 -1 763
765 0 508297 255213 72640 -1 764
766 0 508995 256100 72520 -1 760
767 0 509139 256008 72600 -1 766
768 0 509315 255876 72720 -1 767
769 0 509307 255816 72800 -1 768
770 0 509411 255740 72920 -1 769
771 0 509271 255600 73000 -1 770
772 0 509103 255452 72920 -1 771
773 0 509111 255396 72880 -1 772
774 0 508975 255272 72800 -1 773
775 0 508947 255220 72720 -1 774
776 0 508939 255140 72640 -1 775
777 0 509019 254896 72560 -1 776
778 0 509135 254780 72480 -1 777
779 0 509063 254716 72440 -1 778
780 0 509039 254620 72320 -1 779
781 0 509039 254620 72200 -1 780
782 0 509115 254632 72040 -1 781
783 0 509207 254644 71880 -1 782
784 0 509295 254572 71800 -1 783
785 0 509539 254596 71680 -1 784
786 0 509599 254600 71560 -1 785
787 0 509823 254476 71480 -1 786
788 0 510107 254320 71480 -1 787
789 0 510263 254184 71560 -1 788
790 0 510331 254132 71640 -1 789
791 0 510375 254052 71720 -1 790
792 0 510547 253760 71840 -1 791
793 0 510620 253651 71880 -1 792
794 0 510646 253325 72000 -1 793
795 0 510684 253073 72080 -1 794
796 0 510692 252851 72160 -1 795
797 0 510748 252649 72200 -1 796
798 0 510730 252533 72320 -1 797
799 0 510760 252377 72440 -1 798
800 0 510832 252311 72560 -1 799
801 0 510824 252345 72600 -1 800
802 0 510946 252279 72640 -1 801
803 0 510974 252235 72680 -1 802
804 0 510984 252191 72760 -1 803
805 0 510986 252039 72840 -1 804
806 0 511026 251905 72960 -1 805
807 0 511060 251831 73040 -1 806
808 0 511052 251773 73080 -1 807
809 0 511062 251757 73120 -1 808
810 0 511094 251711 73200 -1 809
811 0 510992 251585 73240 -1 810
812 0 510890 251465 73280 -1 811
813 0 510822 251395 73360 -1 812
814 0 510740 251435 73480 -1 813
815 0 510618 251333 73640 -1 814
816 0 510548 251259 73720 -1 815
817 0 510536 251255 73760 -1 816
818 0 508599 254516 72560 -1 778
819 0 508428 254499 72600 -1 818
820 0 508266 254485 72640 -1 819
821 0 508076 254425 72680 -1 820
822 0 507818 254611 72680 -1 821
823 0 508048 254395 72880 -1 821
824 0 508036 254415 72920 -1 823
825 0 508036 254391 72960 -1 824
826 0 508038 254383 73040 -1 825
827 0 508008 254319 73160 -1 826
828 0 507958 254127 73280 -1 827
829 0 507948 254057 73360 -1 828
830 0 507966 253997 73440 -1 829
831 0 507946 253907 73520 -1 830
832 0 507842 253731 73560 -1 831
833 0 507848 253681 73640 -1 832
834 0 507780 253585 73760 -1 833
835 0 507728 253485 73840 -1 834
836 0 507606 253401 73920 -1 835
837 0 509291 255652 73080 -1 771
838 0 509299 255712 73160 -1 837
839 0 509311 255772 73240 -1 838
840 0 509083 255912 73360 -1 839
841 0 508311 256652 72240 -1 757
842 0 508355 256836 72200 -1 841
843 0 508327 257052 72120 -1 842
844 0 508314 257223 72120 -1 843
845 0 508108 257415 72080 -1 844
846 0 508064 257569 72000 -1 845
847 0 508038 257617 71920 -1 846
848 0 507996 257711 71800 -1 847
849 0 507956 257817 71760 -1 848
850 0 508314 256752 72320 -1 757
851 0 508248 256746 72400 -1 850
852 0 508140 256748 72480 -1 851
853 0 507986 256798 72600 -1 852
854 0 507868 256824 72640 -1 853
855 0 507726 256858 72680 -1 854
856 0 507582 256836 72760 -1 855
857 0 507488 256744 72880 -1 856
858 0 507364 256724 73000 -1 857
859 0 507326 256734 73120 -1 858
860 0 507308 256624 73160 -1 859
861 0 507298 256598 73200 -1 860
862 0 507272 256560 73240 -1 861
863 0 507202 256484 73320 -1 862
864 0 507154 256412 73400 -1 863
865 0 507122 256356 73480 -1 864
866 0 507100 256330 73560 -1 865
867 0 507173.1 255582.98 72720 -1 749
868 0 507028.25 255455.77 72800 -1 867
869 0 506976.9 255342.19 72880 -1 868
870 0 506948.47 255299 72920 -1 869
871 0 506956.84 255310.66 72960 -1 870
872 0 506905.56 255275.33 73000 -1 871
873 0 502924.22 256320.73 71560 -1 591
874 0 502862.5 256391.64 71640 -1 873
875 0 502789 256377 71760 -1 874
876 0 502634.5 256623.72 71640 -1 874
877 0 502662.53 257083.84 71640 -1 876
878 0 502659 257053 71720 -1 877
879 0 502688.53 257164.98 71560 -1 877
880 0 502871 257333 71480 -1 879
881 0 502891 257641 71440 -1 880
882 0 502887 257825 71400 -1 881
883 0 502931 258037 71320 -1 882
884 0 502925 258097 71240 -1 883
885 0 502967 258117 71120 -1 884
886 0 502923 258113 71000 -1 885
887 0 502683 258153 70960 -1 886
888 0 502491 258265 70880 -1 887
889 0 502880.5 257844 71480 -1 880
890 0 502880.5 257820 71520 -1 889
891 0 502860.5 257820 71560 -1 890
892 0 502878.5 257806 71600 -1 891
893 0 501907.88 254708.62 72440 -1 575
894 0 501831.88 254692.62 72520 -1 893
895 0 501805.88 254716.62 72560 -1 894
896 0 501571.88 254738.62 72600 -1 895
897 0 500920 253877 73480 -1 564
898 0 500852 253911 73600 -1 897
899 0 500766 253953 73720 -1 898
900 0 500692 254021 73840 -1 899
901 0 500634 254043 74000 -1 900
902 0 500512 254153 74160 -1 901
903 0 500622 254223 74280 -1 902
904 0 500738 254299 74440 -1 903
905 0 501006 254361 74560 -1 904
906 0 501151.34 254378.33 74640 -1 905
907 0 501634 254469 74680 -1 906
908 0 501842 254537 74760 -1 907
909 0 502026 254571 74840 -1 908
910 0 502330 254687 74960 -1 909
911 0 502510 254705 75040 -1 910
912 0 502784 254593 75080 -1 911
913 0 502977.34 254619.67 75160 -1 912
914 0 503074 254633 75200 -1 913
915 0 503160 254653 75240 -1 914
916 0 503372 254663 75320 -1 915
917 0 503570 254701 75400 -1 916
918 0 503636 254683 75440 -1 917
919 0 503670 254671 75560 -1 918
920 0 503796 254689 75680 -1 919
921 0 503896 254623 75800 -1 920
922 0 504114 254547 75880 -1 921
923 0 504088 254513 76000 -1 922
924 0 504108 254499 76120 -1 923
925 0 504208 254447 76240 -1 924
926 0 504276 254401 76360 -1 925
927 0 504350 254359 76520 -1 926
928 0 504384 254367 76600 -1 927
929 0 504606 254227 76560 -1 928
930 0 504640 254205 76480 -1 929
931 0 504680 254167 76400 -1 930
932 0 504762 254119 76320 -1 931
933 0 504838 254101 76240 -1 932
934 0 504852 254121 76200 -1 933
935 0 504844 254109 76160 -1 934
936 0 504418 254375 76680 -1 928
937 0 504566 254373 76840 -1 936
938 0 504706 254373 77000 -1 937
939 0 504802 254383 77160 -1 938
940 0 504820 254321 77320 -1 939
941 0 504908 254243 77440 -1 940
942 0 504896 254169 77600 -1 941
943 0 505050 253917 77720 -1 942
944 0 505250 253869 77800 -1 943
945 0 505242 253821 77840 -1 944
946 0 505222 253851 77880 -1 945
947 0 504812 253871 77880 -1 946
948 0 504656 253965 77840 -1 947
949 0 504590 254043 77760 -1 948
950 0 505332 253755 77920 -1 946
951 0 505400 253683 78040 -1 950
952 0 505472 253541 78160 -1 951
953 0 505652 253339 78280 -1 952
954 0 505794 253221 78400 -1 953
955 0 505772 253125 78520 -1 954
956 0 505740 253057 78560 -1 955
957 0 505168 252909 78600 -1 956
958 0 505156 252833 78640 -1 957
959 0 505756 252993 78600 -1 956
960 0 505680 253005 78640 -1 959
961 0 505852 253393 78800 -1 960
962 0 505812 253441 78880 -1 961
963 0 505784 253525 78960 -1 962
964 0 505760 253669 79000 -1 963
965 0 505780 253913 79040 -1 964
966 0 505740 253937 79160 -1 965
967 0 505725 253940 79200 -1 966
968 0 505697 254004 79280 -1 967
969 0 505711 254104 79320 -1 968
970 0 505699 254190 79400 -1 969
971 0 505683 254286 79520 -1 970
972 0 505761 254334 79640 -1 971
973 0 505823 254406 79760 -1 972
974 0 506073 254456 79800 -1 973
975 0 506081 254536 80000 -1 974
976 0 505995 254584 80160 -1 975
977 0 506163 254350 80400 -1 976
978 0 506371 254220 80520 -1 977
979 0 506455 253994 80680 -1 978
980 0 506495 253972 80720 -1 979
981 0 506611 253884 80760 -1 980
982 0 506873 253496 80920 -1 981
983 0 507031 253398 81040 -1 982
984 0 506999 253368 81160 -1 983
985 0 506959 253340 81240 -1 984
986 0 506873 253648 80720 -1 981
987 0 507079 253538 80600 -1 986
988 0 507157 253460 80520 -1 987
989 0 507231 253380 80400 -1 988
990 0 507273 253270 80240 -1 989
991 0 507293 253138 80080 -1 990
992 0 507421 252996 79920 -1 991
993 0 507569 252894 79800 -1 992
994 0 507829 252624 79760 -1 993
995 0 507805 252386 79800 -1 994
996 0 507931 252170 79840 -1 995
997 0 508011 252160 79920 -1 996
998 0 508159 251944 80000 -1 997
999 0 508489 251674 79960 -1 998
1000 0 508801 251424 79920 -1 999
1001 0 509141 251270 79880 -1 1000
1002 0 509295 251182 79840 -1 1001
1003 0 509451 250910 79800 -1 1002
1004 0 509573 250480 79760 -1 1003
1005 0 509845 250184 79800 -1 1004
1006 0 509939 250094 79840 -1 1005
1007 0 509993 249946 79920 -1 1006
1008 0 509951 249926 80040 -1 1007
1009 0 509817 249858 80200 -1 1008
1010 0 509781 249844 80320 -1 1009
1011 0 509767 249740 80440 -1 1010
1012 0 509701 249624 80560 -1 1011
1013 0 509691 249546 80640 -1 1012
1014 0 509787 249502 80760 -1 1013
1015 0 509899 249436 80920 -1 1014
1016 0 509895 249336 81040 -1 1015
1017 0 509907 249270 81200 -1 1016
1018 0 509875 249140 81320 -1 1017
1019 0 509783 249032 81440 -1 1018
1020 0 509679 248932 81600 -1 1019
1021 0 509643 248696 81680 -1 1020
1022 0 509743 248560 81720 -1 1021
1023 0 509735 248700 81880 -1 1022
1024 0 509700 248723 81920 -1 1023
1025 0 509648 248801 82040 -1 1024
1026 0 509681 248158 81680 -1 1022
1027 0 509625 247884 81640 -1 1026
1028 0 509503 247732 81600 -1 1027
1029 0 509439 247678 81520 -1 1028
1030 0 509365 247652 81400 -1 1029
1031 0 509365 247424 81280 -1 1030
1032 0 509359 247370 81240 -1 1031
1033 0 509399 247336 81120 -1 1032
1034 0 509371 247168 81080 -1 1033
1035 0 509521 247688 81040 -1 1034
1036 0 509557 247696 80920 -1 1035
1037 0 509607 247722 80800 -1 1036
1038 0 509649 247770 80680 -1 1037
1039 0 509631 247824 80600 -1 1038
1040 0 509588 247799 80560 -1 1039
1041 0 509522 247805 80520 -1 1040
1042 0 509442 247793 80480 -1 1041
1043 0 509406 247811 80440 -1 1042
1044 0 509360 247847 80400 -1 1043
1045 0 509332 247877 80320 -1 1044
1046 0 509294 247887 80240 -1 1045
1047 0 509262 247813 80120 -1 1046
1048 0 509262 247811 80080 -1 1047
1049 0 509272 247777 79960 -1 1048
1050 0 509214 247739 79880 -1 1049
1051 0 509196 247739 79840 -1 1050
1052 0 509188 247735 79800 -1 1051
1053 0 509218 247731 79720 -1 1052
1054 0 509244 247717 79640 -1 1053
1055 0 509222 247677 79560 -1 1054
1056 0 509148 247605 79480 -1 1055
1057 0 509156 247547 79360 -1 1056
1058 0 509174 247519 79280 -1 1057
1059 0 509365 246982 81040 -1 1034
1060 0 509509 247212 80920 -1 1059
1061 0 509593 247228 80880 -1 1060
1062 0 509657 247240 80840 -1 1061
1063 0 509695 247252 80800 -1 1062
1064 0 509727 247318 80760 -1 1063
1065 0 509799 247358 80720 -1 1064
1066 0 510053 247388 80640 -1 1065
1067 0 509329 246748 81080 -1 1059
1068 0 509293 246660 81160 -1 1067
1069 0 509331 246612 81280 -1 1068
1070 0 509333 246510 81400 -1 1069
1071 0 509365 246360 81520 -1 1070
1072 0 509368 246133 81560 -1 1071
1073 0 509372 246055 81600 -1 1072
1074 0 509314 246027 81640 -1 1073
1075 0 509262 246005 81680 -1 1074
1076 0 509154 245929 81720 -1 1075
1077 0 509110 245871 81760 -1 1076
1078 0 509078 245847 81800 -1 1077
1079 0 509032 245839 81840 -1 1078
1080 0 508934 245801 81880 -1 1079
1081 0 508896 245795 81920 -1 1080
1082 0 508884 245765 82000 -1 1081
1083 0 508986 245683 82040 -1 1082
1084 0 508822 245783 82040 -1 1082
1085 0 508750 245775 82080 -1 1084
1086 0 508700 245759 82120 -1 1085
1087 0 506189 254318 80560 -1 978
1088 0 506137 254314 80600 -1 1087
1089 0 506143 254326 80640 -1 1088
1090 0 505505 254738 80200 -1 976
1091 0 505411 254814 80280 -1 1090
1092 0 505321 255002 80240 -1 1091
1093 0 505301 255060 80160 -1 1092
1094 0 505289 255120 80080 -1 1093
1095 0 505340 255165 80000 -1 1094
1096 0 505340 255273 79880 -1 1095
1097 0 505348 255377 79800 -1 1096
1098 0 504966 255749 79840 -1 1097
1099 0 504952 255701 80000 -1 1098
1100 0 504938 255691 80040 -1 1099
1101 0 504926 255673 80080 -1 1100
1102 0 504872 255649 80160 -1 1101
1103 0 504832 255637 80240 -1 1102
1104 0 504832 255589 80320 -1 1103
1105 0 504786 255505 80440 -1 1104
1106 0 504688 255439 80560 -1 1105
1107 0 504590 255259 80680 -1 1106
1108 0 504643 255094 80720 -1 1107
1109 0 504829 254906 80680 -1 1108
1110 0 504809 254820 80640 -1 1109
1111 0 504597 255334 80760 -1 1108
1112 0 504912 255761 79800 -1 1098
1113 0 504898 255765 79680 -1 1112
1114 0 504947 255756 79560 -1 1113
1115 0 504919 255810 79520 -1 1114
1116 0 504863 255776 79480 -1 1115
1117 0 504505 255922 79440 -1 1116
1118 0 503957 256120 79400 -1 1117
1119 0 504295 256042 79280 -1 1118
1120 0 504433 255938 79160 -1 1119
1121 0 504467 255888 79120 -1 1120
1122 0 504495 255844 79040 -1 1121
1123 0 503823 256278 79440 -1 1118
1124 0 503743 256354 79520 -1 1123
1125 0 503661 256494 79560 -1 1124
1126 0 503661 256608 79640 -1 1125
1127 0 503597 256708 79720 -1 1126
1128 0 503529 256726 79800 -1 1127
1129 0 503497 256706 79840 -1 1128
1130 0 503287 256680 79880 -1 1129
1131 0 503261 256696 79920 -1 1130
1132 0 503145 256752 80000 -1 1131
1133 0 503085 256786 80040 -1 1132
1134 0 502989 256806 80120 -1 1133
1135 0 502879 256866 80080 -1 1134
1136 0 502821 256890 80000 -1 1135
1137 0 502735 256854 79920 -1 1136
1138 0 502705 256844 79880 -1 1137
1139 0 503575 256816 79880 -1 1129
1140 0 503481 256894 79960 -1 1139
1141 0 503411 257010 80080 -1 1140
1142 0 503443 257128 80240 -1 1141
1143 0 503507 257184 80320 -1 1142
1144 0 503507 257238 80440 -1 1143
1145 0 503465 257482 80600 -1 1144
1146 0 503397 257550 80560 -1 1145
1147 0 503335 257616 80520 -1 1146
1148 0 503257 257702 80480 -1 1147
1149 0 505676 252577 78680 -1 960
1150 0 505832 252245 78800 -1 1149
1151 0 505893 252164 78840 -1 1150
1152 0 505941 251930 78960 -1 1151
1153 0 505991 251918 79080 -1 1152
1154 0 505957 251928 79120 -1 1153
1155 0 505425 252182 79160 -1 1154
1156 0 505415 252170 79200 -1 1155
1157 0 505393 252128 79320 -1 1156
1158 0 505367 252124 79400 -1 1157
1159 0 506199 251636 79160 -1 1154
1160 0 506187 251504 79200 -1 1159
1161 0 506243 251368 79280 -1 1160
1162 0 506331 251248 79360 -1 1161
1163 0 506403 251190 79520 -1 1162
1164 0 506419 251160 79560 -1 1163
1165 0 506673 251034 79640 -1 1164
1166 0 506691 251028 79720 -1 1165
1167 0 506477 251026 79880 -1 1166
1168 0 506447 251014 79920 -1 1167
1169 0 506395 251034 80040 -1 1168
1170 0 506335 250996 80160 -1 1169
1171 0 506317 251008 80280 -1 1170
1172 0 506267 250998 80440 -1 1171
1173 0 506255 250950 80600 -1 1172
1174 0 506199 250886 80760 -1 1173
1175 0 506155 250808 80880 -1 1174
1176 0 506033 250746 80960 -1 1175
1177 0 505921 250684 81080 -1 1176
1178 0 505657 250582 81200 -1 1177
1179 0 505611 250540 81240 -1 1178
1180 0 505371 250302 81280 -1 1179
1181 0 505245 249868 81320 -1 1180
1182 0 505227 249858 81360 -1 1181
1183 0 505135 249790 81440 -1 1182
1184 0 505023 249750 81520 -1 1183
1185 0 505427 249782 81280 -1 1181
1186 0 505595 249572 81240 -1 1185
1187 0 505621 249592 81160 -1 1186
1188 0 505619 249536 81280 -1 1186
1189 0 505691 249484 81320 -1 1188
1190 0 505791 249428 81360 -1 1189
1191 0 505851 249376 81400 -1 1190
1192 0 505917 249316 81480 -1 1191
1193 0 505927 249232 81600 -1 1192
1194 0 505901 249202 81680 -1 1193
1195 0 505827 249118 81760 -1 1194
1196 0 505825 249072 81800 -1 1195
1197 0 505857 248844 81800 -1 1196
1198 0 505645 248642 81760 -1 1197
1199 0 505589 248618 81720 -1 1198
1200 0 502196 254739 75120 -1 912
1201 0 502016 254837 75160 -1 1200
1202 0 501984 254849 75200 -1 1201
1203 0 501936 254875 75240 -1 1202
1204 0 501912 254897 75320 -1 1203
1205 0 501858 254929 75400 -1 1204
1206 0 501852 254939 75440 -1 1205
1207 0 499856.38 251607.06 73720 -1 558
1208 0 499936.25 250813.62 73680 -1 1207
1209 0 499932 250538 73760 -1 1208
1210 0 499968 250278 73840 -1 1209
1211 0 500052 250150 73920 -1 1210
1212 0 500092 250062 74000 -1 1211
1213 0 500160 250010 74120 -1 1212
1214 0 500372 249774 74280 -1 1213
1215 0 500580 249614 74360 -1 1214
1216 0 500692 249598 74480 -1 1215
1217 0 501088 249406 74640 -1 1216
1218 0 501348 249290 74680 -1 1217
1219 0 501548 249150 74840 -1 1218
1220 0 501636 249062 74920 -1 1219
1221 0 501752 249050 75040 -1 1220
1222 0 501528 249114 75080 -1 1221
1223 0 501508 249118 75120 -1 1222
1224 0 502280 248994 75120 -1 1221
1225 0 502464 248970 75160 -1 1224
1226 0 502596 248962 75280 -1 1225
1227 0 502838 248950 75320 -1 1226
1228 0 502980 248918 75360 -1 1227
1229 0 502996 248898 75400 -1 1228
1230 0 503028 248910 75480 -1 1229
1231 0 503044 248866 75560 -1 1230
1232 0 503112 248798 75640 -1 1231
1233 0 503188 248770 75720 -1 1232
1234 0 503308 248682 75800 -1 1233
1235 0 503476 248558 75880 -1 1234
1236 0 503836 248334 75920 -1 1235
1237 0 504034 248164 75960 -1 1236
1238 0 504232 247994 76000 -1 1237
1239 0 504372 247838 76080 -1 1238
1240 0 504440 247730 76200 -1 1239
1241 0 504568 247462 76320 -1 1240
1242 0 504708 247366 76480 -1 1241
1243 0 505404 247046 76560 -1 1242
1244 0 505604 246930 76640 -1 1243
1245 0 505868 246866 76720 -1 1244
1246 0 506224 246714 76800 -1 1245
1247 0 506324 246654 76880 -1 1246
1248 0 506468 246490 76960 -1 1247
1249 0 506568 246454 77040 -1 1248
1250 0 506608 246442 77160 -1 1249
1251 0 506668 246386 77240 -1 1250
1252 0 506716 246266 77360 -1 1251
1253 0 506728 246166 77480 -1 1252
1254 0 506744 246094 77600 -1 1253
1255 0 506772 245994 77720 -1 1254
1256 0 506800 245870 77800 -1 1255
1257 0 506864 245814 77920 -1 1256
1258 0 506964 245742 78000 -1 1257
1259 0 506992 245662 78120 -1 1258
1260 0 507120 245386 78200 -1 1259
1261 0 507170 245366 78280 -1 1260
1262 0 507220 245346 78360 -1 1261
1263 0 507204 245386 78400 -1 1262
1264 0 507116 245382 78480 -1 1263
1265 0 507096 245378 78600 -1 1264
1266 0 507020 245394 78720 -1 1265
1267 0 506920 245358 78880 -1 1266
1268 0 506772 245198 79000 -1 1267
1269 0 506560 244874 79120 -1 1268
1270 0 506568 244698 78920 -1 1269
1271 0 506528 244714 78880 -1 1270
1272 0 506424 244746 79200 -1 1269
1273 0 506452 244570 79320 -1 1272
1274 0 506552 244442 79360 -1 1273
1275 0 506520 244446 79480 -1 1274
1276 0 506504 244458 79560 -1 1275
1277 0 506504 244446 79680 -1 1276
1278 0 506488 244462 79800 -1 1277
1279 0 506500 244414 79880 -1 1278
1280 0 506424 244434 80000 -1 1279
1281 0 506324 244466 80120 -1 1280
1282 0 506328 244414 80240 -1 1281
1283 0 506384 244394 80360 -1 1282
1284 0 506388 244346 80440 -1 1283
1285 0 506344 244342 80480 -1 1284
1286 0 506372 244314 80560 -1 1285
1287 0 506192 244050 80760 -1 1286
1288 0 506100 243986 80840 -1 1287
1289 0 506024 243914 80960 -1 1288
1290 0 505956 243830 81080 -1 1289
1291 0 505972 243770 81160 -1 1290
1292 0 505928 243730 81280 -1 1291
1293 0 505996 243734 81400 -1 1292
1294 0 505988 243854 81480 -1 1293
1295 0 505944 243802 81600 -1 1294
1296 0 505948 243790 81640 -1 1295
1297 0 506128 243830 81800 -1 1296
1298 0 506184 243786 81880 -1 1297
1299 0 506232 243810 81960 -1 1298
1300 0 506248 243902 82040 -1 1299
1301 0 507744 245086 78280 -1 1261
1302 0 508040 245038 78320 -1 1301
1303 0 508024 245066 78360 -1 1302
1304 0 508336 244806 78440 -1 1303
1305 0 508668 244410 78480 -1 1304
1306 0 508860 243966 78560 -1 1305
1307 0 508920 243638 78520 -1 1306
1308 0 508916 243510 78480 -1 1307
1309 0 508916 243334 78440 -1 1308
1310 0 508892 243286 78360 -1 1309
1311 0 508516 243006 78320 -1 1310
1312 0 508304 242714 78360 -1 1311
1313 0 508240 242394 78320 -1 1312
1314 0 508164 242266 78280 -1 1313
1315 0 507864 242326 78200 -1 1314
1316 0 507680 242230 78160 -1 1315
1317 0 507400 242254 78120 -1 1316
1318 0 507340 242274 78080 -1 1317
1319 0 507040 242350 78080 -1 1318
1320 0 506736 242474 78040 -1 1319
1321 0 506684 242514 78000 -1 1320
1322 0 506388 242646 77920 -1 1321
1323 0 506289 242773 77840 -1 1322
1324 0 506285 242771 77760 -1 1323
1325 0 506285 242781 77640 -1 1324
1326 0 506271 242809 77520 -1 1325
1327 0 506361 242821 77400 -1 1326
1328 0 506401 242843 77280 -1 1327
1329 0 506467 242911 77160 -1 1328
1330 0 506501 242911 77040 -1 1329
1331 0 506495 242879 76920 -1 1330
1332 0 506495 242911 76720 -1 1331
1333 0 506495 242979 76560 -1 1332
1334 0 506529 242937 76400 -1 1333
1335 0 506563 243063 76240 -1 1334
1336 0 507416 242186 78040 -1 1318
1337 0 507316 242130 78000 -1 1336
1338 0 507120 242094 77960 -1 1337
1339 0 506892 242082 77840 -1 1338
1340 0 506796 242110 77800 -1 1339
1341 0 506736 242066 77760 -1 1340
1342 0 506736 242074 77600 -1 1341
1343 0 506664 242042 77480 -1 1342
1344 0 506588 242026 77360 -1 1343
1345 0 506460 241922 77240 -1 1344
1346 0 506220 241822 77120 -1 1345
1347 0 506160 241798 76960 -1 1346
1348 0 506000 241694 76800 -1 1347
1349 0 505776 241706 76560 -1 1348
1350 0 505688 241630 76440 -1 1349
1351 0 505632 241534 76320 -1 1350
1352 0 505432 241486 76200 -1 1351
1353 0 505304 241446 76080 -1 1352
1354 0 505160 241402 75960 -1 1353
1355 0 505124 241438 75840 -1 1354
1356 0 505068 241466 75720 -1 1355
1357 0 505028 241510 75600 -1 1356
1358 0 504928 241522 75480 -1 1357
1359 0 504936 241474 75360 -1 1358
1360 0 504936 241474 75320 -1 1359
1361 0 504956 241466 75200 -1 1360
1362 0 504968 241450 75080 -1 1361
1363 0 504800 241410 74960 -1 1362
1364 0 504772 241394 74840 -1 1363
1365 0 504816 241354 74720 -1 1364
1366 0 504712 241350 74600 -1 1365
1367 0 504736 241346 74480 -1 1366
1368 0 504748 241406 74320 -1 1367
1369 0 504784 241430 74200 -1 1368
1370 0 504884 241410 74080 -1 1369
1371 0 504952 241394 73960 -1 1370
1372 0 504988 241422 73840 -1 1371
1373 0 504964 241494 73720 -1 1372
1374 0 505068 241558 73560 -1 1373
1375 0 505136 241602 73480 -1 1374
1376 0 505248 241582 73400 -1 1375
1377 0 504680 241686 73480 -1 1376
1378 0 504267 242051 73440 -1 1377
1379 0 504261 242103 73400 -1 1378
1380 0 504259 242161 73320 -1 1379
1381 0 504211 242263 73240 -1 1380
1382 0 504213 242243 73120 -1 1381
1383 0 505228 241602 73320 -1 1376
1384 0 505244 241574 73200 -1 1383
1385 0 505344 241578 73080 -1 1384
1386 0 505324 241498 72920 -1 1385
1387 0 505224 241478 72800 -1 1386
1388 0 505152 241430 72680 -1 1387
1389 0 505184 241454 72640 -1 1388
1390 0 505256 241490 72560 -1 1389
1391 0 505604 241670 72600 -1 1390
1392 0 505656 241718 72680 -1 1391
1393 0 505324 241554 72440 -1 1390
1394 0 505144 241590 72360 -1 1393
1395 0 505040 241610 72240 -1 1394
1396 0 504924 241586 72160 -1 1395
1397 0 504848 241622 72040 -1 1396
1398 0 504860 241658 71960 -1 1397
1399 0 504888 241730 71880 -1 1398
1400 0 504792 241866 71960 -1 1399
1401 0 504641 241903 72000 -1 1400
1402 0 504537 241921 72040 -1 1401
1403 0 504235 241925 72080 -1 1402
1404 0 504165 241913 72120 -1 1403
1405 0 504257 241845 72240 -1 1404
1406 0 504057 241977 72040 -1 1403
1407 0 504289 241995 71960 -1 1406
1408 0 504309 242023 71920 -1 1407
1409 0 504904 241778 71800 -1 1399
1410 0 504972 241846 71680 -1 1409
1411 0 505020 241974 71600 -1 1410
1412 0 505084 242042 71480 -1 1411
1413 0 505088 242026 71400 -1 1412
1414 0 505064 241998 71320 -1 1413
1415 0 505072 241954 71240 -1 1414
1416 0 505084 241958 71120 -1 1415
1417 0 505128 241946 71000 -1 1416
1418 0 505232 241970 70880 -1 1417
1419 0 505192 241962 70760 -1 1418
1420 0 505184 241946 70680 -1 1419
1421 0 505184 241934 70560 -1 1420
1422 0 505208 241902 70440 -1 1421
1423 0 505248 241910 70320 -1 1422
1424 0 505260 241878 70200 -1 1423
1425 0 505268 241846 70040 -1 1424
1426 0 505292 241826 69920 -1 1425
1427 0 505324 241778 69840 -1 1426
1428 0 505352 241746 69760 -1 1427
1429 0 505384 241710 69720 -1 1428
1430 0 505396 241694 69680 -1 1429
1431 0 505408 241666 69600 -1 1430
1432 0 505416 241666 69480 -1 1431
1433 0 505436 241666 69360 -1 1432
1434 0 505440 241694 69280 -1 1433
1435 0 505440 241714 69160 -1 1434
1436 0 505448 241754 69080 -1 1435
1437 0 505480 241786 68960 -1 1436
1438 0 505448 241766 68840 -1 1437
1439 0 505444 241814 68760 -1 1438
1440 0 505484 241902 68680 -1 1439
1441 0 505508 241938 68560 -1 1440
1442 0 505468 241906 68440 -1 1441
1443 0 505428 241926 68360 -1 1442
1444 0 505452 241950 68240 -1 1443
1445 0 505508 242046 68120 -1 1444
1446 0 505556 242146 68000 -1 1445
1447 0 505572 242130 67960 -1 1446
1448 0 505564 242154 67880 -1 1447
1449 0 505736 242226 67760 -1 1448
1450 0 505812 242286 67680 -1 1449
1451 0 505892 242350 67600 -1 1450
1452 0 505948 242398 67520 -1 1451
1453 0 506000 242362 67440 -1 1452
1454 0 506008 242418 67400 -1 1453
1455 0 506064 242438 67280 -1 1454
1456 0 509056 243482 78280 -1 1310
1457 0 509032 243506 78240 -1 1456
1458 0 508920 243670 78160 -1 1457
1459 0 508940 243598 78120 -1 1458
1460 0 508980 243438 78080 -1 1459
1461 0 504604 247442 76520 -1 1242
1462 0 504612 247438 76600 -1 1461
1463 0 504560 247414 76680 -1 1462
1464 0 504472 247378 76760 -1 1463
1465 0 504409 247703 75960 -1 1237
1466 0 504395 247595 75920 -1 1465
1467 0 504345 247507 75880 -1 1466
1468 0 504251 247471 75840 -1 1467
1469 0 503941 247297 75800 -1 1468
1470 0 503765 247171 75760 -1 1469
1471 0 503681 247061 75640 -1 1470
1472 0 503613 247013 75560 -1 1471
1473 0 503599 246983 75520 -1 1472
1474 0 503563 246953 75480 -1 1473
1475 0 503507 246913 75440 -1 1474
1476 0 503481 246867 75400 -1 1475
1477 0 503373 246633 75440 -1 1476
1478 0 503377 246593 75480 -1 1477
1479 0 503359 246571 75560 -1 1478
1480 0 503397 246741 75360 -1 1476
1481 0 503249 246583 75200 -1 1480
1482 0 503181 246571 75120 -1 1481
1483 0 503192 248982 75280 -1 1227
1484 0 503388 248998 75240 -1 1483
1485 0 503564 249070 75280 -1 1484
1486 0 493220.1 253829.34 70600 -1 519
1487 0 493176.1 253805.34 70560 -1 1486
1488 0 493188.1 253821.34 70520 -1 1487
1489 0 492119.66 254303.33 69160 -1 503
1490 0 492169.66 254513.33 69120 -1 1489
1491 0 492589.66 254897.33 69080 -1 1490
1492 0 492641.34 254905 69040 -1 1491
1493 0 492739.66 254991.33 69080 -1 1492
1494 0 492665.66 255217.33 69120 -1 1493
1495 0 492741.66 255537.33 69080 -1 1494
1496 0 492783.66 255603.33 69040 -1 1495
1497 0 492991.66 255727.33 68960 -1 1496
1498 0 493217.66 255847.33 68920 -1 1497
1499 0 493451.66 255897.33 68960 -1 1498
1500 0 493543.66 255947.33 69000 -1 1499
1501 0 493631.66 256063.33 68960 -1 1500
1502 0 493649.66 256109.33 68920 -1 1501
1503 0 493695.66 256345.33 68920 -1 1502
1504 0 493645.66 256401.33 68960 -1 1503
1505 0 493623.66 256401.33 69000 -1 1504
1506 0 493547.66 256473.33 69080 -1 1505
1507 0 493515.66 256515.33 69160 -1 1506
1508 0 493493.66 256695.33 69200 -1 1507
1509 0 493475.66 256835.33 69160 -1 1508
1510 0 493415.66 257017.33 69080 -1 1509
1511 0 493403.66 257149.33 69000 -1 1510
1512 0 493359.66 257313.33 68960 -1 1511
1513 0 493293.66 257641.33 68920 -1 1512
1514 0 493241.66 257703.33 68880 -1 1513
1515 0 493215.66 257819.33 68840 -1 1514
1516 0 493277.66 257931.33 68800 -1 1515
1517 0 493383.66 258011.33 68760 -1 1516
1518 0 493493.66 258081.33 68680 -1 1517
1519 0 493547.66 258107.33 68640 -1 1518
1520 0 493655.66 258259.33 68520 -1 1519
1521 0 493757.66 258333.33 68480 -1 1520
1522 0 493839.66 258381.33 68440 -1 1521
1523 0 494013.66 258569.33 68480 -1 1522
1524 0 494091.66 258575.33 68560 -1 1523
1525 0 494007.66 258469.33 68720 -1 1524
1526 0 493851.66 258589.33 68400 -1 1522
1527 0 493847.66 258705.33 68360 -1 1526
1528 0 493873.66 258783.33 68280 -1 1527
1529 0 493823.66 258927.33 68240 -1 1528
1530 0 493805.66 258995.33 68200 -1 1529
1531 0 493835.66 259067.33 68120 -1 1530
1532 0 493781.66 259349.33 68080 -1 1531
1533 0 493845.66 259401.33 68040 -1 1532
1534 0 493843.66 259419.33 67960 -1 1533
1535 0 493919.66 259521.33 67840 -1 1534
1536 0 493961.66 259659.33 67720 -1 1535
1537 0 494113.66 259621.33 67640 -1 1536
1538 0 494269.66 259641.33 67560 -1 1537
1539 0 494373.66 259655.33 67480 -1 1538
1540 0 494449.66 259607.33 67360 -1 1539
1541 0 494367.66 259569.33 67320 -1 1540
1542 0 494025.66 258177.33 68480 -1 1522
1543 0 494037.66 258165.33 68520 -1 1542
1544 0 492697.66 255051.33 69240 -1 1494
1545 0 492743.66 254921.33 68960 -1 1492
1546 0 491139 255347.55 68080 -1 485
1547 0 491533.2 256523.34 68160 -1 1546
1548 0 491621.94 256719.31 68080 -1 1547
1549 0 491708.66 256902 67960 -1 1548
1550 0 491671 256986 67840 -1 1549
1551 0 491759 257098 67720 -1 1550
1552 0 492067 257190 67600 -1 1551
1553 0 492379 257302 67480 -1 1552
1554 0 492595 257458 67320 -1 1553
1555 0 492627 257642 67200 -1 1554
1556 0 492459 257902 67040 -1 1555
1557 0 492307 258222 66880 -1 1556
1558 0 492213 258470 66760 -1 1557
1559 0 492269 258742 66600 -1 1558
1560 0 492349 259026 66480 -1 1559
1561 0 492339 259470 66400 -1 1560
1562 0 492379 260166 66320 -1 1561
1563 0 493023 260682 66400 -1 1562
1564 0 493387 260902 66320 -1 1563
1565 0 493817 261314 66240 -1 1564
1566 0 494101 261910 66280 -1 1565
1567 0 494167 262530 66360 -1 1566
1568 0 494295 262714 66480 -1 1567
1569 0 495069 262942 66560 -1 1568
1570 0 495929 263350 66560 -1 1569
1571 0 496135 263793 66520 -1 1570
1572 0 496199 264093 66400 -1 1571
1573 0 496259 264529 66280 -1 1572
1574 0 496203 264673 66160 -1 1573
1575 0 496159 264821 66040 -1 1574
1576 0 496207 265009 65920 -1 1575
1577 0 496227 265237 65800 -1 1576
1578 0 496215 265433 65680 -1 1577
1579 0 496147 265757 65600 -1 1578
1580 0 496131 265945 65480 -1 1579
1581 0 496195 266077 65360 -1 1580
1582 0 496215 266217 65240 -1 1581
1583 0 496355 266453 65080 -1 1582
1584 0 496407 266649 64960 -1 1583
1585 0 496423 266861 64840 -1 1584
1586 0 496235 267285 64760 -1 1585
1587 0 496195 267373 64720 -1 1586
1588 0 496011 267177 64680 -1 1587
1589 0 495735 267149 64640 -1 1588
1590 0 495661 267155 64680 -1 1589
1591 0 495587 267161 64720 -1 1590
1592 0 495576 267198 64760 -1 1591
1593 0 495592 267254 64840 -1 1592
1594 0 495463 267101 64640 -1 1590
1595 0 495019 266985 64680 -1 1594
1596 0 494982 266936 64720 -1 1595
1597 0 494918 266790 64800 -1 1596
1598 0 494884 266652 64840 -1 1597
1599 0 494524 266544 64880 -1 1598
1600 0 494442 266540 64960 -1 1599
1601 0 494392 266536 65000 -1 1600
1602 0 496115 267549 64640 -1 1587
1603 0 496151 267737 64560 -1 1602
1604 0 496311 267961 64440 -1 1603
1605 0 496603 268121 64360 -1 1604
1606 0 496399 268217 64240 -1 1605
1607 0 496227 268617 64160 -1 1606
1608 0 496111 268597 64120 -1 1607
1609 0 495939 268609 64000 -1 1608
1610 0 495875 268649 63960 -1 1609
1611 0 495823 268689 63920 -1 1610
1612 0 495755 268733 63880 -1 1611
1613 0 496359 269061 64200 -1 1607
1614 0 496523 269133 64240 -1 1613
1615 0 497055 269649 64200 -1 1614
1616 0 497415 270217 64120 -1 1615
1617 0 497367 270753 63960 -1 1616
1618 0 497383 270937 63840 -1 1617
1619 0 497199 271189 63760 -1 1618
1620 0 497131 271357 63640 -1 1619
1621 0 497171 271517 63560 -1 1620
1622 0 497187 271553 63400 -1 1621
1623 0 497209 271609 63360 -1 1622
1624 0 497231 271665 63320 -1 1623
1625 0 497287 271673 63240 -1 1624
1626 0 497347 271773 63120 -1 1625
1627 0 497455 271825 63000 -1 1626
1628 0 497519 271941 62840 -1 1627
1629 0 497607 272089 62760 -1 1628
1630 0 497679 272137 62600 -1 1629
1631 0 497795 272305 62560 -1 1630
1632 0 497827 272577 62440 -1 1631
1633 0 497723 272705 62320 -1 1632
1634 0 497567 273025 62240 -1 1633
1635 0 497299 273265 62080 -1 1634
1636 0 497035 273337 61880 -1 1635
1637 0 496811 273429 61720 -1 1636
1638 0 496539 273373 61600 -1 1637
1639 0 496435 273397 61440 -1 1638
1640 0 496307 273393 61280 -1 1639
1641 0 496287 273385 61120 -1 1640
1642 0 496139 273325 61000 -1 1641
1643 0 496011 273297 60960 -1 1642
1644 0 495791 273225 60920 -1 1643
1645 0 495543 273205 60880 -1 1644
1646 0 495327 273157 60840 -1 1645
1647 0 495079 272989 60800 -1 1646
1648 0 494847 272665 60760 -1 1647
1649 0 494823 272569 60720 -1 1648
1650 0 494531 272345 60680 -1 1649
1651 0 494627 273325 60640 -1 1650
1652 0 494635 273473 60600 -1 1651
1653 0 494655 273621 60560 -1 1652
1654 0 494639 273701 60520 -1 1653
1655 0 494543 273721 60480 -1 1654
1656 0 494415 273741 60400 -1 1655
1657 0 494231 273749 60320 -1 1656
1658 0 494199 273701 60240 -1 1657
1659 0 494143 273657 60160 -1 1658
1660 0 494067 273617 60120 -1 1659
1661 0 494003 273553 60080 -1 1660
1662 0 493867 273485 60000 -1 1661
1663 0 493799 273497 59960 -1 1662
1664 0 493663 273473 59880 -1 1663
1665 0 493335 273425 59800 -1 1664
1666 0 492847 273497 59680 -1 1665
1667 0 492555 273465 59600 -1 1666
1668 0 492351 273441 59480 -1 1667
1669 0 492275 272989 59440 -1 1668
1670 0 492127 272905 59520 -1 1669
1671 0 492183 272793 59560 -1 1670
1672 0 492135 272533 59600 -1 1671
1673 0 492087 272441 59640 -1 1672
1674 0 491767 272413 59560 -1 1673
1675 0 491567 272405 59520 -1 1674
1676 0 491163 272375 59520 -1 1675
1677 0 491083 272435 59560 -1 1676
1678 0 492151 272323 59560 -1 1673
1679 0 491944 272212 59520 -1 1678
1680 0 492044 272114 59480 -1 1679
1681 0 491980 272032 59440 -1 1680
1682 0 491954 272004 59400 -1 1681
1683 0 491920 271960 59360 -1 1682
1684 0 492275 273081 59400 -1 1669
1685 0 492227 273005 59320 -1 1684
1686 0 492187 273005 59280 -1 1685
1687 0 492079 272917 59200 -1 1686
1688 0 492063 272865 59080 -1 1687
1689 0 491963 272805 59000 -1 1688
1690 0 491875 272797 58880 -1 1689
1691 0 491771 272805 58760 -1 1690
1692 0 491787 272753 58600 -1 1691
1693 0 491871 272717 58440 -1 1692
1694 0 491991 272665 58320 -1 1693
1695 0 492047 272613 58160 -1 1694
1696 0 492259 272301 58080 -1 1695
1697 0 492451 271921 58080 -1 1696
1698 0 497191 273677 62280 -1 1635
1699 0 497087 273865 62440 -1 1698
1700 0 496823 274065 62480 -1 1699
1701 0 496527 274573 62480 -1 1700
1702 0 496347 274725 62440 -1 1701
1703 0 496219 274813 62320 -1 1702
1704 0 496147 274925 62200 -1 1703
1705 0 496007 275005 62080 -1 1704
1706 0 495887 275081 61960 -1 1705
1707 0 495715 275077 61840 -1 1706
1708 0 495587 275017 61680 -1 1707
1709 0 495523 275001 61560 -1 1708
1710 0 495407 274977 61480 -1 1709
1711 0 495215 274897 61320 -1 1710
1712 0 495143 274785 61280 -1 1711
1713 0 495135 274777 61200 -1 1712
1714 0 495043 274741 61120 -1 1713
1715 0 494999 274741 61040 -1 1714
1716 0 494975 274597 61000 -1 1715
1717 0 494919 274497 60960 -1 1716
1718 0 494831 274429 60920 -1 1717
1719 0 494803 274325 60880 -1 1718
1720 0 494795 274245 60840 -1 1719
1721 0 494707 273893 60760 -1 1720
1722 0 494631 273777 60720 -1 1721
1723 0 494679 274277 60640 -1 1722
1724 0 494715 274497 60600 -1 1723
1725 0 494687 274537 60560 -1 1724
1726 0 494735 274589 60520 -1 1725
1727 0 494683 274601 60480 -1 1726
1728 0 494659 274653 60400 -1 1727
1729 0 494675 274605 60320 -1 1728
1730 0 494679 274601 60240 -1 1729
1731 0 494731 274509 60120 -1 1730
1732 0 494679 274433 60080 -1 1731
1733 0 494507 274413 60000 -1 1732
1734 0 494503 274401 59960 -1 1733
1735 0 494395 274381 59840 -1 1734
1736 0 494395 274341 59720 -1 1735
1737 0 494387 274317 59600 -1 1736
1738 0 494367 274325 59480 -1 1737
1739 0 494267 274069 59440 -1 1738
1740 0 494259 274033 59400 -1 1739
1741 0 494271 273997 59320 -1 1740
1742 0 494279 273949 59200 -1 1741
1743 0 494375 273933 59120 -1 1742
1744 0 494427 273925 58960 -1 1743
1745 0 494463 273889 58840 -1 1744
1746 0 494471 273841 58720 -1 1745
1747 0 494519 273833 58560 -1 1746
1748 0 494535 273833 58440 -1 1747
1749 0 494547 273825 58320 -1 1748
1750 0 494571 273825 58160 -1 1749
1751 0 494599 273781 58000 -1 1750
1752 0 494591 273753 57840 -1 1751
1753 0 494595 273721 57640 -1 1752
1754 0 494515 273705 57480 -1 1753
1755 0 494407 273697 57320 -1 1754
1756 0 494119 273609 57200 -1 1755
1757 0 494011 273453 57040 -1 1756
1758 0 494039 273393 56920 -1 1757
1759 0 494047 273433 56880 -1 1758
1760 0 494123 273413 56840 -1 1759
1761 0 494147 273361 56720 -1 1760
1762 0 494203 273365 56600 -1 1761
1763 0 494267 273317 56480 -1 1762
1764 0 494327 273293 56400 -1 1763
1765 0 494527 273281 56240 -1 1764
1766 0 494707 273253 56160 -1 1765
1767 0 494799 273201 56040 -1 1766
1768 0 494919 273185 55920 -1 1767
1769 0 495099 273049 55800 -1 1768
1770 0 495179 273049 55680 -1 1769
1771 0 495187 272993 55560 -1 1770
1772 0 495171 272949 55480 -1 1771
1773 0 495275 272909 55320 -1 1772
1774 0 495323 272829 55200 -1 1773
1775 0 495399 272801 55080 -1 1774
1776 0 495499 272725 55000 -1 1775
1777 0 495615 272565 54840 -1 1776
1778 0 495683 272485 54760 -1 1777
1779 0 495887 272265 54640 -1 1778
1780 0 495915 272213 54560 -1 1779
1781 0 496023 272125 54400 -1 1780
1782 0 495763 272461 54440 -1 1781
1783 0 495807 272465 54360 -1 1782
1784 0 495840 272482 54320 -1 1783
1785 0 495898 272508 54240 -1 1784
1786 0 495980 272556 54160 -1 1785
1787 0 496082 272652 54040 -1 1786
1788 0 496128 272698 53920 -1 1787
1789 0 496211 272005 54360 -1 1781
1790 0 496379 271805 54280 -1 1789
1791 0 496471 271789 54160 -1 1790
1792 0 496539 271689 54080 -1 1791
1793 0 496611 271649 53960 -1 1792
1794 0 496687 271593 53840 -1 1793
1795 0 496719 271533 53720 -1 1794
1796 0 496703 271485 53560 -1 1795
1797 0 496767 271373 53520 -1 1796
1798 0 496831 271361 53480 -1 1797
1799 0 496995 271413 53440 -1 1798
1800 0 497011 271433 53360 -1 1799
1801 0 496991 271465 53280 -1 1800
1802 0 497091 271457 53120 -1 1801
1803 0 497331 271325 53000 -1 1802
1804 0 497407 271429 52840 -1 1803
1805 0 497339 271033 52600 -1 1804
1806 0 497239 270873 52440 -1 1805
1807 0 497127 270669 52280 -1 1806
1808 0 496975 270593 52200 -1 1807
1809 0 496943 270593 52040 -1 1808
1810 0 496799 270565 51920 -1 1809
1811 0 496783 270537 51800 -1 1810
1812 0 496739 270505 51640 -1 1811
1813 0 496407 270401 51560 -1 1812
1814 0 496351 270381 51520 -1 1813
1815 0 496095 270289 51480 -1 1814
1816 0 495451 270049 51440 -1 1815
1817 0 495091 269433 51480 -1 1816
1818 0 495347 269085 51440 -1 1817
1819 0 495458 268964 51400 -1 1818
1820 0 495498 268970 51360 -1 1819
1821 0 495506 268912 51280 -1 1820
1822 0 495536 268874 51200 -1 1821
1823 0 495560 268854 51160 -1 1822
1824 0 495614 268811 51120 -1 1823
1825 0 495770 268698 51160 -1 1824
1826 0 495834 268636 51240 -1 1825
1827 0 495840 268588 51280 -1 1826
1828 0 495854 268544 51320 -1 1827
1829 0 495668 268768 51080 -1 1824
1830 0 494687 269241 51440 -1 1817
1831 0 494443 269197 51320 -1 1830
1832 0 494351 269097 51240 -1 1831
1833 0 494251 269129 51120 -1 1832
1834 0 494231 269117 51040 -1 1833
1835 0 494291 269033 51280 -1 1832
1836 0 494235 268941 51360 -1 1835
1837 0 494167 268749 51400 -1 1836
1838 0 493987 268621 51440 -1 1837
1839 0 493887 268241 51400 -1 1838
1840 0 493987 268045 51360 -1 1839
1841 0 494187 267813 51400 -1 1840
1842 0 494307 267629 51440 -1 1841
1843 0 494399 267481 51400 -1 1842
1844 0 494371 267313 51440 -1 1843
1845 0 494243 267205 51480 -1 1844
1846 0 494224 267146 51520 -1 1845
1847 0 494146 266856 51600 -1 1846
1848 0 494082 266718 51640 -1 1847
1849 0 494098 266646 51680 -1 1848
1850 0 494046 266538 51720 -1 1849
1851 0 494036 266504 51760 -1 1850
1852 0 494024 266442 51840 -1 1851
1853 0 494002 266294 51800 -1 1852
1854 0 494148 266042 51840 -1 1853
1855 0 494483 267445 51280 -1 1843
1856 0 494476 267464.03 51200 -1 1855
1857 0 494204 267462 51240 -1 1856
1858 0 494168 267430 51280 -1 1857
1859 0 494138 267424 51320 -1 1858
1860 0 496987 270465 51600 -1 1812
1861 0 497067 270481 51520 -1 1860
1862 0 497163 270457 51480 -1 1861
1863 0 497291 270425 51440 -1 1862
1864 0 497559 270369 51400 -1 1863
1865 0 497887 270157 51320 -1 1864
1866 0 497963 270025 51400 -1 1865
1867 0 497023 270309 51400 -1 1863
1868 0 497035 269993 51440 -1 1867
1869 0 497163 269717 51480 -1 1868
1870 0 493559 273525 56920 -1 1759
1871 0 493395 273589 56960 -1 1870
1872 0 493327 273633 57000 -1 1871
1873 0 493239 273661 57080 -1 1872
1874 0 493183 273701 57160 -1 1873
1875 0 493107 273753 57280 -1 1874
1876 0 493075 273793 57360 -1 1875
1877 0 493011 273825 57440 -1 1876
1878 0 492927 273841 57520 -1 1877
1879 0 492835 273877 57600 -1 1878
1880 0 492767 273913 57640 -1 1879
1881 0 492723 273945 57760 -1 1880
1882 0 492587 274029 57880 -1 1881
1883 0 492431 274065 57960 -1 1882
1884 0 492295 274073 58040 -1 1883
1885 0 492163 274089 58160 -1 1884
1886 0 492031 274101 58240 -1 1885
1887 0 491807 274197 58360 -1 1886
1888 0 491759 274261 58440 -1 1887
1889 0 491615 274321 58520 -1 1888
1890 0 491435 274389 58600 -1 1889
1891 0 491415 274393 58680 -1 1890
1892 0 491327 274401 58760 -1 1891
1893 0 491143 274469 58880 -1 1892
1894 0 491099 274531 58920 -1 1893
1895 0 491015 274579 59000 -1 1894
1896 0 495927 263338 66720 -1 1570
1897 0 496267 263898 66720 -1 1896
1898 0 496683 263906 66760 -1 1897
1899 0 497011 263970 66840 -1 1898
1900 0 497431 263834 66920 -1 1899
1901 0 497715 263746 67000 -1 1900
1902 0 497855 263494 67080 -1 1901
1903 0 498023 263218 67160 -1 1902
1904 0 498093 263150 67240 -1 1903
1905 0 498233 263146 67320 -1 1904
1906 0 498353 263186 67400 -1 1905
1907 0 498465 263150 67520 -1 1906
1908 0 498721 263250 67600 -1 1907
1909 0 498905 263314 67640 -1 1908
1910 0 499013 263366 67720 -1 1909
1911 0 498805 263534 67760 -1 1910
1912 0 498813 263554 67800 -1 1911
1913 0 498861 263586 67840 -1 1912
1914 0 498841 263626 67920 -1 1913
1915 0 498797 263626 68000 -1 1914
1916 0 498565 263678 68040 -1 1915
1917 0 498565 263678 68080 -1 1916
1918 0 499269 263302 67760 -1 1910
1919 0 499513 263338 67800 -1 1918
1920 0 499685 263372 67840 -1 1919
1921 0 499857 263406 67880 -1 1920
1922 0 500221 263470 67920 -1 1921
1923 0 500293 263438 68000 -1 1922
1924 0 500395 263386 68080 -1 1923
1925 0 500431 263358 68160 -1 1924
1926 0 500491 263266 68280 -1 1925
1927 0 500579 263234 68400 -1 1926
1928 0 500656.34 263226 68440 -1 1927
1929 0 500811 263210 68520 -1 1928
1930 0 500943 263142 68600 -1 1929
1931 0 501015 263078 68680 -1 1930
1932 0 501263 262890 68760 -1 1931
1933 0 501375 262754 68840 -1 1932
1934 0 501443 262730 68920 -1 1933
1935 0 501563 262638 68960 -1 1934
1936 0 501683 262546 69000 -1 1935
1937 0 501603 262758 69320 -1 1936
1938 0 501615 262962 69480 -1 1937
1939 0 501643 263202 69560 -1 1938
1940 0 501755 263334 69640 -1 1939
1941 0 502047 263534 69720 -1 1940
1942 0 502315 263658 69760 -1 1941
1943 0 502953 263894 69800 -1 1942
1944 0 503741 264390 69800 -1 1943
1945 0 503845 264490 69760 -1 1944
1946 0 503741 265202 69720 -1 1945
1947 0 503737 265490 69640 -1 1946
1948 0 503733 265622 69520 -1 1947
1949 0 503741 265662 69440 -1 1948
1950 0 503447 266082 69400 -1 1949
1951 0 503367 266210 69320 -1 1950
1952 0 503319 266330 69240 -1 1951
1953 0 503265 266450 69120 -1 1952
1954 0 503273 266524.66 69040 -1 1953
1955 0 503277 266562 69000 -1 1954
1956 0 503289 266622 68920 -1 1955
1957 0 503269 266678 68800 -1 1956
1958 0 503289 266726 68680 -1 1957
1959 0 503281 266798 68600 -1 1958
1960 0 503333 266894 68480 -1 1959
1961 0 503361 266966 68360 -1 1960
1962 0 503353 267066 68240 -1 1961
1963 0 503409 267182 68120 -1 1962
1964 0 503377 267362 68000 -1 1963
1965 0 503385 267494 67920 -1 1964
1966 0 503471 267618 67840 -1 1965
1967 0 503531 267806 67720 -1 1966
1968 0 503547 267894 67640 -1 1967
1969 0 503527 267974 67520 -1 1968
1970 0 503587 268342 67440 -1 1969
1971 0 503589 268634 67400 -1 1970
1972 0 503529 268898 67360 -1 1971
1973 0 503569 269006 67280 -1 1972
1974 0 503529 269130 67200 -1 1973
1975 0 503513 269310 67120 -1 1974
1976 0 503459 269502 67040 -1 1975
1977 0 503435 269622 66960 -1 1976
1978 0 503367 269734 66880 -1 1977
1979 0 503315 269782 66800 -1 1978
1980 0 503339 269878 66680 -1 1979
1981 0 503419 270126 66600 -1 1980
1982 0 503451 270266 66520 -1 1981
1983 0 503439 270326 66400 -1 1982
1984 0 503455 270410 66320 -1 1983
1985 0 503143 270654 66200 -1 1984
1986 0 502969 270746 66080 -1 1985
1987 0 502805 270842 66000 -1 1986
1988 0 502733 270894 65880 -1 1987
1989 0 502785 271006 65760 -1 1988
1990 0 502785 271150 65680 -1 1989
1991 0 502693 271258 65600 -1 1990
1992 0 502693 271402 65520 -1 1991
1993 0 502537 271554 65440 -1 1992
1994 0 502351 271778 65360 -1 1993
1995 0 502099 272062 65280 -1 1994
1996 0 501651 272178 65240 -1 1995
1997 0 501413 272390 65160 -1 1996
1998 0 501325 272466 65080 -1 1997
1999 0 501233 272514 65000 -1 1998
2000 0 501149 272590 64920 -1 1999
2001 0 501053 272658 64840 -1 2000
2002 0 500933 272746 64760 -1 2001
2003 0 500837 272798 64680 -1 2002
2004 0 500841 272710 64560 -1 2003
2005 0 500829 272622 64480 -1 2004
2006 0 500753 272594 64440 -1 2005
2007 0 501433 272382 65320 -1 1997
2008 0 501377 272446 65400 -1 2007
2009 0 501329 272486 65520 -1 2008
2010 0 501289 272518 65600 -1 2009
2011 0 501145 272662 65680 -1 2010
2012 0 501138.34 272662 65720 -1 2011
2013 0 501125 272662 65800 -1 2012
2014 0 501337 272662 65960 -1 2013
2015 0 501509 272702 66080 -1 2014
2016 0 503886 269656.5 66440 -1 1983
2017 0 503858 269492.5 66400 -1 2016
2018 0 503838 269440.5 66360 -1 2017
2019 0 503998 269352.5 66320 -1 2018
2020 0 504034 269252.5 66280 -1 2019
2021 0 504066 269172.5 66240 -1 2020
2022 0 504094 269096.5 66160 -1 2021
2023 0 504146 269056.5 66080 -1 2022
2024 0 504322 269048.5 66120 -1 2023
2025 0 504390 269040.5 66160 -1 2024
2026 0 504418 269004.5 66200 -1 2025
2027 0 504554 268604.5 66240 -1 2026
2028 0 504622 268556.5 66280 -1 2027
2029 0 504754 268556.5 66320 -1 2028
2030 0 504870 268532.5 66360 -1 2029
2031 0 504986 268492.5 66400 -1 2030
2032 0 505122 268444.5 66440 -1 2031
2033 0 505170 268328.5 66480 -1 2032
2034 0 505146 268192.5 66520 -1 2033
2035 0 504878 267880.5 66560 -1 2034
2036 0 504874 267972.5 66520 -1 2035
2037 0 504762 268008.5 66440 -1 2036
2038 0 504622 268004.5 66400 -1 2037
2039 0 504522 267980.5 66360 -1 2038
2040 0 504270 267984.5 66280 -1 2039
2041 0 504146 267960.5 66200 -1 2040
2042 0 503658 267740.5 66200 -1 2041
2043 0 504766 267688.5 66600 -1 2035
2044 0 504762 267644.5 66640 -1 2043
2045 0 503049 266510 69040 -1 1954
2046 0 502961 266554 68960 -1 2045
2047 0 502781 266650 68880 -1 2046
2048 0 502629 266654 68800 -1 2047
2049 0 502489 266678 68720 -1 2048
2050 0 502229 266686 68760 -1 2049
2051 0 501973 266910 68720 -1 2050
2052 0 501781 267033.5 68680 -1 2051
2053 0 504217 264554 69840 -1 1945
2054 0 504441 264506 69880 -1 2053
2055 0 504517 264494 69960 -1 2054
2056 0 504559 264522 70080 -1 2055
2057 0 504587 264510 70200 -1 2056
2058 0 504643 264482 70320 -1 2057
2059 0 504687 264490 70360 -1 2058
2060 0 504723 264390 70440 -1 2059
2061 0 504743 264338 70520 -1 2060
2062 0 504775 264294 70600 -1 2061
2063 0 504731 264262 70680 -1 2062
2064 0 504715 264230 70760 -1 2063
2065 0 504683 264126 70840 -1 2064
2066 0 504691 264062 70920 -1 2065
2067 0 504691 264002 71000 -1 2066
2068 0 504655 263930 71080 -1 2067
2069 0 504631 263874 71160 -1 2068
2070 0 504559 263862 71240 -1 2069
2071 0 504407 263798 71280 -1 2070
2072 0 504243 263810 71360 -1 2071
2073 0 504211 263758 71480 -1 2072
2074 0 504127 263674 71560 -1 2073
2075 0 504027 263622 71640 -1 2074
2076 0 504035 263574 71720 -1 2075
2077 0 503991 263502 71760 -1 2076
2078 0 503999 263434 71800 -1 2077
2079 0 503999 263410 71840 -1 2078
2080 0 503995 263402 71880 -1 2079
2081 0 502079.22 262340.44 68920 -1 1935
2082 0 502191.22 262326.44 68880 -1 2081
2083 0 502309.22 262264.44 68840 -1 2082
2084 0 502515.22 262208.44 68800 -1 2083
2085 0 502503.22 262264.44 68760 -1 2084
2086 0 502543.22 262356.44 68680 -1 2085
2087 0 502581.22 262378.44 68560 -1 2086
2088 0 502575.22 262408.44 68440 -1 2087
2089 0 502575.22 262486.44 68320 -1 2088
2090 0 502539.22 262560.44 68160 -1 2089
2091 0 502513.22 262652.44 68040 -1 2090
2092 0 502475.22 262756.44 67920 -1 2091
2093 0 502337.22 262922.44 67760 -1 2092
2094 0 502149.22 263064.44 67680 -1 2093
2095 0 502115.22 263068.44 67640 -1 2094
2096 0 502107.22 263044.44 67600 -1 2095
2097 0 501827.22 263056.44 67560 -1 2096
2098 0 501913.22 263050.44 67480 -1 2097
2099 0 501961.22 263202.44 67360 -1 2098
2100 0 501965.22 263224.44 67320 -1 2099
2101 0 501991.22 263234.44 67280 -1 2100
2102 0 502011.22 263234.44 67200 -1 2101
2103 0 502051.22 263220.44 67160 -1 2102
2104 0 502227.22 263412.44 67120 -1 2103
2105 0 501713.22 262970.44 67600 -1 2097
2106 0 501577.22 262798.44 67640 -1 2105
2107 0 502609.22 261968.44 68880 -1 2084
2108 0 502695.22 261762.44 68960 -1 2107
2109 0 502755.22 261576.44 69080 -1 2108
2110 0 502787.22 261476.44 69160 -1 2109
2111 0 500242 263571 67800 -1 1920
2112 0 500266 263591 67760 -1 2111
2113 0 500268 263657 67720 -1 2112
2114 0 500292 263669 67680 -1 2113
2115 0 500328 263621 67600 -1 2114
2116 0 500452 263541 67480 -1 2115
2117 0 496962 264317 66840 -1 1899
2118 0 497254 264549 66840 -1 2117
2119 0 497392 264521 66880 -1 2118
2120 0 497784 264735 66840 -1 2119
2121 0 497814 264803 66800 -1 2120
2122 0 497866 264855 66760 -1 2121
2123 0 497916 264865 66720 -1 2122
2124 0 493723 262850 66560 -1 1568
2125 0 493571 262954 66640 -1 2124
2126 0 493223 263070 66720 -1 2125
2127 0 492879 263262 66760 -1 2126
2128 0 492667 263294 66840 -1 2127
2129 0 492679 263258 66960 -1 2128
2130 0 492687 263274 67120 -1 2129
2131 0 492527 263394 67280 -1 2130
2132 0 492333 263546 67400 -1 2131
2133 0 492065 263758 67520 -1 2132
2134 0 491773 264030 67600 -1 2133
2135 0 491399 264410 67680 -1 2134
2136 0 490591 265142 67720 -1 2135
2137 0 490017 265762 67800 -1 2136
2138 0 489931 266270 67720 -1 2137
2139 0 489939 266914 67640 -1 2138
2140 0 490369 267314 67680 -1 2139
2141 0 490557 267486 67760 -1 2140
2142 0 490661 267534 67840 -1 2141
2143 0 490885 267642 67920 -1 2142
2144 0 491153 267786 68000 -1 2143
2145 0 491257 267854 68080 -1 2144
2146 0 491457 267986 68200 -1 2145
2147 0 491849 268286 68280 -1 2146
2148 0 492053 268498 68360 -1 2147
2149 0 492867 268934 68320 -1 2148
2150 0 493307 269070 68240 -1 2149
2151 0 493607 269130 68360 -1 2150
2152 0 493755 269174 68440 -1 2151
2153 0 494003 269294 68520 -1 2152
2154 0 494333 269534 68600 -1 2153
2155 0 494481 269790 68680 -1 2154
2156 0 494865 269706 68720 -1 2155
2157 0 494909 269694 68840 -1 2156
2158 0 495173 269594 68880 -1 2157
2159 0 495313 269530 68960 -1 2158
2160 0 495525 269466 69040 -1 2159
2161 0 495841 269434 69120 -1 2160
2162 0 496325 269378 69160 -1 2161
2163 0 496745 269206 69280 -1 2162
2164 0 497037 269298 69440 -1 2163
2165 0 497101 269354 69600 -1 2164
2166 0 497145 269370 69720 -1 2165
2167 0 497237 269402 69880 -1 2166
2168 0 497353 269490 70000 -1 2167
2169 0 497277 269518 70160 -1 2168
2170 0 497313 269534 70280 -1 2169
2171 0 497357 269578 70400 -1 2170
2172 0 497372 269588 70440 -1 2171
2173 0 497417 269618 70560 -1 2172
2174 0 497361 269654 70640 -1 2173
2175 0 497041 269682 70760 -1 2174
2176 0 496989 269690 70920 -1 2175
2177 0 496945 269698 71080 -1 2176
2178 0 496833 269694 71240 -1 2177
2179 0 496737 269650 71400 -1 2178
2180 0 496653 269638 71520 -1 2179
2181 0 496569 269598 71680 -1 2180
2182 0 496537 269518 71840 -1 2181
2183 0 496489 269454 72000 -1 2182
2184 0 496349 269322 72120 -1 2183
2185 0 496269 269302 72280 -1 2184
2186 0 496213 269270 72400 -1 2185
2187 0 496137 269138 72520 -1 2186
2188 0 496085 268850 72640 -1 2187
2189 0 496109 268318 72680 -1 2188
2190 0 496157 268182 72800 -1 2189
2191 0 496133 267718 72800 -1 2190
2192 0 495993 267558 72880 -1 2191
2193 0 495837 267490 72960 -1 2192
2194 0 495809 267370 73080 -1 2193
2195 0 495745 267238 73160 -1 2194
2196 0 495685 267258 73280 -1 2195
2197 0 495577 267010 73400 -1 2196
2198 0 495425 266790 73480 -1 2197
2199 0 495257 266538 73600 -1 2198
2200 0 494833 266018 73680 -1 2199
2201 0 494793 265990 73720 -1 2200
2202 0 494817 265902 73840 -1 2201
2203 0 494769 265650 73920 -1 2202
2204 0 494751 265508 73960 -1 2203
2205 0 494733 265366 74000 -1 2204
2206 0 494609 265242 74080 -1 2205
2207 0 494301 265210 74200 -1 2206
2208 0 494117 265514 74160 -1 2207
2209 0 494153 265522 74120 -1 2208
2210 0 494173 265642 74000 -1 2209
2211 0 494189 265734 73960 -1 2210
2212 0 494113 265802 73880 -1 2211
2213 0 494077 265890 73800 -1 2212
2214 0 494061 265922 73680 -1 2213
2215 0 493985 266054 73600 -1 2214
2216 0 494037 266078 73560 -1 2215
2217 0 494061 266262 73600 -1 2216
2218 0 493933 266302 73680 -1 2217
2219 0 493877 266322 73720 -1 2218
2220 0 493881 266266 73760 -1 2219
2221 0 494217 265154 74320 -1 2207
2222 0 494273 264998 74440 -1 2221
2223 0 494589 264778 74480 -1 2222
2224 0 494813 264522 74600 -1 2223
2225 0 494829 264654 74760 -1 2224
2226 0 494821 264714 74880 -1 2225
2227 0 494757 264874 75000 -1 2226
2228 0 494569 265022 75040 -1 2227
2229 0 494404 265031 75080 -1 2228
2230 0 494374 265043 75120 -1 2229
2231 0 494352 265075 75200 -1 2230
2232 0 494342 265181 75280 -1 2231
2233 0 494276 265293 75360 -1 2232
2234 0 494256 265303 75440 -1 2233
2235 0 494142 265441 75560 -1 2234
2236 0 494280 265563 75680 -1 2235
2237 0 494466 265775 75800 -1 2236
2238 0 494586 265903 75880 -1 2237
2239 0 494656 265979 76000 -1 2238
2240 0 494622 266165 76040 -1 2239
2241 0 494646 266225 76120 -1 2240
2242 0 494626 266269 76160 -1 2241
2243 0 494929 264018 74520 -1 2224
2244 0 494993 263954 74480 -1 2243
2245 0 495317 263298 74440 -1 2244
2246 0 495429 263194 74400 -1 2245
2247 0 495441 263142 74320 -1 2246
2248 0 495385 263050 74200 -1 2247
2249 0 495421 263046 74160 -1 2248
2250 0 495411 262992 74120 -1 2249
2251 0 495401 262938 74080 -1 2250
2252 0 495465 262514 74040 -1 2251
2253 0 495521 262354 74120 -1 2252
2254 0 495561 262286 74200 -1 2253
2255 0 495725 262178 74280 -1 2254
2256 0 495829 262094 74360 -1 2255
2257 0 496101 261946 74200 -1 2256
2258 0 496249 261970 74160 -1 2257
2259 0 496413 261958 74080 -1 2258
2260 0 496522 261993 74040 -1 2259
2261 0 496502 261993 73960 -1 2260
2262 0 495817 262082 74400 -1 2256
2263 0 495825 261926 74440 -1 2262
2264 0 495865 261706 74480 -1 2263
2265 0 495756 261509 74520 -1 2264
2266 0 495544 261271 74560 -1 2265
2267 0 495594 260997 74520 -1 2266
2268 0 495600 260963 74480 -1 2267
2269 0 495580 261135 74600 -1 2266
2270 0 495598 261143 74720 -1 2269
2271 0 495582 261197 74760 -1 2270
2272 0 495548 261205 74800 -1 2271
2273 0 495224 261199 74840 -1 2272
2274 0 495146 261129 74920 -1 2273
2275 0 495064 261067 74960 -1 2274
2276 0 494946 261035 75040 -1 2275
2277 0 494892 261003 75080 -1 2276
2278 0 494666 261027 75040 -1 2277
2279 0 494598 261021 75000 -1 2278
2280 0 494565 261034 74960 -1 2279
2281 0 494539 261034 74920 -1 2280
2282 0 494487 261038 74840 -1 2281
2283 0 494451 261048 74720 -1 2282
2284 0 494413 261012 74600 -1 2283
2285 0 494882 261025 75120 -1 2277
2286 0 494868 260983 75160 -1 2285
2287 0 494856 260857 75200 -1 2286
2288 0 494765 260830 75320 -1 2287
2289 0 494733 260844 75360 -1 2288
2290 0 494671 260842 75400 -1 2289
2291 0 494521 260834 75440 -1 2290
2292 0 494491 260832 75480 -1 2291
2293 0 494321 260770 75400 -1 2291
2294 0 493985 260716 75360 -1 2293
2295 0 493973 260710.67 75400 -1 2294
2296 0 493549 260848 75400 -1 2295
2297 0 493949 260700 75480 -1 2295
2298 0 494039 260488 75520 -1 2297
2299 0 494063 260472 75560 -1 2298
2300 0 494083 260450 75600 -1 2299
2301 0 495662 261153 74840 -1 2272
2302 0 495878 261103 74880 -1 2301
2303 0 495942 261113 74920 -1 2302
2304 0 496084 261193 74960 -1 2303
2305 0 496142 261199 75040 -1 2304
2306 0 496380 261173 75160 -1 2305
2307 0 496738 261103 75240 -1 2306
2308 0 496860 261101 75320 -1 2307
2309 0 495833 262262 74520 -1 2262
2310 0 495813 262318 74600 -1 2309
2311 0 495809 262454 74680 -1 2310
2312 0 496102 262441 74680 -1 2311
2313 0 496174 262375 74640 -1 2312
2314 0 496366 262345 74600 -1 2313
2315 0 496476 262317 74640 -1 2314
2316 0 496538 262345 74760 -1 2315
2317 0 496468 262309 74840 -1 2316
2318 0 495798 262437 74720 -1 2311
2319 0 495766 262453 74840 -1 2318
2320 0 495717 262986 74120 -1 2250
2321 0 495889 262770 74160 -1 2320
2322 0 494017 265074 74480 -1 2222
2323 0 493877 265194 74640 -1 2322
2324 0 493777 265286 74800 -1 2323
2325 0 493693 265366 74840 -1 2324
2326 0 493613 265422 74960 -1 2325
2327 0 493689 265402 75080 -1 2326
2328 0 494865 265166 73960 -1 2205
2329 0 494961 265126 73880 -1 2328
2330 0 495053 265074 73800 -1 2329
2331 0 495113 265018 73880 -1 2330
2332 0 495185 264962 73960 -1 2331
2333 0 495253 264898 74040 -1 2332
2334 0 495341 264858 74120 -1 2333
2335 0 494877 265420 73880 -1 2204
2336 0 494905 265444 73760 -1 2335
2337 0 495049 265384 73680 -1 2336
2338 0 495113 265332 73600 -1 2337
2339 0 495177 265284 73480 -1 2338
2340 0 495225 265252 73360 -1 2339
2341 0 495297 265216 73240 -1 2340
2342 0 495405 265172 73120 -1 2341
2343 0 495505 265152 73000 -1 2342
2344 0 495589 265100 72880 -1 2343
2345 0 495681 265072 72800 -1 2344
2346 0 495737 265080 72720 -1 2345
2347 0 495781 265034 72680 -1 2346
2348 0 495889 264970 72640 -1 2347
2349 0 496209 264810 72560 -1 2348
2350 0 496465 264666 72520 -1 2349
2351 0 496569 264682 72440 -1 2350
2352 0 496717 264714 72360 -1 2351
2353 0 496925 264722 72240 -1 2352
2354 0 497201 264798 72240 -1 2353
2355 0 497461 265050 72240 -1 2354
2356 0 497561 265122 72160 -1 2355
2357 0 497649 265172 72040 -1 2356
2358 0 497741 265172 71920 -1 2357
2359 0 497813 265112 71840 -1 2358
2360 0 497845 265128 71800 -1 2359
2361 0 497977 265164 71760 -1 2360
2362 0 498157 265068 71720 -1 2361
2363 0 498213 265096 71600 -1 2362
2364 0 498241 265120 71480 -1 2363
2365 0 498345 265088 71360 -1 2364
2366 0 498465 265016 71160 -1 2365
2367 0 498501 264932 71040 -1 2366
2368 0 498569 264892 70960 -1 2367
2369 0 498662 264807 70920 -1 2368
2370 0 498730 264793 70840 -1 2369
2371 0 498884 264787 70720 -1 2370
2372 0 498924 264773 70640 -1 2371
2373 0 498972 264795 70560 -1 2372
2374 0 498980 264809 70440 -1 2373
2375 0 499048 264809 70320 -1 2374
2376 0 499110 264795 70200 -1 2375
2377 0 496029 268454 72840 -1 2190
2378 0 496017 268434 72960 -1 2377
2379 0 496333 269710 72440 -1 2186
2380 0 496653 269798 72400 -1 2379
2381 0 496973 269886 72360 -1 2380
2382 0 497381 269874 72280 -1 2381
2383 0 497665 269930 72200 -1 2382
2384 0 497409 269974 72160 -1 2383
2385 0 497469 270062 71960 -1 2384
2386 0 497409 270154 71840 -1 2385
2387 0 497377 270298 71800 -1 2386
2388 0 497457 270434 71720 -1 2387
2389 0 497444 270431 71680 -1 2388
2390 0 497444 270475 71600 -1 2389
2391 0 497392 270501 71480 -1 2390
2392 0 497288 270603 71360 -1 2391
2393 0 497264 270715 71240 -1 2392
2394 0 497238 270783 71120 -1 2393
2395 0 497226 270871 71000 -1 2394
2396 0 497182 271003 70880 -1 2395
2397 0 497134 271145 70760 -1 2396
2398 0 497064 271149 70680 -1 2397
2399 0 497028 271209 70560 -1 2398
2400 0 497086 271369 70520 -1 2399
2401 0 497076 271439 70440 -1 2400
2402 0 497054 271583 70400 -1 2401
2403 0 497040 271673 70480 -1 2402
2404 0 496932 271855 70520 -1 2403
2405 0 496842 271991 70560 -1 2404
2406 0 496688 272095 70520 -1 2405
2407 0 496668 272041 70440 -1 2406
2408 0 496642 271991 70320 -1 2407
2409 0 496650 271971 70280 -1 2408
2410 0 496654 271951 70240 -1 2409
2411 0 496584 271985 70160 -1 2410
2412 0 496522 271999 70040 -1 2411
2413 0 496446 271959 69920 -1 2412
2414 0 496418 271935 69840 -1 2413
2415 0 496418 271927 69720 -1 2414
2416 0 496408 271949 69600 -1 2415
2417 0 496380 272039 69440 -1 2416
2418 0 496390 272051 69320 -1 2417
2419 0 496458 272111 69200 -1 2418
2420 0 496558 272159 69040 -1 2419
2421 0 496628 272165 68880 -1 2420
2422 0 496700 272173 68840 -1 2421
2423 0 497977 270030 72160 -1 2383
2424 0 499357 269914 72200 -1 2423
2425 0 499457 269766 72360 -1 2424
2426 0 499508 269715 72400 -1 2425
2427 0 499570 269703 72480 -1 2426
2428 0 499389 269974 72160 -1 2424
2429 0 499513 270026 72000 -1 2428
2430 0 499989 270186 71960 -1 2429
2431 0 500437 270474 71840 -1 2430
2432 0 500633 270390 71720 -1 2431
2433 0 500897 270230 71520 -1 2432
2434 0 500925 269790 71560 -1 2433
2435 0 501065 269202 71520 -1 2434
2436 0 501049 268998 71560 -1 2435
2437 0 501009 268894 71640 -1 2436
2438 0 501057 268702 71720 -1 2437
2439 0 501241 268568 71760 -1 2438
2440 0 501325 268428 71880 -1 2439
2441 0 501417 268348 71960 -1 2440
2442 0 501441 268288 72040 -1 2441
2443 0 501413 268308 72120 -1 2442
2444 0 501529 268188 72040 -1 2442
2445 0 501565 268160 72120 -1 2444
2446 0 501569 268082 72200 -1 2445
2447 0 501593 268014 72320 -1 2446
2448 0 501765 267950 72400 -1 2447
2449 0 501837 267886 72480 -1 2448
2450 0 501877 267810 72560 -1 2449
2451 0 501937 267742 72640 -1 2450
2452 0 501089 270206 71400 -1 2433
2453 0 501145 270118 71320 -1 2452
2454 0 501225 270098 71280 -1 2453
2455 0 501153 270238 71200 -1 2454
2456 0 501109 270266 71160 -1 2455
2457 0 501078 270285 71120 -1 2456
2458 0 501023 270372 71040 -1 2457
2459 0 496759 270036 72400 -1 2380
2460 0 496415 270212 72440 -1 2459
2461 0 496387 270220 72480 -1 2460
2462 0 496295 270272 72560 -1 2461
2463 0 496275 270256 72600 -1 2462
2464 0 496167 270340 72680 -1 2463
2465 0 496171 270328 72760 -1 2464
2466 0 496247 270308 72840 -1 2465
2467 0 496259 270292 72920 -1 2466
2468 0 496215 270288 73000 -1 2467
2469 0 496187 270304 73080 -1 2468
2470 0 496163 270304 73160 -1 2469
2471 0 497721 269470 70440 -1 2172
2472 0 497777 269394 70480 -1 2471
2473 0 497901 269330 70520 -1 2472
2474 0 497910 269129 70560 -1 2473
2475 0 498008 269061 70640 -1 2474
2476 0 498178 269019 70760 -1 2475
2477 0 498330 269001 70920 -1 2476
2478 0 498524 268967 70960 -1 2477
2479 0 498898 268837 71040 -1 2478
2480 0 498882 268799 71120 -1 2479
2481 0 498894 268759 71160 -1 2480
2482 0 494253 270238 68680 -1 2155
2483 0 494017 270330 68720 -1 2482
2484 0 493557 270482 68800 -1 2483
2485 0 493525 270614 68680 -1 2484
2486 0 493477 270746 68560 -1 2485
2487 0 493437 270830 68440 -1 2486
2488 0 493423 270910 68320 -1 2487
2489 0 493487 271006 68200 -1 2488
2490 0 493571 271102 68080 -1 2489
2491 0 493647 271266 67960 -1 2490
2492 0 493727 271398 67880 -1 2491
2493 0 493767 271526 67760 -1 2492
2494 0 493823 271682 67680 -1 2493
2495 0 493847 271826 67600 -1 2494
2496 0 493785 272182 67560 -1 2495
2497 0 493649 272382 67640 -1 2496
2498 0 493585 272558 67720 -1 2497
2499 0 493613 272626 67800 -1 2498
2500 0 493677 272710 67920 -1 2499
2501 0 493653 272814 68040 -1 2500
2502 0 493641 272834 68120 -1 2501
2503 0 493721 272878 68160 -1 2502
2504 0 493787 272940 68200 -1 2503
2505 0 493853 273002 68240 -1 2504
2506 0 493977 273118 68280 -1 2505
2507 0 493997 273198 68400 -1 2506
2508 0 493749 273382 68480 -1 2507
2509 0 493609 273610 68560 -1 2508
2510 0 493465 273678 68600 -1 2509
2511 0 493389 273714 68720 -1 2510
2512 0 493289 273738 68800 -1 2511
2513 0 493025 273814 68920 -1 2512
2514 0 492967 273800 68960 -1 2513
2515 0 492909 273786 69000 -1 2514
2516 0 492897 273758 69040 -1 2515
2517 0 492733 273686 69160 -1 2516
2518 0 492685 273662 69320 -1 2517
2519 0 492453 273662 69480 -1 2518
2520 0 492301 273634 69600 -1 2519
2521 0 492229 273650 69800 -1 2520
2522 0 492097 273678 69920 -1 2521
2523 0 492017 273658 70080 -1 2522
2524 0 491913 273658 70240 -1 2523
2525 0 491889 273710 70400 -1 2524
2526 0 491625 273918 70480 -1 2525
2527 0 491473 273930 70600 -1 2526
2528 0 491401 273982 70760 -1 2527
2529 0 491313 274118 70920 -1 2528
2530 0 491201 274222 71040 -1 2529
2531 0 491025 274506 70800 -1 2530
2532 0 490964 274571 70760 -1 2531
2533 0 490912 274623 70680 -1 2532
2534 0 490880 274687 70560 -1 2533
2535 0 490922 274721 70440 -1 2534
2536 0 490946 274767 70320 -1 2535
2537 0 491004 274805 70200 -1 2536
2538 0 490966 274871 70040 -1 2537
2539 0 491004 275005 69960 -1 2538
2540 0 491058 275083 69840 -1 2539
2541 0 491236 275117 69760 -1 2540
2542 0 491318 275129 69680 -1 2541
2543 0 491390 275125 69600 -1 2542
2544 0 491273 274150 71120 -1 2530
2545 0 491321 274058 71240 -1 2544
2546 0 491377 274034 71360 -1 2545
2547 0 491357 273946 71480 -1 2546
2548 0 491369 273918 71640 -1 2547
2549 0 491253 273914 71800 -1 2548
2550 0 491205 273834 71960 -1 2549
2551 0 490981 273754 72120 -1 2550
2552 0 490969 273626 72280 -1 2551
2553 0 490941 273434 72400 -1 2552
2554 0 490793 273206 72560 -1 2553
2555 0 490697 273046 72600 -1 2554
2556 0 490693 272886 72720 -1 2555
2557 0 490717 272810 72840 -1 2556
2558 0 490801 272778 72960 -1 2557
2559 0 490809 272766 73080 -1 2558
2560 0 490809 272762 73240 -1 2559
2561 0 490773 272774 73400 -1 2560
2562 0 490701 272818 73480 -1 2561
2563 0 490617 272722 73600 -1 2562
2564 0 490569 272686 73720 -1 2563
2565 0 490585 272658 73760 -1 2564
2566 0 490561 272542 73840 -1 2565
2567 0 490429 272390 73880 -1 2566
2568 0 489873 272014 74000 -1 2567
2569 0 489817 271962 74040 -1 2568
2570 0 489773 271866 74160 -1 2569
2571 0 489717 271782 74240 -1 2570
2572 0 489733 271626 74360 -1 2571
2573 0 489717 271510 74440 -1 2572
2574 0 489581 271366 74520 -1 2573
2575 0 489465 271302 74400 -1 2574
2576 0 489349 271194 74440 -1 2575
2577 0 489366 271171 74480 -1 2576
2578 0 489386 271121 74560 -1 2577
2579 0 489412 271119 74600 -1 2578
2580 0 489436 271109 74640 -1 2579
2581 0 489609 271346 74560 -1 2574
2582 0 489601 271158 74600 -1 2581
2583 0 489693 271106 74680 -1 2582
2584 0 489733 271082 74800 -1 2583
2585 0 489581 271106 74840 -1 2584
2586 0 489845 270982 74840 -1 2584
2587 0 489859 270828 74880 -1 2586
2588 0 489835 270676 74920 -1 2587
2589 0 489839 270644 74960 -1 2588
2590 0 489757 270500 75000 -1 2589
2591 0 489653 270264 74960 -1 2590
2592 0 489671 270158 74880 -1 2591
2593 0 492945 273918 68880 -1 2513
2594 0 492949 274026 68840 -1 2593
2595 0 492969 274174 68800 -1 2594
2596 0 492933 274282 68720 -1 2595
2597 0 492877 274374 68680 -1 2596
2598 0 492913 274442 68600 -1 2597
2599 0 493040 274503 68560 -1 2598
2600 0 493088 274521 68520 -1 2599
2601 0 493268 274557 68440 -1 2600
2602 0 493472 274619 68320 -1 2601
2603 0 493542 274627 68240 -1 2602
2604 0 493576 274671 68120 -1 2603
2605 0 493714 274661 68000 -1 2604
2606 0 493826 274737 67960 -1 2605
2607 0 493946 274811 67920 -1 2606
2608 0 494078 274955 67880 -1 2607
2609 0 494062 274995 67840 -1 2608
2610 0 493996 275121 67760 -1 2609
2611 0 493904 275429 67720 -1 2610
2612 0 494022 275541 67680 -1 2611
2613 0 494112 275539 67640 -1 2612
2614 0 494200 275531 67600 -1 2613
2615 0 494374 275503 67560 -1 2614
2616 0 494309 273262 68440 -1 2507
2617 0 494477 273274 68520 -1 2616
2618 0 494553 273304 68600 -1 2617
2619 0 494637 273348 68680 -1 2618
2620 0 494725 273348 68760 -1 2619
2621 0 494837 273284 68800 -1 2620
2622 0 494865 273244 68880 -1 2621
2623 0 494905 273156 68960 -1 2622
2624 0 494937 273120 69000 -1 2623
2625 0 494981 273072 69080 -1 2624
2626 0 495041 273008 69160 -1 2625
2627 0 495065 272916 69240 -1 2626
2628 0 495325 272932 69240 -1 2627
2629 0 495841 272768 69240 -1 2628
2630 0 495828 272749 69280 -1 2629
2631 0 495806 272717 69360 -1 2630
2632 0 493361 272762 68200 -1 2502
2633 0 493105 272690 68160 -1 2632
2634 0 493021 272722 68240 -1 2633
2635 0 492881 272690 68320 -1 2634
2636 0 492709 272874 68320 -1 2635
2637 0 492405 272906 68360 -1 2636
2638 0 492153 273018 68320 -1 2637
2639 0 491989 273120 68360 -1 2638
2640 0 491929 273152 68400 -1 2639
2641 0 491845 273216 68440 -1 2640
2642 0 491761 273236 68480 -1 2641
2643 0 491637 273280 68520 -1 2642
2644 0 491601 273300 68560 -1 2643
2645 0 491585 273282 68680 -1 2644
2646 0 491545 273146 68800 -1 2645
2647 0 491429 273050 68880 -1 2646
2648 0 491361 273010 68960 -1 2647
2649 0 491381 272946 69040 -1 2648
2650 0 491413 272908 69080 -1 2649
2651 0 491445 272870 69120 -1 2650
2652 0 491597 273406 68520 -1 2644
2653 0 491593 273502 68440 -1 2652
2654 0 491573 273586 68400 -1 2653
2655 0 491605 273678 68360 -1 2654
2656 0 491577 273790 68280 -1 2655
2657 0 491585 273898 68240 -1 2656
2658 0 491657 274150 68200 -1 2657
2659 0 491649 274178 68280 -1 2658
2660 0 491621 274210 68320 -1 2659
2661 0 491589 274234 68360 -1 2660
2662 0 491485 274354 68400 -1 2661
2663 0 491429 274422 68360 -1 2662
2664 0 491321 274586 68280 -1 2663
2665 0 491293 274658 68200 -1 2664
2666 0 491649 274222 68120 -1 2658
2667 0 491629 274378 68080 -1 2666
2668 0 491653 274514 68040 -1 2667
2669 0 491725 274662 68000 -1 2668
2670 0 491929 274778 67920 -1 2669
2671 0 492185 274966 67880 -1 2670
2672 0 492191 274989 67840 -1 2671
2673 1 492197 275012 67800 -1 2672
2674 0 490729 267262 67840 -1 2142
2675 0 491009 267190 67880 -1 2674
2676 0 491081 267162 67920 -1 2675
2677 0 491125 267030 67960 -1 2676
2678 0 491285 266946 68000 -1 2677
2679 0 491369 266890 68040 -1 2678
2680 0 491413 266858 68080 -1 2679
2681 0 489713 267322 67560 -1 2139
2682 0 489729 267562 67440 -1 2681
2683 0 489729 267830 67360 -1 2682
2684 0 489723 268006 67280 -1 2683
2685 0 489635 268462 67200 -1 2684
2686 0 489661 268990 67160 -1 2685
2687 0 489689 269478 67200 -1 2686
2688 0 489613 269830 67240 -1 2687
2689 0 489363 270394 67160 -1 2688
2690 0 489195 270722 67080 -1 2689
2691 0 489079 270898 67000 -1 2690
2692 0 488943 271034 66920 -1 2691
2693 0 488813 271122 66840 -1 2692
2694 0 488545 271358 66760 -1 2693
2695 0 488391 271538 66680 -1 2694
2696 0 488183 271734 66600 -1 2695
2697 0 488109 271888 66560 -1 2696
2698 0 487949 271768 66400 -1 2697
2699 0 487837 271668 66360 -1 2698
2700 0 487805 271684 66280 -1 2699
2701 0 487701 271692 66200 -1 2700
2702 0 487597 271708 66120 -1 2701
2703 0 487489 271662 66040 -1 2702
2704 0 487397 271694 65960 -1 2703
2705 0 487321 271738 65880 -1 2704
2706 0 487293 271734 65840 -1 2705
2707 0 487229 271730 65800 -1 2706
2708 0 488035 272042 66520 -1 2697
2709 0 487995 272370 66440 -1 2708
2710 0 487917 272690 66400 -1 2709
2711 0 487973 273154 66360 -1 2710
2712 0 487829 273510 66320 -1 2711
2713 0 487279 274174 66240 -1 2712
2714 0 487023 274298 66160 -1 2713
2715 0 486805 274466 66080 -1 2714
2716 0 486721 274594 66000 -1 2715
2717 0 486537 274754 65920 -1 2716
2718 0 486317 274926 65840 -1 2717
2719 0 486037 275046 65760 -1 2718
2720 0 485573 275250 65680 -1 2719
2721 0 485399 275306 65600 -1 2720
2722 0 485219 275406 65520 -1 2721
2723 0 485015 275462 65440 -1 2722
2724 0 484811 275478 65360 -1 2723
2725 0 484567 275506 65280 -1 2724
2726 0 484179 275478 65200 -1 2725
2727 0 483957 275450 65120 -1 2726
2728 0 483649 275426 65040 -1 2727
2729 0 483453 275394 64960 -1 2728
2730 0 483325 275382 64880 -1 2729
2731 0 483189 275354 64760 -1 2730
2732 0 482997 275318 64680 -1 2731
2733 0 482985 275214 64600 -1 2732
2734 0 483025 275154 64520 -1 2733
2735 0 483053 275046 64440 -1 2734
2736 0 483009 274926 64360 -1 2735
2737 0 482953 274842 64280 -1 2736
2738 0 482845 274742 64200 -1 2737
2739 0 482765 274698 64120 -1 2738
2740 0 482609 274694 64040 -1 2739
2741 0 482503 274706 63960 -1 2740
2742 0 482307 274726 63880 -1 2741
2743 0 482091 274742 63800 -1 2742
2744 0 481883 274722 63720 -1 2743
2745 0 481719 274678 63640 -1 2744
2746 0 481603 274670 63560 -1 2745
2747 0 481611 274634 63480 -1 2746
2748 0 481389 274614 63400 -1 2747
2749 0 481329 274558 63320 -1 2748
2750 0 481213 274530 63240 -1 2749
2751 0 481157 274502 63160 -1 2750
2752 0 480981 274502 63040 -1 2751
2753 0 480889 274418 62960 -1 2752
2754 0 480849 274338 62880 -1 2753
2755 0 480885 274250 62800 -1 2754
2756 0 480961 274150 62720 -1 2755
2757 0 480945 274126 62680 -1 2756
2758 0 481161 274074 62560 -1 2757
2759 0 481045 274070 62440 -1 2758
2760 0 480933 274038 62320 -1 2759
2761 0 480749 274006 62200 -1 2760
2762 0 480585 273958 62080 -1 2761
2763 0 480585 273962 61960 -1 2762
2764 0 480485 273922 61840 -1 2763
2765 0 480413 273906 61720 -1 2764
2766 0 480155 273850 61600 -1 2765
2767 0 479951 273814 61520 -1 2766
2768 0 479751 273806 61440 -1 2767
2769 0 479407 273822 61320 -1 2768
2770 0 479237 273830 61240 -1 2769
2771 0 479029 273786 61120 -1 2770
2772 0 478933 273770 61040 -1 2771
2773 0 478793 273618 60960 -1 2772
2774 0 478741 273514 60920 -1 2773
2775 0 478539 273346 60800 -1 2774
2776 0 478379 273122 60720 -1 2775
2777 0 478359 273954 60640 -1 2776
2778 0 478239 274042 60520 -1 2777
2779 0 478087 274058 60400 -1 2778
2780 0 477907 274114 60320 -1 2779
2781 0 477157 274130 60280 -1 2780
2782 0 476759 274074 60200 -1 2781
2783 0 476571 274058 60120 -1 2782
2784 0 476143 273902 60120 -1 2783
2785 0 475675 273838 60000 -1 2784
2786 0 475521 273822 59880 -1 2785
2787 0 475321 273822 59800 -1 2786
2788 0 475129 273790 59720 -1 2787
2789 0 474837 273758 59640 -1 2788
2790 0 474565 273658 59560 -1 2789
2791 0 474285 273650 59480 -1 2790
2792 0 473887 273366 59400 -1 2791
2793 0 473679 273262 59320 -1 2792
2794 0 473531 273186 59240 -1 2793
2795 0 473323 273130 59160 -1 2794
2796 0 473183 273086 59080 -1 2795
2797 0 472977 273002 59000 -1 2796
2798 0 472781 272930 58920 -1 2797
2799 0 472509 272850 58840 -1 2798
2800 0 471761 272642 58760 -1 2799
2801 0 471671 272518 58680 -1 2800
2802 0 471511 272286 58600 -1 2801
2803 0 471263 271446 58600 -1 2802
2804 0 471115 271282 58520 -1 2803
2805 0 470861 270906 58440 -1 2804
2806 0 470637 270450 58360 -1 2805
2807 0 470545 270214 58280 -1 2806
2808 0 470441 269874 58200 -1 2807
2809 0 470441 269714 58120 -1 2808
2810 0 470183 269338 58160 -1 2809
2811 0 470179 269314 58320 -1 2810
2812 0 470043 269066 58360 -1 2811
2813 0 470127 268846 58440 -1 2812
2814 0 470255 268410 58440 -1 2813
2815 0 470351 268298 58360 -1 2814
2816 0 470447 268214 58280 -1 2815
2817 0 470523 268210 58200 -1 2816
2818 0 470679 268182 58120 -1 2817
2819 0 470783 268182 58040 -1 2818
2820 0 470871 268166 57960 -1 2819
2821 0 471043 268170 57880 -1 2820
2822 0 471339 268174 57800 -1 2821
2823 0 471619 268194 57720 -1 2822
2824 0 471871 268242 57640 -1 2823
2825 0 472159 268354 57560 -1 2824
2826 0 472439 268438 57480 -1 2825
2827 0 472791 268526 57400 -1 2826
2828 0 473003 268650 57360 -1 2827
2829 0 473283 268774 57280 -1 2828
2830 0 473447 268798 57240 -1 2829
2831 0 473627 268822 57160 -1 2830
2832 0 473807 268822 57080 -1 2831
2833 0 474103 268726 57000 -1 2832
2834 0 474159 268662 56960 -1 2833
2835 0 474151 268646 56920 -1 2834
2836 0 474207 268582 56800 -1 2835
2837 0 474323 268618 56720 -1 2836
2838 0 474379 268638 56600 -1 2837
2839 0 474463 268610 56480 -1 2838
2840 0 474583 268670 56400 -1 2839
2841 0 474699 268674 56320 -1 2840
2842 0 474835 268730 56200 -1 2841
2843 0 474891 268850 56120 -1 2842
2844 0 474991 268770 56000 -1 2843
2845 0 475175 268782 55880 -1 2844
2846 0 475199 268734 55760 -1 2845
2847 0 475287 268666 55640 -1 2846
2848 0 475331 268694 55600 -1 2847
2849 0 475367 268722 55520 -1 2848
2850 0 475419 268710 55440 -1 2849
2851 0 475487 268682 55320 -1 2850
2852 0 475535 268682 55200 -1 2851
2853 0 475655 268730 55120 -1 2852
2854 0 475751 268734 55000 -1 2853
2855 0 475891 268770 54960 -1 2854
2856 0 475919 268890 54920 -1 2855
2857 0 476019 268770 54880 -1 2856
2858 0 476159 268734 54760 -1 2857
2859 0 476403 268762 54680 -1 2858
2860 0 476551 268806 54600 -1 2859
2861 0 476703 268850 54520 -1 2860
2862 0 476779 268858 54440 -1 2861
2863 0 476855 268886 54320 -1 2862
2864 0 476899 268898 54200 -1 2863
2865 0 477087 268910 54080 -1 2864
2866 0 477387 268942 53960 -1 2865
2867 0 477931 268962 53920 -1 2866
2868 0 478163 268782 53880 -1 2867
2869 0 478619 268362 53800 -1 2868
2870 0 478083 268918 54040 -1 2867
2871 0 478043 268942 54120 -1 2870
2872 0 473819 268978 57040 -1 2832
2873 0 473771 268990 57000 -1 2872
2874 0 473799 269038 56960 -1 2873
2875 0 470211 269310 58080 -1 2810
2876 0 470223 269262 57960 -1 2875
2877 0 470159 269274 57840 -1 2876
2878 0 470063 269310 57800 -1 2877
2879 0 469871 269266 57720 -1 2878
2880 0 469759 269270 57640 -1 2879
2881 0 469683 269274 57560 -1 2880
2882 0 469523 269206 57480 -1 2881
2883 0 469285 269098 57400 -1 2882
2884 0 469165 268946 57320 -1 2883
2885 0 468629 268698 57280 -1 2884
2886 0 468123 268426 57200 -1 2885
2887 0 467919 268326 57160 -1 2886
2888 0 467851 268270 57080 -1 2887
2889 0 467819 268202 57000 -1 2888
2890 0 467839 268130 56880 -1 2889
2891 0 467927 268034 56800 -1 2890
2892 0 468047 267934 56720 -1 2891
2893 0 468119 267818 56640 -1 2892
2894 0 468203 267790 56560 -1 2893
2895 0 468275 267786 56480 -1 2894
2896 0 468359 267786 56400 -1 2895
2897 0 468515 267762 56320 -1 2896
2898 0 468683 267754 56240 -1 2897
2899 0 468827 267762 56160 -1 2898
2900 0 468851 267754 56080 -1 2899
2901 0 469003 267698 56000 -1 2900
2902 0 469167 267690 55920 -1 2901
2903 0 469299 267730 55840 -1 2902
2904 0 469427 267758 55760 -1 2903
2905 0 469483 267766 55680 -1 2904
2906 0 469615 267766 55600 -1 2905
2907 0 469711 267742 55520 -1 2906
2908 0 469835 267730 55440 -1 2907
2909 0 469947 267714 55360 -1 2908
2910 0 470063 267702 55280 -1 2909
2911 0 470151 267714 55200 -1 2910
2912 0 470275 267682 55120 -1 2911
2913 0 470403 267634 55040 -1 2912
2914 0 470693 267590 54960 -1 2913
2915 0 470775 267570 54920 -1 2914
2916 0 470857 267550 54880 -1 2915
2917 0 470969 267514 54800 -1 2916
2918 0 471065 267498 54680 -1 2917
2919 0 471193 267466 54560 -1 2918
2920 0 471405 267446 54480 -1 2919
2921 0 471529 267394 54400 -1 2920
2922 0 471661 267350 54320 -1 2921
2923 0 471757 267302 54200 -1 2922
2924 0 471801 267262 54120 -1 2923
2925 0 471969 267226 54040 -1 2924
2926 0 472063 267182 53960 -1 2925
2927 0 472139 267174 53880 -1 2926
2928 0 472195 267142 53800 -1 2927
2929 0 472267 267130 53720 -1 2928
2930 0 472335 267046 53640 -1 2929
2931 0 472459 266978 53560 -1 2930
2932 0 472595 266934 53480 -1 2931
2933 0 472659 266886 53400 -1 2932
2934 0 472783 266902 53320 -1 2933
2935 0 472915 266874 53240 -1 2934
2936 0 473003 266870 53160 -1 2935
2937 0 473043 266882 53080 -1 2936
2938 0 473071 266874 53040 -1 2937
2939 0 473275 266826 52960 -1 2938
2940 0 473363 266842 52840 -1 2939
2941 0 473491 266842 52680 -1 2940
2942 0 473543 266814 52560 -1 2941
2943 0 473651 266838 52440 -1 2942
2944 0 473751 266834 52320 -1 2943
2945 0 473851 266850 52240 -1 2944
2946 0 473999 266890 52120 -1 2945
2947 0 474027 266918 52000 -1 2946
2948 0 474083 266926 51920 -1 2947
2949 0 474091 266918 51880 -1 2948
2950 0 474147 266942 51720 -1 2949
2951 0 474219 266954 51640 -1 2950
2952 0 474243 266962 51520 -1 2951
2953 0 474359 266982 51440 -1 2952
2954 0 474403 266994 51280 -1 2953
2955 0 474527 266890 51200 -1 2954
2956 0 474535 266894 51080 -1 2955
2957 0 474643 266906 51000 -1 2956
2958 0 474619 267022 50920 -1 2957
2959 0 474635 266958 50880 -1 2958
2960 0 474451 266990 50840 -1 2959
2961 0 474443 267070 50720 -1 2960
2962 0 474495 267114 50640 -1 2961
2963 0 474499 267098 50560 -1 2962
2964 0 474507 267106 50400 -1 2963
2965 0 474611 267098 50320 -1 2964
2966 0 474671 267082 50160 -1 2965
2967 0 474675 267118 50120 -1 2966
2968 0 474675 267122 49960 -1 2967
2969 0 474715 267194 49920 -1 2968
2970 0 474719 267174 49760 -1 2969
2971 0 474807 267198 49640 -1 2970
2972 0 475015 267234 49520 -1 2971
2973 0 475087 267134 49400 -1 2972
2974 0 475127 267094 49280 -1 2973
2975 0 475151 267046 49200 -1 2974
2976 0 475355 266962 49160 -1 2975
2977 0 475459 266926 49080 -1 2976
2978 0 475511 266846 48960 -1 2977
2979 0 475579 266726 48840 -1 2978
2980 0 475567 266690 48720 -1 2979
2981 0 475583 266662 48600 -1 2980
2982 0 475559 266638 48560 -1 2981
2983 0 475523 266606 48400 -1 2982
2984 0 475487 266566 48280 -1 2983
2985 0 475555 266470 48160 -1 2984
2986 0 475551 266294 48120 -1 2985
2987 0 475591 266122 48080 -1 2986
2988 0 475451 265998 47960 -1 2987
2989 0 475431 266126 47920 -1 2988
2990 0 475883 266310 47880 -1 2989
2991 0 475651 266286 47840 -1 2990
2992 0 475639 266298 47760 -1 2991
2993 0 475807 266546 47680 -1 2992
2994 0 476111 266458 47560 -1 2993
2995 0 476595 266334 47440 -1 2994
2996 0 476771 266266 47360 -1 2995
2997 0 476637.66 266186 47280 -1 2996
2998 0 476571 266146 47240 -1 2997
2999 0 476407 266018 47160 -1 2998
3000 0 476415 265954 47040 -1 2999
3001 0 476415 265994 46960 -1 3000
3002 0 476275 266198 46840 -1 3001
3003 0 476167 266602 46800 -1 3002
3004 0 476239 266662 46760 -1 3003
3005 0 476107 266638 46600 -1 3004
3006 0 475979 266610 46480 -1 3005
3007 0 475959 266598 46360 -1 3006
3008 0 475891 266670 46240 -1 3007
3009 0 475787 266738 46160 -1 3008
3010 0 475663 266826 46040 -1 3009
3011 0 475515 266878 45960 -1 3010
3012 0 475383 266858 45840 -1 3011
3013 0 475255 266838 45720 -1 3012
3014 0 475107 266578 45640 -1 3013
3015 0 474911 266550 45520 -1 3014
3016 0 474847 266398 45400 -1 3015
3017 0 474899 266318 45240 -1 3016
3018 0 474823 266274 45160 -1 3017
3019 0 474695 266298 45000 -1 3018
3020 0 474643 266286 44920 -1 3019
3021 0 474611 266278 44760 -1 3020
3022 0 474443 266158 44680 -1 3021
3023 0 474567 266494 44680 -1 3022
3024 0 474443 266642 44640 -1 3023
3025 0 474391 266714 44600 -1 3024
3026 0 474219 266790 44520 -1 3025
3027 0 474131 267098 44520 -1 3026
3028 0 474135 267102 44480 -1 3027
3029 0 474183 267170 44440 -1 3028
3030 0 474315 267418 44400 -1 3029
3031 0 474363 267658 44320 -1 3030
3032 0 474435 267810 44280 -1 3031
3033 0 474459 267882 44240 -1 3032
3034 0 474483 267954 44200 -1 3033
3035 0 474407 267970 44160 -1 3034
3036 0 474335 268062 44280 -1 3033
3037 0 474251 268110 44320 -1 3036
3038 0 474183 268186 44400 -1 3037
3039 0 474179 268270 44480 -1 3038
3040 0 474187 268366 44560 -1 3039
3041 0 474167 268498 44640 -1 3040
3042 0 474175 268530 44680 -1 3041
3043 0 474151 268574 44720 -1 3042
3044 0 474171 268598 44760 -1 3043
3045 0 474247 266110 44640 -1 3022
3046 0 474027 266030 44480 -1 3045
3047 0 473771 265886 44320 -1 3046
3048 0 473387 265870 44160 -1 3047
3049 0 473251 265714 44080 -1 3048
3050 0 473131 265686 43960 -1 3049
3051 0 473095 265686 43880 -1 3050
3052 0 472975 265662 43760 -1 3051
3053 0 472823 265646 43640 -1 3052
3054 0 472715 265698 43480 -1 3053
3055 0 472647 265662 43360 -1 3054
3056 0 472639 265670 43240 -1 3055
3057 0 472611 265690 43120 -1 3056
3058 0 472523 265702 42960 -1 3057
3059 0 472387 265726 42880 -1 3058
3060 0 472347 265734 42720 -1 3059
3061 0 472251 265726 42640 -1 3060
3062 0 472235 265730 42480 -1 3061
3063 0 472211 265714 42400 -1 3062
3064 0 472167 265694 42240 -1 3063
3065 0 472091 265622 42120 -1 3064
3066 0 471915 265550 42000 -1 3065
3067 0 471780.6 265521.2 41840 -1 3066
3068 0 471747 265514 41800 -1 3067
3069 0 471615 265574 41720 -1 3068
3070 0 471523 265638 41640 -1 3069
3071 0 471451 265638 41520 -1 3070
3072 0 471399 265682 41480 -1 3071
3073 0 471295 265770 41360 -1 3072
3074 0 471247 265758 41240 -1 3073
3075 0 471247 265786 41120 -1 3074
3076 0 471155 265750 41040 -1 3075
3077 0 471003 265758 40880 -1 3076
3078 0 470739 265678 40880 -1 3077
3079 0 470655 265718 40800 -1 3078
3080 0 470483 265750 40680 -1 3079
3081 0 470287 265770 40640 -1 3080
3082 0 470115 265786 40600 -1 3081
3083 0 470015 265734 40520 -1 3082
3084 0 469903 265686 40440 -1 3083
3085 0 469759 265550 40360 -1 3084
3086 0 469619 265446 40280 -1 3085
3087 0 469443 265366 40160 -1 3086
3088 0 469155 265290 40040 -1 3087
3089 0 468983 265154 39920 -1 3088
3090 0 468503 264906 39800 -1 3089
3091 0 469107 265074 39680 -1 3090
3092 0 469111 265058 39640 -1 3091
3093 0 469123 265070 39600 -1 3092
3094 0 467967 264798 39840 -1 3090
3095 0 467423 264554 39920 -1 3094
3096 0 466935 264302 39880 -1 3095
3097 0 466503 264178 39800 -1 3096
3098 0 465951 263914 39720 -1 3097
3099 0 465615 263650 39880 -1 3098
3100 0 465543 263486 39960 -1 3099
3101 0 465515 263466 40040 -1 3100
3102 0 465499 263342 40160 -1 3101
3103 0 465535 263170 40240 -1 3102
3104 0 465503 263050 40360 -1 3103
3105 0 465323 262722 40440 -1 3104
3106 0 465323 262446 40360 -1 3105
3107 0 465159 262414 40240 -1 3106
3108 0 465063 262350 40200 -1 3107
3109 0 465059 262222 40080 -1 3108
3110 0 464947 262174 39920 -1 3109
3111 0 464919 262158 39840 -1 3110
3112 0 464799 262198 39720 -1 3111
3113 0 464731 262182 39640 -1 3112
3114 0 464715 262218 39520 -1 3113
3115 0 464659 262202 39440 -1 3114
3116 0 464647 262222 39320 -1 3115
3117 0 464583 262258 39280 -1 3116
3118 0 464511 262194 39200 -1 3117
3119 0 464395 262206 39080 -1 3118
3120 0 464379 262158 39000 -1 3119
3121 0 464359 262178 38880 -1 3120
3122 0 464351 262190 38800 -1 3121
3123 0 464347 262230 38680 -1 3122
3124 0 464251 262214 38600 -1 3123
3125 0 464183 262222 38440 -1 3124
3126 0 464147 262238 38360 -1 3125
3127 0 463971 262298 38200 -1 3126
3128 0 463947 262290 38120 -1 3127
3129 0 463879 262274 37960 -1 3128
3130 0 463759 262334 37840 -1 3129
3131 0 463667 262346 37760 -1 3130
3132 0 463563 262338 37640 -1 3131
3133 0 463463 262266 37560 -1 3132
3134 0 463211 262282 37440 -1 3133
3135 0 463491 262278 37360 -1 3134
3136 0 463747 262262 37280 -1 3135
3137 0 463871 262266 37240 -1 3136
3138 0 463971 262194 37200 -1 3137
3139 0 464099 262298 37160 -1 3138
3140 0 464179 262302 37120 -1 3139
3141 0 464259 262306 37040 -1 3140
3142 0 464319 262338 37000 -1 3141
3143 0 464511 262626 36960 -1 3142
3144 0 464263 262426 36920 -1 3143
3145 0 464235 262438 36880 -1 3144
3146 0 464099 262530 36800 -1 3145
3147 0 463915 262594 36720 -1 3146
3148 0 463663 262662 36640 -1 3147
3149 0 463371 262574 36680 -1 3148
3150 0 463415 262542 36720 -1 3149
3151 0 463395 262550 36800 -1 3150
3152 0 463479 262542 36880 -1 3151
3153 0 463511 262538 36920 -1 3152
3154 0 463663 262746 36960 -1 3153
3155 0 463443 262526 37000 -1 3154
3156 0 463151 262354 37040 -1 3155
3157 0 463011 262266 37080 -1 3156
3158 0 462895 262306 37160 -1 3157
3159 0 462683 262142 37200 -1 3158
3160 0 462523 262246 37240 -1 3159
3161 0 462183 262290 37280 -1 3160
3162 0 463591 262702 36600 -1 3148
3163 0 463339 262718 36520 -1 3162
3164 0 463151 262714 36440 -1 3163
3165 0 463207 262814 36320 -1 3164
3166 0 463223 262866 36240 -1 3165
3167 0 463191 262858 36120 -1 3166
3168 0 463167 262882 36040 -1 3167
3169 0 463131 262922 36000 -1 3168
3170 0 463079 262962 35920 -1 3169
3171 0 463059 262998 35880 -1 3170
3172 0 463039 263034 35800 -1 3171
3173 0 463075 263002 35720 -1 3172
3174 0 463031 263054 35640 -1 3173
3175 0 463039 263026 35560 -1 3174
3176 0 465315 262746 40480 -1 3105
3177 0 465391 262758 40560 -1 3176
3178 0 465411 262758 40600 -1 3177
3179 0 465427 262730 40640 -1 3178
3180 0 465855 263938 39680 -1 3098
3181 0 465859 263958 39600 -1 3180
3182 0 465827 264026 39480 -1 3181
3183 0 465799 264126 39360 -1 3182
3184 0 465743 264210 39320 -1 3183
3185 0 471995.28 265371.9 41840 -1 3067
3186 0 472035.28 265233.9 41800 -1 3185
3187 0 476931 266278 47240 -1 2997
3188 0 477043 266310 47160 -1 3187
3189 0 477167 266326 47040 -1 3188
3190 0 477315 266362 46960 -1 3189
3191 0 477159 266494 46840 -1 3190
3192 0 477319 266818 46800 -1 3191
3193 0 477259 266910 46760 -1 3192
3194 0 477463 266834 46720 -1 3193
3195 0 477587 266794 46640 -1 3194
3196 0 477671 266734 46520 -1 3195
3197 0 477687 266698 46400 -1 3196
3198 0 477647 266746 46320 -1 3197
3199 0 477671 266826 46240 -1 3198
3200 0 477719 266938 46120 -1 3199
3201 0 477787 266994 46040 -1 3200
3202 0 477815 267082 45920 -1 3201
3203 0 477987 267030 45800 -1 3202
3204 0 478179 267038 45720 -1 3203
3205 0 478391 267002 45640 -1 3204
3206 0 478479 266938 45520 -1 3205
3207 0 478611 266810 45360 -1 3206
3208 0 478583 266826 45280 -1 3207
3209 0 478627 266842 45160 -1 3208
3210 0 478775 266818 45000 -1 3209
3211 0 478967 266810 44880 -1 3210
3212 0 479003 266758 44760 -1 3211
3213 0 479035 266666 44640 -1 3212
3214 0 479075 266570 44520 -1 3213
3215 0 479059 266550 44360 -1 3214
3216 0 479087 266574 44240 -1 3215
3217 0 479147 266506 44120 -1 3216
3218 0 479211 266486 44000 -1 3217
3219 0 479267 266430 43960 -1 3218
3220 0 479335 266442 43880 -1 3219
3221 0 479367 266406 43760 -1 3220
3222 0 479459 266430 43680 -1 3221
3223 0 479495 266442 43560 -1 3222
3224 0 479607 266430 43480 -1 3223
3225 0 479771 266410 43360 -1 3224
3226 0 479923 266522 43320 -1 3225
3227 0 480023 266586 43200 -1 3226
3228 0 480115 266658 43080 -1 3227
3229 0 480135 266666 42960 -1 3228
3230 0 479675 266814 42880 -1 3229
3231 0 479059 266882 42840 -1 3230
3232 0 478463 266922 42920 -1 3231
3233 0 478407 267006 42840 -1 3232
3234 0 478319 267070 42760 -1 3233
3235 0 478051 267222 42720 -1 3234
3236 0 477851 267370 42600 -1 3235
3237 0 477891 267414 42560 -1 3236
3238 0 477931 267470 42440 -1 3237
3239 0 477959 267530 42320 -1 3238
3240 0 477959 267606 42240 -1 3239
3241 0 478031 267674 42160 -1 3240
3242 0 478023 267702 42040 -1 3241
3243 0 478015 267846 41920 -1 3242
3244 0 477947 267986 41800 -1 3243
3245 0 477939 268110 41720 -1 3244
3246 0 477827 268478 41600 -1 3245
3247 0 477751 268738 41520 -1 3246
3248 0 477731 268902 41440 -1 3247
3249 0 477723 269046 41320 -1 3248
3250 0 477731 269266 41200 -1 3249
3251 0 477719 269362 41080 -1 3250
3252 0 477723 269458 41000 -1 3251
3253 0 477627 269506 40840 -1 3252
3254 0 477575 269634 40800 -1 3253
3255 0 477539 269818 40680 -1 3254
3256 0 477279 270106 40640 -1 3255
3257 0 477067 270358 40560 -1 3256
3258 0 476907 270562 40440 -1 3257
3259 0 476867 270606 40320 -1 3258
3260 0 476795 270602 40200 -1 3259
3261 0 476815 270510 40120 -1 3260
3262 0 469131 267838 56160 -1 2899
3263 0 469319 267922 56120 -1 3262
3264 0 469671 267990 56120 -1 3263
3265 0 469835 267982 56080 -1 3264
3266 0 469987 267994 56040 -1 3265
3267 0 470171 268062 56000 -1 3266
3268 0 470307 268146 55960 -1 3267
3269 0 470431 268366 56040 -1 3268
3270 0 470583 268362 56080 -1 3269
3271 0 470591 268306 56160 -1 3270
3272 0 470619 268274 56240 -1 3271
3273 0 481401 273986 62840 -1 2755
3274 0 481477 273934 62880 -1 3273
3275 0 477684.94 247477.22 85840 -1 212
3276 0 477779.44 247331.39 85880 -1 3275
3277 0 477716.5 247284.3 85960 -1 3276
3278 0 477819 247254.03 86000 -1 3277
3279 0 477642.62 247280.44 86040 -1 3278
3280 0 477514.3 247157.88 86160 -1 3279
3281 0 477382.78 247015.3 86280 -1 3280
3282 0 477410 246838.61 86560 -1 3281
3283 0 477364.25 246732.53 86600 -1 3282
3284 0 477345.34 246691.67 86720 -1 3283
3285 0 477326.2 246662.95 86800 -1 3284
3286 0 477291.5 246580.86 86880 -1 3285
3287 0 477441.3 246523.67 86920 -1 3286
3288 0 477463.3 246476.72 87000 -1 3287
3289 0 477495.3 246393.6 87080 -1 3288
3290 0 477707.53 246407.38 87200 -1 3289
3291 0 478019.16 245884.14 87440 -1 3290
3292 0 478140.25 245829.23 87520 -1 3291
3293 0 478218.2 245847.66 87600 -1 3292
3294 0 478479.2 245542.23 87720 -1 3293
3295 0 478572.72 245437.06 87880 -1 3294
3296 0 478736.34 245292.66 88000 -1 3295
3297 0 478884.44 245348.28 88080 -1 3296
3298 0 478922.16 245169.61 88160 -1 3297
3299 0 478992.78 245067.86 88280 -1 3298
3300 0 479090.75 245021.72 88360 -1 3299
3301 0 479213.34 244848.78 88440 -1 3300
3302 0 479449.25 244652.45 88480 -1 3301
3303 0 479848.78 244513.83 88520 -1 3302
3304 0 479219.47 244833.11 88560 -1 3303
3305 0 479674.88 244833.42 88640 -1 3304
3306 0 479475 244200.8 88840 -1 3305
3307 0 479462.06 244114.08 88920 -1 3306
3308 0 479756.88 243113.44 88920 -1 3307
3309 0 479675.88 242899.62 89120 -1 3308
3310 0 479804.28 242806.62 89160 -1 3309
3311 0 479594.53 242821 89240 -1 3310
3312 0 479762.56 242756.67 89320 -1 3311
3313 0 479557.44 242637.56 89360 -1 3312
3314 0 479595.3 242365.16 89400 -1 3313
3315 0 479571.4 242404.67 89520 -1 3314
3316 0 479660.16 242382.17 89600 -1 3315
3317 0 479676.78 242246.3 89680 -1 3316
3318 0 479547.1 242194.92 89760 -1 3317
3319 0 479491.25 241771.75 89800 -1 3318
3320 0 479379.97 241612.72 89880 -1 3319
3321 0 479378.8 241452.03 89960 -1 3320
3322 0 479458.2 241324.67 90160 -1 3321
3323 0 479379.12 241373.28 90280 -1 3322
3324 0 479364.12 241158.36 90360 -1 3323
3325 0 479360.62 241290.28 90400 -1 3324
3326 0 479315 241282.5 90480 -1 3325
3327 0 479409.66 241243.69 90560 -1 3326
3328 0 479316.03 241257.06 90600 -1 3327
3329 0 480901.9 241180.47 90640 -1 3328
3330 0 481230.7 241161.33 90760 -1 3329
3331 0 481196.47 241167.25 90800 -1 3330
3332 0 481347.03 241124.03 90880 -1 3331
3333 0 481314.1 240963.6 90960 -1 3332
3334 0 481354.25 240725.64 91040 -1 3333
3335 0 481218.25 240388.42 91120 -1 3334
3336 0 481114.94 240319.23 91200 -1 3335
3337 0 481260.94 239914.75 91320 -1 3336
3338 0 481282.78 239649.27 91400 -1 3337
3339 0 481592.16 239332.84 91520 -1 3338
3340 0 481522.3 239288.2 91560 -1 3339
3341 0 481622.78 239092.86 91640 -1 3340
3342 0 482098.94 238736.67 91720 -1 3341
3343 0 482229.78 238469.69 91800 -1 3342
3344 0 482867.9 236907.75 91800 -1 3343
3345 0 483356.94 236537.86 91920 -1 3344
3346 0 483593.47 236272.12 92080 -1 3345
3347 0 483828.44 236244.67 92200 -1 3346
3348 0 483985.1 235814.64 92240 -1 3347
3349 0 484280.6 234973.34 92400 -1 3348
3350 0 484292.72 234973.78 92480 -1 3349
3351 0 484291.2 234788.4 92600 -1 3350
3352 0 484265.47 234583.67 92720 -1 3351
3353 0 484354.3 234230.8 92840 -1 3352
3354 0 484670.94 233937.23 93080 -1 3353
3355 0 484897.75 233774.3 93240 -1 3354
3356 0 485188.1 233741.34 93400 -1 3355
3357 0 485422.03 233754.48 93560 -1 3356
3358 0 485659.62 233641.27 93600 -1 3357
3359 0 485618.97 233669.33 93680 -1 3358
3360 0 485721.78 233619.11 93760 -1 3359
3361 0 485961.84 233651.81 93800 -1 3360
3362 0 486113.72 233592.64 93920 -1 3361
3363 0 486190.8 233545.98 93960 -1 3362
3364 0 486206.25 233384.3 94080 -1 3363
3365 0 486445.56 233230.25 94120 -1 3364
3366 0 486542.84 233118.4 94200 -1 3365
3367 0 486803.7 232699.83 94280 -1 3366
3368 0 486733 232482.78 94320 -1 3367
3369 0 487048.7 232039.02 94600 -1 3368
3370 0 487043.53 231940.9 94640 -1 3369
3371 0 487238.94 231802.9 94760 -1 3370
3372 0 487302.6 231664.64 94840 -1 3371
3373 0 487253.72 231698.1 94880 -1 3372
3374 0 487740.84 231553.97 95040 -1 3373
3375 0 488151.84 231555.31 95240 -1 3374
3376 0 488361.9 231509.8 95360 -1 3375
3377 0 488818.4 231344.73 95520 -1 3376
3378 0 488978.72 231255.12 95640 -1 3377
3379 0 489100.03 231017.66 95720 -1 3378
3380 0 489306.94 230848.44 95840 -1 3379
3381 0 489416.84 230772.66 95960 -1 3380
3382 0 489496.6 230699.94 96040 -1 3381
3383 0 489672.66 230540.77 96160 -1 3382
3384 0 489681.72 230520.05 96200 -1 3383
3385 0 489671.38 230386.48 96360 -1 3384
3386 0 489836.22 230381.28 96480 -1 3385
3387 0 489800.3 230241.02 96560 -1 3386
3388 0 489920.62 230202.69 96680 -1 3387
3389 0 490105.66 230103.8 96800 -1 3388
3390 0 490413.47 229989.12 96960 -1 3389
3391 0 490638.38 229925.88 97120 -1 3390
3392 0 490698.44 229888.36 97280 -1 3391
3393 0 491074.1 229748.03 97360 -1 3392
3394 0 491224.7 229666.27 97480 -1 3393
3395 0 491276.16 229560.47 97560 -1 3394
3396 0 491472.22 229275.64 97760 -1 3395
3397 0 491459.3 229092.67 97920 -1 3396
3398 0 491506 228937.97 98080 -1 3397
3399 0 491577.53 228804.19 98240 -1 3398
3400 0 491565.16 228664.9 98400 -1 3399
3401 0 491631.4 228635.17 98440 -1 3400
3402 0 491649.8 228548 98560 -1 3401
3403 0 491666 228556.98 98760 -1 3402
3404 0 491795.28 228476.17 98840 -1 3403
3405 0 491770.28 228520.23 98960 -1 3404
3406 0 491906.28 228442.92 99120 -1 3405
3407 0 491905.4 228411.03 99240 -1 3406
3408 0 492034.06 228379.11 99320 -1 3407
3409 0 492072 228299.23 99440 -1 3408
3410 0 492329.88 228275.11 99520 -1 3409
3411 0 492302.72 228246.16 99560 -1 3410
3412 0 492357.72 228194.44 99760 -1 3411
3413 0 492491.12 228036.17 99840 -1 3412
3414 0 492690.66 227881.56 99920 -1 3413
3415 0 492666.22 227738.66 1e+05 -1 3414
3416 0 492730.25 227483.31 100120 -1 3415
3417 0 492906.38 227322.19 100280 -1 3416
3418 0 492824.22 227211.86 100360 -1 3417
3419 0 492803.22 227035.39 100480 -1 3418
3420 0 492908.56 226984.58 100520 -1 3419
3421 0 493002.78 226970.48 100600 -1 3420
3422 0 493036.4 226819.7 100840 -1 3421
3423 0 493408.38 226677.23 101040 -1 3422
3424 0 493674.97 226624.58 101240 -1 3423
3425 0 493722.4 226569.6 101360 -1 3424
3426 0 493904.53 226460.5 101520 -1 3425
3427 0 494001.06 226323.69 101680 -1 3426
3428 0 494065.97 226266.75 101760 -1 3427
3429 0 494136.75 226156.8 101840 -1 3428
3430 0 494128.97 226102.05 101880 -1 3429
3431 0 494136.44 226082 101920 -1 3430
3432 0 494121.5 226002.98 101960 -1 3431
3433 0 494083.03 225865.12 102000 -1 3432
3434 0 494161.6 225713.42 102160 -1 3433
3435 0 494123.66 225521.98 102280 -1 3434
3436 0 494113.38 225450.88 102360 -1 3435
3437 0 494152.3 225332.23 102440 -1 3436
3438 0 494145 225141.53 102520 -1 3437
3439 0 494289.5 225037.4 102600 -1 3438
3440 0 494474.38 225042.56 102720 -1 3439
3441 0 494569.75 224978.27 102880 -1 3440
3442 0 494697.7 224929.31 102960 -1 3441
3443 0 494785.34 224771.72 103040 -1 3442
3444 0 494888.62 224692.88 103160 -1 3443
3445 0 494905.12 224578.08 103200 -1 3444
3446 0 494967.1 224700.03 103320 -1 3445
3447 0 494976.3 224412.08 103440 -1 3446
3448 0 495160.4 224315.94 103560 -1 3447
3449 0 495169.03 224162.92 103640 -1 3448
3450 0 495170.1 224032.67 103720 -1 3449
3451 0 495195.97 223921.92 103840 -1 3450
3452 0 495193 223865.48 103960 -1 3451
3453 0 495231.1 223898.8 104000 -1 3452
3454 0 495208.12 223771.34 104120 -1 3453
3455 0 495222.5 223791.92 104320 -1 3454
3456 0 495333.47 223523.06 104440 -1 3455
3457 0 495298.9 223464.36 104520 -1 3456
3458 0 495382.62 223465.5 104600 -1 3457
3459 0 495421.66 223503 104640 -1 3458
3460 0 495469.66 223479.22 104720 -1 3459
3461 0 495383.06 223442.66 104800 -1 3460
3462 0 495398.75 223428.98 104880 -1 3461
3463 0 495568.25 223348.05 105000 -1 3462
3464 0 495712.94 223323.36 105080 -1 3463
3465 0 495714.4 223327.2 105160 -1 3464
3466 0 495754.7 223087.86 105280 -1 3465
3467 0 495757.6 223166.8 105360 -1 3466
3468 0 495748.03 223080.69 105400 -1 3467
3469 0 495773.6 222913.72 105560 -1 3468
3470 0 495777.34 222844.28 105640 -1 3469
3471 0 495766.72 222709.7 105720 -1 3470
3472 0 495757.2 222643.62 105800 -1 3471
3473 0 495711.6 222501.9 105840 -1 3472
3474 0 495777.1 222386.12 105960 -1 3473
3475 0 495760.47 222369.12 106040 -1 3474
3476 0 495802.25 222189.84 106120 -1 3475
3477 0 495822.4 222152.86 106200 -1 3476
3478 0 495847.03 222147.72 106280 -1 3477
3479 0 495836.53 222132.83 106360 -1 3478
3480 0 495851.6 222159.17 106440 -1 3479
3481 0 495896.06 222034.5 106520 -1 3480
3482 0 495839.12 221935.81 106600 -1 3481
3483 0 495896.4 221913.31 106640 -1 3482
3484 0 495936.3 221856.28 106680 -1 3483
3485 0 495991.38 221852.2 106760 -1 3484
3486 0 495928.44 221840.6 106800 -1 3485
3487 0 495992.62 221674.6 106960 -1 3486
3488 0 495929.16 221563.78 107080 -1 3487
3489 0 495997.03 221402.42 107240 -1 3488
3490 0 496048.3 221281.36 107280 -1 3489
3491 0 496154.62 221117.95 107360 -1 3490
3492 0 496086.75 221249.27 107400 -1 3491
3493 0 496199.94 221042.34 107520 -1 3492
3494 0 496207.9 220915.94 107600 -1 3493
3495 0 496247.1 220916.58 107680 -1 3494
3496 0 496283.8 220819.05 107720 -1 3495
3497 0 496561.6 220433.69 107800 -1 3496
3498 0 496912.53 220180.16 107880 -1 3497
3499 0 496966.8 220107.83 108000 -1 3498
3500 0 497104.2 220003.84 108080 -1 3499
3501 0 497220.94 219883.98 108120 -1 3500
3502 0 497345.1 219865.05 108240 -1 3501
3503 0 497373.7 219805.72 108360 -1 3502
3504 0 497481.03 219775.3 108440 -1 3503
3505 0 497519.88 219689.19 108480 -1 3504
3506 0 497595.88 219643.83 108600 -1 3505
3507 0 497608.75 219554.06 108680 -1 3506
3508 0 497593.16 219468.52 108760 -1 3507
3509 0 497574.1 219442.66 108840 -1 3508
3510 0 497655.84 219392.77 108920 -1 3509
3511 0 497576.16 219246.89 109000 -1 3510
3512 0 497654.12 219227.5 109040 -1 3511
3513 0 497511 219160.6 109120 -1 3512
3514 0 497486.16 219095.17 109200 -1 3513
3515 0 497437.66 219114.38 109240 -1 3514
3516 0 497392.06 219001.33 109320 -1 3515
3517 0 497430.16 218857.8 109360 -1 3516
3518 0 497486.38 218554.81 109440 -1 3517
3519 0 497237.97 218608.75 109520 -1 3518
3520 0 497354.06 218431.8 109600 -1 3519
3521 0 497347.3 218431.73 109720 -1 3520
3522 0 497495.5 218367.97 109800 -1 3521
3523 0 497519.6 218345.34 109880 -1 3522
3524 0 497680.84 218328.67 109960 -1 3523
3525 0 497847.28 218276 110120 -1 3524
3526 0 497913.84 218291.05 110240 -1 3525
3527 0 497933.34 218320.34 110320 -1 3526
3528 0 497895.9 218123.05 110480 -1 3527
3529 0 497937.72 218097.66 110560 -1 3528
3530 0 497966.12 218010.31 110640 -1 3529
3531 0 497892.62 217890.88 110720 -1 3530
3532 0 497854.88 217938.33 110800 -1 3531
3533 0 497800.2 217848.33 110880 -1 3532
3534 0 497736 217708.58 110960 -1 3533
3535 0 497701.94 217673.45 111000 -1 3534
3536 0 497736.22 217585.48 111080 -1 3535
3537 0 497924.47 216994.97 111160 -1 3536
3538 0 498165.2 216728.28 111280 -1 3537
3539 0 498236.5 216424.2 111400 -1 3538
3540 0 498263.34 216365.53 111520 -1 3539
3541 0 498301.22 216200.16 111600 -1 3540
3542 0 498316.16 216134.95 111760 -1 3541
3543 0 498347.78 216053.67 111840 -1 3542
3544 0 498379 216063.39 111920 -1 3543
3545 0 498404.34 215811.42 111960 -1 3544
3546 0 498318.4 215970.6 112000 -1 3545
3547 0 498394 215770.05 112080 -1 3546
3548 0 498370.9 215711.27 112120 -1 3547
3549 0 498352.2 215507.72 112280 -1 3548
3550 0 498432.62 215434.72 112440 -1 3549
3551 0 498341.47 215123.02 112600 -1 3550
3552 0 498366.28 215027.25 112640 -1 3551
3553 0 498344.03 214864.36 112680 -1 3552
3554 0 498321.6 214732.02 112760 -1 3553
3555 0 498407.5 214715.2 112920 -1 3554
3556 0 498497.1 214729.61 113000 -1 3555
3557 0 498497.34 214663.45 113160 -1 3556
3558 0 498486.22 214692.56 113240 -1 3557
3559 0 498520.72 214665.6 113320 -1 3558
3560 0 498486.5 214544.7 113360 -1 3559
3561 0 498539.5 214534.2 113440 -1 3560
3562 0 498501.5 214475.47 113560 -1 3561
3563 0 498561.25 214405.03 113720 -1 3562
3564 0 498559.34 214218.17 113800 -1 3563
3565 0 498567.72 214041.81 113880 -1 3564
3566 0 498449.75 213859.73 113960 -1 3565
3567 0 498327.2 213692.86 114000 -1 3566
3568 0 498045.62 213161.5 114160 -1 3567
3569 0 497952.97 213011.34 114280 -1 3568
3570 0 497882.53 212917.66 114360 -1 3569
3571 0 497831.4 212921.73 114480 -1 3570
3572 0 497800.3 212803.52 114680 -1 3571
3573 0 497771.7 212865.88 114760 -1 3572
3574 0 497763.34 212828.05 114840 -1 3573
3575 0 497871.66 212779.36 114920 -1 3574
3576 0 497866.3 212774.67 115000 -1 3575
3577 0 497893.5 212578.19 115080 -1 3576
3578 0 497991.44 212393.77 115160 -1 3577
3579 0 498149.4 211569.39 115200 -1 3578
3580 0 498139 211493.77 115280 -1 3579
3581 0 498145.94 211398.81 115320 -1 3580
3582 0 498121.28 211365.97 115400 -1 3581
3583 0 498132.94 211396.1 115440 -1 3582
3584 0 498196 211360.4 115480 -1 3583
3585 0 498174.06 211279.3 115600 -1 3584
3586 0 498221.9 211228.34 115760 -1 3585
3587 0 498283.06 211240.81 115880 -1 3586
3588 0 498390.7 211091.47 116000 -1 3587
3589 0 498343.4 211015.95 116160 -1 3588
3590 0 498282.12 210895.5 116240 -1 3589
3591 0 498251.75 210708.8 116280 -1 3590
3592 0 498253.12 210501.58 116400 -1 3591
3593 0 498271.75 210325.14 116520 -1 3592
3594 0 498255.75 210120.94 116680 -1 3593
3595 0 498183.22 209902.34 116880 -1 3594
3596 0 498014.88 209791.72 117080 -1 3595
3597 0 497783.4 209660.78 117400 -1 3596
3598 0 497755.78 209647.55 117440 -1 3597
3599 0 497758.94 209595.75 117560 -1 3598
3600 0 497623.3 209630.16 117680 -1 3599
3601 0 497663.5 209627.5 117800 -1 3600
3602 0 497611.2 209630.48 117920 -1 3601
3603 0 497651.72 209658.53 118000 -1 3602
3604 0 497654.84 209656.02 118080 -1 3603
3605 0 497679.97 209621.6 118160 -1 3604
3606 0 497627.78 209569.39 118200 -1 3605
3607 0 497642.75 209543.6 118320 -1 3606
3608 0 497698.62 209453.69 118400 -1 3607
3609 0 497798.28 209443.47 118480 -1 3608
3610 0 497784.7 209369.86 118520 -1 3609
3611 0 497742.78 209270.14 118560 -1 3610
3612 0 497831.7 209134.97 118680 -1 3611
3613 0 497930.6 208885.08 118800 -1 3612
3614 0 497971.06 208718.67 118840 -1 3613
3615 0 497903.25 208587.5 119000 -1 3614
3616 0 497891.97 208497.38 119080 -1 3615
3617 0 498131.56 208288.3 119160 -1 3616
3618 0 498239.3 208294.7 119240 -1 3617
3619 0 498207.16 208204.16 119320 -1 3618
3620 0 498095.8 208148.62 119440 -1 3619
3621 0 498063.1 208006.78 119520 -1 3620
3622 0 498086.94 207953.12 119600 -1 3621
3623 0 497786.5 207833.38 119640 -1 3622
3624 0 497565.94 207501.98 119720 -1 3623
3625 0 497576.28 207484.1 119760 -1 3624
3626 0 497448.22 207136.38 119960 -1 3625
3627 0 497364.38 207062.19 120040 -1 3626
3628 0 497353.62 206696.83 120120 -1 3627
3629 0 497344.53 206563.19 120240 -1 3628
3630 0 497598.8 206300.02 120440 -1 3629
3631 0 497695.9 206261.98 120520 -1 3630
3632 0 497745.6 206110.17 120600 -1 3631
3633 0 497749.28 206084.58 120680 -1 3632
3634 0 497756.62 206060.72 120760 -1 3633
3635 0 497742.53 205992.89 120840 -1 3634
3636 0 497674.8 205904.16 120920 -1 3635
3637 0 497648.12 205877.48 120960 -1 3636
3638 0 497413.66 205733.39 121080 -1 3637
3639 0 497302.12 205533.72 121160 -1 3638
3640 0 497215.8 205185.67 121200 -1 3639
3641 0 496768.84 204675.83 121280 -1 3640
3642 0 496611.06 204531.84 121400 -1 3641
3643 0 496449.1 204443.78 121560 -1 3642
3644 0 496438.7 204428.64 121680 -1 3643
3645 0 496367.2 204366.19 121760 -1 3644
3646 0 496329.12 204302.95 121840 -1 3645
3647 0 496331.4 204312.36 121920 -1 3646
3648 0 496214.4 204135.53 122080 -1 3647
3649 0 496124.88 204129.64 122160 -1 3648
3650 0 496045.47 203981.53 122240 -1 3649
3651 0 495990.3 203930.64 122320 -1 3650
3652 0 495984.56 203839.97 122360 -1 3651
3653 0 495898.47 203776.56 122440 -1 3652
3654 0 495860.38 203491 122480 -1 3653
3655 0 495866.3 203241.08 122560 -1 3654
3656 0 495871.97 202863.53 122640 -1 3655
3657 0 495918.1 202686.05 122720 -1 3656
3658 0 495821.97 202497.36 122800 -1 3657
3659 0 495696.56 202253.78 122920 -1 3658
3660 0 495728.47 202096.33 123000 -1 3659
3661 0 495699.97 202015.53 123080 -1 3660
3662 0 495644.72 201875.89 123200 -1 3661
3663 0 495638.8 201805.67 123360 -1 3662
3664 0 495664.03 201646.47 123560 -1 3663
3665 0 495744.28 201645.34 123720 -1 3664
3666 0 495767.75 201639.17 123880 -1 3665
3667 0 495816.97 201714.11 123960 -1 3666
3668 0 495790.4 201784.66 124080 -1 3667
3669 0 495781.75 201768.72 124240 -1 3668
3670 0 495725.72 201794.2 124320 -1 3669
3671 0 495727.28 201791.19 124400 -1 3670
3672 0 495745.3 201819.19 124520 -1 3671
3673 0 495755.1 201762.69 124600 -1 3672
3674 0 495655.47 201627.48 124680 -1 3673
3675 0 495518.56 201297.52 124800 -1 3674
3676 0 495594.6 201235.89 124840 -1 3675
3677 0 495758.53 200840.27 125000 -1 3676
3678 0 495931.97 200587.52 125120 -1 3677
3679 0 495972.06 200489.02 125200 -1 3678
3680 0 495864.62 200343.98 125360 -1 3679
3681 0 495732.03 200183.81 125520 -1 3680
3682 0 495656.6 200068.67 125680 -1 3681
3683 0 495614.06 199973.11 125720 -1 3682
3684 0 495500.7 199738.23 126080 -1 3683
3685 0 495587.53 199662.88 126360 -1 3684
3686 0 495723.12 199602.92 126520 -1 3685
3687 0 495694.7 199437.52 126640 -1 3686
3688 0 495640.44 199027.77 126920 -1 3687
3689 0 495561.9 198782.62 127000 -1 3688
3690 0 495559.06 198616.95 127120 -1 3689
3691 0 495637.28 198431.58 127320 -1 3690
3692 0 495642 198390.84 127440 -1 3691
3693 0 495757.78 198115.98 127560 -1 3692
3694 0 495773.4 197933.78 127720 -1 3693
3695 0 495861.6 197875.97 127800 -1 3694
3696 0 495832.97 197792.36 127920 -1 3695
3697 0 495863.94 197768.64 128000 -1 3696
3698 0 495778.62 197562.7 128080 -1 3697
3699 0 495739.8 197073.42 128240 -1 3698
3700 0 495643.03 196810.5 128360 -1 3699
3701 0 495582.8 196516.8 128480 -1 3700
3702 0 495570.6 196464.89 128560 -1 3701
3703 0 495539.88 196389.73 128640 -1 3702
3704 0 495476.34 196268.44 128800 -1 3703
3705 0 495410.56 196229.19 128880 -1 3704
3706 0 495327.8 196106 129040 -1 3705
3707 0 495287.2 196020.08 129200 -1 3706
3708 0 495126.78 195909.36 129360 -1 3707
3709 0 495161.38 195379.52 129440 -1 3708
3710 0 495172.12 195182.16 129640 -1 3709
3711 0 495221 195097.22 129800 -1 3710
3712 0 495330.5 194957.4 129960 -1 3711
3713 0 495360.72 194971.9 130080 -1 3712
3714 0 495334.8 194861.5 130240 -1 3713
3715 0 495294.16 194830.33 130360 -1 3714
3716 0 495295.28 194777.23 130480 -1 3715
3717 0 495274 194708.72 130560 -1 3716
3718 0 495195.84 194689.08 130600 -1 3717
3719 0 495266.62 194431.4 130720 -1 3718
3720 0 495350.28 194269.84 130880 -1 3719
3721 0 495324.47 194164.02 131000 -1 3720
3722 0 495338.06 194007.3 131120 -1 3721
3723 0 495327.22 193906.23 131200 -1 3722
3724 0 495209.75 193694.95 131360 -1 3723
3725 0 495201.03 193695.28 131440 -1 3724
3726 0 495004.16 193416.55 131680 -1 3725
3727 0 494922.25 193274.45 131800 -1 3726
3728 0 494973.06 193261.94 131880 -1 3727
3729 0 495142.66 193171.05 131960 -1 3728
3730 0 495118.34 193135.69 132040 -1 3729
3731 0 495085.2 193033.9 132120 -1 3730
3732 0 495151.5 192970.16 132200 -1 3731
3733 0 495244.6 192963.86 132360 -1 3732
3734 0 495253 192789.92 132440 -1 3733
3735 0 495264.4 192619.16 132640 -1 3734
3736 0 495316.28 192465.11 132760 -1 3735
3737 0 495319.9 192252.97 132880 -1 3736
3738 0 495371.53 192179.55 132920 -1 3737
3739 0 495294.9 192135.06 133000 -1 3738
3740 0 495252.5 191936.11 133120 -1 3739
3741 0 495269.25 191924.81 133160 -1 3740
3742 0 495189.2 191712.1 133240 -1 3741
3743 0 495195.94 191580.55 133280 -1 3742
3744 0 495185.94 191508.72 133320 -1 3743
3745 0 495173.34 191246.28 133400 -1 3744
3746 0 495150.5 191241.92 133440 -1 3745
3747 0 495134.22 191162.36 133480 -1 3746
3748 0 495112.9 191076.23 133520 -1 3747
3749 0 495113.53 190974.08 133560 -1 3748
3750 0 495037.97 190867.34 133600 -1 3749
3751 0 495069.56 190780.84 133680 -1 3750
3752 0 495030.4 190697.78 133720 -1 3751
3753 0 494972.53 190519.6 133800 -1 3752
3754 0 495013.78 190441.48 133880 -1 3753
3755 0 494942.4 190310.97 133960 -1 3754
3756 0 494942.97 190257.6 134000 -1 3755
3757 0 494969.38 190232.05 134120 -1 3756
3758 0 495049.53 190129.98 134240 -1 3757
3759 0 495034.78 190060.36 134360 -1 3758
3760 0 494999.97 189951.88 134440 -1 3759
3761 0 494986.44 189894.19 134560 -1 3760
3762 0 494937.1 189802.45 134600 -1 3761
3763 0 494941.62 189704.31 134720 -1 3762
3764 0 495037.1 189667.64 134800 -1 3763
3765 0 494997.78 189597.27 134880 -1 3764
3766 0 494977.88 189427.8 135000 -1 3765
3767 0 494929.6 189164.45 135120 -1 3766
3768 0 494872.4 188898.7 135160 -1 3767
3769 0 494769.7 188511.27 135280 -1 3768
3770 0 494786.94 187829.36 135680 -1 3769
3771 0 494783.78 187868.9 135720 -1 3770
3772 0 494793.4 187747.88 135800 -1 3771
3773 0 494837.4 187631.84 135840 -1 3772
3774 0 494877.38 187482.48 136000 -1 3773
3775 0 494966.25 187381.34 136120 -1 3774
3776 0 494881 187133.31 136160 -1 3775
3777 0 494842.8 186932.53 136240 -1 3776
3778 0 494840.8 186921.1 136320 -1 3777
3779 0 494773.28 186806.33 136440 -1 3778
3780 0 494794.56 186610.22 136600 -1 3779
3781 0 494862.34 186683.1 136680 -1 3780
3782 0 494816.34 186584.97 136760 -1 3781
3783 0 494861.06 186459.84 136800 -1 3782
3784 0 494769.34 186263.69 136840 -1 3783
3785 0 494898.62 185997.45 137000 -1 3784
3786 0 494980.25 185951.64 137080 -1 3785
3787 0 495017.03 185840.08 137200 -1 3786
3788 0 495037.03 185724.06 137280 -1 3787
3789 0 495092.84 185603.06 137360 -1 3788
3790 0 495099.53 185404.52 137480 -1 3789
3791 0 495139.88 185224.08 137560 -1 3790
3792 0 495143.6 185081.4 137640 -1 3791
3793 0 495117.84 184952.34 137680 -1 3792
3794 0 495229.3 184561.22 137760 -1 3793
3795 0 495251.5 184648.34 137800 -1 3794
3796 0 495268.25 184233.9 137840 -1 3795
3797 0 495126.72 183952.17 137880 -1 3796
3798 0 495091.47 183857.17 138000 -1 3797
3799 0 495127.53 183791.67 138040 -1 3798
3800 0 495049.9 183750.83 138080 -1 3799
3801 0 495085.9 183710.02 138120 -1 3800
3802 0 495054.34 183713.58 138160 -1 3801
3803 0 495043.03 183691.34 138200 -1 3802
3804 0 495029.72 183673.58 138240 -1 3803
3805 0 495022.4 183655.17 138280 -1 3804
3806 0 495017.88 183652.98 138320 -1 3805
3807 0 495018.53 183641.72 138360 -1 3806
3808 0 495022.28 183618.73 138400 -1 3807
3809 0 495033.2 183596.81 138440 -1 3808
3810 0 495044 183571.16 138480 -1 3809
3811 0 494999.06 183542.08 138520 -1 3810
3812 0 494963.6 183516.53 138560 -1 3811
3813 0 494955.62 183453.05 138600 -1 3812
3814 0 494959.34 183386.47 138640 -1 3813
3815 0 494965.1 183319.12 138680 -1 3814
3816 0 494948.9 183210.38 138720 -1 3815
3817 0 494939.7 183116.58 138760 -1 3816
3818 0 494934.84 183005.31 138800 -1 3817
3819 0 494930.56 182897.11 138840 -1 3818
3820 0 494926.97 182781.23 138880 -1 3819
3821 0 494971.16 182707.11 138920 -1 3820
3822 0 495020.72 182634.12 138960 -1 3821
3823 0 495071.62 182559.44 139000 -1 3822
3824 0 495107.5 182503.14 139040 -1 3823
3825 0 495137.56 182450.22 139080 -1 3824
3826 0 495181.53 182397.89 139120 -1 3825
3827 0 495195.56 182356.38 139160 -1 3826
3828 0 495216.34 182336.48 139200 -1 3827
3829 0 495248.66 182326.83 139240 -1 3828
3830 0 495362.25 182469.31 139280 -1 3829
3831 0 495373.8 182451.45 139320 -1 3830
3832 0 495395.22 182444.77 139360 -1 3831
3833 0 495410.72 182382.9 139400 -1 3832
3834 0 495422.4 182339.44 139440 -1 3833
3835 0 495447.9 182283.31 139480 -1 3834
3836 0 495477.84 182233.66 139520 -1 3835
3837 0 495499.44 182182.55 139560 -1 3836
3838 0 495525.56 182122.28 139600 -1 3837
3839 0 495490.4 181996.94 139640 -1 3838
3840 0 495451.2 181853 139680 -1 3839
3841 0 495408.7 181710.28 139720 -1 3840
3842 0 495394.12 181681.28 139760 -1 3841
3843 0 495377.94 181635.53 139800 -1 3842
3844 0 495364.16 181619.27 139840 -1 3843
3845 0 495341.44 181580.72 139880 -1 3844
3846 0 495313 181556.92 139920 -1 3845
3847 0 495287.9 181533.5 139960 -1 3846
3848 0 495279.2 181515.77 140000 -1 3847
3849 0 495255.94 181514.05 140040 -1 3848
3850 0 495247.28 181503.17 140080 -1 3849
3851 0 495218.7 181486.33 140120 -1 3850
3852 0 495204.84 181438.9 140160 -1 3851
3853 0 495225.44 181398.03 140200 -1 3852
3854 0 495207.28 181388.7 140240 -1 3853
3855 0 495222.8 181367.14 140280 -1 3854
3856 0 495219.2 181372.31 140320 -1 3855
3857 0 495209.56 181361.06 140360 -1 3856
3858 0 495197.5 181350.27 140400 -1 3857
3859 0 495184.28 181329.9 140440 -1 3858
3860 0 495167.3 181310.5 140480 -1 3859
3861 0 495161.7 181284.06 140520 -1 3860
3862 0 495156 181259.39 140560 -1 3861
3863 0 495147.38 181235.67 140600 -1 3862
3864 0 495135.4 181201.58 140640 -1 3863
3865 0 495123.38 181169.64 140680 -1 3864
3866 0 495114.44 181126.14 140720 -1 3865
3867 0 495098.97 181073 140760 -1 3866
3868 0 495047.7 181023.86 140800 -1 3867
3869 0 494999.84 180967.03 140840 -1 3868
3870 0 494949.1 180908.28 140880 -1 3869
3871 0 494961.53 180793.47 140920 -1 3870
3872 0 494968.4 180669.6 140960 -1 3871
3873 0 494982.1 180583.25 141000 -1 3872
3874 0 494990.5 180484.02 141040 -1 3873
3875 0 495004.38 180383.44 141080 -1 3874
3876 0 495024.8 180319.44 141120 -1 3875
3877 0 495045.56 180269.48 141160 -1 3876
3878 0 495064.6 180207.53 141200 -1 3877
3879 0 495083.97 180145.08 141240 -1 3878
3880 0 495106.34 180084.86 141280 -1 3879
3881 0 495129.4 180027.58 141320 -1 3880
3882 0 495162.03 179992.25 141360 -1 3881
3883 0 495193.97 179962.81 141400 -1 3882
3884 0 495234.03 179908.14 141440 -1 3883
3885 0 495244.28 179865.81 141480 -1 3884
3886 0 495278.47 179856.84 141520 -1 3885
3887 0 495275.53 179841.94 141560 -1 3886
3888 0 495286.88 179781.9 141600 -1 3887
3889 0 495286.62 179651.38 141640 -1 3888
3890 0 495344.8 179617.9 141680 -1 3889
3891 0 495291.28 179497.27 141720 -1 3890
3892 0 495268.7 179270.14 141760 -1 3891
3893 0 495239.9 179178.8 141800 -1 3892
3894 0 495205.8 179079.86 141840 -1 3893
3895 0 495182.4 178984.28 141880 -1 3894
3896 0 495141.9 178908.17 141920 -1 3895
3897 0 495120.75 178835.69 141960 -1 3896
3898 0 495071.6 178754.7 142000 -1 3897
3899 0 495032.9 178678.55 142040 -1 3898
3900 0 495037.9 178641.31 142080 -1 3899
3901 0 495049.94 178593.58 142120 -1 3900
3902 0 495041.75 178555.33 142160 -1 3901
3903 0 495049.47 178543.5 142200 -1 3902
3904 0 495047.2 178523.42 142240 -1 3903
3905 0 495044.25 178510.69 142280 -1 3904
3906 0 495048.6 178493.19 142320 -1 3905
3907 0 495070.94 178457.55 142360 -1 3906
3908 0 495079.16 178422.44 142400 -1 3907
3909 0 495084.8 178389.7 142440 -1 3908
3910 0 495085.22 178362.16 142480 -1 3909
3911 0 495090.62 178325.19 142520 -1 3910
3912 0 495094.66 178286.36 142560 -1 3911
3913 0 495094.38 178269.02 142600 -1 3912
3914 0 495114.84 178208.78 142640 -1 3913
3915 0 495137.38 178142.17 142680 -1 3914
3916 0 495161.97 178086.14 142720 -1 3915
3917 0 495185.88 178019.72 142760 -1 3916
3918 0 495206.12 177965.64 142800 -1 3917
3919 0 495229.75 177925.72 142840 -1 3918
3920 0 495244.75 177893.31 142880 -1 3919
3921 0 495258.72 177851.23 142920 -1 3920
3922 0 495262.25 177825.95 142960 -1 3921
3923 0 495253.06 177797.34 143000 -1 3922
3924 0 495264.8 177749.12 143040 -1 3923
3925 0 495262.1 177712.11 143080 -1 3924
3926 0 495249.06 177706.3 143120 -1 3925
3927 0 495249.78 177656.38 143160 -1 3926
3928 0 495273.78 177559.92 143200 -1 3927
3929 0 495263.88 177459.66 143240 -1 3928
3930 0 495279.75 177368 143280 -1 3929
3931 0 495295.1 177273.25 143320 -1 3930
3932 0 495325.94 177194.64 143360 -1 3931
3933 0 495336.5 177112.45 143400 -1 3932
3934 0 495345.66 176964.78 143440 -1 3933
3935 0 495349.06 176834.75 143480 -1 3934
3936 0 495351.12 176692.77 143520 -1 3935
3937 0 495334.53 176556.3 143560 -1 3936
3938 0 495324.4 176415.22 143600 -1 3937
3939 0 495324.22 176287.62 143640 -1 3938
3940 0 495259.4 176208.84 143680 -1 3939
3941 0 495203.56 176130.45 143720 -1 3940
3942 0 495142.9 176029.17 143760 -1 3941
3943 0 494943.3 175813.66 143920 -1 3942
3944 0 494988.28 175754.1 143960 -1 3943
3945 0 494959.06 175702.94 144000 -1 3944
3946 0 494975.94 175656.17 144040 -1 3945
3947 0 494991.66 175612.83 144080 -1 3946
3948 0 495002.72 175583.84 144120 -1 3947
3949 0 495024.3 175561.42 144160 -1 3948
3950 0 495038.9 175522.84 144200 -1 3949
3951 0 495049.84 175517.16 144240 -1 3950
3952 0 495060.56 175497.61 144280 -1 3951
3953 0 495106.88 175443.39 144320 -1 3952
3954 0 495155.56 175397.08 144360 -1 3953
3955 0 495201.06 175343.36 144400 -1 3954
3956 0 495223.94 175266.69 144440 -1 3955
3957 0 495252.56 175196.48 144480 -1 3956
3958 0 495278.72 175122.58 144520 -1 3957
3959 0 495308.22 175055.25 144560 -1 3958
3960 0 495301.53 174970.97 144600 -1 3959
3961 0 495289.78 174874.81 144640 -1 3960
3962 0 495286.2 174804.61 144680 -1 3961
3963 0 495276.38 174727.06 144720 -1 3962
3964 0 495287.12 174667.5 144760 -1 3963
3965 0 495289.66 174613.47 144800 -1 3964
3966 0 495292.78 174553.08 144840 -1 3965
3967 0 495276.2 174524.33 144880 -1 3966
3968 0 495263.7 174503.52 144920 -1 3967
3969 0 495243.25 174461.7 144960 -1 3968
3970 0 495233.44 174420.31 145000 -1 3969
3971 0 495222.75 174373.36 145040 -1 3970
3972 0 495218.56 174317.56 145080 -1 3971
3973 0 495216.16 174277.33 145120 -1 3972
3974 0 495213.3 174267.22 145160 -1 3973
3975 0 495209.94 174245.67 145200 -1 3974
3976 0 495205.4 174222.81 145240 -1 3975
3977 0 495201.66 174189.47 145280 -1 3976
3978 0 495191.78 174161.2 145320 -1 3977
3979 0 495193.56 174123.31 145360 -1 3978
3980 0 495193.9 174054.62 145400 -1 3979
3981 0 495199.78 173997.97 145440 -1 3980
3982 0 495201.38 173946.39 145480 -1 3981
3983 0 495202.56 173848.83 145520 -1 3982
3984 0 495205.28 173791.38 145560 -1 3983
3985 0 495203.4 173695.6 145600 -1 3984
3986 0 495206.78 173647.78 145640 -1 3985
3987 0 495213.62 173606.3 145680 -1 3986
3988 0 495213.62 173638.88 145720 -1 3987
3989 0 495151.88 173538.81 145760 -1 3988
3990 0 495148.25 173530.61 145800 -1 3989
3991 0 495126.8 173455.55 145840 -1 3990
3992 0 495103.78 173404.17 145880 -1 3991
3993 0 495086.12 173349.03 145920 -1 3992
3994 0 495052.88 173274.08 145960 -1 3993
3995 0 495021.6 173207.84 146000 -1 3994
3996 0 494987.06 173152.45 146040 -1 3995
3997 0 494965.53 173108.64 146080 -1 3996
3998 0 494950.8 173074.66 146120 -1 3997
3999 0 494909.5 173061.86 146160 -1 3998
4000 0 494861.94 172992.64 146200 -1 3999
4001 0 494810.34 172957.92 146240 -1 4000
4002 0 494732.56 172909.44 146280 -1 4001
4003 0 494680.94 172862.34 146320 -1 4002
4004 0 494652.12 172812.5 146360 -1 4003
4005 0 494632.72 172767.17 146400 -1 4004
4006 0 494355.84 172720.92 146440 -1 4005
4007 0 494540.7 172672.58 146480 -1 4006
4008 0 494577.28 172624.11 146520 -1 4007
4009 0 494657.12 172550.47 146560 -1 4008
4010 0 494701.3 172492.02 146600 -1 4009
4011 0 494718.8 172468.77 146640 -1 4010
4012 0 494742.4 172120.72 146680 -1 4011
4013 0 494783.97 172107.06 146720 -1 4012
4014 0 494814.4 171927.05 146760 -1 4013
4015 0 494845.06 171812.02 146800 -1 4014
4016 0 494872.8 171709.86 146840 -1 4015
4017 0 494907.1 171605.9 146880 -1 4016
4018 0 494922.88 171479.53 146920 -1 4017
4019 0 494940.7 171352.44 146960 -1 4018
4020 0 494952.84 171216 147000 -1 4019
4021 0 494953.4 171119.11 147040 -1 4020
4022 0 494953.2 171012.47 147080 -1 4021
4023 0 494958.38 170979.64 147120 -1 4022
4024 0 494962.94 170942.5 147160 -1 4023
4025 0 494964.53 170895.48 147200 -1 4024
4026 0 494872.9 170750.11 147280 -1 4025
4027 0 494857.66 170674.25 147320 -1 4026
4028 0 494833 170631.98 147360 -1 4027
4029 0 494823.72 170589.94 147400 -1 4028
4030 0 494809.38 170531.6 147440 -1 4029
4031 0 494794.06 170462.33 147480 -1 4030
4032 0 494789.8 170409.67 147520 -1 4031
4033 0 494795.3 170385.84 147560 -1 4032
4034 0 494797.75 170361.95 147600 -1 4033
4035 0 494802 170344.25 147640 -1 4034
4036 0 494833.1 170293.44 147680 -1 4035
4037 0 494861.16 170252.86 147720 -1 4036
4038 0 494894.34 170219.84 147760 -1 4037
4039 0 494939.06 170178.88 147800 -1 4038
4040 0 494982.84 170142.44 147840 -1 4039
4041 0 495037.12 170118.94 147880 -1 4040
4042 0 495055.72 170058.4 147920 -1 4041
4043 0 495075.3 170010.86 147960 -1 4042
4044 0 495089.53 169946.2 148000 -1 4043
4045 0 495096.72 169857.97 148040 -1 4044
4046 0 495098.66 169764.3 148080 -1 4045
4047 0 495100.75 169671.55 148120 -1 4046
4048 0 495069.16 169614.58 148160 -1 4047
4049 0 495024.4 169574.42 148200 -1 4048
4050 0 495008.62 169500.1 148240 -1 4049
4051 0 495028.03 169499.61 148280 -1 4050
4052 0 495008.84 169462.2 148320 -1 4051
4053 0 494987.8 169425.58 148360 -1 4052
4054 0 494976.5 169380.31 148400 -1 4053
4055 0 494958.16 169327.73 148440 -1 4054
4056 0 494915.38 169307.31 148480 -1 4055
4057 0 494859.03 169270.47 148520 -1 4056
4058 0 494811.03 169241.7 148560 -1 4057
4059 0 494720.84 169187.67 148640 -1 4058
4060 0 494717.8 169108.44 148680 -1 4059
4061 0 494700.1 169034.08 148720 -1 4060
4062 0 494692.72 168952.67 148760 -1 4061
4063 0 494670.16 168859.22 148800 -1 4062
4064 0 494667.97 168730.64 148840 -1 4063
4065 0 494645.94 168574.08 148880 -1 4064
4066 0 494637.1 168442.08 148920 -1 4065
4067 0 494561.34 168198.05 148960 -1 4066
4068 0 494478.34 167972.86 149000 -1 4067
4069 0 494404.75 167738.1 149040 -1 4068
4070 0 494277.38 167521.94 149080 -1 4069
4071 0 494163.78 167320.5 149120 -1 4070
4072 0 494130.47 167267.25 149160 -1 4071
4073 0 494098.44 167214.11 149200 -1 4072
4074 0 494062.66 167171.89 149240 -1 4073
4075 0 494095.38 167109.75 149280 -1 4074
4076 0 494102.75 167045.62 149320 -1 4075
4077 0 494124.34 166977.77 149360 -1 4076
4078 0 494121.06 166922.6 149400 -1 4077
4079 0 494121.8 166859.02 149440 -1 4078
4080 0 494107.8 166796.6 149480 -1 4079
4081 0 494050.53 166699.95 149520 -1 4080
4082 0 493986.97 166617.7 149560 -1 4081
4083 0 493969.34 166609.25 149600 -1 4082
4084 0 493937.22 166532.84 149640 -1 4083
4085 0 493919.4 166493.84 149680 -1 4084
4086 0 493820.6 166424.12 149720 -1 4085
4087 0 493697.47 166309.17 149760 -1 4086
4088 0 493592.28 166209.77 149800 -1 4087
4089 0 493563.44 166197.88 149840 -1 4088
4090 0 493527.56 166191 149880 -1 4089
4091 0 493560.25 166245.64 149920 -1 4090
4092 0 493585.28 166254.55 149960 -1 4091
4093 0 493617.22 166287.28 150000 -1 4092
4094 0 493583.53 166294.22 150080 -1 4093
4095 0 493581.28 166282.83 150120 -1 4094
4096 0 493599 166264.16 150160 -1 4095
4097 0 493603.25 166235.97 150200 -1 4096
4098 0 493623.78 166188.62 150240 -1 4097
4099 0 493634.06 166131.89 150280 -1 4098
4100 0 493647.78 166074.44 150320 -1 4099
4101 0 493610.16 165962.25 150360 -1 4100
4102 0 493567.78 165831.73 150400 -1 4101
4103 0 493491.56 165609.33 150440 -1 4102
4104 0 493428.22 165418.25 150480 -1 4103
4105 0 493363.75 165251.92 150520 -1 4104
4106 0 493237.34 165047.14 150560 -1 4105
4107 0 493118.47 164851.31 150600 -1 4106
4108 0 493009.56 164681.94 150640 -1 4107
4109 0 492903.34 164421.9 150680 -1 4108
4110 0 492824.75 164223.08 150720 -1 4109
4111 0 492738.5 164063.81 150760 -1 4110
4112 0 492671.03 163898.47 150800 -1 4111
4113 0 492602.06 163752.19 150840 -1 4112
4114 0 492520.9 163589.03 150880 -1 4113
4115 0 492460.94 163461.44 150920 -1 4114
4116 0 492399.22 163339.44 150960 -1 4115
4117 0 492333.5 163221.28 151000 -1 4116
4118 0 492287.72 163175.06 151040 -1 4117
4119 0 492245 163110.98 151080 -1 4118
4120 0 492202.2 163074.08 151120 -1 4119
4121 0 492156.03 163019.86 151160 -1 4120
4122 0 492136.5 162942.98 151200 -1 4121
4123 0 492116.78 162866.61 151240 -1 4122
4124 0 492099.03 162797.36 151280 -1 4123
4125 0 492063.16 162682.78 151320 -1 4124
4126 0 492021.28 162559.36 151360 -1 4125
4127 0 491980.3 162446.11 151400 -1 4126
4128 0 491961.12 162385.78 151440 -1 4127
4129 0 491936.6 162320.3 151480 -1 4128
4130 0 491913.47 162252.92 151520 -1 4129
4131 0 491854.94 162178.89 151560 -1 4130
4132 0 491793.06 162101.67 151600 -1 4131
4133 0 491740.1 162039.34 151640 -1 4132
4134 0 491688.12 162000.08 151680 -1 4133
4135 0 491644.53 161965.28 151720 -1 4134
4136 0 491604.9 161925.61 151760 -1 4135
4137 0 491545.94 161879.12 151800 -1 4136
4138 0 491495.78 161823.5 151840 -1 4137
4139 0 491427.34 161759.81 151880 -1 4138
4140 0 491402.75 161728.62 151920 -1 4139
4141 0 491379.22 161701.47 151960 -1 4140
4142 0 491365.28 161698.05 152000 -1 4141
4143 0 491346.66 161674.8 152040 -1 4142
4144 0 491337.22 161647.38 152080 -1 4143
4145 0 491324.9 161621.95 152120 -1 4144
4146 0 491318.7 161591.88 152160 -1 4145
4147 0 491318.34 161568.27 152200 -1 4146
4148 0 491320.75 161547.5 152240 -1 4147
4149 0 491323.78 161529.95 152280 -1 4148
4150 0 491323.47 161494.61 152320 -1 4149
4151 0 491318.62 161437.03 152360 -1 4150
4152 0 491310.97 161327.14 152400 -1 4151
4153 0 491313.16 161287.78 152440 -1 4152
4154 0 491318.94 161264.16 152480 -1 4153
4155 0 491331.8 161231.66 152520 -1 4154
4156 0 491328.84 161173.6 152560 -1 4155
4157 0 491329.6 161115.36 152600 -1 4156
4158 0 491329.47 161053.69 152640 -1 4157
4159 0 491292.22 160993.52 152680 -1 4158
4160 0 491258.38 160932.62 152720 -1 4159
4161 0 491225.03 160875.11 152760 -1 4160
4162 0 491196.47 160818.36 152800 -1 4161
4163 0 491166.8 160766.84 152840 -1 4162
4164 0 491141.16 160705.61 152880 -1 4163
4165 0 491121.8 160638.14 152920 -1 4164
4166 0 491089.53 160551.7 152960 -1 4165
4167 0 491074.84 160502.77 153000 -1 4166
4168 0 491048.38 160429.48 153040 -1 4167
4169 0 491015.62 160359.2 153080 -1 4168
4170 0 490977.75 160279.31 153120 -1 4169
4171 0 490881.2 160048.61 153160 -1 4170
4172 0 490867.47 160039.08 153200 -1 4171
4173 0 490867.9 160058.88 153240 -1 4172
4174 0 490856.62 160064.19 153280 -1 4173
4175 0 490848.28 160064 153320 -1 4174
4176 0 490808.8 160009.64 153360 -1 4175
4177 0 490773.25 159960.23 153400 -1 4176
4178 0 490733.78 159913.5 153440 -1 4177
4179 0 490708.28 159884.98 153480 -1 4178
4180 0 490676.06 159847.06 153520 -1 4179
4181 0 490648 159803.06 153560 -1 4180
4182 0 490610.56 159752.17 153600 -1 4181
4183 0 490593.38 159717.83 153640 -1 4182
4184 0 490569.66 159678.45 153680 -1 4183
4185 0 490557.22 159644.55 153720 -1 4184
4186 0 490547.72 159626.62 153760 -1 4185
4187 0 490510.5 159619.61 153800 -1 4186
4188 0 490470.6 159609.94 153840 -1 4187
4189 0 490423.3 159603.8 153880 -1 4188
4190 0 490387.22 159588.55 153920 -1 4189
4191 0 490361.03 159573.56 153960 -1 4190
4192 0 490333.7 159555.19 154000 -1 4191
4193 0 490316.3 159558.8 154040 -1 4192
4194 0 490286.47 159533.19 154080 -1 4193
4195 0 490260.5 159484.17 154120 -1 4194
4196 0 490230.72 159448.19 154160 -1 4195
4197 0 490200.22 159401.56 154200 -1 4196
4198 0 490193.2 159356.55 154240 -1 4197
4199 0 490181.97 159318.55 154280 -1 4198
4200 0 490174.16 159275.84 154320 -1 4199
4201 0 490160.53 159258.2 154360 -1 4200
4202 0 490163 159224.78 154400 -1 4201
4203 0 490141.12 159196.62 154440 -1 4202
4204 0 490123.1 159152.67 154480 -1 4203
4205 0 490101.7 159106.16 154520 -1 4204
4206 0 490085.1 159066.9 154560 -1 4205
4207 0 490068.6 159030.17 154600 -1 4206
4208 0 490057 158998.31 154640 -1 4207
4209 0 490036.38 158950.28 154680 -1 4208
4210 0 490019.75 158886.3 154720 -1 4209
4211 0 490007.88 158827.61 154760 -1 4210
4212 0 489983.03 158775.58 154800 -1 4211
4213 0 489971.75 158721.78 154840 -1 4212
4214 0 489954.75 158650.72 154880 -1 4213
4215 0 489950.28 158593.7 154920 -1 4214
4216 0 489916.28 158527.84 154960 -1 4215
4217 0 489883.78 158479.83 155000 -1 4216
4218 0 489850.22 158405.86 155040 -1 4217
4219 0 489830.6 158342.17 155080 -1 4218
4220 0 489813.5 158270.78 155120 -1 4219
4221 0 489806.4 158224.53 155160 -1 4220
4222 0 489767.75 158199.25 155200 -1 4221
4223 0 489711.78 158169.9 155240 -1 4222
4224 0 489682.56 158146.52 155280 -1 4223
4225 0 489655.8 158108.72 155320 -1 4224
4226 0 489622.94 158061.23 155360 -1 4225
4227 0 489598.56 158026.92 155400 -1 4226
4228 0 489565.47 158011.69 155440 -1 4227
4229 0 489534.5 157988.83 155480 -1 4228
4230 0 489509.56 157974.72 155520 -1 4229
4231 0 489480.1 157957.34 155560 -1 4230
4232 0 489435.75 157923.81 155600 -1 4231
4233 0 489409 157890.23 155640 -1 4232
4234 0 489395 157859.05 155680 -1 4233
4235 0 489380.6 157816.8 155720 -1 4234
4236 0 489367.22 157766.61 155760 -1 4235
4237 0 489322.47 157719.19 155800 -1 4236
4238 0 489281.47 157665.66 155840 -1 4237
4239 0 489249.3 157620.83 155880 -1 4238
4240 0 489230.12 157616.3 155920 -1 4239
4241 0 489222.97 157633.36 155960 -1 4240
4242 0 489195.75 157593.53 156000 -1 4241
4243 0 489143.38 157516.5 156040 -1 4242
4244 0 489097.38 157419.73 156080 -1 4243
4245 0 489069.78 157369.95 156120 -1 4244
4246 0 489033.03 157314.19 156160 -1 4245
4247 0 488994.06 157269.83 156200 -1 4246
4248 0 488964.25 157230.47 156240 -1 4247
4249 0 488926.25 157179.73 156280 -1 4248
4250 0 488899 157152.6 156320 -1 4249
4251 0 488873.78 157133.53 156360 -1 4250
4252 0 488836.22 157123.12 156400 -1 4251
4253 0 488806.97 157102.19 156440 -1 4252
4254 0 488788.22 157063.86 156480 -1 4253
4255 0 488768.22 157026.19 156520 -1 4254
4256 0 488751.03 157001.11 156560 -1 4255
4257 0 488720.97 156942.7 156600 -1 4256
4258 0 488695.12 156894.81 156640 -1 4257
4259 0 488660.97 156848.92 156680 -1 4258
4260 0 488647.44 156839.31 156720 -1 4259
4261 0 488620.53 156814.03 156760 -1 4260
4262 0 488600.16 156789.08 156800 -1 4261
4263 0 488566.88 156766.97 156840 -1 4262
4264 0 488532.1 156736.83 156880 -1 4263
4265 0 488498.62 156731.67 156920 -1 4264
4266 0 488462.84 156712.03 156960 -1 4265
4267 0 488427.47 156697.95 157000 -1 4266
4268 0 488389.38 156675.31 157040 -1 4267
4269 0 488357.4 156629.69 157080 -1 4268
4270 0 488323.72 156589.11 157120 -1 4269
4271 0 488286.8 156557.23 157160 -1 4270
4272 0 488254.28 156538.25 157200 -1 4271
4273 0 488222.25 156520.05 157240 -1 4272
4274 0 488189.2 156494.95 157280 -1 4273
4275 0 488165.1 156411.8 157320 -1 4274
4276 0 488146.78 156345.05 157360 -1 4275
4277 0 488115.75 156273.06 157400 -1 4276
4278 0 488098 156193.39 157440 -1 4277
4279 0 488085.7 156123.61 157480 -1 4278
4280 0 488060.1 156048.97 157520 -1 4279
4281 0 488043.62 155967.94 157560 -1 4280
4282 0 488025.53 155875.39 157600 -1 4281
4283 0 488004.75 155795.05 157640 -1 4282
4284 0 487975.62 155637.8 157680 -1 4283
4285 0 487939.25 155488.56 157720 -1 4284
4286 0 487916.62 155309.12 157760 -1 4285
4287 0 487861.4 155266.55 157800 -1 4286
4288 0 487810.1 155203.25 157840 -1 4287
4289 0 487761.47 155135.19 157880 -1 4288
4290 0 487695.94 155042.08 157920 -1 4289
4291 0 487630.84 155007.5 157960 -1 4290
4292 0 487553.3 154931.19 158000 -1 4291
4293 0 487486.72 154854.2 158040 -1 4292
4294 0 487418.2 154788.2 158080 -1 4293
4295 0 487422.53 154679.81 158120 -1 4294
4296 0 487391.94 154785.48 158160 -1 4295
4297 0 487386.03 154758.98 158200 -1 4296
4298 0 487398.22 154756.52 158240 -1 4297
4299 0 487398.8 154718.7 158280 -1 4298
4300 0 487402.1 154711.08 158320 -1 4299
4301 0 487396.44 154687.72 158360 -1 4300
4302 0 487392.1 154680.73 158400 -1 4301
4303 0 487383.62 154663.17 158440 -1 4302
4304 0 487400.88 154613.83 158480 -1 4303
4305 0 487396 154568.33 158520 -1 4304
4306 0 487402.03 154523.47 158560 -1 4305
4307 0 487369.62 154475.34 158600 -1 4306
4308 0 487329.2 154424.53 158640 -1 4307
4309 0 487291.34 154372.1 158680 -1 4308
4310 0 487261.72 154333.25 158720 -1 4309
4311 0 487239.5 154292.34 158760 -1 4310
4312 0 487184.75 154211.84 158800 -1 4311
4313 0 487143.7 154146.1 158840 -1 4312
4314 0 487097.28 154080.38 158880 -1 4313
4315 0 487012.72 154032.53 158920 -1 4314
4316 0 486929.38 153973.23 158960 -1 4315
4317 0 486853.56 153915.56 159000 -1 4316
4318 0 486792.47 153791.05 159040 -1 4317
4319 0 486713.22 153667.16 159080 -1 4318
4320 0 486642.1 153555.16 159120 -1 4319
4321 0 486597.62 153512.84 159160 -1 4320
4322 0 486552.16 153461.34 159200 -1 4321
4323 0 486503.28 153420.88 159240 -1 4322
4324 0 486471.8 153404.62 159280 -1 4323
4325 0 486440.97 153374.95 159320 -1 4324
4326 0 486403.34 153345.95 159360 -1 4325
4327 0 486386.47 153306.69 159400 -1 4326
4328 0 486376.28 153270.6 159440 -1 4327
4329 0 486354.47 153228.11 159480 -1 4328
4330 0 486314.8 153214.55 159520 -1 4329
4331 0 486299.62 153194.53 159560 -1 4330
4332 0 486277.22 153146.16 159600 -1 4331
4333 0 486251.03 153133 159640 -1 4332
4334 0 486234.34 153123.27 159680 -1 4333
4335 0 486211.8 153110.72 159720 -1 4334
4336 0 486191.12 153052.1 159760 -1 4335
4337 0 486170.28 153019.44 159800 -1 4336
4338 0 486147.75 152945 159840 -1 4337
4339 0 486107.78 152884.5 159880 -1 4338
4340 0 486054.25 152821.83 159920 -1 4339
4341 0 486009.53 152816.95 159960 -1 4340
4342 0 485967.34 152803.78 160000 -1 4341
4343 0 485930.8 152778.5 160040 -1 4342
4344 0 485904.88 152682.5 160080 -1 4343
4345 0 485874.47 152615.4 160120 -1 4344
4346 0 485834.22 152544.52 160160 -1 4345
4347 0 485794 152505.58 160200 -1 4346
4348 0 485740.75 152453.03 160240 -1 4347
4349 0 485687.28 152377.55 160280 -1 4348
4350 0 485629.28 152290.05 160320 -1 4349
4351 0 485568.97 152191.86 160360 -1 4350
4352 0 485512.53 152089.73 160400 -1 4351
4353 0 485469.75 151981.45 160440 -1 4352
4354 0 485413.97 151883.06 160480 -1 4353
4355 0 485253.72 151705.55 160520 -1 4354
4356 0 485089.28 151531.88 160560 -1 4355
4357 0 484903.7 151379.55 160600 -1 4356
4358 0 484814.25 151333.34 160640 -1 4357
4359 0 484714.56 151259.69 160680 -1 4358
4360 0 484615.2 151211.2 160720 -1 4359
4361 0 484564.3 151120.16 160760 -1 4360
4362 0 484527.16 151053.52 160800 -1 4361
4363 0 484480.34 150969.89 160840 -1 4362
4364 0 484452.62 150894.31 160880 -1 4363
4365 0 484420.9 150826.92 160920 -1 4364
4366 0 484391 150749.45 160960 -1 4365
4367 0 484356.66 150670.5 161000 -1 4366
4368 0 484305.47 150593.66 161040 -1 4367
4369 0 484249.8 150537.06 161080 -1 4368
4370 0 484188.6 150439.4 161120 -1 4369
4371 0 484106.72 150366.5 161160 -1 4370
4372 0 484050.75 150310.84 161200 -1 4371
4373 0 483986.44 150259.8 161240 -1 4372
4374 0 483905.44 150191.75 161280 -1 4373
4375 0 483804.44 150088.47 161320 -1 4374
4376 0 483774.8 150023.38 161360 -1 4375
4377 0 483740.03 149955.22 161400 -1 4376
4378 0 483702.94 149890.16 161440 -1 4377
4379 0 483683.4 149818.28 161480 -1 4378
4380 0 483657.03 149803 161520 -1 4379
4381 0 483640.22 149770.4 161560 -1 4380
4382 0 483609.1 149731.62 161600 -1 4381
4383 0 483580.88 149696.31 161640 -1 4382
4384 0 483548.94 149658.97 161680 -1 4383
4385 0 483525.9 149604.55 161720 -1 4384
4386 0 483508.8 149557.25 161760 -1 4385
4387 0 483488.34 149522.61 161800 -1 4386
4388 0 483458.16 149464 161840 -1 4387
4389 0 483435.97 149424.9 161880 -1 4388
4390 0 483415.78 149405.2 161920 -1 4389
4391 0 483391.2 149375.53 161960 -1 4390
4392 0 483381.16 149353.95 162000 -1 4391
4393 0 483321.56 149293.17 162040 -1 4392
4394 0 483242.97 149229.47 162080 -1 4393
4395 0 483164.88 149078.11 162120 -1 4394
4396 0 483130.8 148917.98 162160 -1 4395
4397 0 483042.38 148711.33 162200 -1 4396
4398 0 482962.44 148727.64 162240 -1 4397
4399 0 482915.16 148676.55 162280 -1 4398
4400 0 482851.03 148624.58 162320 -1 4399
4401 0 482810.88 148607.33 162360 -1 4400
4402 0 482798.03 148498.75 162400 -1 4401
4403 0 482759.6 148435.94 162440 -1 4402
4404 0 482732.84 148363.92 162480 -1 4403
4405 0 482682.5 148321.84 162520 -1 4404
4406 0 482635.66 148269.55 162560 -1 4405
4407 0 482578.78 148200.7 162600 -1 4406
4408 0 482537 148089.2 162640 -1 4407
4409 0 482493.47 148076.67 162680 -1 4408
4410 0 482461.4 148029.44 162720 -1 4409
4411 0 482416.66 147963.06 162760 -1 4410
4412 0 482350.1 147925.38 162800 -1 4411
4413 0 482312.53 147828.48 162840 -1 4412
4414 0 482261.78 147808.27 162880 -1 4413
4415 0 482212.28 147761.67 162920 -1 4414
4416 0 482161.97 147747.23 162960 -1 4415
4417 0 482113.06 147754.56 163000 -1 4416
4418 0 482072.56 147721.72 163040 -1 4417
4419 0 482020.56 147688.11 163080 -1 4418
4420 0 482038.66 147776.97 163120 -1 4419
4421 0 481939.03 147738.38 163160 -1 4420
4422 0 481864.72 147664.25 163200 -1 4421
4423 0 481835.16 147600.88 163240 -1 4422
4424 0 481771.7 147609.86 163280 -1 4423
4425 0 481730.97 147607.23 163320 -1 4424
4426 0 481681.7 147510.61 163360 -1 4425
4427 0 481510.47 147454.66 163400 -1 4426
4428 0 481365.53 147344.47 163440 -1 4427
4429 0 481308.06 147300.2 163480 -1 4428
4430 0 481189.1 147209.34 163520 -1 4429
4431 0 481047.56 147164.98 163560 -1 4430
4432 0 480994.9 147157.83 163600 -1 4431
4433 0 480950.03 147039.34 163640 -1 4432
4434 0 480873.1 147103.53 163680 -1 4433
4435 0 480816.97 146945.89 163720 -1 4434
4436 0 480780.44 146921.72 163760 -1 4435
4437 0 480740.16 146863.47 163800 -1 4436
4438 0 480707.5 146805.98 163840 -1 4437
4439 0 480615.16 146763.78 163880 -1 4438
4440 0 480570.62 146671.95 163920 -1 4439
4441 0 480470.97 146620.2 163960 -1 4440
4442 0 480445.44 146534.73 164000 -1 4441
4443 0 480425.88 146515.25 164040 -1 4442
4444 0 480361.06 146422.23 164080 -1 4443
4445 0 480225.88 146332.11 164120 -1 4444
4446 0 480159.34 146320.73 164160 -1 4445
4447 0 480074.94 146247.62 164200 -1 4446
4448 0 480008.5 146217.14 164240 -1 4447
4449 0 479969.28 146108.64 164280 -1 4448
4450 0 479935.84 146106.75 164320 -1 4449
4451 0 479861.6 146033.34 164360 -1 4450
4452 0 479793.97 145974.73 164400 -1 4451
4453 0 479725.56 145929.69 164440 -1 4452
4454 0 479693.22 145896.14 164480 -1 4453
4455 0 479644.06 145840.67 164520 -1 4454
4456 0 479595.9 145800.28 164560 -1 4455
4457 0 479526.34 145732.62 164600 -1 4456
4458 0 479444.56 145615.77 164640 -1 4457
4459 0 479330.44 145560.27 164680 -1 4458
4460 0 479233.03 145452.22 164720 -1 4459
4461 0 479209.44 145400.55 164760 -1 4460
4462 0 479111.28 145226.03 164800 -1 4461
4463 0 478871.88 145036.92 164840 -1 4462
4464 0 478743.06 144930.12 164880 -1 4463
4465 0 478657.62 144935.88 164920 -1 4464
4466 0 478582.97 144862.7 164960 -1 4465
4467 0 478516.94 144753.61 165000 -1 4466
4468 0 478461.66 144765.61 165040 -1 4467
4469 0 478408.1 144778.22 165080 -1 4468
4470 0 478353.25 144786 165120 -1 4469
4471 0 478316.72 144732.48 165160 -1 4470
4472 0 478265.28 144689.28 165200 -1 4471
4473 0 478234.72 144641.22 165240 -1 4472
4474 0 478179.72 144559.47 165280 -1 4473
4475 0 478100.06 144524.42 165320 -1 4474
4476 0 478069.62 144481.06 165360 -1 4475
4477 0 478036.78 144432.8 165400 -1 4476
4478 0 477998.53 144384.8 165440 -1 4477
4479 0 477983.6 144319.42 165480 -1 4478
4480 0 477967.47 144237.67 165520 -1 4479
4481 0 477916.06 144117.94 165560 -1 4480
4482 0 477866.28 143991.33 165600 -1 4481
4483 0 477699.97 143751.64 165640 -1 4482
4484 0 477492.03 143589.64 165680 -1 4483
4485 0 477296.56 143525.08 165720 -1 4484
4486 0 477048.28 143291.08 165760 -1 4485
4487 0 476934.88 143180.38 165800 -1 4486
4488 0 476812.66 143029.38 165840 -1 4487
4489 0 476689.1 142849.17 165880 -1 4488
4490 0 476640.06 142658.92 165920 -1 4489
4491 0 476586.28 142517.11 165960 -1 4490
4492 0 476554.84 142288.2 166000 -1 4491
4493 0 476510 142042.36 166040 -1 4492
4494 0 476221.3 141702.77 166080 -1 4493
4495 0 476157.28 141570.47 166120 -1 4494
4496 0 475974.5 141405.11 166160 -1 4495
4497 0 475818.47 141296.39 166200 -1 4496
4498 0 475738.38 141217.27 166240 -1 4497
4499 0 475562.78 141124.48 166280 -1 4498
4500 0 475465.03 141057.36 166320 -1 4499
4501 0 475362.62 140967.94 166360 -1 4500
4502 0 475247.62 140863.58 166400 -1 4501
4503 0 475174.72 140833.3 166440 -1 4502
4504 0 475121.62 140740 166480 -1 4503
4505 0 475074.2 140645.7 166520 -1 4504
4506 0 475051.4 140611.4 166560 -1 4505
4507 0 474951.12 140552.81 166600 -1 4506
4508 0 474837.8 140434.34 166640 -1 4507
4509 0 474790.4 140272.4 166680 -1 4508
4510 0 474688.06 140148.89 166720 -1 4509
4511 0 474628 140160.75 166760 -1 4510
4512 0 474579.25 140037.95 166800 -1 4511
4513 0 474485.44 139992.84 166840 -1 4512
4514 0 474357.22 139893.58 166880 -1 4513
4515 0 474067.25 139700.28 166920 -1 4514
4516 0 473357.97 139396.52 166960 -1 4515
4517 0 471347.3 138012.36 166960 -1 4516
4518 0 470362.84 137206.36 167000 -1 4517
4519 0 470294.28 137125.39 167040 -1 4518
4520 0 470245.34 137077.42 167080 -1 4519
4521 0 470211.25 136997.56 167120 -1 4520
4522 0 470191.6 136954.69 167160 -1 4521
4523 0 470161.53 136965.67 167200 -1 4522
4524 0 470186.88 136936.73 167240 -1 4523
4525 0 470211.7 136885.67 167280 -1 4524
4526 0 470159.97 136901.11 167320 -1 4525
4527 0 470118.38 136913.56 167360 -1 4526
4528 0 470094.44 136888.84 167400 -1 4527
4529 0 470067.06 136831.19 167440 -1 4528
4530 0 470052.94 136834.95 167480 -1 4529
4531 0 469989.06 136803.9 167520 -1 4530
4532 0 469916.22 136701.42 167560 -1 4531
4533 0 469912.34 136652.45 167600 -1 4532
4534 0 469872.28 136578.36 167640 -1 4533
4535 0 469809.47 136505.28 167720 -1 4534
4536 0 469707.38 136372.98 167760 -1 4535
4537 0 469628.47 136306.78 167800 -1 4536
4538 0 469533.97 136182.6 167840 -1 4537
4539 0 469396.5 136064.31 167880 -1 4538
4540 0 469339.6 136017.58 167920 -1 4539
4541 0 469282.7 135981.47 167960 -1 4540
4542 0 469140.8 135838.73 168000 -1 4541
4543 0 469027.28 135723.58 168040 -1 4542
4544 0 468926.88 135667.88 168080 -1 4543
4545 0 468768.56 135598.94 168120 -1 4544
4546 0 468640.97 135401.86 168160 -1 4545
4547 0 468521.1 135298.78 168200 -1 4546
4548 0 468355.25 135108.2 168240 -1 4547
4549 0 468246.78 134933.92 168280 -1 4548
4550 0 468146.28 134810.98 168320 -1 4549
4551 0 468062.22 134726.28 168360 -1 4550
4552 0 468028.38 134637.05 168400 -1 4551
4553 0 467896.8 134580.72 168440 -1 4552
4554 0 467703.72 134410.47 168480 -1 4553
4555 0 467596.94 134363.48 168520 -1 4554
4556 0 467447.16 134269.56 168560 -1 4555
4557 0 467354.4 134222.02 168600 -1 4556
4558 0 467291.44 134075.27 168640 -1 4557
4559 0 467202.25 133979.61 168680 -1 4558
4560 0 467115.47 133939.83 168720 -1 4559
4561 0 467051.8 133916.7 168760 -1 4560
4562 0 466970.16 133879.14 168800 -1 4561
4563 0 466865.94 133808.77 168840 -1 4562
4564 0 466690.66 133704.92 168880 -1 4563
4565 0 466524.72 133623.61 168920 -1 4564
4566 0 466413.62 133537.42 168960 -1 4565
4567 0 466280 133469.4 169000 -1 4566
4568 0 466177.34 133409.39 169040 -1 4567
4569 0 465898.78 133347.14 169080 -1 4568
4570 0 465784.28 133311.84 169120 -1 4569
4571 0 465579.62 133286.97 169160 -1 4570
4572 0 465495.06 133158.48 169200 -1 4571
4573 0 465406.28 133092.53 169240 -1 4572
4574 0 465370.8 133023.67 169280 -1 4573
4575 0 465299.75 132906.69 169320 -1 4574
4576 0 465211.03 132912 169360 -1 4575
4577 0 465156.72 132905.1 169400 -1 4576
4578 0 465082.97 132794.5 169440 -1 4577
4579 0 465054.34 132702.31 169480 -1 4578
4580 0 464956.62 132656.6 169520 -1 4579
4581 0 464869.34 132645.1 169560 -1 4580
4582 0 464762.75 132554.53 169600 -1 4581
4583 0 464622.12 132433.73 169640 -1 4582
4584 0 464510.2 132362.05 169680 -1 4583
4585 0 464387.94 132358.05 169720 -1 4584
4586 0 464319.44 132240.78 169760 -1 4585
4587 0 464222.9 132149.73 169800 -1 4586
4588 0 464191.97 132215.78 169840 -1 4587
4589 0 464042.97 132078.66 169880 -1 4588
4590 0 463914.47 132098.69 169920 -1 4589
4591 0 463855.4 132040.44 169960 -1 4590
4592 0 463727.4 131964.48 170000 -1 4591
4593 0 463667.38 131960.3 170040 -1 4592
4594 0 463576.47 131929.56 170080 -1 4593
4595 0 463474.56 131872.98 170120 -1 4594
4596 0 463298.66 131799.69 170160 -1 4595
4597 0 463176.72 131724.98 170200 -1 4596
4598 0 463119.97 131735.94 170240 -1 4597
4599 0 463063.8 131706.73 170280 -1 4598
4600 0 463005.47 131641.16 170320 -1 4599
4601 0 462907.62 131627.48 170360 -1 4600
4602 0 462860.8 131613.36 170400 -1 4601
4603 0 462834.3 131605.94 170440 -1 4602
4604 0 462758.38 131573.42 170480 -1 4603
4605 0 462688.28 131557.27 170520 -1 4604
4606 0 462624.9 131584.97 170560 -1 4605
4607 0 462531.75 131516.56 170600 -1 4606
4608 0 462469.12 131486.52 170640 -1 4607
4609 0 462295.5 131397.56 170680 -1 4608
4610 0 462232.34 131399.11 170720 -1 4609
4611 0 462157.97 131382.48 170760 -1 4610
4612 0 462043.3 131342.73 170800 -1 4611
4613 0 461957.53 131235.48 170840 -1 4612
4614 0 461717.88 131135.86 170880 -1 4613
4615 0 461641.9 131091.5 170920 -1 4614
4616 0 461609.34 131079.9 170960 -1 4615
4617 0 461555.94 131022.29 171000 -1 4616
4618 0 461496.44 131034.07 171040 -1 4617
4619 0 461433.22 131064.85 171080 -1 4618
4620 0 461313.97 131024.43 171120 -1 4619
4621 0 461235.16 131035.36 171160 -1 4620
4622 0 461117.06 130988.586 171200 -1 4621
4623 0 460984.28 130968.38 171240 -1 4622
4624 0 460915.28 130936.21 171280 -1 4623
4625 0 460847.4 130934.08 171320 -1 4624
4626 0 460782.25 130923.44 171360 -1 4625
4627 0 460632.88 130905.016 171400 -1 4626
4628 0 460562.06 130854.625 171440 -1 4627
4629 0 460498.6 130888.664 171480 -1 4628
4630 0 460443.88 130890.51 171520 -1 4629
4631 0 460413.38 130860.58 171560 -1 4630
4632 0 460319.34 130892.195 171600 -1 4631
4633 0 460273.53 130897.91 171640 -1 4632
4634 0 460179.56 130854.734 171680 -1 4633
4635 0 460027.22 130847.85 171720 -1 4634
4636 0 459897.38 130812.72 171760 -1 4635
4637 0 459799.3 130840.27 171800 -1 4636
4638 0 459728.75 130846.51 171840 -1 4637
4639 0 459634.47 130697.24 171880 -1 4638
4640 0 459548.62 130607.17 171920 -1 4639
4641 0 459450.66 130564.06 171960 -1 4640
4642 0 459388.8 130570.74 172000 -1 4641
4643 0 459317.53 130489.016 172040 -1 4642
4644 0 459158.88 130399.01 172080 -1 4643
4645 0 459060.38 130278.71 172120 -1 4644
4646 0 458994.66 130230.86 172160 -1 4645
4647 0 458853.3 130129.76 172200 -1 4646
4648 0 458836.7 130152.91 172240 -1 4647
4649 0 458830.78 130100.695 172280 -1 4648
4650 0 458761.12 130132.24 172320 -1 4649
4651 0 458699.9 130099.92 172360 -1 4650
4652 0 458645.3 130115.68 172400 -1 4651
4653 0 458580 130012.695 172440 -1 4652
4654 0 458533 130051.22 172480 -1 4653
4655 0 458484.75 130038.305 172520 -1 4654
4656 0 458377.34 129999.445 172560 -1 4655
4657 0 458350.34 130001.6 172600 -1 4656
4658 0 458279.72 129987.95 172640 -1 4657
4659 0 458230.38 129982.12 172680 -1 4658
4660 0 458121.4 129923.24 172720 -1 4659
4661 0 457998.16 129889.27 172760 -1 4660
4662 0 457851.25 129852.17 172800 -1 4661
4663 0 457731.06 129699.67 172840 -1 4662
4664 0 457579.94 129644.555 172880 -1 4663
4665 0 457497.38 129573.77 172920 -1 4664
4666 0 457444.03 129557.83 172960 -1 4665
4667 0 457350.5 129544.9 173000 -1 4666
4668 0 457226.2 129499.84 173040 -1 4667
4669 0 457086.34 129444.72 173080 -1 4668
4670 0 456897.3 129315.83 173120 -1 4669
4671 0 456853.75 129206.805 173160 -1 4670
4672 0 456789.8 129136.28 173200 -1 4671
4673 0 456704.6 129067.086 173240 -1 4672
4674 0 456334.34 128812.08 173280 -1 4673
4675 0 455953.4 128603.71 173320 -1 4674
4676 0 454314.78 127399.85 173320 -1 4675
4677 0 454065.2 127193.25 173360 -1 4676
4678 0 454020.3 127170.445 173400 -1 4677
4679 0 453965.72 126970.92 173440 -1 4678
4680 0 453903.66 126919.17 173480 -1 4679
4681 0 453891.44 126843.97 173520 -1 4680
4682 0 453864.22 126779.67 173560 -1 4681
4683 0 453810.34 126741.92 173600 -1 4682
4684 0 453762.88 126707.98 173640 -1 4683
4685 0 453790.75 126670.17 173680 -1 4684
4686 0 453768.47 126658.74 173720 -1 4685
4687 0 453716.94 126609.586 173760 -1 4686
4688 0 453698.16 126655.414 173800 -1 4687
4689 0 453694.4 126636.46 173840 -1 4688
4690 0 453657.44 126620.48 173880 -1 4689
4691 0 453593 126554.9 173920 -1 4690
4692 0 453505.22 126436.99 173960 -1 4691
4693 0 453427.38 126401.43 174000 -1 4692
4694 0 453409.72 126394.914 174040 -1 4693
4695 0 453339.16 126392.984 174080 -1 4694
4696 0 453287.9 126301.26 174160 -1 4695
4697 0 453292.97 126294.2 174200 -1 4696
4698 0 453105.5 126231.234 174240 -1 4697
4699 0 453020.44 126165.914 174280 -1 4698
4700 0 452951.84 126172.46 174320 -1 4699
4701 0 452891.84 126198.25 174360 -1 4700
4702 0 452819.03 126216.836 174400 -1 4701
4703 0 452645.72 126097.99 174440 -1 4702
4704 0 452476.03 125968.9 174480 -1 4703
4705 0 452258.56 125877.96 174520 -1 4704
4706 0 452046.25 125781.15 174560 -1 4705
4707 0 451844.44 125676.86 174600 -1 4706
4708 0 451806.72 125631.57 174640 -1 4707
4709 0 451788.3 125610.586 174680 -1 4708
4710 0 451731.16 125699.2 174720 -1 4709
4711 0 451705.44 125757.67 174760 -1 4710
4712 0 451661.1 125825.266 174800 -1 4711
4713 0 451632.78 125826.94 174840 -1 4712
4714 0 451598.8 125830.87 174880 -1 4713
4715 0 451554.7 125827.805 174920 -1 4714
4716 0 451495.6 125765.29 174960 -1 4715
4717 0 451432.16 125704.625 175000 -1 4716
4718 0 451380.28 125725.336 175040 -1 4717
4719 0 451320.53 125739.56 175080 -1 4718
4720 0 451263.78 125753.26 175120 -1 4719
4721 0 451136.78 125680.43 175160 -1 4720
4722 0 450977.4 125641.98 175200 -1 4721
4723 0 450870.06 125485.65 175240 -1 4722
4724 0 450622.78 125472.68 175280 -1 4723
4725 0 450367.9 125436.22 175320 -1 4724
4726 0 449914.88 125483.75 175400 -1 4725
4727 0 449881.94 125529.43 175440 -1 4726
4728 0 449775.97 125512.6 175480 -1 4727
4729 0 449734.06 125458.87 175520 -1 4728
4730 0 449702.56 125465.27 175560 -1 4729
4731 0 449615.84 125426.19 175600 -1 4730
4732 0 449547.12 125407.195 175640 -1 4731
4733 0 449515.38 125400.164 175680 -1 4732
4734 0 449479.5 125418.266 175720 -1 4733
4735 0 449459.34 125419.75 175760 -1 4734
4736 0 449425.47 125443.58 175800 -1 4735
4737 0 449395.44 125443.58 175840 -1 4736
4738 0 449359.12 125441.8 175880 -1 4737
4739 0 449314.06 125440.164 175920 -1 4738
4740 0 449315.72 125405.57 175960 -1 4739
4741 0 449235.62 125384.44 176000 -1 4740
4742 0 449154.2 125352.58 176040 -1 4741
4743 0 449115.2 125320.13 176080 -1 4742
4744 0 449055.16 125285.48 176120 -1 4743
4745 0 449004 125261.484 176160 -1 4744
4746 0 448961.7 125237.07 176200 -1 4745
4747 0 448917.94 125212.71 176240 -1 4746
4748 0 448889 125164.71 176280 -1 4747
4749 0 448733.9 125079.33 176320 -1 4748
4750 0 448584.38 124995.44 176360 -1 4749
4751 0 448454.25 124914.195 176400 -1 4750
4752 0 448367.47 124872.11 176440 -1 4751
4753 0 448256 124836.266 176480 -1 4752
4754 0 448175.44 124781.38 176520 -1 4753
4755 0 448064.03 124735.33 176560 -1 4754
4756 0 447999.97 124665.445 176600 -1 4755
4757 0 447918.4 124609.664 176640 -1 4756
4758 0 447901.2 124686.97 176680 -1 4757
4759 0 447951.3 124651.14 176720 -1 4758
4760 0 447944.62 124623.45 176760 -1 4759
4761 0 448078.22 124301.78 176800 -1 4760
4762 0 447910.75 124526.72 176840 -1 4761
4763 0 447836.66 124502.484 176880 -1 4762
4764 0 447784.2 124453.11 176920 -1 4763
4765 0 447728.7 124415.69 176960 -1 4764
4766 0 447678.44 124338.46 177000 -1 4765
4767 0 447568.75 124262.914 177040 -1 4766
4768 0 447469.9 124254.13 177080 -1 4767
4769 0 447394.94 124211.48 177120 -1 4768
4770 0 447319.53 124164.47 177160 -1 4769
4771 0 447241.25 124141.25 177200 -1 4770
4772 0 447146.8 124124.35 177240 -1 4771
4773 0 447064.28 124100.25 177280 -1 4772
4774 0 446956.78 124029.66 177320 -1 4773
4775 0 446889.97 123954.91 177360 -1 4774
4776 0 446797.97 123862.15 177400 -1 4775
4777 0 446709.72 123759.45 177440 -1 4776
4778 0 446636.44 123647.75 177480 -1 4777
4779 0 446579.78 123616.55 177520 -1 4778
4780 0 446478.28 123617.2 177560 -1 4779
4781 0 446404.25 123603.836 177600 -1 4780
4782 0 446338.1 123558.6 177640 -1 4781
4783 0 446255.28 123509.9 177680 -1 4782
4784 0 446185.56 123465.34 177720 -1 4783
4785 0 446076.28 123470.06 177760 -1 4784
4786 0 446001.84 123425.44 177800 -1 4785
4787 0 445898.84 123410.414 177840 -1 4786
4788 0 445782.47 123301.555 177880 -1 4787
4789 0 445705.44 123264.7 177920 -1 4788
4790 0 445645.44 123227.875 177960 -1 4789
4791 0 445590.06 123193.914 178000 -1 4790
4792 0 445493.2 123195.05 178040 -1 4791
4793 0 445433.03 123186.195 178080 -1 4792
4794 0 445360.3 123191.38 178120 -1 4793
4795 0 445321.53 123158.414 178160 -1 4794
4796 0 445278.88 123149.68 178200 -1 4795
4797 0 445255.22 123126.195 178240 -1 4796
4798 0 445215.94 123101.805 178280 -1 4797
4799 0 445185.25 123068.086 178320 -1 4798
4800 0 445167.28 123029.55 178360 -1 4799
4801 0 445141.03 123027.92 178400 -1 4800
4802 0 445117 123028.02 178440 -1 4801
4803 0 445099.7 123026.49 178480 -1 4802
4804 0 445074.75 122955.06 178520 -1 4803
4805 0 445057.94 122881.68 178560 -1 4804
4806 0 445025.56 122828.09 178600 -1 4805
4807 0 445016.06 122716.945 178640 -1 4806
4808 0 444988.25 122618.71 178680 -1 4807
4809 0 444957.66 122524.48 178720 -1 4808
4810 0 444979.3 122503.98 178760 -1 4809
4811 0 444994.12 122509.81 178800 -1 4810
4812 0 445001.9 122512.41 178840 -1 4811
4813 0 444946.53 122442.74 178880 -1 4812
4814 0 444887.75 122370.266 178920 -1 4813
4815 0 444781.2 122147.195 179000 -1 4814
4816 0 444722.47 122095.49 179040 -1 4815
4817 0 444699.88 122049.47 179080 -1 4816
4818 0 444665.7 121984.195 179120 -1 4817
4819 0 444429.56 121914.734 179160 -1 4818
4820 0 444182.8 121819.01 179200 -1 4819
4821 0 443824.72 121626.164 179240 -1 4820
4822 0 443415.12 121444.36 179280 -1 4821
4823 0 443354.38 121414.67 179320 -1 4822
4824 0 443290.72 121385.69 179360 -1 4823
4825 0 443225.5 121355.69 179400 -1 4824
4826 0 443093.6 121193.39 179440 -1 4825
4827 0 442962.72 121041.84 179480 -1 4826
4828 0 442829.88 120871.016 179520 -1 4827
4829 0 442688.94 120708.586 179560 -1 4828
4830 0 442648.62 120647.875 179600 -1 4829
4831 0 442620.7 120584.91 179640 -1 4830
4832 0 442532.78 120511.5 179680 -1 4831
4833 0 442450.56 120424.586 179720 -1 4832
4834 0 442354.88 120349.05 179760 -1 4833
4835 0 442291.7 120293.17 179800 -1 4834
4836 0 442239.9 120246.734 179840 -1 4835
4837 0 442187.88 120190.484 179880 -1 4836
4838 0 442089.2 120041.84 179920 -1 4837
4839 0 441963.97 119900.27 179960 -1 4838
4840 0 441788.03 119804.52 180000 -1 4839
4841 0 441632.03 119704.1 180040 -1 4840
4842 0 440899.9 119439.68 180080 -1 4841
4843 0 441073.12 119531.805 180120 -1 4842
4844 0 441008.2 119552.516 180160 -1 4843
4845 0 440908.16 119559.02 180200 -1 4844
4846 0 440854.38 119526.29 180240 -1 4845
4847 0 440782.03 119489.984 180280 -1 4846
4848 0 440579.8 119451.29 180320 -1 4847
4849 0 440380.6 119400.28 180360 -1 4848
4850 0 440222.2 119356.93 180400 -1 4849
4851 0 440074.84 119317.31 180440 -1 4850
4852 0 440041.88 119304.23 180480 -1 4851
4853 0 440008.34 119254.516 180520 -1 4852
4854 0 439972.7 119235.49 180560 -1 4853
4855 0 439917.78 119215.58 180600 -1 4854
4856 0 439866.16 119212.125 180640 -1 4855
4857 0 439820.38 119180.98 180680 -1 4856
4858 0 439747.28 119218.9 180720 -1 4857
4859 0 439692.47 119244.53 180760 -1 4858
4860 0 439601.38 119280.02 180800 -1 4859
4861 0 439550.2 119246.68 180840 -1 4860
4862 0 439508.53 119206.74 180880 -1 4861
4863 0 439475.22 119160.69 180920 -1 4862
4864 0 439396.56 119174.51 180960 -1 4863
4865 0 439314.6 119175.05 181000 -1 4864
4866 0 439234 119172.555 181040 -1 4865
4867 0 439140.16 119188.37 181080 -1 4866
4868 0 439054.12 119207.08 181120 -1 4867
4869 0 438962.94 119216.766 181160 -1 4868
4870 0 438784.34 119262.125 181200 -1 4869
4871 0 438838.25 119349.62 181240 -1 4870
4872 0 438634.72 119393.24 181280 -1 4871
4873 0 438595.8 119338.11 181320 -1 4872
4874 0 438553.22 119354.7 181360 -1 4873
4875 0 438456.7 119353.48 181400 -1 4874
4876 0 438367.16 119357.18 181440 -1 4875
4877 0 438234.38 119372.32 181480 -1 4876
4878 0 438109.3 119386.69 181520 -1 4877
4879 0 438017 119380.25 181560 -1 4878
4880 0 437911.8 119360.52 181600 -1 4879
4881 0 437867.84 119367.01 181640 -1 4880
4882 0 437810.88 119370.016 181680 -1 4881
4883 0 437761.06 119367.11 181720 -1 4882
4884 0 437670.34 119370.43 181760 -1 4883
4885 0 437595.47 119366.1 181800 -1 4884
4886 0 437492.75 119374.81 181840 -1 4885
4887 0 437374.16 119371.04 181880 -1 4886
4888 0 437256.94 119365.72 181920 -1 4887
4889 0 437139.16 119363.125 181960 -1 4888
4890 0 436669.16 119406.195 182000 -1 4889
4891 0 436483.47 119435.92 182040 -1 4890
4892 0 436388.94 119448.95 182080 -1 4891
4893 0 435814.06 119468.945 182120 -1 4892
4894 0 435661.75 119493.33 182160 -1 4893
4895 0 435575.03 119522.6 182200 -1 4894
4896 0 435538.22 119395.48 182240 -1 4895
4897 0 435628.47 119411.88 182280 -1 4896
4898 0 435584.84 119374.86 182320 -1 4897
4899 0 435508.94 119335.31 182360 -1 4898
4900 0 435365.44 119283.18 182400 -1 4899
4901 0 435298.5 119267.34 182440 -1 4900
4902 0 435207.2 119184.36 182480 -1 4901
4903 0 435135.22 119117.54 182520 -1 4902
4904 0 435033.03 118959.9 182560 -1 4903
4905 0 434909.9 118853.73 182600 -1 4904
4906 0 434834.78 118777.336 182640 -1 4905
4907 0 434736.25 118758.08 182680 -1 4906
4908 0 434616.38 118892.99 182720 -1 4907
4909 0 434275.3 118952.12 182760 -1 4908
4910 0 434089.12 118997.28 182800 -1 4909
4911 0 433963.2 119011.875 182840 -1 4910
4912 0 433720.66 118929.266 182880 -1 4911
4913 0 433519.4 118874.07 182920 -1 4912
4914 0 433257.16 118930.58 182960 -1 4913
4915 0 433215.6 118867.086 183000 -1 4914
4916 0 433158.25 118852 183040 -1 4915
4917 0 432948.97 118874.31 183080 -1 4916
4918 0 433050.2 118873.33 183120 -1 4917
4919 0 432987.62 118843.18 183160 -1 4918
4920 0 432887 118796.086 183200 -1 4919
4921 0 432845.34 118831.15 183240 -1 4920
4922 0 432711.94 118794.695 183280 -1 4921
4923 0 432606.1 118788.086 183320 -1 4922
4924 0 432539 118786.97 183360 -1 4923
4925 0 432387.9 118813.57 183400 -1 4924
4926 0 432286.28 118821.53 183440 -1 4925
4927 0 432187.66 118828.445 183480 -1 4926
4928 0 432081.38 118842.5 183520 -1 4927
4929 0 432028.7 118858.6 183560 -1 4928
4930 0 432005 118866.625 183600 -1 4929
4931 0 431888.53 118930.07 183640 -1 4930
4932 0 431818.12 118962.09 183680 -1 4931
4933 0 431734.47 118964.41 183720 -1 4932
4934 0 431616.34 118985.44 183760 -1 4933
4935 0 431440.8 119000.664 183800 -1 4934
4936 0 431270.1 119020.74 183840 -1 4935
4937 0 431138.6 119077.58 183880 -1 4936
4938 0 431019.34 119124.1 183920 -1 4937
4939 0 430866.72 119173.71 183960 -1 4938
4940 0 430664.25 119237.81 184000 -1 4939
4941 0 430596.22 119334.06 184040 -1 4940
4942 0 430540.28 119392.305 184080 -1 4941
4943 0 430445.78 119450.35 184120 -1 4942
4944 0 430378.3 119480.66 184160 -1 4943
4945 0 430253.94 119511.14 184200 -1 4944
4946 0 430186.94 119540.695 184240 -1 4945
4947 0 430064.78 119624.484 184280 -1 4946
4948 0 429933.97 119719.37 184320 -1 4947
4949 0 429876.72 119799.18 184360 -1 4948
4950 0 429771.53 119827.39 184400 -1 4949
4951 0 429608.56 119863.945 184440 -1 4950
4952 0 429516.4 119882.89 184480 -1 4951
4953 0 429401.22 119909.84 184520 -1 4952
4954 0 429351.22 119982.516 184560 -1 4953
4955 0 429284.25 120038.164 184600 -1 4954
4956 0 429238.38 120102.44 184640 -1 4955
4957 0 429195.28 120139.87 184680 -1 4956
4958 0 429078.72 120161.6 184720 -1 4957
4959 0 428953.4 120199.51 184760 -1 4958
4960 0 428845.9 120248.45 184800 -1 4959
4961 0 428723.22 120326.48 184840 -1 4960
4962 0 428601.97 120394.875 184880 -1 4961
4963 0 428461.1 120427.98 184920 -1 4962
4964 0 428336.25 120444.625 184960 -1 4963
4965 0 428201.44 120443.055 185000 -1 4964
4966 0 428125.1 120460 185040 -1 4965
4967 0 428045.5 120479.82 185080 -1 4966
4968 0 427958.06 120501.52 185120 -1 4967
4969 0 427931.06 120528.64 185160 -1 4968
4970 0 427894.06 120549.66 185200 -1 4969
4971 0 427873.7 120577.555 185240 -1 4970
4972 0 427857.22 120569.98 185280 -1 4971
4973 0 427828.78 120571.086 185320 -1 4972
4974 0 427791.3 120600.33 185360 -1 4973
4975 0 427698.6 120615.305 185400 -1 4974
4976 0 427620.66 120624.55 185440 -1 4975
4977 0 427537.4 120629.88 185480 -1 4976
4978 0 427457.94 120631.84 185520 -1 4977
4979 0 427359.25 120653.516 185560 -1 4978
4980 0 427197.22 120530.93 185600 -1 4979
4981 0 427001.75 120702.445 185640 -1 4980
4982 0 426831.56 120765.09 185680 -1 4981
4983 0 426711.97 120801.555 185720 -1 4982
4984 0 426640.9 120859.41 185760 -1 4983
4985 0 426576.22 120905.49 185800 -1 4984
4986 0 426455.88 120999.375 185840 -1 4985
4987 0 426339.72 121094.695 185880 -1 4986
4988 0 426227.97 121136.87 185920 -1 4987
4989 0 426114.3 121163.8 185960 -1 4988
4990 0 425964.28 121123.58 186000 -1 4989
4991 0 425829.34 121168.266 186080 -1 4990
4992 0 425692.8 121191.7 186120 -1 4991
4993 0 425587.38 121280.13 186160 -1 4992
4994 0 425473.34 121307.266 186200 -1 4993
4995 0 425389.78 121314.5 186240 -1 4994
4996 0 425316.06 121325.79 186280 -1 4995
4997 0 425241.16 121325.78 186320 -1 4996
4998 0 425176.72 121324.81 186360 -1 4997
4999 0 425071.38 121299.06 186400 -1 4998
5000 0 424951.9 121307.3 186440 -1 4999
5001 0 424848.88 121296.234 186480 -1 5000
5002 0 424660.2 121318.44 186520 -1 5001
5003 0 424504.78 121331.99 186560 -1 5002
5004 0 424336.34 121339.94 186600 -1 5003
5005 0 424141.16 121443.836 186640 -1 5004
5006 0 423934.1 121509.7 186680 -1 5005
5007 0 423692.53 121607.266 186720 -1 5006
5008 0 423276.47 121677.63 186760 -1 5007
5009 0 422883.97 121734.95 186800 -1 5008
5010 0 422450.6 121786.88 186840 -1 5009
5011 0 422066.53 121807.09 186880 -1 5010
5012 0 421492.2 121921.73 186920 -1 5011
5013 0 420912.12 122046.555 186960 -1 5012
5014 0 420562.56 122170.16 187000 -1 5013
5015 0 420219.5 122288.484 187040 -1 5014
5016 0 419864.53 122425.57 187080 -1 5015
5017 0 419548.28 122728.1 187120 -1 5016
5018 0 419155.16 122777.94 187160 -1 5017
5019 0 418860.94 122810.54 187200 -1 5018
5020 0 418540.62 122857.016 187240 -1 5019
5021 0 418343.28 122881.805 187280 -1 5020
5022 0 418150.62 122897.58 187320 -1 5021
5023 0 417887.16 123040.26 187360 -1 5022
5024 0 417611.88 123180.1 187400 -1 5023
5025 0 416985.9 123430.4 187440 -1 5024
5026 0 416371.4 123661.94 187480 -1 5025
5027 0 416165.97 123785.71 187520 -1 5026
5028 0 415971.12 123918.68 187560 -1 5027
5029 0 415756.12 124058.016 187600 -1 5028
5030 0 415658.7 124097.9 187640 -1 5029
5031 0 415553.34 124128.81 187680 -1 5030
5032 0 415458.5 124162.69 187720 -1 5031
5033 0 415343.62 124247.32 187760 -1 5032
5034 0 415231.2 124330.52 187800 -1 5033
5035 0 415136.9 124399.06 187840 -1 5034
5036 0 414531.8 124751.016 187880 -1 5035
5037 0 413910.4 124845.805 187920 -1 5036
5038 0 413770.56 124871.34 187960 -1 5037
5039 0 413598.34 124905.42 188000 -1 5038
5040 0 413422.56 124940.914 188040 -1 5039
5041 0 413408.4 124913.28 188080 -1 5040
5042 0 413392.25 124884.18 188120 -1 5041
5043 0 413437.97 124905.875 188160 -1 5042
5044 0 413472.8 124930.055 188200 -1 5043
5045 0 413385.72 124967.85 188240 -1 5044
5046 0 413308.62 125003.73 188280 -1 5045
5047 0 413233.25 125050.85 188320 -1 5046
5048 0 413147.53 125094.2 188360 -1 5047
5049 0 413069.06 125125.016 188400 -1 5048
5050 0 412995.97 125062.49 188440 -1 5049
5051 0 412897.53 125069.29 188480 -1 5050
5052 0 412834.8 125238.3 188520 -1 5051
5053 0 412748.12 125283.52 188560 -1 5052
5054 0 412660.06 125336.32 188600 -1 5053
5055 0 412602.03 125372.57 188640 -1 5054
5056 0 412511.94 125419.375 188680 -1 5055
5057 0 412455.44 125463.836 188720 -1 5056
5058 0 412370.22 125523.805 188760 -1 5057
5059 0 412292.97 125576.875 188800 -1 5058
5060 0 412248.47 125605.25 188840 -1 5059
5061 0 412175.66 125670.44 188880 -1 5060
5062 0 412140.8 125711.43 188920 -1 5061
5063 0 412072.03 125772.62 188960 -1 5062
5064 0 411986.62 125833.67 189000 -1 5063
5065 0 411882.34 125925.53 189040 -1 5064
5066 0 411777.75 126015.25 189080 -1 5065
5067 0 411685.25 126090.164 189120 -1 5066
5068 0 411562.25 126181.164 189160 -1 5067
5069 0 411420.7 126276.17 189200 -1 5068
5070 0 411326.38 126337.47 189240 -1 5069
5071 0 411135.03 126525.06 189320 -1 5070
5072 0 410933.88 126865.5 189480 -1 5071
5073 0 410750.75 127322.35 189640 -1 5072
5074 0 410561.28 127602.12 189760 -1 5073
5075 0 410238.94 127842.26 189880 -1 5074
5076 0 410110.66 127984.92 190040 -1 5075
5077 0 409879.25 128060.73 190200 -1 5076
5078 0 409740 128195.06 190400 -1 5077
5079 0 409342.6 128488.266 190600 -1 5078
5080 0 408876.06 128988.88 190760 -1 5079
5081 0 408657.66 129341.19 191040 -1 5080
5082 0 408357.66 129751.23 191200 -1 5081
5083 0 408032.78 129793.5 191400 -1 5082
5084 0 407631.06 130080.62 191560 -1 5083
5085 0 407313.8 130321.92 191720 -1 5084
5086 0 407068.34 130537.984 191880 -1 5085
5087 0 406514.9 131058.47 192240 -1 5086
5088 0 406308.62 131269.22 192440 -1 5087
5089 0 405764.34 131586.83 192800 -1 5088
5090 0 405078.3 132295.66 193160 -1 5089
5091 0 404818.28 132335.69 193240 -1 5090
5092 0 404427.25 132367.4 193320 -1 5091
5093 0 404204.47 132459.14 193400 -1 5092
5094 0 404076.53 132477.97 193440 -1 5093
5095 0 403855.94 132634.72 193560 -1 5094
5096 0 403787.8 132707.42 193600 -1 5095
5097 0 403706.4 132748.48 193680 -1 5096
5098 0 403455.4 132885.25 193840 -1 5097
5099 0 403355.62 132994.23 193920 -1 5098
5100 0 403170.03 132949.08 194040 -1 5099
5101 0 402975.44 133023.45 194160 -1 5100
5102 0 402720.44 132964.45 194280 -1 5101
5103 0 402524 133005.78 194360 -1 5102
5104 0 402458.6 133047.28 194400 -1 5103
5105 0 402373.47 133114.03 194480 -1 5104
5106 0 402294.47 133178.42 194560 -1 5105
5107 0 402199.97 133292.8 194640 -1 5106
5108 0 402085 133421.23 194760 -1 5107
5109 0 401909.28 133571.53 194840 -1 5108
5110 0 401758.53 133805.75 194920 -1 5109
5111 0 401668.06 133841.94 194960 -1 5110
5112 0 401481.28 134008.31 195040 -1 5111
5113 0 401161.2 134418.75 195120 -1 5112
5114 0 401002.62 134516.7 195160 -1 5113
5115 0 400444.75 134962.42 195280 -1 5114
5116 0 400212.1 135169.38 195360 -1 5115
5117 0 399052.56 136232.3 195440 -1 5116
5118 0 398911.84 136430.39 195560 -1 5117
5119 0 398683.12 136754.27 195640 -1 5118
5120 0 398400.5 137170.95 195720 -1 5119
5121 0 397998.84 137400.19 195760 -1 5120
5122 0 397751.62 137709.73 195840 -1 5121
5123 0 397244.84 137838.7 195920 -1 5122
5124 0 396221.97 138760.14 195920 -1 5123
5125 0 396006.34 138849.06 196000 -1 5124
5126 0 395910.7 138934.92 196080 -1 5125
5127 0 395568.28 139046.39 196160 -1 5126
5128 0 395424.78 139138.66 196240 -1 5127
5129 0 395220.84 139220.03 196320 -1 5128
5130 0 395224.66 139220.2 196400 -1 5129
5131 0 395131.84 139384.73 196480 -1 5130
5132 0 395161.62 139567.31 196520 -1 5131
5133 0 395140 139596.47 196600 -1 5132
5134 0 395000.4 139804.95 196720 -1 5133
5135 0 394840.84 140050.9 196800 -1 5134
5136 0 394703.75 140189.83 196920 -1 5135
5137 0 394736.88 140294.4 197000 -1 5136
5138 0 394697.75 140537.3 197080 -1 5137
5139 0 394677.25 140562.1 197160 -1 5138
5140 0 394597.2 140847.12 197280 -1 5139
5141 0 394594 140931.9 197360 -1 5140
5142 0 394460.7 141112.69 197480 -1 5141
5143 0 394323.34 141283.72 197560 -1 5142
5144 0 394226.03 141416.84 197680 -1 5143
5145 0 394322.5 141519.1 197720 -1 5144
5146 0 394321.6 141618.81 197800 -1 5145
5147 0 394218.25 141824.45 197880 -1 5146
5148 0 394227.38 141978.7 197920 -1 5147
5149 0 394255.5 142064.39 198000 -1 5148
5150 0 393984.66 142286.17 198120 -1 5149
5151 0 393943.5 142363.1 198200 -1 5150
5152 0 393268.38 143007.89 198480 -1 5151
5153 0 391355.6 144555.39 198480 -1 5152
5154 0 390905.9 144822.45 198360 -1 5153
5155 0 390696.38 144844.81 198280 -1 5154
5156 0 390299.03 144976.73 198200 -1 5155
5157 0 390093.28 145057.67 198160 -1 5156
5158 0 389373.53 145022.53 197880 -1 5157
5159 0 389065.7 144983.69 197760 -1 5158
5160 0 388913.94 144977.38 197680 -1 5159
5161 0 388703.56 144946.67 197600 -1 5160
5162 0 388291.34 144931.42 197520 -1 5161
5163 0 387695.38 144942.4 197440 -1 5162
5164 0 387548.94 144946.67 197400 -1 5163
5165 0 387483 145006.86 197320 -1 5164
5166 0 387147.7 144896.58 197200 -1 5165
5167 0 386996.8 144914.5 197120 -1 5166
5168 0 386627.88 144908.16 197080 -1 5167
5169 0 386205.84 144849.45 197040 -1 5168
5170 0 386207.72 144844.97 197000 -1 5169
5171 0 386131.84 144867.39 196960 -1 5170
5172 0 386132.5 144868.25 196920 -1 5171
5173 0 386001.47 144867.66 196880 -1 5172
5174 0 385667.44 145013.53 196840 -1 5173
5175 0 385419.3 144940.3 196800 -1 5174
5176 0 385343.1 144990.33 196720 -1 5175
5177 0 385117.56 145015.92 196680 -1 5176
5178 0 385118.12 145017.67 196640 -1 5177
5179 0 385054.9 145016.2 196600 -1 5178
5180 0 384972.2 144975.12 196560 -1 5179
5181 0 384969.62 144969.94 196520 -1 5180
5182 0 384775.2 144940.42 196480 -1 5181
5183 0 384768.84 144930.23 196440 -1 5182
5184 0 384768.34 144938.36 196400 -1 5183
5185 0 384684.8 144992.33 196320 -1 5184
5186 0 384530.75 145055.22 196280 -1 5185
5187 0 384437.8 145039.02 196240 -1 5186
5188 0 383097.38 145125.45 196240 -1 5187
5189 0 382973.25 145133.62 196160 -1 5188
5190 0 382929.47 145173.05 196120 -1 5189
5191 0 382655.8 145148.95 196040 -1 5190
5192 0 382512.28 145127.53 196000 -1 5191
5193 0 382603.75 145148.33 195920 -1 5192
5194 0 383135.72 144971.72 195880 -1 5193
5195 0 383175.4 144902.8 195680 -1 5194
5196 0 383159.4 144834.56 195560 -1 5195
5197 0 383144.7 144740.03 195480 -1 5196
5198 0 383166.72 144685.56 195440 -1 5197
5199 0 381817 145070.9 195880 -1 5193
5200 0 380804.4 145226.5 195880 -1 5199
5201 0 380901.75 145232.39 195680 -1 5200
5202 0 381503.75 145166.98 195520 -1 5201
5203 0 381598.34 145077.48 195440 -1 5202
5204 0 381578.12 144912.81 195320 -1 5203
5205 0 380524.25 145257.31 195920 -1 5200
5206 0 380062.25 145177.61 195960 -1 5205
5207 0 379586.3 145049.3 195960 -1 5206
5208 0 379466.56 145092.95 196000 -1 5207
5209 0 379443.62 145110.11 196040 -1 5208
5210 0 379315.72 145155.47 196160 -1 5209
5211 0 378534.72 144834.12 196240 -1 5210
5212 0 378011.16 144894.2 196080 -1 5211
5213 0 377701.44 144794.95 195960 -1 5212
5214 0 377109.1 144755.39 195920 -1 5213
5215 0 376273.2 144337.89 195880 -1 5214
5216 0 375861.4 144197.72 195960 -1 5215
5217 0 375252 144102.08 196040 -1 5216
5218 0 374831.8 143883.45 196080 -1 5217
5219 0 374610.06 143568.64 196200 -1 5218
5220 0 374450.22 143534.34 196240 -1 5219
5221 0 374167.47 143542.73 196440 -1 5220
5222 0 373945.7 143541.66 196520 -1 5221
5223 0 373318.2 143584.86 196560 -1 5222
5224 0 372701.9 143799.44 196400 -1 5223
5225 0 372198.06 143932.61 196320 -1 5224
5226 0 371890.62 143942.36 196120 -1 5225
5227 0 371735.44 143978.27 195960 -1 5226
5228 0 371454.9 143976.28 195880 -1 5227
5229 0 371290 143939.94 195800 -1 5228
5230 0 371074.16 143908.23 195840 -1 5229
5231 0 370712.97 143776.42 195720 -1 5230
5232 0 370381.47 143501.42 195600 -1 5231
5233 0 370182.47 143351.16 195440 -1 5232
5234 0 370074.53 143214.19 195280 -1 5233
5235 0 369879.2 142977.69 195160 -1 5234
5236 0 369769.56 142812.81 195080 -1 5235
5237 0 369611.72 142741.64 195000 -1 5236
5238 0 369502.03 142736.7 194880 -1 5237
5239 0 369346.22 142586.16 194680 -1 5238
5240 0 367730 142333.83 194680 -1 5239
5241 0 366910.84 142257.73 194720 -1 5240
5242 0 366141.56 141810.23 194680 -1 5241
5243 0 365955.03 141818.45 194720 -1 5242
5244 0 365908.7 141801.05 194800 -1 5243
5245 0 365477.66 141846.34 194840 -1 5244
5246 0 365517.97 141885.42 194920 -1 5245
5247 0 365502 142097 195040 -1 5246
5248 0 365593.94 141706.66 194560 -1 5242
5249 0 365370.9 141557.2 194480 -1 5248
5250 0 365357.34 141559.61 194440 -1 5249
5251 0 365152.16 141441.03 194200 -1 5250
5252 0 364956.97 141247 194040 -1 5251
5253 0 364946.16 141172.45 194000 -1 5252
5254 0 364937.38 141100.64 193960 -1 5253
5255 0 364734.72 140826.83 193920 -1 5254
5256 0 364338.22 140312.31 193880 -1 5255
5257 0 364328.62 140253.06 193960 -1 5256
5258 0 364328.1 140156.97 194120 -1 5257
5259 0 364268.22 140037.5 194200 -1 5258
5260 0 364404.12 139873.53 194320 -1 5259
5261 0 364513 139642 194360 -1 5260
5262 0 364621.94 139409.77 194400 -1 5261
5263 0 365110.16 139317.97 194400 -1 5262
5264 0 365400.56 139323.94 194480 -1 5263
5265 0 364370.47 140245.66 193760 -1 5256
5266 0 363611.53 139944.27 193800 -1 5265
5267 0 363436 139508.48 193880 -1 5266
5268 0 362790.06 138900.75 193920 -1 5267
5269 0 362400.25 138458.58 194040 -1 5268
5270 0 362402.1 137961.47 194240 -1 5269
5271 0 362472.7 137435.72 194280 -1 5270
5272 0 362451.34 137174 194200 -1 5271
5273 0 362244.28 136960.72 194080 -1 5272
5274 0 362161.16 136718.39 194040 -1 5273
5275 0 362116.12 136368.75 194080 -1 5274
5276 0 362003.72 136145.94 194200 -1 5275
5277 0 361935.44 135975.8 194280 -1 5276
5278 0 362051.56 135605.81 194200 -1 5277
5279 0 362043.78 135424.78 194080 -1 5278
5280 0 362118.47 135048.81 194000 -1 5279
5281 0 362242 134841 193880 -1 5280
5282 0 362546 134621 193760 -1 5281
5283 0 362850 134445 193640 -1 5282
5284 0 363046 134309 193480 -1 5283
5285 0 363118 134101 193360 -1 5284
5286 0 363262 133821 193200 -1 5285
5287 0 363378 133609 193080 -1 5286
5288 0 363454 133521 192920 -1 5287
5289 0 363810 132901 192760 -1 5288
5290 0 363954 132577 192720 -1 5289
5291 0 363970 132293 192600 -1 5290
5292 0 364018 132053 192440 -1 5291
5293 0 364250 131809 192240 -1 5292
5294 0 364562 131513 192160 -1 5293
5295 0 364750 131013 192040 -1 5294
5296 0 364838 130665 191920 -1 5295
5297 0 364898 130441 191760 -1 5296
5298 0 365010 130357 191560 -1 5297
5299 0 365042 130081 191400 -1 5298
5300 0 365094 129881 191280 -1 5299
5301 0 365166 129713 191120 -1 5300
5302 0 365350 129553 190960 -1 5301
5303 0 365598 129509 190840 -1 5302
5304 0 365954 129645 190680 -1 5303
5305 0 365934 129565 190600 -1 5304
5306 0 365850 129377 190480 -1 5305
5307 0 365802 129205 190320 -1 5306
5308 0 365894 129085 190160 -1 5307
5309 0 365934 129077 190000 -1 5308
5310 0 365974 128969 189840 -1 5309
5311 0 366070 128821 189680 -1 5310
5312 0 366222 128661 189520 -1 5311
5313 0 366238 128561 189400 -1 5312
5314 0 366698 128081 189200 -1 5313
5315 0 367410 127753 189240 -1 5314
5316 0 367406 127729 189360 -1 5315
5317 0 367398 127765 189400 -1 5316
5318 0 366738 127981 189080 -1 5314
5319 0 366798 127801 188920 -1 5318
5320 0 366786 127949 188760 -1 5319
5321 0 366654 127845 188680 -1 5320
5322 0 366570 127673 188520 -1 5321
5323 0 366538 127353 188440 -1 5322
5324 0 366798 127149 188320 -1 5323
5325 0 366970 126969 188240 -1 5324
5326 0 367090 126849 188080 -1 5325
5327 0 367346 126597 187960 -1 5326
5328 0 367698 126421 188080 -1 5327
5329 0 367594 126477 188280 -1 5328
5330 0 367678 126525 188360 -1 5329
5331 0 367702 126193 187840 -1 5327
5332 0 367790 126105 187760 -1 5331
5333 0 367670 126105 187600 -1 5332
5334 0 367766 125909 187440 -1 5333
5335 0 367946 125781 187240 -1 5334
5336 0 368030 125737 187200 -1 5335
5337 0 367930 125497 187040 -1 5336
5338 0 367882 125385 186920 -1 5337
5339 0 367810 125321 186720 -1 5338
5340 0 367822 125269 186560 -1 5339
5341 0 367886 124997 186440 -1 5340
5342 0 367946 124753 186320 -1 5341
5343 0 368010 124481 186200 -1 5342
5344 0 367914 124153 186000 -1 5343
5345 0 367874 124001 185800 -1 5344
5346 0 367798 123821 185600 -1 5345
5347 0 367798 123653 185440 -1 5346
5348 0 367938 123381 185240 -1 5347
5349 0 368002 123253 185120 -1 5348
5350 0 368106 123209 185040 -1 5349
5351 0 368038 122993 184840 -1 5350
5352 0 367958 122817 184680 -1 5351
5353 0 367906 122745 184560 -1 5352
5354 0 367978 122493 184400 -1 5353
5355 0 368002 122149 184240 -1 5354
5356 0 367962 122041 184160 -1 5355
5357 0 366294 130017 190840 -1 5304
5358 0 366378 130197 190920 -1 5357
5359 0 366426 130321 191000 -1 5358
5360 0 366514 130377 191120 -1 5359
5361 0 366562 130497 191160 -1 5360
5362 0 361837.53 136009.14 194360 -1 5277
5363 0 361733.84 135996.5 194480 -1 5362
5364 0 361503.22 136001.48 194600 -1 5363
5365 0 361347.7 135965 194720 -1 5364
5366 0 361136.62 135827.2 194840 -1 5365
5367 0 360978.2 135639.8 194880 -1 5366
5368 0 360722.2 135580.66 194960 -1 5367
5369 0 360274.84 135594.11 195040 -1 5368
5370 0 359999.88 135414.45 195080 -1 5369
5371 0 359567 135295 195040 -1 5370
5372 0 359421.25 135110.92 195000 -1 5371
5373 0 359341.2 134978.44 194920 -1 5372
5374 0 359190.75 134868.81 194960 -1 5373
5375 0 359175 134805 195000 -1 5374
5376 0 359003 134677 195080 -1 5375
5377 0 358751 134637 195160 -1 5376
5378 0 358571 134613 195280 -1 5377
5379 0 358447 134377 195400 -1 5378
5380 0 358291 134137 195520 -1 5379
5381 0 358503 134393 195600 -1 5380
5382 0 358615 134437 195680 -1 5381
5383 0 358771 134465 195800 -1 5382
5384 0 359055 134585 195880 -1 5383
5385 0 357827 133817 195640 -1 5380
5386 0 357395 133729 195680 -1 5385
5387 0 357003 133601 195800 -1 5386
5388 0 356671 133537 195920 -1 5387
5389 0 356503 133513 196040 -1 5388
5390 0 356375 133433 196200 -1 5389
5391 0 356087 133173 196320 -1 5390
5392 0 355871 132917 196400 -1 5391
5393 0 355655 132781 196520 -1 5392
5394 0 355563 132677 196640 -1 5393
5395 0 355347 132449 196800 -1 5394
5396 0 354855 132381 196880 -1 5395
5397 0 354791 132165 197000 -1 5396
5398 0 354503 132081 197120 -1 5397
5399 0 354411 132057 197200 -1 5398
5400 0 354367 131961 197280 -1 5399
5401 0 353623 131341 197320 -1 5400
5402 0 353331 131193 197200 -1 5401
5403 0 352723 130837 197000 -1 5402
5404 0 353407 131273 197400 -1 5401
5405 0 353355 131297 197520 -1 5404
5406 0 353351 131269 197640 -1 5405
5407 0 353343 131294.03 197680 -1 5406
5408 0 353327 131409 197760 -1 5407
5409 0 353343 131625 197920 -1 5408
5410 0 353499 131725 198080 -1 5409
5411 0 359347.1 134894.34 194840 -1 5373
5412 0 364357.62 140169.6 193680 -1 5265
5413 0 364264.9 140167.56 193560 -1 5412
5414 0 369333.25 142611.83 194600 -1 5239
5415 0 369428.34 142639.47 194560 -1 5414
5416 0 369629.47 142584.45 194400 -1 5415
5417 0 374333.78 143465.58 196160 -1 5220
5418 0 374470.4 143355.78 196040 -1 5417
5419 0 374647.25 143062.56 195880 -1 5418
5420 0 374723.6 142646.1 195680 -1 5419
5421 0 374717.8 142445.66 195560 -1 5420
5422 0 374637.97 142261.03 195400 -1 5421
5423 0 374688.4 141913.06 195240 -1 5422
5424 0 374774.16 141492.44 195080 -1 5423
5425 0 374768.06 141357.66 195160 -1 5424
5426 0 374896.28 141045.4 195240 -1 5425
5427 0 374753.72 140699.22 195280 -1 5426
5428 0 374780.06 140485.36 195240 -1 5427
5429 0 374817.4 140315.08 195120 -1 5428
5430 0 374822.84 140195.52 195040 -1 5429
5431 0 374764.56 140057.75 194840 -1 5430
5432 0 374641.75 139733.03 194520 -1 5431
5433 0 374498.7 139468.03 194320 -1 5432
5434 0 374506.1 139171.72 194160 -1 5433
5435 0 374464.8 139026.73 193960 -1 5434
5436 0 374524 138761.98 193800 -1 5435
5437 0 374572.56 138446.03 193680 -1 5436
5438 0 374515.56 138071.6 193480 -1 5437
5439 0 374512.72 137868.88 193280 -1 5438
5440 0 374461.7 137674.22 193120 -1 5439
5441 0 374427.06 137463.7 192920 -1 5440
5442 0 374317.7 137280.86 192680 -1 5441
5443 0 374160.28 137220.27 192440 -1 5442
5444 0 374052.53 137083.56 192120 -1 5443
5445 0 374113.22 136994.3 192040 -1 5444
5446 0 374120.34 136925.2 191880 -1 5445
5447 0 373718.56 137029.19 191760 -1 5446
5448 0 373535.6 136926.72 191600 -1 5447
5449 0 373719.25 136838.28 191440 -1 5448
5450 0 373714.2 136805.47 191320 -1 5449
5451 0 373753.16 136711.52 191280 -1 5450
5452 0 373761.34 136667.17 191120 -1 5451
5453 0 373840.38 136600.6 191040 -1 5452
5454 0 374004.4 136514.48 190960 -1 5453
5455 0 374022.16 136373.97 190800 -1 5454
5456 0 373890.84 136413.52 190720 -1 5455
5457 0 373886.44 136407.94 190680 -1 5456
5458 0 373322.38 136855.58 190680 -1 5457
5459 0 373364.4 136800.86 190440 -1 5458
5460 0 373925.8 136254.4 190560 -1 5457
5461 0 373964.3 136220.66 190440 -1 5460
5462 0 374004.78 136302.39 190320 -1 5461
5463 0 374586.8 135873.75 190720 -1 5456
5464 0 374846.88 135876.4 190640 -1 5463
5465 0 375069.2 135829.06 190480 -1 5464
5466 0 377866.34 146363.94 195960 -1 5207
5467 0 377823.53 146353.12 195920 -1 5466
5468 0 377670.53 146490.9 195880 -1 5467
5469 0 377626.88 146584.52 195840 -1 5468
5470 0 377462.56 146971.19 195800 -1 5469
5471 0 377320.94 147099.55 195760 -1 5470
5472 0 377126.53 147204.5 195720 -1 5471
5473 0 377073.97 147319.94 195680 -1 5472
5474 0 377040.2 147441.75 195640 -1 5473
5475 0 376890.3 147695.9 195600 -1 5474
5476 0 376703.7 147762.06 195520 -1 5475
5477 0 376622.97 147830.16 195480 -1 5476
5478 0 376022.06 148513.45 195440 -1 5477
5479 0 374638.84 149221.94 195440 -1 5478
5480 0 374347.56 149290.06 195400 -1 5479
5481 0 374090.72 149279.22 195280 -1 5480
5482 0 373998.1 149306.58 195240 -1 5481
5483 0 373783.06 149356.06 195200 -1 5482
5484 0 373016.38 149770.95 195200 -1 5483
5485 0 372785.4 149793.36 195240 -1 5484
5486 0 372634.4 149795.48 195280 -1 5485
5487 0 372567.06 149884.31 195320 -1 5486
5488 0 372506.7 149894.72 195360 -1 5487
5489 0 372310.84 150015.25 195440 -1 5488
5490 0 372193.84 150096.78 195520 -1 5489
5491 0 371998.78 150168.16 195600 -1 5490
5492 0 371863.03 150182.17 195680 -1 5491
5493 0 371841.75 150242 195760 -1 5492
5494 0 371748.38 150348.48 195880 -1 5493
5495 0 371581.62 150413.42 195920 -1 5494
5496 0 370535.2 150648.31 195920 -1 5495
5497 0 370181 150810.95 196040 -1 5496
5498 0 369640.03 150957.2 196200 -1 5497
5499 0 369655.44 150961.1 196240 -1 5498
5500 0 369460.25 151060.38 196320 -1 5499
5501 0 369475.4 151061.8 196400 -1 5500
5502 0 369506.9 150994.02 196480 -1 5501
5503 0 369403.66 151131.83 196600 -1 5502
5504 0 369266.56 151218.69 196680 -1 5503
5505 0 368900.28 151349.97 196760 -1 5504
5506 0 368867.47 151384.53 196800 -1 5505
5507 0 368681.12 151431.42 196840 -1 5506
5508 0 367433.56 151848.25 196840 -1 5507
5509 0 366962 152118.58 196880 -1 5508
5510 0 366911.97 152147.62 196920 -1 5509
5511 0 366796.94 152250.16 196960 -1 5510
5512 0 366784.25 152316.95 197000 -1 5511
5513 0 366599.12 152352.66 197040 -1 5512
5514 0 366552.47 152329.42 197120 -1 5513
5515 0 366534.4 152372.28 197160 -1 5514
5516 0 366362.7 152444.08 197240 -1 5515
5517 0 366286.44 152466.78 197360 -1 5516
5518 0 365995.34 152477.3 197440 -1 5517
5519 0 365998.75 152492.47 197480 -1 5518
5520 0 365757.28 152489.97 197600 -1 5519
5521 0 364762.78 152490.7 197640 -1 5520
5522 0 363975.75 152944.4 197640 -1 5521
5523 0 363428.62 153186.27 197800 -1 5522
5524 0 363182.62 153309.72 197880 -1 5523
5525 0 362818.62 153426.38 197960 -1 5524
5526 0 361487.12 153302.81 197960 -1 5525
5527 0 361222.06 153224.53 197880 -1 5526
5528 0 360951.47 153279.22 197800 -1 5527
5529 0 360905.7 153293.97 197760 -1 5528
5530 0 360434.16 153417.14 197720 -1 5529
5531 0 359095.47 154242.31 197720 -1 5530
5532 0 358645.88 154558.38 197800 -1 5531
5533 0 357305 155310.86 197800 -1 5532
5534 0 357004.7 155415.33 197720 -1 5533
5535 0 356949.47 155416.2 197640 -1 5534
5536 0 356684.34 155424.14 197600 -1 5535
5537 0 356398.4 155459.06 197560 -1 5536
5538 0 356316.78 155490.22 197480 -1 5537
5539 0 355579.22 155624.14 197440 -1 5538
5540 0 355302.03 155634.78 197360 -1 5539
5541 0 355223.78 155674.03 197280 -1 5540
5542 0 354980.94 155702.36 197200 -1 5541
5543 0 354893.47 155735.3 197160 -1 5542
5544 0 354720.9 155784 197120 -1 5543
5545 0 354475.3 155793.98 197040 -1 5544
5546 0 354386.22 155820.8 196960 -1 5545
5547 0 354406.75 155849.77 196920 -1 5546
5548 0 354241.16 155863.67 196800 -1 5547
5549 0 354241.9 155908.75 196720 -1 5548
5550 0 354215.2 155919.83 196640 -1 5549
5551 0 354113.34 155934.7 196560 -1 5550
5552 0 353959.78 155942.7 196480 -1 5551
5553 0 353906 155962.34 196400 -1 5552
5554 0 353831.88 156039.53 196320 -1 5553
5555 0 353664.56 156151.44 196200 -1 5554
5556 0 353427.38 156266.69 196040 -1 5555
5557 0 353328.12 156239.64 195880 -1 5556
5558 0 353123.78 156278.14 195760 -1 5557
5559 0 352501.6 156444.39 195680 -1 5558
5560 0 352354.6 156536.67 195640 -1 5559
5561 0 351998.5 156487.23 195560 -1 5560
5562 0 351668.7 156606.47 195480 -1 5561
5563 0 351111.53 156680.47 195440 -1 5562
5564 0 351072.62 156716.44 195360 -1 5563
5565 0 350685 156943.25 195280 -1 5564
5566 0 350391.47 157093.89 195240 -1 5565
5567 0 350217.6 157111.81 195200 -1 5566
5568 0 350101.22 157188.08 195120 -1 5567
5569 0 349948.1 157235.31 195040 -1 5568
5570 0 349856.3 157277.02 195000 -1 5569
5571 0 349810.12 157287.83 194920 -1 5570
5572 0 349705.84 157247.67 194840 -1 5571
5573 0 349594.2 157204.48 194800 -1 5572
5574 0 349605.12 157280.64 194760 -1 5573
5575 0 349571.47 157242.77 194680 -1 5574
5576 0 349457.5 157153.89 194600 -1 5575
5577 0 349464.25 157215.83 194480 -1 5576
5578 0 349423.5 157372.05 194280 -1 5577
5579 0 349019.94 157444.27 194160 -1 5578
5580 0 348995.78 157509.5 194120 -1 5579
5581 0 348836.44 157543.77 194040 -1 5580
5582 0 348836.5 157544.27 193960 -1 5581
5583 0 348689.53 157520.55 193920 -1 5582
5584 0 348622.66 157555.67 193840 -1 5583
5585 0 348589.38 157573.03 193800 -1 5584
5586 0 348513.47 157620.89 193680 -1 5585
5587 0 348513 157619.67 193600 -1 5586
5588 0 348512.56 157619.11 193560 -1 5587
5589 0 348441.22 157636.9 193400 -1 5588
5590 0 348375.06 157674.88 193280 -1 5589
5591 0 348480.8 157829.47 193200 -1 5590
5592 0 348402.94 157901.7 193160 -1 5591
5593 0 348321.53 157972.89 193120 -1 5592
5594 0 348125.28 158090.17 193040 -1 5593
5595 0 347881.66 158158.12 192960 -1 5594
5596 0 347842.28 158149.84 192920 -1 5595
5597 0 347799.9 158134.27 192880 -1 5596
5598 0 347633.53 158170.47 192840 -1 5597
5599 0 347633.22 158190.16 192760 -1 5598
5600 0 347530.78 158061.08 192640 -1 5599
5601 0 347369.22 158037.5 192560 -1 5600
5602 0 347308.47 158110.02 192440 -1 5601
5603 0 347203.22 158131.61 192360 -1 5602
5604 0 347007.28 158230.36 192240 -1 5603
5605 0 346872.88 158263.2 192080 -1 5604
5606 0 346716.8 158232.22 191960 -1 5605
5607 0 346544.7 158272.23 191880 -1 5606
5608 0 346284.72 158543.88 191800 -1 5607
5609 0 345992.4 158463.45 191760 -1 5608
5610 0 345953.34 158408.33 191720 -1 5609
5611 0 345952.84 158320.06 191680 -1 5610
5612 0 345918.47 158132.77 191640 -1 5611
5613 0 345711 157890.05 191600 -1 5612
5614 0 345497.47 157887.1 191440 -1 5613
5615 0 345237.78 157852.47 191400 -1 5614
5616 0 345103.28 158011.64 191320 -1 5615
5617 0 344972.5 158085.89 191240 -1 5616
5618 0 344826.94 158198.83 191080 -1 5617
5619 0 344558.16 158331.06 191000 -1 5618
5620 0 344462.78 158317.75 190920 -1 5619
5621 0 344236.47 158435.61 190760 -1 5620
5622 0 344158.5 158400.88 190640 -1 5621
5623 0 343972.12 158416.1 190480 -1 5622
5624 0 343968.94 158528.22 190400 -1 5623
5625 0 343877.47 158559.34 190280 -1 5624
5626 0 343729.66 158532.3 190080 -1 5625
5627 0 343585.34 158633.88 189840 -1 5626
5628 0 343559.97 158651.94 189800 -1 5627
5629 0 343518 158731.98 189600 -1 5628
5630 0 343317.44 158806.2 189400 -1 5629
5631 0 343113.38 158783.47 189160 -1 5630
5632 0 342870.62 158704.47 188880 -1 5631
5633 0 342780.94 158799.81 188640 -1 5632
5634 0 342685.03 158983.8 188320 -1 5633
5635 0 342637.4 159024.56 188080 -1 5634
5636 0 342588.53 159111.44 187920 -1 5635
5637 0 342562.03 159157.08 187720 -1 5636
5638 0 342460.28 159223.92 187520 -1 5637
5639 0 342401.72 159244 187280 -1 5638
5640 0 342281.94 159163.75 187120 -1 5639
5641 0 342177.38 158992.77 186960 -1 5640
5642 0 342036.66 158999.84 186880 -1 5641
5643 0 341705.25 159043.83 186800 -1 5642
5644 0 341265.97 159212.36 186760 -1 5643
5645 0 341321.75 159150.95 186600 -1 5644
5646 0 341325.22 159147.12 186480 -1 5645
5647 0 341513.8 159096.23 186320 -1 5646
5648 0 341768.06 159080.25 186200 -1 5647
5649 0 341677.4 158903.28 186000 -1 5648
5650 0 341489.62 158855.97 185720 -1 5649
5651 0 341332.3 158899.67 185560 -1 5650
5652 0 341213.44 158899.72 185400 -1 5651
5653 0 341062.06 158781.7 185240 -1 5652
5654 0 340945.88 158781.39 185040 -1 5653
5655 0 341021.88 158995.45 184880 -1 5654
5656 0 341084.75 159161.11 184720 -1 5655
5657 0 341118.7 159073.84 184520 -1 5656
5658 0 341037.88 159028.72 184320 -1 5657
5659 0 340880.6 159015.81 184120 -1 5658
5660 0 340949.78 158812.05 183840 -1 5659
5661 0 340997.75 158828.83 183720 -1 5660
5662 0 340979.06 158955.34 183560 -1 5661
5663 0 340956.4 159079.58 183360 -1 5662
5664 0 340909.7 159179.64 183200 -1 5663
5665 0 340930.38 159360.66 183120 -1 5664
5666 0 340784.6 159146.81 183080 -1 5665
5667 0 340702.56 159117.06 183040 -1 5666
5668 0 340897.97 159463.67 183080 -1 5665
5669 0 341056.75 159564.11 182920 -1 5668
5670 0 341117.12 159579.03 182800 -1 5669
5671 0 341180.84 159660.94 182640 -1 5670
5672 0 341245.75 159781.14 182600 -1 5671
5673 0 341273.97 159880.2 182480 -1 5672
5674 0 341226.28 159900.25 182360 -1 5673
5675 0 341105.28 159960.52 182200 -1 5674
5676 0 341054.78 160084.47 182040 -1 5675
5677 0 341072.2 160127.28 182000 -1 5676
5678 0 341061.97 160272.12 181840 -1 5677
5679 0 341025.8 160372.05 181720 -1 5678
5680 0 341005.47 160395.95 181680 -1 5679
5681 0 340980 160481.9 181560 -1 5680
5682 0 340912.97 160585.19 181360 -1 5681
5683 0 340841.06 160358.03 181200 -1 5682
5684 0 340747.94 160235.92 181040 -1 5683
5685 0 340760.8 160057.16 180840 -1 5684
5686 0 340696.28 159953.03 180680 -1 5685
5687 0 340648.38 159888.95 180520 -1 5686
5688 0 340501.34 159901.48 180320 -1 5687
5689 0 340304.3 159942.47 180160 -1 5688
5690 0 340099.3 159877.88 180040 -1 5689
5691 0 340076.9 159735.14 179840 -1 5690
5692 0 340025.22 159751.5 179640 -1 5691
5693 0 340068.7 159803.12 179440 -1 5692
5694 0 340052.34 159810.17 179320 -1 5693
5695 0 340026.06 159824.88 179160 -1 5694
5696 0 339951.84 159943.33 179000 -1 5695
5697 0 339931.88 160025.42 178760 -1 5696
5698 0 340028.38 160186.06 178560 -1 5697
5699 0 340028.84 160261.55 178480 -1 5698
5700 0 340181.2 160469.28 178320 -1 5699
5701 0 340255.88 160601 178160 -1 5700
5702 0 340204.72 160676.78 178000 -1 5701
5703 0 340168.5 160858.89 177800 -1 5702
5704 0 340164.03 160937.55 177640 -1 5703
5705 0 340161.94 160994.05 177440 -1 5704
5706 0 340133.06 161040.97 177280 -1 5705
5707 0 340113 160994.36 177200 -1 5706
5708 0 340172.3 160926.14 177120 -1 5707
5709 0 340889.5 159263.61 186800 -1 5644
5710 0 340816.8 159272.19 186880 -1 5709
5711 0 340726 159229.73 187040 -1 5710
5712 0 340557.9 159195.22 187200 -1 5711
5713 0 340309.88 159132.1 187240 -1 5712
5714 0 340237.38 159124.14 187320 -1 5713
5715 0 344757.66 157868.55 191400 -1 5615
5716 0 344851.16 157930.38 191480 -1 5715
5717 0 347625.44 158720.75 192920 -1 5596
5718 0 347637.6 159193.14 192880 -1 5717
5719 0 347868.75 159535.36 192680 -1 5718
5720 0 348054.1 159784.92 192520 -1 5719
5721 0 348413.9 160174.52 192400 -1 5720
5722 0 348712.34 160355.17 192280 -1 5721
5723 0 348625.56 160640.19 192240 -1 5722
5724 0 348472.38 160924.9 192360 -1 5723
5725 0 348341.84 161097.77 192400 -1 5724
5726 0 348264.84 161545.06 192280 -1 5725
5727 0 348228.78 162008.84 192360 -1 5726
5728 0 348333.9 162668.58 192400 -1 5727
5729 0 348366.75 163016.34 192240 -1 5728
5730 0 348109.03 163496.58 192280 -1 5729
5731 0 347864.62 164092.05 192200 -1 5730
5732 0 347745.6 164326.67 191920 -1 5731
5733 0 347829.38 164339.44 191680 -1 5732
5734 0 347978.16 164479.56 191480 -1 5733
5735 0 348138.97 164593.94 191320 -1 5734
5736 0 348171.25 164855.86 191160 -1 5735
5737 0 348153.66 164935.69 191000 -1 5736
5738 0 348106.47 165060.5 190800 -1 5737
5739 0 348217.56 165058.9 190640 -1 5738
5740 0 348342.28 165426.12 190480 -1 5739
5741 0 348374 165718.34 190400 -1 5740
5742 0 348338.16 165615.92 190160 -1 5741
5743 0 348266.56 165562.64 189920 -1 5742
5744 0 348245.4 165692.6 189840 -1 5743
5745 0 348213.38 165887.19 189720 -1 5744
5746 0 348399.03 166043.45 189640 -1 5745
5747 0 348762.7 166038.67 189480 -1 5746
5748 0 349181.75 165966.72 189320 -1 5747
5749 0 349359.75 166070.02 189080 -1 5748
5750 0 349411.3 166058.39 188920 -1 5749
5751 0 349379 166054 188840 -1 5750
5752 0 349443 165998 188680 -1 5751
5753 0 349579 165962 188560 -1 5752
5754 0 349687 166074 188400 -1 5753
5755 0 349731 166122 188200 -1 5754
5756 0 349791 166158 188040 -1 5755
5757 0 349835 166238 187920 -1 5756
5758 0 349959 166250 187720 -1 5757
5759 0 350079 166218 187680 -1 5758
5760 0 350307 166170 187560 -1 5759
5761 0 350419 166138 187440 -1 5760
5762 0 350563 166178 187280 -1 5761
5763 0 350783 166178 187120 -1 5762
5764 0 350975 166258 186960 -1 5763
5765 0 351159 166286 186800 -1 5764
5766 0 351543 166266 186640 -1 5765
5767 0 351919 166302 186480 -1 5766
5768 0 352383 166022 186320 -1 5767
5769 0 352379 165870 186160 -1 5768
5770 0 352291 165730 185960 -1 5769
5771 0 352367 165578 185920 -1 5770
5772 0 352351 165714 185760 -1 5771
5773 0 352227 165754 185600 -1 5772
5774 0 352224.53 165680.48 185440 -1 5773
5775 0 352133 165596 185280 -1 5774
5776 0 352058 165510.03 185200 -1 5775
5777 0 352040 165458.08 185120 -1 5776
5778 0 351940 165414 185000 -1 5777
5779 0 352144 165338 184840 -1 5778
5780 0 352141 165340.03 184800 -1 5779
5781 0 352032 165398 184680 -1 5780
5782 0 351972 165370 184520 -1 5781
5783 0 351924 165254 184360 -1 5782
5784 0 351924 164898 184200 -1 5783
5785 0 351908 164618 184040 -1 5784
5786 0 351860 164294 183920 -1 5785
5787 0 351852 164238 183880 -1 5786
5788 0 351776 164166 183760 -1 5787
5789 0 351794.28 164164.58 183720 -1 5788
5790 0 351904 164156 183480 -1 5789
5791 0 351912 163892 183360 -1 5790
5792 0 351984 163784 183160 -1 5791
5793 0 351992 163896 183120 -1 5792
5794 0 352020 163936 183000 -1 5793
5795 0 352204 163936 182880 -1 5794
5796 0 352264 163832 182840 -1 5795
5797 0 352288 163814 182800 -1 5796
5798 0 352312 163796 182760 -1 5797
5799 0 352292 163820 182720 -1 5798
5800 0 348512.28 166228.3 190440 -1 5741
5801 0 348658.84 166248.61 190600 -1 5800
5802 0 348694.88 166198.22 190720 -1 5801
5803 0 348913.12 160623.61 192320 -1 5722
5804 0 349277.28 160888.61 192480 -1 5803
5805 0 349433.3 161264.56 192600 -1 5804
5806 0 349855.75 161601.05 192760 -1 5805
5807 0 350123.28 162077.2 192800 -1 5806
5808 0 350431.97 162085.16 192760 -1 5807
5809 0 350663.03 162113.64 192680 -1 5808
5810 0 351300.06 162426.16 192640 -1 5809
5811 0 351917.78 162623.44 192560 -1 5810
5812 0 351992.12 162627.92 192400 -1 5811
5813 0 351921 162560.12 192360 -1 5812
5814 0 351878.72 162521.14 192240 -1 5813
5815 0 351841.3 162434.7 192200 -1 5814
5816 0 351722.1 162223.52 192000 -1 5815
5817 0 352772.6 162708.45 192400 -1 5812
5818 0 353009.03 162497.42 192360 -1 5817
5819 0 353146.75 162415.7 192240 -1 5818
5820 0 353067.5 162276.44 192080 -1 5819
5821 0 353010.4 162190 191960 -1 5820
5822 0 353013.38 162141.81 191840 -1 5821
5823 0 353005.97 162077.06 191720 -1 5822
5824 0 352929.25 162110.58 191560 -1 5823
5825 0 352973.9 161965.9 191440 -1 5824
5826 0 352814.7 161764.25 191360 -1 5825
5827 0 352712.4 161624.62 191200 -1 5826
5828 0 352621.22 161361.61 191000 -1 5827
5829 0 352629.75 161195.64 190800 -1 5828
5830 0 352592.75 161096.05 190560 -1 5829
5831 0 352499.94 161013.02 190360 -1 5830
5832 0 352557.53 161171.62 190120 -1 5831
5833 0 352236.44 162603.62 192640 -1 5811
5834 0 352380.12 162591.44 192720 -1 5833
5835 0 352574.28 162589.48 192760 -1 5834
5836 0 352746.7 162585.53 192800 -1 5835
5837 0 360703.47 153261.88 197600 -1 5530
5838 0 360778.56 153114.97 197440 -1 5837
5839 0 360561.84 152729.53 197400 -1 5838
5840 0 360314 152118.06 197320 -1 5839
5841 0 360075.5 151918.98 197200 -1 5840
5842 0 360048.25 151915.05 197160 -1 5841
5843 0 359996.47 151904.44 197080 -1 5842
5844 0 360016.34 151941.98 196920 -1 5843
5845 0 359659.47 151878.2 196760 -1 5844
5846 0 359568.94 151703.61 196600 -1 5845
5847 0 359581.34 151675.95 196520 -1 5846
5848 0 359411.94 151651.89 196360 -1 5847
5849 0 359177.78 151634.48 196200 -1 5848
5850 0 359169.44 151603.05 196040 -1 5849
5851 0 359111.38 151554.23 195920 -1 5850
5852 0 357782.28 151049.48 195840 -1 5851
5853 0 357463.88 150704.34 195760 -1 5852
5854 0 356583.7 150055.9 195760 -1 5853
5855 0 355751.4 149655.53 195760 -1 5854
5856 0 355119.5 149252.14 195680 -1 5855
5857 0 354752.28 148860.58 195640 -1 5856
5858 0 354111.5 148176.72 195680 -1 5857
5859 0 353632.84 147762.6 195760 -1 5858
5860 0 352526.3 146425.36 195760 -1 5859
5861 0 352524.16 146377.55 195720 -1 5860
5862 0 352585.3 146356.52 195640 -1 5861
5863 0 352569 146217 195480 -1 5862
5864 0 352513 146181 195360 -1 5863
5865 0 352269 146229 195280 -1 5864
5866 0 351953 146233 195160 -1 5865
5867 0 351869 146225 195040 -1 5866
5868 0 351869 146213 194880 -1 5867
5869 0 351881 146221 194840 -1 5868
5870 0 352530 146478 195800 -1 5860
5871 0 352534.3 146530.81 195840 -1 5870
5872 0 352623.25 146525.31 195920 -1 5871
5873 0 352889.53 146503.88 196160 -1 5872
5874 0 352876.1 146478.28 196240 -1 5873
5875 0 352927.2 146485.62 196320 -1 5874
5876 0 352971 146502 196440 -1 5875
5877 0 353083 146402 196520 -1 5876
5878 0 353115 146338 196640 -1 5877
5879 0 350810 146343 195800 -1 5870
5880 0 350554 146355 195840 -1 5879
5881 0 350558 146363 195880 -1 5880
5882 0 350314 146327 195960 -1 5881
5883 0 349782 146223 195840 -1 5882
5884 0 349558 146135 195760 -1 5883
5885 0 349214 145991 195640 -1 5884
5886 0 348826 145831 195560 -1 5885
5887 0 348170 145715 195440 -1 5886
5888 0 347654 145751 195440 -1 5887
5889 0 347106 145683 195400 -1 5888
5890 0 346470 145647 195440 -1 5889
5891 0 346022 145487 195400 -1 5890
5892 0 345598 145187 195360 -1 5891
5893 0 345522 145091 195320 -1 5892
5894 0 345002 144895 195360 -1 5893
5895 0 344638 144815 195480 -1 5894
5896 0 344194 144811 195520 -1 5895
5897 0 344082 144823 195600 -1 5896
5898 0 343838 144843 195760 -1 5897
5899 0 343654 144675 195840 -1 5898
5900 0 343402 144551 195760 -1 5899
5901 0 342886 144395 195640 -1 5900
5902 0 342030 144303 195560 -1 5901
5903 0 341566 144315 195680 -1 5902
5904 0 340578 144035 195760 -1 5903
5905 0 339882 143535 195840 -1 5904
5906 0 339714 143447 195920 -1 5905
5907 0 339454 143251 196040 -1 5906
5908 0 339446 143251 196200 -1 5907
5909 0 339602 143199 196320 -1 5908
5910 0 339833 143477.06 195720 -1 5905
5911 0 339645 143341 195640 -1 5910
5912 0 339608.66 143229.4 195560 -1 5911
5913 0 339701 143281.06 195480 -1 5912
5914 0 339285 143201 195320 -1 5913
5915 0 339693 143185 195240 -1 5914
5916 0 340041 143105 195080 -1 5915
5917 0 340029 143013 194920 -1 5916
5918 0 338789 142853 195240 -1 5914
5919 0 338801 142601 195200 -1 5918
5920 0 338773 142389 195120 -1 5919
5921 0 338693 142109 194960 -1 5920
5922 0 338613 141841 194840 -1 5921
5923 0 338541 141661 194680 -1 5922
5924 0 338401 141497 194600 -1 5923
5925 0 338329 141185 194480 -1 5924
5926 0 338317 141149 194400 -1 5925
5927 0 338417 141153 194280 -1 5926
5928 0 338333 141173 194160 -1 5927
5929 0 338353 141261 194040 -1 5928
5930 0 338249 141241 193920 -1 5929
5931 0 338245 141221 193840 -1 5930
5932 0 338165 141101 193720 -1 5931
5933 0 338033 140821 193600 -1 5932
5934 0 337893 140689 193480 -1 5933
5935 0 337809 140557 193360 -1 5934
5936 0 337821 140429 193240 -1 5935
5937 0 373872.2 149316.75 195160 -1 5483
5938 0 373889.2 149299.53 195120 -1 5937
5939 0 373938.4 149276.52 194920 -1 5938
5940 0 373888.56 149064.6 194760 -1 5939
5941 0 373764.22 149055.66 194600 -1 5940
5942 0 373706.28 149034.5 194400 -1 5941
5943 0 373604.56 149102.69 194320 -1 5942
5944 0 373523.22 149089.6 194120 -1 5943
5945 0 373492.6 149080.14 193960 -1 5944
5946 0 373474.16 149061.81 193800 -1 5945
5947 0 373462.1 149145.98 193640 -1 5946
5948 0 373593.38 149171.22 193480 -1 5947
5949 0 373534.25 149260.02 193360 -1 5948
5950 0 373533.66 149286.89 193280 -1 5949
5951 0 373553.12 149332.45 193160 -1 5950
5952 0 373295.8 149243.89 193120 -1 5951
5953 0 373144 149098.6 193000 -1 5952
5954 0 373055.2 149095.97 192920 -1 5953
5955 0 372961.7 149044.38 192880 -1 5954
5956 0 372808.62 149078.17 192800 -1 5955
5957 0 372676.7 149118.86 192640 -1 5956
5958 0 372656.06 148983.9 192480 -1 5957
5959 0 372753.5 148825.42 192320 -1 5958
5960 0 372841.2 148735.58 192200 -1 5959
5961 0 372789.97 148632.36 192000 -1 5960
5962 0 372843.16 148678.84 191840 -1 5961
5963 0 372878.47 148679.61 191760 -1 5962
5964 0 372962.9 148635.7 191600 -1 5963
5965 0 373008.16 148593.8 191440 -1 5964
5966 0 373138.6 148653.8 191320 -1 5965
5967 0 373093.25 148529.03 191120 -1 5966
5968 0 372942.25 148379.08 190960 -1 5967
5969 0 373019.22 148251.58 190680 -1 5968
5970 0 373039.5 148153.9 190520 -1 5969
5971 0 373102.75 148105.17 190360 -1 5970
5972 0 373188.7 148100.23 190160 -1 5971
5973 0 373291.03 147968.73 189920 -1 5972
5974 0 373254.5 147956.28 189720 -1 5973
5975 0 373210.88 147790.16 189520 -1 5974
5976 0 373163.28 147677.86 189360 -1 5975
5977 0 373125.72 147552.83 189200 -1 5976
5978 0 372987.25 147338.02 189040 -1 5977
5979 0 372780.84 147217.72 188840 -1 5978
5980 0 372674.12 147177.92 188680 -1 5979
5981 0 372631.1 147081.7 188440 -1 5980
5982 0 372558.38 146942.42 188280 -1 5981
5983 0 372483.22 146834.81 188160 -1 5982
5984 0 372438.72 146750.47 187960 -1 5983
5985 0 372411.12 146610.84 187840 -1 5984
5986 0 372286.44 146461.81 187640 -1 5985
5987 0 372146.2 146425.67 187440 -1 5986
5988 0 372105.9 146262.12 187280 -1 5987
5989 0 371946.44 146217.58 187160 -1 5988
5990 0 371867.88 146121.53 187040 -1 5989
5991 0 371810.47 146150.81 186920 -1 5990
5992 0 371858.6 146174.84 186760 -1 5991
5993 0 371697.88 146270.56 186720 -1 5992
5994 0 371767.47 146238.17 186560 -1 5993
5995 0 371734.44 146199.03 186400 -1 5994
5996 0 371634.28 146154.77 186160 -1 5995
5997 0 371498.47 145957.1 185960 -1 5996
5998 0 371307.03 145823.69 185800 -1 5997
5999 0 371140.28 145750.2 185640 -1 5998
6000 0 370906.3 145805.58 185480 -1 5999
6001 0 370806.12 145659.14 185280 -1 6000
6002 0 370814.3 145577.56 185120 -1 6001
6003 0 370669.78 145502.31 185000 -1 6002
6004 0 370358.3 145303.45 184960 -1 6003
6005 0 369871.25 145138.53 185040 -1 6004
6006 0 369686.16 145196.6 185200 -1 6005
6007 0 369370.4 144997.5 185240 -1 6006
6008 0 369466.22 144994.34 185360 -1 6007
6009 0 369421.2 145010.5 185520 -1 6008
6010 0 369357.1 145107.31 185680 -1 6009
6011 0 369208.34 145257.11 185760 -1 6010
6012 0 369218.44 145649.14 185760 -1 6011
6013 0 369199.16 145607.45 185720 -1 6012
6014 0 368593.88 145152.86 185200 -1 6007
6015 0 368062.7 145365.44 185160 -1 6014
6016 0 367859.25 145419.02 185040 -1 6015
6017 0 367610.5 145455.98 184960 -1 6016
6018 0 367347.7 145281.7 184880 -1 6017
6019 0 367084.16 145114.27 184720 -1 6018
6020 0 366988.94 145091.64 184680 -1 6019
6021 0 366937.84 145052.83 184600 -1 6020
6022 0 366951.78 145007.6 184560 -1 6021
6023 0 366724.06 144930.56 184440 -1 6022
6024 0 366423.25 144774.89 184320 -1 6023
6025 0 366186.4 144556.94 184160 -1 6024
6026 0 365941.06 144421.64 184080 -1 6025
6027 0 365668.97 144126.78 183960 -1 6026
6028 0 365489.03 143870.58 183840 -1 6027
6029 0 365148.94 143652.73 183680 -1 6028
6030 0 364930.22 143563.6 183600 -1 6029
6031 0 364736.84 143463.84 183400 -1 6030
6032 0 364833.38 143402.97 183240 -1 6031
6033 0 364929.25 143415.06 183160 -1 6032
6034 0 364925.75 143546.5 183080 -1 6033
6035 0 364837.3 143638.47 182960 -1 6034
6036 0 364701.28 143839.42 182920 -1 6035
6037 0 364180.88 144083.69 182880 -1 6036
6038 0 364247.44 144062.89 182800 -1 6037
6039 0 364198.44 144246.97 182640 -1 6038
6040 0 363985.88 144248.69 182520 -1 6039
6041 0 363858.1 144343.98 182360 -1 6040
6042 0 364201.47 144100.34 182320 -1 6041
6043 0 364276.94 144077.39 182280 -1 6042
6044 0 364267.88 144090 182240 -1 6043
6045 0 363457.56 144448.3 182320 -1 6041
6046 0 363272.16 144454.27 182280 -1 6045
6047 0 363092.7 144412.05 182200 -1 6046
6048 0 363036.56 144505.22 182080 -1 6047
6049 0 362890.22 144555.17 182000 -1 6048
6050 0 362696.9 144600.36 181880 -1 6049
6051 0 362510.2 144611.92 181760 -1 6050
6052 0 362466 144602 181680 -1 6051
6053 0 362370 144636 181600 -1 6052
6054 0 362286 144624 181480 -1 6053
6055 0 362202 144592 181360 -1 6054
6056 0 362158 144510 181240 -1 6055
6057 0 362114 144530 181200 -1 6056
6058 0 362094 144548 181080 -1 6057
6059 0 362070 144512 180960 -1 6058
6060 0 362030 144448 180800 -1 6059
6061 0 361990 144488 180640 -1 6060
6062 0 361574 144540 180440 -1 6061
6063 0 361398 144636 180280 -1 6062
6064 0 361354 144644 180160 -1 6063
6065 0 361214 144548 180080 -1 6064
6066 0 361062 144476 179960 -1 6065
6067 0 360654 144388 179800 -1 6066
6068 0 360466 144484 179680 -1 6067
6069 0 360282 144604 179480 -1 6068
6070 0 360050 144792 179280 -1 6069
6071 0 359934 144868 179120 -1 6070
6072 0 359602 144896 178880 -1 6071
6073 0 359382 145084 178720 -1 6072
6074 0 359250 145288 178560 -1 6073
6075 0 359274 145364 178360 -1 6074
6076 0 359210 145328 178120 -1 6075
6077 0 359006 145372 178000 -1 6076
6078 0 358742 145480 177880 -1 6077
6079 0 358678 145484 177840 -1 6078
6080 0 358728 145436 177760 -1 6079
6081 0 358778 145388 177680 -1 6080
6082 0 358850 145200 177480 -1 6081
6083 0 358850 145052 177280 -1 6082
6084 0 358774 145060 177160 -1 6083
6085 0 363813.2 144159.45 182920 -1 6037
6086 0 363319.94 144345.66 183080 -1 6085
6087 0 363148.8 144468.31 183160 -1 6086
6088 0 363230.1 144458.19 183240 -1 6087
6089 0 370400 145222 184880 -1 6004
6090 0 370392.5 145308.5 184800 -1 6089
6091 0 370560 145106 184640 -1 6090
6092 0 370636 144998 184560 -1 6091
6093 0 370748 144926 184480 -1 6092
6094 0 371192 144588 184440 -1 6093
6095 0 371484 144382 184480 -1 6094
6096 0 371876 144146 184440 -1 6095
6097 0 372052 143994 184360 -1 6096
6098 0 372064 143818 184280 -1 6097
6099 0 372184 143652 184240 -1 6098
6100 0 372416 143332 184200 -1 6099
6101 0 372736 143036 184120 -1 6100
6102 0 373252 142882 184080 -1 6101
6103 0 373496 142842 184160 -1 6102
6104 0 373600 142794 184280 -1 6103
6105 0 373596 142496 184280 -1 6104
6106 0 373520 142412 184360 -1 6105
6107 0 373432 142436 184440 -1 6106
6108 0 373360 142496 184520 -1 6107
6109 0 373088 142388 184560 -1 6108
6110 0 373024 142392 184600 -1 6109
6111 0 372920 142480 184640 -1 6110
6112 0 372816 142486 184680 -1 6111
6113 0 373248 142664 184600 -1 6108
6114 0 373532 142312 184240 -1 6105
6115 0 373540 142076 184160 -1 6114
6116 0 373676 141870 184080 -1 6115
6117 0 373708 141758 184040 -1 6116
6118 0 373676 141482 184080 -1 6117
6119 0 373640 141438 184160 -1 6118
6120 0 373544 141510 184240 -1 6119
6121 0 373364 141594 184320 -1 6120
6122 0 373188 141756 184360 -1 6121
6123 0 373840 141604 184000 -1 6117
6124 0 374536 141542 184000 -1 6123
6125 0 374860 141474 183920 -1 6124
6126 0 375356 141708 183960 -1 6125
6127 0 375464 141636 184040 -1 6126
6128 0 375740 141396 184000 -1 6127
6129 0 376008 141296 183920 -1 6128
6130 0 376412 141122 183840 -1 6129
6131 0 377060 140908 183840 -1 6130
6132 0 377760 140670 183880 -1 6131
6133 0 377836 140506 183920 -1 6132
6134 0 377940 140122 183960 -1 6133
6135 0 378388 140000 184040 -1 6134
6136 0 378656 140092 184120 -1 6135
6137 0 378864 139962 184160 -1 6136
6138 0 379372 139808 184200 -1 6137
6139 0 379448.3 139816.6 184160 -1 6138
6140 0 379508 139886 184320 -1 6138
6141 0 379632 139966 184440 -1 6140
6142 0 379636 140034 184600 -1 6141
6143 0 379660 140164 184720 -1 6142
6144 0 379584 140216 184840 -1 6143
6145 0 379556 140304 184960 -1 6144
6146 0 379520 140368 185080 -1 6145
6147 0 379428 140364 185200 -1 6146
6148 0 377824 140510 183800 -1 6132
6149 0 377785 140369.62 183680 -1 6148
6150 0 377828 140262 183560 -1 6149
6151 0 377820 140142 183480 -1 6150
6152 0 377804 139954 183400 -1 6151
6153 0 377844 139940.67 183320 -1 6152
6154 0 377864 139934 183280 -1 6153
6155 0 377964 140034 183160 -1 6154
6156 0 377896 140010 183120 -1 6155
6157 0 375300 141840 183920 -1 6126
6158 0 375168 141868 183840 -1 6157
6159 0 374768 141400 183880 -1 6125
6160 0 373924 141496 183920 -1 6123
6161 0 373848 141372 183840 -1 6160
6162 0 373816 141316 183760 -1 6161
6163 0 371556 144410 184600 -1 6095
6164 0 371536 144558 184720 -1 6163
6165 0 371432 144638 184800 -1 6164
6166 0 371416 144714 184840 -1 6165
6167 0 370664 144918 184400 -1 6093
6168 0 370456 144810 184280 -1 6167
6169 0 370396 144690 184200 -1 6168
6170 0 370340 144594 184120 -1 6169
6171 0 371410.6 146327.81 186760 -1 5993
6172 0 371380.88 146316.06 186800 -1 6171
6173 0 371350.88 146305.8 186840 -1 6172
6174 0 371298.62 146294.89 186920 -1 6173
6175 0 371207 146257 187000 -1 6174
6176 0 371047 146325 187040 -1 6175
6177 0 370915 146357 187080 -1 6176
6178 0 370663 146505 187160 -1 6177
6179 0 370563 146545 187240 -1 6178
6180 0 370539 146653 187360 -1 6179
6181 0 370331 146661 187440 -1 6180
6182 0 370315 146745 187560 -1 6181
6183 0 370303 146793 187640 -1 6182
6184 0 373485.03 149796.36 193160 -1 5951
6185 0 373601.8 150026.23 193040 -1 6184
6186 0 373703.1 149914.83 192880 -1 6185
6187 0 373714.28 149864.94 192760 -1 6186
6188 0 373718 149895 192680 -1 6187
6189 0 373630 149851 192600 -1 6188
6190 0 394848 139230 196120 -1 5127
6191 0 394800 139262 196000 -1 6190
6192 0 394444 139182 195880 -1 6191
6193 0 394248 139150 195760 -1 6192
6194 0 393992 139142 195640 -1 6193
6195 0 393892 139110 195480 -1 6194
6196 0 393632 138994 195360 -1 6195
6197 0 393448 138822 195200 -1 6196
6198 0 393392 138742 195080 -1 6197
6199 0 393204 138678 194960 -1 6198
6200 0 393064 138722 194920 -1 6199
6201 0 392744 138570 194800 -1 6200
6202 0 392552 138410 194600 -1 6201
6203 0 392456 138134 194400 -1 6202
6204 0 392320 138134 194160 -1 6203
6205 0 391756 138138 193960 -1 6204
6206 0 391528 138214 193720 -1 6205
6207 0 391316 137958 193520 -1 6206
6208 0 391212 137734 193440 -1 6207
6209 0 391160 137326 193280 -1 6208
6210 0 391044 137106 193120 -1 6209
6211 0 390720 136758 192960 -1 6210
6212 0 390596 136446 192760 -1 6211
6213 0 390312 136366 192520 -1 6212
6214 0 390060 136178 192320 -1 6213
6215 0 390012 136158 192160 -1 6214
6216 0 389876 135918 191960 -1 6215
6217 0 389708 135874 191800 -1 6216
6218 0 389552 135794 191600 -1 6217
6219 0 389524 135702 191320 -1 6218
6220 0 389556 135738 191080 -1 6219
6221 0 389444 135482 190840 -1 6220
6222 0 389400 135278 190600 -1 6221
6223 0 389228 134910 190400 -1 6222
6224 0 388692 134722 190360 -1 6223
6225 0 388544 134518 190240 -1 6224
6226 0 388396 134406 190080 -1 6225
6227 0 388204 134274 190000 -1 6226
6228 0 388192 134202 189760 -1 6227
6229 0 388040 134150 189640 -1 6228
6230 0 388140 134030 189520 -1 6229
6231 0 388196 134050 189480 -1 6230
6232 0 388240 133902 189280 -1 6231
6233 0 388168 133730 189160 -1 6232
6234 0 388088 133590 188960 -1 6233
6235 0 388048 133494 188800 -1 6234
6236 0 388032 133550 188600 -1 6235
6237 0 388044 133630 188400 -1 6236
6238 0 388064 133658 188160 -1 6237
6239 0 388132 133610 188000 -1 6238
6240 0 388076 133442 187800 -1 6239
6241 0 387972 133362 187560 -1 6240
6242 0 388016 133222 187360 -1 6241
6243 0 387852 133262 187120 -1 6242
6244 0 387732 133322 186920 -1 6243
6245 0 387704 133394 186720 -1 6244
6246 0 387600 133402 186600 -1 6245
6247 0 387604 133422 186440 -1 6246
6248 0 387796 133358 186280 -1 6247
6249 0 387948 133126 186160 -1 6248
6250 0 388032 132958 186080 -1 6249
6251 0 387997.34 132878 186000 -1 6250
6252 0 387980 132838 185960 -1 6251
6253 0 388064 132734 185840 -1 6252
6254 0 387952.97 132783.2 185760 -1 6253
6255 0 387996 132734 185720 -1 6254
6256 0 388056 132530 185560 -1 6255
6257 0 388092 132502 185440 -1 6256
6258 0 387508 132342 185320 -1 6257
6259 0 387524 132190 185200 -1 6258
6260 0 387552 132102 185120 -1 6259
6261 0 387208 132574 186000 -1 6251
6262 0 387080 132614 186080 -1 6261
6263 0 386552 132714 186160 -1 6262
6264 0 386188 132822 186240 -1 6263
6265 0 385896 132910 186360 -1 6264
6266 0 385692 132918 186520 -1 6265
6267 0 386212 132590 186080 -1 6263
6268 0 386232 132558 186000 -1 6267
