# Supplementary material for: Connectomics Analysis Reveals First-, Second-, and Third-Order Thermosensory and Hygrosensory Neurons in the Adult Drosophila Brain
Source: Curr Biol. 2020 Aug 17;30(16):3167–3182.e4. doi: 10.1016/j.cub.2020.06.028 (PMC7443704; doi:10.1016/j.cub.2020.06.028)
Supplement: Data S1. Skeletons and Meshes, Related to STAR Methods — marin2020-skeletons contains files describing the morphology of each neuron in this study (in FAFB14 space, .swc format). glomeruli_meshes contains the glomerular meshes (in FAFB14 space, .stl format). neuropil_meshes contains the glomerular meshes (in FAFB14 space, .stl format). [file mmc5.zip › VP_SI/marin2020-skeletons/5582907.swc]

# SWC format file
# based on specifications at http://www.neuronland.org/NLMorphologyConverter/MorphologyFormats/SWC/Spec.html
# Created by nat::write.neuron.swc
# PointNo Label X Y Z Radius Parent 
1 0 630509.44 267662.53 21320 2685 -1
2 0 630381.8 267842.6 21440 -1 1
3 0 630476.44 268151.53 21760 -1 2
4 0 630174.7 268988.4 21840 -1 3
5 0 629799.25 270208.12 21920 -1 4
6 0 629079.06 270804.06 22040 -1 5
7 0 628907.8 271108.06 22200 -1 6
8 0 628915.3 271270.8 22360 -1 7
9 0 629113.25 271241.7 22520 -1 8
10 0 629141.75 271088.34 22720 -1 9
11 0 629083.1 271135.47 22880 -1 10
12 0 628965.7 271277.25 23000 -1 11
13 0 628848.75 271375 23120 -1 12
14 0 628838.4 271557.1 23280 -1 13
15 0 628898.8 271888.22 23440 -1 14
16 0 628786.5 272282.4 23560 -1 15
17 0 628699.8 272659.22 23680 -1 16
18 0 628664.2 272862.34 23800 -1 17
19 0 628805.5 273050.38 23920 -1 18
20 0 629015.5 273152.47 24000 -1 19
21 0 629395.25 273215.2 24080 -1 20
22 0 629541.4 273269.94 24120 -1 21
23 0 629830 273352.38 24200 -1 22
24 0 630093.2 273251.97 24280 -1 23
25 0 630303.3 273221.2 24400 -1 24
26 0 630458.6 273228.5 24520 -1 25
27 0 630578.1 273152.25 24600 -1 26
28 0 630778.4 273109.53 24720 -1 27
29 0 630791.7 273112.03 24800 -1 28
30 0 630845.9 273064.38 24880 -1 29
31 0 630906.25 272986.56 24960 -1 30
32 0 630923.1 272858.56 25080 -1 31
33 0 630993 272801.88 25160 -1 32
34 0 631015.9 272733.12 25240 -1 33
35 0 631013 272748.7 25280 -1 34
36 0 630951.8 272704.8 25320 -1 35
37 0 631224.6 272495.56 25400 -1 36
38 0 631331.8 272412.94 25480 -1 37
39 0 631413.25 272361.12 25560 -1 38
40 0 631480.9 272309.3 25600 -1 39
41 0 631604.25 272257.8 25640 -1 40
42 0 631730.5 272178.34 25680 -1 41
43 0 631883.9 272339.2 25720 -1 42
44 0 631756.6 272167.97 25760 -1 43
45 0 631535.9 272139.62 25800 -1 44
46 0 631965.8 272026.38 25840 -1 45
47 0 632063.44 271951.72 25880 -1 46
48 0 632173.75 271935.2 25920 -1 47
49 0 632480.4 272161.25 25960 -1 48
50 0 632315.5 271888.47 26000 -1 49
51 0 632200.44 271862.16 26040 -1 50
52 0 632279.1 271645.66 26080 -1 51
53 0 632366.7 271574.3 26120 -1 52
54 0 632428.8 271513.5 26160 -1 53
55 0 632468 271442.4 26200 -1 54
56 0 632551.94 271206.28 26240 -1 55
57 0 632642.9 270959.7 26320 -1 56
58 0 632712.44 270803.3 26400 -1 57
59 0 632820.3 270613.88 26480 -1 58
60 0 632958.75 270373.94 26600 -1 59
61 0 633094.1 270228.53 26760 -1 60
62 0 633171.75 270086.56 26880 -1 61
63 0 633178.9 269965.12 26960 -1 62
64 0 633245.7 269830.16 27040 -1 63
65 0 633270.94 269745.25 27120 -1 64
66 0 633364.2 269515.62 27240 -1 65
67 0 633334.56 269296.25 27400 -1 66
68 0 633424.4 269257.06 27520 -1 67
69 0 633493.44 269102.2 27680 -1 68
70 0 633607.1 269010.12 27840 -1 69
71 0 633631 268985.3 28000 -1 70
72 0 633680.44 269022.38 28160 -1 71
73 0 633708.9 269035.22 28240 -1 72
74 0 633788.1 269160.6 28360 -1 73
75 0 633785.06 269275.72 28480 -1 74
76 0 633810.2 269396.12 28640 -1 75
77 0 633871.75 269392.6 28760 -1 76
78 0 633932.25 269380.88 28880 -1 77
79 0 634025.44 269424.8 28960 -1 78
80 0 634158.4 269496.7 29080 -1 79
81 0 634214.5 269492.5 29200 -1 80
82 0 634262.6 269567.78 29320 -1 81
83 0 634298 269685.78 29440 -1 82
84 0 634325.75 269705.44 29560 -1 83
85 0 634296 269757.5 29640 -1 84
86 0 634156.56 269777 29800 -1 85
87 0 634042.1 269704.56 29920 -1 86
88 0 633987.1 269564.66 30040 -1 87
89 0 633864 269402.8 30160 -1 88
90 0 633781.4 269326.53 30280 -1 89
91 0 633784.3 269256.3 30360 -1 90
92 0 633627.25 269125.88 30480 -1 91
93 0 633499.06 269020.7 30600 -1 92
94 0 633463.8 268901.2 30720 -1 93
95 0 633446.8 268824.56 30840 -1 94
96 0 633454.7 268722.38 30920 -1 95
97 0 633404.56 268649.7 31000 -1 96
98 0 633420.8 268555.94 31080 -1 97
99 0 633384 268423 31160 -1 98
100 0 633382.25 268331.94 31240 -1 99
101 0 633379.1 268220.4 31320 -1 100
102 0 633315 268160.94 31400 -1 101
103 0 633314 268013.5 31520 -1 102
104 0 633120.5 267979.88 31680 -1 103
105 0 632945.5 267931.38 31840 -1 104
106 0 632840.06 267887 32000 -1 105
107 0 632807.5 267925.75 32200 -1 106
108 0 632772 267958.47 32360 -1 107
109 0 632721.06 268017.25 32520 -1 108
110 0 632682.9 268100.44 32640 -1 109
111 0 632665.06 268123.5 32760 -1 110
112 0 632638.4 268187.34 32880 -1 111
113 0 632657.8 268256.88 33000 -1 112
114 0 632653.5 268312.38 33120 -1 113
115 0 632694.1 268333.8 33240 -1 114
116 0 632671.5 268418.94 33360 -1 115
117 0 632643.3 268447.34 33480 -1 116
118 0 632573.56 268564 33600 -1 117
119 0 632617.2 268595.8 33760 -1 118
120 0 632618.6 268665.25 33880 -1 119
121 0 632575.1 268773.4 34000 -1 120
122 0 632532.7 268852.88 34120 -1 121
123 0 632477.9 268936.8 34240 -1 122
124 0 632381.3 269052.56 34360 -1 123
125 0 632305.1 269200.88 34480 -1 124
126 0 632217.4 269298.78 34600 -1 125
127 0 632131.25 269390.53 34720 -1 126
128 0 632088.44 269459.2 34840 -1 127
129 0 631997.94 269536.1 34920 -1 128
130 0 631873.7 269631.97 35000 -1 129
131 0 631788.4 269719.88 35080 -1 130
132 0 631626 269869.16 35200 -1 131
133 0 631481.4 269983.5 35320 -1 132
134 0 631361.56 270054.78 35400 -1 133
135 0 631244.2 270161.12 35520 -1 134
136 0 631148 270269.34 35640 -1 135
137 0 631052.2 270342.2 35720 -1 136
138 0 630982.94 270426.38 35840 -1 137
139 0 630917.44 270533.22 35960 -1 138
140 0 630820.75 270653.06 36040 -1 139
141 0 630762.6 270824.88 36160 -1 140
142 0 630705.7 270934.44 36240 -1 141
143 0 630653.8 271094.47 36320 -1 142
144 0 630636.56 271238.8 36400 -1 143
145 0 630625.4 271273.7 36440 -1 144
146 0 630510.4 271246.3 36480 -1 145
147 0 630324.56 271235 36520 -1 146
148 0 630184.5 271175.88 36560 -1 147
149 0 629981 271093.38 36600 -1 148
150 0 629842.8 271040.84 36640 -1 149
151 0 629732.44 271028.06 36680 -1 150
152 0 629556.75 270983.06 36720 -1 151
153 0 629444.06 270966.56 36760 -1 152
154 0 629352.5 270951.84 36840 -1 153
155 0 629308.1 270995.6 36960 -1 154
156 0 629357.75 271046.6 37000 -1 155
157 0 629421.7 271132.56 37040 -1 156
158 0 629493.6 271260.16 37080 -1 157
159 0 629561.5 271386.94 37120 -1 158
160 0 629679.44 271513.66 37160 -1 159
161 0 629812.75 271650.7 37200 -1 160
162 0 629992.7 271770.56 37240 -1 161
163 0 630117.5 271888.25 37280 -1 162
164 0 630310.56 272029.12 37320 -1 163
165 0 630464.75 272169.88 37360 -1 164
166 0 630622 272281.94 37400 -1 165
167 0 630757.06 272379.8 37440 -1 166
168 0 630823.1 272467.62 37600 -1 167
169 0 630772.56 272508.4 37760 -1 168
170 0 630765.4 272581.62 37920 -1 169
171 0 630717.4 272615.03 38120 -1 170
172 0 630655.9 272635.3 38280 -1 171
173 0 630631.44 272609.38 38440 -1 172
174 0 630573.4 272582.7 38560 -1 173
175 0 630518.6 272541.7 38680 -1 174
176 0 630449.6 272457.38 38840 -1 175
177 0 630412.5 272412.94 39000 -1 176
178 0 630299 272373.88 39200 -1 177
179 0 630206.7 272366.7 39400 -1 178
180 0 630129.56 272337.8 39640 -1 179
181 0 630108.2 272409.94 39840 -1 180
182 0 630060.4 272521.34 40040 -1 181
183 0 630064.2 272595.72 40200 -1 182
184 0 630036.2 272725.47 40360 -1 183
185 0 630032.7 272814.84 40480 -1 184
186 0 630021.2 272921.12 40600 -1 185
187 0 629991.5 273008.06 40720 -1 186
188 0 629984.75 273094.72 40840 -1 187
189 0 629986.1 273204 40960 -1 188
190 0 629950.5 273377.62 41120 -1 189
191 0 629915.6 273450.5 41280 -1 190
192 0 629859.75 273518.44 41440 -1 191
193 0 629818.44 273537.3 41600 -1 192
194 0 629772 273597.9 41760 -1 193
195 0 629735.9 273665.53 41920 -1 194
196 0 629677.8 273744.44 42080 -1 195
197 0 629569.75 273849.44 42240 -1 196
198 0 629529.2 273899.88 42400 -1 197
199 0 629425.25 273966.3 42560 -1 198
200 0 629376.56 274066.28 42680 -1 199
201 0 629281.1 274144 42800 -1 200
202 0 629127.6 274225.62 42920 -1 201
203 0 629034.4 274268.5 43160 -1 202
204 0 628997.1 274249.5 43400 -1 203
205 0 628960.6 274223.3 43640 -1 204
206 0 628920.94 274224.56 43880 -1 205
207 0 628900.25 274232.06 44080 -1 206
208 0 628825.94 274229.8 44280 -1 207
209 0 628757.8 274279.22 44440 -1 208
210 0 628644.06 274366.2 44640 -1 209
211 0 628534.8 274414.53 44800 -1 210
212 0 628449.6 274470.44 44960 -1 211
213 0 628392.06 274515.3 45080 -1 212
214 0 628303.8 274558.84 45200 -1 213
215 0 628035.3 275438.22 45240 -1 214
216 0 628293.8 274594 45280 -1 215
217 0 628144.9 274692.97 45400 -1 216
218 0 628181.9 274712.06 45520 -1 217
219 0 628238.9 274773.3 45640 -1 218
220 0 628238.56 274841.44 45760 -1 219
221 0 628184.8 274921.03 45840 -1 220
222 0 628144.3 275012.75 45960 -1 221
223 0 627987 275058.3 46080 -1 222
224 0 627857.1 275133.62 46200 -1 223
225 0 627647.94 275190.9 46320 -1 224
226 0 627583.2 275266 46480 -1 225
227 0 627499.25 275357.84 46600 -1 226
228 0 627471.5 275423.7 46720 -1 227
229 0 627450.75 275461.12 46880 -1 228
230 0 627410.6 275531.38 47000 -1 229
231 0 627341.1 275586.3 47080 -1 230
232 0 627299.8 275616.88 47120 -1 231
233 0 627274 275632.3 47200 -1 232
234 0 627182 275716.3 47320 -1 233
235 0 627129.25 275797.16 47400 -1 234
236 0 627241.44 275909.78 47520 -1 235
237 0 627338.25 276023.2 47640 -1 236
238 0 627205.2 276059.7 47720 -1 237
239 0 627054.6 276170.34 47800 -1 238
240 0 626981.06 276171.56 47840 -1 239
241 0 626428.25 276050.06 47920 -1 240
242 0 626076 275823.62 47960 -1 241
243 0 626007.5 275784.62 48040 -1 242
244 0 625945.3 275969.75 48080 -1 243
245 0 625905.06 276154.7 48120 -1 244
246 0 625836.1 276351.47 48160 -1 245
247 0 625798.5 276563 48240 -1 246
248 0 625638.3 276636.7 48280 -1 247
249 0 625418.94 276814.38 48400 -1 248
250 0 625281.2 276924.97 48520 -1 249
251 0 625157.4 277079.66 48680 -1 250
252 0 625056.44 277151.8 48800 -1 251
253 0 624949.56 277259.53 48920 -1 252
254 0 624860.3 277327.44 49000 -1 253
255 0 624778.7 277382.16 49080 -1 254
256 0 624587.06 277460.72 49200 -1 255
257 0 624396.44 277509.88 49360 -1 256
258 0 624297.1 277523.88 49520 -1 257
259 0 624214 277597.44 49680 -1 258
260 0 624059.75 277697 49840 -1 259
261 0 624004.25 277744.3 50000 -1 260
262 0 623936.4 277811.38 50120 -1 261
263 0 623873.94 277851.72 50240 -1 262
264 0 623691 277897.12 50400 -1 263
265 0 623604.6 277905.47 50520 -1 264
266 0 623463.75 277894.28 50680 -1 265
267 0 623349.75 277834.75 50800 -1 266
268 0 623255.25 277798.7 50840 -1 267
269 0 622983.2 277752.75 50960 -1 268
270 0 622920.6 277831.06 51040 -1 269
271 0 622687.3 278035.97 51200 -1 270
272 0 622606.5 278083.44 51360 -1 271
273 0 622580 278130.9 51480 -1 272
274 0 622506.5 278155.62 51600 -1 273
275 0 622436.9 278233 51720 -1 274
276 0 622344.4 278294.3 51840 -1 275
277 0 622242.56 278345.38 52000 -1 276
278 0 622163.3 278376.38 52120 -1 277
279 0 622035.56 278368.88 52240 -1 278
280 0 621932.44 278373.12 52360 -1 279
281 0 621854 278390.53 52480 -1 280
282 0 621748.5 278382.16 52640 -1 281
283 0 621666.9 278381.44 52800 -1 282
284 0 621596.3 278411.3 52880 -1 283
285 0 621579.8 278414.44 52920 -1 284
286 0 621551.25 278441.03 52960 -1 285
287 0 621288.1 278446.28 53000 -1 286
288 0 621104 278439.25 53080 -1 287
289 0 620996.6 278461.47 53240 -1 288
290 0 620921 278496.06 53360 -1 289
291 0 620897.8 278510.38 53400 -1 290
292 0 620272.2 278461.47 53440 -1 291
293 0 620876 278549.44 53480 -1 292
294 0 620870.7 278624.7 53600 -1 293
295 0 620721.75 278692.44 53760 -1 294
296 0 620628.9 278686.72 53880 -1 295
297 0 620539.2 278726.9 54000 -1 296
298 0 620458.06 278763.62 54120 -1 297
299 0 620375 278800.84 54240 -1 298
300 0 620300.9 278834.62 54400 -1 299
301 0 620206.94 278848.8 54600 -1 300
302 0 620169.06 278896.06 54760 -1 301
303 0 620041.3 278934.62 54920 -1 302
304 0 619928.9 278964.06 55080 -1 303
305 0 619804.5 278975.88 55240 -1 304
306 0 619681.25 278990.5 55400 -1 305
307 0 619618.4 278983.25 55560 -1 306
308 0 619549.9 278952.06 55680 -1 307
309 0 619483.2 278953.62 55800 -1 308
310 0 619430.6 278933.06 55880 -1 309
311 0 619336.06 278884.25 56000 -1 310
312 0 619266.75 278817.12 56120 -1 311
313 0 619197.56 278772.62 56200 -1 312
314 0 619090.5 278702.16 56280 -1 313
315 0 619016.1 278659.75 56400 -1 314
316 0 618960.44 278636.38 56520 -1 315
317 0 618865.6 278620.94 56640 -1 316
318 0 618736.8 278630.2 56760 -1 317
319 0 618634.1 278630.8 56880 -1 318
320 0 618544.5 278638.22 57000 -1 319
321 0 618407.1 278621.2 57120 -1 320
322 0 618205.6 278674.94 57240 -1 321
323 0 618105.3 278677.5 57360 -1 322
324 0 618012.9 278653.12 57440 -1 323
325 0 617909.94 278646.12 57520 -1 324
326 0 617843.25 278671.8 57600 -1 325
327 0 617724.2 278638.12 57680 -1 326
328 0 617621.75 278651.7 57760 -1 327
329 0 617502.56 278623.66 57840 -1 328
330 0 617367.5 278621.84 57920 -1 329
331 0 617210.8 278616.7 58000 -1 330
332 0 617114.8 278625.2 58040 -1 331
333 0 616994 278630.5 58120 -1 332
334 0 616871.56 278620.88 58200 -1 333
335 0 616692.6 278639.47 58280 -1 334
336 0 616611.5 278622.94 58360 -1 335
337 0 616469.5 278564.4 58440 -1 336
338 0 616333.6 278525.94 58520 -1 337
339 0 616240 278513.38 58600 -1 338
340 0 616144.1 278463.22 58680 -1 339
341 0 616043.56 278442.03 58760 -1 340
342 0 615948 278434.97 58840 -1 341
343 0 615857.1 278420.62 58920 -1 342
344 0 615779.1 278398.88 59000 -1 343
345 0 615719.56 278382.75 59080 -1 344
346 0 615629.8 278362.72 59160 -1 345
347 0 615547.94 278354.62 59240 -1 346
348 0 615472.6 278357.06 59320 -1 347
349 0 615322.6 278366.94 59440 -1 348
350 0 615265.6 278345.8 59520 -1 349
351 0 615233.7 278332.97 59560 -1 350
352 0 615181.3 278343.7 59600 -1 351
353 0 615073.1 278358.38 59640 -1 352
354 0 614956.2 278381.88 59680 -1 353
355 0 614930.5 278385 59720 -1 354
356 0 614798.1 278392.8 59760 -1 355
357 0 614696.1 278401.38 59800 -1 356
358 0 614606.56 278404.56 59840 -1 357
359 0 614503.5 278424.7 59880 -1 358
360 0 614315.1 278457.75 59920 -1 359
361 0 614042.3 278484.75 59960 -1 360
362 0 613703.75 278528.2 60000 -1 361
363 0 614611.1 278595.75 60040 -1 362
364 0 614448.6 278594.25 60120 -1 363
365 0 614424.94 278599.53 60160 -1 364
366 0 614311.6 278609.47 60200 -1 365
367 0 614117.1 278604.62 60240 -1 366
368 0 613883.4 278590.12 60280 -1 367
369 0 613585.75 278569.5 60320 -1 368
370 0 613405.44 278569.25 60360 -1 369
371 0 613203.2 278551.94 60400 -1 370
372 0 612988.7 278553.78 60480 -1 371
373 0 612928.2 278560.88 60520 -1 372
374 0 612728 278568.62 60560 -1 373
375 0 612594.4 278541.88 60600 -1 374
376 0 612371.56 278574.53 60640 -1 375
377 0 612227.44 278594.25 60680 -1 376
378 0 612048.5 278622.28 60720 -1 377
379 0 611748 278657.25 60760 -1 378
380 0 611632.44 278683 60800 -1 379
381 0 611499.75 278721.66 60840 -1 380
382 0 611360.06 278758.97 60880 -1 381
383 0 611177.1 278799.5 60920 -1 382
384 0 611039 278820.94 60960 -1 383
385 0 610703.4 278858.7 61000 -1 384
386 0 610296.8 278886.9 61040 -1 385
387 0 609905.7 278928.3 61080 -1 386
388 0 609773.2 278937.44 61120 -1 387
389 0 609701.7 278940.88 61160 -1 388
390 0 609575 278915.2 61200 -1 389
391 0 609397.94 278875.03 61240 -1 390
392 0 609253.06 278839.72 61280 -1 391
393 0 609162.56 278841.62 61320 -1 392
394 0 609080.6 278819.12 61360 -1 393
395 0 608980.25 278774.1 61400 -1 394
396 0 608875.25 278741.2 61440 -1 395
397 0 608806 278728.7 61480 -1 396
398 0 608707 278704.66 61520 -1 397
399 0 608341.94 278589.34 61600 -1 398
400 0 608103.9 278508.12 61680 -1 399
401 0 607959.9 278471.3 61760 -1 400
402 0 607764.56 278423 61840 -1 401
403 0 607582.44 278409.56 61920 -1 402
404 0 607370.2 278385.12 62000 -1 403
405 0 607186.75 278380.06 62080 -1 404
406 0 607056.44 278396.3 62160 -1 405
407 0 606928.56 278414.47 62200 -1 406
408 0 606783.5 278432.06 62240 -1 407
409 0 606504.5 278526.06 62320 -1 408
410 0 606309.9 278603.78 62400 -1 409
411 0 606146.44 278701.88 62480 -1 410
412 0 605991.6 278782.5 62520 -1 411
413 0 605781.56 278881.78 62640 -1 412
414 0 605654.94 278969.7 62760 -1 413
415 0 605564.56 279027.2 62840 -1 414
416 0 605448.44 279089.44 62920 -1 415
417 0 605254.44 279160.25 63040 -1 416
418 0 605120.4 279190 63160 -1 417
419 0 604979.1 279205.7 63240 -1 418
420 0 604860.25 279214.2 63360 -1 419
421 0 604652.9 279215.94 63480 -1 420
422 0 604486.4 279184.88 63560 -1 421
423 0 604341.6 279195.88 63640 -1 422
424 0 604221.9 279111.8 63720 -1 423
425 0 604114.6 279051.03 63760 -1 424
426 0 604010.7 278926.25 63840 -1 425
427 0 603877.5 278829.75 63920 -1 426
428 0 603757.5 278763.75 64000 -1 427
429 0 603590.94 278723.94 64080 -1 428
430 0 603441.1 278718.7 64160 -1 429
431 0 603272.56 278712.12 64240 -1 430
432 0 603108.1 278806.7 64320 -1 431
433 0 602999.25 278901.88 64400 -1 432
434 0 602891.4 279070.6 64480 -1 433
435 0 602760.6 279269.53 64560 -1 434
436 0 602645.8 279507.12 64640 -1 435
437 0 602533.5 279685.12 64720 -1 436
438 0 602415.06 279780.47 64800 -1 437
439 0 602280.3 279902.97 64880 -1 438
440 0 602108.06 280021.56 64960 -1 439
441 0 601932.56 280089.06 65040 -1 440
442 0 601656.6 280199.38 65120 -1 441
443 0 601395.6 280268.2 65200 -1 442
444 0 601200.25 280261.2 65280 -1 443
445 0 600957.5 280250.8 65360 -1 444
446 0 600756.9 280249.12 65440 -1 445
447 0 600645.6 280262.3 65520 -1 446
448 0 600420.1 280263.5 65600 -1 447
449 0 600168.8 280310.72 65680 -1 448
450 0 599893.56 280329.3 65760 -1 449
451 0 599544.44 280370.72 65840 -1 450
452 0 599316.94 280406.25 66000 -1 451
453 0 599114.4 280476.3 66120 -1 452
454 0 598759.44 280521.88 66320 -1 453
455 0 598679.8 280535.88 66480 -1 454
456 0 598485.2 280487.7 66560 -1 455
457 0 598237.5 280363.56 66640 -1 456
458 0 597979.1 280179.56 66720 -1 457
459 0 597933.6 280130 66760 -1 458
460 0 597598.9 279795.12 66800 -1 459
461 0 597012.56 279512.44 66840 -1 460
462 0 596497.06 279323.1 66960 -1 461
463 0 596349.6 279163.4 67080 -1 462
464 0 596169.9 279010.88 67240 -1 463
465 0 596034.5 279096.3 67360 -1 464
466 0 595926.25 279196.22 67480 32 465
467 0 595904 279232 67560 75 466
468 0 595840 279456 67680 81 467
469 0 595712 279616 67840 134 468
470 0 595456 279648 67920 150 469
471 0 595232 279616 68040 120 470
472 0 595008 279520 68200 80 471
473 0 594784 279488 68320 86 472
474 0 594592 279424 68520 120 473
475 0 594400 279392 68680 122 474
476 0 594272 279264 68880 131 475
477 0 594112 279232 69080 120 476
478 0 593952 279168 69280 131 477
479 0 593824 279136 69520 143 478
480 0 593664 279072 69760 164 479
481 0 593504 279040 70000 160 480
482 0 593440 279072 70240 137 481
483 0 593280 279072 70480 128 482
484 0 593120 279168 70680 128 483
485 0 592960 279200 70880 176 484
486 0 592800 279200 71080 122 485
487 0 592640 279232 71280 96 486
488 0 592480 279168 71480 128 487
489 0 592288 279072 71680 131 488
490 0 592128 278944 71880 131 489
491 0 591968 278880 72080 131 490
492 0 591808 278784 72280 124 491
493 0 591648 278688 72480 104 492
494 0 591456 278656 72680 198 493
495 0 591456 279072 72680 32 494
496 0 591584 279296 72600 71 495
497 0 591680 279552 72600 51 496
498 0 591680 279808 72640 75 497
499 0 591680 280064 72640 40 498
500 0 591872 280256 72640 71 499
501 0 592000 280480 72720 71 500
502 0 592128 280672 72840 124 501
503 0 592192 280864 73000 128 502
504 0 592256 281024 73200 80 503
505 0 592448 281216 73240 98 504
506 0 592544 281472 73280 128 505
507 0 592512 281664 73440 128 506
508 0 592544 281920 73520 124 507
509 0 592800 281952 73440 166 508
510 0 592928 281952 73200 163 509
511 0 592768 281984 72960 137 510
512 0 592608 281792 72920 139 511
513 0 592416 281728 72960 134 512
514 0 591392 278656 72720 194 494
515 0 591200 278560 72880 175 514
516 0 591040 278496 73120 150 515
517 0 590912 278464 73360 160 516
518 0 590720 278432 73560 178 517
519 0 590560 278368 73760 128 518
520 0 590336 278368 73920 168 519
521 0 590080 278368 73920 107 520
522 0 589856 278464 74000 98 521
523 0 589632 278496 74120 32 522
524 0 589472 278496 74320 64 523
525 0 589344 278336 74520 75 524
526 0 589152 278272 74320 40 525
527 0 588960 278112 74240 32 526
528 0 588768 277920 74200 60 527
529 0 588576 277728 74120 32 528
530 0 588416 277568 73920 71 529
531 0 588416 277312 73920 45 530
532 0 589312 278272 74640 96 525
533 0 589312 278112 74840 108 532
534 0 589152 277952 75040 90 533
535 0 588992 277824 75240 148 534
536 0 588832 277664 75440 139 535
537 0 588672 277472 75480 164 536
538 0 588512 277312 75680 128 537
539 0 588352 277152 75880 115 538
540 0 588256 277056 76120 98 539
541 0 588128 276992 76360 104 540
542 0 588000 276864 76560 124 541
543 0 587904 276736 76800 104 542
544 0 587840 276640 77040 104 543
545 0 587680 276512 77240 122 544
546 0 587552 276352 77440 153 545
547 0 587488 276192 77640 189 546
548 0 587360 276064 77840 202 547
549 0 587360 276224 78040 120 548
550 0 587488 276384 78200 80 549
551 0 587552 276640 78200 124 550
552 0 587552 276896 78200 124 551
553 0 587552 277152 78240 153 552
554 0 587552 277408 78320 128 553
555 0 587584 277600 78480 150 554
556 0 587648 277824 78600 124 555
557 0 587744 278048 78720 102 556
558 0 587776 278304 78760 86 557
559 0 587808 278560 78880 135 558
560 0 587808 278720 79080 107 559
561 0 587808 278944 79200 136 560
562 0 587808 279200 79240 163 561
563 0 587680 279392 79360 150 562
564 0 587680 279648 79480 131 563
565 0 587648 279872 79600 134 564
566 0 587584 280064 79800 51 565
567 0 587488 280224 80000 45 566
568 0 587328 280384 80160 96 567
569 0 587232 280576 80320 141 568
570 0 587104 280736 80480 140 569
571 0 586912 280960 80520 175 570
572 0 586784 281184 80560 202 571
573 0 586688 281408 80720 228 572
574 0 586464 281408 80880 226 573
575 0 586336 281440 81120 297 574
576 0 586304 281440 81160 312 575
577 0 586080 281504 81280 256 576
578 0 585920 281664 81400 237 577
579 0 585664 281760 81320 209 578
580 0 585504 281664 81120 172 579
581 0 585248 281696 81040 166 580
582 0 584992 281696 80960 71 581
583 0 584768 281664 80840 122 582
584 0 584512 281632 80760 150 583
585 0 584320 281536 80560 131 584
586 0 584128 281536 80360 102 585
587 0 583936 281568 80160 96 586
588 0 583776 281504 79960 51 587
589 0 583552 281504 79840 108 588
590 0 583360 281440 79640 81 589
591 0 583200 281440 79440 96 590
592 0 583040 281408 79240 140 591
593 0 582912 281504 79000 115 592
594 0 582880 281696 78840 128 593
595 0 582784 281824 78640 128 594
596 0 582624 281888 78400 32 595
597 0 582592 281920 78360 32 596
598 0 582528 282016 78120 86 597
599 0 582528 282240 78000 101 598
600 0 582432 282400 77800 71 599
601 0 582272 282528 77600 140 600
602 0 582112 282688 77480 156 601
603 0 581952 282816 77320 160 602
604 0 581792 282816 77280 186 603
605 0 581600 282944 77120 209 604
606 0 581408 283008 76960 163 605
607 0 581152 283008 76920 120 606
608 0 580896 283008 76920 120 607
609 0 580640 283008 76840 75 608
610 0 580416 283008 76720 51 609
611 0 580352 283008 76680 51 610
612 0 581664 282624 77400 131 604
613 0 581632 282464 77600 168 612
614 0 581504 282240 77760 148 613
615 0 581472 282080 77960 115 614
616 0 581632 281952 78160 51 615
617 0 581632 281984 78240 40 616
618 0 582432 281760 78520 32 597
619 0 582240 281568 78560 120 618
620 0 582048 281472 78360 75 619
621 0 582048 281568 78120 51 620
622 0 582304 281536 78080 51 621
623 0 582528 281408 78080 75 622
624 0 582624 281248 78280 71 623
625 0 582656 281248 78320 60 624
626 0 584832 281952 81200 32 582
627 0 586560 281568 81200 209 576
628 0 586752 281760 81240 124 627
629 0 586784 282016 81240 71 628
630 0 586720 282240 81360 32 629
631 0 586816 282400 81600 75 630
632 0 587296 276000 77880 175 548
633 0 587136 275840 78040 128 632
634 0 587008 275648 78200 139 633
635 0 586944 275456 78360 86 634
636 0 586784 275264 78480 150 635
637 0 586624 275040 78560 172 636
638 0 586432 274848 78640 140 637
639 0 586272 274624 78680 140 638
640 0 586080 274432 78760 140 639
641 0 585888 274240 78760 135 640
642 0 585696 274048 78840 141 641
643 0 585472 273888 78840 139 642
644 0 585248 273696 78840 135 643
645 0 585024 273504 78840 107 644
646 0 584800 273344 78840 115 645
647 0 584608 273184 78920 140 646
648 0 584416 272992 78920 140 647
649 0 584192 272800 78920 107 648
650 0 583968 272608 78920 120 649
651 0 583744 272448 78920 108 650
652 0 583520 272288 78920 120 651
653 0 583264 272192 78920 108 652
654 0 583040 272000 78920 120 653
655 0 582848 271808 79000 98 654
656 0 582688 271648 79120 141 655
657 0 582528 271456 79160 154 656
658 0 582400 271232 79160 140 657
659 0 582272 270976 79160 160 658
660 0 582144 270752 79120 150 659
661 0 581984 270528 79080 156 660
662 0 581888 270272 79080 124 661
663 0 581728 270048 79080 156 662
664 0 581536 269824 79080 150 663
665 0 581376 269600 79040 136 664
666 0 581216 269408 79000 120 665
667 0 581024 269216 78960 102 666
668 0 580832 269024 78960 91 667
669 0 580640 268832 78960 86 668
670 0 580384 268768 78960 101 669
671 0 580192 268576 78960 120 670
672 0 580000 268384 78960 160 671
673 0 579808 268192 78960 140 672
674 0 579057.9 267276.06 78680 340 673
675 0 579039.6 266415.88 79200 61 674
676 0 579025 266357 79240 40 675
677 0 578944 266208 79360 45 676
678 0 578912 265952 79440 80 677
679 0 578912 265696 79480 51 678
680 0 578912 265440 79480 60 679
681 0 578912 265184 79440 40 680
682 0 578912 264928 79360 86 681
683 0 578944 264672 79320 51 682
684 0 579072 264512 79160 32 683
685 0 579232 264352 79000 101 684
686 0 579392 264224 78840 98 685
687 0 579552 264064 78640 32 686
688 0 579648 263904 78440 81 687
689 0 579648 263648 78400 51 688
690 0 579584 268128 79120 267 674
691 0 579552 268288 79360 227 690
692 0 579616 268416 79600 137 691
693 0 579712 268576 79800 154 692
694 0 579776 268736 80000 217 693
695 0 579776 268896 80200 316 694
696 0 579872 269024 80360 315 695
697 0 580032 269184 80480 317 696
698 0 580192 269344 80600 327 697
699 0 580384 269152 80480 296 698
700 0 580640 269120 80400 163 699
701 0 580896 269120 80400 80 700
702 0 581152 269024 80400 32 701
703 0 581344 269120 80560 102 702
704 0 581600 269152 80640 102 703
705 0 581824 269248 80800 81 704
706 0 582048 269248 80920 71 705
707 0 582304 269248 81040 135 706
708 0 582560 269216 81080 122 707
709 0 582816 269216 81080 40 708
710 0 583072 269216 81080 32 709
711 0 583232 269088 81200 32 710
712 0 580224 269376 80600 318 698
713 0 580352 269568 80720 282 712
714 0 580544 269760 80840 288 713
715 0 580736 269952 80920 284 714
716 0 580832 270208 80960 264 715
717 0 580960 270432 80960 277 716
718 0 581120 270592 81120 277 717
719 0 581216 270816 81240 244 718
720 0 581312 271040 81320 282 719
721 0 581344 271200 81520 240 720
722 0 581536 271392 81560 172 721
723 0 581696 271552 81680 244 722
724 0 581856 271648 81880 322 723
725 0 582016 271808 82000 374 724
726 0 582208 271936 82120 382 725
727 0 582336 272064 82320 391 726
728 0 582464 272128 82560 364 727
729 0 582560 272320 82760 335 728
730 0 582624 272576 82840 286 729
731 0 582816 272768 82840 244 730
732 0 583008 272960 82840 198 731
733 0 583200 273152 82920 178 732
734 0 583328 273344 83040 206 733
735 0 583456 273568 83120 197 734
736 0 583616 273728 83240 200 735
737 0 583680 273952 83360 226 736
738 0 583776 274144 83520 190 737
739 0 583936 274208 83720 186 738
740 0 584032 274208 83960 137 739
741 0 584064 274176 84240 98 740
742 0 584224 274112 84440 32 741
743 0 584288 274112 84560 75 742
744 0 584352 274112 84840 160 743
745 0 584448 274112 85080 178 744
746 0 584704 274144 85080 219 745
747 0 584960 274144 85080 120 746
748 0 585216 274080 84880 32 747
749 0 585184 274368 84760 32 748
750 0 585184 274368 84720 32 749
751 0 584448 274112 85120 164 745
752 0 584448 274112 85400 108 751
753 0 584448 274080 85680 45 752
754 0 584448 274080 85960 178 753
755 0 584384 274016 86200 208 754
756 0 584320 273920 86440 164 755
757 0 584320 273760 86640 154 756
758 0 584192 273600 86840 156 757
759 0 584032 273568 87040 160 758
760 0 583968 273536 87280 140 759
761 0 583904 273408 87520 181 760
762 0 583744 273344 87720 168 761
763 0 583584 273344 87920 176 762
764 0 583424 273280 88120 51 763
765 0 583264 273280 88320 128 764
766 0 583104 273312 88520 91 765
767 0 582944 273472 88720 32 766
768 0 582880 273312 89000 98 767
769 0 582880 273088 89200 176 768
770 0 582784 272992 89440 137 769
771 0 582656 272960 89680 134 770
772 0 582656 272992 89960 186 771
773 0 582560 272992 90200 160 772
774 0 582528 273056 90480 202 773
775 0 582464 273120 90720 192 774
776 0 582432 273056 90960 224 775
777 0 582400 272960 91200 186 776
778 0 582304 272896 91440 148 777
779 0 582336 272736 91680 81 778
780 0 582336 272576 91880 32 779
781 0 582336 272416 92080 124 780
782 0 582368 272256 92280 178 781
783 0 582368 272128 92520 71 782
784 0 582304 272064 92760 175 783
785 0 582304 271936 93000 208 784
786 0 582304 271872 93280 197 785
787 0 582144 271776 93520 115 786
788 0 582176 271744 93800 115 787
789 0 582240 271776 94040 104 788
790 0 582400 271776 94240 131 789
791 0 582528 271744 94480 148 790
792 0 582624 271744 94760 150 791
793 0 582656 271808 95000 148 792
794 0 582656 271776 95280 160 793
795 0 582656 271712 95560 163 794
796 0 582688 271712 95840 176 795
797 0 582720 271712 96120 148 796
798 0 582848 271648 96360 226 797
799 0 582912 271520 96600 178 798
800 0 582976 271424 96840 226 799
801 0 582848 271296 97080 157 800
802 0 582944 271072 97200 160 801
803 0 582976 270976 97480 115 802
804 0 582880 270944 97720 134 803
805 0 582880 270848 97960 86 804
806 0 582976 270784 98200 160 805
807 0 583136 270752 98440 163 806
808 0 583168 270688 98720 207 807
809 0 583072 270656 98960 226 808
810 0 582944 270624 99200 178 809
811 0 582912 270656 99480 229 810
812 0 582880 270496 99680 208 811
813 0 583008 270368 99920 122 812
814 0 583168 270240 100120 134 813
815 0 583392 270208 100240 163 814
816 0 583552 270112 100440 157 815
817 0 583744 269984 100640 124 816
818 0 583904 269984 100840 124 817
819 0 583968 269920 101080 104 818
820 0 583968 269760 101280 124 819
821 0 583936 269568 101480 202 820
822 0 583968 269440 101720 181 821
823 0 584064 269312 101920 168 822
824 0 584192 269216 102120 178 823
825 0 584256 269056 102360 178 824
826 0 584416 268896 102560 163 825
827 0 584608 268864 102720 140 826
828 0 584768 268832 102920 120 827
829 0 584928 268768 103120 122 828
830 0 585056 268704 103360 160 829
831 0 585184 268672 103600 186 830
832 0 585312 268640 103840 227 831
833 0 585504 268640 104040 202 832
834 0 585664 268672 104240 194 833
835 0 585888 268672 104360 206 834
836 0 586080 268672 104560 186 835
837 0 586240 268608 104800 168 836
838 0 586400 268512 105040 154 837
839 0 586496 268384 105280 139 838
840 0 586656 268256 105480 140 839
841 0 586688 268128 105720 163 840
842 0 586816 267968 105920 128 841
843 0 586816 267776 106120 136 842
844 0 586752 267584 106320 134 843
845 0 586752 267360 106520 134 844
846 0 586752 267136 106680 128 845
847 0 586688 266944 106840 107 846
848 0 586688 266720 107040 120 847
849 0 586816 266496 107200 157 848
850 0 587040 266400 107320 120 849
851 0 587200 266336 107520 157 850
852 0 587392 266208 107680 120 851
853 0 587456 266048 107880 150 852
854 0 587552 265856 108080 124 853
855 0 587680 265696 108240 122 854
856 0 587712 265504 108400 175 855
857 0 587712 265280 108520 172 856
858 0 587744 265056 108720 166 857
859 0 587744 264832 108840 128 858
860 0 587808 264608 108960 102 859
861 0 587808 264384 109160 163 860
862 0 587840 264160 109320 175 861
863 0 587840 263936 109480 153 862
864 0 587840 263712 109640 124 863
865 0 587840 263488 109800 120 864
866 0 587744 263264 109880 137 865
867 0 587648 263040 109960 120 866
868 0 587584 262816 110080 153 867
869 0 587520 262624 110240 176 868
870 0 587424 262400 110400 178 869
871 0 587296 262176 110520 156 870
872 0 587264 261984 110680 143 871
873 0 587328 261824 110880 120 872
874 0 587392 261600 111040 124 873
875 0 587296 261344 111080 124 874
876 0 587296 261184 111280 139 875
877 0 587360 261024 111480 124 876
878 0 587360 260832 111680 150 877
879 0 587296 260672 111920 163 878
880 0 587296 260448 112120 181 879
881 0 587200 260224 112280 120 880
882 0 587200 260064 112480 128 881
883 0 587072 259840 112600 141 882
884 0 587040 259616 112720 124 883
885 0 587072 259456 112920 143 884
886 0 587136 259296 113160 120 885
887 0 587136 259072 113320 104 886
888 0 587200 258880 113480 131 887
889 0 587040 258688 113560 80 888
890 0 587040 258464 113680 51 889
891 0 587040 258240 113880 128 890
892 0 587104 257984 114000 102 891
893 0 587168 257792 114160 124 892
894 0 587232 257600 114360 131 893
895 0 587328 257408 114560 134 894
896 0 587360 257216 114760 154 895
897 0 587456 257088 115000 156 896
898 0 587552 256928 115240 134 897
899 0 587552 256768 115440 107 898
900 0 587616 256608 115640 120 899
901 0 587648 256448 115840 120 900
902 0 587744 256256 116040 124 901
903 0 587744 256032 116200 156 902
904 0 587872 255840 116400 166 903
905 0 587904 255648 116600 120 904
906 0 588032 255488 116760 104 905
907 0 588128 255296 116960 81 906
908 0 588192 255232 117000 107 907
909 0 588224 255072 117240 122 908
910 0 588288 254944 117480 96 909
911 0 588320 254720 117640 160 910
912 0 588384 254656 117880 134 911
913 0 588416 254496 118080 140 912
914 0 588576 254400 118320 137 913
915 0 588672 254272 118560 120 914
916 0 588832 254208 118760 122 915
917 0 588960 254048 118960 102 916
918 0 589152 253856 119080 120 917
919 0 589312 253696 119200 128 918
920 0 589408 253504 119360 124 919
921 0 589440 253280 119520 120 920
922 0 589504 253088 119680 120 921
923 0 589632 252928 119840 91 922
924 0 589696 252768 120040 80 923
925 0 589888 252576 120120 40 924
926 0 590016 252480 120320 150 925
927 0 590176 252352 120480 136 926
928 0 590336 252192 120640 140 927
929 0 590464 252032 120800 157 928
930 0 590656 251872 120920 150 929
931 0 590848 251744 121040 150 930
932 0 591008 251584 121200 150 931
933 0 591168 251392 121320 120 932
934 0 591296 251200 121520 128 933
935 0 591456 251040 121680 137 934
936 0 591584 250880 121880 104 935
937 0 591648 250656 122000 120 936
938 0 592433.44 250086.36 122720 164 937
939 0 592928 249408 123520 150 938
940 0 593088 249280 123680 120 939
941 0 593280 249152 123800 124 940
942 0 593504 249056 123920 124 941
943 0 593760 248992 124000 150 942
944 0 594016 248928 124080 175 943
945 0 594272 248800 124160 156 944
946 0 594496 248768 124280 186 945
947 0 594720 248704 124400 205 946
948 0 594912 248576 124600 204 947
949 0 595104 248512 124760 197 948
950 0 595360 248480 124800 166 949
951 0 595616 248416 124920 153 950
952 0 595744 248256 125080 157 951
953 0 595936 248128 125200 166 952
954 0 596160 248000 125320 139 953
955 0 596384 248032 125480 136 954
956 0 596608 248000 125640 107 955
957 0 596864 247968 125720 102 956
958 0 597056 247936 125880 122 957
959 0 597216 247744 126000 107 958
960 0 597408 247648 126160 163 959
961 0 597632 247616 126360 128 960
962 0 597856 247712 126480 141 961
963 0 598048 247680 126680 134 962
964 0 598208 247520 126880 75 963
965 0 598400 247392 127040 108 964
966 0 598624 247328 127160 75 965
967 0 598848 247200 127240 122 966
968 0 599104 247168 127240 166 967
969 0 599360 247200 127320 120 968
970 0 599616 247136 127440 153 969
971 0 599872 247232 127520 163 970
972 0 600128 247296 127560 166 971
973 0 600384 247328 127600 124 972
974 0 600640 247328 127680 153 973
975 0 600864 247360 127800 214 974
976 0 601088 247360 127920 183 975
977 0 601344 247456 127960 197 976
978 0 601568 247552 128040 153 977
979 0 601792 247648 128160 153 978
980 0 602048 247712 128240 183 979
981 0 602304 247648 128320 214 980
982 0 602560 247648 128320 154 981
983 0 602784 247776 128360 163 982
984 0 602944 247808 128560 104 983
985 0 603200 247808 128560 107 984
986 0 603424 247936 128680 124 985
987 0 603616 248128 128760 175 986
988 0 603808 248288 128800 194 987
989 0 604064 248384 128880 210 988
990 0 604288 248480 128960 209 989
991 0 604544 248544 129040 202 990
992 0 604800 248608 129080 202 991
993 0 605056 248704 129160 204 992
994 0 605312 248768 129200 175 993
995 0 605536 248864 129280 175 994
996 0 605792 248960 129400 150 995
997 0 606016 248960 129560 139 996
998 0 606272 249024 129640 122 997
999 0 606464 248992 129800 148 998
1000 0 606688 249120 129880 124 999
1001 0 606912 249280 130000 175 1000
1002 0 607168 249376 130080 163 1001
1003 0 607424 249376 130120 120 1002
1004 0 607680 249376 130200 150 1003
1005 0 607904 249536 130200 166 1004
1006 0 608160 249600 130280 163 1005
1007 0 608416 249632 130400 163 1006
1008 0 608672 249632 130480 172 1007
1009 0 608928 249632 130520 186 1008
1010 0 609184 249664 130600 166 1009
1011 0 609440 249664 130640 172 1010
1012 0 609664 249760 130720 189 1011
1013 0 609920 249792 130720 172 1012
1014 0 610176 249824 130720 166 1013
1015 0 610432 249856 130720 107 1014
1016 0 610688 249824 130680 160 1015
1017 0 610944 249792 130680 150 1016
1018 0 611200 249856 130640 124 1017
1019 0 611456 249888 130680 80 1018
1020 0 611712 249952 130800 150 1019
1021 0 611968 250016 130840 166 1020
1022 0 612224 250080 130880 172 1021
1023 0 612480 250112 130960 197 1022
1024 0 612736 250144 131000 202 1023
1025 0 612992 250176 131000 224 1024
1026 0 613216 250304 131000 172 1025
1027 0 613472 250400 131000 98 1026
1028 0 613536 250336 131320 32 1027
1029 0 613600 250080 131320 32 1028
1030 0 613568 250400 130960 102 1027
1031 0 613824 250400 130920 107 1030
1032 0 614080 250400 130960 107 1031
1033 0 614304 250432 131080 172 1032
1034 0 614528 250464 131200 217 1033
1035 0 614752 250592 131280 160 1034
1036 0 615008 250592 131280 178 1035
1037 0 615264 250656 131280 183 1036
1038 0 615520 250720 131280 194 1037
1039 0 615776 250816 131240 178 1038
1040 0 616000 250912 131160 137 1039
1041 0 616192 251040 131360 128 1040
1042 0 616448 251168 131400 189 1041
1043 0 616672 251296 131320 176 1042
1044 0 616928 251392 131320 131 1043
1045 0 617184 251392 131360 163 1044
1046 0 617440 251328 131320 150 1045
1047 0 617696 251264 131320 135 1046
1048 0 617888 251456 131280 134 1047
1049 0 618048 251616 131080 178 1048
1050 0 618304 251680 131040 163 1049
1051 0 618560 251776 131040 200 1050
1052 0 618816 251776 131040 200 1051
1053 0 619072 251840 131000 186 1052
1054 0 619328 251936 130960 186 1053
1055 0 619584 252032 130960 186 1054
1056 0 619776 252192 130840 209 1055
1057 0 620032 252288 130800 207 1056
1058 0 620288 252384 130840 209 1057
1059 0 620544 252480 130880 234 1058
1060 0 620800 252544 130880 217 1059
1061 0 620992 252640 130720 128 1060
1062 0 621184 252768 130560 86 1061
1063 0 621376 252960 130560 102 1062
1064 0 621632 253088 130560 107 1063
1065 0 621888 253120 130560 120 1064
1066 0 622144 253152 130600 120 1065
1067 0 622336 253184 130760 166 1066
1068 0 622272 252928 130840 120 1067
1069 0 622080 252768 130880 80 1068
1070 0 621856 252800 131000 81 1069
1071 0 621600 252768 131040 32 1070
1072 0 621472 252640 131080 32 1071
1073 0 622528 253280 130760 154 1067
1074 0 622784 253280 130760 221 1073
1075 0 623040 253312 130760 219 1074
1076 0 623296 253408 130720 209 1075
1077 0 623520 253600 130720 175 1076
1078 0 623776 253600 130680 160 1077
1079 0 624000 253728 130640 186 1078
1080 0 624224 253856 130640 200 1079
1081 0 624480 253920 130640 200 1080
1082 0 624736 253984 130640 200 1081
1083 0 624992 254048 130640 200 1082
1084 0 625248 254112 130640 175 1083
1085 0 625504 254176 130680 166 1084
1086 0 625760 254240 130680 148 1085
1087 0 626016 254304 130760 183 1086
1088 0 626240 254400 130880 218 1087
1089 0 626496 254496 131000 226 1088
1090 0 626720 254592 131080 228 1089
1091 0 626976 254656 131200 200 1090
1092 0 627232 254752 131280 217 1091
1093 0 627488 254784 131280 163 1092
1094 0 627712 254880 131360 175 1093
1095 0 627968 254944 131400 141 1094
1096 0 628160 255104 131480 107 1095
1097 0 628384 255232 131520 168 1096
1098 0 628640 255232 131520 136 1097
1099 0 628864 255136 131640 71 1098
1100 0 629120 255200 131720 128 1099
1101 0 629376 255296 131760 166 1100
1102 0 629632 255296 131760 202 1101
1103 0 629888 255296 131840 186 1102
1104 0 630144 255296 131880 219 1103
1105 0 630400 255296 131960 204 1104
1106 0 630624 255392 132040 207 1105
1107 0 630848 255520 132120 163 1106
1108 0 631104 255552 132200 197 1107
1109 0 631328 255552 132320 244 1108
1110 0 631552 255648 132440 256 1109
1111 0 631776 255776 132520 197 1110
1112 0 631968 255808 132680 137 1111
1113 0 632224 255808 132760 178 1112
1114 0 632448 255680 132760 148 1113
1115 0 632416 255616 132440 32 1114
1116 0 632352 255360 132440 32 1115
1117 0 632576 255584 132800 107 1114
1118 0 632800 255488 132960 196 1117
1119 0 633024 255488 133120 221 1118
1120 0 633248 255488 133240 202 1119
1121 0 633472 255488 133360 208 1120
1122 0 633728 255488 133480 206 1121
1123 0 633984 255488 133560 189 1122
1124 0 634240 255520 133640 160 1123
1125 0 634464 255520 133760 163 1124
1126 0 634720 255584 133840 205 1125
1127 0 634944 255584 133960 237 1126
1128 0 635168 255680 134080 183 1127
1129 0 635424 255744 134200 197 1128
1130 0 635648 255744 134360 288 1129
1131 0 635808 255744 134560 260 1130
1132 0 636000 255680 134760 203 1131
1133 0 636224 255584 134880 122 1132
1134 0 636384 255552 135080 64 1133
1135 0 636576 255808 134840 32 1134
1136 0 636640 256064 134840 32 1135
1137 0 636640 256128 135160 32 1136
1138 0 636576 256288 135080 32 1137
1139 0 636480 255520 135200 75 1134
1140 0 636640 255584 135400 107 1139
1141 0 636832 255712 135520 203 1140
1142 0 636992 255840 135720 148 1141
1143 0 637248 255904 135760 209 1142
1144 0 637504 255936 135800 206 1143
1145 0 637696 256000 135960 185 1144
1146 0 637888 256064 136160 166 1145
1147 0 638048 256192 136360 135 1146
1148 0 638208 256288 136560 185 1147
1149 0 638400 256416 136720 221 1148
1150 0 638560 256608 136760 221 1149
1151 0 638720 256608 136960 237 1150
1152 0 638880 256608 137160 273 1151
1153 0 639104 256544 137320 277 1152
1154 0 639296 256640 137520 164 1153
1155 0 639488 256800 137680 196 1154
1156 0 639712 256896 137760 288 1155
1157 0 639904 256832 137920 297 1156
1158 0 640128 256832 138080 303 1157
1159 0 640288 256864 138280 229 1158
1160 0 640512 256960 138440 259 1159
1161 0 640736 257088 138480 218 1160
1162 0 640992 257120 138480 320 1161
1163 0 641216 257056 138640 409 1162
1164 0 641376 257216 138760 346 1163
1165 0 641600 257184 138880 297 1164
1166 0 641824 257216 139000 279 1165
1167 0 641984 257376 139160 196 1166
1168 0 642176 257504 139320 183 1167
1169 0 642432 257600 139360 207 1168
1170 0 642432 257856 139360 101 1169
1171 0 642432 258112 139360 163 1170
1172 0 642432 258368 139360 301 1171
1173 0 642464 258624 139440 267 1172
1174 0 642528 258848 139600 257 1173
1175 0 642592 259040 139760 196 1174
1176 0 642592 259232 139960 153 1175
1177 0 642560 259456 140160 244 1176
1178 0 642496 259648 140320 194 1177
1179 0 642496 259904 140360 160 1178
1180 0 642496 260160 140360 120 1179
1181 0 642496 260384 140520 32 1180
1182 0 642496 260544 140720 101 1181
1183 0 642464 260768 140840 219 1182
1184 0 642464 261024 140880 196 1183
1185 0 642592 261248 141040 200 1184
1186 0 642624 261312 141120 229 1185
1187 0 642560 261568 141160 245 1186
1188 0 642560 261792 141320 226 1187
1189 0 642528 262048 141320 261 1188
1190 0 642656 262304 141320 288 1189
1191 0 642688 262560 141320 324 1190
1192 0 642496 262752 141320 279 1191
1193 0 642304 262912 141400 235 1192
1194 0 642080 263168 141640 200 1193
1195 0 642080 263424 141720 235 1194
1196 0 642080 263680 141720 210 1195
1197 0 642112 263936 141720 189 1196
1198 0 642112 263968 141720 189 1197
1199 0 642112 264128 141920 204 1198
1200 0 642112 264384 142000 156 1199
1201 0 642144 264640 142080 128 1200
1202 0 642176 264896 142120 128 1201
1203 0 642176 265152 142120 139 1202
1204 0 642176 265408 142120 120 1203
1205 0 642304 265664 142160 197 1204
1206 0 642400 265888 142080 224 1205
1207 0 642272 266144 142080 218 1206
1208 0 642272 266400 142120 200 1207
1209 0 642272 266432 142120 202 1208
1210 0 642400 266528 141920 137 1209
1211 0 642528 266688 141720 75 1210
1212 0 642592 266848 141520 90 1211
1213 0 642656 266976 141280 175 1212
1214 0 642848 267168 141400 148 1213
1215 0 643008 267392 141440 150 1214
1216 0 643264 267488 141480 124 1215
1217 0 643328 267520 141480 107 1216
1218 0 642336 266688 142200 163 1209
1219 0 642400 266912 142320 164 1218
1220 0 642336 267168 142320 226 1219
1221 0 642208 267392 142320 200 1220
1222 0 642016 267584 142440 124 1221
1223 0 641856 267744 142560 178 1222
1224 0 641728 267968 142560 202 1223
1225 0 641792 268128 142760 166 1224
1226 0 641856 268384 142800 128 1225
1227 0 641952 268608 142920 135 1226
1228 0 641952 268832 143040 175 1227
1229 0 641952 269088 143040 178 1228
1230 0 641888 269312 142880 134 1229
1231 0 641888 269568 142880 150 1230
1232 0 641888 269728 142880 186 1231
1233 0 642016 269984 142800 128 1232
1234 0 642016 270176 142600 181 1233
1235 0 641984 270272 142360 120 1234
1236 0 641952 270368 142120 96 1235
1237 0 641952 270528 141920 51 1236
1238 0 641952 270688 141720 86 1237
1239 0 641984 270816 141480 163 1238
1240 0 642048 270848 141400 168 1239
1241 0 642048 271104 141520 190 1240
1242 0 641888 271264 141720 160 1241
1243 0 641696 271424 141760 200 1242
1244 0 641472 271552 141760 172 1243
1245 0 641216 271584 141760 120 1244
1246 0 640992 271680 141680 102 1245
1247 0 640736 271776 141680 124 1246
1248 0 640512 271936 141680 209 1247
1249 0 640320 272064 141840 90 1248
1250 0 640160 272160 142040 40 1249
1251 0 639904 272160 142040 91 1250
1252 0 639648 272224 142040 134 1251
1253 0 639424 272352 142080 81 1252
1254 0 639168 272480 142120 120 1253
1255 0 638976 272640 142080 208 1254
1256 0 638880 272736 142080 275 1255
1257 0 638624 272832 142040 256 1256
1258 0 638432 273024 142000 186 1257
1259 0 638208 273088 142120 157 1258
1260 0 637984 273216 142200 175 1259
1261 0 637856 273344 142120 202 1260
1262 0 637632 273184 142000 154 1261
1263 0 637440 273056 141800 45 1262
1264 0 637280 272928 141600 160 1263
1265 0 637120 272832 141360 124 1264
1266 0 636960 272768 141160 115 1265
1267 0 636800 272704 140960 115 1266
1268 0 636640 272736 140760 203 1267
1269 0 636480 272608 140600 178 1268
1270 0 636320 272416 140560 81 1269
1271 0 636320 272160 140480 183 1270
1272 0 636192 272000 140320 168 1271
1273 0 636032 271776 140280 160 1272
1274 0 635872 271584 140200 192 1273
1275 0 635680 271424 140120 153 1274
1276 0 635488 271232 140080 140 1275
1277 0 635328 271072 139880 128 1276
1278 0 635104 271008 139760 186 1277
1279 0 634880 270880 139720 154 1278
1280 0 634688 270784 139560 128 1279
1281 0 634528 270656 139400 120 1280
1282 0 634336 270560 139200 140 1281
1283 0 634176 270400 139080 124 1282
1284 0 633920 270336 139080 86 1283
1285 0 633792 270368 138840 32 1284
1286 0 633632 270400 138640 64 1285
1287 0 633632 270624 138520 40 1286
1288 0 633504 270720 138320 96 1287
1289 0 633376 270816 138080 160 1288
1290 0 633280 270976 137880 140 1289
1291 0 633024 270880 137880 175 1290
1292 0 632800 270752 137840 186 1291
1293 0 632576 270656 137720 166 1292
1294 0 632416 270656 137520 104 1293
1295 0 632224 270656 137360 86 1294
1296 0 632224 270912 137360 60 1295
1297 0 632224 271168 137280 32 1296
1298 0 632384 271360 137160 45 1297
1299 0 632064 270656 137160 51 1295
1300 0 631808 270656 137040 45 1299
1301 0 631616 270720 136880 51 1300
1302 0 631360 270784 136800 51 1301
1303 0 631136 270784 136680 80 1302
1304 0 630944 270784 136480 104 1303
1305 0 630784 270784 136280 128 1304
1306 0 630528 270720 136280 86 1305
1307 0 630272 270656 136200 115 1306
1308 0 630048 270560 136040 40 1307
1309 0 629824 270560 135920 64 1308
1310 0 629760 270528 135680 71 1309
1311 0 629824 270592 135440 71 1310
1312 0 629984 270624 135240 128 1311
1313 0 630176 270784 135120 108 1312
1314 0 630432 270784 135040 102 1313
1315 0 630656 270752 135080 81 1314
1316 0 637984 273504 142320 141 1261
1317 0 637952 273632 142560 226 1316
1318 0 637792 273760 142720 190 1317
1319 0 637792 274016 142720 108 1318
1320 0 637792 274240 142720 104 1319
1321 0 637952 274240 142920 128 1320
1322 0 638048 274368 143160 166 1321
1323 0 638080 274592 143280 156 1322
1324 0 638240 274752 143400 131 1323
1325 0 638432 274912 143520 86 1324
1326 0 638624 275104 143640 75 1325
1327 0 638688 275168 143680 86 1326
1328 0 637792 274496 142640 102 1320
1329 0 637792 274752 142560 80 1328
1330 0 637792 275008 142440 139 1329
1331 0 637760 275264 142400 150 1330
1332 0 637664 275360 142280 150 1331
1333 0 637696 275584 142160 108 1332
1334 0 637760 275744 141960 80 1333
1335 0 637664 275904 141760 81 1334
1336 0 637536 276064 141600 75 1335
1337 0 637408 276160 141400 45 1336
1338 0 637312 276320 141200 81 1337
1339 0 637280 276416 140960 98 1338
1340 0 637184 276448 140720 86 1339
1341 0 637216 276608 140520 32 1340
1342 0 637312 276704 140520 60 1341
1343 0 637440 275360 142400 249 1332
1344 0 637184 275296 142480 198 1343
1345 0 636928 275264 142600 190 1344
1346 0 636768 275264 142800 60 1345
1347 0 636672 275296 143040 90 1346
1348 0 636736 275360 143280 143 1347
1349 0 636768 275520 143520 122 1348
1350 0 636800 275552 143600 71 1349
1351 0 638880 272480 142080 102 1256
1352 0 638880 272224 142040 122 1351
1353 0 638688 272000 142040 137 1352
1354 0 638560 271744 142040 98 1353
1355 0 638464 271488 142040 32 1354
1356 0 638464 271424 142040 32 1355
1357 0 642176 270752 141200 102 1240
1358 0 642304 270528 141040 60 1357
1359 0 642336 270272 140920 81 1358
1360 0 642336 270048 140720 60 1359
1361 0 642272 269888 140520 32 1360
1362 0 642112 269760 140320 40 1361
1363 0 641952 269632 140120 60 1362
1364 0 641856 269472 139920 115 1363
1365 0 641824 269312 139720 71 1364
1366 0 641760 269152 139520 51 1365
1367 0 641632 268992 139320 75 1366
1368 0 641568 268832 139120 71 1367
1369 0 641568 268640 138920 64 1368
1370 0 641568 268384 138840 71 1369
1371 0 641664 268160 138680 115 1370
1372 0 641760 267968 138520 107 1371
1373 0 641760 267776 138320 96 1372
1374 0 641696 267552 138160 71 1373
1375 0 641536 267392 138040 81 1374
1376 0 641376 267264 137880 80 1375
1377 0 641216 267232 137800 51 1376
1378 0 641856 269824 143120 150 1232
1379 0 641696 270016 143160 160 1378
1380 0 641504 270208 143280 154 1379
1381 0 641664 270112 143520 164 1380
1382 0 641888 269984 143600 120 1381
1383 0 642048 270016 143800 40 1382
1384 0 642304 270016 143800 40 1383
1385 0 642336 270048 143800 32 1384
1386 0 642176 264000 141480 96 1198
1387 0 642336 264160 141280 45 1386
1388 0 642560 264224 141160 51 1387
1389 0 642816 264256 141120 51 1388
1390 0 643072 264320 141120 120 1389
1391 0 643296 264384 141000 96 1390
1392 0 643456 264544 140800 128 1391
1393 0 643616 264704 140600 75 1392
1394 0 643648 264736 140560 86 1393
1395 0 642720 261120 141280 256 1186
1396 0 642848 260960 141440 235 1395
1397 0 643008 260832 141640 214 1396
1398 0 643264 260832 141720 172 1397
1399 0 643392 260736 141720 202 1398
1400 0 643648 260704 141720 226 1399
1401 0 643904 260672 141680 139 1400
1402 0 644160 260672 141680 136 1401
1403 0 644416 260672 141680 40 1402
1404 0 644672 260736 141720 40 1403
1405 0 644704 260768 141760 40 1404
1406 0 643232 260640 141920 157 1399
1407 0 643072 260512 142120 120 1406
1408 0 642912 260352 142320 64 1407
1409 0 642784 260192 142480 71 1408
1410 0 642656 260256 142720 101 1409
1411 0 642848 260352 142920 101 1410
1412 0 642912 260384 143160 71 1411
1413 0 642976 260544 143360 64 1412
1414 0 643008 260704 143480 60 1413
1415 0 642496 257536 139360 190 1169
1416 0 642688 257376 139400 197 1415
1417 0 642944 257376 139400 156 1416
1418 0 643168 257248 139440 197 1417
1419 0 643360 257120 139600 221 1418
1420 0 643584 257120 139760 183 1419
1421 0 643744 257024 139960 101 1420
1422 0 643904 256864 140160 104 1421
1423 0 643744 256960 140360 134 1422
1424 0 643584 256992 140560 81 1423
1425 0 643584 257248 140520 98 1424
1426 0 643328 257280 140520 32 1425
1427 0 643104 257312 140440 32 1426
1428 0 643424 256992 140760 64 1424
1429 0 643264 256960 140960 32 1428
1430 0 643232 256864 141080 32 1429
1431 0 643424 256928 141280 60 1430
1432 0 643680 256928 141400 40 1431
1433 0 643744 256928 141400 32 1432
1434 0 643168 256672 141240 124 1430
1435 0 643136 256512 141440 131 1434
1436 0 643136 256352 141640 172 1435
1437 0 643168 256192 141840 200 1436
1438 0 643232 255936 141920 181 1437
1439 0 643264 255904 141960 160 1438
1440 0 643968 256800 140240 104 1422
1441 0 644128 256704 140440 81 1440
1442 0 644256 256544 140640 154 1441
1443 0 644288 256384 140840 150 1442
1444 0 644320 256192 141000 134 1443
1445 0 644384 256032 141200 150 1444
1446 0 644512 255872 141400 115 1445
1447 0 644672 255712 141560 124 1446
1448 0 644832 255552 141760 150 1447
1449 0 644992 255424 141960 75 1448
1450 0 645216 255424 142120 139 1449
1451 0 645472 255392 142200 128 1450
1452 0 645696 255392 142400 157 1451
1453 0 645856 255264 142600 168 1452
1454 0 645888 255200 142840 196 1453
1455 0 646048 255072 143040 198 1454
1456 0 646080 254880 143240 154 1455
1457 0 646208 254688 143400 189 1456
1458 0 646368 254496 143480 136 1457
1459 0 646592 254464 143600 150 1458
1460 0 646784 254656 143600 32 1459
1461 0 646976 254848 143640 160 1460
1462 0 647296 254432 144080 51 1461
1463 0 647424 254208 144080 98 1462
1464 0 647424 253984 144200 140 1463
1465 0 647424 253824 144400 175 1464
1466 0 647360 253664 144600 214 1465
1467 0 647296 253472 144760 254 1466
1468 0 647232 253248 144920 200 1467
1469 0 647232 253088 145120 156 1468
1470 0 647232 252864 145280 120 1469
1471 0 647232 252640 145440 91 1470
1472 0 647200 252384 145560 86 1471
1473 0 647360 252192 145680 91 1472
1474 0 647584 252384 145680 32 1473
1475 0 647744 252576 145720 32 1474
1476 0 647872 252672 145640 32 1475
1477 0 647360 251968 145840 120 1473
1478 0 647392 251712 145840 197 1477
1479 0 647456 251488 145960 244 1478
1480 0 647264 251488 146160 108 1479
1481 0 647008 251488 146160 51 1480
1482 0 646752 251616 146160 75 1481
1483 0 646624 251744 146000 51 1482
1484 0 647648 251648 145880 160 1479
1485 0 647840 251840 145800 124 1484
1486 0 648000 252032 145680 80 1485
1487 0 648128 252192 145480 71 1486
1488 0 648128 252416 145360 60 1487
1489 0 647872 252480 145320 32 1488
1490 0 647680 252544 145160 108 1489
1491 0 647680 252640 145040 160 1490
1492 0 647488 251264 146000 178 1479
1493 0 647520 251008 146000 128 1492
1494 0 647680 251008 146200 60 1493
1495 0 647808 250976 146440 115 1494
1496 0 647968 250880 146640 148 1495
1497 0 648192 250880 146760 140 1496
1498 0 648448 250816 146760 80 1497
1499 0 648512 250784 146720 81 1498
1500 0 647488 250848 146000 160 1493
1501 0 647456 250592 146000 157 1500
1502 0 647520 250368 146120 139 1501
1503 0 647424 250208 146320 81 1502
1504 0 647424 249984 146520 122 1503
1505 0 647424 249760 146640 124 1504
1506 0 647488 249504 146720 150 1505
1507 0 647488 249248 146720 194 1506
1508 0 647456 248992 146640 256 1507
1509 0 647520 248768 146480 172 1508
1510 0 647520 248512 146520 75 1509
1511 0 647520 248256 146600 153 1510
1512 0 647648 248032 146640 120 1511
1513 0 647680 247776 146760 91 1512
1514 0 647680 247552 146880 102 1513
1515 0 647680 247360 147080 81 1514
1516 0 647744 247104 147080 107 1515
1517 0 647872 246880 147160 166 1516
1518 0 647904 246688 147320 156 1517
1519 0 647904 246432 147400 120 1518
1520 0 648000 246176 147480 98 1519
1521 0 648032 245920 147520 104 1520
1522 0 648128 245696 147600 104 1521
1523 0 648288 245504 147760 86 1522
1524 0 648480 245280 147760 86 1523
1525 0 648640 245088 147840 86 1524
1526 0 648864 244928 147880 120 1525
1527 0 649088 244864 148000 120 1526
1528 0 649248 244704 148160 137 1527
1529 0 649376 244544 148360 104 1528
1530 0 649376 244320 148520 98 1529
1531 0 649376 244160 148720 98 1530
1532 0 649376 244000 148920 160 1531
1533 0 649504 244160 149080 202 1532
1534 0 649536 244384 149240 148 1533
1535 0 649376 244512 149400 115 1534
1536 0 649184 244640 149520 75 1535
1537 0 649088 244736 149640 40 1536
1538 0 649376 243904 149040 168 1532
1539 0 649376 243648 149120 192 1538
1540 0 649344 243456 149280 175 1539
1541 0 649344 243296 149480 96 1540
1542 0 649280 243232 149720 128 1541
1543 0 649120 243200 149920 98 1542
1544 0 649056 243456 149920 80 1543
1545 0 648928 243680 149960 139 1544
1546 0 648768 243904 149960 120 1545
1547 0 648800 244160 149880 80 1546
1548 0 648800 244416 149840 32 1547
1549 0 649024 243040 150160 60 1543
1550 0 649152 243008 150400 124 1549
1551 0 649376 243008 150520 120 1550
1552 0 649536 242848 150720 45 1551
1553 0 649664 242688 150880 40 1552
1554 0 649824 242528 151080 104 1553
1555 0 649984 242400 151280 101 1554
1556 0 650080 242272 151520 104 1555
1557 0 650080 242112 151720 120 1556
1558 0 650080 241888 151920 240 1557
1559 0 650080 241632 152040 270 1558
1560 0 650208 241440 152200 128 1559
1561 0 650336 241248 152360 128 1560
1562 0 650496 241056 152440 226 1561
1563 0 650688 240896 152560 206 1562
1564 0 650880 240704 152560 128 1563
1565 0 651072 240512 152560 81 1564
1566 0 651232 240288 152560 206 1565
1567 0 651392 240128 152680 45 1566
1568 0 651488 239872 152800 172 1567
1569 0 651680 239872 152560 32 1568
1570 0 651936 239712 152480 32 1569
1571 0 652000 239744 152880 32 1570
1572 0 651584 239616 152800 160 1568
1573 0 651808 239424 152800 181 1572
1574 0 651968 239200 152800 90 1573
1575 0 652064 238944 152800 160 1574
1576 0 652096 238688 152760 175 1575
1577 0 652256 238496 152720 157 1576
1578 0 652384 238272 152720 150 1577
1579 0 652544 238080 152760 124 1578
1580 0 652544 237824 152840 139 1579
1581 0 652544 237600 152960 107 1580
1582 0 652448 237344 153000 98 1581
1583 0 652384 237088 153000 160 1582
1584 0 652256 236928 153160 172 1583
1585 0 652096 236736 153240 143 1584
1586 0 652096 236512 153440 107 1585
1587 0 652032 236352 153640 75 1586
1588 0 652000 236160 153840 128 1587
1589 0 652064 236000 154040 108 1588
1590 0 652128 235840 154240 104 1589
1591 0 652160 235648 154400 120 1590
1592 0 652224 235456 154560 175 1591
1593 0 652320 235232 154640 148 1592
1594 0 652352 235040 154800 131 1593
1595 0 652448 234816 154920 124 1594
1596 0 652512 234624 155080 120 1595
1597 0 652512 234464 155280 104 1596
1598 0 652512 234304 155480 80 1597
1599 0 652544 234112 155680 122 1598
1600 0 652672 234080 155920 148 1599
1601 0 652768 234176 156160 128 1600
1602 0 652800 234144 156440 108 1601
1603 0 652800 234144 156480 101 1602
1604 0 652832 234400 156520 124 1603
1605 0 652832 234656 156520 120 1604
1606 0 652832 234912 156600 75 1605
1607 0 652800 235136 156800 80 1606
1608 0 652704 235328 156960 91 1607
1609 0 652640 235552 157120 104 1608
1610 0 652608 235808 157240 104 1609
1611 0 652640 236032 157360 235 1610
1612 0 652512 236256 157440 156 1611
1613 0 652384 236512 157480 139 1612
1614 0 652320 236768 157480 91 1613
1615 0 652288 237024 157440 131 1614
1616 0 652288 237280 157360 75 1615
1617 0 652384 237472 157160 71 1616
1618 0 652352 237632 156960 131 1617
1619 0 652224 237856 156920 80 1618
1620 0 652096 238048 156800 40 1619
1621 0 652800 233888 156480 150 1603
1622 0 652832 233632 156520 108 1621
1623 0 652864 233600 156520 124 1622
1624 0 653088 233696 156400 90 1623
1625 0 653312 233824 156320 91 1624
1626 0 653472 233792 156120 45 1625
1627 0 653504 233728 156120 32 1626
1628 0 652992 233344 156520 81 1623
1629 0 653120 233120 156520 140 1628
1630 0 653248 232928 156720 140 1629
1631 0 653312 233120 156880 80 1630
1632 0 653408 233344 157040 32 1631
1633 0 653600 233536 157160 96 1632
1634 0 653536 233664 157120 32 1633
1635 0 653248 232704 156840 134 1630
1636 0 653344 232576 157000 148 1635
1637 0 653472 232736 157200 81 1636
1638 0 653664 232800 157360 51 1637
1639 0 653504 232928 157520 40 1638
1640 0 653504 232960 157520 40 1639
1641 0 653408 232320 157040 98 1636
1642 0 653472 232128 157200 124 1641
1643 0 653632 231968 157320 178 1642
1644 0 653696 231712 157320 107 1643
1645 0 653856 231520 157360 107 1644
1646 0 654016 231360 157480 75 1645
1647 0 654176 231200 157640 175 1646
1648 0 654304 231008 157840 214 1647
1649 0 654496 230848 158000 172 1648
1650 0 654720 230720 158000 139 1649
1651 0 654912 230528 158040 140 1650
1652 0 655072 230336 158080 219 1651
1653 0 655168 230080 158080 239 1652
1654 0 655168 229952 158160 286 1653
1655 0 654976 229824 158320 166 1654
1656 0 654784 229856 158520 32 1655
1657 0 654752 230016 158720 51 1656
1658 0 654720 230240 158840 86 1657
1659 0 654752 230432 159000 128 1658
1660 0 655360 229920 158320 249 1654
1661 0 655584 229792 158400 189 1660
1662 0 655680 229536 158440 157 1661
1663 0 655840 229312 158480 175 1662
1664 0 655936 229088 158600 186 1663
1665 0 655968 228832 158680 204 1664
1666 0 656096 228608 158680 156 1665
1667 0 656160 228352 158640 163 1666
1668 0 656192 228288 158640 160 1667
1669 0 656448 228320 158640 107 1668
1670 0 656640 228480 158560 40 1669
1671 0 656800 228672 158560 40 1670
1672 0 656192 228032 158640 136 1668
1673 0 656352 227840 158680 207 1672
1674 0 656544 227648 158640 226 1673
1675 0 656640 227392 158640 209 1674
1676 0 656800 227168 158640 209 1675
1677 0 656832 226944 158760 202 1676
1678 0 656800 226688 158840 156 1677
1679 0 656928 226464 158880 120 1678
1680 0 657024 226240 158800 136 1679
1681 0 657056 225984 158840 175 1680
1682 0 657216 225824 158960 186 1681
1683 0 657408 225824 158760 135 1682
1684 0 657664 225824 158720 32 1683
1685 0 657856 225664 158560 60 1684
1686 0 657280 225600 159080 108 1682
1687 0 657312 225344 159160 102 1686
1688 0 657504 225152 159160 80 1687
1689 0 657632 224928 159200 139 1688
1690 0 657664 224704 159080 198 1689
1691 0 657824 224480 159080 137 1690
1692 0 657952 224288 159200 198 1691
1693 0 658048 224032 159240 163 1692
1694 0 658016 223776 159240 185 1693
1695 0 658016 223520 159160 181 1694
1696 0 658176 223328 159080 172 1695
1697 0 658240 223072 159120 160 1696
1698 0 658368 222848 159200 150 1697
1699 0 658528 222656 159240 150 1698
1700 0 658720 222464 159120 208 1699
1701 0 658880 222656 159040 136 1700
1702 0 659008 222880 158880 107 1701
1703 0 659232 223008 158720 51 1702
1704 0 659360 223136 158560 51 1703
1705 0 658752 222240 158920 200 1700
1706 0 658944 222080 158800 189 1705
1707 0 659104 221920 158640 91 1706
1708 0 659200 221664 158560 134 1707
1709 0 659232 221408 158480 108 1708
1710 0 659392 221184 158480 150 1709
1711 0 659552 220992 158560 150 1710
1712 0 659680 220832 158400 172 1711
1713 0 659840 220608 158360 160 1712
1714 0 659968 220384 158320 172 1713
1715 0 660160 220192 158400 178 1714
1716 0 660160 219936 158400 122 1715
1717 0 660192 219680 158360 178 1716
1718 0 660352 219456 158320 209 1717
1719 0 660544 219328 158120 197 1718
1720 0 660640 219104 158040 128 1719
1721 0 660736 218912 157880 75 1720
1722 0 660736 218752 157880 96 1721
1723 0 660832 218528 157760 150 1722
1724 0 661024 218368 157720 172 1723
1725 0 661184 218208 157600 80 1724
1726 0 661376 218016 157520 86 1725
1727 0 661472 217920 157480 102 1726
1728 0 661600 217696 157480 98 1727
1729 0 661760 217536 157600 75 1728
1730 0 661952 217344 157600 80 1729
1731 0 662144 217152 157560 120 1730
1732 0 662304 216928 157560 163 1731
1733 0 662528 216768 157440 214 1732
1734 0 662688 216608 157320 206 1733
1735 0 662816 216448 157160 154 1734
1736 0 663008 216256 157080 166 1735
1737 0 663168 216064 157040 181 1736
1738 0 663360 215904 157000 183 1737
1739 0 663584 215776 157080 197 1738
1740 0 663776 215584 157120 137 1739
1741 0 663904 215360 157160 156 1740
1742 0 664064 215168 157080 137 1741
1743 0 664224 215104 157080 137 1742
1744 0 664352 214912 156960 122 1743
1745 0 664512 214688 156960 107 1744
1746 0 664640 214496 156800 81 1745
1747 0 664736 214240 156720 81 1746
1748 0 664800 213984 156720 128 1747
1749 0 664800 213728 156720 226 1748
1750 0 664832 213664 156720 229 1749
1751 0 664576 213664 156840 160 1750
1752 0 664320 213696 156960 120 1751
1753 0 664160 213856 157080 51 1752
1754 0 663968 214048 157200 60 1753
1755 0 664000 214272 157320 32 1754
1756 0 664000 214400 157360 80 1755
1757 0 665056 213504 156680 150 1750
1758 0 665248 213376 156800 136 1757
1759 0 665472 213248 156880 80 1758
1760 0 665728 213120 156800 124 1759
1761 0 665888 212960 156680 107 1760
1762 0 666112 212768 156680 122 1761
1763 0 666176 212512 156760 156 1762
1764 0 666336 212320 156800 172 1763
1765 0 666592 212224 156800 163 1764
1766 0 666720 212000 156680 186 1765
1767 0 666752 211968 156640 175 1766
1768 0 666816 211712 156520 163 1767
1769 0 666976 211520 156360 166 1768
1770 0 667168 211328 156240 124 1769
1771 0 667200 211072 156240 166 1770
1772 0 667200 210976 156240 175 1771
1773 0 666944 210848 156280 107 1772
1774 0 666720 210752 156160 32 1773
1775 0 666688 210592 155960 32 1774
1776 0 666720 210432 155760 81 1775
1777 0 666624 210304 155560 120 1776
1778 0 666592 210272 155560 102 1777
1779 0 667200 210720 156240 124 1772
1780 0 667360 210528 156280 128 1779
1781 0 667584 210368 156280 178 1780
1782 0 667744 210176 156240 178 1781
1783 0 667776 209920 156240 124 1782
1784 0 667936 209696 156240 120 1783
1785 0 668032 209440 156160 154 1784
1786 0 668160 209184 156080 134 1785
1787 0 668384 208992 156080 186 1786
1788 0 668544 208832 155920 143 1787
1789 0 668736 208672 155880 197 1788
1790 0 668864 208448 156000 186 1789
1791 0 668960 208224 156160 153 1790
1792 0 669088 208000 156240 139 1791
1793 0 669184 207744 156240 163 1792
1794 0 669344 207552 156120 139 1793
1795 0 669472 207424 156040 181 1794
1796 0 669376 207552 155800 32 1795
1797 0 669216 207552 155600 32 1796
1798 0 669344 207712 155440 40 1797
1799 0 669376 207744 155440 32 1798
1800 0 669664 207264 156000 90 1795
1801 0 669696 207040 155920 104 1800
1802 0 669920 206912 155920 102 1801
1803 0 670176 206912 156040 81 1802
1804 0 670400 206720 156040 51 1803
1805 0 669632 206880 155720 137 1801
1806 0 669728 206624 155720 81 1805
1807 0 669792 206368 155760 120 1806
1808 0 669888 206176 155560 192 1807
1809 0 669984 206144 155520 186 1808
1810 0 670112 206240 155320 136 1809
1811 0 670272 206304 155080 32 1810
1812 0 670464 206240 154920 71 1811
1813 0 670624 206112 154760 51 1812
1814 0 670784 206048 154520 45 1813
1815 0 670752 205984 154360 45 1814
1816 0 670208 206016 155480 156 1809
1817 0 670432 205856 155480 115 1816
1818 0 670464 205600 155440 86 1817
1819 0 670496 205344 155440 122 1818
1820 0 670688 205152 155400 81 1819
1821 0 670880 204960 155360 98 1820
1822 0 671008 204704 155320 98 1821
1823 0 671200 204480 155320 98 1822
1824 0 671392 204288 155360 120 1823
1825 0 671552 204064 155360 98 1824
1826 0 671584 203808 155280 124 1825
1827 0 671712 203584 155160 107 1826
1828 0 671840 203360 155160 128 1827
1829 0 671968 203136 155160 115 1828
1830 0 672128 202912 155160 60 1829
1831 0 672256 202688 155160 101 1830
1832 0 672384 202464 155160 104 1831
1833 0 672416 202208 155200 160 1832
1834 0 672512 201952 155240 104 1833
1835 0 672608 201696 155240 64 1834
1836 0 672704 201440 155240 120 1835
1837 0 672896 201280 155280 71 1836
1838 0 673056 201152 155440 40 1837
1839 0 673152 200896 155440 40 1838
1840 0 673344 200704 155360 98 1839
1841 0 673536 200512 155400 80 1840
1842 0 673696 200352 155520 64 1841
1843 0 673696 200128 155720 128 1842
1844 0 673792 199968 155920 128 1843
1845 0 673824 199776 156120 153 1844
1846 0 673920 199552 156280 124 1845
1847 0 674080 199424 156440 120 1846
1848 0 674304 199360 156560 51 1847
1849 0 674496 199232 156680 60 1848
1850 0 674752 199136 156760 80 1849
1851 0 675008 199040 156800 150 1850
1852 0 675200 198880 156840 108 1851
1853 0 675456 198880 156920 156 1852
1854 0 675712 198880 156920 237 1853
1855 0 675968 198816 156960 200 1854
1856 0 676192 198688 157040 120 1855
1857 0 676416 198528 157040 120 1856
1858 0 676608 198368 156880 102 1857
1859 0 676800 198176 156760 80 1858
1860 0 676960 198016 156640 64 1859
1861 0 677216 197952 156600 81 1860
1862 0 677440 197760 156600 81 1861
1863 0 677632 197568 156560 108 1862
1864 0 677824 197376 156520 90 1863
1865 0 677952 197152 156520 98 1864
1866 0 678112 196928 156520 86 1865
1867 0 678176 196672 156520 81 1866
1868 0 678272 196416 156560 115 1867
1869 0 678272 196160 156560 51 1868
1870 0 678496 196096 156440 96 1869
1871 0 678688 195904 156400 81 1870
1872 0 678816 195872 156400 32 1871
1873 0 678240 195904 156560 45 1869
1874 0 678208 195744 156760 124 1873
1875 0 678240 195552 156920 102 1874
1876 0 678272 195360 156960 71 1875
1877 0 678528 195296 156880 139 1876
1878 0 678784 195232 156800 175 1877
1879 0 679040 195232 156760 120 1878
1880 0 679296 195264 156760 80 1879
1881 0 679456 195328 156800 80 1880
1882 0 678176 195168 157120 51 1876
1883 0 678112 194912 157120 60 1882
1884 0 678112 194784 157240 135 1883
1885 0 678304 194848 157440 75 1884
1886 0 678464 195008 157640 71 1885
1887 0 678624 195040 157800 51 1886
1888 0 677952 194560 157360 81 1884
1889 0 677856 194368 157520 136 1888
1890 0 677664 194176 157520 190 1889
1891 0 677632 193920 157520 196 1890
1892 0 677760 193760 157680 232 1891
1893 0 677856 193504 157680 102 1892
1894 0 677888 193248 157720 75 1893
1895 0 677856 192992 157760 98 1894
1896 0 677920 192832 157960 64 1895
1897 0 678080 192672 158120 75 1896
1898 0 678240 192448 158200 71 1897
1899 0 678144 192224 158280 40 1898
1900 0 678144 191968 158360 154 1899
1901 0 678016 191776 158520 134 1900
1902 0 677984 191520 158600 115 1901
1903 0 677920 191296 158720 64 1902
1904 0 677856 191104 158920 64 1903
1905 0 677792 190880 159040 102 1904
1906 0 677696 190688 159200 120 1905
1907 0 677632 190432 159120 81 1906
1908 0 677568 190176 159080 124 1907
1909 0 677536 189920 159080 150 1908
1910 0 677504 189664 159120 107 1909
1911 0 677504 189408 159160 102 1910
1912 0 677472 189152 159240 51 1911
1913 0 677472 188960 159400 120 1912
1914 0 677728 188960 159360 96 1913
1915 0 677952 188832 159240 51 1914
1916 0 678112 188704 159080 71 1915
1917 0 678208 188480 159160 86 1916
1918 0 677472 188736 159560 71 1913
1919 0 677408 188480 159600 81 1918
1920 0 677376 188256 159720 102 1919
1921 0 677504 188032 159720 124 1920
1922 0 677664 187904 159560 128 1921
1923 0 677696 187872 159520 148 1922
1924 0 670432 205184 155640 104 1819
1925 0 670464 204960 155760 102 1924
1926 0 670592 204800 155600 32 1925
1927 0 670720 204544 155600 80 1926
1928 0 670784 204352 155800 134 1927
1929 0 670912 204128 155840 115 1928
1930 0 671104 203968 155760 98 1929
1931 0 671232 203744 155760 128 1930
1932 0 671296 203520 155880 101 1931
1933 0 671424 203296 155880 96 1932
1934 0 671456 203040 155960 75 1933
1935 0 671616 202816 155960 75 1934
1936 0 671680 202560 155960 81 1935
1937 0 671648 202304 155960 98 1936
1938 0 671648 202048 156000 122 1937
1939 0 671712 201792 155960 120 1938
1940 0 671776 201568 155840 71 1939
1941 0 671808 201312 155800 122 1940
1942 0 671936 201088 155760 136 1941
1943 0 672160 200896 155720 98 1942
1944 0 672224 200640 155680 81 1943
1945 0 672256 200384 155640 120 1944
1946 0 672256 200288 155640 120 1945
1947 0 672000 200256 155640 75 1946
1948 0 671744 200288 155600 32 1947
1949 0 671552 200480 155600 51 1948
1950 0 672256 200064 155440 122 1946
1951 0 672224 199808 155360 80 1950
1952 0 672224 199584 155240 101 1951
1953 0 672128 199456 155000 122 1952
1954 0 672128 199232 154880 163 1953
1955 0 672192 199008 154720 139 1954
1956 0 672288 198752 154640 71 1955
1957 0 672224 198496 154520 96 1956
1958 0 672064 198272 154440 143 1957
1959 0 672064 198016 154440 107 1958
1960 0 672000 197792 154560 178 1959
1961 0 671968 197536 154480 71 1960
1962 0 672000 197280 154360 90 1961
1963 0 672096 197056 154280 115 1962
1964 0 672288 196864 154280 80 1963
1965 0 672448 196672 154360 108 1964
1966 0 672512 196416 154400 91 1965
1967 0 672640 196192 154320 75 1966
1968 0 672736 195936 154280 80 1967
1969 0 672832 195680 154280 80 1968
1970 0 672896 195424 154240 80 1969
1971 0 672928 195168 154200 80 1970
1972 0 672832 194912 154120 86 1971
1973 0 672800 194752 153920 120 1972
1974 0 672768 194624 153680 108 1973
1975 0 672800 194464 153480 96 1974
1976 0 672640 194272 153360 120 1975
1977 0 672416 194144 153360 124 1976
1978 0 672224 194016 153200 186 1977
1979 0 672320 193792 153120 90 1978
1980 0 672320 193536 153160 75 1979
1981 0 672320 193280 153280 124 1980
1982 0 672064 193280 153240 91 1981
1983 0 671840 193312 153120 45 1982
1984 0 671648 193344 152960 81 1983
1985 0 671552 193440 152840 81 1984
1986 0 672288 193024 153320 81 1981
1987 0 672320 192832 153480 115 1986
1988 0 672480 192640 153520 80 1987
1989 0 672672 192448 153560 40 1988
1990 0 672864 192256 153480 60 1989
1991 0 672896 192000 153360 107 1990
1992 0 672896 191744 153320 98 1991
1993 0 672960 191488 153400 164 1992
1994 0 673024 191264 153520 175 1993
1995 0 672928 191008 153480 172 1994
1996 0 672992 190752 153520 120 1995
1997 0 673088 190560 153720 115 1996
1998 0 673088 190336 153920 91 1997
1999 0 673120 190080 153960 60 1998
2000 0 673184 189824 153920 91 1999
2001 0 673152 189568 153920 81 2000
2002 0 673088 189344 153760 115 2001
2003 0 673152 189184 153520 134 2002
2004 0 673152 188928 153440 96 2003
2005 0 673088 188672 153440 32 2004
2006 0 673152 188480 153440 101 2005
2007 0 673152 188288 153240 86 2006
2008 0 673280 188128 153080 32 2007
2009 0 673440 188000 153240 45 2008
2010 0 673536 188032 153360 32 2009
2011 0 673408 188416 153440 32 2006
2012 0 673664 188416 153480 81 2011
2013 0 673856 188224 153520 71 2012
2014 0 673920 188064 153320 60 2013
2015 0 673920 187936 153080 32 2014
2016 0 673824 187968 152840 71 2015
2017 0 674016 188160 152800 139 2016
2018 0 673920 188416 152800 81 2017
2019 0 673728 188544 152920 64 2018
2020 0 666784 212000 156360 122 1767
2021 0 666880 212160 156160 51 2020
2022 0 667040 212320 156000 51 2021
2023 0 667104 212384 155920 64 2022
2024 0 664448 215168 157200 102 1743
2025 0 664704 215232 157080 102 2024
2026 0 664928 215232 156920 86 2025
2027 0 665088 215328 156720 60 2026
2028 0 661600 218080 157280 60 1727
2029 0 661568 218240 157080 40 2028
2030 0 661536 218496 157040 40 2029
2031 0 661440 218720 157040 102 2030
2032 0 660704 218624 158120 128 1722
2033 0 660672 218496 158360 96 2032
2034 0 660512 218336 158560 40 2033
2035 0 660480 218304 158600 40 2034
2036 0 587872 255296 117040 51 907
2037 0 587616 255296 117040 32 2036
2038 0 584480 274112 84400 86 742
2039 0 584736 274112 84400 128 2038
2040 0 584864 274336 84280 137 2039
2041 0 584832 274528 84080 32 2040
2042 0 584832 274592 83960 71 2041
2043 0 578512.06 267041.47 78480 322 674
2044 0 577907.3 266875.7 78320 296 2043
2045 0 577111.56 266549.62 78160 305 2044
2046 0 577082.5 266212.44 77960 381 2045
2047 0 576664.06 265736.56 77720 274 2046
2048 0 576564.9 265717.5 77480 274 2047
2049 0 576248.8 265461.62 77280 326 2048
2050 0 575943.75 265123.34 77080 337 2049
2051 0 575116.6 264579.12 76920 313 2050
2052 0 574748.2 264156.2 76560 461 2051
2053 0 574524.1 263948.5 76360 461 2052
2054 0 574238.56 263564.6 76160 324 2053
2055 0 573872.44 263316.78 75960 356 2054
2056 0 573519.8 263187.84 75720 377 2055
2057 0 573376 264224 75120 104 2056
2058 0 573376 264448 75000 115 2057
2059 0 573408 264704 74960 120 2058
2060 0 573238.4 264528.94 74880 -1 2059
2061 0 572968.25 264529.12 74800 -1 2060
2062 0 572457.6 264584.1 74800 -1 2061
2063 0 572379.75 264590.6 74880 -1 2062
2064 0 573568 264928 74960 108 2059
2065 0 573632 265184 74880 128 2064
2066 0 573632 265344 74880 128 2065
2067 0 573888 265376 74920 51 2066
2068 0 574144 265472 74920 51 2067
2069 0 574368 265664 74960 60 2068
2070 0 574560 265824 75040 64 2069
2071 0 574752 265952 75160 71 2070
2072 0 574912 266112 75280 51 2071
2073 0 575072 266272 75440 32 2072
2074 0 575296 266400 75480 40 2073
2075 0 575520 266560 75480 71 2074
2076 0 575744 266752 75480 51 2075
2077 0 575936 266912 75440 60 2076
2078 0 576128 267040 75320 45 2077
2079 0 576352 267168 75240 45 2078
2080 0 576608 267232 75200 75 2079
2081 0 576672 267232 75200 75 2080
2082 0 573568 265568 74720 115 2066
2083 0 573472 265792 74600 75 2082
2084 0 573376 265984 74440 102 2083
2085 0 573280 266208 74360 136 2084
2086 0 573280 266432 74240 108 2085
2087 0 573280 266688 74200 120 2086
2088 0 573216 266944 74200 51 2087
2089 0 573152 267200 74240 107 2088
2090 0 573152 267328 74360 160 2089
2091 0 573216 267584 74440 107 2090
2092 0 573312 267808 74560 107 2091
2093 0 573376 268032 74680 136 2092
2094 0 573440 268256 74800 156 2093
2095 0 573568 268448 74960 135 2094
2096 0 573664 268640 75160 120 2095
2097 0 573728 268832 75360 104 2096
2098 0 573888 268992 75520 80 2097
2099 0 573952 269248 75560 160 2098
2100 0 574048 269472 75680 157 2099
2101 0 574176 269664 75800 124 2100
2102 0 574336 269856 75960 124 2101
2103 0 574528 270048 76000 120 2102
2104 0 574688 270176 76160 134 2103
2105 0 574880 270368 76280 176 2104
2106 0 574944 270624 76360 189 2105
2107 0 574976 270880 76480 270 2106
2108 0 574848 271072 76640 286 2107
2109 0 574848 271296 76840 189 2108
2110 0 574976 271360 77080 140 2109
2111 0 575104 271488 77280 154 2110
2112 0 575200 271712 77440 136 2111
2113 0 575360 271808 77640 163 2112
2114 0 575520 272000 77720 210 2113
2115 0 575680 272224 77760 200 2114
2116 0 575936 272320 77760 186 2115
2117 0 576192 272416 77800 256 2116
2118 0 576416 272608 77840 204 2117
2119 0 576576 272768 78000 197 2118
2120 0 576768 272960 78000 183 2119
2121 0 576896 273184 78000 124 2120
2122 0 577088 273376 78000 80 2121
2123 0 577280 273568 77960 163 2122
2124 0 577504 273696 77960 124 2123
2125 0 577760 273792 77920 80 2124
2126 0 578016 273824 77920 40 2125
2127 0 578272 273824 77920 51 2126
2128 0 578528 273888 77840 45 2127
2129 0 578752 274048 77840 128 2128
2130 0 578848 274144 77840 206 2129
2131 0 579104 274176 77760 128 2130
2132 0 579296 274208 77600 96 2131
2133 0 579552 274240 77520 51 2132
2134 0 579744 274304 77360 75 2133
2135 0 579936 274368 77160 64 2134
2136 0 580096 274464 76920 98 2135
2137 0 580256 274496 76680 122 2136
2138 0 580416 274528 76480 135 2137
2139 0 580576 274496 76280 81 2138
2140 0 580704 274496 76040 40 2139
2141 0 580928 274496 75880 71 2140
2142 0 581120 274432 75720 75 2141
2143 0 581312 274336 75560 60 2142
2144 0 581536 274304 75440 60 2143
2145 0 581696 274272 75360 32 2144
2146 0 580544 274656 75880 32 2140
2147 0 580416 274688 75720 51 2146
2148 0 578624 274336 77840 135 2130
2149 0 578400 274464 77840 122 2148
2150 0 578208 274528 78000 154 2149
2151 0 578016 274400 78160 163 2150
2152 0 577824 274208 78280 131 2151
2153 0 577824 274176 78320 115 2152
2154 0 575744 271904 77640 134 2114
2155 0 575904 271744 77480 75 2154
2156 0 575968 271584 77240 71 2155
2157 0 575936 271360 77120 81 2156
2158 0 575872 271104 77200 81 2157
2159 0 575872 271072 77200 98 2158
2160 0 572896 267296 74440 90 2090
2161 0 572672 267264 74560 45 2160
2162 0 572448 267168 74680 51 2161
2163 0 572224 267008 74680 60 2162
2164 0 571968 266976 74680 51 2163
2165 0 571712 266944 74720 45 2164
2166 0 571520 266944 74760 51 2165
2167 0 573296.25 263003 75520 321 2056
2168 0 573027.5 262820.88 75320 312 2167
2169 0 572572.2 262356.34 75120 343 2168
2170 0 571943.56 261956.52 74840 385 2169
2171 0 571445.75 261556.67 74440 228 2170
2172 0 571362.5 261486.88 74320 228 2171
2173 0 570183.5 261333.28 74360 64 2172
2174 0 569943.4 261253.11 74520 96 2173
2175 0 570023.3 261236.3 74720 96 2174
2176 0 569853.9 261129.78 75120 82 2175
2177 0 569952 261120 75800 60 2176
2178 0 570054.1 261160.6 75920 61 2177
2179 0 569952 261120 76080 64 2178
2180 0 569920 261120 76360 71 2179
2181 0 569856 261120 76640 32 2180
2182 0 569856 261280 76880 81 2181
2183 0 569952 261408 77120 75 2182
2184 0 569920 261440 77400 51 2183
2185 0 569760 261344 77600 75 2184
2186 0 569600 261280 77800 32 2185
2187 0 569440 261280 77960 107 2186
2188 0 569376 261536 77960 64 2187
2189 0 569376 261792 77960 98 2188
2190 0 569536 261696 78080 32 2189
2191 0 569312 261280 78120 122 2187
2192 0 569472 261312 78320 75 2191
2193 0 569632 261312 78520 45 2192
2194 0 569856 261312 78680 71 2193
2195 0 570048 261312 78680 143 2194
2196 0 570272 261344 78840 98 2195
2197 0 570432 261472 79040 32 2196
2198 0 570688 261344 79080 75 2197
2199 0 570880 261152 79120 40 2198
2200 0 570912 261152 79120 32 2199
2201 0 570048 261472 78480 64 2195
2202 0 570144 261632 78280 98 2201
2203 0 570144 261888 78240 80 2202
2204 0 570144 262144 78240 64 2203
2205 0 570144 262400 78240 80 2204
2206 0 570272 262624 78240 91 2205
2207 0 569056 261280 78200 136 2191
2208 0 568800 261280 78280 160 2207
2209 0 568544 261280 78280 139 2208
2210 0 568320 261216 78400 124 2209
2211 0 568064 261184 78400 102 2210
2212 0 567808 261120 78520 102 2211
2213 0 567552 261088 78600 120 2212
2214 0 567328 260992 78720 108 2213
2215 0 567136 260864 78880 90 2214
2216 0 566944 260736 79000 60 2215
2217 0 566688 260704 79000 124 2216
2218 0 566432 260608 79000 120 2217
2219 0 566208 260512 79080 120 2218
2220 0 565984 260384 79120 108 2219
2221 0 565760 260224 79120 124 2220
2222 0 565568 260064 79160 71 2221
2223 0 565312 259936 79160 75 2222
2224 0 565056 259840 79160 75 2223
2225 0 564832 259712 79160 80 2224
2226 0 564576 259712 79160 120 2225
2227 0 564320 259680 79160 81 2226
2228 0 564224 259680 79160 51 2227
2229 0 564160 259424 79240 45 2228
2230 0 564000 259232 79400 32 2229
2231 0 563904 259136 79520 45 2230
2232 0 564000 259680 79000 51 2228
2233 0 563776 259680 78880 51 2232
2234 0 563520 259680 78880 80 2233
2235 0 563264 259680 78880 131 2234
2236 0 563008 259552 78880 96 2235
2237 0 562752 259520 78880 60 2236
2238 0 562496 259456 78880 91 2237
2239 0 562304 259424 78840 75 2238
2240 0 571191.1 261332.45 74080 204 2172
2241 0 570767.8 260884.42 73440 390 2240
2242 0 570946.56 261372.22 73080 329 2241
2243 0 570740.25 261421.45 72720 320 2242
2244 0 570579.7 261580.22 72480 227 2243
2245 0 570507.6 261637.95 72240 128 2244
2246 0 570176 262176 71360 186 2245
2247 0 570112 262208 71080 271 2246
2248 0 569952 262208 70880 317 2247
2249 0 569888 262240 70640 197 2248
2250 0 569792 262240 70400 104 2249
2251 0 569696 262240 70120 140 2250
2252 0 569536 262240 69920 156 2251
2253 0 569376 262240 69720 200 2252
2254 0 569344 262240 69680 197 2253
2255 0 569248 262272 69440 190 2254
2256 0 569120 262304 69280 228 2255
2257 0 569056 262048 69320 156 2256
2258 0 568896 261856 69360 98 2257
2259 0 568736 261632 69360 32 2258
2260 0 568608 261408 69280 51 2259
2261 0 568576 261184 69160 71 2260
2262 0 568576 260960 69120 64 2261
2263 0 568960 262464 69080 270 2256
2264 0 568896 262592 68840 256 2263
2265 0 568736 262720 68640 256 2264
2266 0 568576 262880 68440 214 2265
2267 0 568448 263040 68240 240 2266
2268 0 568320 263168 68000 245 2267
2269 0 568160 263328 67800 237 2268
2270 0 567904 263328 67720 333 2269
2271 0 567648 263392 67680 424 2270
2272 0 567552 263648 67720 370 2271
2273 0 567392 263808 67600 350 2272
2274 0 567232 263872 67400 363 2273
2275 0 567072 264096 67320 387 2274
2276 0 566880 264288 67320 395 2275
2277 0 566784 264512 67200 320 2276
2278 0 566752 264736 67200 259 2277
2279 0 566912 264896 67400 107 2278
2280 0 567040 265120 67520 80 2279
2281 0 567104 265376 67560 136 2280
2282 0 567200 265632 67600 143 2281
2283 0 567328 265856 67640 102 2282
2284 0 567520 266080 67640 60 2283
2285 0 567648 266304 67640 80 2284
2286 0 567776 266528 67680 80 2285
2287 0 567776 266784 67720 91 2286
2288 0 568209 267610.06 68240 160 2287
2289 0 568160 267616 67240 64 2288
2290 0 568064 267744 67080 51 2289
2291 0 566496 264768 67120 275 2278
2292 0 566304 264960 67040 224 2291
2293 0 566112 265152 66960 212 2292
2294 0 565952 265344 66880 241 2293
2295 0 565760 265536 66840 280 2294
2296 0 565600 265696 66720 290 2295
2297 0 565344 265760 66640 244 2296
2298 0 565120 265920 66640 286 2297
2299 0 564992 266112 66520 259 2298
2300 0 564896 266336 66400 280 2299
2301 0 564736 266496 66280 301 2300
2302 0 564576 266592 66080 260 2301
2303 0 564416 266592 65880 160 2302
2304 0 564256 266624 65680 194 2303
2305 0 564000 266752 65680 202 2304
2306 0 563808 266944 65600 280 2305
2307 0 563616 267136 65520 307 2306
2308 0 563520 267328 65320 326 2307
2309 0 563392 267520 65160 346 2308
2310 0 563200 267680 65080 373 2309
2311 0 562944 267680 65080 362 2310
2312 0 562784 267680 65080 357 2311
2313 0 562784 267840 64840 391 2312
2314 0 562816 268096 64760 335 2313
2315 0 562656 268288 64720 284 2314
2316 0 562496 268448 64520 229 2315
2317 0 562496 268672 64400 189 2316
2318 0 562464 268928 64400 202 2317
2319 0 562464 269184 64400 189 2318
2320 0 562464 269376 64200 209 2319
2321 0 562400 269632 64160 189 2320
2322 0 562400 269888 64160 189 2321
2323 0 562464 270112 64040 270 2322
2324 0 562592 270304 63920 280 2323
2325 0 562592 270560 63840 275 2324
2326 0 562592 270752 63640 347 2325
2327 0 562720 270976 63640 366 2326
2328 0 562944 271104 63640 380 2327
2329 0 563168 271264 63680 394 2328
2330 0 563360 271488 63680 393 2329
2331 0 563552 271648 63600 358 2330
2332 0 563744 271840 63600 288 2331
2333 0 563776 271872 63600 287 2332
2334 0 563456 272224 63880 32 2333
2335 0 563360 272256 63560 32 2334
2336 0 563424 272416 63320 32 2335
2337 0 563104 272352 63120 32 2336
2338 0 563968 272064 63560 320 2333
2339 0 564160 272256 63600 221 2338
2340 0 564352 272448 63560 229 2339
2341 0 564544 272608 63480 156 2340
2342 0 564736 272800 63480 196 2341
2343 0 564864 272992 63320 275 2342
2344 0 565056 273184 63240 219 2343
2345 0 565312 273280 63240 189 2344
2346 0 565504 273440 63080 227 2345
2347 0 565728 273536 62960 186 2346
2348 0 565952 273568 62800 122 2347
2349 0 566176 273664 62680 40 2348
2350 0 566432 273696 62680 164 2349
2351 0 566688 273824 62680 183 2350
2352 0 566848 273984 62520 264 2351
2353 0 567104 274016 62480 273 2352
2354 0 567136 274016 62480 272 2353
2355 0 567328 274176 62360 214 2354
2356 0 567488 274272 62160 288 2355
2357 0 567744 274336 62080 279 2356
2358 0 567904 274496 61920 217 2357
2359 0 568128 274592 61800 235 2358
2360 0 568320 274720 61640 266 2359
2361 0 568512 274848 61480 239 2360
2362 0 568640 275008 61280 175 2361
2363 0 568768 275168 61080 164 2362
2364 0 568832 275296 60840 236 2363
2365 0 568864 275296 60560 203 2364
2366 0 568864 275456 60320 163 2365
2367 0 568864 275488 60160 51 2366
2368 0 569120 275520 60160 80 2367
2369 0 569376 275584 60160 40 2368
2370 0 569632 275712 60160 80 2369
2371 0 569664 275744 60440 71 2370
2372 0 569664 275744 60720 101 2371
2373 0 569536 275584 61040 32 2372
2374 0 569536 275552 61080 32 2373
2375 0 568768 275648 59920 200 2367
2376 0 568640 275840 59800 204 2375
2377 0 568480 276032 59680 200 2376
2378 0 568384 276192 59480 160 2377
2379 0 568320 276352 59280 75 2378
2380 0 568288 276384 59000 204 2379
2381 0 568288 276448 58720 143 2380
2382 0 568320 276544 58440 131 2381
2383 0 568352 276672 58240 160 2382
2384 0 568448 276704 58000 86 2383
2385 0 568576 276800 57800 163 2384
2386 0 568576 276800 57520 122 2385
2387 0 568640 276832 57240 134 2386
2388 0 568736 276736 57000 185 2387
2389 0 568768 276704 56720 259 2388
2390 0 568928 276704 56520 272 2389
2391 0 569120 276704 56320 256 2390
2392 0 569312 276704 56120 154 2391
2393 0 569376 276704 55840 90 2392
2394 0 569472 276704 55600 134 2393
2395 0 569472 276704 55320 163 2394
2396 0 569632 276640 55080 189 2395
2397 0 569792 276608 54880 143 2396
2398 0 569888 276512 54640 189 2397
2399 0 570016 276480 54400 178 2398
2400 0 570208 276448 54200 137 2399
2401 0 570368 276480 54000 137 2400
2402 0 570528 276448 53800 139 2401
2403 0 570752 276448 53640 150 2402
2404 0 570784 276448 53640 154 2403
2405 0 570848 276224 53800 60 2404
2406 0 570848 276064 54000 45 2405
2407 0 570816 275840 54160 40 2406
2408 0 570752 275648 54360 51 2407
2409 0 570752 275616 54400 60 2408
2410 0 570944 276544 53440 104 2404
2411 0 571104 276512 53240 98 2410
2412 0 571296 276512 53040 128 2411
2413 0 571424 276512 52880 107 2412
2414 0 571360 276224 52760 32 2413
2415 0 571264 276000 52680 60 2414
2416 0 571264 275776 52520 81 2415
2417 0 571168 275552 52400 120 2416
2418 0 571136 275360 52240 108 2417
2419 0 571040 275168 52080 178 2418
2420 0 570784 275040 52080 122 2419
2421 0 570624 274816 52080 164 2420
2422 0 570432 274624 52160 137 2421
2423 0 570336 274368 52200 45 2422
2424 0 570208 274176 52360 71 2423
2425 0 570048 273952 52440 101 2424
2426 0 569888 273760 52520 71 2425
2427 0 569760 273536 52520 86 2426
2428 0 569696 273344 52680 98 2427
2429 0 569728 273152 52840 139 2428
2430 0 569696 272896 52840 136 2429
2431 0 569536 272768 52800 153 2430
2432 0 569376 272928 52920 60 2431
2433 0 569248 273056 53120 45 2432
2434 0 569280 272960 53360 32 2433
2435 0 569472 272768 53280 40 2434
2436 0 569376 272512 53320 32 2435
2437 0 569376 272448 53320 32 2436
2438 0 569440 272672 52960 102 2431
2439 0 569184 272672 53040 51 2438
2440 0 568960 272672 53200 32 2439
2441 0 568960 272512 53400 40 2440
2442 0 569024 272480 53400 40 2441
2443 0 569440 272416 53000 40 2438
2444 0 569312 272192 52920 98 2443
2445 0 569216 271968 52840 124 2444
2446 0 569088 271744 52760 122 2445
2447 0 568992 271488 52760 90 2446
2448 0 568992 271232 52720 64 2447
2449 0 568992 271008 52600 128 2448
2450 0 568960 270752 52560 81 2449
2451 0 568992 270496 52640 98 2450
2452 0 568928 270240 52720 91 2451
2453 0 568864 269984 52800 60 2452
2454 0 568768 269760 52960 75 2453
2455 0 568640 269536 53040 40 2454
2456 0 568576 269280 53080 32 2455
2457 0 568704 269056 53080 51 2456
2458 0 568800 268800 52960 60 2457
2459 0 568832 268544 52920 107 2458
2460 0 568832 268448 52920 71 2459
2461 0 571584 276576 52680 115 2413
2462 0 571744 276672 52440 135 2461
2463 0 571872 276768 52240 176 2462
2464 0 571968 276768 52000 164 2463
2465 0 572128 276768 51800 153 2464
2466 0 572288 276832 51600 163 2465
2467 0 572352 276992 51400 226 2466
2468 0 572480 277024 51160 249 2467
2469 0 572640 277088 50960 316 2468
2470 0 572800 277152 50760 291 2469
2471 0 573024 277280 50760 153 2470
2472 0 573248 277376 50760 81 2471
2473 0 573408 277440 50960 32 2472
2474 0 573568 277504 51160 124 2473
2475 0 573728 277664 51360 254 2474
2476 0 573888 277760 51560 249 2475
2477 0 574144 277760 51640 160 2476
2478 0 574336 277760 51840 108 2477
2479 0 574464 277824 52000 32 2478
2480 0 573472 277376 50560 64 2472
2481 0 573632 277376 50360 160 2480
2482 0 573760 277216 50160 224 2481
2483 0 573728 277152 49920 168 2482
2484 0 573728 277152 49640 101 2483
2485 0 573760 277152 49360 150 2484
2486 0 573760 277152 49080 71 2485
2487 0 569248 276576 55320 128 2395
2488 0 568992 276576 55320 137 2487
2489 0 568736 276608 55320 154 2488
2490 0 568544 276800 55320 135 2489
2491 0 568352 276992 55360 80 2490
2492 0 568128 277056 55480 64 2491
2493 0 568000 277216 55640 51 2492
2494 0 567840 277376 55800 40 2493
2495 0 567744 277568 55960 64 2494
2496 0 567584 277728 56160 40 2495
2497 0 567456 277856 56360 32 2496
2498 0 567456 277888 56440 45 2497
2499 0 568160 276864 58160 124 2383
2500 0 568064 276960 58080 122 2499
2501 0 567872 276768 58120 75 2500
2502 0 567680 276576 58120 45 2501
2503 0 567584 276512 58200 51 2502
2504 0 567584 276320 58000 32 2503
2505 0 567552 276192 57840 51 2504
2506 0 567424 276448 58400 32 2503
2507 0 567360 276448 58480 32 2506
2508 0 567872 277152 58080 150 2500
2509 0 567744 277376 58120 102 2508
2510 0 567552 277568 58120 139 2509
2511 0 567424 277792 58120 80 2510
2512 0 567424 278048 58120 81 2511
2513 0 567424 278176 58120 101 2512
2514 0 567200 278176 58240 91 2513
2515 0 567008 278176 58440 81 2514
2516 0 566880 278368 58560 60 2515
2517 0 566880 278496 58560 81 2516
2518 0 567424 278432 58120 124 2513
2519 0 567424 278688 58200 140 2518
2520 0 567424 278944 58280 150 2519
2521 0 567488 279200 58320 186 2520
2522 0 567648 279424 58240 140 2521
2523 0 567776 279648 58240 60 2522
2524 0 567808 279744 58520 32 2523
2525 0 567552 279840 58480 32 2524
2526 0 567136 273856 62280 135 2354
2527 0 567136 273696 62080 194 2526
2528 0 567040 273504 61880 136 2527
2529 0 567040 273344 61680 81 2528
2530 0 567072 273280 61440 98 2529
2531 0 567072 273152 61200 32 2530
2532 0 567072 272992 61000 40 2531
2533 0 567328 272960 60920 81 2532
2534 0 567584 272992 60960 32 2533
2535 0 567712 273056 61080 32 2534
2536 0 562720 267648 64680 266 2313
2537 0 562624 267488 64480 108 2536
2538 0 562464 267424 64280 122 2537
2539 0 562304 267264 64080 186 2538
2540 0 562240 267104 63880 32 2539
2541 0 562176 266944 63680 120 2540
2542 0 562208 266784 63480 98 2541
2543 0 562368 266656 63280 108 2542
2544 0 562592 266656 63160 40 2543
2545 0 562848 266656 63160 71 2544
2546 0 563040 266816 63000 71 2545
2547 0 563200 266976 62880 107 2546
2548 0 563392 267168 62840 81 2547
2549 0 563584 267360 62800 51 2548
2550 0 563744 267456 62720 51 2549
2551 0 562528 267680 65120 270 2312
2552 0 562336 267584 65280 157 2551
2553 0 562080 267456 65360 102 2552
2554 0 561920 267296 65520 107 2553
2555 0 561696 267168 65560 96 2554
2556 0 561504 267072 65760 128 2555
2557 0 561248 267072 65760 101 2556
2558 0 561024 267040 65880 134 2557
2559 0 560832 266880 65960 102 2558
2560 0 560672 266720 66080 124 2559
2561 0 560480 266624 66240 104 2560
2562 0 560288 266560 66400 96 2561
2563 0 560096 266496 66600 80 2562
2564 0 559872 266496 66680 86 2563
2565 0 559808 266752 66640 64 2564
2566 0 559808 267008 66640 51 2565
2567 0 559808 267264 66640 75 2566
2568 0 559776 267520 66680 51 2567
2569 0 559840 267776 66640 71 2568
2570 0 559968 267904 66480 64 2569
2571 0 559648 266368 66800 102 2564
2572 0 559392 266240 66840 75 2571
2573 0 559232 266080 67000 120 2572
2574 0 559008 265952 67000 120 2573
2575 0 558816 265792 67120 60 2574
2576 0 558560 265664 67200 96 2575
2577 0 558304 265600 67240 115 2576
2578 0 558080 265504 67320 81 2577
2579 0 557856 265408 67400 90 2578
2580 0 557600 265344 67440 107 2579
2581 0 557440 265152 67520 189 2580
2582 0 557312 264960 67720 141 2581
2583 0 557216 264768 67880 40 2582
2584 0 557088 264544 67920 81 2583
2585 0 557056 264480 68000 115 2584
2586 0 556928 264224 68040 91 2585
2587 0 556768 264000 68040 163 2586
2588 0 556640 263776 68080 124 2587
2589 0 556736 263520 68040 124 2588
2590 0 556704 263264 68040 75 2589
2591 0 556672 263200 68040 60 2590
2592 0 557024 264480 68280 51 2585
2593 0 556960 264512 68520 45 2592
2594 0 556960 264672 68720 96 2593
2595 0 556864 264864 68880 98 2594
2596 0 556800 265056 69040 81 2595
2597 0 556704 265248 69200 71 2596
2598 0 556640 265472 69360 81 2597
2599 0 556576 265696 69480 81 2598
2600 0 556608 265920 69600 81 2599
2601 0 556704 266144 69720 81 2600
2602 0 556768 266400 69720 128 2601
2603 0 556896 266624 69800 136 2602
2604 0 556960 266880 69880 131 2603
2605 0 556928 267136 69880 150 2604
2606 0 557024 267392 70000 98 2605
2607 0 557152 267616 70040 40 2606
2608 0 557280 267840 69920 81 2607
2609 0 557344 268096 69920 81 2608
2610 0 557344 268352 69920 71 2609
2611 0 557376 268608 69880 64 2610
2612 0 557312 268864 69800 80 2611
2613 0 557248 269120 69720 40 2612
2614 0 557280 269152 69680 32 2613
2615 0 569675.06 259124.33 73480 309 2241
2616 0 568591.06 257125.39 73320 462 2615
2617 0 568125.06 256304.22 73240 402 2616
2618 0 568467 256996.34 73200 472 2617
2619 0 568579.7 257094.33 73040 472 2618
2620 0 567890.7 255892.6 73200 315 2617
2621 0 566967 255021.16 73000 309 2620
2622 0 566065.75 254548.75 72800 356 2621
2623 0 565167.94 254181.34 72560 276 2622
2624 0 564494.5 253797.72 72320 341 2623
2625 0 564071.2 253566.73 72200 459 2624
2626 0 563119.75 252167.67 72200 -1 2625
2627 0 564157 253635.67 72040 459 2625
2628 0 563929.9 253693.19 71680 477 2627
2629 0 563571 253621.55 71440 544 2628
2630 0 563205.44 253584.19 70920 587 2629
2631 0 563126.3 253445.38 70720 587 2630
2632 0 562476.25 253174.22 70280 418 2631
2633 0 561866.9 252756.27 69880 427 2632
2634 0 561502.5 252597.11 69680 425 2633
2635 0 562214.9 253133.89 69640 -1 2634
2636 0 562511.1 253247.19 69120 -1 2635
2637 0 562670.8 253221.72 69000 -1 2636
2638 0 561438.8 252830.22 69640 425 2634
2639 0 561238.94 252838.17 69000 163 2638
2640 0 560886.3 253039.4 68800 75 2639
2641 0 560399.4 253237.4 68760 107 2640
2642 0 559590.6 253229.14 68720 148 2641
2643 0 559015.2 253318.31 68680 150 2642
2644 0 558363 253414.06 68560 107 2643
2645 0 557959 253526.06 68520 102 2644
2646 0 557467 253702.06 68400 186 2645
2647 0 557419 253942.06 68240 163 2646
2648 0 557559 254102.14 68080 80 2647
2649 0 557539 254390.2 68040 96 2648
2650 0 557568 255040 67200 40 2649
2651 0 557600 255296 67120 120 2650
2652 0 557600 255552 67040 120 2651
2653 0 557504 255776 66960 51 2652
2654 0 557546.9 255820.25 66920 51 2653
2655 0 557248 256000 66920 32 2654
2656 0 557012.25 255947.53 67040 75 2655
2657 0 556676.8 256088.75 67080 81 2656
2658 0 556640 256352 67200 98 2657
2659 0 556608 256512 67400 134 2658
2660 0 556544 256704 67560 124 2659
2661 0 556512 256768 67600 122 2660
2662 0 556352 256928 67720 102 2661
2663 0 556192 257120 67800 71 2662
2664 0 556032 257248 68000 90 2663
2665 0 555840 257376 68160 108 2664
2666 0 555584 257376 68280 108 2665
2667 0 555520 257376 68320 104 2666
2668 0 555296 257280 68480 32 2667
2669 0 555072 257216 68640 71 2668
2670 0 554880 257152 68800 60 2669
2671 0 554656 257024 68840 64 2670
2672 0 554464 256896 68960 71 2671
2673 0 554240 256768 69080 107 2672
2674 0 554048 256576 69080 122 2673
2675 0 553824 256384 69080 101 2674
2676 0 553728 256160 69240 101 2675
2677 0 553632 255968 69400 71 2676
2678 0 553504 255712 69400 81 2677
2679 0 553472 255520 69200 60 2678
2680 0 555424 257632 68440 81 2667
2681 0 555200 257792 68520 40 2680
2682 0 555040 257984 68480 75 2681
2683 0 555072 258240 68400 91 2682
2684 0 555072 258496 68400 64 2683
2685 0 555072 258752 68320 75 2684
2686 0 554976 258944 68240 75 2685
2687 0 556384 256960 67400 51 2661
2688 0 556320 257152 67240 98 2687
2689 0 556288 257408 67160 51 2688
2690 0 556288 257664 67080 40 2689
2691 0 556288 257888 66960 51 2690
2692 0 556352 258144 66880 80 2691
2693 0 556448 258400 66840 80 2692
2694 0 556512 258656 66760 51 2693
2695 0 556512 258848 66560 91 2694
2696 0 556480 259104 66520 80 2695
2697 0 556544 259328 66360 64 2696
2698 0 556640 259520 66200 60 2697
2699 0 556800 259744 66120 40 2698
2700 0 556864 260000 66040 86 2699
2701 0 556896 260256 66040 86 2700
2702 0 556704 260448 66080 45 2701
2703 0 556640 260512 66160 64 2702
2704 0 557664 256000 66800 96 2654
2705 0 557824 256032 66600 154 2704
2706 0 557856 256000 66560 136 2705
2707 0 558048 256096 66360 81 2706
2708 0 558240 256160 66160 60 2707
2709 0 558432 256288 65960 122 2708
2710 0 558624 256384 65800 108 2709
2711 0 558848 256544 65760 86 2710
2712 0 559072 256672 65760 91 2711
2713 0 559296 256832 65680 115 2712
2714 0 559488 257024 65600 107 2713
2715 0 559648 257184 65480 75 2714
2716 0 559840 257376 65360 45 2715
2717 0 560000 257536 65160 96 2716
2718 0 560096 257696 64960 102 2717
2719 0 560160 257888 64800 80 2718
2720 0 560288 258048 64640 51 2719
2721 0 560448 258208 64440 32 2720
2722 0 557856 255744 66560 75 2706
2723 0 557824 255488 66520 91 2722
2724 0 557824 255264 66360 107 2723
2725 0 557824 255040 66240 102 2724
2726 0 557856 254784 66240 80 2725
2727 0 558016 254592 66080 102 2726
2728 0 558144 254432 65920 107 2727
2729 0 558304 254272 65760 136 2728
2730 0 558464 254112 65560 75 2729
2731 0 558624 253952 65360 40 2730
2732 0 558784 253792 65160 160 2731
2733 0 558976 253600 65120 101 2732
2734 0 559168 253408 65120 71 2733
2735 0 559328 253216 65000 40 2734
2736 0 559488 253056 64800 108 2735
2737 0 559680 252864 64720 86 2736
2738 0 559872 252672 64720 40 2737
2739 0 560032 252480 64680 86 2738
2740 0 560192 252256 64600 40 2739
2741 0 560352 252064 64560 60 2740
2742 0 560480 251840 64480 80 2741
2743 0 560608 251584 64440 80 2742
2744 0 560736 251392 64320 45 2743
2745 0 560832 251232 64120 40 2744
2746 0 560832 251232 63880 32 2745
2747 0 557967 253278.06 68600 32 2644
2748 0 557935 253134.06 68640 32 2747
2749 0 557703.7 252806.62 68680 39 2748
2750 0 557760 251936 68800 60 2749
2751 0 557696 251680 68880 75 2750
2752 0 557696 251424 68920 45 2751
2753 0 557536 251200 69000 75 2752
2754 0 557632 250944 69000 86 2753
2755 0 557792 250720 68920 80 2754
2756 0 557920 250560 68920 51 2755
2757 0 557873.4 250481.1 68880 -1 2756
2758 0 559330.5 250534.67 69600 374 2634
2759 0 557558.6 249544.42 69640 270 2758
2760 0 556538.5 249494.4 69600 275 2759
2761 0 556010.6 249733.5 69400 150 2760
2762 0 555530.5 250053.31 69200 98 2761
2763 0 555134.44 250326.7 69000 40 2762
2764 0 554870.56 250552.55 68840 91 2763
2765 0 554550.6 250727.97 68680 91 2764
2766 0 554127.6 251197.78 68440 122 2765
2767 0 553845.2 251290.4 68360 133 2766
2768 0 553916.75 251432.75 68520 -1 2767
2769 0 553944.8 251695.4 68600 -1 2768
2770 0 553849.56 251934.53 68640 -1 2769
2771 0 553861.75 252055.19 68760 -1 2770
2772 0 553956.44 252232.38 68800 -1 2771
2773 0 553696 251264 68320 139 2767
2774 0 553440 251264 68200 139 2773
2775 0 553216 251264 68040 134 2774
2776 0 552960 251328 67960 175 2775
2777 0 552736 251424 67840 189 2776
2778 0 552512 251424 67720 128 2777
2779 0 552256 251488 67600 40 2778
2780 0 552064 251680 67560 80 2779
2781 0 551872 251872 67640 128 2780
2782 0 551712 252064 67720 172 2781
2783 0 551712 252320 67720 166 2782
2784 0 551712 252544 67560 181 2783
2785 0 551712 252800 67480 128 2784
2786 0 551616 253056 67480 139 2785
2787 0 551424 253248 67480 102 2786
2788 0 551232 253440 67480 107 2787
2789 0 551104 253664 67440 120 2788
2790 0 550976 253920 67440 122 2789
2791 0 550880 254176 67440 154 2790
2792 0 550816 254432 67400 190 2791
2793 0 550752 254688 67400 237 2792
2794 0 550592 254880 67280 214 2793
2795 0 550496 255104 67120 172 2794
2796 0 550336 255296 67040 166 2795
2797 0 550304 255552 66960 175 2796
2798 0 550208 255776 66840 172 2797
2799 0 550080 256000 66760 197 2798
2800 0 549984 256256 66640 200 2799
2801 0 549856 256416 66480 172 2800
2802 0 549760 256640 66320 175 2801
2803 0 549728 256864 66200 120 2802
2804 0 549728 257120 66120 164 2803
2805 0 549632 257376 66000 150 2804
2806 0 549504 257600 65920 164 2805
2807 0 549376 257824 65800 139 2806
2808 0 549248 258016 65680 183 2807
2809 0 549088 258208 65600 164 2808
2810 0 548896 258400 65480 75 2809
2811 0 548800 258496 65360 64 2810
2812 0 548608 258656 65320 107 2811
2813 0 548416 258784 65200 86 2812
2814 0 548224 258912 65080 104 2813
2815 0 548032 259072 65040 163 2814
2816 0 547808 259232 64960 186 2815
2817 0 547680 259392 64760 164 2816
2818 0 547584 259584 64600 160 2817
2819 0 547584 259840 64600 137 2818
2820 0 547584 260096 64600 51 2819
2821 0 547584 260352 64600 128 2820
2822 0 547712 260576 64600 136 2821
2823 0 547712 260832 64600 140 2822
2824 0 547840 261056 64560 120 2823
2825 0 547872 261312 64560 32 2824
2826 0 548000 261536 64440 178 2825
2827 0 548160 261760 64360 172 2826
2828 0 548256 261984 64280 163 2827
2829 0 548352 262208 64200 120 2828
2830 0 548384 262464 64160 120 2829
2831 0 548448 262720 64160 202 2830
2832 0 548448 262944 64040 163 2831
2833 0 548512 263200 64000 178 2832
2834 0 548608 263456 64000 168 2833
2835 0 548576 263712 63880 143 2834
2836 0 548544 263968 63760 128 2835
2837 0 548512 264192 63640 136 2836
2838 0 548512 264448 63600 183 2837
2839 0 548512 264672 63480 183 2838
2840 0 548512 264928 63400 168 2839
2841 0 548672 265120 63320 150 2840
2842 0 548800 265312 63160 154 2841
2843 0 548864 265536 63040 150 2842
2844 0 548896 265792 62960 175 2843
2845 0 549088 265984 62840 140 2844
2846 0 549312 266112 62840 124 2845
2847 0 549536 266240 62840 96 2846
2848 0 549760 266432 62840 143 2847
2849 0 549728 266688 62880 204 2848
2850 0 549824 266720 63120 98 2849
2851 0 549888 266720 63400 32 2850
2852 0 549888 266560 63640 51 2851
2853 0 549888 266336 63800 32 2852
2854 0 549952 266272 63880 51 2853
2855 0 548960 258656 65200 178 2811
2856 0 549088 258816 65000 51 2855
2857 0 549344 258944 64960 60 2856
2858 0 549408 258944 64960 60 2857
2859 0 549504 259072 64760 32 2858
2860 0 549728 259200 64680 80 2859
2861 0 549984 259232 64600 81 2860
2862 0 550080 259264 64560 98 2861
2863 0 549568 259072 65120 32 2858
2864 0 549664 259232 65320 51 2863
2865 0 549664 259456 65440 51 2864
2866 0 549664 259520 65480 60 2865
2867 0 556714.5 249111.05 70200 245 2759
2868 0 556027.3 248668.67 70600 254 2867
2869 0 555758.44 248422.31 70840 279 2868
2870 0 555056.56 247758.5 71120 270 2869
2871 0 554096.44 247454.31 71440 181 2870
2872 0 553493 247085.34 71600 230 2871
2873 0 552746.8 246511.17 71880 281 2872
2874 0 552345.1 246166.78 72160 284 2873
2875 0 551708.9 245741.39 72560 280 2874
2876 0 549684.7 245158.39 72560 209 2875
2877 0 548703.1 244695.55 72960 226 2876
2878 0 548244.3 244542.88 73360 268 2877
2879 0 547957 244446.88 73760 320 2878
2880 0 547516.44 244182.58 74160 224 2879
2881 0 547013.2 243848.22 74560 301 2880
2882 0 546753.2 243686.48 74960 322 2881
2883 0 546337.75 242939.56 75360 236 2882
2884 0 545970.8 242125.2 75760 275 2883
2885 0 545985.7 241402.38 76160 300 2884
2886 0 546107 240756.31 76560 256 2885
2887 0 546251.75 240438.36 76760 200 2886
2888 0 546367.94 239358.14 77040 251 2887
2889 0 546141.25 238669.8 77160 256 2888
2890 0 544860.8 237710.47 77160 272 2889
2891 0 544260.6 236915.34 77720 254 2890
2892 0 544308.06 236403.45 78320 128 2891
2893 0 543955.3 235909.61 78640 143 2892
2894 0 543570.3 235695.34 78880 226 2893
2895 0 543160.3 235511.95 79200 286 2894
2896 0 543232.06 235511.11 79240 286 2895
2897 0 542931 235464.62 79440 277 2896
2898 0 543192.06 235623.11 79240 286 2896
2899 0 542804 235543.06 79600 257 2898
2900 0 542364 235375.06 80040 186 2899
2901 0 541876 235135.06 80440 304 2900
2902 0 541556 234863.06 80800 352 2901
2903 0 541060 234423.06 81080 288 2902
2904 0 540676 234255.06 81480 391 2903
2905 0 540364 234159.06 81840 421 2904
2906 0 539948 234239.06 82240 346 2905
2907 0 539576 234167.06 82520 346 2906
2908 0 539320 233895.06 83000 275 2907
2909 0 538872 233655.06 83480 229 2908
2910 0 538688 233071.06 83880 228 2909
2911 0 538432 232671.06 84280 175 2910
2912 0 538128 232199.06 84720 293 2911
2913 0 538072 232151.06 85360 229 2912
2914 0 537956 231967.2 85600 163 2913
2915 0 537596 231599.2 86080 208 2914
2916 0 537012 231007.2 86520 139 2915
2917 0 536444 230743.2 86920 244 2916
2918 0 536020 230591.2 87360 257 2917
2919 0 535812 230503.2 87800 321 2918
2920 0 535372 230359.2 88200 280 2919
2921 0 535208 230311.14 88520 219 2920
2922 0 535204 230375.06 88560 219 2921
2923 0 535040 230191.14 88880 148 2922
2924 0 534712 230055.14 89360 96 2923
2925 0 534208 229863.14 89800 176 2924
2926 0 533800 229791.14 90200 200 2925
2927 0 533064 229687.14 90640 198 2926
2928 0 532808 229503.14 91200 335 2927
2929 0 532888 229071.14 91640 382 2928
2930 0 533000 228831.14 92120 393 2929
2931 0 532960 228279.14 92600 229 2930
2932 0 532712 227775.14 93120 296 2931
2933 0 532228 227903.06 93440 269 2932
2934 0 531504 227927.06 93480 240 2933
2935 0 530584 227551.06 94000 178 2934
2936 0 529920 227551.06 94480 266 2935
2937 0 529464 227183.06 94840 313 2936
2938 0 529116 226959.14 95160 282 2937
2939 0 528544 226911.06 95280 306 2938
2940 0 525244 227687.06 95320 256 2939
2941 0 524268 227679.06 95040 357 2940
2942 0 523844 227767.06 94760 245 2941
2943 0 523068.06 227839.11 94680 235 2942
2944 0 521780 227991.06 94240 314 2943
2945 0 521300 227967.06 93920 325 2944
2946 0 521044 228031.06 93760 313 2945
2947 0 520892 228111.06 93560 258 2946
2948 0 520612 228199.06 93320 295 2947
2949 0 520388 228463.06 93080 300 2948
2950 0 520192 228695.06 92960 371 2949
2951 0 518884 230167.14 92920 291 2950
2952 0 518396 230823.14 92160 279 2951
2953 0 518272 231175.06 91840 395 2952
2954 0 518108 231607.14 91760 313 2953
2955 0 517676 231951.14 91280 387 2954
2956 0 516812 232279.14 90840 320 2955
2957 0 516092 232351.14 90360 303 2956
2958 0 515768 232271.06 90120 303 2957
2959 0 515576 232471.06 89640 164 2958
2960 0 515252 232719.4 89320 226 2959
2961 0 515320 232759.34 89200 226 2960
2962 0 515004 233079.27 89080 217 2961
2963 0 514604 234591.27 88560 190 2962
2964 0 514420 234839.27 88120 124 2963
2965 0 514172 235359.27 87520 163 2964
2966 0 514028 235639.27 87120 200 2965
2967 0 513724 235879.27 86520 51 2966
2968 0 513172 235911.27 85800 346 2967
2969 0 512920 235959.2 85400 402 2968
2970 0 512560 236351.2 85280 379 2969
2971 0 511620 237191.14 85200 235 2970
2972 0 510572 237911.14 84840 419 2971
2973 0 510380 238175.14 84400 401 2972
2974 0 509780 238519.14 83960 307 2973
2975 0 509604 238719.14 83680 479 2974
2976 0 509236 239047.14 83280 444 2975
2977 0 508720 239463.06 82920 477 2976
2978 0 508192 240103.06 82840 417 2977
2979 0 508116 240631.06 82800 297 2978
2980 0 506860 242343.06 82840 289 2979
2981 0 507328 241728 82040 256 2980
2982 0 507360 241472 81960 198 2981
2983 0 507499.7 241205.84 81800 90 2982
2984 0 507454.56 241186.03 81760 64 2983
2985 0 507421.94 241154.25 81680 70 2984
2986 0 507200 241120 81560 81 2985
2987 0 506976 241024 81400 96 2986
2988 0 506752 240960 81240 115 2987
2989 0 506624 240928 81200 108 2988
2990 0 506368 240832 81200 51 2989
2991 0 506144 240704 81200 51 2990
2992 0 505920 240512 81200 75 2991
2993 0 505696 240352 81200 75 2992
2994 0 505440 240224 81200 80 2993
2995 0 505280 240096 81000 96 2994
2996 0 505120 239968 80800 128 2995
2997 0 504960 239936 80600 137 2996
2998 0 504800 239936 80400 32 2997
2999 0 504640 239904 80200 75 2998
3000 0 504384 239872 80120 64 2999
3001 0 504192 239776 79960 45 3000
3002 0 503936 239744 79840 120 3001
3003 0 503712 239744 79680 81 3002
3004 0 503456 239776 79600 96 3003
3005 0 503200 239776 79480 71 3004
3006 0 502944 239808 79440 60 3005
3007 0 502688 239808 79440 32 3006
3008 0 502656 239808 79440 40 3007
3009 0 502400 239808 79440 40 3008
3010 0 502176 239744 79560 45 3009
3011 0 501952 239872 79720 107 3010
3012 0 501792 240032 79840 96 3011
3013 0 501600 240192 79960 91 3012
3014 0 501408 240288 80080 101 3013
3015 0 501312 240320 80200 96 3014
3016 0 501152 240480 80400 124 3015
3017 0 500992 240608 80600 64 3016
3018 0 500832 240704 80800 51 3017
3019 0 500672 240800 81040 51 3018
3020 0 500512 240864 81240 81 3019
3021 0 500352 240896 81440 96 3020
3022 0 500192 240992 81640 51 3021
3023 0 499968 241056 81760 108 3022
3024 0 499744 241184 81880 124 3023
3025 0 499520 241312 81960 101 3024
3026 0 499264 241376 81960 51 3025
3027 0 499008 241472 81960 81 3026
3028 0 498784 241632 81920 60 3027
3029 0 498592 241760 81800 80 3028
3030 0 498400 241952 81720 80 3029
3031 0 498176 242080 81720 32 3030
3032 0 498176 241952 81720 32 3031
3033 0 501120 240128 80080 51 3015
3034 0 501120 239872 80080 32 3033
3035 0 501216 239616 80080 32 3034
3036 0 501248 239584 80080 45 3035
3037 0 501440 240064 80240 45 3014
3038 0 501568 239808 80200 32 3037
3039 0 501664 239712 80120 45 3038
3040 0 502656 239840 79160 90 3008
3041 0 502560 239840 78920 60 3040
3042 0 502400 239872 78680 51 3041
3043 0 502368 239872 78640 45 3042
3044 0 506592 241152 81080 32 2989
3045 0 506400 241376 81120 32 3044
3046 0 506304 241472 81240 32 3045
3047 0 506432 242607.14 82880 305 2980
3048 0 506072 242775.14 83040 322 3047
3049 0 505700 243183.06 83160 357 3048
3050 0 503992 244647.06 83120 260 3049
3051 0 503504 244879.06 83240 156 3050
3052 0 502032 245175.06 83280 282 3051
3053 0 500408 246031.06 83280 124 3052
3054 0 499924 246255.06 83480 128 3053
3055 0 499116 246471.06 83600 244 3054
3056 0 498516 246639.06 83640 360 3055
3057 0 498244 246671.06 83720 357 3056
3058 0 497908 246783.06 83800 365 3057
3059 0 498294.06 246722.19 83920 357 3058
3060 0 498230.06 246682.19 84000 357 3059
3061 0 498170 246754.06 84120 357 3060
3062 0 497990 246706.06 84200 365 3061
3063 0 498274 245906.06 84240 230 3062
3064 0 498218 245770.06 84320 -1 3063
3065 0 497886 246786.06 84360 338 3062
3066 0 498010 246842.06 84480 338 3065
3067 0 497986 246914.06 84640 143 3066
3068 0 497954 247026.06 84800 256 3067
3069 0 497826 247202.06 84960 256 3068
3070 0 497650 247362.06 85040 256 3069
3071 0 497358 247530.34 85160 291 3070
3072 0 496974 247714.34 85240 229 3071
3073 0 496818 247858.27 85360 80 3072
3074 0 496770 248066.27 85400 175 3073
3075 0 496562 248138.27 85560 175 3074
3076 0 496366 248202.2 85720 154 3075
3077 0 495558 248490.2 85760 120 3076
3078 0 494914 248818.14 86000 102 3077
3079 0 494258 248802.14 86120 101 3078
3080 0 493646 248890.06 86280 128 3079
3081 0 493382 248938.06 86440 128 3080
3082 0 492770 249026.14 86560 160 3081
3083 0 491806 249186.06 86760 124 3082
3084 0 491006 249162.06 86840 108 3083
3085 0 490766 249290.2 86960 107 3084
3086 0 490538 249794.14 87160 128 3085
3087 0 490290 249530.14 87320 124 3086
3088 0 490106 249554.14 87480 140 3087
3089 0 489978 249634.14 87600 202 3088
3090 0 489746 249818.14 87720 208 3089
3091 0 489418 249962.14 87840 232 3090
3092 0 488950 250130.06 88000 240 3091
3093 0 488366 250362.06 88080 200 3092
3094 0 487722 250922.06 88200 160 3093
3095 0 487210 251498.06 88480 141 3094
3096 0 487170 251706.06 88600 139 3095
3097 0 487090 251738.06 88680 139 3096
3098 0 487014 251810.14 88760 139 3097
3099 0 487014 251938.14 88920 200 3098
3100 0 486902.1 252434.22 89040 194 3099
3101 0 486822.1 252994.22 89080 208 3100
3102 0 486542 253954.14 88920 160 3101
3103 0 486366 254498.14 88800 120 3102
3104 0 485406.06 256034.27 88800 -1 3103
3105 0 484078.03 257266.28 88800 -1 3104
3106 0 483350.1 257714.52 88840 -1 3105
3107 0 482406 257962.2 88920 -1 3106
3108 0 481286 258394.14 89080 -1 3107
3109 0 480510 258954.14 89200 -1 3108
3110 0 479606 259642.06 89280 -1 3109
3111 0 478974 260506.06 89440 -1 3110
3112 0 478726 260802.27 89640 -1 3111
3113 0 478430 261066.27 89760 -1 3112
3114 0 478142 261362.27 89840 -1 3113
3115 0 477414 261826.27 89920 -1 3114
3116 0 476638 262690.28 89920 -1 3115
3117 0 476646 263010.06 89800 -1 3116
3118 0 476678 263106.06 89680 -1 3117
3119 0 476830 263250.06 89520 -1 3118
3120 0 476830 263138.06 89360 -1 3119
3121 0 477030 263050.06 89320 -1 3120
3122 0 477126 263098.06 89240 -1 3121
3123 0 477518 263538.06 89320 -1 3121
3124 0 476534 262850.28 90040 -1 3116
3125 0 475350 263010.22 90120 -1 3124
3126 0 474254 263442.22 90160 -1 3125
3127 0 473230 263690.22 90240 -1 3126
3128 0 472174 263802.12 90360 -1 3127
3129 0 471366 263898.12 90440 -1 3128
3130 0 471038 263898.12 90560 -1 3129
3131 0 472574 263890.12 90640 -1 3130
3132 0 472438 263866.12 90680 -1 3131
3133 0 472294 263930.06 90720 -1 3132
3134 0 472002 263970.06 90880 -1 3133
3135 0 471706 263978.06 91000 -1 3134
3136 0 471378 264042.06 91200 -1 3135
3137 0 470670 264106.12 91520 -1 3136
3138 0 470222 264282.12 91640 -1 3137
3139 0 469594 264418.22 91760 -1 3138
3140 0 469002 264618.22 91840 -1 3139
3141 0 468678 264890.06 91920 -1 3140
3142 0 468118 265610.06 92000 -1 3141
3143 0 467546 266122.06 92080 -1 3142
3144 0 466990 266594.06 92040 -1 3143
3145 0 466574 266786.06 92000 -1 3144
3146 0 466050 267274.12 91920 -1 3145
3147 0 465334 267746.06 92040 -1 3146
3148 0 465066 268106.12 91920 -1 3147
3149 0 464918 268194.06 91840 -1 3148
3150 0 464806 268290.06 91720 -1 3149
3151 0 464774 268346.06 91560 -1 3150
3152 0 464342 268538.06 91400 -1 3151
3153 0 464246 268682.06 91240 -1 3152
3154 0 463954 268842.12 91080 -1 3153
3155 0 463698 269018.12 90920 -1 3154
3156 0 463714 269082.12 90760 -1 3155
3157 0 463898.03 269274.2 90640 -1 3156
3158 0 464274.03 269218.2 90600 -1 3157
3159 0 465322 267778.12 92120 -1 3147
3160 0 465314 267834.12 92240 -1 3159
3161 0 465346 267954.12 92320 -1 3160
3162 0 468670 264370.06 91800 -1 3140
3163 0 483334.06 257826.4 88720 -1 3106
3164 0 483398.06 257666.4 88600 -1 3163
3165 0 483526.06 257586.4 88560 -1 3164
3166 0 483494.06 257938.4 88440 -1 3165
3167 0 483462.06 258242.4 88280 -1 3166
3168 0 483702.06 258466.4 88160 -1 3167
3169 0 483792 258898.03 87800 -1 3168
3170 0 483742 259106.03 87640 -1 3169
3171 0 483518 259354.03 87520 -1 3170
3172 0 483336 259434.06 87400 -1 3171
3173 0 483252 259678.06 87240 -1 3172
3174 0 483124 259810.06 87120 -1 3173
3175 0 483062 259638.11 86960 -1 3174
3176 0 482958 259678.11 86920 -1 3175
3177 0 482898 259854.06 86800 -1 3176
3178 0 483018 260542.06 86880 -1 3177
3179 0 482882 259814.06 86680 -1 3177
3180 0 482818 259838.06 86560 -1 3179
3181 0 482994 259782.06 86480 -1 3180
3182 0 484122 259438.06 86560 -1 3181
3183 0 484302 259334.06 86520 -1 3182
3184 0 482710 259814.06 86440 -1 3181
3185 0 482650 259750.06 86360 -1 3184
3186 0 482626 259582.06 86240 -1 3185
3187 0 482418 259302.06 86200 -1 3186
3188 0 482890 259702.06 86200 -1 3186
3189 0 483326 259614.06 86240 -1 3188
3190 0 483566 259430.06 86240 -1 3189
3191 0 483806 259518.06 86160 -1 3190
3192 0 499916 246463.06 83200 131 3053
3193 0 499532 246743.06 83120 131 3192
3194 0 499568 247079.06 83000 150 3193
3195 0 499516 247327.06 82840 128 3194
3196 0 499308 247599.06 82600 104 3195
3197 0 498528 248192 81840 136 3196
3198 0 498304 248320 81840 101 3197
3199 0 498048 248320 81840 51 3198
3200 0 497792 248320 81800 32 3199
3201 0 497568 248352 81640 98 3200
3202 0 497344 248448 81560 148 3201
3203 0 497088 248512 81480 178 3202
3204 0 496832 248544 81440 154 3203
3205 0 496576 248576 81440 128 3204
3206 0 496416 248736 81560 139 3205
3207 0 496224 248928 81560 239 3206
3208 0 495968 249024 81560 236 3207
3209 0 495744 249184 81480 208 3208
3210 0 495552 249408 81440 256 3209
3211 0 495360 249600 81360 244 3210
3212 0 495200 249824 81280 281 3211
3213 0 495136 250048 81160 271 3212
3214 0 495072 250304 81080 219 3213
3215 0 495040 250528 80960 189 3214
3216 0 495008 250720 80800 166 3215
3217 0 495008 250944 80640 128 3216
3218 0 494944 251200 80520 163 3217
3219 0 494880 251360 80320 257 3218
3220 0 494848 251584 80160 324 3219
3221 0 494720 251808 80120 297 3220
3222 0 494624 252064 80000 235 3221
3223 0 494432 252288 80000 200 3222
3224 0 494240 252480 80040 178 3223
3225 0 494048 252640 80120 197 3224
3226 0 493824 252768 80200 200 3225
3227 0 493600 252896 80240 176 3226
3228 0 493376 253056 80240 148 3227
3229 0 493184 253216 80200 143 3228
3230 0 492960 253344 80200 172 3229
3231 0 492736 253472 80200 197 3230
3232 0 492544 253632 80240 181 3231
3233 0 492352 253792 80320 175 3232
3234 0 492096 253888 80320 163 3233
3235 0 491840 253888 80280 136 3234
3236 0 491584 253952 80200 200 3235
3237 0 491328 254016 80240 256 3236
3238 0 491072 254144 80280 200 3237
3239 0 490944 254368 80320 175 3238
3240 0 490912 254624 80360 197 3239
3241 0 490848 254880 80400 208 3240
3242 0 490720 255040 80240 200 3241
3243 0 490560 255200 80080 136 3242
3244 0 490368 255360 80040 140 3243
3245 0 490240 255520 79880 108 3244
3246 0 490080 255648 79680 163 3245
3247 0 489888 255744 79520 226 3246
3248 0 489824 255904 79320 189 3247
3249 0 489664 256064 79200 168 3248
3250 0 489504 256224 79000 150 3249
3251 0 489344 256320 78800 143 3250
3252 0 489280 256480 78600 122 3251
3253 0 489152 256672 78400 96 3252
3254 0 489024 256768 78200 90 3253
3255 0 488896 256832 78040 32 3254
3256 0 488704 256992 78200 75 3255
3257 0 488480 257152 78200 96 3256
3258 0 488288 257344 78200 32 3257
3259 0 488096 257568 78200 140 3258
3260 0 487904 257760 78120 120 3259
3261 0 487808 257984 78040 98 3260
3262 0 487648 258176 77960 122 3261
3263 0 487488 258400 77920 128 3262
3264 0 487392 258656 77880 153 3263
3265 0 487264 258816 77720 175 3264
3266 0 487072 259008 77640 172 3265
3267 0 486912 259168 77520 122 3266
3268 0 486656 259200 77400 131 3267
3269 0 486496 259296 77200 86 3268
3270 0 486272 259360 77040 104 3269
3271 0 486080 259392 76840 128 3270
3272 0 485920 259456 76640 124 3271
3273 0 485664 259488 76640 108 3272
3274 0 485504 259552 76440 128 3273
3275 0 485344 259616 76240 163 3274
3276 0 485216 259680 76000 137 3275
3277 0 485184 259712 75720 115 3276
3278 0 485056 259744 75480 122 3277
3279 0 484960 259776 75240 86 3278
3280 0 484960 259808 74960 164 3279
3281 0 485088 259904 74720 122 3280
3282 0 485120 259968 74480 122 3281
3283 0 485120 260032 74400 139 3282
3284 0 484896 259936 74280 137 3283
3285 0 484768 259936 74040 60 3284
3286 0 484832 259968 73760 71 3285
3287 0 484928 259968 73520 64 3286
3288 0 484960 259968 73320 108 3287
3289 0 485312 260128 74240 80 3283
3290 0 485536 260256 74160 71 3289
3291 0 485696 260416 74040 81 3290
3292 0 485824 260608 73880 75 3291
3293 0 485952 260800 73760 120 3292
3294 0 486048 261056 73680 120 3293
3295 0 486048 261248 73480 101 3294
3296 0 486016 261472 73360 115 3295
3297 0 485920 261664 73200 60 3296
3298 0 485888 261728 72960 32 3297
3299 0 485856 261888 72720 60 3298
3300 0 485760 262080 72520 51 3299
3301 0 485760 262304 72400 96 3300
3302 0 485760 262528 72240 128 3301
3303 0 485728 262720 72120 219 3302
3304 0 485472 262624 72120 102 3303
3305 0 485216 262592 72120 51 3304
3306 0 484960 262592 72120 71 3305
3307 0 484736 262656 72000 51 3306
3308 0 484480 262656 71960 71 3307
3309 0 484416 262720 71920 60 3308
3310 0 485984 262752 72040 178 3303
3311 0 486240 262816 72040 108 3310
3312 0 486368 262720 72240 60 3311
3313 0 486400 262720 72520 60 3312
3314 0 485696 262880 71920 107 3303
3315 0 485696 263136 71920 80 3314
3316 0 485696 263200 71920 80 3315
3317 0 485504 263328 72080 96 3316
3318 0 485344 263328 72280 80 3317
3319 0 485088 263328 72360 32 3318
3320 0 484992 263328 72360 32 3319
3321 0 485856 263392 71800 60 3316
3322 0 486048 263520 71640 32 3321
3323 0 486240 263616 71480 115 3322
3324 0 486496 263552 71480 64 3323
3325 0 486752 263520 71560 51 3324
3326 0 487008 263424 71680 45 3325
3327 0 487168 263264 71880 45 3326
3328 0 487328 263104 72080 45 3327
3329 0 487488 263008 72280 51 3328
3330 0 487712 262912 72440 71 3329
3331 0 487872 262816 72640 45 3330
3332 0 488000 262720 72840 51 3331
3333 0 488096 262624 73000 40 3332
3334 0 487424 258912 77440 32 3265
3335 0 487232 258688 77280 32 3334
3336 0 488896 256864 77760 148 3255
3337 0 488800 256768 77520 122 3336
3338 0 488736 256736 77240 122 3337
3339 0 488736 256608 77000 148 3338
3340 0 488832 256480 76800 160 3339
3341 0 488896 256416 76560 163 3340
3342 0 489024 256640 76560 60 3341
3343 0 489184 256832 76640 40 3342
3344 0 489248 257088 76760 51 3343
3345 0 488640 256288 76560 164 3341
3346 0 488384 256256 76560 172 3345
3347 0 488224 256096 76440 102 3346
3348 0 488096 255936 76240 98 3347
3349 0 488096 255776 76040 128 3348
3350 0 488128 255584 75880 102 3349
3351 0 488192 255360 75760 75 3350
3352 0 488224 255104 75640 107 3351
3353 0 488288 254880 75480 120 3352
3354 0 488416 254656 75440 107 3353
3355 0 488544 254432 75440 107 3354
3356 0 488704 254208 75440 90 3355
3357 0 488768 253952 75360 136 3356
3358 0 488928 253792 75240 81 3357
3359 0 489152 253664 75200 137 3358
3360 0 489376 253472 75200 71 3359
3361 0 489600 253344 75160 64 3360
3362 0 489856 253216 75160 98 3361
3363 0 490048 253056 75200 81 3362
3364 0 490240 252864 75200 81 3363
3365 0 490464 252704 75120 107 3364
3366 0 490688 252608 75040 120 3365
3367 0 490912 252576 74880 102 3366
3368 0 491168 252544 74840 128 3367
3369 0 491424 252544 74760 96 3368
3370 0 491680 252576 74640 81 3369
3371 0 491904 252416 74720 32 3370
3372 0 492160 252448 74720 64 3371
3373 0 492384 252576 74800 81 3372
3374 0 492640 252640 74880 98 3373
3375 0 492864 252736 75040 75 3374
3376 0 493056 252864 75240 115 3375
3377 0 493312 252864 75320 75 3376
3378 0 493536 252896 75480 81 3377
3379 0 488992 256384 76320 140 3341
3380 0 489120 256352 76080 81 3379
3381 0 489280 256320 75880 128 3380
3382 0 489344 256224 75640 137 3381
3383 0 489472 256064 75440 128 3382
3384 0 489504 256000 75200 150 3383
3385 0 489504 255904 74960 134 3384
3386 0 489536 255840 74680 131 3385
3387 0 489536 255776 74400 160 3386
3388 0 489536 255808 74120 163 3387
3389 0 489568 255808 73840 141 3388
3390 0 489536 255776 73560 136 3389
3391 0 489632 255872 73320 122 3390
3392 0 489792 255936 73080 124 3391
3393 0 489952 255904 72880 189 3392
3394 0 489920 255808 72640 258 3393
3395 0 489760 255776 72440 197 3394
3396 0 489536 255680 72360 234 3395
3397 0 489504 255488 72200 64 3396
3398 0 489408 255328 72080 90 3397
3399 0 489248 255488 71880 32 3398
3400 0 489056 255520 71680 131 3399
3401 0 488896 255488 71480 96 3400
3402 0 488736 255552 71280 96 3401
3403 0 488640 255616 71040 90 3402
3404 0 488640 255616 70960 101 3403
3405 0 488640 255584 70680 115 3404
3406 0 488672 255520 70400 102 3405
3407 0 488704 255520 70120 122 3406
3408 0 488704 255520 69840 131 3407
3409 0 488768 255488 69600 115 3408
3410 0 488800 255424 69360 108 3409
3411 0 488800 255328 69120 122 3410
3412 0 488768 255232 68840 115 3411
3413 0 488832 255104 68600 140 3412
3414 0 488960 254944 68440 96 3413
3415 0 489056 254720 68320 136 3414
3416 0 489120 254560 68120 102 3415
3417 0 489184 254400 67920 32 3416
3418 0 489184 254240 67720 51 3417
3419 0 489280 254016 67600 98 3418
3420 0 489440 253824 67440 108 3419
3421 0 489568 253664 67240 80 3420
3422 0 489536 253504 67000 45 3421
3423 0 489376 253344 66800 75 3422
3424 0 489216 253184 66640 90 3423
3425 0 489152 253024 66440 108 3424
3426 0 488992 252960 66200 128 3425
3427 0 488896 252832 65960 181 3426
3428 0 488768 252960 65720 139 3427
3429 0 488544 253120 65640 115 3428
3430 0 488320 253248 65640 189 3429
3431 0 488064 253248 65680 226 3430
3432 0 487808 253184 65640 240 3431
3433 0 487584 253248 65760 136 3432
3434 0 487456 253248 65760 81 3433
3435 0 488448 255808 70960 40 3404
3436 0 488256 256000 71080 32 3435
3437 0 488032 256064 71200 45 3436
3438 0 487776 256064 71200 51 3437
3439 0 487648 256064 71080 60 3438
3440 0 487520 256064 70840 60 3439
3441 0 487360 256032 70600 64 3440
3442 0 487264 256032 70360 64 3441
3443 0 487232 256064 70280 64 3442
3444 0 487456 256160 71280 64 3439
3445 0 487296 256320 71480 32 3444
3446 0 489536 255168 72240 80 3398
3447 0 489728 254976 72240 45 3446
3448 0 489952 254944 72120 86 3447
3449 0 490208 255040 72040 51 3448
3450 0 490432 255040 71880 51 3449
3451 0 490688 255008 71840 32 3450
3452 0 490912 254880 71920 51 3451
3453 0 491136 254784 72000 51 3452
3454 0 491328 254720 72200 32 3453
3455 0 491424 254688 72320 45 3454
3456 0 503684 245279.2 83080 212 3050
3457 0 503948 246447.2 83000 280 3456
3458 0 503980 246863.2 82760 266 3457
3459 0 503816 247215.14 82600 156 3458
3460 0 503412 249551.06 82640 262 3459
3461 0 504023.72 250173.69 82520 147 3460
3462 0 504352 250336 82440 71 3461
3463 0 504576 250464 82360 81 3462
3464 0 504768 250624 82200 101 3463
3465 0 504992 250720 82120 98 3464
3466 0 505184 250912 82000 122 3465
3467 0 505248 250950.4 81920 113 3466
3468 0 505344 251008 81800 101 3467
3469 0 505504 251136 81600 102 3468
3470 0 505728 251136 81480 98 3469
3471 0 505888 251136 81280 51 3470
3472 0 506048 251232 81080 71 3471
3473 0 506176 251264 80840 71 3472
3474 0 506336 251296 80640 81 3473
3475 0 506368 251296 80600 90 3474
3476 0 506144 251296 80480 40 3475
3477 0 505920 251392 80400 40 3476
3478 0 505664 251456 80400 40 3477
3479 0 505472 251616 80320 40 3478
3480 0 505280 251808 80360 51 3479
3481 0 505248 251808 80360 60 3480
3482 0 506528 251360 80400 81 3475
3483 0 506688 251360 80200 75 3482
3484 0 506848 251392 80000 51 3483
3485 0 507040 251456 79800 81 3484
3486 0 507232 251584 79680 96 3485
3487 0 507392 251744 79520 124 3486
3488 0 507584 251936 79480 51 3487
3489 0 507744 252128 79440 60 3488
3490 0 507776 252384 79440 64 3489
3491 0 507744 252640 79400 96 3490
3492 0 507584 252800 79280 71 3491
3493 0 507488 252992 79080 101 3492
3494 0 507488 253216 78960 60 3493
3495 0 507520 253472 78880 64 3494
3496 0 507584 253664 78720 45 3495
3497 0 507680 253888 78600 32 3496
3498 0 507616 254112 78480 45 3497
3499 0 507744 254336 78480 64 3498
3500 0 508000 254432 78480 51 3499
3501 0 508256 254432 78480 51 3500
3502 0 508448 254464 78360 32 3501
3503 0 502692 250751.06 82600 154 3460
3504 0 502208 251199.14 82360 202 3503
3505 0 502112 251431.14 82200 154 3504
3506 0 501944 251671.14 82080 150 3505
3507 0 501444 252679.06 82040 136 3506
3508 0 500860 253631.06 81960 258 3507
3509 0 500328 254063.17 81680 242 3508
3510 0 500064 254311.17 81520 217 3509
3511 0 499720 253991.17 81520 229 3510
3512 0 499680 254671.17 81400 218 3510
3513 0 498956 255527.11 81320 122 3512
3514 0 498764 256191.11 81120 189 3513
3515 0 498684 256583.11 81000 301 3514
3516 0 498644 256719.11 80840 305 3515
3517 0 498624 257543.03 80800 302 3516
3518 0 498558 258351.11 80760 300 3517
3519 0 498700 258543.11 80800 277 3518
3520 0 498876 258535.11 80960 300 3519
3521 0 499140 258647.11 81000 300 3520
3522 0 499268 258647.11 81040 300 3521
3523 0 497988 259355.06 80680 287 3518
3524 0 497570 259995.03 80600 176 3523
3525 0 497256 260607.06 80520 139 3524
3526 0 496836 261039.06 80080 168 3525
3527 0 496798 261231.03 79760 262 3526
3528 0 496830 261311.03 79560 244 3527
3529 0 496948 261451.17 79400 256 3528
3530 0 496840 261743.17 79280 256 3529
3531 0 496568 261943.17 79120 256 3530
3532 0 496128.03 262239.2 78920 131 3531
3533 0 496536 262047.17 78880 90 3532
3534 0 496736 262015.17 78640 32 3533
3535 0 496988 261995.17 78640 32 3534
3536 0 497128 262195.16 78600 96 3535
3537 0 497384 262247.16 78560 120 3536
3538 0 497452 262315.16 78440 120 3537
3539 0 497524 262407.16 78320 137 3538
3540 0 497604 262543.16 78200 137 3539
3541 0 497280 262848 77240 120 3540
3542 0 497280 262912 76960 128 3541
3543 0 497280 262976 76680 108 3542
3544 0 497376 263072 76440 101 3543
3545 0 497504 263200 76240 160 3544
3546 0 497536 263168 75960 153 3545
3547 0 497664 263136 75720 206 3546
3548 0 497760 263136 75480 160 3547
3549 0 497792 263168 75200 122 3548
3550 0 497824 263168 74920 90 3549
3551 0 497856 263104 74640 104 3550
3552 0 497888 263104 74360 148 3551
3553 0 497952 263136 74080 137 3552
3554 0 498080 263136 73840 108 3553
3555 0 498240 263104 73640 128 3554
3556 0 498304 263072 73400 134 3555
3557 0 498464 263072 73160 101 3556
3558 0 498624 263040 72960 122 3557
3559 0 498752 263136 72760 150 3558
3560 0 498848 263264 72520 143 3559
3561 0 499008 263360 72280 150 3560
3562 0 499072 263488 72040 101 3561
3563 0 499168 263616 71840 96 3562
3564 0 499200 263776 71640 122 3563
3565 0 499264 263904 71400 128 3564
3566 0 499360 263968 71160 160 3565
3567 0 499456 264096 70920 181 3566
3568 0 499456 264256 70680 96 3567
3569 0 499456 264352 70440 120 3568
3570 0 499392 264512 70240 108 3569
3571 0 499392 264704 70040 157 3570
3572 0 499392 264864 69840 124 3571
3573 0 499392 265024 69640 128 3572
3574 0 499424 265184 69440 71 3573
3575 0 499360 265344 69200 98 3574
3576 0 499360 265536 69000 81 3575
3577 0 499360 265728 68800 98 3576
3578 0 499360 265728 68760 90 3577
3579 0 499200 265760 68560 81 3578
3580 0 499040 265760 68360 101 3579
3581 0 498944 265792 68120 101 3580
3582 0 498912 265792 67840 60 3581
3583 0 498944 265696 67600 60 3582
3584 0 499040 265664 67360 71 3583
3585 0 499040 265824 67120 51 3584
3586 0 498912 265984 66920 75 3585
3587 0 498848 266112 66680 86 3586
3588 0 498816 266240 66440 128 3587
3589 0 498656 266304 66240 32 3588
3590 0 498496 266336 66000 98 3589
3591 0 498496 266432 65720 64 3590
3592 0 498336 266528 65480 71 3591
3593 0 498176 266688 65320 60 3592
3594 0 497952 266784 65240 86 3593
3595 0 497728 266912 65240 40 3594
3596 0 497504 267104 65200 40 3595
3597 0 497248 267200 65200 40 3596
3598 0 497056 267392 65160 60 3597
3599 0 496864 267616 65160 32 3598
3600 0 496672 267808 65080 51 3599
3601 0 496480 268000 65080 60 3600
3602 0 496224 268096 65040 75 3601
3603 0 496032 268192 64840 45 3602
3604 0 495840 268288 64680 32 3603
3605 0 495680 268256 64440 32 3604
3606 0 495520 268256 64240 51 3605
3607 0 495296 268256 64120 40 3606
3608 0 495040 268320 64040 40 3607
3609 0 494848 268448 63880 40 3608
3610 0 494624 268576 63760 51 3609
3611 0 494528 268704 63560 98 3610
3612 0 494528 268768 63280 90 3611
3613 0 494400 268800 63040 32 3612
3614 0 494496 268960 62800 51 3613
3615 0 494624 269056 62600 90 3614
3616 0 494816 269248 62640 75 3615
3617 0 494816 269248 62680 64 3616
3618 0 494176 268768 62920 51 3613
3619 0 493920 268768 62880 32 3618
3620 0 493664 268768 62880 40 3619
3621 0 493536 268768 62920 32 3620
3622 0 499488 265952 68720 91 3578
3623 0 499552 266208 68640 80 3622
3624 0 499552 266432 68520 75 3623
3625 0 499552 266688 68440 80 3624
3626 0 499552 266816 68400 75 3625
3627 0 495464 262655.1 78880 160 3532
3628 0 494702 263187.06 78760 81 3627
3629 0 494250 263411.06 78680 98 3628
3630 0 493930 263479.06 78520 139 3629
3631 0 493660 263775.03 78320 154 3630
3632 0 493286 263919.03 78200 157 3631
3633 0 492866 264135.03 78160 150 3632
3634 0 492592 264351.06 77960 135 3633
3635 0 492466 264419.03 77600 214 3634
3636 0 492248 264507.03 77480 189 3635
3637 0 492666 264367.03 77360 214 3636
3638 0 492646 264383.03 77240 214 3637
3639 0 492478 264439.03 77160 214 3638
3640 0 491352 265131.03 77080 143 3636
3641 0 490990 265259.03 76880 229 3640
3642 0 490334 265507.03 76400 237 3641
3643 0 490044 265607.03 76040 209 3642
3644 0 489900 265611.03 75840 209 3643
3645 0 489766 265631.03 75720 256 3644
3646 0 489480 265567.06 75600 280 3645
3647 0 490212 266059.06 75600 -1 3646
3648 0 489138 265663.03 75320 315 3646
3649 0 489034 265719.03 75240 315 3648
3650 0 488898 266187.03 75240 315 3649
3651 0 488952 265679.03 75200 315 3649
3652 0 488472 265807.03 75120 219 3651
3653 0 487906 265899.03 74840 141 3652
3654 0 487722 265839.03 74680 150 3653
3655 0 487322 265907.03 74480 156 3654
3656 0 487082 265891.03 74320 176 3655
3657 0 486660 266111.1 74160 153 3656
3658 0 486372 266237.1 74040 102 3657
3659 0 486213 266281.1 73840 115 3658
3660 0 486134 266319.06 73640 115 3659
3661 0 486016 266299.06 73520 96 3660
3662 0 485822 266255.06 73400 104 3661
3663 0 485584 266249.06 73320 104 3662
3664 0 485409 266155.06 73160 128 3663
3665 0 485325 266143.06 73040 156 3664
3666 0 485303 266089.06 72920 156 3665
3667 0 485339 266055.06 72800 134 3666
3668 0 485064 266281.03 72800 172 3667
3669 0 484849 266371.06 72720 134 3668
3670 0 484757.28 266388.2 72680 131 3669
3671 0 483840 266560 72280 107 3670
3672 0 483584 266624 72240 137 3671
3673 0 483328 266688 72160 75 3672
3674 0 483072 266784 72120 101 3673
3675 0 482816 266912 72080 102 3674
3676 0 482560 267008 72040 104 3675
3677 0 482336 267104 71920 128 3676
3678 0 482112 267232 71800 124 3677
3679 0 481920 267264 71640 202 3678
3680 0 481664 267328 71560 214 3679
3681 0 481472 267520 71520 153 3680
3682 0 481280 267680 71400 101 3681
3683 0 481056 267840 71360 115 3682
3684 0 480864 267968 71240 141 3683
3685 0 480640 268096 71160 194 3684
3686 0 480448 268160 70960 218 3685
3687 0 479654.44 268275.44 70200 186 3686
3688 0 478880 269216 70480 115 3687
3689 0 478688 269408 70480 137 3688
3690 0 478464 269568 70480 108 3689
3691 0 478208 269632 70480 136 3690
3692 0 477984 269760 70440 160 3691
3693 0 477792 269920 70480 153 3692
3694 0 477568 269952 70600 181 3693
3695 0 477408 270112 70720 209 3694
3696 0 477248 270272 70880 248 3695
3697 0 476992 270272 70960 267 3696
3698 0 476736 270272 70920 230 3697
3699 0 476480 270272 70920 186 3698
3700 0 476224 270240 70920 163 3699
3701 0 475968 270304 70960 124 3700
3702 0 475712 270336 70960 108 3701
3703 0 475456 270336 71000 80 3702
3704 0 475232 270464 71080 96 3703
3705 0 474976 270528 71120 96 3704
3706 0 474720 270560 71160 75 3705
3707 0 474464 270560 71160 75 3706
3708 0 474208 270560 71200 64 3707
3709 0 473952 270560 71240 81 3708
3710 0 473696 270464 71280 71 3709
3711 0 473440 270368 71320 71 3710
3712 0 473216 270304 71440 64 3711
3713 0 472960 270240 71520 64 3712
3714 0 472736 270208 71640 64 3713
3715 0 472480 270208 71680 60 3714
3716 0 472224 270208 71760 131 3715
3717 0 471968 270144 71840 124 3716
3718 0 471744 270080 71960 128 3717
3719 0 471552 270048 72120 137 3718
3720 0 471328 269984 72280 91 3719
3721 0 471104 269920 72400 75 3720
3722 0 470848 269920 72480 90 3721
3723 0 470592 269920 72520 64 3722
3724 0 470336 269888 72600 64 3723
3725 0 470080 269824 72680 75 3724
3726 0 469824 269824 72720 71 3725
3727 0 469568 269792 72800 71 3726
3728 0 469312 269792 72840 80 3727
3729 0 469056 269728 72920 96 3728
3730 0 468800 269664 73000 86 3729
3731 0 468544 269664 73040 60 3730
3732 0 468288 269664 73080 60 3731
3733 0 468032 269664 73120 60 3732
3734 0 467776 269632 73120 64 3733
3735 0 467520 269568 73080 124 3734
3736 0 467264 269568 73080 120 3735
3737 0 467008 269600 73080 96 3736
3738 0 466752 269600 73160 96 3737
3739 0 466496 269664 73160 75 3738
3740 0 466240 269664 73200 64 3739
3741 0 465984 269664 73240 86 3740
3742 0 465728 269632 73280 96 3741
3743 0 465472 269632 73360 64 3742
3744 0 465216 269632 73400 64 3743
3745 0 464960 269600 73480 51 3744
3746 0 464704 269600 73520 51 3745
3747 0 464480 269568 73640 101 3746
3748 0 464224 269536 73680 86 3747
3749 0 463968 269408 73720 86 3748
3750 0 463744 269312 73800 51 3749
3751 0 463488 269280 73920 64 3750
3752 0 463264 269280 74120 96 3751
3753 0 463040 269216 74240 60 3752
3754 0 462816 269152 74360 32 3753
3755 0 462592 269088 74480 51 3754
3756 0 462400 268928 74520 75 3755
3757 0 462208 268800 74680 71 3756
3758 0 462016 268608 74720 81 3757
3759 0 461824 268416 74800 102 3758
3760 0 461568 268320 74880 75 3759
3761 0 461344 268320 75000 96 3760
3762 0 461152 268224 75160 98 3761
3763 0 460928 268128 75320 81 3762
3764 0 460704 268064 75440 86 3763
3765 0 460512 267904 75520 98 3764
3766 0 460352 267712 75560 86 3765
3767 0 460288 267456 75600 64 3766
3768 0 460256 267296 75800 71 3767
3769 0 460160 267264 76040 75 3768
3770 0 460032 267264 76280 75 3769
3771 0 459968 267232 76520 71 3770
3772 0 459904 267232 76800 101 3771
3773 0 459776 267168 77040 108 3772
3774 0 459712 267200 77280 81 3773
3775 0 459680 267200 77360 90 3774
3776 0 485452 265977.03 72640 75 3667
3777 0 485494 265929.03 72520 75 3776
3778 0 485458 265933.03 72400 75 3777
3779 0 485365 265951.03 72360 75 3778
3780 0 485225 265991.03 72400 75 3779
3781 0 485137 265949.03 72440 75 3780
3782 0 485400 265933.03 72320 131 3779
3783 0 485520 265879.03 72280 131 3782
3784 0 485650 265873.03 72080 141 3783
3785 0 485754 265943.03 71800 128 3784
3786 0 485776 266015.03 71560 137 3785
3787 0 485758 266051.03 71280 164 3786
3788 0 485638 266029.03 71080 164 3787
3789 0 485553 266089.03 70880 164 3788
3790 0 485431 266081.03 70720 178 3789
3791 0 485403 266021.03 70600 178 3790
3792 0 485395 266005.03 70520 160 3791
3793 0 485444.5 265979 70480 160 3792
3794 0 485496 265957.06 70440 160 3793
3795 0 485794 265749.03 70440 60 3794
3796 0 485923 265589.03 70480 60 3795
3797 0 486017 265413.03 70520 40 3796
3798 0 486102 265223.06 70440 51 3797
3799 0 485500 265979.03 70280 75 3794
3800 0 485528 266093.03 70040 154 3799
3801 0 485513 266211.03 69800 164 3800
3802 0 485510 266216 69720 164 3801
3803 0 485651 266555.03 69720 32 3802
3804 0 485855 266619.03 69680 32 3803
3805 0 485933 266681.03 69600 40 3804
3806 0 486141.75 267074.38 69640 41 3805
3807 0 486198.97 267655.56 69720 45 3806
3808 0 486080 267808 69840 51 3807
3809 0 485952 268032 69960 60 3808
3810 0 485856 268256 70040 60 3809
3811 0 485792 268512 70160 90 3810
3812 0 485696 268704 70320 71 3811
3813 0 485664 268960 70320 86 3812
3814 0 485829.66 268827.4 70400 -1 3813
3815 0 485472 269152 70320 60 3813
3816 0 485312 269312 70280 40 3815
3817 0 485501 266231.03 69480 115 3802
3818 0 485426 266317.03 69160 134 3817
3819 0 485340 266397.1 69080 122 3818
3820 0 485362 266465.06 68960 122 3819
3821 0 485262 266545.06 68840 102 3820
3822 0 485226 266597.06 68680 102 3821
3823 0 485162 266693.06 68560 107 3822
3824 0 484968 266773.03 68400 86 3823
3825 0 484776 266893.03 68320 75 3824
3826 0 484676 266957.03 68240 75 3825
3827 0 484596 267069.03 68200 60 3826
3828 0 484472 267113.03 68040 60 3827
3829 0 484274 267221.12 67880 51 3828
3830 0 484234 267265.12 67760 102 3829
3831 0 484186 267225.12 67640 102 3830
3832 0 484298 267173.12 67520 102 3831
3833 0 484478 267193.12 67320 143 3832
3834 0 484350 267317.12 67120 107 3833
3835 0 483976 267657.1 66880 102 3834
3836 0 483774 267841.06 66640 122 3835
3837 0 483530 267925.06 66520 98 3836
3838 0 483398 268017.06 66400 140 3837
3839 0 483530 268269.06 66360 32 3838
3840 0 483742 268457.06 66280 45 3839
3841 0 483802 268577.06 66200 51 3840
3842 0 482972 267969.03 66280 128 3838
3843 0 482464 267985.03 66240 115 3842
3844 0 482560 267657.03 66240 40 3843
3845 0 482628 267469.03 66320 40 3844
3846 0 482044 268281.03 65960 160 3843
3847 0 481706 268429.06 65720 160 3846
3848 0 480878 268669.06 65560 157 3847
3849 0 480444 268825.03 65280 120 3848
3850 0 480062 268833.03 65200 136 3849
3851 0 479818 268853.03 65120 163 3850
3852 0 478954 268841.03 65080 140 3851
3853 0 478430 268817.03 65120 131 3852
3854 0 478290 268765.03 65280 131 3853
3855 0 478174 268809.03 65440 148 3854
3856 0 478198 268773.03 65600 -1 3855
3857 0 478294 268781.03 65720 -1 3856
3858 0 478778 268801.03 64960 131 3852
3859 0 478666 268817.03 64840 131 3858
3860 0 478590 268885.03 64680 153 3859
3861 0 478648.06 268793.1 64560 131 3860
3862 0 478676.06 268665.16 64440 131 3861
3863 0 478868.06 269401.16 64440 32 3862
3864 0 478876.06 269593.16 64520 51 3863
3865 1 478708.06 269801.16 64600 60 3864
3866 0 478732.06 270121.16 64680 40 3865
3867 0 478676.06 268609.16 64360 141 3862
3868 0 478556.06 268537.16 64240 153 3867
3869 0 478476.06 268561.16 64080 175 3868
3870 0 478068.06 268689.16 63920 166 3869
3871 0 477836.06 268729.16 63800 136 3870
3872 0 477668.06 268729.16 63760 120 3871
3873 0 477304.06 268761.22 63640 90 3872
3874 0 477048.06 268665.22 63560 140 3873
3875 0 476912.06 268697.22 63440 140 3874
3876 0 476872.06 268601.22 63400 71 3875
3877 0 476784.06 268569.22 63360 71 3876
3878 0 476712.06 268569.22 63280 71 3877
3879 0 476508 268521.06 63160 80 3878
3880 0 476292 268513.06 63040 71 3879
3881 0 476108 268505.06 62920 86 3880
3882 0 475916 268457.06 62800 86 3881
3883 0 475446 268385.03 62640 86 3882
3884 0 475539.56 268428.5 62560 -1 3883
3885 0 476760.06 268761.22 63400 71 3875
3886 0 476648.06 268825.22 63320 71 3885
3887 0 484176.03 267169.06 68240 60 3827
3888 0 484156 267093.03 68320 60 3887
3889 0 484140 266945.03 68360 60 3888
3890 0 484000 266857.03 68360 60 3889
3891 0 483844 267401.03 68280 51 3887
3892 0 483436 267649.03 68200 -1 3891
3893 0 483260 267837.03 68120 -1 3892
3894 0 483832 267361.03 68400 51 3891
3895 0 485163 265979.03 70440 160 3793
3896 0 485031 265985.03 70400 160 3895
3897 0 596607.7 279600.53 66800 -1 462
3898 0 596618.9 279627.75 66720 -1 3897
3899 0 596552.2 279616.38 66600 -1 3898
3900 0 596502.25 279600.44 66480 -1 3899
3901 0 596490.06 279602.38 66360 -1 3900
3902 0 596456.75 279600.88 66200 -1 3901
3903 0 596209.1 279590.25 66120 -1 3902
3904 0 595956.4 279614.22 66040 -1 3903
3905 0 595759.25 279637.7 65960 -1 3904
3906 0 595647.44 279712.06 65920 -1 3905
3907 0 595506.6 279964.06 65880 -1 3906
3908 0 595177.5 280279.94 65880 -1 3907
3909 0 594949.9 280661.8 65880 -1 3908
3910 0 594660.94 280841.75 65880 -1 3909
3911 0 594570.75 281106.7 65880 -1 3910
3912 0 594322.6 281401.44 65840 -1 3911
3913 0 594101.44 281550.25 65880 -1 3912
3914 0 593942.2 281547.94 65840 -1 3913
3915 0 593726 281584.12 65760 -1 3914
3916 0 593654 281603.75 65720 -1 3915
