# Supplementary material for: Connectomics Analysis Reveals First-, Second-, and Third-Order Thermosensory and Hygrosensory Neurons in the Adult Drosophila Brain
Source: Curr Biol. 2020 Aug 17;30(16):3167–3182.e4. doi: 10.1016/j.cub.2020.06.028 (PMC7443704; doi:10.1016/j.cub.2020.06.028)
Supplement: Data S1. Skeletons and Meshes, Related to STAR Methods — marin2020-skeletons contains files describing the morphology of each neuron in this study (in FAFB14 space, .swc format). glomeruli_meshes contains the glomerular meshes (in FAFB14 space, .stl format). neuropil_meshes contains the glomerular meshes (in FAFB14 space, .stl format). [file mmc5.zip › VP_SI/marin2020-skeletons/5122761.swc]

# SWC format file
# based on specifications at http://www.neuronland.org/NLMorphologyConverter/MorphologyFormats/SWC/Spec.html
# Created by nat::write.neuron.swc
# PointNo Label X Y Z Radius Parent 
1 0 639568.6 271872.25 41760 2317 -1
2 0 639415.4 271423.7 43200 -1 1
3 0 639437.7 271163.88 43600 -1 2
4 0 639505.5 270964.88 43840 -1 3
5 0 639492.56 270866.8 44080 -1 4
6 0 639888.56 271957.62 44160 -1 5
7 0 639356.8 273178.2 44200 -1 6
8 0 638183.4 274545.44 44240 -1 7
9 0 637527.44 275069.66 44280 -1 8
10 0 637411.4 275393.72 44440 -1 9
11 0 637319.6 275529.6 44640 -1 10
12 0 637225.3 275649.25 44760 -1 11
13 0 637126.4 275874.78 44880 -1 12
14 0 636940.44 276004.06 45000 -1 13
15 0 636932.9 276075.56 45080 -1 14
16 0 636738.9 276232.5 45160 -1 15
17 0 636530.1 276393.47 45200 -1 16
18 0 636266.44 276778.53 45280 -1 17
19 0 636108.3 276916.2 45360 -1 18
20 0 635928 277130.3 45480 -1 19
21 0 635820.25 277290.7 45600 -1 20
22 0 635667.3 277539 45720 -1 21
23 0 635581.6 277599.7 45800 -1 22
24 0 635540.75 277623.84 45840 -1 23
25 0 635727.25 277690.16 45880 -1 24
26 0 635445.6 277668.12 45920 -1 25
27 0 635214.25 277699.75 46000 -1 26
28 0 634887 277708.84 46200 -1 27
29 0 634579.1 277767.75 46360 -1 28
30 0 634324.5 277832.72 46560 -1 29
31 0 634150.56 277889.06 46800 -1 30
32 0 634025.1 277901.5 46920 -1 31
33 0 633945.6 277985.16 47000 -1 32
34 0 633861.9 278021.2 47080 -1 33
35 0 633848.6 278033.06 47120 -1 34
36 0 633605.4 278445.53 47160 -1 35
37 0 633664.4 278143.34 47240 -1 36
38 0 633409.4 278218.7 47360 -1 37
39 0 633308.4 278378.06 47480 -1 38
40 0 633324.6 278574.94 47600 -1 39
41 0 633167.56 278749.7 47720 -1 40
42 0 632941.4 278910.97 47800 -1 41
43 0 632783.75 278909.3 47840 -1 42
44 0 632236.06 278780.72 47920 -1 43
45 0 631909.25 278570.6 47960 -1 44
46 0 631729.9 278539.03 48040 -1 45
47 0 631720 278688.84 48080 -1 46
48 0 631717.06 278874.1 48120 -1 47
49 0 631711.25 279109.5 48160 -1 48
50 0 631479.6 279499.28 48320 -1 49
51 0 631174.6 279799.3 48480 -1 50
52 0 630998.6 280044.7 48600 -1 51
53 0 630747 280210.16 48720 -1 52
54 0 630578.3 280354.44 48840 -1 53
55 0 630251 280734.8 49040 -1 54
56 0 630094.06 280845.25 49240 -1 55
57 0 629834.25 280931.22 49480 -1 56
58 0 629609.9 281075.3 49680 -1 57
59 0 629503.75 281153.2 49920 -1 58
60 0 629329.9 281267 50160 -1 59
61 0 629319 281314.53 50400 -1 60
62 0 629225.7 281341.22 50640 -1 61
63 0 629144.56 281278.06 50840 -1 62
64 0 628877.9 281359.66 51040 -1 63
65 0 628793.1 281501.53 51240 -1 64
66 0 628727.4 281561.78 51440 -1 65
67 0 628625.1 281644.47 51680 -1 66
68 0 628536.25 281704.25 51880 -1 67
69 0 628464.3 281704.2 52160 -1 68
70 0 628369.5 281703.84 52400 -1 69
71 0 628316.5 281734.25 52640 -1 70
72 0 628255.7 281727.1 52800 -1 71
73 0 628247.25 281738.62 52880 -1 72
74 0 628222.9 281732.62 52960 -1 73
75 0 627875.9 281709.44 53040 -1 74
76 0 627839.2 281710.44 53240 -1 75
77 0 627845.25 281717.06 53360 -1 76
78 0 627825.4 281712.06 53400 -1 77
79 0 627331.6 281667.75 53440 -1 78
80 0 627885.4 281709.66 53480 -1 79
81 0 627926.25 281724.25 53520 -1 80
82 0 627921.3 281707.34 53560 -1 81
83 0 627886 281664.16 53760 -1 82
84 0 627805.94 281599.2 54000 -1 83
85 0 627787 281570.34 54240 -1 84
86 0 627731.3 281511.75 54440 -1 85
87 0 627729.4 281513.72 54640 -1 86
88 0 627723.2 281515.7 54760 -1 87
89 0 627644.56 281493.44 54960 -1 88
90 0 627536.75 281433.66 55160 -1 89
91 0 627475.75 281434.44 55360 -1 90
92 0 627363.6 281387.84 55520 -1 91
93 0 627242.4 281369.9 55640 -1 92
94 0 627168.4 281344.38 55680 -1 93
95 0 627052 281197.72 55720 -1 94
96 0 626951.7 281421.34 55840 -1 95
97 0 626827 281391.72 56000 -1 96
98 0 626603.9 281325.03 56120 -1 97
99 0 626427.25 281307.78 56200 -1 98
100 0 625992.75 281234.44 56400 -1 99
101 0 625882.6 281256.06 56560 -1 100
102 0 625784.75 281150.62 56800 -1 101
103 0 625713.06 281123.88 57000 -1 102
104 0 625693 281079.1 57200 -1 103
105 0 625561.8 281000.28 57360 -1 104
106 0 625481.3 280918.4 57520 -1 105
107 0 625331.6 280845.38 57720 -1 106
108 0 625161.9 280778.03 57880 -1 107
109 0 624882.5 280658.75 58040 -1 108
110 0 624606.9 280563.38 58200 -1 109
111 0 624455 280518.44 58320 -1 110
112 0 624188.25 280496.66 58440 -1 111
113 0 624008 280459.25 58520 -1 112
114 0 623813.25 280465.5 58600 -1 113
115 0 623562.75 280420.34 58680 -1 114
116 0 623239 280398.5 58760 -1 115
117 0 622966.1 280348.9 58840 -1 116
118 0 622599.3 280326.8 58920 -1 117
119 0 622277.4 280292.3 59000 -1 118
120 0 621852.6 280272.12 59040 -1 119
121 0 621476.9 280211.2 59160 -1 120
122 0 621279.1 280181.44 59280 -1 121
123 0 621002.1 280095.03 59360 -1 122
124 0 620745.4 280026.94 59440 -1 123
125 0 620475.1 279988.66 59560 -1 124
126 0 620213.56 279921.84 59640 -1 125
127 0 619904.8 279776.12 59720 -1 126
128 0 619630 279658.88 59800 -1 127
129 0 619268.6 279618.25 59880 -1 128
130 0 618973.25 279548.62 59960 -1 129
131 0 618899.75 279550.1 60000 -1 130
132 0 619712.94 279590.8 60040 -1 131
133 0 619517 279477.22 60160 -1 132
134 0 619473.4 279327.47 60320 -1 133
135 0 619441.5 279138.6 60480 -1 134
136 0 619251.7 279052.97 60600 -1 135
137 0 618906.9 278918.28 60680 -1 136
138 0 618564 278815.53 60760 -1 137
139 0 618175.5 278663.56 60880 -1 138
140 0 618031.75 278565.78 61000 -1 139
141 0 618006 278518.84 61080 -1 140
142 0 617947.8 278461.6 61160 -1 141
143 0 617898 278397.22 61240 -1 142
144 0 617721.5 278271.97 61360 -1 143
145 0 617411.5 278133.47 61520 -1 144
146 0 617250.4 278030.78 61680 -1 145
147 0 617098.1 277945.22 61800 -1 146
148 0 616674.1 277739.62 61960 -1 147
149 0 616637.6 277647 62080 -1 148
150 0 616524 277530.88 62160 -1 149
151 0 616089.75 277251.84 62240 -1 150
152 0 615881.1 277157.88 62320 -1 151
153 0 615777.4 277119.8 62360 -1 152
154 0 615336.9 276948.78 62400 -1 153
155 0 614978.2 276811.8 62440 -1 154
156 0 614573 276810.88 62480 -1 155
157 0 614250.3 276808.44 62520 -1 156
158 0 613912 276801.9 62640 -1 157
159 0 613660.1 276835.94 62800 -1 158
160 0 613470.6 276779.53 62920 -1 159
161 0 613295.4 276679.22 63080 -1 160
162 0 613200.56 276618.78 63200 -1 161
163 0 613087.1 276569.78 63320 -1 162
164 0 613004.75 276497 63440 -1 163
165 0 612887.4 276430.8 63560 -1 164
166 0 612805.94 276354.78 63640 -1 165
167 0 612731.25 276298.38 63680 -1 166
168 0 612716.7 276183.62 63720 -1 167
169 0 612642.06 276054.6 63760 -1 168
170 0 612588.9 275935.72 63800 -1 169
171 0 612484.75 275806.62 63840 -1 170
172 0 612271.94 275588.62 63880 -1 171
173 0 612133.5 275409.56 63920 -1 172
174 0 611997.94 275282.84 63960 -1 173
175 0 611919.75 275194.25 64000 -1 174
176 0 611757.5 275102.03 64040 -1 175
177 0 611545.4 275010.72 64080 -1 176
178 0 611107.1 274891.8 64160 -1 177
179 0 610919.4 274861.25 64200 -1 178
180 0 610575.1 274836.62 64280 -1 179
181 0 610435.5 274870.44 64320 -1 180
182 0 610346 274882.78 64360 -1 181
183 0 610128 274937.47 64400 -1 182
184 0 609734.25 275027.88 64480 -1 183
185 0 609340.9 275130.3 64560 -1 184
186 0 608698.56 275386.62 64680 -1 185
187 0 608345.25 275382.34 64840 -1 186
188 0 608148.5 275348.1 64960 -1 187
189 0 608001.4 275312.6 65080 -1 188
190 0 607842.44 275202.4 65240 -1 189
191 0 607627.75 275133.84 65400 -1 190
192 0 607423.7 275103.4 65560 -1 191
193 0 607190.8 275102.5 65720 -1 192
194 0 607077.5 275159.78 65840 -1 193
195 0 606933.94 275239.66 65960 -1 194
196 0 606788.7 275292.22 66080 -1 195
197 0 606648.9 275339.88 66200 -1 196
198 0 606455.9 275422.94 66320 -1 197
199 0 606321 275468.6 66480 -1 198
200 0 606175.94 275509.84 66600 -1 199
201 0 606028.56 275533.12 66720 -1 200
202 0 605765 275447.47 66840 -1 201
203 0 605512.75 275294.47 66920 -1 202
204 0 605181.9 275152.06 67040 -1 203
205 0 604904.75 275060.5 67120 -1 204
206 0 604689.3 274981 67200 -1 205
207 0 604567.9 274961.97 67280 -1 206
208 0 604391 275005.38 67360 -1 207
209 0 604198 275089.66 67440 -1 208
210 0 604114.9 275242.66 67520 -1 209
211 0 604091.75 275306.2 67560 -1 210
212 0 603926.4 275454.34 67600 -1 211
213 0 603782.1 275621.6 67640 -1 212
214 0 603485.4 275786.44 67680 -1 213
215 0 603234.7 275929.1 67760 -1 214
216 0 602924.9 276013.2 67960 -1 215
217 0 602721.7 276027.72 68120 -1 216
218 0 602448.9 276070.88 68280 -1 217
219 0 602211.5 276029.47 68400 -1 218
220 0 601773.75 275987.22 68480 -1 219
221 0 601513.1 275937.16 68520 -1 220
222 0 601119.1 275872.88 68560 -1 221
223 0 600838.25 275797.56 68640 -1 222
224 0 600536.25 275788.2 68760 -1 223
225 0 600307.75 275767.62 68920 -1 224
226 0 600105.94 275687.75 69080 -1 225
227 0 600001 275645.4 69200 -1 226
228 0 599818.56 275539.5 69360 -1 227
229 0 599707.7 275493.38 69520 -1 228
230 0 599646.94 275462.75 69640 -1 229
231 0 599482.1 275437.06 69760 -1 230
232 0 599296.9 275398.3 69880 -1 231
233 0 599034 275364.94 70040 -1 232
234 0 598935.44 275298.53 70160 -1 233
235 0 598792.3 275294.25 70280 -1 234
236 0 598697.06 275269.7 70360 -1 235
237 0 598558.1 275233.75 70480 -1 236
238 0 598472.94 275219.72 70600 -1 237
239 0 598373.3 275259.4 70760 -1 238
240 0 598275.5 275251.47 70920 -1 239
241 0 598102.5 275207.1 71080 -1 240
242 0 597929.6 275136.34 71240 -1 241
243 0 597728.75 275067.6 71400 -1 242
244 0 597533.8 274978.28 71560 -1 243
245 0 597390.25 274955.16 71680 -1 244
246 0 597217.3 274858.72 71800 -1 245
247 0 597062.4 274802.9 71920 -1 246
248 0 596870.1 274713.94 72040 -1 247
249 0 596675.9 274599.84 72160 -1 248
250 0 596513.6 274521.4 72280 -1 249
251 0 596310.75 274438.5 72400 -1 250
252 0 596105.1 274385.6 72560 -1 251
253 0 595905.25 274348.9 72680 -1 252
254 0 595782.56 274302.3 72760 -1 253
255 0 595605.6 274272.03 72960 -1 254
256 0 595466.5 274205.97 73120 -1 255
257 0 595425.75 274185.53 73240 -1 256
258 0 595259.6 274119.75 73360 -1 257
259 0 595187.75 274067.3 73440 -1 258
260 0 595096.25 274009.78 73560 -1 259
261 0 594923.4 273919.88 73720 -1 260
262 0 594810.1 273909.56 73840 -1 261
263 0 594628.2 273824.3 73960 -1 262
264 0 594550.6 273789.62 74040 -1 263
265 0 594440.25 273751.5 74160 -1 264
266 0 594357.6 273708.44 74240 -1 265
267 0 594089.2 273654.1 74400 -1 266
268 0 593930.9 273588.47 74560 -1 267
269 0 593747.5 273529.75 74760 -1 268
270 0 593617.75 273416.88 74960 -1 269
271 0 593557.75 273328.53 75200 -1 270
272 0 593476.6 273256.3 75400 -1 271
273 0 593379.9 273143.3 75640 -1 272
274 0 593319.1 273076.1 75880 -1 273
275 0 593215.75 273020.88 76080 -1 274
276 0 593125.9 272944.78 76240 -1 275
277 0 592994.25 272916.16 76400 -1 276
278 0 592897.75 272904.38 76560 -1 277
279 0 592816.2 272878 76720 -1 278
280 0 592760.4 272886.78 76800 -1 279
281 0 592670 272860.9 76920 -1 280
282 0 592553.5 272839.53 77040 -1 281
283 0 592451.4 272782.9 77200 -1 282
284 0 592327.4 272663.62 77360 -1 283
285 0 592133.56 272497.1 77520 -1 284
286 0 591974 272397.16 77680 -1 285
287 0 591792.3 272303.38 77800 -1 286
288 0 591700 272215.72 77920 -1 287
289 0 591631.5 272101.6 78000 -1 288
290 0 591406.4 272014.28 78080 -1 289
291 0 591246.25 271928.16 78160 -1 290
292 0 591272.25 271808.7 78240 -1 291
293 0 591119.56 271718.28 78360 -1 292
294 0 591016.4 271619.16 78440 -1 293
295 0 590817.75 271464.06 78560 -1 294
296 0 590735.7 271381.66 78680 -1 295
297 0 590688.56 271314.25 78800 -1 296
298 0 590568.2 271187.72 78960 -1 297
299 0 590454.5 271082.94 79080 -1 298
300 0 590339.75 270991.53 79200 -1 299
301 0 590304 270912 79280 90 300
302 0 590176 270880 79360 102 301
303 0 589952 270784 79480 81 302
304 0 589760 270656 79640 108 303
305 0 589536 270528 79760 71 304
306 0 589376 270368 79960 60 305
307 0 589152 270272 80040 64 306
308 0 588992 270112 80200 64 307
309 0 588864 269952 80360 81 308
310 0 588832 269696 80440 51 309
311 0 588736 269472 80560 81 310
312 0 588640 269248 80680 148 311
313 0 588480 269152 80880 240 312
314 0 588640 268928 80880 259 313
315 0 588832 268704 80880 214 314
316 0 589056 268512 80880 197 315
317 0 589248 268320 80960 153 316
318 0 589440 268128 81040 175 317
319 0 589632 267936 81080 198 318
320 0 589888 267904 81040 186 319
321 0 590144 267776 81000 235 320
322 0 590400 267680 81000 258 321
323 0 590624 267488 81000 212 322
324 0 590880 267360 81000 226 323
325 0 591136 267360 81000 315 324
326 0 591360 267200 80960 327 325
327 0 591616 267136 80920 251 326
328 0 591872 267136 80880 203 327
329 0 592064 267040 80680 254 328
330 0 592256 266912 80520 277 329
331 0 592512 266816 80440 301 330
332 0 592736 266688 80400 290 331
333 0 592960 266560 80400 305 332
334 0 593184 266400 80360 307 333
335 0 593344 266176 80240 304 334
336 0 593568 266080 80120 279 335
337 0 593824 266080 80120 322 336
338 0 594080 266048 80120 353 337
339 0 594272 265888 80200 328 338
340 0 594432 265664 80240 310 339
341 0 594656 265568 80120 311 340
342 0 594848 265408 80080 277 341
343 0 595072 265376 79960 288 342
344 0 595264 265344 79800 326 343
345 0 595456 265376 79640 344 344
346 0 595680 265216 79560 336 345
347 0 595936 265088 79480 335 346
348 0 596160 265184 79400 313 347
349 0 596224 265344 79160 284 348
350 0 596320 265408 78920 214 349
351 0 596416 265280 78680 217 350
352 0 596480 265216 78560 264 351
353 0 596480 264960 78600 248 352
354 0 596544 264704 78640 212 353
355 0 596672 264512 78760 75 354
356 0 596832 264352 78920 120 355
357 0 596992 264160 79000 40 356
358 0 597088 264288 79240 32 357
359 0 596640 265216 78360 217 352
360 0 596800 265152 78160 241 359
361 0 596960 265024 78000 241 360
362 0 597184 265024 77880 258 361
363 0 597408 264992 77720 267 362
364 0 597504 265120 77520 270 363
365 0 597632 265184 77280 209 364
366 0 597760 265344 77080 263 365
367 0 598016 265376 77000 297 366
368 0 598144 265376 76760 246 367
369 0 598240 265536 76520 245 368
370 0 598272 265536 76480 245 369
371 0 598432 265472 76280 150 370
372 0 598624 265344 76080 81 371
373 0 598880 265344 76080 172 372
374 0 599072 265184 76040 164 373
375 0 599264 264992 75920 156 374
376 0 599456 264832 75840 153 375
377 0 599680 264704 75760 186 376
378 0 599904 264608 75600 157 377
379 0 600096 264512 75440 178 378
380 0 600320 264416 75280 178 379
381 0 600480 264256 75080 200 380
382 0 600640 264160 74840 150 381
383 0 600800 264032 74680 181 382
384 0 600992 263936 74480 175 383
385 0 601184 263840 74280 181 384
386 0 601344 263840 74080 172 385
387 0 601504 263776 73880 176 386
388 0 601600 263648 73680 175 387
389 0 601600 263616 73640 178 388
390 0 601376 263456 73600 208 389
391 0 601216 263264 73520 128 390
392 0 601024 263072 73400 163 391
393 0 600896 262880 73280 128 392
394 0 600736 262752 73120 81 393
395 0 600672 262752 73080 71 394
396 0 600684.1 262745.2 73040 -1 395
397 0 600650.2 262726.28 72960 -1 396
398 0 600592.25 262698.75 72880 -1 397
399 0 600483.44 262636.12 72760 -1 398
400 0 600405.5 262597.2 72640 -1 399
401 0 600252 262463.3 72520 -1 400
402 0 600114.44 262376.3 72440 -1 401
403 0 599989.94 262321.22 72360 -1 402
404 0 599874.5 262228.3 72280 -1 403
405 0 599800.1 262176.5 72240 -1 404
406 0 599701.9 262088.22 72160 -1 405
407 0 599320.75 261926.77 72080 -1 406
408 0 598857 261599.23 72040 -1 407
409 0 598535.6 261180.28 71960 -1 408
410 0 598458.75 261119.78 71840 -1 409
411 0 598309.9 261061.78 71680 -1 410
412 0 598215.3 261038.44 71520 -1 411
413 0 598200 261062 71400 -1 412
414 0 598195.1 261070.34 71360 -1 413
415 0 597935.2 261034.23 71320 -1 414
416 0 597844.25 261000.9 71240 -1 415
417 0 597679.8 260912.69 71160 -1 416
418 0 597491.7 260805.89 71120 -1 417
419 0 597319.8 260569.56 71160 -1 418
420 0 597249.56 260520.56 71200 -1 419
421 0 597186.4 260432.9 71240 -1 420
422 0 597382.44 260840.58 70720 -1 418
423 0 597350.56 260841.1 70560 -1 422
424 0 597259.4 260835.4 70400 -1 423
425 0 597150.06 260832.64 70320 -1 424
426 0 597031.9 260812.4 70200 -1 425
427 0 596932.2 260805.7 70080 -1 426
428 0 596857.56 260793.16 69960 -1 427
429 0 596840.75 260777.28 69920 -1 428
430 0 596857.9 260751.42 69800 -1 429
431 0 596879.2 261195.19 69800 -1 430
432 0 596933.6 261365.62 69760 -1 431
433 0 596898.9 261473.25 69640 -1 432
434 0 596733.1 260604.39 69720 -1 430
435 0 596639.75 260522.52 69640 -1 434
436 0 596489.56 260392.42 69560 -1 435
437 0 596396.44 260365.55 69520 -1 436
438 0 596320.1 260165.1 69480 -1 437
439 0 596263.7 260037.9 69360 -1 438
440 0 596244.4 259974.52 69320 -1 439
441 0 596462.9 259832.67 69280 -1 440
442 0 596528.44 259783.89 69200 -1 441
443 0 596546.1 259734.89 69040 -1 442
444 0 596736.5 259655.16 68880 -1 443
445 0 596967.4 259532.12 68840 -1 444
446 0 597120.75 259525.36 68760 -1 445
447 0 597365.75 259401.48 68800 -1 446
448 0 597461.25 259351.84 68880 -1 447
449 0 597488.8 259289.38 69000 -1 448
450 0 597145.6 259461.8 68680 -1 446
451 0 597114.25 259409.72 68600 -1 450
452 0 597168.56 259345.66 68480 -1 451
453 0 597291.3 259335.58 68360 -1 452
454 0 597419.6 259270.73 68280 -1 453
455 0 597490.75 259219.94 68240 -1 454
456 0 597557.5 259195.95 68160 -1 455
457 0 597652.8 259163.5 68080 -1 456
458 0 597605.06 259162.19 67960 -1 457
459 0 597532.7 259092.4 67800 -1 458
460 0 597466.1 259025.14 67720 -1 459
461 0 597468.7 258976.14 67680 -1 460
462 0 597421.1 258880.14 67560 -1 461
463 0 597371.9 258780.22 67440 -1 462
464 0 597304.44 258649.7 67320 -1 463
465 0 597302.9 258530.81 67200 -1 464
466 0 597242.56 258257.69 67120 -1 465
467 0 597146.4 257976.14 67040 -1 466
468 0 597120.94 257592.92 66920 -1 467
469 0 597168 257703.06 66680 -1 468
470 0 597644.9 257588.17 66520 -1 469
471 0 598128.3 257333.94 66480 -1 470
472 0 598382.6 257283.89 66440 -1 471
473 0 598741.9 257129.97 66400 -1 472
474 0 598972.9 257055.72 66360 -1 473
475 0 599023.8 256735.33 66360 -1 474
476 0 599291.94 257207.78 66120 -1 474
477 0 599508.9 257317.03 66040 -1 476
478 0 599708 257424.88 65960 -1 477
479 0 600155.4 257410.3 65960 -1 478
480 0 600559.1 257431.17 65920 -1 479
481 0 600984 257500.89 65720 -1 480
482 0 601049.4 257535.52 65680 -1 481
483 0 601203.56 257520.53 65600 -1 482
484 0 601389.4 257567.92 65520 -1 483
485 0 601500.6 257604.36 65440 -1 484
486 0 601711.25 257644.58 65360 -1 485
487 0 601886.44 257628.9 65280 -1 486
488 0 601982.4 257609.14 65200 -1 487
489 0 602075.2 257585.22 65120 -1 488
490 0 602174.25 257557.28 65000 -1 489
491 0 602225.25 257506.64 64840 -1 490
492 0 602298.3 257514.55 64720 -1 491
493 0 602187.8 257499.31 64640 -1 492
494 0 602146.1 257440.16 64560 -1 493
495 0 602036 257391.45 64360 -1 494
496 0 601921.4 257383.28 64240 -1 495
497 0 601902.6 257402.88 64200 -1 496
498 0 602703.7 257433.56 64680 -1 492
499 0 603052.8 257411.1 64680 -1 498
500 0 601999.44 257356.12 64720 -1 492
501 0 601955.25 257221.02 64680 -1 500
502 0 600770.44 257433.8 66000 -1 480
503 0 600859.94 257457.12 66080 -1 502
504 0 600927.25 257451.1 66160 -1 503
505 0 600994.94 257469.81 66240 -1 504
506 0 601760 263552 73440 163 389
507 0 601920 263552 73240 163 506
508 0 602048 263520 73000 141 507
509 0 602048 263488 72720 32 508
510 0 602144 263616 72480 45 509
511 0 602272 263808 72360 160 510
512 0 602368 264000 72200 131 511
513 0 602368 264096 71920 128 512
514 0 602432 264256 71720 124 513
515 0 602560 264384 71480 115 514
516 0 602656 264512 71280 108 515
517 0 602656 264576 71000 137 516
518 0 602624 264608 70720 181 517
519 0 602496 264640 70480 186 518
520 0 602432 264768 70240 160 519
521 0 602400 264832 69960 190 520
522 0 602432 264896 69720 148 521
523 0 602400 265024 69480 176 522
524 0 602304 265184 69280 163 523
525 0 602272 265344 69040 157 524
526 0 602272 265504 68840 163 525
527 0 602240 265664 68640 136 526
528 0 602176 265824 68440 124 527
529 0 602112 265984 68240 124 528
530 0 602112 266144 68040 136 529
531 0 602080 266304 67800 153 530
532 0 602016 266240 67560 137 531
533 0 602016 266304 67280 154 532
534 0 602048 266528 67080 128 533
535 0 602112 266752 66960 120 534
536 0 602176 267008 66840 102 535
537 0 602208 267200 66680 120 536
538 0 602272 267424 66560 128 537
539 0 602336 267648 66400 137 538
540 0 602464 267872 66280 115 539
541 0 602496 268096 66160 104 540
542 0 602432 268320 66040 107 541
543 0 602432 268544 65920 120 542
544 0 602432 268576 65880 139 543
545 0 602208 268576 65680 71 544
546 0 601984 268640 65520 101 545
547 0 601760 268736 65360 75 546
548 0 601504 268768 65280 40 547
549 0 601248 268832 65200 71 548
550 0 601024 268864 65040 81 549
551 0 600928 268928 64960 60 550
552 0 600862.25 268447.8 65040 -1 550
553 0 600756.4 268332.66 64960 -1 552
554 0 600617.94 268204.3 64840 -1 553
555 0 600446.56 268001.12 64680 -1 554
556 0 600363.94 267727.8 64560 -1 555
557 0 600322 267575.34 64480 -1 556
558 0 600300.75 267499.4 64440 -1 557
559 0 600207.3 267305.12 64360 -1 558
560 0 600198.1 267275.88 64320 -1 559
561 0 600233.6 267206.44 64200 -1 560
562 0 600221.25 267335.47 64040 -1 561
563 0 600197.1 267546.75 63920 -1 562
564 0 600175.25 267695.7 63840 -1 563
565 0 600243.5 267842 64440 -1 557
566 0 600174.6 267893.75 64400 -1 565
567 0 600100.6 267905.62 64360 -1 566
568 0 599950.9 267919.8 64280 -1 567
569 0 599809.1 268021.7 64240 -1 568
570 0 599683.8 268195.44 64160 -1 569
571 0 602592 268800 65840 120 544
572 0 602784 268992 65760 107 571
573 0 602976 269152 65640 108 572
574 0 603168 269312 65520 86 573
575 0 603360 269440 65400 108 574
576 0 603552 269632 65320 137 575
577 0 603712 269792 65160 154 576
578 0 603872 269952 65040 148 577
579 0 604064 270112 64960 204 578
580 0 604256 270240 64840 234 579
581 0 604320 270272 64760 266 580
582 0 604480 270112 64960 156 581
583 0 604736 270016 65080 51 582
584 0 604896 270016 65280 81 583
585 0 604992 269952 65520 71 584
586 0 604992 269888 65800 75 585
587 0 604928 269888 66080 32 586
588 0 604928 269888 66360 64 587
589 0 604896 269920 66640 71 588
590 0 605024 269824 66840 71 589
591 0 605152 269728 67080 32 590
592 0 605312 269728 67280 32 591
593 0 605472 269856 67480 75 592
594 0 605600 270080 67560 40 593
595 0 605664 270336 67640 40 594
596 0 605792 270560 67760 51 595
597 0 605952 270720 67920 75 596
598 0 606112 270880 68120 81 597
599 0 606048 271104 68280 71 598
600 0 605984 271264 68480 51 599
601 0 605952 271296 68520 51 600
602 0 604512 270336 64560 189 581
603 0 604704 270432 64360 128 602
604 0 604864 270624 64280 98 603
605 0 604864 270880 64200 80 604
606 0 604960 271104 64040 51 605
607 0 605024 271360 63960 40 606
608 0 605120 271456 63840 40 607
609 0 604928 271488 63640 75 608
610 0 604672 271520 63560 107 609
611 0 604416 271584 63600 166 610
612 0 604160 271584 63520 124 611
613 0 604000 271520 63320 81 612
614 0 603840 271392 63120 60 613
615 0 603808 271296 63040 51 614
616 0 605312 271648 63840 71 608
617 0 605504 271840 63720 51 616
618 0 605696 272032 63720 183 617
619 0 605504 272224 63680 124 618
620 0 605248 272320 63600 137 619
621 0 605120 272480 63400 168 620
622 0 605152 272640 63160 98 621
623 0 605216 272800 62960 163 622
624 0 605472 272800 62920 128 623
625 0 605728 272928 62880 148 624
626 0 605920 273120 62880 153 625
627 0 606080 273312 62760 40 626
628 0 605984 273504 62520 64 627
629 0 605760 273632 62400 120 628
630 0 605760 273824 62200 81 629
631 0 605664 274048 62080 139 630
632 0 605664 274208 61880 75 631
633 0 605536 274368 61720 98 632
634 0 605600 274528 61480 64 633
635 0 605568 274688 61280 120 634
636 0 605504 274816 61080 102 635
637 0 605280 274656 61040 71 636
638 0 605088 274528 60920 60 637
639 0 604928 274368 60800 80 638
640 0 604704 274272 60680 122 639
641 0 604544 274272 60480 108 640
642 0 604352 274240 60280 91 641
643 0 604288 274240 60280 86 642
644 0 604273.9 274225.7 60200 -1 643
645 0 604263.06 274189.88 60120 -1 644
646 0 604226.7 274164.2 60080 -1 645
647 0 604217.94 274161.12 60040 -1 646
648 0 603314.06 274047.25 60000 -1 647
649 0 603275.56 274012.8 59920 -1 648
650 0 603165.1 274015.8 59760 -1 649
651 0 603027.06 274046.56 59600 -1 650
652 0 602853.9 274023.8 59440 -1 651
653 0 602725.9 273902.56 59320 -1 652
654 0 602408 273701.12 59240 -1 653
655 0 602186.9 273648.06 59040 -1 654
656 0 602186.9 273648.06 59000 -1 655
657 0 602349.5 273951.44 58680 -1 656
658 0 602321.44 274199.53 58560 -1 657
659 0 602233.94 274279.88 58440 -1 658
660 0 602021.9 274313.8 58320 -1 659
661 0 601947.2 274311.56 58240 -1 660
662 0 601911.4 274319.88 58080 -1 661
663 0 601936 274369 57880 -1 662
664 0 601941.56 274405.1 57720 -1 663
665 0 601959.75 274466.56 57520 -1 664
666 0 601949.6 274377.38 57320 -1 665
667 0 601966.4 274288.8 57120 -1 666
668 0 601861.4 274047.62 57080 -1 667
669 0 601767.9 273796.38 56960 -1 668
670 0 601723.75 273602.4 56840 -1 669
671 0 601604.75 273467.44 56760 -1 670
672 0 601989.56 274535.3 57040 -1 667
673 0 601963.1 274649.53 57000 -1 672
674 0 601979.25 274806.25 56960 -1 673
675 0 602066.44 274978.44 56880 -1 674
676 0 602128.75 275170.62 56840 -1 675
677 0 602189.44 275309.5 56800 -1 676
678 0 602366.44 275540.2 56760 -1 677
679 0 602591.06 276013.12 56760 -1 678
680 0 602630.06 276046.7 56680 -1 679
681 0 602591.75 276069.5 56560 -1 680
682 0 602578.75 276076.75 56520 -1 681
683 0 602597.25 275999.7 56240 -1 682
684 0 602663.6 276031.4 56120 -1 683
685 0 602686.3 276016.94 56000 -1 684
686 0 602693 276078.06 55840 -1 685
687 0 602626.44 276039.22 55720 -1 686
688 0 602560.8 276047.88 55600 -1 687
689 0 602545.4 276041.47 55480 -1 688
690 0 602504 276014.25 55320 -1 689
691 0 602515.7 275955.3 55160 -1 690
692 0 602592.06 275853.22 54960 -1 691
693 0 602646.44 275773.2 54800 -1 692
694 0 602642.4 275793.75 54720 -1 693
695 0 605696 275040 61080 134 636
696 0 605792 275200 60880 160 695
697 0 606016 275392 60880 120 696
698 0 606240 275552 60840 150 697
699 0 606464 275584 60720 140 698
700 0 606688 275744 60720 86 699
701 0 606944 275808 60680 108 700
702 0 607168 275904 60600 139 701
703 0 607424 275936 60560 128 702
704 0 607680 276000 60520 120 703
705 0 607936 276096 60520 81 704
706 0 608192 276128 60520 124 705
707 0 608224 275872 60520 124 706
708 0 608288 275776 60280 80 707
709 0 608803 275923.75 60240 45 708
710 0 609549.8 275973.56 60200 -1 709
711 0 609870.8 275909.44 60120 -1 710
712 0 610243.1 275849.06 60040 -1 711
713 0 609539.9 275621.8 60000 -1 712
714 0 609614.25 275572.75 59960 -1 713
715 0 609753.06 275466.47 59880 -1 714
716 0 609869.1 275385.97 59800 -1 715
717 0 610043 274865.25 59680 -1 716
718 0 610115.75 274449.4 59640 -1 717
719 0 610103 274195.2 59600 -1 718
720 0 610100.5 273914.75 59520 -1 719
721 0 610088.2 273781.72 59440 -1 720
722 0 610051.4 273617.12 59360 -1 721
723 0 610005.6 273495.5 59200 -1 722
724 0 609999.56 273390.72 59040 -1 723
725 0 610004.56 273381.12 59000 -1 724
726 0 609943.9 273321.2 58920 -1 725
727 0 609917.1 273225.97 58800 -1 726
728 0 609895.75 273192.3 58640 -1 727
729 0 609857.8 273219.5 58480 -1 728
730 0 609790.2 273197.2 58280 -1 729
731 0 609826 273143.4 58040 -1 730
732 0 609662.2 273097.25 57840 -1 731
733 0 609560.06 273132.75 57640 -1 732
734 0 609489.6 273138.75 57440 -1 733
735 0 609401.25 273120.94 57240 -1 734
736 0 609341.1 273083.25 57040 -1 735
737 0 609315.5 273092.6 57000 -1 736
738 0 609293.2 273641.4 57000 -1 737
739 0 609386.1 273861.3 56960 -1 738
740 0 609268.75 273026.97 56880 -1 737
741 0 609180.5 273033.47 56760 -1 740
742 0 609017 273169.06 56680 -1 741
743 0 608886.25 273150.3 56560 -1 742
744 0 608823.75 273118.5 56480 -1 743
745 0 608753.25 273107.75 56360 -1 744
746 0 608582.25 272989.12 56160 -1 745
747 0 608430.44 272920.5 56000 -1 746
748 0 608301.7 272846.75 55840 -1 747
749 0 608191.25 272772 55680 -1 748
750 0 608095.5 272638.7 55480 -1 749
751 0 607993.7 272397.88 55320 -1 750
752 0 607833.75 272063.44 55160 -1 751
753 0 607736.5 271693.78 55120 -1 752
754 0 607666.75 271464.03 55080 -1 753
755 0 607566.3 271270.16 55040 -1 754
756 0 607497.25 271135.22 54960 -1 755
757 0 607357.1 270991.66 54880 -1 756
758 0 607293.3 270796.06 54840 -1 757
759 0 607121.7 270644.38 54800 -1 758
760 0 607010.6 270449 54760 -1 759
761 0 606924 270314.25 54720 -1 760
762 0 606820.75 270207.72 54680 -1 761
763 0 606789.5 270170.5 54640 -1 762
764 0 606680.5 270052 54560 -1 763
765 0 606505.44 269791.8 54480 -1 764
766 0 606239.8 269410.25 54440 -1 765
767 0 605852.8 268923.44 54400 -1 766
768 0 605678.5 268573.7 54360 -1 767
769 0 605689 268507.5 54280 -1 768
770 0 605677.94 268454.3 54240 -1 769
771 0 605644.94 268288.62 54160 -1 770
772 0 605739.9 267924.5 54080 -1 771
773 0 605678.7 267364.6 54040 -1 772
774 0 605738.3 267023.72 54000 -1 773
775 0 605793.2 266859.72 53920 -1 774
776 0 605760.8 266651.06 53880 -1 775
777 0 605753.7 266459.12 53800 -1 776
778 0 605790.9 266359.66 53720 -1 777
779 0 605904.4 266122.8 53640 -1 778
780 0 605903.56 265680.5 53640 -1 779
781 0 605811.06 264915.2 53600 -1 780
782 0 605745.5 264731.6 53560 -1 781
783 0 605766.6 264678.53 53400 -1 782
784 0 605850.5 264628.8 53240 -1 783
785 0 606177.75 264486 53080 -1 784
786 0 606428 264314.3 53040 -1 785
787 0 606693.56 264101.16 52960 -1 786
788 0 606914.4 263797 52920 -1 787
789 0 607123.8 263691.7 52960 -1 788
790 0 607017.7 263699.7 53040 -1 789
791 0 607240.9 263503.25 53160 -1 790
792 0 607689.1 263157.25 53240 -1 791
793 0 608188.1 262913.2 53280 -1 792
794 0 609039.06 262695.25 53240 -1 793
795 0 609226.6 262614.12 53160 -1 794
796 0 609220.3 262626.25 53040 -1 795
797 0 609662.94 262464.62 52920 -1 796
798 0 609685.56 262429.56 52880 -1 797
799 0 609802.4 262348.9 52800 -1 798
800 0 609890 262240.2 52640 -1 799
801 0 610073.1 262035.9 52440 -1 800
802 0 610256.06 261912.98 52280 -1 801
803 0 610434.6 261707.73 52160 -1 802
804 0 610661.6 261510.62 52040 -1 803
805 0 610947.8 261029.8 51880 -1 804
806 0 611376.4 260395 51840 -1 805
807 0 611720.6 260124.28 51800 -1 806
808 0 612038.5 259897.1 51880 -1 807
809 0 612156.75 259779.97 51960 -1 808
810 0 612461.4 259663.03 52040 -1 809
811 0 612654.25 259507.84 52200 -1 810
812 0 612838.44 259373 52320 -1 811
813 0 613066.44 259267.22 52440 -1 812
814 0 613290.6 259181.67 52560 -1 813
815 0 613510.7 258976.92 52600 -1 814
816 0 613749.94 258804.08 52640 -1 815
817 0 613949.2 258596.56 52720 -1 816
818 0 614217.9 258364.86 52800 -1 817
819 0 614521.9 258417.03 52760 -1 818
820 0 614648.25 258491.58 52720 -1 819
821 0 614692.1 258519.2 52680 -1 820
822 0 614286.25 258196.94 52920 -1 818
823 0 614544.2 257697.89 52960 -1 822
824 0 614754.1 257103.45 53000 -1 823
825 0 615387.8 256244.69 53000 -1 824
826 0 615982.75 255980.17 52960 -1 825
827 0 616556.44 255573.3 53000 -1 826
828 0 616875.1 255524.17 52960 -1 827
829 0 616905.94 255531.38 53080 -1 828
830 0 616992.75 255517.36 53200 -1 829
831 0 617059.06 255509.53 53320 -1 830
832 0 617026.6 255503.19 53440 -1 831
833 0 617221.1 255528.95 53480 -1 832
834 0 617355.06 255522.11 53560 -1 833
835 0 617555.9 255518.78 53640 -1 834
836 0 617733.75 255538.86 53720 -1 835
837 0 617927.25 255566.06 53800 -1 836
838 0 618147.5 255693.8 53880 -1 837
839 0 618296.75 255817.88 54000 -1 838
840 0 618361.5 255883.11 54080 -1 839
841 0 618749.6 255755.55 54080 -1 840
842 0 618852.56 255686.19 53960 -1 841
843 0 618946.7 255552.23 53880 -1 842
844 0 618837.75 255398.75 53880 -1 843
845 0 618783.44 255349.4 53800 -1 844
846 0 618415.3 255944.36 54160 -1 840
847 0 618473.56 256032.88 54280 -1 846
848 0 618521.75 256149.25 54440 -1 847
849 0 618568.5 256341.78 54560 -1 848
850 0 618537.25 256517.52 54720 -1 849
851 0 618488.06 256783.58 54840 -1 850
852 0 618276.7 256949.22 54920 -1 851
853 0 618220.6 257113.28 55040 -1 852
854 0 618156.4 257187.75 55160 -1 853
855 0 618240 257319.42 55280 -1 854
856 0 618329.5 257453.25 55360 -1 855
857 0 618497.2 257642.86 55480 -1 856
858 0 618577.1 257862.69 55600 -1 857
859 0 618578.75 257943.34 55680 -1 858
860 0 618642.2 258085.11 55800 -1 859
861 0 618697.06 258173.14 55920 -1 860
862 0 618807.44 258274.5 56040 -1 861
863 0 618988.25 258397.73 56160 -1 862
864 0 619152.25 258451.92 56280 -1 863
865 0 619475 258575.27 56360 -1 864
866 0 619715.25 258720.73 56440 -1 865
867 0 619747.9 258744.31 56480 -1 866
868 0 619977.6 258684.08 56520 -1 867
869 0 616807.6 255468.39 52880 -1 828
870 0 616805 255405.52 52800 -1 869
871 0 616845.1 255103.6 52680 -1 870
872 0 617020.5 254814.08 52640 -1 871
873 0 617058.7 254735.22 52600 -1 872
874 0 617165 254606.83 52520 -1 873
875 0 617143.44 254534.28 52360 -1 874
876 0 617200.4 254407.69 52280 -1 875
877 0 617314.94 254244.17 52200 -1 876
878 0 617402.44 254095.52 52080 -1 877
879 0 617464.4 253969.23 51960 -1 878
880 0 617531.9 253865.5 51840 -1 879
881 0 617555.6 253770.69 51760 -1 880
882 0 617538.75 253753.25 51640 -1 881
883 0 617532.56 253696.88 51520 -1 882
884 0 617514.1 253627.83 51400 -1 883
885 0 617521.6 253566.36 51280 -1 884
886 0 617485.4 253490.69 51120 -1 885
887 0 617468.06 253402.36 51000 -1 886
888 0 617522.44 253319.05 50880 -1 887
889 0 617732.94 253403.44 50840 -1 888
890 0 617768.5 253463.53 50800 -1 889
891 0 617816.6 253653.9 50760 -1 890
892 0 617853.6 253664.08 50720 -1 891
893 0 617978.7 253707.23 50640 -1 892
894 0 618073.06 253754.78 50560 -1 893
895 0 618194.3 253860.28 50440 -1 894
896 0 618278.1 253917.48 50360 -1 895
897 0 618379 253929.62 50240 -1 896
898 0 618460.5 254040.86 50080 -1 897
899 0 618538.6 254122.69 49960 -1 898
900 0 618628.5 254212.62 49800 -1 899
901 0 618859.7 254247.38 49680 -1 900
902 0 618996.9 254279.17 49600 -1 901
903 0 619313.44 254204.31 49480 -1 902
904 0 619498.1 254248.44 49400 -1 903
905 0 619645.94 254349.72 49320 -1 904
906 0 619993.25 254358 49280 -1 905
907 0 620332.8 254456.23 49240 -1 906
908 0 620702.9 254675.11 49200 -1 907
909 0 621328.9 254731.25 49160 -1 908
910 0 621662.56 254863.89 49200 -1 909
911 0 622741.44 254844.19 49200 -1 910
912 0 622732.1 254632.14 49160 -1 911
913 0 623327.4 254906.73 49240 -1 911
914 0 623729.3 255251.4 49200 -1 913
915 0 624104.8 255509.8 49120 -1 914
916 0 624294.3 255545.72 49000 -1 915
917 0 624381.8 255338.77 48640 -1 916
918 0 624601.4 255353.14 48520 -1 917
919 0 624715.1 255278.23 48320 -1 918
920 0 624705.9 255237.03 48280 -1 919
921 0 624687 255190.45 48240 -1 920
922 0 624590.25 255074.22 48200 -1 921
923 0 624677.94 255047.2 48160 -1 922
924 0 624624 254925.38 48120 -1 923
925 0 624587.1 254786.08 48080 -1 924
926 0 624543.4 254660.9 48040 -1 925
927 0 623594.06 254667.42 49040 -1 913
928 0 623618.56 254433.95 48960 -1 927
929 0 618449.2 254247.64 49760 -1 900
930 0 618349.75 254315.05 49680 -1 929
931 0 618255.75 254345.9 49600 -1 930
932 0 618157.9 254317.61 49520 -1 931
933 0 618066.25 254191.97 49440 -1 932
934 0 617903.7 253854.94 49520 -1 933
935 0 617833.9 253745.42 49600 -1 934
936 0 617768 253595.8 51720 -1 881
937 0 618168.6 253398.58 51760 -1 936
938 0 618266 253365.16 51680 -1 937
939 0 618349.25 253344.05 51600 -1 938
940 0 618507.44 253220.38 51520 -1 939
941 0 605481.5 268432 54120 -1 771
942 0 605366.8 268415.12 54000 -1 941
943 0 605254.4 268330.44 53920 -1 942
944 0 605163.56 268269.56 53880 -1 943
945 0 605042.6 268223.12 53840 -1 944
946 0 604935.6 268176.94 53800 -1 945
947 0 608920.9 272786.44 56480 -1 744
948 0 610318.1 273592.2 59000 -1 725
949 0 610590.9 273681.62 58920 -1 948
950 0 605920 272160 63640 137 618
951 0 606144 272160 63480 128 950
952 0 606400 272064 63600 150 951
953 0 606560 271904 63760 80 952
954 0 606720 271680 63840 40 953
955 0 606880 271456 63920 51 954
956 0 606976 271232 64000 51 955
957 0 607104 271008 64080 75 956
958 0 607136 270752 64160 104 957
959 0 607232 270496 64160 104 958
960 0 607360 270272 64120 120 959
961 0 607360 270016 64120 40 960
962 0 607456 269792 64200 60 961
963 0 607616 269632 64400 60 962
964 0 607744 269504 64600 75 963
965 0 607904 269312 64640 86 964
966 0 608032 269088 64640 75 965
967 0 608224 268864 64640 86 966
968 0 608320 268608 64600 80 967
969 0 608384 268352 64520 75 968
970 0 608448 268096 64400 81 969
971 0 608576 267904 64240 90 970
972 0 608672 267808 64200 91 971
973 0 608512 267616 64320 51 972
974 0 608416 267392 64440 102 973
975 0 608320 267200 64600 45 974
976 0 608224 267136 64720 45 975
977 0 608224 267328 64920 40 976
978 0 608288 267488 64720 32 977
979 0 608288 267488 64680 32 978
980 0 607968 267008 64760 90 976
981 0 607904 266752 64760 32 980
982 0 607872 266496 64760 115 981
983 0 607968 266240 64800 64 982
984 0 607904 266016 64920 71 983
985 0 607776 265792 64960 80 984
986 0 607584 265600 65000 40 985
987 0 607392 265408 65080 60 986
988 0 607264 265184 65080 86 987
989 0 607136 264960 65080 64 988
990 0 607136 264896 65080 51 989
991 0 608896 267712 64120 40 972
992 0 609152 267680 64040 40 991
993 0 609408 267648 63960 40 992
994 0 609664 267648 63840 51 993
995 0 609888 267680 63720 107 994
996 0 610112 267648 63560 60 995
997 0 610336 267488 63480 86 996
998 0 610560 267360 63440 75 997
999 0 610784 267232 63400 86 998
1000 0 611008 267104 63320 80 999
1001 0 611232 266976 63320 60 1000
1002 0 611488 266848 63320 60 1001
1003 0 611744 266720 63280 71 1002
1004 0 611968 266592 63200 98 1003
1005 0 612192 266464 63200 124 1004
1006 0 612384 266304 63320 75 1005
1007 0 612576 266112 63360 80 1006
1008 0 612736 265888 63360 91 1007
1009 0 612768 265632 63360 124 1008
1010 0 612928 265440 63400 75 1009
1011 0 613088 265248 63520 81 1010
1012 0 613120 265024 63640 51 1011
1013 0 613152 264768 63640 96 1012
1014 0 613280 264544 63680 124 1013
1015 0 613280 264288 63760 80 1014
1016 0 613344 264032 63840 80 1015
1017 0 613344 263968 63840 51 1016
1018 0 613315.5 263580.78 63880 -1 1017
1019 0 613389.1 263322.06 63960 -1 1018
1020 0 613462.44 263166.38 64040 -1 1019
1021 0 613534.9 263037.22 64120 -1 1020
1022 0 613579.6 262920.94 64240 -1 1021
1023 0 613644 262932.4 64400 -1 1022
1024 0 613691.25 263141.8 64600 -1 1023
1025 0 613750.94 263153.75 64760 -1 1024
1026 0 613859.1 263078.06 64800 -1 1025
1027 0 613966.25 262954.5 64840 -1 1026
1028 0 614115.4 262797.47 64880 -1 1027
1029 0 614259.2 262654.94 64920 -1 1028
1030 0 614443.94 262407.5 64960 -1 1029
1031 0 598112 265664 76280 209 370
1032 0 597952 265824 76120 189 1031
1033 0 597920 265984 75920 176 1032
1034 0 597952 266144 75680 273 1033
1035 0 598112 266240 75480 280 1034
1036 0 598144 266432 75280 315 1035
1037 0 598176 266656 75160 296 1036
1038 0 598080 266848 74960 221 1037
1039 0 597952 266976 74760 202 1038
1040 0 597792 267136 74600 203 1039
1041 0 597728 267328 74400 163 1040
1042 0 597728 267488 74200 208 1041
1043 0 597824 267616 74000 256 1042
1044 0 597760 267808 73840 217 1043
1045 0 597600 267968 73640 186 1044
1046 0 597440 268128 73520 246 1045
1047 0 597216 268256 73360 288 1046
1048 0 597024 268416 73240 307 1047
1049 0 596800 268544 73160 277 1048
1050 0 596672 268640 72960 296 1049
1051 0 596512 268704 72720 230 1050
1052 0 596352 268864 72520 176 1051
1053 0 596192 269088 72440 253 1052
1054 0 596192 269344 72360 224 1053
1055 0 596192 269568 72160 219 1054
1056 0 596256 269792 72040 166 1055
1057 0 596224 269984 71840 176 1056
1058 0 596064 270080 71640 251 1057
1059 0 595936 270272 71480 280 1058
1060 0 595936 270432 71280 196 1059
1061 0 595872 270592 71080 241 1060
1062 0 595776 270784 70920 292 1061
1063 0 595648 270912 70720 277 1062
1064 0 595424 270944 70600 280 1063
1065 0 595168 270880 70520 278 1064
1066 0 595008 270944 70320 229 1065
1067 0 594912 271136 70120 282 1066
1068 0 594784 271296 69960 296 1067
1069 0 594752 271392 69720 289 1068
1070 0 594720 271488 69480 235 1069
1071 0 594592 271616 69280 226 1070
1072 0 594592 271872 69160 257 1071
1073 0 594752 272064 69120 320 1072
1074 0 594880 272288 69000 239 1073
1075 0 594944 272480 68840 178 1074
1076 0 594976 272640 68600 178 1075
1077 0 594912 272832 68440 210 1076
1078 0 594848 272992 68240 228 1077
1079 0 594880 273248 68200 246 1078
1080 0 594912 273472 68000 137 1079
1081 0 595008 273536 67840 160 1080
1082 0 595168 273632 68040 134 1081
1083 0 595360 273792 68160 32 1082
1084 0 595520 273984 68200 40 1083
1085 0 595584 274208 68320 64 1084
1086 0 595680 274368 68520 60 1085
1087 0 595712 274560 68680 64 1086
1088 0 595712 274720 68880 32 1087
1089 0 595680 274816 69120 32 1088
1090 0 595616 274784 69360 51 1089
1091 0 595616 274752 69640 45 1090
1092 0 595616 274752 69920 81 1091
1093 0 595488 274848 70160 60 1092
1094 0 595328 275008 70360 80 1093
1095 0 595072 275104 70400 75 1094
1096 0 594816 275200 70440 71 1095
1097 0 594560 275296 70520 71 1096
1098 0 594400 275424 70680 32 1097
1099 0 594496 275584 70880 64 1098
1100 0 594656 275744 71000 80 1099
1101 0 594816 275936 71040 86 1100
1102 0 594976 276096 71160 108 1101
1103 0 595008 276352 71240 96 1102
1104 0 594848 276544 71280 45 1103
1105 0 594656 276736 71280 90 1104
1106 0 594464 276928 71280 115 1105
1107 0 594272 277152 71280 81 1106
1108 0 594080 277344 71280 81 1107
1109 0 593920 277440 71400 71 1108
1110 0 594944 273472 67600 81 1081
1111 0 594816 273568 67400 124 1110
1112 0 594560 273472 67440 32 1111
1113 0 594304 273472 67440 32 1112
1114 0 594048 273376 67440 32 1113
1115 0 594048 273120 67480 60 1114
1116 0 594176 272992 67480 141 1115
1117 0 594688 273728 67200 122 1111
1118 0 594688 273952 67040 139 1117
1119 0 594624 274176 66920 124 1118
1120 0 594624 274368 66720 154 1119
1121 0 594560 274528 66480 156 1120
1122 0 594496 274688 66280 166 1121
1123 0 594656 274880 66160 208 1122
1124 0 594784 275104 66040 229 1123
1125 0 594784 275296 65840 249 1124
1126 0 594752 275552 65760 259 1125
1127 0 594560 275712 65720 313 1126
1128 0 594592 275808 65480 284 1127
1129 0 594656 275968 65280 262 1128
1130 0 594656 276128 65080 172 1129
1131 0 594656 276224 64840 136 1130
1132 0 594720 276384 64640 208 1131
1133 0 594880 276544 64440 124 1132
1134 0 594944 276576 64200 86 1133
1135 0 595040 276704 63960 166 1134
1136 0 595136 276928 63840 96 1135
1137 0 595072 277088 63640 134 1136
1138 0 595040 277280 63440 209 1137
1139 0 595040 277504 63240 266 1138
1140 0 595008 277696 63040 325 1139
1141 0 595168 277856 62920 240 1140
1142 0 595296 278080 62840 134 1141
1143 0 595392 278304 62720 32 1142
1144 0 595392 278368 62360 200 1143
1145 0 595200 278432 62200 226 1144
1146 0 595072 278528 62000 186 1145
1147 0 595008 278528 61720 200 1146
1148 0 594912 278496 61480 208 1147
1149 0 594752 278368 61280 228 1148
1150 0 594624 278336 61040 257 1149
1151 0 594528 278368 60800 163 1150
1152 0 594528 278400 60520 102 1151
1153 0 594528 278432 60360 80 1152
1154 0 594784 278528 60360 102 1153
1155 0 595040 278592 60320 207 1154
1156 0 595040 278912 60640 32 1155
1157 0 594400 278528 60160 80 1153
1158 0 594240 278528 59960 163 1157
1159 0 594080 278528 59760 172 1158
1160 0 594016 278528 59480 40 1159
1161 0 593856 278528 59280 107 1160
1162 0 593696 278496 59040 128 1161
1163 0 593568 278464 58800 207 1162
1164 0 593440 278464 58560 148 1163
1165 0 593280 278464 58360 163 1164
1166 0 593184 278464 58240 160 1165
1167 0 593184 278720 58120 101 1166
1168 0 593216 278912 57960 71 1167
1169 0 593344 279136 57960 32 1168
1170 0 592928 278464 58240 160 1166
1171 0 592704 278464 58040 164 1170
1172 0 592608 278464 57800 218 1171
1173 0 592512 278464 57560 259 1172
1174 0 592512 278368 57400 256 1173
1175 0 592256 278400 57400 331 1174
1176 0 592000 278400 57360 305 1175
1177 0 591776 278400 57240 317 1176
1178 0 591616 278432 57000 391 1177
1179 0 591392 278368 56840 377 1178
1180 0 591168 278400 56720 321 1179
1181 0 590944 278272 56640 336 1180
1182 0 590688 278240 56640 313 1181
1183 0 590464 278272 56520 343 1182
1184 0 590240 278272 56400 334 1183
1185 0 589984 278272 56320 335 1184
1186 0 589728 278272 56280 314 1185
1187 0 589472 278304 56240 322 1186
1188 0 589216 278304 56240 313 1187
1189 0 588960 278272 56240 288 1188
1190 0 588704 278272 56240 302 1189
1191 0 588448 278240 56240 294 1190
1192 0 588192 278208 56280 240 1191
1193 0 587936 278208 56280 239 1192
1194 0 587680 278208 56240 272 1193
1195 0 587456 278240 56080 318 1194
1196 0 587232 278208 55920 237 1195
1197 0 586976 278176 55920 256 1196
1198 0 586752 278016 55920 203 1197
1199 0 586496 278016 55920 217 1198
1200 0 586240 278080 55920 262 1199
1201 0 585984 277984 55840 263 1200
1202 0 585728 277952 55840 281 1201
1203 0 585472 277856 55800 256 1202
1204 0 585248 277728 55680 256 1203
1205 0 585056 277632 55480 235 1204
1206 0 584864 277504 55360 284 1205
1207 0 584608 277408 55360 300 1206
1208 0 584480 277312 55360 229 1207
1209 0 584448 277088 55480 153 1208
1210 0 584320 276864 55520 115 1209
1211 0 584160 276672 55560 60 1210
1212 0 584096 276416 55600 75 1211
1213 0 584096 276160 55600 75 1212
1214 0 584096 275904 55600 80 1213
1215 0 584128 275648 55560 60 1214
1216 0 584128 275488 55360 101 1215
1217 0 584224 275328 55160 60 1216
1218 0 584288 275264 55080 32 1217
1219 0 584064 275104 54960 64 1218
1220 0 583808 275040 54960 51 1219
1221 0 583584 274880 54880 71 1220
1222 0 583392 274720 54800 32 1221
1223 0 583200 274528 54920 32 1222
1224 0 583072 274304 54960 40 1223
1225 0 583040 274048 54960 60 1224
1226 0 582976 273792 54840 71 1225
1227 0 582848 273568 54800 80 1226
1228 0 582720 273312 54800 98 1227
1229 0 582592 273312 54720 60 1228
1230 0 584448 275104 54880 71 1218
1231 0 584704 275040 54760 90 1230
1232 0 584928 275008 54640 51 1231
1233 0 585152 274944 54520 64 1232
1234 0 585376 274944 54360 45 1233
1235 0 585600 274912 54240 60 1234
1236 0 585760 274784 54040 90 1235
1237 0 585888 274720 53800 64 1236
1238 0 585984 274624 53560 60 1237
1239 0 586112 274528 53360 75 1238
1240 0 586272 274368 53160 98 1239
1241 0 586432 274208 52960 81 1240
1242 0 586528 274112 52720 64 1241
1243 0 586560 274080 52440 75 1242
1244 0 586528 274080 52160 115 1243
1245 0 586400 274016 51920 81 1244
1246 0 586400 273952 51640 32 1245
1247 0 586432 273856 51360 71 1246
1248 0 586528 273824 51120 60 1247
1249 0 586656 273760 50880 45 1248
1250 0 586656 273856 50640 96 1249
1251 0 586592 273824 50400 32 1250
1252 0 586624 273824 50160 45 1251
1253 0 584288 277408 55160 214 1208
1254 0 584032 277408 55080 214 1253
1255 0 583776 277376 55040 232 1254
1256 0 583520 277376 55000 290 1255
1257 0 583264 277440 55000 318 1256
1258 0 583008 277472 54960 321 1257
1259 0 582752 277536 54920 347 1258
1260 0 582528 277664 54920 328 1259
1261 0 582304 277792 54880 275 1260
1262 0 582048 277824 54880 270 1261
1263 0 581792 277696 54880 374 1262
1264 0 581536 277760 54800 307 1263
1265 0 581312 277920 54880 228 1264
1266 0 581056 277952 54960 245 1265
1267 0 580800 277984 54960 302 1266
1268 0 580544 278080 54960 230 1267
1269 0 580288 278080 55000 235 1268
1270 0 580032 278080 55040 250 1269
1271 0 579776 278176 55120 289 1270
1272 0 579584 278336 55200 243 1271
1273 0 579328 278336 55200 273 1272
1274 0 579072 278432 55240 307 1273
1275 0 578816 278464 55240 361 1274
1276 0 578624 278656 55120 242 1275
1277 0 578368 278784 55080 212 1276
1278 0 578112 278880 55080 229 1277
1279 0 577920 279040 55120 217 1278
1280 0 577664 279040 55120 277 1279
1281 0 577408 279072 55120 280 1280
1282 0 577152 279168 55160 235 1281
1283 0 576896 279296 55120 229 1282
1284 0 576704 279488 55040 242 1283
1285 0 576544 279712 55120 249 1284
1286 0 576352 279904 55200 234 1285
1287 0 576128 280064 55160 273 1286
1288 0 575968 280288 55200 273 1287
1289 0 575712 280320 55240 256 1288
1290 0 575456 280416 55240 160 1289
1291 0 575264 280608 55240 270 1290
1292 0 575072 280800 55320 281 1291
1293 0 574848 280960 55320 280 1292
1294 0 574592 281088 55320 280 1293
1295 0 574336 281120 55400 228 1294
1296 0 574080 281248 55400 266 1295
1297 0 573856 281408 55400 275 1296
1298 0 573632 281568 55440 307 1297
1299 0 573408 281568 55600 249 1298
1300 0 573248 281728 55720 202 1299
1301 0 573088 281856 55920 189 1300
1302 0 572832 281888 55920 221 1301
1303 0 572576 281856 56000 221 1302
1304 0 572544 281824 56040 219 1303
1305 0 572672 281792 56280 108 1304
1306 0 572672 281760 56560 81 1305
1307 0 572672 281696 56840 81 1306
1308 0 572640 281568 57040 107 1307
1309 0 572896 281536 57040 32 1308
1310 0 573120 281600 56880 45 1309
1311 0 573216 281600 56840 45 1310
1312 0 572512 281408 57200 98 1308
1313 0 572448 281152 57280 80 1312
1314 0 572384 280960 57440 80 1313
1315 0 572352 280704 57560 86 1314
1316 0 572192 280480 57680 101 1315
1317 0 572032 280288 57800 102 1316
1318 0 571904 280128 57960 91 1317
1319 0 571744 280000 58160 71 1318
1320 0 571584 279936 58360 64 1319
1321 0 571392 279840 58520 96 1320
1322 0 571200 279712 58640 98 1321
1323 0 570976 279584 58720 86 1322
1324 0 570752 279456 58840 81 1323
1325 0 570528 279360 58920 80 1324
1326 0 570304 279264 59000 96 1325
1327 0 570048 279168 59040 81 1326
1328 0 569856 278976 59160 90 1327
1329 0 569760 278752 59240 98 1328
1330 0 569664 278560 59400 102 1329
1331 0 569600 278336 59520 107 1330
1332 0 569632 278144 59680 98 1331
1333 0 569792 277984 59800 32 1332
1334 0 569920 277760 59880 51 1333
1335 0 570112 277568 59960 51 1334
1336 0 570304 277408 60000 60 1335
1337 0 570528 277280 60000 107 1336
1338 0 570784 277248 59960 160 1337
1339 0 571040 277184 59960 102 1338
1340 0 571264 277088 60040 80 1339
1341 0 571520 277152 60120 75 1340
1342 0 571776 277184 60200 40 1341
1343 0 572000 277312 60280 81 1342
1344 0 572032 277344 60280 81 1343
1345 0 572256 277216 60200 102 1344
1346 0 572416 277120 60000 40 1345
1347 0 572608 277216 59800 51 1346
1348 0 572768 277344 59600 40 1347
1349 0 573024 277408 59520 51 1348
1350 0 573120 277472 59480 51 1349
1351 0 572032 277568 60440 40 1344
1352 0 572224 277760 60400 71 1351
1353 0 572416 277920 60440 40 1352
1354 0 572576 278080 60560 32 1353
1355 0 572736 278240 60760 71 1354
1356 0 572960 278368 60840 51 1355
1357 0 573152 278560 60920 60 1356
1358 0 573344 278752 60960 45 1357
1359 0 573536 278944 60960 60 1358
1360 0 573728 279136 60920 60 1359
1361 0 573952 279296 60920 51 1360
1362 0 574176 279424 60920 40 1361
1363 0 574400 279584 60960 75 1362
1364 0 574560 279776 60920 51 1363
1365 0 574688 280000 60880 51 1364
1366 0 574784 280224 60800 40 1365
1367 0 575008 280384 60800 45 1366
1368 0 575232 280512 60800 40 1367
1369 0 575488 280640 60800 40 1368
1370 0 575712 280768 60680 75 1369
1371 0 575968 280864 60680 60 1370
1372 0 576096 281056 60720 40 1371
1373 0 572288 281920 56000 163 1304
1374 0 572096 282112 56040 86 1373
1375 0 572064 282144 56040 80 1374
1376 0 572320 282400 55920 32 1375
1377 0 572544 282464 55640 32 1376
1378 0 571872 282336 55960 32 1375
1379 0 571712 282496 55760 122 1378
1380 0 571584 282528 55760 104 1379
1381 0 571520 282720 55920 102 1380
1382 0 571360 282880 56120 75 1381
1383 0 571200 283008 56280 86 1382
1384 0 570944 283040 56400 107 1383
1385 0 570720 283072 56520 122 1384
1386 0 570528 283104 56680 115 1385
1387 0 570304 283136 56800 104 1386
1388 0 570080 283200 56960 107 1387
1389 0 569856 283200 57120 124 1388
1390 0 569632 283200 57240 172 1389
1391 0 569408 283168 57360 172 1390
1392 0 569184 283072 57360 156 1391
1393 0 568992 282880 57280 40 1392
1394 0 568768 282752 57200 60 1393
1395 0 568512 282752 57200 40 1394
1396 0 568256 282752 57200 40 1395
1397 0 568000 282752 57200 40 1396
1398 0 567744 282656 57200 40 1397
1399 0 567552 282464 57200 45 1398
1400 0 567520 282432 57200 51 1399
1401 0 567392 282272 57400 45 1400
1402 0 567296 282112 57600 32 1401
1403 0 567264 282080 57640 32 1402
1404 0 567296 282368 57080 51 1400
1405 0 567072 282240 57120 60 1404
1406 0 566816 282144 57160 32 1405
1407 0 566560 282144 57280 60 1406
1408 0 566304 282112 57360 51 1407
1409 0 566080 281952 57400 45 1408
1410 0 565824 281920 57440 45 1409
1411 0 565792 281920 57440 60 1410
1412 0 569088 283072 57600 163 1392
1413 0 568928 283072 57800 120 1412
1414 0 568768 283008 58000 108 1413
1415 0 568608 282944 58200 98 1414
1416 0 568448 282912 58400 75 1415
1417 0 568224 282912 58560 122 1416
1418 0 568064 283008 58760 108 1417
1419 0 567904 283072 58960 122 1418
1420 0 567712 283104 59120 80 1419
1421 0 567456 283104 59160 96 1420
1422 0 567296 283008 59360 160 1421
1423 0 567136 282976 59600 86 1422
1424 0 566976 282976 59800 86 1423
1425 0 566784 283104 59960 102 1424
1426 0 571552 282336 55560 75 1380
1427 0 571456 282144 55360 64 1426
1428 0 571296 281984 55160 226 1427
1429 0 571072 281856 55080 254 1428
1430 0 571040 281824 55040 251 1429
1431 0 571200 281728 54840 221 1430
1432 0 571296 281568 54600 200 1431
1433 0 571488 281376 54480 203 1432
1434 0 571584 281344 54240 241 1433
1435 0 571648 281312 53960 217 1434
1436 0 571584 281152 53720 128 1435
1437 0 571584 280992 53520 120 1436
1438 0 571520 280768 53360 202 1437
1439 0 571584 280608 53160 189 1438
1440 0 571616 280448 52960 219 1439
1441 0 571616 280256 52760 267 1440
1442 0 571552 280160 52520 226 1441
1443 0 571296 280032 52480 186 1442
1444 0 571200 279840 52280 200 1443
1445 0 571040 279680 52080 202 1444
1446 0 570880 279520 51920 163 1445
1447 0 570656 279360 51800 175 1446
1448 0 570464 279328 51800 128 1447
1449 0 570368 279168 52000 60 1448
1450 0 570208 278976 52080 102 1449
1451 0 569984 278816 52120 98 1450
1452 0 569792 278752 52200 108 1451
1453 0 569856 278816 52440 64 1452
1454 0 569888 278784 52720 51 1453
1455 0 569888 278752 52800 32 1454
1456 0 569632 278528 52240 98 1452
1457 0 569504 278304 52360 101 1456
1458 0 569376 278144 52520 101 1457
1459 0 569216 277984 52640 71 1458
1460 0 569056 277824 52760 75 1459
1461 0 568928 277600 52680 64 1460
1462 0 568928 277376 52520 51 1461
1463 0 568928 277152 52400 60 1462
1464 0 568928 276896 52400 51 1463
1465 0 568832 276672 52480 51 1464
1466 0 568768 276544 52480 60 1465
1467 0 570400 279296 51520 163 1448
1468 0 570240 279296 51320 219 1467
1469 0 570048 279328 51120 229 1468
1470 0 569888 279360 50920 190 1469
1471 0 569696 279424 50760 202 1470
1472 0 569536 279392 50560 148 1471
1473 0 569376 279392 50360 137 1472
1474 0 569216 279424 50160 163 1473
1475 0 569056 279424 49960 176 1474
1476 0 568864 279424 49760 163 1475
1477 0 568640 279424 49560 143 1476
1478 0 568416 279424 49400 128 1477
1479 0 568224 279456 49240 107 1478
1480 0 567968 279456 49200 102 1479
1481 0 567712 279360 49200 107 1480
1482 0 567488 279232 49160 124 1481
1483 0 567232 279232 49080 150 1482
1484 0 566976 279264 48960 122 1483
1485 0 566880 279360 48880 102 1484
1486 0 570816 281664 54960 202 1430
1487 0 570592 281504 54960 157 1486
1488 0 570400 281376 55120 157 1487
1489 0 570208 281216 55240 148 1488
1490 0 570048 281056 55360 141 1489
1491 0 569856 280896 55520 148 1490
1492 0 569696 280800 55720 124 1491
1493 0 569536 280672 55920 150 1492
1494 0 569344 280544 56080 141 1493
1495 0 569120 280384 56200 124 1494
1496 0 569088 280352 56240 107 1495
1497 0 568928 280512 56360 51 1496
1498 0 568768 280736 56360 40 1497
1499 0 568704 280960 56240 51 1498
1500 0 568640 281184 56080 45 1499
1501 0 568576 281440 56000 51 1500
1502 0 568896 280160 56280 120 1496
1503 0 568704 279968 56320 148 1502
1504 0 568480 279808 56320 108 1503
1505 0 568256 279680 56360 163 1504
1506 0 568000 279616 56440 157 1505
1507 0 567776 279552 56560 150 1506
1508 0 567552 279456 56640 140 1507
1509 0 567296 279360 56680 131 1508
1510 0 567040 279232 56720 128 1509
1511 0 566816 279072 56760 71 1510
1512 0 566560 279040 56720 128 1511
1513 0 566368 279040 56640 197 1512
1514 0 566336 279296 56640 96 1513
1515 0 566496 279488 56680 163 1514
1516 0 566656 279648 56520 96 1515
1517 0 566496 279744 56320 81 1516
1518 0 566368 279904 56160 45 1517
1519 0 566304 280160 56080 40 1518
1520 0 566176 280384 56000 40 1519
1521 0 566176 280640 55920 60 1520
1522 0 566176 280864 55800 51 1521
1523 0 566176 281088 55680 60 1522
1524 0 566176 281344 55560 80 1523
1525 0 566144 281504 55360 32 1524
1526 0 566176 278880 56480 160 1513
1527 0 565952 278752 56440 176 1526
1528 0 565728 278656 56360 166 1527
1529 0 565568 278464 56320 128 1528
1530 0 565376 278304 56240 148 1529
1531 0 565248 278080 56160 136 1530
1532 0 565088 277856 56120 124 1531
1533 0 564896 277696 56040 139 1532
1534 0 564672 277536 55960 80 1533
1535 0 564480 277344 55880 64 1534
1536 0 564416 277184 55680 108 1535
1537 0 564224 276960 55680 107 1536
1538 0 564128 276768 55520 120 1537
1539 0 564000 276608 55360 115 1538
1540 0 563968 276448 55160 91 1539
1541 0 564032 276256 54960 71 1540
1542 0 564032 276096 54960 71 1541
1543 0 563840 276000 54800 32 1542
1544 0 563712 275840 54960 32 1543
1545 0 563872 275776 55080 32 1544
1546 0 564000 275904 54760 60 1542
1547 0 564000 275712 54560 98 1546
1548 0 563936 275488 54400 154 1547
1549 0 564160 275392 54280 135 1548
1550 0 564384 275264 54280 115 1549
1551 0 564576 275072 54320 90 1550
1552 0 564800 274912 54320 128 1551
1553 0 564960 274720 54240 139 1552
1554 0 565088 274528 54120 137 1553
1555 0 565312 274368 54040 115 1554
1556 0 565536 274208 54000 122 1555
1557 0 565760 274048 53880 120 1556
1558 0 565920 273856 53720 163 1557
1559 0 566016 273632 53600 153 1558
1560 0 565888 273472 53440 102 1559
1561 0 565792 273344 53320 98 1560
1562 0 592544 278208 57200 197 1174
1563 0 592672 278080 57000 168 1562
1564 0 592672 277920 56800 102 1563
1565 0 592800 277760 56600 122 1564
1566 0 592800 277664 56480 172 1565
1567 0 593056 277664 56520 104 1566
1568 0 593312 277664 56520 101 1567
1569 0 593568 277664 56560 124 1568
1570 0 593824 277728 56600 96 1569
1571 0 593920 277984 56600 81 1570
1572 0 593824 278176 56800 32 1571
1573 0 592800 277632 56440 202 1566
1574 0 592640 277472 56600 128 1573
1575 0 592416 277376 56680 91 1574
1576 0 592224 277312 56880 32 1575
1577 0 591968 277312 56960 32 1576
1578 0 591776 277440 57120 32 1577
1579 0 591776 277728 57280 32 1578
1580 0 592032 277920 57240 32 1579
1581 0 592064 277888 57320 32 1580
1582 0 592800 277472 56240 196 1573
1583 0 592704 277312 56040 224 1582
1584 0 592704 277152 55840 219 1583
1585 0 592832 277056 55640 206 1584
1586 0 592960 276992 55400 160 1585
1587 0 593056 276992 55200 163 1586
1588 0 593312 276896 55200 51 1587
1589 0 593568 276832 55200 51 1588
1590 0 593824 276800 55280 81 1589
1591 0 594016 276640 55400 75 1590
1592 0 594176 276480 55560 75 1591
1593 0 594432 276416 55640 60 1592
1594 0 594624 276384 55680 75 1593
1595 0 594720 276576 55840 32 1594
1596 0 594880 276800 55880 51 1595
1597 0 595072 276928 56000 40 1596
1598 0 595328 276992 56040 40 1597
1599 0 595520 277152 56120 71 1598
1600 0 595552 277312 56120 45 1599
1601 0 594848 276224 55680 71 1594
1602 0 595008 276160 55480 45 1601
1603 0 595168 276160 55280 51 1602
1604 0 595328 276192 55080 71 1603
1605 0 595520 276224 54880 71 1604
1606 0 595776 276288 54800 51 1605
1607 0 596032 276416 54800 51 1606
1608 0 596224 276608 54840 51 1607
1609 0 596384 276768 54960 32 1608
1610 0 596576 276576 54960 32 1609
1611 0 596608 276544 54920 32 1610
1612 0 593056 276960 54920 96 1587
1613 0 593056 276800 54680 203 1612
1614 0 593056 276736 54400 124 1613
1615 0 593056 276736 54120 86 1614
1616 0 593056 276992 54040 32 1615
1617 0 593088 277248 54040 40 1616
1618 0 593184 277504 54000 75 1617
1619 0 593248 277728 53880 60 1618
1620 0 593408 277856 53680 45 1619
1621 0 593568 278016 53480 45 1620
1622 0 593760 278144 53280 60 1621
1623 0 593856 278336 53080 32 1622
1624 0 593952 278400 53040 32 1623
1625 0 592960 276576 53920 128 1615
1626 0 592960 276480 53680 134 1625
1627 0 592896 276416 53440 143 1626
1628 0 592864 276416 53160 96 1627
1629 0 592832 276384 52880 81 1628
1630 0 592800 276384 52600 90 1629
1631 0 592704 276416 52360 104 1630
1632 0 592608 276448 52120 148 1631
1633 0 592608 276448 52000 148 1632
1634 0 592736 276288 51800 122 1633
1635 0 592736 276032 51720 91 1634
1636 0 592672 275776 51600 71 1635
1637 0 592640 275584 51520 75 1636
1638 0 592448 275616 51680 45 1637
1639 0 592352 275616 51880 51 1638
1640 0 592704 275328 51480 80 1637
1641 0 592864 275136 51440 80 1640
1642 0 593056 274944 51400 98 1641
1643 0 593248 274752 51400 86 1642
1644 0 593312 274496 51360 120 1643
1645 0 593408 274240 51240 115 1644
1646 0 593536 274016 51160 91 1645
1647 0 593728 273888 51040 51 1646
1648 0 593984 273824 50920 32 1647
1649 0 594240 273888 50880 40 1648
1650 0 594464 273952 50760 71 1649
1651 0 594720 274016 50680 71 1650
1652 0 594976 273984 50560 102 1651
1653 0 595232 274016 50480 60 1652
1654 0 595488 274016 50480 75 1653
1655 0 595744 273984 50480 40 1654
1656 0 595936 274048 50280 32 1655
1657 0 596096 274080 50080 51 1656
1658 0 596192 274176 49960 71 1657
1659 0 596416 274016 49960 128 1658
1660 0 596640 273888 50040 135 1659
1661 0 596736 273856 50320 60 1660
1662 0 596512 273760 50440 81 1661
1663 0 596288 273600 50560 60 1662
1664 0 596192 273376 50720 45 1663
1665 0 596096 273280 50760 40 1664
1666 0 596896 273760 50520 51 1661
1667 0 597120 273664 50600 51 1666
1668 0 597280 273472 50760 64 1667
1669 0 597312 273280 50840 40 1668
1670 0 596288 274304 49720 32 1658
1671 0 596288 274528 49600 60 1670
1672 0 596352 274784 49520 75 1671
1673 0 596320 275008 49400 60 1672
1674 0 596256 275264 49360 40 1673
1675 0 596160 275488 49280 51 1674
1676 0 596064 275744 49280 40 1675
1677 0 595936 275968 49280 32 1676
1678 0 595712 276096 49240 32 1677
1679 0 592448 276416 51800 160 1633
1680 0 592320 276384 51560 156 1679
1681 0 592160 276224 51400 175 1680
1682 0 591936 276320 51240 218 1681
1683 0 591680 276256 51160 204 1682
1684 0 591488 276256 50960 139 1683
1685 0 591424 276416 50760 139 1684
1686 0 591360 276480 50520 196 1685
1687 0 591232 276608 50320 164 1686
1688 0 591136 276768 50120 175 1687
1689 0 591008 276896 49920 163 1688
1690 0 591040 276928 49640 40 1689
1691 0 590912 277120 49440 86 1690
1692 0 590752 277248 49240 166 1691
1693 0 590656 277184 49000 104 1692
1694 0 590592 277184 48720 80 1693
1695 0 590432 277120 48520 226 1694
1696 0 590464 277088 48240 140 1695
1697 0 590464 277056 47960 75 1696
1698 0 590560 277120 47720 134 1697
1699 0 590656 277120 47600 131 1698
1700 0 590848 277184 47800 164 1699
1701 0 591104 277280 47840 157 1700
1702 0 591264 277472 47800 108 1701
1703 0 591520 277472 47800 32 1702
1704 0 591744 277376 47880 51 1703
1705 0 591808 277376 47880 60 1704
1706 0 590688 277120 47320 98 1699
1707 0 590720 277184 47080 154 1706
1708 0 590720 277280 46840 163 1707
1709 0 590720 277344 46720 168 1708
1710 0 590656 277504 46920 75 1709
1711 0 590560 277664 47120 32 1710
1712 0 590336 277792 47120 45 1711
1713 0 590080 277792 47040 101 1712
1714 0 589824 277856 47040 120 1713
1715 0 589568 277856 47040 91 1714
1716 0 589376 277984 46840 98 1715
1717 0 589184 278080 46680 124 1716
1718 0 588928 278112 46600 124 1717
1719 0 588704 278176 46480 136 1718
1720 0 588512 278304 46320 128 1719
1721 0 588352 278400 46120 164 1720
1722 0 588288 278464 46040 176 1721
1723 0 588128 278304 46200 156 1722
1724 0 587968 278144 46400 75 1723
1725 0 587808 277952 46480 51 1724
1726 0 587648 277760 46600 64 1725
1727 0 587584 277504 46680 51 1726
1728 0 587552 277280 46800 51 1727
1729 0 587520 277184 46800 60 1728
1730 0 588096 278528 45880 181 1722
1731 0 587840 278560 45760 156 1730
1732 0 587616 278528 45640 136 1731
1733 0 587520 278528 45600 128 1732
1734 0 587520 278752 45440 51 1733
1735 0 587488 278912 45240 81 1734
1736 0 587488 279008 44960 81 1735
1737 0 587488 279136 44720 81 1736
1738 0 587360 279264 44520 81 1737
1739 0 587264 279456 44360 86 1738
1740 0 587072 279648 44360 120 1739
1741 0 586912 279872 44320 120 1740
1742 0 586784 280096 44280 124 1741
1743 0 586624 280288 44200 101 1742
1744 0 586432 280480 44080 148 1743
1745 0 586208 280576 44000 128 1744
1746 0 585952 280608 44080 128 1745
1747 0 585696 280672 44080 131 1746
1748 0 585472 280864 44040 71 1747
1749 0 585344 281056 43920 71 1748
1750 0 585184 281184 43760 120 1749
1751 0 585088 281440 43720 98 1750
1752 0 584960 281696 43680 71 1751
1753 0 584768 281888 43560 75 1752
1754 0 584544 282048 43560 86 1753
1755 0 584288 282144 43560 80 1754
1756 0 584032 282240 43560 75 1755
1757 0 583776 282304 43560 75 1756
1758 0 583520 282272 43600 75 1757
1759 0 583264 282240 43680 64 1758
1760 0 583008 282240 43640 91 1759
1761 0 582752 282304 43600 131 1760
1762 0 582528 282368 43480 101 1761
1763 0 582336 282528 43400 60 1762
1764 0 582080 282592 43400 51 1763
1765 0 582016 282592 43400 51 1764
1766 0 581920 282720 43200 60 1765
1767 0 581760 282848 43040 51 1766
1768 0 581600 282976 42840 60 1767
1769 0 581504 283136 42640 60 1768
1770 0 581376 283328 42440 51 1769
1771 0 581280 283520 42280 51 1770
1772 0 581248 283712 42120 51 1771
1773 0 581248 283936 42000 75 1772
1774 0 581312 284160 41840 75 1773
1775 0 581344 284384 41680 40 1774
1776 0 581376 284448 41440 32 1775
1777 0 581824 282400 43400 32 1765
1778 0 581792 282304 43360 32 1777
1779 0 582016 282112 43200 32 1778
1780 0 582240 282240 43200 40 1779
1781 0 582208 282240 43320 32 1780
1782 0 581824 282048 43360 71 1778
1783 0 581824 281824 43480 71 1782
1784 0 581632 281632 43560 75 1783
1785 0 581408 281504 43560 86 1784
1786 0 581184 281344 43480 81 1785
1787 0 581024 281152 43520 71 1786
1788 0 580800 281024 43600 60 1787
1789 0 580576 280896 43680 75 1788
1790 0 580352 280768 43800 80 1789
1791 0 580096 280672 43840 51 1790
1792 0 579840 280640 43880 86 1791
1793 0 579616 280480 43880 45 1792
1794 0 579360 280352 43920 81 1793
1795 0 579168 280192 44000 60 1794
1796 0 578912 280128 44080 80 1795
1797 0 578656 280000 44080 107 1796
1798 0 578528 279936 44080 108 1797
1799 0 578656 279712 44080 45 1798
1800 0 578720 279456 44120 51 1799
1801 0 578624 279232 44000 71 1800
1802 0 578464 279072 43880 60 1801
1803 0 578208 278944 43840 60 1802
1804 0 578112 278912 43880 64 1803
1805 0 578272 279936 44080 75 1798
1806 0 578016 279904 44080 64 1805
1807 0 577760 279872 44080 75 1806
1808 0 577504 279840 44000 64 1807
1809 0 577280 279968 43880 45 1808
1810 0 577056 280096 43840 81 1809
1811 0 576832 280128 44000 128 1810
1812 0 576576 280128 44000 75 1811
1813 0 576320 280224 43920 51 1812
1814 0 576064 280320 43800 60 1813
1815 0 575808 280352 43800 71 1814
1816 0 575744 280544 43960 60 1815
1817 0 575744 280576 43960 51 1816
1818 0 587264 278432 45520 107 1733
1819 0 587072 278368 45360 139 1818
1820 0 586880 278240 45160 98 1819
1821 0 586688 278144 45000 115 1820
1822 0 586496 278048 44880 160 1821
1823 0 586656 278208 44680 60 1822
1824 0 586656 278272 44400 32 1823
1825 0 586784 278368 44160 45 1824
1826 0 586976 278432 44000 51 1825
1827 0 587168 278432 43960 60 1826
1828 0 586304 277888 44800 186 1822
1829 0 586112 277760 44680 226 1828
1830 0 585952 277632 44520 176 1829
1831 0 585760 277472 44440 71 1830
1832 0 585728 277216 44440 124 1831
1833 0 585632 276960 44520 207 1832
1834 0 585536 276736 44600 198 1833
1835 0 585536 276672 44600 218 1834
1836 0 585792 276544 44600 160 1835
1837 0 585952 276448 44400 101 1836
1838 0 586208 276448 44400 86 1837
1839 0 586400 276544 44200 32 1838
1840 0 585376 276480 44560 166 1835
1841 0 585344 276224 44640 124 1840
1842 0 585120 276064 44640 202 1841
1843 0 584896 276064 44480 166 1842
1844 0 584736 275872 44400 137 1843
1845 0 584608 275744 44360 230 1844
1846 0 584512 275520 44240 224 1845
1847 0 584416 275424 44120 164 1846
1848 0 584256 275296 43960 102 1847
1849 0 584000 275296 43840 75 1848
1850 0 583808 275328 43640 90 1849
1851 0 583648 275424 43440 86 1850
1852 0 583456 275520 43280 81 1851
1853 0 583264 275648 43120 107 1852
1854 0 583168 275744 43000 120 1853
1855 0 583360 275936 43040 45 1854
1856 0 583584 276000 43200 51 1855
1857 0 583680 276000 43320 45 1856
1858 0 583008 275808 42800 96 1854
1859 0 582848 275808 42600 60 1858
1860 0 582688 275904 42400 107 1859
1861 0 582624 275968 42160 60 1860
1862 0 582592 276064 41920 81 1861
1863 0 584416 275168 44200 122 1847
1864 0 584480 274912 44280 81 1863
1865 0 584608 274688 44320 51 1864
1866 0 584704 274496 44480 60 1865
1867 0 584704 274272 44640 81 1866
1868 0 584640 274048 44800 60 1867
1869 0 584640 273888 45000 71 1868
1870 0 584640 273728 45240 80 1869
1871 0 584640 273568 45400 32 1870
1872 0 584416 275936 44400 163 1845
1873 0 584224 276128 44440 60 1872
1874 0 584032 276320 44520 86 1873
1875 0 583808 276320 44640 75 1874
1876 0 583584 276352 44760 86 1875
1877 0 583360 276320 44880 96 1876
1878 0 583168 276224 45080 64 1877
1879 0 582912 276224 45040 96 1878
1880 0 582720 276256 45200 71 1879
1881 0 582496 276160 45280 107 1880
1882 0 582304 276000 45360 81 1881
1883 0 582144 275968 45560 81 1882
1884 0 581920 275968 45680 137 1883
1885 0 581696 275968 45840 175 1884
1886 0 581472 275808 45840 81 1885
1887 0 581216 275744 45880 96 1886
1888 0 581024 275584 45960 128 1887
1889 0 580960 275520 45960 120 1888
1890 0 580768 275712 46000 45 1889
1891 0 580576 275840 46160 40 1890
1892 0 580352 275968 46200 51 1891
1893 0 580096 276064 46160 60 1892
1894 0 579904 276224 46000 45 1893
1895 0 579840 276224 46000 32 1894
1896 0 580800 275296 45960 81 1889
1897 0 580704 275168 46000 86 1896
1898 0 580448 275232 46040 45 1897
1899 0 580224 275328 46120 45 1898
1900 0 580608 274912 45880 75 1897
1901 0 580416 274816 45720 60 1900
1902 0 580224 274688 45600 40 1901
1903 0 579968 274592 45480 86 1902
1904 0 579744 274592 45360 81 1903
1905 0 579552 274528 45160 81 1904
1906 0 579488 274560 44880 75 1905
1907 0 579360 274656 44640 81 1906
1908 0 579168 274752 44440 60 1907
1909 0 578944 274848 44280 96 1908
1910 0 578688 274912 44200 96 1909
1911 0 578432 275008 44160 104 1910
1912 0 578240 275136 44000 86 1911
1913 0 578144 275168 43920 104 1912
1914 0 578144 275424 43840 64 1913
1915 0 578144 275616 43640 40 1914
1916 0 578208 275776 43440 51 1915
1917 0 578336 275936 43240 51 1916
1918 0 578368 276128 43040 51 1917
1919 0 578496 276352 42960 45 1918
1920 0 578656 276544 42880 75 1919
1921 0 578848 276736 42800 60 1920
1922 0 578976 276992 42720 71 1921
1923 0 579008 277216 42600 91 1922
1924 0 579104 277408 42400 51 1923
1925 0 579104 277632 42200 51 1924
1926 0 579136 277856 42040 51 1925
1927 0 579104 278080 41840 51 1926
1928 0 579040 278208 41760 51 1927
1929 0 577920 275136 43800 32 1913
1930 0 577728 275104 43640 75 1929
1931 0 577568 275040 43440 96 1930
1932 0 577536 275040 43400 96 1931
1933 0 577632 275104 43160 81 1932
1934 0 577760 275200 42920 32 1933
1935 0 577984 275200 42760 51 1934
1936 0 578208 275104 42680 40 1935
1937 0 578432 274976 42560 60 1936
1938 0 578592 275008 42360 51 1937
1939 0 578848 274976 42320 40 1938
1940 0 579040 274784 42440 51 1939
1941 0 579232 274624 42520 60 1940
1942 0 579488 274560 42520 51 1941
1943 0 579712 274560 42440 32 1942
1944 0 577280 275072 43400 86 1932
1945 0 577088 275136 43560 156 1944
1946 0 576864 275168 43680 86 1945
1947 0 576640 275168 43800 60 1946
1948 0 576480 275200 44000 60 1947
1949 0 576288 275328 44200 71 1948
1950 0 576064 275392 44360 51 1949
1951 0 575872 275488 44560 81 1950
1952 0 575680 275616 44760 71 1951
1953 0 575488 275712 44920 75 1952
1954 0 575328 275872 45120 81 1953
1955 0 575232 276096 45200 115 1954
1956 0 575040 276256 45240 71 1955
1957 0 574784 276352 45280 75 1956
1958 0 574528 276480 45280 135 1957
1959 0 574304 276576 45360 96 1958
1960 0 574048 276640 45400 75 1959
1961 0 573824 276800 45320 60 1960
1962 0 573632 276960 45160 80 1961
1963 0 573408 277088 45120 60 1962
1964 0 573216 277216 44960 64 1963
1965 0 573024 277312 44800 64 1964
1966 0 572832 277376 44640 64 1965
1967 0 572608 277504 44720 60 1966
1968 0 572480 277504 44960 45 1967
1969 0 572224 277376 45000 60 1968
1970 0 572160 277120 45000 51 1969
1971 0 572160 276960 44800 71 1970
1972 0 572160 276928 44720 75 1971
1973 0 590816 277344 46440 163 1709
1974 0 590912 277472 46240 124 1973
1975 0 591072 277568 46040 122 1974
1976 0 591232 277536 45840 189 1975
1977 0 591264 277504 45720 203 1976
1978 0 591520 277632 45640 86 1977
1979 0 591712 277792 45600 32 1978
1980 0 591904 277984 45680 60 1979
1981 0 592160 277984 45680 32 1980
1982 0 592384 277888 45800 32 1981
1983 0 591264 277344 45480 154 1977
1984 0 591296 277216 45240 160 1983
1985 0 591392 277120 45000 172 1984
1986 0 591520 277152 44760 108 1985
1987 0 591456 277312 44560 51 1986
1988 0 591296 277472 44400 45 1987
1989 0 591104 277600 44280 51 1988
1990 0 590880 277792 44280 60 1989
1991 0 590656 277920 44280 32 1990
1992 0 590560 278016 44240 45 1991
1993 0 591648 277056 44520 40 1986
1994 0 591808 276992 44280 120 1993
1995 0 591872 276928 44040 150 1994
1996 0 592000 276928 43800 104 1995
1997 0 592160 276896 43600 139 1996
1998 0 592384 276960 43480 196 1997
1999 0 592576 277056 43320 175 1998
2000 0 592768 277088 43120 175 1999
2001 0 592832 277088 43080 202 2000
2002 0 592928 277280 43240 148 2001
2003 0 593088 277440 43440 148 2002
2004 0 593248 277472 43640 186 2003
2005 0 593280 277280 43840 150 2004
2006 0 593120 277152 44000 140 2005
2007 0 592992 277056 44080 71 2006
2008 0 592992 277120 42880 237 2001
2009 0 593216 277248 42800 200 2008
2010 0 593376 277408 42600 150 2009
2011 0 593600 277504 42520 86 2010
2012 0 593856 277568 42400 153 2011
2013 0 594016 277696 42240 178 2012
2014 0 594208 277728 42040 124 2013
2015 0 594304 277920 41840 120 2014
2016 0 594432 278080 41640 120 2015
2017 0 594176 278208 41640 51 2016
2018 0 593984 278400 41600 40 2017
2019 0 593824 278624 41520 60 2018
2020 0 593728 278848 41440 51 2019
2021 0 593472 278848 41480 51 2020
2022 0 593248 278816 41600 51 2021
2023 0 592992 278720 41640 71 2022
2024 0 592832 278528 41760 51 2023
2025 0 592800 278496 41760 51 2024
2026 0 593728 279104 41360 40 2020
2027 0 593856 279328 41320 32 2026
2028 0 594016 279488 41160 51 2027
2029 0 594240 279648 41160 60 2028
2030 0 594464 279776 41120 40 2029
2031 0 594688 279872 41040 51 2030
2032 0 594912 279904 40880 51 2031
2033 0 595072 279872 40680 45 2032
2034 0 595200 279840 40600 51 2033
2035 0 594656 278080 41520 175 2016
2036 0 594752 277984 41400 91 2035
2037 0 594656 277728 41400 45 2036
2038 0 594560 277472 41280 107 2037
2039 0 594368 277280 41200 102 2038
2040 0 594176 277056 41200 40 2039
2041 0 593984 276832 41200 64 2040
2042 0 593984 276736 41200 51 2041
2043 0 593760 276736 41040 32 2042
2044 0 593568 276864 40920 32 2043
2045 0 593504 276960 40960 32 2044
2046 0 593824 276544 41320 32 2042
2047 0 593696 276352 41440 60 2046
2048 0 593600 276096 41440 80 2047
2049 0 593600 275840 41400 75 2048
2050 0 593664 275584 41360 80 2049
2051 0 593760 275328 41320 40 2050
2052 0 593728 275072 41320 75 2051
2053 0 593696 274816 41360 86 2052
2054 0 593856 274592 41480 64 2053
2055 0 594016 274400 41520 51 2054
2056 0 594112 274144 41480 75 2055
2057 0 594208 273920 41360 60 2056
2058 0 594336 273696 41360 32 2057
2059 0 594336 273440 41360 75 2058
2060 0 594368 273344 41400 40 2059
2061 0 594912 278112 41200 80 2036
2062 0 595168 278144 41080 150 2061
2063 0 595360 278112 40880 115 2062
2064 0 595584 278176 40720 140 2063
2065 0 595744 278048 40560 168 2064
2066 0 596000 278016 40440 140 2065
2067 0 596128 277920 40280 196 2066
2068 0 596288 278144 40240 51 2067
2069 0 596448 278336 40080 45 2068
2070 0 596512 278560 39960 32 2069
2071 0 596480 278784 39800 60 2070
2072 0 596480 279040 39800 80 2071
2073 0 596608 279264 39920 51 2072
2074 0 596608 279328 39920 40 2073
2075 0 596256 277728 40120 175 2067
2076 0 596384 277568 39960 124 2075
2077 0 596448 277376 39800 150 2076
2078 0 596608 277216 39640 156 2077
2079 0 596768 277056 39440 164 2078
2080 0 596992 277056 39240 156 2079
2081 0 597216 276928 39080 86 2080
2082 0 597376 276768 38960 102 2081
2083 0 597536 276608 38800 107 2082
2084 0 597728 276576 38640 120 2083
2085 0 597952 276512 38480 124 2084
2086 0 598176 276480 38360 157 2085
2087 0 598336 276352 38200 140 2086
2088 0 598496 276256 38000 139 2087
2089 0 598752 276192 37920 189 2088
2090 0 598976 276160 37800 175 2089
2091 0 599200 276032 37640 137 2090
2092 0 599264 275840 37440 80 2091
2093 0 599264 275584 37360 75 2092
2094 0 599264 275328 37280 80 2093
2095 0 599264 275072 37160 51 2094
2096 0 599328 274944 36920 32 2095
2097 0 599520 275008 36760 80 2096
2098 0 599744 275136 36680 80 2097
2099 0 599936 275328 36640 80 2098
2100 0 600160 275456 36600 80 2099
2101 0 600384 275584 36560 80 2100
2102 0 600640 275648 36440 128 2101
2103 0 600832 275616 36280 164 2102
2104 0 600960 275616 36040 104 2103
2105 0 601152 275648 35880 178 2104
2106 0 601248 275680 35880 186 2105
2107 0 601280 275552 35640 122 2106
2108 0 601248 275392 35440 71 2107
2109 0 601248 275232 35240 122 2108
2110 0 601088 275072 35080 102 2109
2111 0 600928 274912 34960 108 2110
2112 0 600736 274720 34920 51 2111
2113 0 600608 274592 34720 71 2112
2114 0 600512 274528 34480 122 2113
2115 0 600480 274496 34440 107 2114
2116 0 600352 274336 34240 71 2115
2117 0 600224 274144 34080 102 2116
2118 0 600064 273984 33960 81 2117
2119 0 599872 273792 33840 71 2118
2120 0 599648 273664 33800 75 2119
2121 0 599392 273600 33720 96 2120
2122 0 599168 273472 33560 115 2121
2123 0 599008 273376 33360 45 2122
2124 0 598848 273280 33160 102 2123
2125 0 598720 273248 32920 102 2124
2126 0 598624 273248 32680 90 2125
2127 0 598464 273248 32480 90 2126
2128 0 598432 273120 32320 98 2127
2129 0 598402.44 273119.06 32240 -1 2128
2130 0 598360.6 273078.34 32080 -1 2129
2131 0 598278.75 273072.53 31920 -1 2130
2132 0 598211.9 273002.8 31800 -1 2131
2133 0 598129.8 272942.62 31680 -1 2132
2134 0 597825.1 272863.7 31600 -1 2133
2135 0 597617.56 272857.38 31480 -1 2134
2136 0 597573.56 272896.06 31320 -1 2135
2137 0 597758.5 273125.56 31080 -1 2136
2138 0 597829.06 273258.88 30960 -1 2137
2139 0 597910.44 273422.88 30840 -1 2138
2140 0 597938.6 273586.53 30760 -1 2139
2141 0 597194.8 272856.5 31320 -1 2136
2142 0 597080.06 272910.28 31280 -1 2141
2143 0 596999.6 272967.44 31200 -1 2142
2144 0 596814.25 272978.56 31080 -1 2143
2145 0 596684.9 272984.25 31000 -1 2144
2146 0 596375.9 273064.8 30960 -1 2145
2147 0 596307.9 273136.62 30880 -1 2146
2148 0 596209.9 273244.94 30800 -1 2147
2149 0 596105.4 273337.4 30720 -1 2148
2150 0 596063.2 273416.06 30560 -1 2149
2151 0 596055.75 273568.66 30360 -1 2150
2152 0 596119.9 273723.38 30200 -1 2151
2153 0 596244.3 273985.38 30000 -1 2152
2154 0 596265.3 274061.1 29880 -1 2153
2155 0 596331.8 274072.3 29720 -1 2154
2156 0 596372.9 273922.94 29560 -1 2155
2157 0 596185.6 273976.88 29360 -1 2156
2158 0 596012.94 273921.5 29200 -1 2157
2159 0 595802.25 273856.06 29000 -1 2158
2160 0 595510.25 273742.75 28840 -1 2159
2161 0 595391.9 273720.12 28720 -1 2160
2162 0 594784.5 273631.06 28560 -1 2161
2163 0 594476.6 273485 28440 -1 2162
2164 0 594270.4 273039.38 28480 -1 2163
2165 0 594289.4 272967.72 28600 -1 2164
2166 0 594296.9 272695.5 28760 -1 2165
2167 0 594275 272577.2 28840 -1 2166
2168 0 594207.25 273264.7 28200 -1 2163
2169 0 600416 274720 34320 71 2115
2170 0 600320 274944 34200 80 2169
2171 0 600352 275168 34000 80 2170
2172 0 600352 275392 33840 71 2171
2173 0 600288 275552 33640 51 2172
2174 0 600352 275712 33440 51 2173
2175 0 600288 275936 33280 80 2174
2176 0 600288 276192 33240 45 2175
2177 0 600224 276288 33200 51 2176
2178 0 601504 275648 35880 140 2106
2179 0 601728 275552 35960 139 2178
2180 0 601984 275552 35960 160 2179
2181 0 602208 275424 35920 139 2180
2182 0 602432 275264 35920 166 2181
2183 0 602624 275072 35880 230 2182
2184 0 602464 274880 35800 136 2183
2185 0 602368 274624 35760 75 2184
2186 0 602368 274368 35760 40 2185
2187 0 602368 274112 35800 32 2186
2188 0 602368 274048 35800 32 2187
2189 0 602848 274976 35760 178 2183
2190 0 603104 274944 35760 71 2189
2191 0 603328 274848 35840 91 2190
2192 0 603520 274752 36000 150 2191
2193 0 603744 274624 36080 175 2192
2194 0 603936 274432 36120 166 2193
2195 0 604128 274240 36160 157 2194
2196 0 604320 274048 36120 128 2195
2197 0 604512 273856 36120 120 2196
2198 0 604704 273664 36120 81 2197
2199 0 604896 273440 36120 122 2198
2200 0 605120 273248 36120 71 2199
2201 0 605312 273056 36120 120 2200
2202 0 605568 272960 36120 107 2201
2203 0 605824 272960 36120 150 2202
2204 0 606048 273088 35960 124 2203
2205 0 606272 273088 35800 80 2204
2206 0 606496 272992 35680 120 2205
2207 0 606720 272992 35560 122 2206
2208 0 606944 272960 35440 143 2207
2209 0 607136 272864 35280 197 2208
2210 0 607296 272736 35120 172 2209
2211 0 607488 272576 35000 45 2210
2212 0 607680 272384 35000 91 2211
2213 0 607936 272288 35040 51 2212
2214 0 608192 272256 35040 80 2213
2215 0 608448 272256 35080 80 2214
2216 0 608672 272128 35160 107 2215
2217 0 608896 272032 35320 45 2216
2218 0 609311.6 271727.5 35440 32 2217
2219 0 609971.25 271386.4 35480 -1 2218
2220 0 610052.9 271381.06 35600 -1 2219
2221 0 610187.25 271397.25 35720 -1 2220
2222 0 610409.4 271434.3 35880 -1 2221
2223 0 610672.75 271434.3 35960 -1 2222
2224 0 610780.5 271384.3 36120 -1 2223
2225 0 611020.9 271515 36160 -1 2224
2226 0 611177.3 271633.53 36200 -1 2225
2227 0 611412.9 271735.25 36240 -1 2226
2228 0 610839.75 271258.62 36200 -1 2224
2229 0 610912.3 271115.62 36320 -1 2228
2230 0 610944.44 271007.62 36360 -1 2229
2231 0 610918.7 270907.78 36440 -1 2230
2232 0 610708.5 270682.56 36520 -1 2231
2233 0 610477.75 270332.12 36600 -1 2232
2234 0 610152.9 270038.25 36680 -1 2233
2235 0 610021.5 269892.62 36720 -1 2234
2236 0 609905 269770.78 36760 -1 2235
2237 0 609834.44 269668.22 36800 -1 2236
2238 0 609779.44 269547.25 36840 -1 2237
2239 0 609746.4 269438.75 36880 -1 2238
2240 0 609683.06 269273 36960 -1 2239
2241 0 609699.75 268980.7 37000 -1 2240
2242 0 609699.2 268724.7 36920 -1 2241
2243 0 610103.1 268434.84 36920 -1 2242
2244 0 610561.06 268353.8 36840 -1 2243
2245 0 610852.5 268398.9 36720 -1 2244
2246 0 611018.3 268299.12 36880 -1 2245
2247 0 611196.3 268272.03 37000 -1 2246
2248 0 611454.94 268237.25 37080 -1 2247
2249 0 611761.3 268296.84 37160 -1 2248
2250 0 612348.9 268044.62 37200 -1 2249
2251 0 613098.6 267567.84 37200 -1 2250
2252 0 612817.8 267202.8 37040 -1 2251
2253 0 612861.75 267102.16 36840 -1 2252
2254 0 613193.4 267329.06 36680 -1 2253
2255 0 613398.8 267454 36640 -1 2254
2256 0 614062.6 267089.2 36640 -1 2255
2257 0 614424.7 267221.94 36560 -1 2256
2258 0 614727.1 267361.2 36480 -1 2257
2259 0 614915.56 267448.5 36400 -1 2258
2260 0 614976 267468.5 36320 -1 2259
2261 0 613524.6 268167.7 36600 -1 2255
2262 0 613722.9 268709.2 36600 -1 2261
2263 0 613917.9 268846.44 36600 -1 2262
2264 0 610830.4 268069.12 36720 -1 2245
2265 0 588288 269152 81000 256 313
2266 0 588096 269120 81160 226 2265
2267 0 587840 269216 81200 244 2266
2268 0 587584 269280 81160 202 2267
2269 0 587328 269280 81160 183 2268
2270 0 587072 269280 81160 128 2269
2271 0 586816 269280 81200 186 2270
2272 0 586560 269280 81200 163 2271
2273 0 586304 269280 81200 209 2272
2274 0 586048 269280 81160 150 2273
2275 0 585792 269248 81120 163 2274
2276 0 585536 269248 81120 190 2275
2277 0 585280 269120 81120 214 2276
2278 0 585056 269024 81000 245 2277
2279 0 584864 268832 81000 200 2278
2280 0 584672 268640 81040 242 2279
2281 0 584480 268448 81000 256 2280
2282 0 584288 268256 80920 256 2281
2283 0 584064 268096 80920 186 2282
2284 0 583872 267904 80840 217 2283
2285 0 583648 267776 80840 260 2284
2286 0 583456 267584 80800 245 2285
2287 0 583456 267360 80680 140 2286
2288 0 583296 267200 80480 181 2287
2289 0 583136 267040 80280 176 2288
2290 0 582976 266912 80120 221 2289
2291 0 582848 266784 79920 256 2290
2292 0 582784 266624 79680 277 2291
2293 0 582656 266464 79480 300 2292
2294 0 582496 266400 79680 232 2293
2295 0 582464 266336 79920 190 2294
2296 0 582368 266336 80160 160 2295
2297 0 582240 266240 80360 102 2296
2298 0 582144 266208 80600 175 2297
2299 0 582080 266208 80680 224 2298
2300 0 582240 266400 80760 163 2299
2301 0 582304 266624 80920 101 2300
2302 0 582144 266496 81280 32 2301
2303 0 582048 266432 81240 32 2302
2304 0 581984 266048 80880 164 2299
2305 0 581824 265824 80960 164 2304
2306 0 581696 265632 81080 207 2305
2307 0 581664 265376 81160 219 2306
2308 0 581504 265184 81280 288 2307
2309 0 581376 264992 81480 266 2308
2310 0 581184 264800 81480 205 2309
2311 0 581088 264544 81480 212 2310
2312 0 581088 264288 81520 156 2311
2313 0 581056 264032 81560 172 2312
2314 0 581056 263776 81600 218 2313
2315 0 580896 263584 81640 256 2314
2316 0 580736 263360 81640 277 2315
2317 0 580544 263168 81560 283 2316
2318 0 580416 262944 81560 226 2317
2319 0 580256 262752 81480 202 2318
2320 0 580000 262752 81480 183 2319
2321 0 579744 262688 81400 156 2320
2322 0 579584 262656 81200 244 2321
2323 0 579520 262464 81040 258 2322
2324 0 579488 262208 80960 288 2323
2325 0 579296 262016 80880 204 2324
2326 0 579232 261760 80880 221 2325
2327 0 579072 261568 80840 237 2326
2328 0 578848 261408 80800 258 2327
2329 0 578720 261184 80720 264 2328
2330 0 578496 261056 80640 239 2329
2331 0 578240 260960 80640 240 2330
2332 0 577984 260896 80600 197 2331
2333 0 577728 260832 80600 200 2332
2334 0 577536 260640 80560 221 2333
2335 0 577312 260480 80560 189 2334
2336 0 577152 260320 80440 204 2335
2337 0 576960 260128 80440 205 2336
2338 0 576736 259968 80440 209 2337
2339 0 576512 259808 80440 200 2338
2340 0 576320 259616 80440 189 2339
2341 0 576064 259520 80480 163 2340
2342 0 575808 259488 80520 140 2341
2343 0 575584 259296 80520 122 2342
2344 0 575392 259104 80520 98 2343
2345 0 575200 258912 80640 154 2344
2346 0 575008 258752 80720 226 2345
2347 0 574784 258656 80800 273 2346
2348 0 574528 258624 80920 293 2347
2349 0 574336 258560 81120 256 2348
2350 0 574112 258496 81240 224 2349
2351 0 573856 258400 81280 234 2350
2352 0 573696 258272 81440 258 2351
2353 0 573504 258080 81520 281 2352
2354 0 573344 257888 81600 245 2353
2355 0 573184 257696 81680 176 2354
2356 0 573056 257472 81680 150 2355
2357 0 572864 257280 81760 107 2356
2358 0 572704 257088 81880 143 2357
2359 0 572544 256928 82040 185 2358
2360 0 572352 256736 82080 229 2359
2361 0 572160 256576 82120 250 2360
2362 0 571968 256416 82160 241 2361
2363 0 571776 256224 82200 200 2362
2364 0 571648 256000 82240 224 2363
2365 0 571520 255776 82280 237 2364
2366 0 571360 255552 82280 249 2365
2367 0 571200 255328 82280 296 2366
2368 0 571040 255136 82160 287 2367
2369 0 570848 254944 82080 253 2368
2370 0 570656 254784 81920 291 2369
2371 0 570560 254528 81920 226 2370
2372 0 570432 254304 81880 181 2371
2373 0 570336 254048 81880 120 2372
2374 0 570208 253824 81880 137 2373
2375 0 570016 253632 81840 226 2374
2376 0 569952 253504 81840 221 2375
2377 0 569792 253664 81960 203 2376
2378 0 569568 253760 82080 224 2377
2379 0 569376 253920 81960 107 2378
2380 0 569344 254080 81760 128 2379
2381 0 569344 254176 81520 122 2380
2382 0 569600 254208 81400 139 2381
2383 0 569632 254208 81400 150 2382
2384 0 569760 253312 81800 157 2376
2385 0 569600 253152 81680 124 2384
2386 0 569344 253088 81600 172 2385
2387 0 569280 253088 81600 181 2386
2388 0 569152 253344 82000 32 2387
2389 0 568864 253312 82120 32 2388
2390 0 569024 253056 81480 217 2387
2391 0 568768 253024 81440 280 2390
2392 0 568512 253024 81520 277 2391
2393 0 568320 252928 81680 295 2392
2394 0 568096 252800 81720 309 2393
2395 0 567872 252640 81680 302 2394
2396 0 567712 252448 81640 279 2395
2397 0 567520 252256 81640 203 2396
2398 0 567360 252096 81760 240 2397
2399 0 567136 251936 81760 275 2398
2400 0 566944 251776 81800 237 2399
2401 0 566752 251584 81840 183 2400
2402 0 566560 251424 81800 224 2401
2403 0 566368 251264 81880 205 2402
2404 0 566208 251040 81880 200 2403
2405 0 566144 250784 81880 243 2404
2406 0 565984 250592 81960 212 2405
2407 0 565824 250368 81960 212 2406
2408 0 565760 250304 81960 221 2407
2409 0 565504 250368 82040 200 2408
2410 0 565280 250240 81920 98 2409
2411 0 565120 250080 81760 64 2410
2412 0 564928 249856 81760 71 2411
2413 0 564864 249824 82040 51 2412
2414 0 564928 249440 81800 32 2413
2415 0 564928 249376 81680 32 2414
2416 0 565760 250048 81920 186 2408
2417 0 565664 249824 81840 164 2416
2418 0 565600 249568 81840 194 2417
2419 0 565536 249312 81840 189 2418
2420 0 565408 249056 81840 208 2419
2421 0 565216 248864 81920 204 2420
2422 0 564992 248672 81920 186 2421
2423 0 564768 248512 81840 230 2422
2424 0 564608 248384 82000 200 2423
2425 0 564448 248224 82160 228 2424
2426 0 564384 248000 82280 230 2425
2427 0 564224 247808 82400 257 2426
2428 0 564096 247584 82400 229 2427
2429 0 563904 247392 82400 209 2428
2430 0 563744 247168 82400 192 2429
2431 0 563616 246976 82560 150 2430
2432 0 563456 246816 82680 153 2431
2433 0 563264 246656 82800 181 2432
2434 0 563168 246400 82800 221 2433
2435 0 563136 246144 82840 242 2434
2436 0 562880 246048 82880 202 2435
2437 0 562688 245888 82960 178 2436
2438 0 562464 245760 82960 197 2437
2439 0 562240 245600 82960 197 2438
2440 0 562016 245472 83040 108 2439
2441 0 561824 245312 83160 102 2440
2442 0 561664 245120 83240 183 2441
2443 0 561536 244896 83240 160 2442
2444 0 561440 244800 83240 208 2443
2445 0 561568 244768 83000 226 2444
2446 0 561792 244640 83000 153 2445
2447 0 562048 244640 83000 124 2446
2448 0 562272 244736 83080 32 2447
2449 0 562240 244960 83200 32 2448
2450 0 562080 245024 83120 32 2449
2451 0 561248 244608 83320 176 2444
2452 0 561152 244352 83360 160 2451
2453 0 561056 244096 83440 136 2452
2454 0 560896 243936 83560 186 2453
2455 0 560736 243776 83680 207 2454
2456 0 560544 243616 83800 249 2455
2457 0 560320 243456 83880 202 2456
2458 0 560096 243264 83880 140 2457
2459 0 559904 243104 84000 194 2458
2460 0 559840 242912 84160 148 2459
2461 0 559808 242656 84280 200 2460
2462 0 559808 242400 84360 172 2461
2463 0 559712 242208 84560 209 2462
2464 0 559744 241984 84680 269 2463
2465 0 559552 241824 84560 239 2464
2466 0 559360 241632 84560 181 2465
2467 0 559200 241408 84560 163 2466
2468 0 559040 241216 84640 156 2467
2469 0 558880 241024 84680 139 2468
2470 0 558816 240800 84800 108 2469
2471 0 558816 240576 85000 154 2470
2472 0 558848 240384 85200 178 2471
2473 0 558880 240320 85440 202 2472
2474 0 558880 240224 85680 189 2473
2475 0 558912 240416 85840 136 2474
2476 0 558944 240672 85800 128 2475
2477 0 558976 240928 85720 120 2476
2478 0 558976 241152 85600 71 2477
2479 0 559168 241184 85440 124 2478
2480 0 559360 241024 85280 128 2479
2481 0 558784 240032 85880 202 2474
2482 0 558656 239872 86080 181 2481
2483 0 558496 239680 86200 163 2482
2484 0 558336 239488 86320 160 2483
2485 0 558304 239232 86400 197 2484
2486 0 558208 238976 86400 178 2485
2487 0 558048 238752 86400 160 2486
2488 0 557952 238496 86480 150 2487
2489 0 557888 238432 86560 156 2488
2490 0 557920 238624 86920 32 2489
2491 0 557888 238432 87120 32 2490
2492 0 558080 238496 87280 102 2491
2493 0 558336 238496 87160 81 2492
2494 0 558368 238496 87120 98 2493
2495 0 557824 238208 86680 181 2489
2496 0 557824 238016 86880 139 2495
2497 0 557696 237856 87080 178 2496
2498 0 557696 237632 87240 229 2497
2499 0 557536 237472 87400 197 2498
2500 0 557440 237248 87520 178 2499
2501 0 557344 237088 87720 163 2500
2502 0 557440 236928 87920 168 2501
2503 0 557440 236768 88120 178 2502
2504 0 557376 236544 88280 189 2503
2505 0 557344 236320 88400 181 2504
2506 0 557344 236096 88560 163 2505
2507 0 557344 235872 88720 134 2506
2508 0 557376 235680 88880 154 2507
2509 0 557440 235520 89080 163 2508
2510 0 557408 235328 89240 185 2509
2511 0 557376 235168 89440 192 2510
2512 0 557344 234912 89520 221 2511
2513 0 557312 234688 89640 181 2512
2514 0 557248 234496 89840 178 2513
2515 0 557216 234368 90080 194 2514
2516 0 557376 234400 90280 212 2515
2517 0 557408 234336 90520 164 2516
2518 0 557408 234176 90760 178 2517
2519 0 557344 233952 90880 150 2518
2520 0 557408 233792 91080 163 2519
2521 0 557536 233696 91280 181 2520
2522 0 557600 233536 91480 178 2521
2523 0 557536 233312 91600 148 2522
2524 0 557472 233120 91760 140 2523
2525 0 557472 232896 91880 139 2524
2526 0 557376 232640 91920 124 2525
2527 0 557280 232416 92040 150 2526
2528 0 557152 232224 92160 172 2527
2529 0 557120 231968 92240 166 2528
2530 0 557120 231744 92400 166 2529
2531 0 557184 231552 92560 172 2530
2532 0 557184 231328 92720 124 2531
2533 0 557216 231136 92880 143 2532
2534 0 557312 230944 93040 120 2533
2535 0 557344 230784 93240 172 2534
2536 0 557440 230624 93440 154 2535
2537 0 557504 230432 93640 176 2536
2538 0 557408 230304 93840 181 2537
2539 0 557248 230112 93920 205 2538
2540 0 557024 229920 93920 181 2539
2541 0 556832 229760 94000 163 2540
2542 0 556768 229600 94120 164 2541
2543 0 556960 229472 94320 90 2542
2544 0 557152 229312 94440 139 2543
2545 0 557376 229248 94560 172 2544
2546 0 557536 229280 94760 64 2545
2547 0 557760 229344 94880 75 2546
2548 0 557792 229216 95120 64 2547
2549 0 557728 229120 95240 32 2548
2550 0 556704 229408 94320 128 2542
2551 0 556736 229216 94520 96 2550
2552 0 556800 229056 94720 160 2551
2553 0 556960 228960 94920 135 2552
2554 0 556992 228832 95160 120 2553
2555 0 557120 228736 95360 104 2554
2556 0 557184 228608 95600 136 2555
2557 0 557216 228384 95720 102 2556
2558 0 557216 228128 95760 124 2557
2559 0 557216 227904 95880 128 2558
2560 0 557216 227712 96080 140 2559
2561 0 557184 227488 96240 128 2560
2562 0 557184 227264 96400 124 2561
2563 0 557184 227040 96600 128 2562
2564 0 557152 226848 96800 139 2563
2565 0 557088 226656 96960 136 2564
2566 0 557088 226496 97160 128 2565
2567 0 557024 226336 97360 160 2566
2568 0 556864 226176 97480 120 2567
2569 0 556800 225984 97640 108 2568
2570 0 556672 225760 97720 102 2569
2571 0 556704 225536 97840 75 2570
2572 0 556768 225344 98040 102 2571
2573 0 556800 225184 98240 81 2572
2574 0 556896 225024 98440 120 2573
2575 0 556928 224864 98640 124 2574
2576 0 556960 224704 98880 51 2575
2577 0 556832 224480 98920 120 2576
2578 0 556736 224256 99040 136 2577
2579 0 556640 224064 99200 139 2578
2580 0 556480 223840 99320 150 2579
2581 0 556352 223648 99440 139 2580
2582 0 556320 223392 99520 140 2581
2583 0 556320 223168 99640 128 2582
2584 0 556352 222976 99800 124 2583
2585 0 556416 222784 99960 128 2584
2586 0 556512 222656 100200 122 2585
2587 0 556576 222560 100440 124 2586
2588 0 556704 222432 100640 150 2587
2589 0 556864 222272 100840 137 2588
2590 0 557024 222144 101040 135 2589
2591 0 557184 221984 101200 128 2590
2592 0 557152 221792 101400 157 2591
2593 0 557024 221632 101560 140 2592
2594 0 556864 221472 101680 122 2593
2595 0 556768 221216 101720 122 2594
2596 0 556800 220960 101760 134 2595
2597 0 556896 220736 101920 157 2596
2598 0 557120 220576 102040 153 2597
2599 0 557216 220480 102040 164 2598
2600 0 557376 220704 102040 107 2599
2601 0 557472 220960 102080 51 2600
2602 0 557632 221152 101960 51 2601
2603 0 557568 221120 101720 122 2602
2604 0 557312 221024 101760 32 2603
2605 0 557280 220320 102240 115 2599
2606 0 557184 220128 102440 120 2605
2607 0 557216 219968 102680 137 2606
2608 0 557120 219776 102880 137 2607
2609 0 557120 219520 102920 120 2608
2610 0 557120 219392 103160 90 2609
2611 0 557152 219424 103440 120 2610
2612 0 557216 219456 103680 96 2611
2613 0 557216 219328 103920 150 2612
2614 0 557184 219168 104120 122 2613
2615 0 557248 219008 104320 96 2614
2616 0 557376 218848 104480 128 2615
2617 0 557504 218624 104560 175 2616
2618 0 557632 218400 104720 122 2617
2619 0 557760 218368 104960 134 2618
2620 0 557920 218272 105160 135 2619
2621 0 558080 218112 105320 135 2620
2622 0 558112 218016 105560 131 2621
2623 0 558144 217824 105720 124 2622
2624 0 558144 217568 105840 163 2623
2625 0 558080 217376 106000 166 2624
2626 0 558016 217120 106040 183 2625
2627 0 557952 216864 106120 175 2626
2628 0 557856 216704 106280 124 2627
2629 0 557632 216960 106280 32 2628
2630 0 557664 217120 106480 32 2629
2631 0 557824 217312 106560 32 2630
2632 0 557824 216544 106480 136 2628
2633 0 557856 216448 106720 139 2632
2634 0 558048 216544 106880 137 2633
2635 0 558304 216640 106840 124 2634
2636 0 558496 216448 106960 120 2635
2637 0 558688 216320 107080 175 2636
2638 0 558912 216192 107080 156 2637
2639 0 559072 216000 107160 197 2638
2640 0 559136 215744 107240 192 2639
2641 0 559168 215488 107280 208 2640
2642 0 559136 215264 107400 197 2641
2643 0 559104 215008 107480 164 2642
2644 0 558944 214816 107600 102 2643
2645 0 558784 214656 107720 71 2644
2646 0 558592 214528 107880 160 2645
2647 0 558592 214272 107880 160 2646
2648 0 558656 214016 107880 120 2647
2649 0 558848 213824 107880 148 2648
2650 0 559072 213664 108000 166 2649
2651 0 559296 213600 108120 98 2650
2652 0 559456 213472 108320 81 2651
2653 0 559456 213376 108560 60 2652
2654 0 559424 213216 108760 185 2653
2655 0 559456 213056 108960 154 2654
2656 0 559520 212864 109120 122 2655
2657 0 559648 212640 109200 153 2656
2658 0 559712 212384 109200 120 2657
2659 0 559712 212128 109160 101 2658
2660 0 559648 211872 109200 124 2659
2661 0 559616 211616 109240 139 2660
2662 0 559552 211360 109360 156 2661
2663 0 559552 211136 109480 150 2662
2664 0 559488 210912 109600 156 2663
2665 0 559488 210752 109800 163 2664
2666 0 559520 210592 110000 178 2665
2667 0 559520 210432 110200 141 2666
2668 0 559552 210176 110320 206 2667
2669 0 559616 209920 110320 204 2668
2670 0 559616 209664 110320 153 2669
2671 0 559648 209408 110320 175 2670
2672 0 559744 209184 110240 198 2671
2673 0 559904 209024 110440 156 2672
2674 0 560064 208896 110640 108 2673
2675 0 560128 208736 110840 124 2674
2676 0 560128 208608 111080 136 2675
2677 0 560096 208448 111280 154 2676
2678 0 559968 208224 111360 153 2677
2679 0 559968 208000 111520 120 2678
2680 0 560000 207840 111720 128 2679
2681 0 560096 207680 111920 128 2680
2682 0 560256 207552 112120 115 2681
2683 0 560352 207520 112360 128 2682
2684 0 560320 207520 112640 137 2683
2685 0 560352 207456 112920 178 2684
2686 0 560352 207200 113000 137 2685
2687 0 560352 206944 113000 128 2686
2688 0 560512 206720 113040 200 2687
2689 0 560768 206688 113080 207 2688
2690 0 560960 206656 113240 203 2689
2691 0 561024 206432 113360 150 2690
2692 0 560992 206176 113440 157 2691
2693 0 561024 205984 113640 137 2692
2694 0 561120 205824 113840 64 2693
2695 0 561120 205664 114040 51 2694
2696 0 561120 205472 114240 91 2695
2697 0 561120 205280 114440 139 2696
2698 0 561216 205088 114600 120 2697
2699 0 561312 204864 114760 96 2698
2700 0 561248 204704 115000 135 2699
2701 0 561280 204544 115200 128 2700
2702 0 561280 204384 115400 90 2701
2703 0 561472 204320 115600 137 2702
2704 0 561632 204160 115720 102 2703
2705 0 561792 204000 115840 81 2704
2706 0 561920 203808 115960 107 2705
2707 0 561952 203552 116080 122 2706
2708 0 561952 203328 116240 128 2707
2709 0 561952 203104 116360 150 2708
2710 0 561920 202880 116480 139 2709
2711 0 561760 202688 116560 136 2710
2712 0 561792 202432 116640 150 2711
2713 0 561888 202304 116840 141 2712
2714 0 562016 202240 117080 181 2713
2715 0 562176 202112 117280 128 2714
2716 0 562336 201952 117480 96 2715
2717 0 562496 201792 117600 120 2716
2718 0 562656 201632 117800 102 2717
2719 0 562720 201472 118000 120 2718
2720 0 562880 201312 118160 60 2719
2721 0 562944 201152 118400 115 2720
2722 0 563040 201024 118640 124 2721
2723 0 563072 200896 118880 80 2722
2724 0 563168 200736 119080 115 2723
2725 0 563328 200544 119240 32 2724
2726 0 563488 200416 119440 98 2725
2727 0 563616 200224 119600 86 2726
2728 0 563776 200064 119720 75 2727
2729 0 563808 199872 119920 75 2728
2730 0 563840 199712 120160 51 2729
2731 0 563936 199552 120360 32 2730
2732 0 564000 199392 120560 128 2731
2733 0 564064 199232 120760 157 2732
2734 0 564064 199072 121000 148 2733
2735 0 564096 198912 121200 135 2734
2736 0 564160 198752 121400 122 2735
2737 0 564224 198624 121640 108 2736
2738 0 564288 198560 121920 148 2737
2739 0 564352 198432 122160 137 2738
2740 0 564384 198272 122360 137 2739
2741 0 564416 198112 122600 128 2740
2742 0 564384 197888 122760 104 2741
2743 0 564480 197696 122960 120 2742
2744 0 564544 197440 123040 102 2743
2745 0 564512 197248 123200 139 2744
2746 0 564384 197088 123360 136 2745
2747 0 564256 197120 123600 108 2746
2748 0 564288 197024 123880 124 2747
2749 0 564448 196928 124080 160 2748
2750 0 564672 197056 124080 45 2749
2751 0 564864 197248 124040 96 2750
2752 0 564928 197440 123880 32 2751
2753 0 564864 197536 123800 32 2752
2754 0 564576 196704 124200 98 2749
2755 0 564832 196608 124280 175 2754
2756 0 565088 196512 124320 189 2755
2757 0 565248 196448 124520 128 2756
2758 0 565216 196320 124760 131 2757
2759 0 565216 196192 125000 120 2758
2760 0 565216 195968 125120 64 2759
2761 0 565216 195808 125360 148 2760
2762 0 565312 195648 125600 163 2761
2763 0 565376 195520 125840 128 2762
2764 0 565504 195360 126040 150 2763
2765 0 565600 195200 126240 140 2764
2766 0 565728 195040 126400 160 2765
2767 0 565888 194880 126520 124 2766
2768 0 566048 194752 126720 135 2767
2769 0 566112 194592 126920 140 2768
2770 0 566240 194432 127080 137 2769
2771 0 566400 194304 127240 163 2770
2772 0 566592 194240 127440 163 2771
2773 0 566720 194176 127680 168 2772
2774 0 566784 194016 127920 131 2773
2775 0 566752 193984 128000 124 2774
2776 0 566528 194144 127960 32 2775
2777 0 566240 194272 127840 32 2776
2778 0 566656 193824 128200 137 2775
2779 0 566560 193664 128400 150 2778
2780 0 566400 193536 128560 196 2779
2781 0 566496 193344 128760 172 2780
2782 0 566656 193184 128960 156 2781
2783 0 566752 193056 129160 156 2782
2784 0 566912 192896 129280 131 2783
2785 0 567008 192704 129480 96 2784
2786 0 567168 192576 129680 140 2785
2787 0 567264 192416 129880 178 2786
2788 0 567488 192288 130040 120 2787
2789 0 567648 192320 130240 137 2788
2790 0 567840 192320 130440 183 2789
2791 0 567968 192224 130640 148 2790
2792 0 567968 192064 130840 102 2791
2793 0 567936 191840 131040 107 2792
2794 0 567904 191616 131200 134 2793
2795 0 567872 191424 131360 148 2794
2796 0 567968 191264 131560 122 2795
2797 0 567968 191040 131760 124 2796
2798 0 567968 190912 132000 131 2797
2799 0 568128 190784 132160 160 2798
2800 0 568352 190784 132280 153 2799
2801 0 568608 190816 132320 148 2800
2802 0 568832 190816 132440 166 2801
2803 0 568960 190720 132680 115 2802
2804 0 568992 190592 132920 150 2803
2805 0 569088 190368 133080 128 2804
2806 0 569024 190144 133200 101 2805
2807 0 568960 189920 133360 96 2806
2808 0 568832 189760 133520 156 2807
2809 0 568960 189600 133720 81 2808
2810 0 569056 189440 133920 102 2809
2811 0 569056 189312 134160 136 2810
2812 0 569152 189120 134360 136 2811
2813 0 569280 188928 134480 189 2812
2814 0 569472 188768 134600 183 2813
2815 0 569696 188640 134640 178 2814
2816 0 569952 188608 134720 221 2815
2817 0 570080 188384 134800 163 2816
2818 0 570208 188192 134920 153 2817
2819 0 570336 188000 135040 136 2818
2820 0 570368 187776 135200 136 2819
2821 0 570464 187680 135440 156 2820
2822 0 570528 187680 135720 164 2821
2823 0 570688 187616 135920 148 2822
2824 0 570688 187456 136120 134 2823
2825 0 570656 187296 136360 176 2824
2826 0 570688 187264 136640 163 2825
2827 0 570944 187264 136720 178 2826
2828 0 571200 187264 136720 172 2827
2829 0 571424 187200 136880 139 2828
2830 0 571680 187104 136880 102 2829
2831 0 571904 187072 137000 166 2830
2832 0 572128 186944 137080 212 2831
2833 0 572352 186816 137120 163 2832
2834 0 572608 186880 137240 186 2833
2835 0 572576 186976 137480 172 2834
2836 0 572736 186880 137720 150 2835
2837 0 572896 186720 137920 175 2836
2838 0 573056 186656 138120 124 2837
2839 0 573184 186624 138360 140 2838
2840 0 573344 186624 138560 189 2839
2841 0 573504 186624 138760 194 2840
2842 0 573696 186592 138920 178 2841
2843 0 573952 186656 138960 120 2842
2844 0 574144 186688 139160 64 2843
2845 0 574144 187264 139360 40 2844
2846 0 574368 187296 139480 153 2845
2847 0 574592 187360 139640 166 2846
2848 0 574784 187424 139800 128 2847
2849 0 574944 187392 140000 157 2848
2850 0 575136 187232 140160 163 2849
2851 0 575296 187136 140360 104 2850
2852 0 575488 187136 140560 134 2851
2853 0 575712 187104 140680 164 2852
2854 0 575936 187072 140880 217 2853
2855 0 576128 186944 141040 202 2854
2856 0 576320 186848 141240 200 2855
2857 0 576416 186688 141440 192 2856
2858 0 576512 186496 141640 139 2857
2859 0 576640 186304 141800 98 2858
2860 0 576800 186144 141960 86 2859
2861 0 576960 185984 142160 175 2860
2862 0 577184 185984 142280 181 2861
2863 0 577440 185920 142360 154 2862
2864 0 577664 185920 142480 160 2863
2865 0 577920 185888 142600 153 2864
2866 0 578176 185824 142640 128 2865
2867 0 578432 185856 142680 166 2866
2868 0 578688 185888 142760 175 2867
2869 0 578912 185856 142880 197 2868
2870 0 579168 185856 142960 200 2869
2871 0 579360 185888 143160 137 2870
2872 0 579456 185920 143400 150 2871
2873 0 579552 186048 143600 172 2872
2874 0 579584 186080 144120 81 2873
2875 0 579840 186016 144160 32 2874
2876 0 580096 186016 144160 45 2875
2877 0 580352 186048 144200 71 2876
2878 0 580544 186176 144360 137 2877
2879 0 580768 186368 144360 228 2878
2880 0 580800 186400 144360 249 2879
2881 0 580608 186496 144520 207 2880
2882 0 580384 186528 144640 107 2881
2883 0 580128 186528 144640 75 2882
2884 0 579968 186560 144400 122 2883
2885 0 579872 186464 144160 32 2884
2886 0 579840 186464 144120 32 2885
2887 0 581056 186400 144480 203 2880
2888 0 581248 186464 144640 192 2887
2889 0 581472 186464 144840 160 2888
2890 0 581632 186496 145080 189 2889
2891 0 581728 186464 145320 197 2890
2892 0 581888 186432 145560 178 2891
2893 0 582048 186432 145760 160 2892
2894 0 582304 186432 145760 108 2893
2895 0 582560 186496 145880 140 2894
2896 0 582720 186496 146080 137 2895
2897 0 582944 186496 146200 163 2896
2898 0 583136 186432 146400 128 2897
2899 0 583328 186368 146560 91 2898
2900 0 583584 186400 146640 81 2899
2901 0 583498 186283 146720 -1 2900
2902 0 583296 186144 146800 80 2901
2903 0 583360 186144 146840 86 2902
2904 0 583616 186208 146920 156 2903
2905 0 583776 186080 147080 175 2904
2906 0 583968 186080 147280 178 2905
2907 0 584096 185984 147520 131 2906
2908 0 584192 186048 147760 108 2907
2909 0 584384 186144 147960 107 2908
2910 0 584576 186176 148160 148 2909
2911 0 584736 186144 148360 140 2910
2912 0 584960 185984 148360 163 2911
2913 0 585152 185984 148160 90 2912
2914 0 585408 185888 148120 96 2913
2915 0 585632 185920 148240 64 2914
2916 0 585824 185952 148280 60 2915
2917 0 584800 186208 148440 150 2911
2918 0 584928 186400 148560 128 2917
2919 0 585152 186464 148680 164 2918
2920 0 585408 186432 148800 120 2919
2921 0 585632 186304 148880 128 2920
2922 0 585856 186144 148880 128 2921
2923 0 586080 186016 148880 124 2922
2924 0 586336 185984 148960 140 2923
2925 0 586592 185888 149040 150 2924
2926 0 586816 185792 149160 212 2925
2927 0 587072 185696 149240 153 2926
2928 0 587296 185664 149360 178 2927
2929 0 587520 185728 149480 194 2928
2930 0 587776 185728 149560 168 2929
2931 0 588000 185792 149680 156 2930
2932 0 588256 185824 149760 150 2931
2933 0 588416 185984 149880 136 2932
2934 0 588544 186144 150040 124 2933
2935 0 588704 186304 150240 136 2934
2936 0 588928 186272 150360 175 2935
2937 0 589120 186112 150440 102 2936
2938 0 589312 185952 150600 136 2937
2939 0 589472 185792 150720 148 2938
2940 0 589696 185696 150800 164 2939
2941 0 589952 185600 150920 163 2940
2942 0 590208 185568 150920 163 2941
2943 0 590464 185600 150920 178 2942
2944 0 590720 185632 150880 175 2943
2945 0 590976 185664 150880 178 2944
2946 0 591232 185632 150920 178 2945
2947 0 591488 185600 150960 181 2946
2948 0 591744 185600 151040 163 2947
2949 0 592000 185632 151080 150 2948
2950 0 592256 185696 151120 153 2949
2951 0 592512 185696 151160 168 2950
2952 0 592768 185696 151200 91 2951
2953 0 592928 185760 151400 156 2952
2954 0 593184 185792 151480 120 2953
2955 0 593440 185760 151560 128 2954
2956 0 593664 185696 151680 101 2955
2957 0 593824 185664 151920 131 2956
2958 0 594016 185568 152080 160 2957
2959 0 594272 185536 152160 181 2958
2960 0 594464 185440 152320 200 2959
2961 0 594656 185248 152360 178 2960
2962 0 594912 185216 152400 200 2961
2963 0 595168 185216 152480 208 2962
2964 0 595424 185216 152520 237 2963
2965 0 595680 185216 152600 224 2964
2966 0 595872 185184 152760 235 2965
2967 0 596096 185120 152880 209 2966
2968 0 596352 185088 152960 224 2967
2969 0 596608 185024 153000 204 2968
2970 0 596864 185024 153080 202 2969
2971 0 597120 185056 153080 178 2970
2972 0 597376 185056 153080 226 2971
2973 0 597632 185088 153040 189 2972
2974 0 597888 185088 152960 197 2973
2975 0 598144 185088 152960 206 2974
2976 0 598400 184992 153000 209 2975
2977 0 598656 184928 153080 181 2976
2978 0 598912 184864 153080 186 2977
2979 0 599168 184800 153080 181 2978
2980 0 599328 184640 153240 240 2979
2981 0 599552 184512 153280 249 2980
2982 0 599808 184448 153360 228 2981
2983 0 600064 184352 153360 209 2982
2984 0 600320 184320 153360 224 2983
2985 0 600576 184320 153360 212 2984
2986 0 600832 184288 153320 200 2985
2987 0 601088 184320 153320 230 2986
2988 0 601344 184320 153360 235 2987
2989 0 601600 184352 153320 214 2988
2990 0 601856 184320 153320 163 2989
2991 0 602112 184320 153320 160 2990
2992 0 602368 184320 153320 192 2991
2993 0 602624 184320 153360 178 2992
2994 0 602880 184320 153400 178 2993
2995 0 603136 184352 153440 186 2994
2996 0 603392 184352 153440 137 2995
2997 0 603648 184384 153360 249 2996
2998 0 603840 184544 153320 206 2997
2999 0 604032 184640 153160 202 2998
3000 0 604288 184768 153080 198 2999
3001 0 604512 184800 152960 157 3000
3002 0 604672 184544 153080 32 3001
3003 0 604672 184352 153360 32 3002
3004 0 604768 184608 153520 32 3003
3005 0 605184 184416 153280 32 3004
3006 0 604576 184864 152880 160 3001
3007 0 604832 184896 152840 150 3006
3008 0 605088 184896 152800 134 3007
3009 0 605344 184832 152840 166 3008
3010 0 605600 184800 152960 248 3009
3011 0 605856 184832 152960 228 3010
3012 0 606112 184864 152960 235 3011
3013 0 606368 184864 153040 226 3012
3014 0 606624 184928 153120 224 3013
3015 0 606880 184960 153080 194 3014
3016 0 607104 184992 152960 206 3015
3017 0 607360 185088 152920 200 3016
3018 0 607584 185248 152920 148 3017
3019 0 607840 185248 152920 160 3018
3020 0 608032 185216 152760 153 3019
3021 0 608288 185248 152760 163 3020
3022 0 608544 185312 152760 131 3021
3023 0 608768 185376 152880 150 3022
3024 0 609024 185408 152880 128 3023
3025 0 609280 185408 152840 134 3024
3026 0 609536 185376 152840 163 3025
3027 0 609472 185216 153040 124 3026
3028 0 609376 185056 153240 120 3027
3029 0 609184 184864 153160 64 3028
3030 0 608992 184800 153200 32 3029
3031 0 609696 185376 152880 150 3026
3032 0 609952 185312 152880 154 3031
3033 0 610208 185312 152840 166 3032
3034 0 610464 185248 152880 189 3033
3035 0 610720 185280 152880 172 3034
3036 0 610976 185280 152880 156 3035
3037 0 611232 185376 152880 200 3036
3038 0 611488 185440 152880 248 3037
3039 0 611712 185376 153000 273 3038
3040 0 611968 185376 153080 228 3039
3041 0 612192 185504 153160 241 3040
3042 0 612448 185632 153200 249 3041
3043 0 612672 185728 153080 235 3042
3044 0 612928 185760 153080 249 3043
3045 0 613184 185792 153080 237 3044
3046 0 613440 185888 153040 251 3045
3047 0 613696 185952 152960 226 3046
3048 0 613952 185984 152960 228 3047
3049 0 614208 186016 152960 205 3048
3050 0 614464 186016 152880 196 3049
3051 0 614720 186016 152880 202 3050
3052 0 614944 186016 153000 186 3051
3053 0 615200 186016 153000 189 3052
3054 0 615456 185920 152960 154 3053
3055 0 615712 185888 152840 141 3054
3056 0 615968 185920 152760 139 3055
3057 0 616224 185984 152760 120 3056
3058 0 616480 186016 152760 128 3057
3059 0 616704 186144 152680 128 3058
3060 0 616960 186240 152680 164 3059
3061 0 617216 186272 152760 164 3060
3062 0 617440 186272 152920 168 3061
3063 0 617696 186208 153000 164 3062
3064 0 617952 186208 153080 186 3063
3065 0 618208 186208 153080 217 3064
3066 0 618400 186272 152920 224 3065
3067 0 618656 186336 152880 176 3066
3068 0 618880 186336 152760 137 3067
3069 0 619104 186368 152640 102 3068
3070 0 619360 186464 152640 150 3069
3071 0 619616 186464 152640 150 3070
3072 0 619872 186432 152720 200 3071
3073 0 620128 186368 152760 242 3072
3074 0 620352 186176 152760 229 3073
3075 0 620608 186176 152880 186 3074
3076 0 620864 186176 152880 164 3075
3077 0 621120 186176 152880 156 3076
3078 0 621376 186176 152880 202 3077
3079 0 621536 186080 152680 186 3078
3080 0 621728 186048 152480 164 3079
3081 0 621984 186080 152440 175 3080
3082 0 622240 186016 152360 183 3081
3083 0 622464 185920 152280 200 3082
3084 0 622720 185824 152240 226 3083
3085 0 622976 185856 152280 239 3084
3086 0 623232 185824 152280 189 3085
3087 0 623488 185760 152280 192 3086
3088 0 623744 185696 152360 224 3087
3089 0 624000 185632 152360 226 3088
3090 0 624256 185568 152360 198 3089
3091 0 624512 185472 152360 164 3090
3092 0 624768 185408 152360 160 3091
3093 0 625024 185408 152360 226 3092
3094 0 625280 185344 152400 219 3093
3095 0 625536 185344 152440 150 3094
3096 0 625792 185344 152440 156 3095
3097 0 626048 185280 152440 115 3096
3098 0 626272 185152 152440 172 3097
3099 0 626528 185088 152360 200 3098
3100 0 626688 185024 152160 256 3099
3101 0 626880 184960 152000 226 3100
3102 0 627136 184832 151960 226 3101
3103 0 627392 184736 151920 202 3102
3104 0 627616 184640 151800 163 3103
3105 0 627872 184608 151800 164 3104
3106 0 628128 184544 151800 204 3105
3107 0 628384 184544 151800 221 3106
3108 0 628640 184576 151760 202 3107
3109 0 628896 184576 151760 175 3108
3110 0 629120 184544 151880 163 3109
3111 0 629280 184416 151680 154 3110
3112 0 629376 184256 151480 98 3111
3113 0 629312 184064 151720 32 3112
3114 0 629312 184032 152000 32 3113
3115 0 629376 184512 152000 71 3110
3116 0 629632 184448 152000 124 3115
3117 0 629888 184352 151960 131 3116
3118 0 630080 184160 151960 190 3117
3119 0 630336 184064 151920 218 3118
3120 0 630560 183904 151920 163 3119
3121 0 630784 183776 151840 163 3120
3122 0 631008 183680 151760 163 3121
3123 0 631232 183552 151640 164 3122
3124 0 631392 183424 151440 226 3123
3125 0 631584 183424 151240 302 3124
3126 0 631808 183328 151160 224 3125
3127 0 632064 183264 151120 178 3126
3128 0 632320 183136 151120 172 3127
3129 0 632576 183008 151080 172 3128
3130 0 632768 182912 150920 178 3129
3131 0 632992 182912 150800 168 3130
3132 0 633184 182944 150640 178 3131
3133 0 633376 182944 150440 150 3132
3134 0 633632 182816 150440 122 3133
3135 0 633856 182688 150440 160 3134
3136 0 634112 182624 150360 148 3135
3137 0 634336 182656 150240 198 3136
3138 0 634592 182624 150160 206 3137
3139 0 634816 182432 150120 164 3138
3140 0 635040 182304 150120 164 3139
3141 0 635232 182144 150080 197 3140
3142 0 635456 182016 149960 185 3141
3143 0 635648 181888 149840 186 3142
3144 0 635840 181696 149760 204 3143
3145 0 636000 181536 149640 204 3144
3146 0 636160 181376 149440 186 3145
3147 0 636224 181184 149240 168 3146
3148 0 636352 181024 149040 140 3147
3149 0 636576 180928 148920 175 3148
3150 0 636832 180960 148800 157 3149
3151 0 637088 180960 148720 120 3150
3152 0 637344 180960 148720 176 3151
3153 0 637600 181024 148720 210 3152
3154 0 637856 181024 148680 259 3153
3155 0 638112 181024 148600 249 3154
3156 0 638336 181056 148480 224 3155
3157 0 638592 181024 148400 219 3156
3158 0 638816 180928 148320 196 3157
3159 0 639072 180960 148280 244 3158
3160 0 639104 181056 148040 235 3159
3161 0 639360 181056 147920 175 3160
3162 0 639616 181024 147920 207 3161
3163 0 639840 180960 147800 137 3162
3164 0 640000 180928 147600 140 3163
3165 0 640096 180704 147520 75 3164
3166 0 640096 180416 147760 32 3165
3167 0 640224 180672 147800 32 3166
3168 0 640416 180704 147960 32 3167
3169 0 640480 180480 147840 32 3168
3170 0 640064 180992 148000 181 3163
3171 0 640320 181024 148000 156 3170
3172 0 640576 181024 147920 101 3171
3173 0 640832 180992 147920 128 3172
3174 0 641088 180928 147880 221 3173
3175 0 641344 180896 147840 230 3174
3176 0 641536 180704 147800 224 3175
3177 0 641792 180608 147760 237 3176
3178 0 642048 180640 147800 224 3177
3179 0 642304 180544 147760 240 3178
3180 0 642560 180448 147720 160 3179
3181 0 642816 180416 147720 160 3180
3182 0 643072 180416 147760 124 3181
3183 0 643328 180416 147760 150 3182
3184 0 643584 180480 147800 163 3183
3185 0 643776 180544 147960 236 3184
3186 0 644032 180544 147960 226 3185
3187 0 644288 180608 147960 200 3186
3188 0 644512 180800 147960 212 3187
3189 0 644672 181024 148040 164 3188
3190 0 644928 181152 148080 189 3189
3191 0 645184 181184 148040 176 3190
3192 0 645440 181248 148000 178 3191
3193 0 645696 181312 148000 186 3192
3194 0 645952 181440 148000 217 3193
3195 0 646208 181504 148080 208 3194
3196 0 646464 181568 148120 219 3195
3197 0 646688 181696 148120 160 3196
3198 0 646944 181696 148160 150 3197
3199 0 647200 181728 148240 124 3198
3200 0 647456 181792 148320 203 3199
3201 0 647680 181920 148280 176 3200
3202 0 647904 182048 148280 186 3201
3203 0 648160 182144 148240 226 3202
3204 0 648352 182016 148120 166 3203
3205 0 648608 181920 148120 198 3204
3206 0 648832 182048 148160 186 3205
3207 0 649056 182080 148280 253 3206
3208 0 649216 181952 148440 205 3207
3209 0 649472 181888 148440 244 3208
3210 0 649696 181920 148320 268 3209
3211 0 649920 181984 148200 266 3210
3212 0 650176 181984 148120 256 3211
3213 0 650432 181984 148080 256 3212
3214 0 650688 181920 148040 259 3213
3215 0 650944 181856 148000 268 3214
3216 0 651200 181888 148080 239 3215
3217 0 651456 181952 148080 186 3216
3218 0 651712 181952 148080 192 3217
3219 0 651968 181952 148040 198 3218
3220 0 652224 181952 148000 224 3219
3221 0 652480 181856 147960 150 3220
3222 0 652736 181856 147960 102 3221
3223 0 652960 181696 147960 108 3222
3224 0 653216 181664 147960 134 3223
3225 0 653216 181824 147720 81 3224
3226 0 653184 181952 147480 51 3225
3227 0 653344 181856 147280 51 3226
3228 0 653408 181824 147280 32 3227
3229 0 653248 181664 147960 134 3224
3230 0 653504 181696 148040 136 3229
3231 0 653760 181760 148040 163 3230
3232 0 653984 181888 148000 178 3231
3233 0 654208 181856 147880 217 3232
3234 0 654464 181856 147920 217 3233
3235 0 654656 182016 148040 192 3234
3236 0 654912 182048 148120 176 3235
3237 0 655168 182080 148120 200 3236
3238 0 655424 182112 148160 175 3237
3239 0 655680 182176 148200 197 3238
3240 0 655872 182336 148320 135 3239
3241 0 656128 182368 148440 186 3240
3242 0 656384 182336 148560 175 3241
3243 0 656320 182368 148800 115 3242
3244 0 656224 182208 149000 81 3243
3245 0 656224 181952 149000 32 3244
3246 0 656000 181824 148920 60 3245
3247 0 655872 181792 148920 32 3246
3248 0 656608 182368 148560 176 3242
3249 0 656832 182528 148600 240 3248
3250 0 657056 182656 148600 189 3249
3251 0 657280 182784 148600 185 3250
3252 0 657504 182912 148600 221 3251
3253 0 657760 182976 148680 303 3252
3254 0 658016 183072 148680 271 3253
3255 0 658272 183072 148760 256 3254
3256 0 658528 183072 148880 243 3255
3257 0 658784 183104 148880 202 3256
3258 0 658976 183232 149000 163 3257
3259 0 659168 183424 149080 156 3258
3260 0 659424 183552 149120 212 3259
3261 0 659616 183744 149120 237 3260
3262 0 659744 183936 148960 190 3261
3263 0 659904 184096 148760 143 3262
3264 0 660128 184256 148760 120 3263
3265 0 660384 184384 148800 197 3264
3266 0 660608 184512 148840 197 3265
3267 0 660864 184608 148920 164 3266
3268 0 661120 184672 148920 176 3267
3269 0 661376 184672 148920 189 3268
3270 0 661632 184672 149040 217 3269
3271 0 661856 184640 149200 298 3270
3272 0 662112 184704 149240 276 3271
3273 0 662368 184672 149240 189 3272
3274 0 662624 184704 149320 228 3273
3275 0 662816 184800 149480 232 3274
3276 0 663072 184832 149480 256 3275
3277 0 663328 184896 149520 241 3276
3278 0 663488 184992 149720 256 3277
3279 0 663744 184992 149800 235 3278
3280 0 663936 185120 149920 226 3279
3281 0 664096 185280 150120 257 3280
3282 0 664352 185312 150120 160 3281
3283 0 664608 185248 150160 189 3282
3284 0 664832 185280 150280 175 3283
3285 0 664992 185408 150440 202 3284
3286 0 665248 185440 150440 210 3285
3287 0 665504 185472 150480 217 3286
3288 0 665504 185248 150680 178 3287
3289 0 665472 184992 150760 91 3288
3290 0 665472 184736 150760 178 3289
3291 0 665504 184576 150960 60 3290
3292 0 665504 184352 151120 81 3291
3293 0 665504 184192 151320 32 3292
3294 0 665568 184032 151520 81 3293
3295 0 665664 183872 151720 51 3294
3296 0 665632 183680 151920 45 3295
3297 0 665600 183520 152120 64 3296
3298 0 665728 183328 152280 32 3297
3299 0 665920 183104 152280 81 3298
3300 0 665952 182848 152280 137 3299
3301 0 666144 182656 152280 107 3300
3302 0 666336 182464 152200 124 3301
3303 0 666528 182272 152120 124 3302
3304 0 666752 182144 152120 143 3303
3305 0 666912 181952 152200 107 3304
3306 0 667040 181696 152200 163 3305
3307 0 667104 181472 152320 128 3306
3308 0 667264 181280 152360 128 3307
3309 0 667488 181280 152280 156 3308
3310 0 667680 181472 152240 205 3309
3311 0 667840 181632 152080 128 3310
3312 0 667680 181728 151880 32 3311
3313 0 667520 181696 151680 32 3312
3314 0 667424 181536 151480 81 3313
3315 0 667424 181408 151360 75 3314
3316 0 668032 181824 152080 120 3311
3317 0 668064 182048 152240 71 3316
3318 0 668032 182208 152440 32 3317
3319 0 667872 182368 152600 75 3318
3320 0 667872 182432 152600 51 3319
3321 0 667360 181024 152240 156 3309
3322 0 667360 180960 152240 153 3321
3323 0 667136 180832 152240 115 3322
3324 0 666944 180672 152160 101 3323
3325 0 666912 180416 152120 64 3324
3326 0 666944 180192 152000 81 3325
3327 0 666944 180000 152000 51 3326
3328 0 667424 180704 152280 51 3322
3329 0 667552 180480 152360 108 3328
3330 0 667744 180288 152320 136 3329
3331 0 667776 180064 152160 80 3330
3332 0 667872 179808 152160 107 3331
3333 0 667840 179616 152200 183 3332
3334 0 667584 179616 152120 148 3333
3335 0 667328 179616 152000 96 3334
3336 0 667264 179776 151800 32 3335
3337 0 667264 179936 151720 40 3336
3338 0 667872 179360 152160 148 3333
3339 0 668000 179136 152160 60 3338
3340 0 668192 178944 152240 86 3339
3341 0 668448 178848 152280 140 3340
3342 0 668544 178752 152280 120 3341
3343 0 668512 178560 152120 90 3342
3344 0 668608 178336 152000 81 3343
3345 0 668704 178080 151920 120 3344
3346 0 668800 177824 151880 71 3345
3347 0 668992 177600 151880 80 3346
3348 0 669120 177440 151800 80 3347
3349 0 668704 178656 152480 96 3342
3350 0 668896 178624 152680 51 3349
3351 0 669056 178592 152880 104 3350
3352 0 669280 178592 153000 86 3351
3353 0 669440 178592 153200 150 3352
3354 0 669600 178528 153400 131 3353
3355 0 669856 178528 153520 91 3354
3356 0 670112 178528 153520 80 3355
3357 0 670272 178368 153640 75 3356
3358 0 670528 178368 153720 90 3357
3359 0 670784 178304 153840 75 3358
3360 0 671008 178240 153960 51 3359
3361 0 671200 178208 154120 64 3360
3362 0 665568 185536 150480 226 3287
3363 0 665696 185760 150480 210 3362
3364 0 665824 185920 150320 203 3363
3365 0 666048 186016 150240 186 3364
3366 0 666304 186080 150240 186 3365
3367 0 666496 186208 150360 32 3366
3368 0 666656 186176 150160 120 3367
3369 0 666848 186016 150120 189 3368
3370 0 667104 185984 150120 137 3369
3371 0 667296 185792 150120 128 3370
3372 0 667520 185600 150120 163 3371
3373 0 667744 185472 150120 175 3372
3374 0 668000 185440 150120 200 3373
3375 0 668256 185408 150080 178 3374
3376 0 668512 185408 150080 139 3375
3377 0 668768 185408 150040 128 3376
3378 0 669024 185344 150040 32 3377
3379 0 669248 185184 150040 186 3378
3380 0 669472 185152 149920 228 3379
3381 0 669728 185120 149840 166 3380
3382 0 669984 185152 149720 124 3381
3383 0 670240 185248 149640 128 3382
3384 0 670496 185344 149600 153 3383
3385 0 670752 185344 149520 115 3384
3386 0 670944 185376 149320 90 3385
3387 0 671104 185440 149120 122 3386
3388 0 671264 185568 148920 139 3387
3389 0 671520 185568 148880 128 3388
3390 0 671776 185568 148800 163 3389
3391 0 672032 185568 148800 178 3390
3392 0 672288 185568 148800 134 3391
3393 0 672544 185568 148800 128 3392
3394 0 672768 185600 148640 128 3393
3395 0 673024 185600 148640 150 3394
3396 0 673280 185600 148600 120 3395
3397 0 673504 185600 148480 150 3396
3398 0 673472 185440 148240 75 3397
3399 0 673312 185376 148040 81 3398
3400 0 673312 185152 147840 75 3399
3401 0 673216 184960 147640 91 3400
3402 0 673088 184800 147480 86 3401
3403 0 672960 184640 147280 98 3402
3404 0 672800 184544 147080 32 3403
3405 0 672640 184576 146840 45 3404
3406 0 672480 184448 146640 51 3405
3407 0 672352 184352 146440 45 3406
3408 0 672320 184384 146160 51 3407
3409 0 672288 184544 145920 96 3408
3410 0 672224 184608 145680 64 3409
3411 0 672096 184608 145440 60 3410
3412 0 672096 184704 145200 51 3411
3413 0 671968 184832 145000 120 3412
3414 0 671776 184864 144840 209 3413
3415 0 671584 184992 144640 157 3414
3416 0 671424 185152 144440 51 3415
3417 0 671360 185184 144360 32 3416
3418 0 673664 185632 148680 32 3397
3419 0 673760 185600 148920 90 3418
3420 0 673952 185632 149080 102 3419
3421 0 674208 185760 149040 120 3420
3422 0 674432 185920 149040 115 3421
3423 0 674656 186048 149040 98 3422
3424 0 674912 186144 149040 136 3423
3425 0 675136 186272 148960 163 3424
3426 0 675392 186208 148960 128 3425
3427 0 675616 186208 148840 86 3426
3428 0 675840 186208 148720 86 3427
3429 0 676064 186240 148600 115 3428
3430 0 676224 186368 148400 91 3429
3431 0 676416 186496 148240 115 3430
3432 0 676576 186656 148120 115 3431
3433 0 676736 186784 147960 157 3432
3434 0 676992 186880 147960 172 3433
3435 0 677248 186880 147920 120 3434
3436 0 677504 186880 147920 150 3435
3437 0 677760 186848 147880 226 3436
3438 0 677952 187008 147840 124 3437
3439 0 678208 187008 147840 163 3438
3440 0 678432 186880 147720 153 3439
3441 0 678688 186912 147720 148 3440
3442 0 678880 186912 147520 181 3441
3443 0 679104 186912 147400 214 3442
3444 0 679360 187008 147280 150 3443
3445 0 679552 187168 147160 139 3444
3446 0 679776 187296 147120 150 3445
3447 0 679968 187456 147080 139 3446
3448 0 680128 187616 146960 137 3447
3449 0 680320 187776 146880 122 3448
3450 0 680480 187936 146720 128 3449
3451 0 680640 187968 146640 156 3450
3452 0 680736 188000 146880 101 3451
3453 0 680800 187872 147120 60 3452
3454 0 680800 187648 147240 40 3453
3455 0 680896 188064 146600 122 3451
3456 0 681088 188192 146480 107 3455
3457 0 681248 188320 146320 124 3456
3458 1 681440 188416 146160 120 3457
3459 0 681632 188480 146000 120 3458
3460 0 681824 188576 145800 108 3459
3461 0 681984 188512 145600 122 3460
3462 0 682144 188480 145360 150 3461
3463 0 682272 188448 145120 139 3462
3464 0 682432 188416 144920 101 3463
3465 0 682592 188416 144720 96 3464
3466 0 682784 188384 144560 104 3465
3467 0 682944 188384 144360 96 3466
3468 0 682784 188352 144160 141 3467
3469 0 682656 188384 144120 101 3468
3470 0 666496 186208 150520 81 3367
3471 0 666496 186272 150800 148 3470
3472 0 666496 186368 151040 163 3471
3473 0 666496 186528 151240 178 3472
3474 0 666528 186688 151480 164 3473
3475 0 666656 186880 151640 198 3474
3476 0 666656 187104 151760 156 3475
3477 0 666688 187328 151880 163 3476
3478 0 666784 187488 152080 236 3477
3479 0 667008 187392 152000 139 3478
3480 0 667264 187328 151920 154 3479
3481 0 667488 187424 151840 45 3480
3482 0 667744 187392 151760 71 3481
3483 0 667904 187296 151560 71 3482
3484 0 667936 187232 151320 64 3483
3485 0 668032 187136 151080 71 3484
3486 0 668032 187136 151000 64 3485
3487 0 666784 187680 152160 254 3478
3488 0 666656 187872 152280 189 3487
3489 0 666656 188128 152320 237 3488
3490 0 666656 188384 152360 258 3489
3491 0 666816 188576 152320 209 3490
3492 0 667008 188768 152280 120 3491
3493 0 667264 188800 152200 200 3492
3494 0 667520 188736 152120 175 3493
3495 0 667680 188736 152320 150 3494
3496 0 667552 188768 152560 32 3495
3497 0 667648 188768 152800 32 3496
3498 0 667776 188768 152960 60 3497
3499 0 667936 188832 152360 96 3495
3500 0 668096 188960 152520 32 3499
3501 0 668352 188896 152560 32 3500
3502 0 668480 188736 152360 96 3501
3503 0 668480 188640 152240 96 3502
3504 0 667712 188736 151920 71 3494
3505 0 667936 188768 151800 32 3504
3506 0 668192 188768 151680 60 3505
3507 0 668416 188768 151520 102 3506
3508 0 668608 188768 151320 156 3507
3509 0 668736 188800 151080 98 3508
3510 0 668896 188864 150840 64 3509
3511 0 669056 188992 150640 51 3510
3512 0 669280 189088 150520 102 3511
3513 0 669536 189184 150440 98 3512
3514 0 669792 189216 150360 71 3513
3515 0 669952 189280 150160 96 3514
3516 0 670176 189344 150040 51 3515
3517 0 670432 189376 149960 40 3516
3518 0 670688 189440 149880 40 3517
3519 0 670880 189312 149680 51 3518
3520 0 671072 189280 149480 96 3519
3521 0 671104 189280 149280 101 3520
3522 0 671168 189312 149000 75 3521
3523 0 671168 189344 148720 64 3522
3524 0 671200 189376 148600 64 3523
3525 0 670880 189408 149280 71 3521
3526 0 670784 189536 149080 51 3525
3527 0 670592 189632 148920 45 3526
3528 0 670496 189760 148720 51 3527
3529 0 670368 189920 148560 71 3528
3530 0 670208 190112 148480 81 3529
3531 0 670016 190304 148480 60 3530
3532 0 669792 190432 148360 75 3531
3533 0 669600 190592 148320 60 3532
3534 0 669568 190624 148320 71 3533
3535 0 666624 188416 152400 250 3490
3536 0 666528 188640 152520 209 3535
3537 0 666528 188864 152640 264 3536
3538 0 666656 189088 152720 221 3537
3539 0 666656 189344 152760 164 3538
3540 0 666656 189600 152840 219 3539
3541 0 666624 189824 152960 226 3540
3542 0 666624 190048 153120 256 3541
3543 0 666624 190304 153160 260 3542
3544 0 666528 190464 153360 168 3543
3545 0 666432 190656 153560 163 3544
3546 0 666272 190880 153680 122 3545
3547 0 666272 191104 153800 128 3546
3548 0 666304 191232 153360 32 3547
3549 0 666944 191168 153080 32 3548
3550 0 666272 191168 153840 156 3547
3551 0 666272 191424 153840 256 3550
3552 0 666400 191648 153840 338 3551
3553 0 666560 191808 153960 282 3552
3554 0 666656 192032 154040 275 3553
3555 0 666816 192224 154160 357 3554
3556 0 666784 192480 154160 300 3555
3557 0 666784 192736 154040 221 3556
3558 0 666816 192992 153920 192 3557
3559 0 666880 193216 153800 200 3558
3560 0 666976 193472 153760 124 3559
3561 0 666976 193728 153720 221 3560
3562 0 667008 193952 153600 168 3561
3563 0 667136 194112 153400 164 3562
3564 0 667296 194272 153280 198 3563
3565 0 667360 194432 153080 197 3564
3566 0 667392 194688 152960 205 3565
3567 0 667552 194880 152920 219 3566
3568 0 667744 195072 153000 128 3567
3569 0 667776 195232 153200 71 3568
3570 0 667936 195392 153360 75 3569
3571 0 668096 195616 153480 32 3570
3572 0 668224 195744 153680 51 3571
3573 0 668320 195904 153920 75 3572
3574 0 668480 195904 154120 40 3573
3575 0 668704 195776 154240 81 3574
3576 0 668928 195584 154280 51 3575
3577 0 669088 195616 154480 32 3576
3578 0 669216 195808 154680 60 3577
3579 0 669216 195872 154680 80 3578
3580 0 668320 195936 153920 96 3573
3581 0 668192 196192 153920 196 3580
3582 0 668096 196448 153920 178 3581
3583 0 667904 196640 153840 64 3582
3584 0 667744 196800 153680 176 3583
3585 0 667712 197056 153560 297 3584
3586 0 667840 197216 153360 267 3585
3587 0 667840 197472 153320 283 3586
3588 0 667936 197728 153320 242 3587
3589 0 668032 197984 153320 229 3588
3590 0 668096 198208 153440 243 3589
3591 0 668224 198432 153440 153 3590
3592 0 668352 198656 153480 136 3591
3593 0 668416 198912 153520 175 3592
3594 0 668512 199168 153640 160 3593
3595 0 668576 199424 153640 137 3594
3596 0 668640 199648 153760 140 3595
3597 0 668672 199808 153960 197 3596
3598 0 668736 199968 154160 203 3597
3599 0 668896 200160 154240 198 3598
3600 0 668960 200384 154360 214 3599
3601 0 669056 200608 154480 227 3600
3602 0 669088 200864 154520 258 3601
3603 0 669120 201120 154560 229 3602
3604 0 669088 201376 154560 200 3603
3605 0 668896 201568 154600 186 3604
3606 0 668736 201728 154800 228 3605
3607 0 668640 201952 154960 230 3606
3608 0 668448 202144 155040 212 3607
3609 0 668320 202368 155120 200 3608
3610 0 668256 202624 155240 228 3609
3611 0 668224 202880 155240 228 3610
3612 0 668224 203136 155240 197 3611
3613 0 668096 203392 155240 189 3612
3614 0 668128 203648 155160 189 3613
3615 0 668128 203904 155160 186 3614
3616 0 668128 204128 155040 166 3615
3617 0 668128 204384 155080 190 3616
3618 0 668032 204640 155080 124 3617
3619 0 667904 204864 155120 124 3618
3620 0 667872 205088 155240 178 3619
3621 0 667872 205344 155200 235 3620
3622 0 667840 205600 155200 208 3621
3623 0 667840 205856 155240 164 3622
3624 0 667936 206080 155320 175 3623
3625 0 667936 206336 155400 166 3624
3626 0 667840 206592 155440 175 3625
3627 0 667776 206848 155440 154 3626
3628 0 667744 207040 155280 204 3627
3629 0 667680 207296 155240 186 3628
3630 0 667520 207488 155160 131 3629
3631 0 667360 207616 155000 196 3630
3632 0 667584 207616 154840 140 3631
3633 0 667744 207712 154600 120 3632
3634 0 667904 207744 154400 101 3633
3635 0 668064 207776 154200 102 3634
3636 0 668288 207776 154040 86 3635
3637 0 668512 207840 153920 86 3636
3638 0 668736 207840 153720 81 3637
3639 0 668896 208000 153520 101 3638
3640 0 669088 208064 153360 91 3639
3641 0 669248 208128 153160 104 3640
3642 0 669376 208224 152960 98 3641
3643 0 669376 208224 152680 104 3642
3644 0 669504 208224 152440 98 3643
3645 0 669696 208224 152240 60 3644
3646 0 669920 208256 152040 51 3645
3647 0 670048 208416 151880 40 3646
3648 0 670304 208416 151800 80 3647
3649 0 670528 208544 151720 80 3648
3650 0 670720 208736 151720 75 3649
3651 0 670976 208800 151680 51 3650
3652 0 671168 208832 151520 91 3651
3653 0 671360 208960 151320 51 3652
3654 0 671520 209088 151120 75 3653
3655 0 671648 209184 150920 51 3654
3656 0 671648 209312 150760 60 3655
3657 0 671904 209312 150640 71 3656
3658 0 672096 209280 150480 64 3657
3659 0 672288 209344 150320 107 3658
3660 0 672512 209472 150240 96 3659
3661 0 672736 209632 150160 98 3660
3662 0 672960 209792 150200 115 3661
3663 0 673216 209792 150280 108 3662
3664 0 673440 209696 150120 96 3663
3665 0 673472 209696 150120 86 3664
3666 0 673504 209440 150200 32 3665
3667 0 673504 209344 150440 32 3666
3668 0 673536 209344 150560 32 3667
3669 0 673728 209664 150040 75 3665
3670 0 673888 209568 149880 128 3669
3671 0 673952 209824 149880 98 3670
3672 0 673792 210016 149800 51 3671
3673 0 673632 210048 149840 32 3672
3674 0 673824 209472 149640 120 3670
3675 0 673856 209632 149400 51 3674
3676 0 673984 209632 149160 108 3675
3677 0 674080 209568 148920 122 3676
3678 0 674080 209472 148680 71 3677
3679 0 673984 209472 148400 32 3678
3680 0 673824 209472 148200 71 3679
3681 0 673632 209472 148160 51 3680
3682 0 671488 209472 150560 75 3656
3683 0 671296 209664 150520 60 3682
3684 0 671104 209824 150400 64 3683
3685 0 670912 209952 150240 81 3684
3686 0 670912 210176 150080 80 3685
3687 0 670880 210432 150040 75 3686
3688 0 670944 210656 149920 40 3687
3689 0 670944 210912 149920 40 3688
3690 0 671072 211136 149880 80 3689
3691 0 671232 211328 149840 80 3690
3692 0 671424 211520 149800 91 3691
3693 0 671648 211712 149800 71 3692
3694 0 671808 211936 149880 86 3693
3695 0 671968 212064 149720 139 3694
3696 0 671776 212256 149720 137 3695
3697 0 671712 212448 149920 178 3696
3698 0 671488 212448 150080 163 3697
3699 0 671296 212480 150240 75 3698
3700 0 671040 212544 150240 51 3699
3701 0 670848 212640 150080 64 3700
3702 0 670912 212768 150200 60 3701
3703 0 672224 212160 149640 176 3695
3704 0 672256 212384 149520 107 3703
3705 0 672352 212608 149600 136 3704
3706 0 672448 212864 149600 166 3705
3707 0 672672 212992 149600 163 3706
3708 0 672864 213184 149560 86 3707
3709 0 673056 213376 149480 81 3708
3710 0 673184 213600 149480 172 3709
3711 0 673216 213792 149480 160 3710
3712 0 673440 213856 149600 122 3711
3713 0 673568 213632 149560 148 3712
3714 0 673792 213440 149560 32 3713
3715 0 673984 213440 149560 32 3714
3716 0 673216 214016 149320 178 3711
3717 0 673344 214176 149120 176 3716
3718 0 673504 214272 148920 75 3717
3719 0 673696 214336 148760 153 3718
3720 0 673728 214144 148560 175 3719
3721 0 673856 214176 148320 148 3720
3722 0 674016 214336 148200 107 3721
3723 0 674208 214496 148240 120 3722
3724 0 674272 214560 148320 120 3723
3725 0 667264 207680 155000 226 3631
3726 0 667040 207840 155000 217 3725
3727 0 666784 207904 155000 240 3726
3728 0 666560 208032 155040 221 3727
3729 0 666336 208160 155040 226 3728
3730 0 666144 208352 154960 237 3729
3731 0 665984 208544 155080 197 3730
3732 0 665760 208640 155160 168 3731
3733 0 665504 208736 155160 237 3732
3734 0 665408 208992 155200 200 3733
3735 0 665216 209184 155120 221 3734
3736 0 665024 209344 155200 219 3735
3737 0 664864 209568 155240 230 3736
3738 0 664768 209824 155240 214 3737
3739 0 664608 210016 155280 200 3738
3740 0 664352 210144 155320 166 3739
3741 0 664128 210272 155360 122 3740
3742 0 664032 210432 155560 148 3741
3743 0 664032 210656 155680 204 3742
3744 0 664096 210592 155920 143 3743
3745 0 664128 210688 156160 102 3744
3746 0 664096 210912 156360 71 3745
3747 0 663968 211072 156560 51 3746
3748 0 663840 211200 156680 60 3747
3749 0 664064 210848 155680 200 3743
3750 0 664032 211104 155640 181 3749
3751 0 663840 211328 155640 148 3750
3752 0 663648 211520 155600 178 3751
3753 0 663552 211744 155480 175 3752
3754 0 663552 212000 155400 175 3753
3755 0 663520 212256 155400 136 3754
3756 0 663424 212512 155360 157 3755
3757 0 663296 212736 155360 150 3756
3758 0 663200 212992 155280 175 3757
3759 0 663232 213248 155280 150 3758
3760 0 663200 213504 155200 181 3759
3761 0 663072 213728 155160 200 3760
3762 0 662912 213952 155160 192 3761
3763 0 663040 214176 155200 198 3762
3764 0 663104 214432 155200 150 3763
3765 0 663040 214592 155000 175 3764
3766 0 662816 214752 154960 156 3765
3767 0 662624 214944 154960 163 3766
3768 0 662496 215168 154920 160 3767
3769 0 662464 215424 154920 163 3768
3770 0 662432 215680 154920 168 3769
3771 0 662272 215872 155040 141 3770
3772 0 662240 216032 155240 157 3771
3773 0 662272 216224 155440 200 3772
3774 0 662368 216352 155640 241 3773
3775 0 662336 216544 155800 178 3774
3776 0 662208 216768 155960 157 3775
3777 0 662112 216992 156040 185 3776
3778 0 661888 217120 156120 124 3777
3779 0 661728 217312 156040 202 3778
3780 0 661600 217472 156200 176 3779
3781 0 661472 217728 156280 277 3780
3782 0 661248 217888 156320 245 3781
3783 0 661024 218016 156440 200 3782
3784 0 660800 218144 156480 224 3783
3785 0 660704 218304 156280 200 3784
3786 0 660544 218464 156120 139 3785
3787 0 660480 218304 155920 64 3786
3788 0 660320 218144 155760 75 3787
3789 0 660192 217952 155560 40 3788
3790 0 660128 217856 155320 64 3789
3791 0 660000 217824 155120 40 3790
3792 0 660192 217824 154920 51 3791
3793 0 660320 217888 154680 86 3792
3794 0 660352 217984 154440 122 3793
3795 0 660512 218080 154240 98 3794
3796 0 660576 218112 154000 96 3795
3797 0 660736 218144 153800 107 3796
3798 0 660864 218176 153560 120 3797
3799 0 660928 218112 153280 101 3798
3800 0 661024 218112 153000 150 3799
3801 0 661184 218048 152800 181 3800
3802 0 661312 218176 152600 154 3801
3803 0 661472 218240 152400 178 3802
3804 0 661440 218176 152120 115 3803
3805 0 661504 218144 151880 91 3804
3806 0 661696 218048 151720 120 3805
3807 0 661696 217888 151520 40 3806
3808 0 661696 217728 151320 45 3807
3809 0 661568 217568 151240 32 3808
3810 0 661952 218048 151680 148 3806
3811 0 662176 218176 151640 153 3810
3812 0 662400 218272 151560 139 3811
3813 0 662656 218272 151520 124 3812
3814 0 662880 218304 151400 189 3813
3815 0 663136 218336 151480 183 3814
3816 0 663392 218432 151520 217 3815
3817 0 663584 218560 151360 128 3816
3818 0 663808 218720 151280 108 3817
3819 0 664000 218912 151160 168 3818
3820 0 664224 219040 151160 120 3819
3821 0 664480 219040 151040 128 3820
3822 0 664736 219136 151000 86 3821
3823 0 664992 219200 151000 75 3822
3824 0 665152 219072 151200 64 3823
3825 0 665312 218880 151080 160 3824
3826 0 665472 218848 150880 143 3825
3827 0 665664 218848 150880 120 3826
3828 0 659776 217696 155040 75 3791
3829 0 659520 217664 155040 124 3828
3830 0 659264 217568 155000 120 3829
3831 0 659104 217408 154880 153 3830
3832 0 658944 217216 154760 176 3831
3833 0 658688 217120 154760 163 3832
3834 0 658432 217088 154760 226 3833
3835 0 658176 217056 154720 240 3834
3836 0 657920 217056 154760 172 3835
3837 0 657664 216960 154720 141 3836
3838 0 657536 216704 154720 160 3837
3839 0 657280 216704 154720 228 3838
3840 0 657024 216640 154680 234 3839
3841 0 656768 216608 154720 164 3840
3842 0 656576 216448 154800 101 3841
3843 0 656320 216448 154800 71 3842
3844 0 656064 216480 154800 81 3843
3845 0 655808 216416 154800 81 3844
3846 0 655584 216288 154680 51 3845
3847 0 655328 216224 154640 80 3846
3848 0 655072 216224 154640 75 3847
3849 0 654816 216160 154760 81 3848
3850 0 654560 216160 154760 64 3849
3851 0 654304 216160 154720 64 3850
3852 0 654048 216128 154680 75 3851
3853 0 653792 216128 154640 75 3852
3854 0 653536 216128 154600 102 3853
3855 0 653280 216192 154600 80 3854
3856 0 653024 216192 154600 75 3855
3857 0 652800 216192 154480 91 3856
3858 0 652576 216192 154360 96 3857
3859 0 652352 216096 154240 102 3858
3860 0 652128 216000 154160 98 3859
3861 0 651936 215936 154000 71 3860
3862 0 651712 215872 153880 96 3861
3863 0 651456 215744 153840 71 3862
3864 0 651200 215648 153800 75 3863
3865 0 650976 215488 153720 80 3864
3866 0 650720 215424 153640 90 3865
3867 0 650496 215264 153600 90 3866
3868 0 650304 215104 153480 96 3867
3869 0 650048 215040 153400 139 3868
3870 0 649792 214976 153400 154 3869
3871 0 649728 214720 153280 104 3870
3872 0 649696 214528 153120 81 3871
3873 0 649664 214304 153000 98 3872
3874 0 649536 214080 152880 64 3873
3875 0 649440 213824 152880 71 3874
3876 0 649312 213664 152680 96 3875
3877 0 649376 213408 152600 98 3876
3878 0 649408 213152 152520 101 3877
3879 0 649344 212928 152360 101 3878
3880 0 649280 212704 152200 64 3879
3881 0 649152 212544 152040 80 3880
3882 0 649152 212320 151840 96 3881
3883 0 649184 212096 151640 81 3882
3884 0 649280 211968 151480 90 3883
3885 0 649536 215040 153360 120 3870
3886 0 649280 215040 153320 80 3885
3887 0 649024 215072 153280 80 3886
3888 0 648768 215136 153280 168 3887
3889 0 648512 215136 153280 163 3888
3890 0 648288 215008 153160 124 3889
3891 0 648032 214944 153160 221 3890
3892 0 647808 214944 153040 178 3891
3893 0 647584 214944 152880 96 3892
3894 0 647328 214944 152800 124 3893
3895 0 647104 214944 152720 81 3894
3896 0 646976 214848 152920 32 3895
3897 0 646848 214624 153000 51 3896
3898 0 646816 214464 152800 32 3897
3899 0 646848 214432 152680 32 3898
3900 0 646880 214976 152560 32 3895
3901 0 646688 215040 152360 131 3900
3902 0 646496 214944 152160 163 3901
3903 0 646304 214752 152120 186 3902
3904 0 646144 214656 151920 51 3903
3905 0 645984 214656 151720 148 3904
3906 0 645728 214720 151680 160 3905
3907 0 645472 214688 151680 153 3906
3908 0 645248 214688 151840 198 3907
3909 0 645024 214816 151920 219 3908
3910 0 644768 214816 151880 202 3909
3911 0 644576 214752 152040 137 3910
3912 0 644320 214784 152040 160 3911
3913 0 644096 214848 152200 101 3912
3914 0 643936 215040 152360 60 3913
3915 0 643808 215232 152520 32 3914
3916 0 643648 215296 152720 51 3915
3917 0 643424 215200 152800 71 3916
3918 0 643328 215104 152760 64 3917
3919 0 660544 218656 156200 153 3786
3920 0 660416 218880 156240 197 3919
3921 0 660320 219072 156080 221 3920
3922 0 660192 219264 155960 203 3921
3923 0 660032 219456 155840 160 3922
3924 0 659840 219648 155800 160 3923
3925 0 659648 219840 155720 166 3924
3926 0 659424 220032 155720 150 3925
3927 0 659200 220224 155760 148 3926
3928 0 659104 220480 155880 226 3927
3929 0 659040 220736 155920 194 3928
3930 0 658944 220992 155960 204 3929
3931 0 658944 221248 155960 183 3930
3932 0 658880 221504 155960 226 3931
3933 0 658752 221728 156040 197 3932
3934 0 658688 221984 156040 219 3933
3935 0 658464 222144 156040 176 3934
3936 0 658272 222336 156000 157 3935
3937 0 658112 222528 155960 232 3936
3938 0 657984 222688 155800 198 3937
3939 0 657760 222816 155680 160 3938
3940 0 657536 222944 155680 210 3939
3941 0 657280 222944 155640 203 3940
3942 0 657056 222944 155440 122 3941
3943 0 656864 222912 155240 102 3942
3944 0 656704 222784 155080 178 3943
3945 0 656544 222624 154960 107 3944
3946 0 656320 222624 154840 86 3945
3947 0 656064 222624 154760 81 3946
3948 0 655904 222656 154560 98 3947
3949 0 655648 222656 154520 86 3948
3950 0 655392 222656 154440 96 3949
3951 0 655200 222560 154280 51 3950
3952 0 655008 222400 154200 96 3951
3953 0 654752 222400 154160 120 3952
3954 0 654496 222400 154120 124 3953
3955 0 654304 222464 153920 91 3954
3956 0 654176 222560 153720 104 3955
3957 0 654016 222752 153680 208 3956
3958 0 653824 222784 153880 120 3957
3959 0 653760 222784 153960 64 3958
3960 0 657536 222976 155680 208 3940
3961 0 657472 223200 155800 234 3960
3962 0 657664 223296 156000 141 3961
3963 0 657856 223424 156200 64 3962
3964 0 658016 223552 156360 60 3963
3965 0 658272 223584 156440 51 3964
3966 0 658336 223584 156440 75 3965
3967 0 657376 223296 155840 207 3961
3968 0 657152 223456 155880 194 3967
3969 0 656992 223680 155960 124 3968
3970 0 656992 223936 156040 175 3969
3971 0 656832 224096 156240 237 3970
3972 0 656704 224320 156320 198 3971
3973 0 656576 224480 156480 164 3972
3974 0 656480 224704 156560 186 3973
3975 0 656416 224896 156720 189 3974
3976 0 656480 225120 156840 98 3975
3977 0 656448 225376 156960 124 3976
3978 0 656352 225632 157000 124 3977
3979 0 656192 225792 156840 131 3978
3980 0 656160 225952 156640 108 3979
3981 0 656160 226176 156520 153 3980
3982 0 656096 226368 156360 186 3981
3983 0 655968 226592 156240 175 3982
3984 0 655872 226816 156120 91 3983
3985 0 655808 227072 156160 164 3984
3986 0 655808 227264 156360 163 3985
3987 0 655840 227520 156320 166 3986
3988 0 655840 227776 156280 124 3987
3989 0 655840 228032 156200 150 3988
3990 0 655744 228288 156160 153 3989
3991 0 655520 228448 156160 160 3990
3992 0 655360 228640 156200 139 3991
3993 0 655200 228864 156320 175 3992
3994 0 655072 229120 156360 186 3993
3995 0 654976 229344 156280 136 3994
3996 0 654976 229600 156280 122 3995
3997 0 654848 229824 156280 128 3996
3998 0 654688 230048 156200 163 3997
3999 0 654528 230240 156040 137 3998
4000 0 654400 230336 155800 214 3999
4001 0 654336 230112 155680 221 4000
4002 0 654304 229920 155520 128 4001
4003 0 654304 229760 155320 154 4002
4004 0 654464 229600 155120 128 4003
4005 0 654624 229536 155320 134 4004
4006 0 654848 229664 155320 153 4005
4007 0 655072 229632 155440 141 4006
4008 0 655008 229376 155520 160 4007
4009 0 655008 229152 155520 51 4008
4010 0 654336 230464 155680 230 4000
4011 0 654112 230592 155720 154 4010
4012 0 653888 230752 155800 209 4011
4013 0 653728 230944 155760 266 4012
4014 0 653728 231168 155640 251 4013
4015 0 653632 231424 155600 176 4014
4016 0 653504 231648 155600 166 4015
4017 0 653440 231904 155520 160 4016
4018 0 653376 232160 155480 214 4017
4019 0 653344 232416 155480 202 4018
4020 0 653312 232672 155440 219 4019
4021 0 653152 232896 155440 204 4020
4022 0 652960 233088 155360 150 4021
4023 0 652864 233344 155320 166 4022
4024 0 652832 233600 155320 224 4023
4025 0 652736 233856 155240 224 4024
4026 0 652544 233792 155400 124 4025
4027 0 652288 233792 155400 40 4026
4028 0 652064 233792 155560 81 4027
4029 0 651840 233792 155760 80 4028
4030 0 651616 233888 155920 71 4029
4031 0 651424 233920 156120 81 4030
4032 0 651232 233984 156320 101 4031
4033 0 651136 234176 156480 124 4032
4034 0 651008 234336 156640 124 4033
4035 0 650848 234496 156760 101 4034
4036 0 650816 234560 157000 189 4035
4037 0 650656 234656 157200 163 4036
4038 0 650496 234624 157400 164 4037
4039 0 650496 234592 157680 101 4038
4040 0 650528 234656 157960 71 4039
4041 0 650528 234816 158160 81 4040
4042 0 650432 234880 158400 64 4041
4043 0 650304 234880 158640 32 4042
4044 0 650240 234848 158720 51 4043
4045 0 652704 234048 155040 163 4025
4046 0 652672 234272 154920 156 4045
4047 0 652672 234528 154840 115 4046
4048 0 652800 234752 154720 200 4047
4049 0 652736 235008 154640 202 4048
4050 0 652704 235264 154640 150 4049
4051 0 652704 235520 154560 175 4050
4052 0 652800 235776 154560 120 4051
4053 0 652800 236032 154520 108 4052
4054 0 652832 236288 154520 156 4053
4055 0 652768 236544 154520 178 4054
4056 0 652736 236768 154400 160 4055
4057 0 652672 237024 154360 197 4056
4058 0 652544 237280 154360 163 4057
4059 0 652480 237536 154360 96 4058
4060 0 652384 237792 154360 71 4059
4061 0 652256 238016 154320 81 4060
4062 0 652064 238208 154280 107 4061
4063 0 651904 238336 154080 137 4062
4064 0 651840 238464 153840 135 4063
4065 0 651808 238624 153640 128 4064
4066 0 651744 238848 153480 153 4065
4067 0 651584 239072 153400 226 4066
4068 0 651392 239264 153360 245 4067
4069 0 651232 239424 153160 203 4068
4070 0 651072 239552 153000 185 4069
4071 0 650912 239680 152800 98 4070
4072 0 650848 239936 152680 178 4071
4073 0 650656 240128 152720 108 4072
4074 0 650464 240320 152720 122 4073
4075 0 650336 240544 152720 148 4074
4076 0 650240 240704 152920 81 4075
4077 0 650080 240832 153080 107 4076
4078 0 649920 240960 153280 101 4077
4079 0 649760 241120 153480 81 4078
4080 0 649600 241280 153600 80 4079
4081 0 649344 241408 153680 98 4080
4082 0 649120 241536 153680 102 4081
4083 0 648864 241632 153680 108 4082
4084 0 648640 241792 153600 107 4083
4085 0 648448 242016 153600 81 4084
4086 0 648256 242240 153600 71 4085
4087 0 648128 242464 153600 107 4086
4088 0 648096 242496 153600 124 4087
4089 0 648096 242752 153600 156 4088
4090 0 647904 242944 153600 163 4089
4091 0 647872 243200 153600 60 4090
4092 0 647712 243424 153560 40 4091
4093 0 647520 243616 153520 32 4092
4094 0 647424 243712 153440 40 4093
4095 0 647904 242400 153760 124 4088
4096 0 647712 242304 153920 163 4095
4097 0 647520 242208 154120 64 4096
4098 0 647360 242208 154320 81 4097
4099 0 647328 242208 154600 90 4098
4100 0 647296 242240 154840 51 4099
4101 0 650848 240000 152600 131 4072
4102 0 650880 240192 152400 81 4101
4103 0 651008 240352 152200 51 4102
4104 0 651072 240512 151960 108 4103
4105 0 651104 240672 151760 202 4104
4106 0 651104 240896 151640 202 4105
4107 0 651232 241056 151440 150 4106
4108 0 651264 241312 151320 198 4107
4109 0 651200 241568 151280 200 4108
4110 0 651136 241760 151120 140 4109
4111 0 651104 241920 150920 115 4110
4112 0 650976 242016 150680 75 4111
4113 0 650752 242016 150560 102 4112
4114 0 650528 242080 150440 107 4113
4115 0 650336 242272 150360 91 4114
4116 0 650176 242464 150200 107 4115
4117 0 650144 242624 150000 122 4116
4118 0 650112 242816 149800 150 4117
4119 0 650112 243072 149800 80 4118
4120 0 650144 243296 149680 128 4119
4121 0 650368 243200 149560 101 4120
4122 0 650560 243136 149400 135 4121
4123 0 650720 243104 149200 124 4122
4124 0 650752 242848 149240 139 4123
4125 0 650752 242720 149400 32 4124
4126 0 650144 243424 149560 81 4120
4127 0 650144 243584 149360 64 4126
4128 0 650144 243744 149160 136 4127
4129 0 650144 244000 149080 128 4128
4130 0 650112 244224 148960 120 4129
4131 0 650080 244480 148880 120 4130
4132 0 649888 244672 148920 96 4131
4133 0 649664 244832 149000 51 4132
4134 0 649408 244896 149000 45 4133
4135 0 649152 244992 149080 51 4134
4136 0 648896 244992 149160 51 4135
4137 0 648640 244992 149240 51 4136
4138 0 648384 244992 149200 102 4137
4139 0 648128 245120 149160 81 4138
4140 0 647872 245120 149080 101 4139
4141 0 647616 245184 149080 64 4140
4142 0 647360 245248 149080 98 4141
4143 0 647104 245248 149040 102 4142
4144 0 646848 245184 148960 141 4143
4145 0 646592 245184 148960 128 4144
4146 0 646336 245120 148960 40 4145
4147 0 646272 245120 148960 45 4146
4148 0 646208 245056 148720 32 4147
4149 0 646336 245024 148520 32 4148
4150 0 646016 245024 149000 131 4147
4151 0 645792 244928 149080 219 4150
4152 0 645536 244832 149120 210 4151
4153 0 645280 244768 149120 143 4152
4154 0 645056 244608 149120 163 4153
4155 0 644896 244416 148960 192 4154
4156 0 644704 244256 148800 176 4155
4157 0 644544 244096 148600 209 4156
4158 0 644320 244000 148480 200 4157
4159 0 644096 243808 148520 178 4158
4160 0 643872 243680 148520 163 4159
4161 0 643616 243616 148560 150 4160
4162 0 643520 243616 148520 120 4161
4163 0 643584 243776 148280 163 4162
4164 0 643584 243904 148040 75 4163
4165 0 643456 244000 147800 75 4164
4166 0 643264 244064 147640 32 4165
4167 0 643008 244064 147640 60 4166
4168 0 642848 244032 147640 80 4167
4169 0 643360 243456 148360 86 4162
4170 0 643136 243456 148160 115 4169
4171 0 642944 243296 148120 139 4170
4172 0 642752 243168 148320 186 4171
4173 0 642496 243040 148240 175 4172
4174 0 642304 242848 148160 156 4173
4175 0 642176 242624 148240 107 4174
4176 0 642048 242464 148400 81 4175
4177 0 641952 242304 148600 178 4176
4178 0 641920 242272 148880 202 4177
4179 0 641792 242208 149120 139 4178
4180 0 641632 242080 149320 71 4179
4181 0 641472 242080 149520 75 4180
4182 0 641408 242080 149520 51 4181
4183 0 650112 244512 148920 124 4131
4184 0 650304 244704 148880 150 4183
4185 0 650464 244896 148760 166 4184
4186 0 650592 245088 148640 172 4185
4187 0 650752 245248 148520 157 4186
4188 0 650912 245472 148520 160 4187
4189 0 650944 245664 148360 107 4188
4190 0 650944 245888 148160 148 4189
4191 0 651008 246080 147960 120 4190
4192 0 651040 246240 147760 178 4191
4193 0 651040 246464 147640 137 4192
4194 0 651040 246688 147520 139 4193
4195 0 650976 246912 147360 134 4194
4196 0 650944 247072 147160 122 4195
4197 0 650880 247232 146960 137 4196
4198 0 650976 247456 146800 176 4197
4199 0 651104 247680 146800 176 4198
4200 0 651168 247936 146760 139 4199
4201 0 651200 248192 146680 96 4200
4202 0 651264 248384 146480 128 4201
4203 0 651264 248608 146360 107 4202
4204 0 651296 248864 146360 166 4203
4205 0 651360 249120 146280 137 4204
4206 0 651488 249344 146200 136 4205
4207 0 651488 249600 146160 131 4206
4208 0 651392 249792 146000 172 4207
4209 0 651360 249952 145800 86 4208
4210 0 651392 250080 145560 102 4209
4211 0 651520 250208 145360 60 4210
4212 0 651680 250432 145240 102 4211
4213 0 651744 250624 145080 136 4212
4214 0 651744 250880 144960 124 4213
4215 0 651744 251136 144920 204 4214
4216 0 651552 251328 144920 207 4215
4217 0 651616 251520 144760 128 4216
4218 0 651648 251776 144680 128 4217
4219 0 651648 252032 144680 200 4218
4220 0 651648 252288 144600 178 4219
4221 0 651712 252512 144480 120 4220
4222 0 651648 252736 144320 86 4221
4223 0 651680 252928 144120 104 4222
4224 0 651904 253088 144120 86 4223
4225 0 651744 253344 143760 75 4224
4226 0 651520 253376 143640 120 4225
4227 0 651264 253408 143560 221 4226
4228 0 651072 253568 143480 289 4227
4229 0 651008 253824 143400 244 4228
4230 0 650880 253984 143240 150 4229
4231 0 650752 254240 143160 208 4230
4232 0 650752 254464 143040 108 4231
4233 0 650624 254656 142920 64 4232
4234 0 650816 254880 142920 64 4233
4235 0 650944 255104 142920 136 4234
4236 0 651008 255296 142760 91 4235
4237 0 651008 255520 142640 168 4236
4238 0 651008 255776 142640 175 4237
4239 0 650976 256032 142600 202 4238
4240 0 651104 256256 142480 208 4239
4241 0 651136 256480 142320 128 4240
4242 0 651136 256704 142200 164 4241
4243 0 651040 256800 142160 221 4242
4244 0 651232 256960 142280 202 4243
4245 0 651360 256992 142520 120 4244
4246 0 651360 256992 142800 64 4245
4247 0 651552 256960 142960 107 4246
4248 0 651680 256992 143000 96 4247
4249 0 650944 256992 142000 198 4243
4250 0 651008 257248 142000 166 4249
4251 0 651040 257504 141960 128 4250
4252 0 651168 257696 141800 80 4251
4253 0 651296 257920 141640 45 4252
4254 0 651296 258144 141480 64 4253
4255 0 651296 258368 141320 91 4254
4256 0 651264 258624 141240 86 4255
4257 0 651232 258880 141200 80 4256
4258 0 651232 259136 141080 75 4257
4259 0 651232 259296 140880 107 4258
4260 0 651328 259456 140640 107 4259
4261 0 651360 259616 140440 141 4260
4262 0 651424 259744 140320 122 4261
4263 0 650400 254560 142880 101 4233
4264 0 650176 254656 142800 239 4263
4265 0 649952 254784 142720 248 4264
4266 0 649792 254912 142520 166 4265
4267 0 649568 255008 142440 202 4266
4268 0 649408 255008 142240 120 4267
4269 0 649248 255136 142040 196 4268
4270 0 649120 255264 141840 153 4269
4271 0 648960 255328 141640 163 4270
4272 0 648800 255424 141440 190 4271
4273 0 648640 255456 141240 154 4272
4274 0 648544 255616 141040 107 4273
4275 0 648480 255776 140800 122 4274
4276 0 648640 255968 140760 71 4275
4277 0 648640 256224 140760 32 4276
4278 0 648608 256416 140720 96 4277
4279 0 648448 255776 140760 134 4275
4280 0 648288 255840 140560 122 4279
4281 0 648160 255872 140320 134 4280
4282 0 648000 255872 140120 150 4281
4283 0 647808 255808 139960 166 4282
4284 0 647680 255712 139720 244 4283
4285 0 647520 255584 139560 287 4284
4286 0 647264 255584 139520 248 4285
4287 0 647008 255648 139520 284 4286
4288 0 646912 255392 139440 230 4287
4289 0 646720 255200 139400 219 4288
4290 0 646464 255168 139400 239 4289
4291 0 646208 255200 139320 279 4290
4292 0 645952 255168 139240 249 4291
4293 0 645760 254976 139200 124 4292
4294 0 645664 254720 139160 91 4293
4295 0 645504 254496 139080 98 4294
4296 0 645312 254304 139080 81 4295
4297 0 645088 254176 139080 81 4296
4298 0 644832 254080 139080 102 4297
4299 0 644576 254016 139080 102 4298
4300 0 644320 253920 139040 107 4299
4301 0 644064 253888 139040 86 4300
4302 0 643808 253824 138960 75 4301
4303 0 643552 253728 138960 86 4302
4304 0 643296 253696 139080 200 4303
4305 0 643040 253664 139160 160 4304
4306 0 642784 253664 139200 168 4305
4307 0 642528 253664 139320 137 4306
4308 0 642272 253664 139400 86 4307
4309 0 642016 253696 139440 96 4308
4310 0 641760 253760 139480 101 4309
4311 0 641504 253760 139480 107 4310
4312 0 641248 253760 139440 51 4311
4313 0 640992 253760 139360 71 4312
4314 0 640736 253760 139360 51 4313
4315 0 640480 253760 139320 122 4314
4316 0 640256 253696 139200 156 4315
4317 0 640000 253696 139200 160 4316
4318 0 639744 253632 139200 107 4317
4319 0 639488 253696 139160 102 4318
4320 0 639264 253728 139040 96 4319
4321 0 639040 253728 138880 91 4320
4322 0 638816 253728 138680 98 4321
4323 0 638624 253760 138480 108 4322
4324 0 638560 253856 138240 71 4323
4325 0 638432 253888 138000 101 4324
4326 0 638240 253920 137800 98 4325
4327 0 638048 253952 137600 107 4326
4328 0 637856 254016 137400 120 4327
4329 0 637632 254016 137280 91 4328
4330 0 637408 254080 137120 107 4329
4331 0 637184 254080 137000 120 4330
4332 0 636928 254016 136920 124 4331
4333 0 636736 253856 136840 51 4332
4334 0 636512 253824 136720 32 4333
4335 0 636320 253824 136520 32 4334
4336 0 636160 253856 136320 32 4335
4337 0 636064 254016 136520 60 4336
4338 0 636064 254016 136560 45 4337
4339 0 636288 254176 136600 60 4338
4340 0 636512 254176 136720 32 4339
4341 0 636576 254176 136720 32 4340
4342 0 635904 253984 136760 64 4338
4343 0 635712 253856 136920 51 4342
4344 0 635520 253760 137080 75 4343
4345 0 635328 253568 137160 60 4344
4346 0 635136 253344 137160 51 4345
4347 0 634944 253152 137160 40 4346
4348 0 634720 253024 137240 64 4347
4349 0 634496 252960 137360 71 4348
4350 0 634336 252800 137480 71 4349
4351 0 634176 252640 137640 51 4350
4352 0 634048 252384 137720 75 4351
4353 0 633856 252192 137800 107 4352
4354 0 633696 251968 137880 86 4353
4355 0 633504 251776 137880 81 4354
4356 0 633312 251584 137880 107 4355
4357 0 633088 251392 137880 154 4356
4358 0 632864 251232 137920 148 4357
4359 0 632640 251040 137920 140 4358
4360 0 632416 250848 137920 137 4359
4361 0 632224 250656 137880 140 4360
4362 0 632352 250432 137760 128 4361
4363 0 632320 250240 137560 178 4362
4364 0 632224 250112 137360 140 4363
4365 0 632064 250144 137280 90 4364
4366 0 636096 253856 136040 81 4336
4367 0 635968 253952 135800 80 4366
4368 0 635808 254016 135560 71 4367
4369 0 635648 253984 135360 32 4368
4370 0 635488 253984 135160 51 4369
4371 0 635328 254080 134960 91 4370
4372 0 635200 254176 134760 124 4371
4373 0 635136 254208 134520 157 4372
4374 0 635136 254304 134280 172 4373
4375 0 634976 254272 134080 183 4374
4376 0 634752 254144 134000 200 4375
4377 0 634496 254080 134000 163 4376
4378 0 634336 254016 133800 143 4377
4379 0 634176 253888 133600 190 4378
4380 0 633920 253792 133600 226 4379
4381 0 633664 253760 133560 244 4380
4382 0 633408 253728 133560 230 4381
4383 0 633216 253568 133520 200 4382
4384 0 633056 253376 133360 194 4383
4385 0 632896 253472 133160 181 4384
4386 0 632672 253408 133040 81 4385
4387 0 632416 253408 133040 200 4386
4388 0 632160 253376 133040 153 4387
4389 0 631968 253376 133080 200 4388
4390 0 631968 253600 133120 175 4389
4391 0 631712 253568 133240 190 4390
4392 0 631648 253504 133480 134 4391
4393 0 631616 253440 133760 134 4392
4394 0 631872 253376 133840 115 4393
4395 0 632128 253280 133840 115 4394
4396 0 632064 253760 133360 135 4390
4397 0 632224 253824 133560 140 4396
4398 0 632320 253920 133800 98 4397
4399 0 632320 254144 133920 120 4398
4400 0 632256 254400 134000 120 4399
4401 0 631776 253184 133080 172 4389
4402 0 631552 253056 133040 209 4401
4403 0 631296 252992 133040 156 4402
4404 0 631072 252992 132920 178 4403
4405 0 630912 253056 132720 98 4404
4406 0 630656 253088 132600 150 4405
4407 0 630400 253056 132520 172 4406
4408 0 630144 253056 132520 166 4407
4409 0 629920 253184 132600 153 4408
4410 0 629664 253216 132600 163 4409
4411 0 629408 253216 132600 221 4410
4412 0 629152 253088 132520 226 4411
4413 0 628992 252864 132480 178 4412
4414 0 628736 252736 132480 178 4413
4415 0 628544 252544 132400 200 4414
4416 0 628320 252384 132280 197 4415
4417 0 628128 252256 132080 175 4416
4418 0 627872 252160 132040 254 4417
4419 0 627616 252096 132000 140 4418
4420 0 627456 251904 131960 137 4419
4421 0 627296 251712 131840 90 4420
4422 0 627104 251552 131760 101 4421
4423 0 627072 251552 131720 90 4422
4424 0 646912 255712 139440 214 4287
4425 0 646688 255872 139320 200 4424
4426 0 646464 255968 139240 200 4425
4427 0 646208 256064 139160 157 4426
4428 0 646016 256096 138960 185 4427
4429 0 645952 256256 138760 226 4428
4430 0 645984 256416 138560 204 4429
4431 0 646144 256640 138440 221 4430
4432 0 646208 256896 138320 309 4431
4433 0 646112 257120 138240 284 4432
4434 0 645984 257344 138120 232 4433
4435 0 645792 257536 138040 235 4434
4436 0 645536 257568 137960 235 4435
4437 0 645440 257728 137760 241 4436
4438 0 645472 257792 137520 208 4437
4439 0 645408 257952 137320 294 4438
4440 0 645248 258176 137280 313 4439
4441 0 645088 258144 137040 324 4440
4442 0 644928 258144 136840 210 4441
4443 0 644768 258272 136640 226 4442
4444 0 644640 258464 136440 190 4443
4445 0 644544 258688 136320 228 4444
4446 0 644544 258944 136240 237 4445
4447 0 644480 259136 136080 166 4446
4448 0 644288 259328 136080 181 4447
4449 0 644096 259520 136040 178 4448
4450 0 643936 259680 135920 153 4449
4451 0 643776 259840 135800 75 4450
4452 0 643616 260000 135680 32 4451
4453 0 643456 260160 135480 80 4452
4454 0 643264 260320 135320 90 4453
4455 0 643104 260480 135200 163 4454
4456 0 642944 260576 135000 198 4455
4457 0 643136 260704 134840 198 4456
4458 0 643296 260800 134640 226 4457
4459 0 643488 260736 134440 128 4458
4460 0 643648 260640 134240 90 4459
4461 0 643808 260512 134040 107 4460
4462 0 643872 260384 133800 32 4461
4463 0 643808 260224 133600 186 4462
4464 0 643744 260064 133360 178 4463
4465 0 643616 260000 133120 210 4464
4466 0 643392 259904 133000 181 4465
4467 0 643168 259744 132880 122 4466
4468 0 643008 259520 132800 60 4467
4469 0 642880 259296 132640 51 4468
4470 0 642784 259136 132440 91 4469
4471 0 642784 258912 132280 51 4470
4472 0 642912 260608 134960 189 4456
4473 0 642752 260768 134800 172 4472
4474 0 642560 260928 134720 279 4473
4475 0 642336 261024 134600 277 4474
4476 0 642080 261024 134600 230 4475
4477 0 641856 261152 134520 224 4476
4478 0 641632 261312 134440 181 4477
4479 0 641376 261376 134400 237 4478
4480 0 641184 261568 134320 209 4479
4481 0 640992 261760 134360 186 4480
4482 0 640736 261792 134360 178 4481
4483 0 640480 261856 134400 226 4482
4484 0 640224 261920 134320 316 4483
4485 0 639968 261888 134320 214 4484
4486 0 639744 262048 134320 176 4485
4487 0 639584 262208 134480 227 4486
4488 0 639328 262240 134560 315 4487
4489 0 639072 262368 134560 305 4488
4490 0 639104 262624 134520 257 4489
4491 0 639104 262880 134520 260 4490
4492 0 639040 263040 134600 212 4491
4493 0 638784 263008 134680 202 4492
4494 0 638560 262976 134840 181 4493
4495 0 638336 262880 134920 160 4494
4496 0 638176 262720 135120 64 4495
4497 0 638080 262560 135320 91 4496
4498 0 638080 262400 135520 64 4497
4499 0 638080 262400 135600 60 4498
4500 0 639104 263296 134600 137 4492
4501 0 639104 263520 134720 120 4500
4502 0 639072 263776 134760 148 4501
4503 0 638976 263936 134960 108 4502
4504 0 638848 264064 135160 237 4503
4505 0 638976 264160 135360 234 4504
4506 0 639040 264224 135400 245 4505
4507 0 639264 264192 135520 166 4506
4508 0 639488 264160 135640 102 4507
4509 0 639648 264000 135800 75 4508
4510 0 639840 264096 136000 64 4509
4511 0 639872 264192 136120 60 4510
4512 0 639168 264448 135440 183 4506
4513 0 639360 264640 135520 81 4512
4514 0 639520 264800 135640 71 4513
4515 0 639584 265056 135720 75 4514
4516 0 639648 265248 135880 81 4515
4517 0 639808 265376 136040 51 4516
4518 0 639968 265376 136240 64 4517
4519 0 640128 265536 136360 32 4518
4520 0 640288 265696 136560 32 4519
4521 0 640416 265824 136760 81 4520
4522 0 640480 265984 136960 60 4521
4523 0 640544 266144 137200 60 4522
4524 0 640608 266112 137480 115 4523
4525 0 640640 266048 137560 139 4524
4526 0 638912 262272 134480 260 4489
4527 0 638752 262304 134280 256 4526
4528 0 638720 262496 134120 248 4527
4529 0 638592 262624 133920 197 4528
4530 0 638432 262784 133760 157 4529
4531 0 638240 262976 133680 107 4530
4532 0 638176 263232 133680 197 4531
4533 0 638112 263488 133640 137 4532
4534 0 638048 263744 133600 178 4533
4535 0 638112 263904 133400 178 4534
4536 0 638112 264128 133280 107 4535
4537 0 638144 264288 133080 189 4536
4538 0 638144 264448 132880 134 4537
4539 0 638144 264704 132800 164 4538
4540 0 638176 264960 132680 153 4539
4541 0 638176 265216 132680 154 4540
4542 0 638176 265472 132600 104 4541
4543 0 638080 265728 132560 128 4542
4544 0 637856 265920 132520 176 4543
4545 0 637632 266080 132440 200 4544
4546 0 637376 266144 132360 217 4545
4547 0 637120 266208 132320 190 4546
4548 0 636928 266368 132240 206 4547
4549 0 636704 266496 132120 219 4548
4550 0 636480 266496 132000 209 4549
4551 0 636288 266656 131920 197 4550
4552 0 636224 266912 131880 140 4551
4553 0 636096 267072 131680 181 4552
4554 0 635936 267296 131560 150 4553
4555 0 635808 267360 131320 140 4554
4556 0 635648 267456 131120 148 4555
4557 0 635424 267488 130920 150 4556
4558 0 635200 267488 130800 156 4557
4559 0 635200 267232 130760 166 4558
4560 0 635200 266976 130680 250 4559
4561 0 635168 266784 130520 122 4560
4562 0 635040 266624 130320 81 4561
4563 0 634880 266592 130120 80 4562
4564 0 634752 266656 129960 60 4563
4565 0 635136 267520 130760 153 4558
4566 0 635040 267584 130520 168 4565
4567 0 634880 267712 130320 178 4566
4568 0 634784 267872 130120 102 4567
4569 0 634752 268064 129920 139 4568
4570 0 634720 268256 129760 154 4569
4571 0 634656 268320 129480 143 4570
4572 0 634656 268384 129200 124 4571
4573 0 634592 268544 129000 157 4572
4574 0 634432 268608 128760 202 4573
4575 0 634400 268768 128560 124 4574
4576 0 634272 268928 128360 150 4575
4577 0 634272 269024 128120 122 4576
4578 0 634208 269152 127880 150 4577
4579 0 634048 269248 127680 124 4578
4580 0 633984 269408 127480 136 4579
4581 0 633856 269504 127280 134 4580
4582 0 633696 269664 127080 140 4581
4583 0 633664 269824 126840 134 4582
4584 0 633472 269952 126640 150 4583
4585 0 633312 270048 126440 124 4584
4586 0 633184 270112 126200 120 4585
4587 0 633056 270272 126000 81 4586
4588 0 632832 270272 125800 108 4587
4589 0 632672 270304 125600 115 4588
4590 0 632512 270400 125400 221 4589
4591 0 632416 270528 125200 108 4590
4592 0 632352 270528 124920 122 4591
4593 0 632256 270528 124680 134 4592
4594 0 632224 270656 124440 148 4593
4595 0 632064 270688 124240 229 4594
4596 0 632032 270752 123960 300 4595
4597 0 631808 270848 124000 232 4596
4598 0 631616 270912 124160 168 4597
4599 0 631456 271072 124360 122 4598
4600 0 631296 271232 124480 160 4599
4601 0 631232 271488 124560 71 4600
4602 0 631168 271744 124520 32 4601
4603 0 631968 270784 123680 178 4596
4604 0 631776 270784 123480 218 4603
4605 0 631552 270816 123320 228 4604
4606 0 631392 270848 123120 251 4605
4607 0 631200 271040 123000 251 4606
4608 0 631040 271168 122840 290 4607
4609 0 630848 271328 122760 203 4608
4610 0 630816 271520 122680 214 4609
4611 0 631040 271648 122640 175 4610
4612 0 631264 271808 122640 166 4611
4613 0 631456 272000 122640 164 4612
4614 0 631488 272032 122680 154 4613
4615 0 631584 272192 122480 164 4614
4616 0 631584 272352 122280 128 4615
4617 0 631712 272416 122040 137 4616
4618 0 631776 272448 121800 172 4617
4619 0 631712 272320 121560 128 4618
4620 0 631552 272192 121360 120 4619
4621 0 631392 272032 121160 175 4620
4622 0 631392 271776 121120 124 4621
4623 0 631392 271520 121160 80 4622
4624 0 631392 271264 121160 150 4623
4625 0 631328 271008 121160 124 4624
4626 0 631328 270752 121160 120 4625
4627 0 631232 270656 121080 107 4626
4628 0 631616 272224 122880 164 4614
4629 0 631616 272448 123040 208 4628
4630 0 631584 272608 123240 200 4629
4631 0 631392 272800 123280 101 4630
4632 0 631360 273056 123280 160 4631
4633 0 631328 273088 123280 160 4632
4634 0 631200 272992 123480 40 4633
4635 0 631040 272896 123680 128 4634
4636 0 630880 272768 123880 108 4635
4637 0 630816 272672 123960 32 4636
4638 0 631296 273344 123280 120 4633
4639 0 631296 273600 123200 91 4638
4640 0 631296 273856 123080 107 4639
4641 0 631328 274112 123080 98 4640
4642 0 631328 274336 122960 51 4641
4643 0 631360 274592 122920 81 4642
4644 0 631488 274816 122840 108 4643
4645 0 631616 275072 122760 115 4644
4646 0 631744 275296 122640 120 4645
4647 0 631904 275488 122600 137 4646
4648 0 632000 275712 122520 96 4647
4649 0 632160 275936 122440 81 4648
4650 0 632224 276192 122400 107 4649
4651 0 632288 276448 122400 51 4650
4652 0 632320 276704 122400 60 4651
4653 0 632416 276960 122400 81 4652
4654 0 632512 277216 122320 80 4653
4655 0 632512 277472 122320 64 4654
4656 0 632608 277728 122280 124 4655
4657 0 632640 277952 122160 45 4656
4658 0 632672 278208 122080 71 4657
4659 0 632864 278432 122080 32 4658
4660 0 632896 278464 122080 32 4659
4661 0 630560 271520 122680 226 4610
4662 0 630336 271360 122720 253 4661
4663 0 630272 271104 122720 344 4662
4664 0 630048 271008 122800 321 4663
4665 0 629792 270976 122760 200 4664
4666 0 629536 270976 122680 120 4665
4667 0 629280 270976 122640 124 4666
4668 0 629024 270944 122560 104 4667
4669 0 628768 270944 122560 131 4668
4670 0 628512 270976 122600 139 4669
4671 0 628288 271104 122680 172 4670
4672 0 628032 271200 122680 166 4671
4673 0 627776 271200 122720 115 4672
4674 0 627520 271232 122760 104 4673
4675 0 627264 271328 122800 98 4674
4676 0 627008 271328 122800 120 4675
4677 0 626752 271328 122760 163 4676
4678 0 626560 271456 122760 224 4677
4679 0 626496 271552 123000 128 4678
4680 0 626368 271680 123200 172 4679
4681 0 626368 271776 123440 96 4680
4682 0 626368 271776 123720 143 4681
4683 0 626496 271840 123960 137 4682
4684 0 626656 271872 124160 71 4683
4685 0 626816 271968 124360 51 4684
4686 0 626944 272032 124600 45 4685
4687 0 627104 272096 124840 60 4686
4688 0 627136 272160 125080 135 4687
4689 0 627136 272160 125120 131 4688
4690 0 626400 271648 122640 156 4678
4691 0 626272 271904 122640 131 4690
4692 0 626112 272096 122520 140 4691
4693 0 625952 272256 122400 134 4692
4694 0 625792 272448 122280 81 4693
4695 0 625728 272672 122160 107 4694
4696 0 625728 272928 122040 137 4695
4697 0 625792 273088 121840 150 4696
4698 0 625952 273248 121640 128 4697
4699 0 626048 273440 121440 102 4698
4700 0 626112 273664 121320 86 4699
4701 0 626112 273920 121240 163 4700
4702 0 626144 273984 121200 189 4701
4703 0 626368 274016 121320 240 4702
4704 0 626560 273888 121440 139 4703
4705 0 626720 273888 121640 137 4704
4706 0 626976 273888 121720 40 4705
4707 0 627232 273952 121600 32 4706
4708 0 627392 274112 121400 51 4707
4709 0 626144 274144 121000 194 4702
4710 0 626144 274336 120800 226 4709
4711 0 626112 274592 120680 256 4710
4712 0 626048 274720 120440 208 4711
4713 0 625952 274720 120200 168 4712
4714 0 625824 274720 119960 153 4713
4715 0 625696 274816 119760 96 4714
4716 0 625536 274912 119560 163 4715
4717 0 625376 274976 119360 190 4716
4718 0 625216 275072 119160 108 4717
4719 0 625056 275072 118960 148 4718
4720 0 624896 275072 118760 124 4719
4721 0 624736 275136 118560 137 4720
4722 0 624576 275200 118360 150 4721
4723 0 624416 275168 118160 96 4722
4724 0 624256 275168 117920 96 4723
4725 0 624096 275264 117680 135 4724
4726 0 624064 275328 117480 143 4725
4727 0 623872 275136 117440 45 4726
4728 0 623680 274944 117440 45 4727
4729 0 623648 274816 117440 51 4728
4730 0 624192 275392 117240 163 4726
4731 0 624288 275392 117080 181 4730
4732 0 624448 275424 116880 75 4731
4733 0 624608 275488 116640 156 4732
4734 0 624672 275648 116440 178 4733
4735 0 624832 275808 116320 81 4734
4736 0 624992 275904 116120 120 4735
4737 0 625056 275904 116040 143 4736
4738 0 625216 276064 115840 236 4737
4739 0 625376 276192 115680 172 4738
4740 0 625600 276320 115640 166 4739
4741 0 625824 276480 115520 80 4740
4742 0 626016 276672 115520 80 4741
4743 0 626240 276736 115520 154 4742
4744 0 626272 276832 115760 101 4743
4745 0 626336 276992 115960 75 4744
4746 0 626400 277024 116200 45 4745
4747 0 626368 276960 116320 32 4746
4748 0 626496 276800 115440 81 4743
4749 0 626560 276832 115400 128 4748
4750 0 626496 277088 115400 164 4749
4751 0 626336 277312 115400 219 4750
4752 0 626368 277568 115400 214 4751
4753 0 626528 277760 115480 244 4752
4754 0 626784 277888 115480 235 4753
4755 0 626976 278080 115480 207 4754
4756 0 627072 278304 115600 166 4755
4757 0 627200 278528 115600 139 4756
4758 0 627328 278656 115640 98 4757
4759 0 626816 276832 115400 107 4749
4760 0 627072 276864 115400 75 4759
4761 0 627296 276960 115480 71 4760
4762 0 627488 277120 115520 80 4761
4763 0 627712 277280 115520 40 4762
4764 0 627968 277344 115520 40 4763
4765 0 628224 277376 115440 75 4764
4766 0 628480 277312 115440 80 4765
4767 0 628640 277152 115360 32 4766
4768 0 625280 275840 116160 102 4737
4769 0 625472 275648 116160 164 4768
4770 0 625664 275456 116200 197 4769
4771 0 625856 275264 116200 163 4770
4772 0 626080 275392 116240 166 4771
4773 0 626336 275456 116240 80 4772
4774 0 626560 275584 116200 75 4773
4775 0 626784 275648 116200 45 4774
4776 0 626016 275104 116080 80 4771
4777 0 626176 274944 115960 45 4776
4778 0 626208 274784 115760 81 4777
4779 0 626240 274752 115720 75 4778
4780 0 624128 275520 116880 164 4731
4781 0 624032 275520 116640 202 4780
4782 0 623872 275488 116440 237 4781
4783 0 623712 275488 116400 245 4782
4784 0 623680 275168 116600 32 4783
4785 0 623808 275232 116920 32 4784
4786 0 623424 275136 117040 32 4785
4787 0 623456 275520 116400 288 4783
4788 0 623200 275552 116440 340 4787
4789 0 622976 275680 116480 352 4788
4790 0 622720 275648 116560 288 4789
4791 0 622464 275712 116480 168 4790
4792 0 622240 275808 116400 175 4791
4793 0 621984 275840 116360 183 4792
4794 0 621728 275904 116360 150 4793
4795 0 621472 275904 116360 214 4794
4796 0 621216 275840 116400 236 4795
4797 0 620992 275648 116400 245 4796
4798 0 620960 275392 116320 230 4797
4799 0 620832 275296 116120 202 4798
4800 0 620800 275296 116080 189 4799
4801 0 620960 275328 115880 192 4800
4802 0 621088 275488 115680 176 4801
4803 0 621152 275648 115440 80 4802
4804 0 621152 275744 115200 148 4803
4805 0 621216 275808 114960 91 4804
4806 0 621376 275840 114720 51 4805
4807 0 621504 275904 114480 75 4806
4808 0 621600 276064 114280 51 4807
4809 0 621632 276256 114120 64 4808
4810 0 620608 275360 115880 150 4800
4811 0 620352 275392 115800 107 4810
4812 0 620096 275456 115720 120 4811
4813 0 619904 275648 115680 98 4812
4814 0 619712 275840 115640 140 4813
4815 0 619584 276000 115480 176 4814
4816 0 619392 276160 115400 176 4815
4817 0 619136 276192 115320 163 4816
4818 0 618976 276256 115120 124 4817
4819 0 618752 276256 115000 40 4818
4820 0 618496 276320 115040 98 4819
4821 0 618272 276320 115200 176 4820
4822 0 618080 276320 115400 122 4821
4823 0 617824 276416 115440 160 4822
4824 0 617600 276576 115440 183 4823
4825 0 617536 276576 115440 209 4824
4826 0 617536 276832 115520 150 4825
4827 0 617600 277088 115560 160 4826
4828 0 617632 277312 115440 64 4827
4829 0 617600 277376 115200 101 4828
4830 0 617696 277184 115000 172 4829
4831 0 617760 277024 114880 153 4830
4832 0 617280 276576 115440 226 4825
4833 0 617024 276576 115520 221 4832
4834 0 616768 276608 115560 178 4833
4835 0 616544 276768 115560 240 4834
4836 0 616288 276864 115560 192 4835
4837 0 616032 276960 115560 124 4836
4838 0 615776 277024 115520 150 4837
4839 0 615520 277056 115440 166 4838
4840 0 615264 277088 115360 163 4839
4841 0 615008 277152 115320 143 4840
4842 0 614752 277152 115240 107 4841
4843 0 614528 277088 115120 32 4842
4844 0 614368 277088 114920 64 4843
4845 0 614208 277120 114720 160 4844
4846 0 614208 277280 114480 135 4845
4847 0 614208 277440 114280 154 4846
4848 0 614048 277600 114080 120 4847
4849 0 614048 277760 113880 80 4848
4850 0 613984 277920 113680 128 4849
4851 0 614048 278048 113440 101 4850
4852 0 614112 278080 113160 143 4851
4853 0 614176 278176 112920 208 4852
4854 0 614080 278240 112680 175 4853
4855 0 614112 278432 112520 178 4854
4856 0 614176 278624 112320 101 4855
4857 0 614176 278784 112120 71 4856
4858 0 614048 278688 111920 166 4857
4859 0 613824 278560 111880 108 4858
4860 0 582592 266368 79280 297 2293
4861 0 582656 266304 79040 253 4860
4862 0 582528 266272 78800 217 4861
4863 0 582304 266208 78680 256 4862
4864 0 582112 266112 78480 204 4863
4865 0 581920 266048 78320 227 4864
4866 0 581728 265920 78160 261 4865
4867 0 581600 265728 78000 276 4866
4868 0 581440 265568 77840 266 4867
4869 0 581312 265408 77680 257 4868
4870 0 581152 265248 77520 243 4869
4871 0 581088 265024 77400 226 4870
4872 0 581056 264864 77200 128 4871
4873 0 580928 264768 77000 40 4872
4874 0 580832 264608 76800 153 4873
4875 0 580800 264576 76520 32 4874
4876 0 580800 264576 76240 64 4875
4877 0 580928 264608 76000 71 4876
4878 0 581024 264640 75760 45 4877
4879 0 581024 264736 75520 90 4878
4880 0 580992 264800 75280 81 4879
4881 0 580960 264864 75040 71 4880
4882 0 580928 264960 74800 60 4881
4883 0 580800 265024 74600 32 4882
4884 0 580960 265056 74400 81 4883
4885 0 581152 265152 74200 81 4884
4886 0 581376 265152 74040 51 4885
4887 0 581568 265056 73880 75 4886
4888 0 581728 264992 73680 51 4887
4889 0 581824 264896 73440 45 4888
4890 0 581984 264896 73200 60 4889
4891 0 582144 264768 73000 98 4890
4892 0 582368 264768 72920 75 4891
4893 0 582592 264640 72960 75 4892
4894 0 582592 264448 72760 32 4893
4895 0 582560 264960 72840 32 4892
4896 0 582688 264992 72800 40 4895
4897 0 580640 265088 74400 75 4883
4898 0 580384 265088 74360 32 4897
4899 0 580128 265056 74360 60 4898
4900 0 579904 264896 74360 45 4899
4901 0 579680 264736 74360 51 4900
4902 0 579488 264576 74320 71 4901
4903 0 579264 264448 74320 60 4902
4904 0 579072 264256 74360 71 4903
4905 0 578880 264096 74480 40 4904
4906 0 578624 264000 74480 40 4905
4907 0 578400 263904 74560 51 4906
4908 0 578240 263840 74760 51 4907
4909 0 578208 263712 74920 40 4908
4910 0 580672 264448 76960 150 4874
4911 0 580416 264384 77040 197 4910
4912 0 580192 264224 77000 164 4911
4913 0 580000 264032 76920 164 4912
4914 0 579776 263872 76840 143 4913
4915 0 579584 263680 76760 164 4914
4916 0 579424 263488 76680 242 4915
4917 0 579264 263264 76640 322 4916
4918 0 579232 263040 76520 326 4917
4919 0 579072 262848 76480 328 4918
4920 0 578816 262848 76480 321 4919
4921 0 578560 262752 76480 244 4920
4922 0 578336 262624 76400 221 4921
4923 0 578144 262528 76240 277 4922
4924 0 577952 262336 76240 286 4923
4925 0 577760 262176 76160 275 4924
4926 0 577536 262016 76200 244 4925
4927 0 577280 261952 76160 230 4926
4928 0 577024 261824 76080 200 4927
4929 0 577056 261568 76120 176 4928
4930 0 577056 261312 76120 148 4929
4931 0 576896 261088 76200 98 4930
4932 0 576768 260832 76200 150 4931
4933 0 576576 260608 76200 122 4932
4934 0 576416 260416 76160 107 4933
4935 0 576288 260224 76040 107 4934
4936 0 576128 260000 76000 102 4935
4937 0 576064 259936 75960 124 4936
4938 0 576128 259904 75720 71 4937
4939 0 576224 259808 75480 60 4938
4940 0 576224 259648 75280 51 4939
4941 0 576192 259488 75080 51 4940
4942 0 576192 259328 74880 80 4941
4943 0 576096 259136 74680 40 4942
4944 0 575936 259040 74480 32 4943
4945 0 575808 258976 74320 64 4944
4946 0 576192 258848 74920 32 4943
4947 0 576288 258624 75000 32 4946
4948 0 576448 258592 75120 60 4947
4949 0 576416 258688 75360 45 4948
4950 0 576256 258816 75520 45 4949
4951 0 576192 258880 75680 64 4950
4952 0 576672 258496 75000 64 4948
4953 0 576896 258464 74840 75 4952
4954 0 577152 258560 74840 51 4953
4955 0 577184 258560 74840 51 4954
4956 0 576000 259872 75960 120 4937
4957 0 576192 259680 75960 60 4956
4958 0 576416 259552 76080 75 4957
4959 0 576640 259488 76240 51 4958
4960 0 576896 259360 76280 51 4959
4961 0 577120 259264 76360 75 4960
4962 0 577344 259264 76480 51 4961
4963 0 577568 259232 76640 64 4962
4964 0 575840 259680 75880 102 4956
4965 0 575680 259456 75840 136 4964
4966 0 575648 259200 75840 136 4965
4967 0 575488 259008 75800 80 4966
4968 0 575328 258816 75760 81 4967
4969 0 575168 258624 75680 107 4968
4970 0 574976 258432 75680 75 4969
4971 0 574816 258208 75680 107 4970
4972 0 574624 258048 75640 107 4971
4973 0 574432 257888 75600 115 4972
4974 0 574240 257728 75520 86 4973
4975 0 574016 257568 75520 120 4974
4976 0 573824 257376 75480 120 4975
4977 0 573632 257184 75440 124 4976
4978 0 573440 256992 75360 120 4977
4979 0 573312 256768 75360 120 4978
4980 0 573184 256544 75360 107 4979
4981 0 573024 256320 75360 120 4980
4982 0 572896 256096 75360 124 4981
4983 0 572736 255936 75240 81 4982
4984 0 572576 255744 75160 115 4983
4985 0 572384 255584 75040 98 4984
4986 0 572192 255392 74960 107 4985
4987 0 571968 255232 74840 120 4986
4988 0 571776 255104 74720 120 4987
4989 0 571584 255040 74520 137 4988
4990 0 571360 254976 74400 148 4989
4991 0 571168 254848 74280 163 4990
4992 0 570912 254816 74240 148 4991
4993 0 570688 254752 74120 131 4992
4994 0 570496 254720 73960 134 4993
4995 0 570304 254656 73800 137 4994
4996 0 570080 254624 73680 189 4995
4997 0 569888 254688 73600 192 4996
4998 0 569952 254720 73320 178 4997
4999 0 570016 254944 73200 98 4998
5000 0 570144 255168 73160 60 4999
5001 0 570304 255392 73120 51 5000
5002 0 569632 254720 73640 190 4997
5003 0 569408 254560 73520 189 5002
5004 0 569184 254464 73360 154 5003
5005 0 569024 254240 73280 101 5004
5006 0 568960 253984 73280 136 5005
5007 0 568800 253824 73440 107 5006
5008 0 568576 253664 73520 102 5007
5009 0 568384 253536 73640 91 5008
5010 0 568128 253504 73720 107 5009
5011 0 567904 253312 73720 71 5010
5012 0 567648 253184 73720 120 5011
5013 0 567424 253024 73760 115 5012
5014 0 567200 252864 73800 107 5013
5015 0 566976 252672 73800 124 5014
5016 0 566752 252544 73800 120 5015
5017 0 566528 252416 73760 120 5016
5018 0 566304 252256 73760 122 5017
5019 0 566112 252096 73920 98 5018
5020 0 565952 252000 74120 96 5019
5021 0 565824 251872 74320 108 5020
5022 0 565696 251744 74480 104 5021
5023 0 565792 251872 74680 51 5022
5024 0 565920 251904 74920 60 5023
5025 0 566080 251904 75120 64 5024
5026 0 566336 251936 75200 51 5025
5027 0 566592 251968 75280 75 5026
5028 0 566848 252000 75280 80 5027
5029 0 567104 252064 75320 81 5028
5030 0 567328 252160 75440 64 5029
5031 0 567552 252224 75560 60 5030
5032 0 567648 252256 75600 40 5031
5033 0 565472 251552 74480 102 5022
5034 0 565280 251392 74320 120 5033
5035 0 565056 251264 74280 163 5034
5036 0 564832 251136 74280 154 5035
5037 0 564576 251008 74360 120 5036
5038 0 564352 250880 74400 115 5037
5039 0 564128 250784 74480 143 5038
5040 0 563904 250688 74600 124 5039
5041 0 563648 250560 74640 107 5040
5042 0 563456 250432 74800 98 5041
5043 0 563392 250432 74920 124 5042
5044 0 563456 250624 75080 60 5043
5045 0 563456 250848 75240 71 5044
5046 0 563264 251040 75320 40 5045
5047 0 563200 251104 75320 60 5046
5048 0 563232 250272 75080 108 5043
5049 0 563104 250048 75080 128 5048
5050 0 563040 249792 75160 71 5049
5051 0 562880 249664 75320 51 5050
5052 0 562848 249632 75360 64 5051
5053 0 562976 249760 75560 32 5052
5054 0 562944 249856 75600 32 5053
5055 0 562688 249504 75520 98 5052
5056 0 562496 249312 75600 90 5055
5057 0 562368 249088 75600 107 5056
5058 0 562304 249024 75600 135 5057
5059 0 562496 248864 75680 120 5058
5060 0 562752 248800 75640 75 5059
5061 0 562976 248832 75520 60 5060
5062 0 563104 248832 75480 60 5061
5063 0 562080 248960 75480 128 5058
5064 0 561824 248896 75400 124 5063
5065 0 561600 248768 75360 107 5064
5066 0 561344 248640 75320 120 5065
5067 0 561152 248480 75280 102 5066
5068 0 560928 248320 75160 91 5067
5069 0 560736 248160 75080 124 5068
5070 0 560512 248000 75000 108 5069
5071 0 560320 247808 74880 98 5070
5072 0 560160 247744 74680 101 5071
5073 0 560128 247712 74640 96 5072
5074 0 559904 247584 74680 98 5073
5075 0 559680 247424 74680 81 5074
5076 0 559456 247232 74640 122 5075
5077 0 559488 247264 74360 60 5076
5078 0 559616 247360 74160 32 5077
5079 0 559552 247360 73880 32 5078
5080 0 559392 247328 73800 32 5079
5081 0 559264 247040 74600 86 5076
5082 0 559136 246816 74600 80 5081
5083 0 559104 246592 74720 86 5082
5084 0 559072 246368 74840 75 5083
5085 0 559008 246240 75080 137 5084
5086 0 558976 246048 75240 75 5085
5087 0 558816 245856 75280 45 5086
5088 0 558656 245632 75280 80 5087
5089 0 558560 245376 75400 40 5088
5090 0 558432 245152 75480 120 5089
5091 0 558336 244928 75360 86 5090
5092 0 558176 244704 75360 81 5091
5093 0 558016 244512 75320 102 5092
5094 0 557856 244352 75200 98 5093
5095 0 557696 244384 75440 71 5094
5096 0 557664 244448 75480 60 5095
5097 0 560128 247680 74360 75 5073
5098 0 560160 247520 74120 40 5097
5099 0 560224 247360 73920 32 5098
5100 0 560384 247296 73720 71 5099
5101 0 560544 247200 73480 98 5100
5102 0 560480 247136 73240 98 5101
5103 0 560320 247136 73040 45 5102
5104 0 560224 247168 72800 71 5103
5105 0 560160 247200 72560 51 5104
5106 0 560192 247264 72280 45 5105
5107 0 560256 247392 72040 81 5106
5108 0 560384 247488 71800 115 5107
5109 0 560416 247648 71560 107 5108
5110 0 560416 247744 71320 64 5109
5111 0 560416 247872 71080 75 5110
5112 0 560352 248000 70840 135 5111
5113 0 560384 248160 70640 189 5112
5114 0 560352 248320 70400 217 5113
5115 0 560384 248256 70160 163 5114
5116 0 560544 248288 69960 226 5115
5117 0 560544 248320 69880 229 5116
5118 0 560480 248576 69800 229 5117
5119 0 560480 248832 69840 107 5118
5120 0 560512 249088 69840 101 5119
5121 0 560608 249344 69800 40 5120
5122 0 560768 249536 69720 40 5121
5123 0 560992 249632 69680 71 5122
5124 0 560864 247680 69280 32 5117
5125 0 560960 247584 69040 60 5124
5126 0 560928 247456 68800 104 5125
5127 0 560704 247488 68600 40 5126
5128 0 560576 247616 68400 32 5127
5129 0 560416 247648 68200 81 5128
5130 0 560384 247648 68160 91 5129
5131 0 576864 261984 75880 271 4928
5132 0 576640 261984 75720 248 5131
5133 0 576384 262016 75680 273 5132
5134 0 576128 261984 75640 304 5133
5135 0 575936 261920 75480 288 5134
5136 0 575680 261920 75400 300 5135
5137 0 575424 261888 75320 292 5136
5138 0 575200 261888 75200 241 5137
5139 0 574976 261888 75080 250 5138
5140 0 574720 261952 75040 289 5139
5141 0 574592 262112 74840 206 5140
5142 0 574400 262144 74640 212 5141
5143 0 574144 262176 74600 226 5142
5144 0 573984 262144 74400 143 5143
5145 0 573824 262080 74160 148 5144
5146 0 573664 261984 73920 156 5145
5147 0 573504 261920 73680 200 5146
5148 0 573280 261856 73520 175 5147
5149 0 573472 261632 73520 120 5148
5150 0 573504 261472 73320 115 5149
5151 0 573568 261312 73120 91 5150
5152 0 573728 261152 72920 40 5151
5153 0 573856 261024 72720 81 5152
5154 0 573824 260864 72520 64 5153
5155 0 573728 260704 72320 81 5154
5156 0 573632 260608 72240 60 5155
5157 0 573152 261984 73480 204 5148
5158 0 573216 262144 73680 32 5157
5159 0 573120 262528 73680 32 5158
5160 0 573248 262528 73520 32 5159
5161 0 572992 262112 73440 207 5157
5162 0 572768 262240 73400 246 5161
5163 0 572512 262304 73360 244 5162
5164 0 572256 262400 73280 249 5163
5165 0 572032 262432 73160 279 5164
5166 0 571776 262528 73120 314 5165
5167 0 571552 262528 73000 288 5166
5168 0 571296 262528 72960 251 5167
5169 0 571040 262528 72880 270 5168
5170 0 571040 262560 72840 277 5169
5171 0 571040 262816 72760 256 5170
5172 0 570848 263008 72760 178 5171
5173 0 570624 263168 72800 164 5172
5174 0 570432 263360 72800 200 5173
5175 0 570400 263616 72800 185 5174
5176 0 570336 263872 72760 156 5175
5177 0 570336 264128 72680 164 5176
5178 0 570368 264384 72600 128 5177
5179 0 570368 264640 72600 80 5178
5180 0 570272 264832 72400 32 5179
5181 0 570176 264992 72200 32 5180
5182 0 570048 265152 72040 80 5181
5183 0 569856 265344 71960 91 5182
5184 0 569664 265536 71840 102 5183
5185 0 569568 265760 71760 91 5184
5186 0 569472 265984 71640 150 5185
5187 0 569376 266208 71560 198 5186
5188 0 569376 266464 71440 206 5187
5189 0 569120 266464 71320 128 5188
5190 0 568896 266464 71160 40 5189
5191 0 568704 266368 71000 60 5190
5192 0 568544 266240 70840 81 5191
5193 0 568352 266048 70760 75 5192
5194 0 568288 265824 70640 40 5193
5195 0 568160 265632 70440 60 5194
5196 0 568000 265472 70240 32 5195
5197 0 568000 265312 70000 51 5196
5198 0 568096 265120 69840 90 5197
5199 0 568096 264896 69800 51 5198
5200 0 569376 266496 71440 197 5188
5201 0 569344 266720 71320 200 5200
5202 0 569344 266976 71320 181 5201
5203 0 569440 267200 71200 186 5202
5204 0 569440 267456 71200 189 5203
5205 0 569472 267712 71160 172 5204
5206 0 569440 267968 71160 186 5205
5207 0 569376 268224 71160 236 5206
5208 0 569376 268448 70960 80 5207
5209 0 569344 268608 70760 32 5208
5210 0 569248 268736 70560 71 5209
5211 0 569248 268736 70280 45 5210
5212 0 569312 268768 70040 64 5211
5213 0 569440 268832 69800 51 5212
5214 0 569472 268864 69520 64 5213
5215 0 569568 268864 69240 60 5214
5216 0 569728 268736 69040 51 5215
5217 0 569920 268576 68960 71 5216
5218 0 570112 268544 68800 45 5217
5219 0 570336 268576 68640 32 5218
5220 0 570464 268576 68400 32 5219
5221 0 570336 268736 68120 32 5220
5222 0 570432 268896 67920 51 5221
5223 0 570432 269056 67680 71 5222
5224 0 570464 269152 67440 60 5223
5225 0 570464 269312 67200 51 5224
5226 0 570464 269536 67080 75 5225
5227 0 570464 269792 67040 51 5226
5228 0 570464 270048 67000 40 5227
5229 0 570464 270176 66960 40 5228
5230 0 569376 268320 71280 200 5207
5231 0 569312 268480 71480 160 5230
5232 0 569312 268736 71560 148 5231
5233 0 569344 268992 71640 90 5232
5234 0 569344 269248 71720 163 5233
5235 0 569344 269504 71720 214 5234
5236 0 569376 269760 71760 209 5235
5237 0 569408 269952 71920 203 5236
5238 0 569440 270208 72000 164 5237
5239 0 569472 270432 72120 200 5238
5240 0 569504 270688 72120 196 5239
5241 0 569504 270944 72160 189 5240
5242 0 569504 271200 72200 166 5241
5243 0 569440 271456 72280 120 5242
5244 0 569600 271616 72120 124 5243
5245 0 569760 271776 72000 120 5244
5246 0 569952 271968 71960 124 5245
5247 0 570176 272128 71920 102 5246
5248 0 570368 272320 71800 51 5247
5249 0 570528 272512 71640 120 5248
5250 0 570560 272576 71560 124 5249
5251 0 570336 272704 71400 51 5250
5252 0 570144 272736 71240 45 5251
5253 0 569984 272704 71080 32 5252
5254 0 570688 272736 71400 122 5250
5255 0 570752 272832 71320 122 5254
5256 0 570976 272960 71360 80 5255
5257 0 571200 273056 71480 75 5256
5258 0 571424 273056 71640 32 5257
5259 0 571552 273056 71880 60 5258
5260 0 570880 272992 71160 107 5255
5261 0 571040 273152 71040 120 5260
5262 0 571104 273312 70840 98 5261
5263 0 571232 273504 70680 115 5262
5264 0 571296 273696 70480 120 5263
5265 0 571328 273888 70280 104 5264
5266 0 571392 274112 70160 120 5265
5267 0 571392 274272 69960 64 5266
5268 0 571392 274432 69760 81 5267
5269 0 571328 274624 69600 71 5268
5270 0 571360 274816 69400 101 5269
5271 0 571360 275040 69240 128 5270
5272 0 571424 275232 69040 75 5271
5273 0 571456 275264 69000 91 5272
5274 0 571648 275328 69160 81 5273
5275 0 571680 275360 69200 86 5274
5276 0 571520 275424 69400 107 5275
5277 0 571360 275520 69600 71 5276
5278 0 571200 275520 69400 120 5277
5279 0 570944 275488 69400 102 5278
5280 0 571872 275552 69240 81 5275
5281 0 572064 275744 69200 64 5280
5282 0 572224 275904 69040 51 5281
5283 0 572288 275968 69040 71 5282
5284 0 571456 275424 68800 75 5273
5285 0 571456 275648 68640 98 5284
5286 0 571456 275872 68480 107 5285
5287 0 571360 276064 68280 101 5286
5288 0 571360 276224 68080 120 5287
5289 0 571424 276320 67960 102 5288
5290 0 571456 276128 67760 45 5289
5291 0 571488 275872 67640 40 5290
5292 0 571520 275712 67600 40 5291
5293 0 571424 276512 67760 51 5289
5294 0 571328 276704 67600 91 5293
5295 0 571264 276896 67400 81 5294
5296 0 571264 277152 67320 102 5295
5297 0 571232 277408 67240 71 5296
5298 0 571315.75 277395.16 67120 51 5297
5299 0 571354.6 277683.34 66960 -1 5298
5300 0 571496.25 278025.9 66840 -1 5299
5301 0 571541.5 278302.97 66720 -1 5300
5302 0 569344 271616 72480 154 5243
5303 0 569344 271776 72680 154 5302
5304 0 569312 271936 72880 98 5303
5305 0 569216 271936 73120 128 5304
5306 0 569472 271872 73200 64 5305
5307 0 569728 271904 73200 80 5306
5308 0 569920 272064 73240 136 5307
5309 0 569984 272192 73000 96 5308
5310 0 570080 272320 72840 40 5309
5311 0 569152 272000 73200 120 5305
5312 0 569056 272256 73320 91 5311
5313 0 568960 272448 73480 153 5312
5314 0 568896 272320 73720 71 5313
5315 0 568896 272320 74000 32 5314
5316 0 568864 272320 74280 96 5315
5317 0 568704 272384 74480 135 5316
5318 0 568640 272416 74720 128 5317
5319 0 568512 272448 74960 104 5318
5320 0 568384 272544 75200 122 5319
5321 0 568352 272736 75360 124 5320
5322 0 568320 272928 75520 122 5321
5323 0 568384 272960 75800 137 5322
5324 0 568416 273120 76040 122 5323
5325 0 568512 273280 76240 102 5324
5326 0 568672 273472 76400 128 5325
5327 0 568928 273472 76400 90 5326
5328 0 569152 273568 76480 71 5327
5329 0 569376 273664 76560 90 5328
5330 0 569568 273824 76640 98 5329
5331 0 569696 274016 76760 96 5330
5332 0 569696 274240 76960 122 5331
5333 0 569472 274336 77120 75 5332
5334 0 569312 274304 77360 96 5333
5335 0 569152 274208 77560 60 5334
5336 0 569120 274144 77600 51 5335
5337 0 569856 274368 77160 96 5332
5338 0 569888 274368 77200 101 5337
5339 0 570144 274464 77200 51 5338
5340 0 570400 274432 77240 108 5339
5341 0 570592 274336 77400 81 5340
5342 0 570752 274176 77560 120 5341
5343 0 570880 274048 77800 122 5342
5344 0 570880 273888 78040 96 5343
5345 0 570880 273824 78120 101 5344
5346 0 569856 274240 77440 101 5338
5347 0 569824 274208 77720 104 5346
5348 0 569760 274240 77960 120 5347
5349 0 569664 274208 78120 75 5348
5350 0 568960 272512 73480 150 5313
5351 0 568960 272768 73480 153 5350
5352 0 568800 272960 73560 141 5351
5353 0 568576 273120 73560 185 5352
5354 0 568384 273280 73600 163 5353
5355 0 568192 273472 73680 176 5354
5356 0 568000 273632 73720 156 5355
5357 0 567808 273824 73720 153 5356
5358 0 567648 274016 73600 166 5357
5359 0 567424 273856 73600 51 5358
5360 0 567232 273696 73720 60 5359
5361 0 567008 273664 73800 32 5360
5362 0 567584 274112 73520 178 5358
5363 0 567392 274272 73360 175 5362
5364 0 567232 274432 73240 154 5363
5365 0 567072 274592 73080 163 5364
5366 0 567072 274848 73000 71 5365
5367 0 567200 275072 73080 51 5366
5368 0 567200 275328 73080 91 5367
5369 0 567232 275584 73040 40 5368
5370 0 567232 275840 73000 51 5369
5371 0 567232 276096 73000 71 5370
5372 0 567424 276288 73000 98 5371
5373 0 567584 276512 73000 60 5372
5374 0 567616 276768 72960 75 5373
5375 0 567808 276992 72960 60 5374
5376 0 567840 277216 73080 60 5375
5377 0 567808 277376 73280 60 5376
5378 0 567680 277600 73440 40 5377
5379 0 567488 277792 73520 40 5378
5380 0 567392 278048 73520 45 5379
5381 0 567392 278304 73520 45 5380
5382 0 567552 278496 73480 60 5381
5383 0 567680 278720 73360 51 5382
5384 0 567808 278976 73280 32 5383
5385 0 567872 279168 73240 45 5384
5386 0 567104 274848 72680 51 5366
5387 0 566912 274976 72560 81 5386
5388 0 566816 275072 72320 148 5387
5389 0 566784 275200 72080 122 5388
5390 0 566816 275360 71880 124 5389
5391 0 566784 275520 71640 140 5390
5392 0 566784 275648 71400 135 5391
5393 0 566720 275776 71160 160 5392
5394 0 566688 275872 70920 163 5393
5395 0 566592 275936 70680 163 5394
5396 0 566496 275968 70440 96 5395
5397 0 566560 276032 70200 154 5396
5398 0 566560 276128 69960 164 5397
5399 0 566528 276224 69720 164 5398
5400 0 566752 276064 69720 32 5399
5401 0 566944 275936 69600 40 5400
5402 0 567104 275840 69400 64 5401
5403 0 567264 275840 69200 32 5402
5404 0 567424 275744 69120 60 5403
5405 0 566464 276256 69640 150 5399
5406 0 566400 276416 69400 157 5405
5407 0 566336 276608 69240 141 5406
5408 0 566176 276800 69120 120 5407
5409 0 566016 276960 69000 107 5408
5410 0 565920 277152 68840 128 5409
5411 0 565728 277312 68760 136 5410
5412 0 565472 277408 68720 120 5411
5413 0 565248 277568 68640 107 5412
5414 0 565088 277728 68440 153 5413
5415 0 564896 277888 68280 124 5414
5416 0 564704 278048 68120 102 5415
5417 0 564544 278208 67920 122 5416
5418 0 564384 278144 67720 124 5417
5419 0 564224 277984 67560 80 5418
5420 0 564032 277856 67360 154 5419
5421 0 563872 277920 67120 154 5420
5422 0 563744 278048 66920 96 5421
5423 0 563616 278016 66680 51 5422
5424 0 563424 277920 66520 80 5423
5425 0 563168 277856 66440 128 5424
5426 0 563040 277696 66640 91 5425
5427 0 562880 277696 66840 51 5426
5428 0 562720 277536 67000 71 5427
5429 0 562912 277344 67080 32 5428
5430 0 562944 277312 67120 32 5429
5431 0 563136 277824 66400 104 5425
5432 0 563008 277696 66200 71 5431
5433 0 563136 277472 66080 75 5432
5434 0 563264 277248 65920 120 5433
5435 0 563360 277088 65720 128 5434
5436 0 563424 276928 65520 143 5435
5437 0 563392 276736 65320 135 5436
5438 0 563392 276480 65200 128 5437
5439 0 563648 276480 65200 51 5438
5440 0 563904 276448 65160 80 5439
5441 0 564064 276448 64960 71 5440
5442 0 564288 276576 64800 71 5441
5443 0 564544 276544 64760 51 5442
5444 0 564704 276384 64640 40 5443
5445 0 564896 276192 64520 51 5444
5446 0 565088 276000 64400 51 5445
5447 0 565280 275808 64360 60 5446
5448 0 565472 275680 64240 51 5447
5449 0 565664 275648 64040 51 5448
5450 0 565824 275648 64000 136 5449
5451 0 565824 275872 63880 107 5450
5452 0 565824 276128 63840 51 5451
5453 0 565792 276384 63800 40 5452
5454 0 565760 276640 63720 40 5453
5455 0 565792 276768 63680 32 5454
5456 0 566080 275680 63880 51 5450
5457 0 566336 275584 63840 40 5456
5458 0 566560 275424 63840 40 5457
5459 0 566688 275296 63760 81 5458
5460 0 566592 275072 63880 75 5459
5461 0 566464 274848 64000 40 5460
5462 0 566464 274816 64000 40 5461
5463 0 566816 275136 63600 90 5459
5464 0 566912 274912 63520 80 5463
5465 0 566912 274656 63520 75 5464
5466 0 567040 274400 63440 81 5465
5467 0 567232 274208 63440 80 5466
5468 0 567392 274048 63560 60 5467
5469 0 567488 273856 63720 80 5468
5470 0 567584 273632 63840 81 5469
5471 0 567712 273376 63840 81 5470
5472 0 567872 273184 63960 86 5471
5473 0 568000 272960 63920 60 5472
5474 0 568192 272768 63920 60 5473
5475 0 568256 272736 63920 71 5474
5476 0 568416 272576 63800 51 5475
5477 0 568544 272352 63800 75 5476
5478 0 568672 272128 63760 51 5477
5479 0 568704 271872 63760 40 5478
5480 0 568704 271648 63760 75 5479
5481 0 568480 272896 63920 75 5475
5482 0 568544 273152 63920 81 5481
5483 0 568608 273376 63800 40 5482
5484 0 568768 273536 63680 32 5483
5485 0 568832 273600 63640 40 5484
5486 0 563168 276544 65080 134 5438
5487 0 562976 276416 64960 124 5486
5488 0 563008 276320 65200 137 5487
5489 0 563008 276096 65400 81 5488
5490 0 562912 276064 65640 104 5489
5491 0 562688 276032 65800 71 5490
5492 0 562560 276032 65800 32 5491
5493 0 562816 276288 64880 124 5487
5494 0 562560 276224 64880 143 5493
5495 0 562336 276096 64880 172 5494
5496 0 562304 276352 64920 107 5495
5497 0 562240 276544 64960 120 5496
5498 0 562304 276704 64760 64 5497
5499 0 562336 276864 64560 32 5498
5500 0 562368 277120 64560 40 5499
5501 0 562368 277216 64560 51 5500
5502 0 562080 276736 65000 60 5497
5503 0 561984 276960 65080 60 5502
5504 0 561888 277184 65200 64 5503
5505 0 561952 277408 65320 64 5504
5506 0 561984 277664 65400 75 5505
5507 0 561952 277920 65360 86 5506
5508 0 561824 278144 65280 91 5507
5509 0 561536 278112 65200 32 5508
5510 0 561344 277952 65320 60 5509
5511 0 561120 277824 65360 40 5510
5512 0 560992 277728 65440 75 5511
5513 0 562176 275936 64880 160 5495
5514 0 562048 275712 64920 186 5513
5515 0 562048 275552 65120 120 5514
5516 0 562048 275296 65120 86 5515
5517 0 561984 275040 65160 45 5516
5518 0 561824 274848 65240 98 5517
5519 0 561696 274624 65280 80 5518
5520 0 561600 274368 65280 80 5519
5521 0 561600 274112 65360 60 5520
5522 0 561760 273920 65400 81 5521
5523 0 561920 273792 65200 75 5522
5524 0 561952 273760 65160 91 5523
5525 0 562080 273920 65000 51 5524
5526 0 562304 274048 64960 45 5525
5527 0 562560 274112 64920 32 5526
5528 0 562688 274144 64960 32 5527
5529 0 562048 273536 65040 51 5524
5530 0 562240 273376 65080 51 5529
5531 0 562432 273216 65120 75 5530
5532 0 562624 273056 65160 86 5531
5533 0 562848 272928 65160 90 5532
5534 0 563040 273088 65080 40 5533
5535 0 563296 273152 64960 45 5534
5536 0 561856 275616 64880 120 5514
5537 0 561600 275552 64880 124 5536
5538 0 561344 275616 64920 80 5537
5539 0 561088 275648 64960 91 5538
5540 0 560832 275744 65000 120 5539
5541 0 560608 275904 65080 115 5540
5542 0 560352 275936 65040 107 5541
5543 0 560192 276032 64840 101 5542
5544 0 560128 276096 64760 115 5543
5545 0 560352 276128 64600 40 5544
5546 0 560608 276128 64600 32 5545
5547 0 560832 276096 64440 51 5546
5548 0 560992 276032 64240 64 5547
5549 0 561152 276160 64040 32 5548
5550 0 561376 276256 63960 32 5549
5551 0 561408 276256 63960 40 5550
5552 0 559872 276160 64640 102 5544
5553 0 559840 276160 64600 98 5552
5554 0 559744 275904 64600 51 5553
5555 0 559552 275712 64600 40 5554
5556 0 559328 275552 64600 32 5555
5557 0 559200 275584 64680 40 5556
5558 0 559648 276192 64440 71 5553
5559 0 559456 276384 64360 51 5558
5560 0 559392 276448 64360 75 5559
5561 0 559200 276256 64280 40 5560
5562 0 559008 276224 64120 40 5561
5563 0 558752 276256 64040 40 5562
5564 0 558560 276384 63920 40 5563
5565 0 558368 276576 63800 40 5564
5566 0 558144 276672 63720 40 5565
5567 0 558080 276672 63720 40 5566
5568 0 559264 276672 64440 60 5560
5569 0 559200 276928 64520 80 5568
5570 0 559168 277184 64600 51 5569
5571 0 559136 277440 64640 80 5570
5572 0 559136 277696 64640 80 5571
5573 0 559136 277952 64640 91 5572
5574 0 559104 278176 64480 32 5573
5575 0 559136 278368 64280 104 5574
5576 0 559040 278528 64080 96 5575
5577 0 559104 278752 63960 86 5576
5578 0 559104 279008 63840 102 5577
5579 0 559040 279232 63720 128 5578
5580 0 559136 279456 63640 107 5579
5581 0 559232 279584 63440 120 5580
5582 0 559328 279680 63280 32 5581
5583 0 561600 275328 64760 107 5537
5584 0 561472 275104 64720 91 5583
5585 0 561440 274848 64640 86 5584
5586 0 561376 274592 64600 51 5585
5587 0 561280 274336 64520 80 5586
5588 0 561088 274144 64440 80 5587
5589 0 560896 274016 64240 101 5588
5590 0 560704 274144 64040 86 5589
5591 0 560544 274368 63920 60 5590
5592 0 560448 274592 63800 75 5591
5593 0 560320 274784 63640 128 5592
5594 0 560320 274880 63360 104 5593
5595 0 560224 274816 63120 160 5594
5596 0 560192 274688 62880 140 5595
5597 0 560320 274592 62680 32 5596
5598 0 560096 274368 62560 32 5597
5599 0 559904 274400 62400 96 5598
5600 0 559680 274336 62240 98 5599
5601 0 559488 274304 62080 102 5600
5602 0 559264 274240 61960 128 5601
5603 0 559040 274176 61840 183 5602
5604 0 558784 274240 61760 101 5603
5605 0 558528 274272 61720 81 5604
5606 0 558336 274240 61520 150 5605
5607 0 558112 274208 61400 128 5606
5608 0 557856 274144 61320 120 5607
5609 0 557600 274112 61280 122 5608
5610 0 557344 274112 61280 102 5609
5611 0 557088 274112 61240 102 5610
5612 0 556896 274144 61080 81 5611
5613 0 556640 274208 60960 107 5612
5614 0 556384 274272 60880 98 5613
5615 0 556160 274272 60760 86 5614
5616 0 555904 274272 60680 104 5615
5617 0 555680 274272 60520 81 5616
5618 0 555424 274272 60440 90 5617
5619 0 555200 274336 60320 90 5618
5620 0 554944 274368 60240 71 5619
5621 0 554688 274368 60160 32 5620
5622 0 554432 274368 60160 80 5621
5623 0 554208 274336 60040 128 5622
5624 0 553952 274400 59960 163 5623
5625 0 553696 274336 59960 160 5624
5626 0 553440 274336 59920 124 5625
5627 0 553184 274400 59960 71 5626
5628 0 552960 274528 59880 122 5627
5629 0 552704 274528 59800 104 5628
5630 0 552544 274656 59640 124 5629
5631 0 552320 274720 59520 120 5630
5632 0 552128 274912 59440 80 5631
5633 0 551936 275104 59360 107 5632
5634 0 552096 275296 59440 60 5633
5635 0 552288 275488 59440 40 5634
5636 0 552416 275648 59600 51 5635
5637 0 552416 275712 59640 64 5636
5638 0 551808 275200 59320 86 5633
5639 0 551584 275360 59320 102 5638
5640 0 551360 275360 59480 80 5639
5641 0 551232 275616 59480 45 5640
5642 0 551168 275872 59440 32 5641
5643 0 551232 276096 59560 40 5642
5644 0 551232 276352 59560 40 5643
5645 0 551264 276544 59600 40 5644
5646 0 551264 275296 59480 80 5640
5647 0 551040 275200 59400 32 5646
5648 0 550784 275136 59320 60 5647
5649 0 550528 275072 59240 107 5648
5650 0 550336 274912 59160 115 5649
5651 0 550272 274720 59320 40 5650
5652 0 550368 274464 59320 32 5651
5653 0 550400 274432 59320 32 5652
5654 0 550272 274880 59080 102 5650
5655 0 550016 274816 59040 60 5654
5656 0 549888 274560 58960 60 5655
5657 0 549824 274336 59080 40 5656
5658 0 549888 274080 59080 51 5657
5659 0 570816 262400 72840 175 5169
5660 0 570560 262304 72840 134 5659
5661 0 570304 262272 72840 124 5660
5662 0 570048 262272 72840 178 5661
5663 0 569824 262368 72760 297 5662
5664 0 569568 262432 72760 272 5663
5665 0 569312 262432 72760 212 5664
5666 0 569056 262432 72760 242 5665
5667 0 568800 262400 72760 258 5666
5668 0 568576 262368 72640 256 5667
5669 0 568320 262336 72520 273 5668
5670 0 568064 262304 72440 283 5669
5671 0 567808 262304 72400 250 5670
5672 0 567552 262272 72360 224 5671
5673 0 567296 262272 72280 200 5672
5674 0 567040 262272 72280 150 5673
5675 0 566816 262272 72160 102 5674
5676 0 566560 262272 72160 124 5675
5677 0 566464 262304 72160 101 5676
5678 0 566528 262464 71960 75 5677
5679 0 566528 262688 71840 80 5678
5680 0 566272 262784 71760 128 5679
5681 0 566208 262336 72160 137 5677
5682 0 565952 262336 72160 148 5681
5683 0 565696 262432 72160 202 5682
5684 0 565440 262496 72200 218 5683
5685 0 565248 262400 72360 229 5684
5686 0 564992 262400 72440 235 5685
5687 0 564768 262400 72560 214 5686
5688 0 564544 262336 72680 196 5687
5689 0 564320 262272 72800 164 5688
5690 0 564064 262208 72880 160 5689
5691 0 563808 262208 72880 128 5690
5692 0 563552 262176 72960 137 5691
5693 0 563296 262112 73000 120 5692
5694 0 563104 261920 73000 86 5693
5695 0 562976 261792 73000 60 5694
5696 0 562816 261920 73200 51 5695
5697 0 562656 262048 73400 150 5696
5698 0 562528 262208 73600 64 5697
5699 0 562368 262208 73800 32 5698
5700 0 562816 261632 72800 32 5695
5701 0 562752 261568 72760 51 5700
5702 0 562720 261312 72680 75 5701
5703 0 562720 261056 72640 75 5702
5704 0 562880 260832 72560 64 5703
5705 0 562976 260576 72560 86 5704
5706 0 563072 260352 72640 51 5705
5707 0 563072 260128 72760 32 5706
5708 0 563040 259872 72800 32 5707
5709 0 563008 259616 72880 51 5708
5710 0 562880 259360 72920 75 5709
5711 0 562688 259168 72920 45 5710
5712 0 562496 258944 72920 71 5711
5713 0 562368 258720 72920 60 5712
5714 0 562240 258496 72920 45 5713
5715 0 562144 258240 72920 60 5714
5716 0 561984 258048 72840 81 5715
5717 0 561856 257856 72720 60 5716
5718 0 561824 257600 72680 40 5717
5719 0 562016 257376 72680 40 5718
5720 0 562080 257312 72680 40 5719
5721 0 561888 257120 72760 45 5720
5722 0 561760 256896 72840 32 5721
5723 0 561888 256640 72880 40 5722
5724 0 561920 256608 72920 32 5723
5725 0 562336 257184 72600 60 5720
5726 0 562560 257184 72400 32 5725
5727 0 562720 257184 72200 51 5726
5728 0 562880 257248 72000 51 5727
5729 0 563040 257312 71800 60 5728
5730 0 563200 257344 71600 81 5729
5731 0 563360 257408 71360 60 5730
5732 0 563424 257408 71280 60 5731
5733 0 562624 261792 72760 45 5701
5734 0 562400 262048 72920 32 5733
5735 0 562144 262048 72920 45 5734
5736 0 561888 262016 72920 115 5735
5737 0 561664 261856 72920 196 5736
5738 0 561408 261728 72920 228 5737
5739 0 561312 261664 72680 185 5738
5740 0 561152 261600 72480 197 5739
5741 0 560960 261568 72320 197 5740
5742 0 560736 261568 72120 204 5741
5743 0 560512 261600 72000 168 5742
5744 0 560288 261568 71880 163 5743
5745 0 560096 261536 71680 164 5744
5746 0 560000 261504 71400 237 5745
5747 0 559808 261472 71200 245 5746
5748 0 559616 261472 71000 226 5747
5749 0 559392 261440 70840 206 5748
5750 0 559168 261376 70720 218 5749
5751 0 558976 261312 70520 256 5750
5752 0 558784 261280 70360 257 5751
5753 0 558560 261280 70240 288 5752
5754 0 558304 261376 70200 194 5753
5755 0 558016 261312 70200 156 5754
5756 0 558080 261504 70360 81 5755
5757 0 558080 261760 70360 32 5756
5758 0 558048 261952 70520 64 5757
5759 0 558208 262016 70720 51 5758
5760 0 558464 262016 70760 51 5759
5761 0 558720 262016 70800 64 5760
5762 0 558944 262016 71000 71 5761
5763 0 559136 261984 71160 75 5762
5764 0 559360 261984 71360 32 5763
5765 0 559424 261984 71440 32 5764
5766 0 557920 261152 70000 198 5755
5767 0 557888 261088 69880 256 5766
5768 0 557856 261248 69680 128 5767
5769 0 557856 261376 69440 32 5768
5770 0 557920 261536 69240 60 5769
5771 0 558016 261728 69080 51 5770
5772 0 558112 261952 68920 45 5771
5773 0 558208 262144 68760 60 5772
5774 0 558368 262304 68560 71 5773
5775 0 558528 262464 68360 32 5774
5776 0 558624 262624 68160 32 5775
5777 0 558816 262656 67960 45 5776
5778 0 558880 262720 67720 32 5777
5779 0 558848 262560 67520 51 5778
5780 0 558848 262528 67440 60 5779
5781 0 557728 260864 69840 208 5767
5782 0 557504 260704 69880 168 5781
5783 0 557248 260672 69960 194 5782
5784 0 556992 260576 69960 241 5783
5785 0 556928 260512 69960 208 5784
5786 0 557088 260352 70080 91 5785
5787 0 557184 260128 70200 32 5786
5788 0 557088 259904 70280 98 5787
5789 0 556960 259680 70280 80 5788
5790 0 556768 259456 70280 60 5789
5791 0 556544 259264 70280 115 5790
5792 0 556704 259136 70480 64 5791
5793 0 556800 259072 70720 32 5792
5794 0 556800 259104 71000 45 5793
5795 0 556800 259104 71280 64 5794
5796 0 556736 259104 71360 60 5795
5797 0 556928 258912 71440 32 5796
5798 0 557088 258848 71440 45 5797
5799 0 556576 259136 71560 45 5796
5800 0 556384 259168 71720 40 5799
5801 0 556160 259296 71720 32 5800
5802 0 556000 259488 71560 45 5801
5803 0 555776 259648 71520 60 5802
5804 0 556288 259200 70320 148 5791
5805 0 556032 259104 70280 189 5804
5806 0 555840 258880 70280 120 5805
5807 0 555648 258688 70280 160 5806
5808 0 555424 258528 70280 194 5807
5809 0 555264 258336 70400 128 5808
5810 0 555104 258112 70480 90 5809
5811 0 554944 257920 70520 96 5810
5812 0 554752 257728 70520 178 5811
5813 0 554496 257696 70480 102 5812
5814 0 554272 257536 70480 141 5813
5815 0 554112 257312 70480 115 5814
5816 0 553952 257152 70360 90 5815
5817 0 553888 256896 70360 64 5816
5818 0 553792 256640 70360 122 5817
5819 0 553760 256384 70400 124 5818
5820 0 553664 256128 70480 64 5819
5821 0 553568 255872 70480 75 5820
5822 0 553536 255680 70480 115 5821
5823 0 553600 255680 70760 71 5822
5824 0 553760 255680 71000 32 5823
5825 0 553984 255680 71120 51 5824
5826 0 554240 255680 71120 64 5825
5827 0 554400 255584 71320 75 5826
5828 0 554528 255584 71560 96 5827
5829 0 554560 255520 71800 45 5828
5830 0 554560 255520 71840 45 5829
5831 0 553504 255488 70280 75 5822
5832 0 553472 255232 70200 64 5831
5833 0 553376 255040 70040 45 5832
5834 0 553344 254880 69840 60 5833
5835 0 553312 254720 69640 32 5834
5836 0 553152 254592 69480 45 5835
5837 0 552928 254464 69480 81 5836
5838 0 552704 254336 69480 60 5837
5839 0 552512 254176 69440 60 5838
5840 0 552352 253952 69440 71 5839
5841 0 552224 253728 69480 75 5840
5842 0 552064 253504 69560 90 5841
5843 0 551904 253344 69680 81 5842
5844 0 551744 253120 69680 86 5843
5845 0 551616 252896 69680 71 5844
5846 0 551552 252640 69600 40 5845
5847 0 551616 252384 69520 64 5846
5848 0 551744 252256 69440 134 5847
5849 0 551520 252096 69440 81 5848
5850 0 551264 252032 69440 40 5849
5851 0 551040 251872 69400 131 5850
5852 0 550944 251776 69400 148 5851
5853 0 551904 252128 69240 128 5848
5854 0 552000 252128 69120 104 5853
5855 0 551904 252000 68920 51 5854
5856 0 551808 252128 68720 32 5855
5857 0 551872 252288 68520 75 5856
5858 0 552256 252128 69120 91 5854
5859 0 552512 252096 69120 80 5858
5860 0 552768 252064 69120 75 5859
5861 0 553024 252064 69120 40 5860
5862 0 553280 252000 69040 40 5861
5863 0 553504 251968 68920 71 5862
5864 0 553536 251936 68880 71 5863
5865 0 553728 252096 68920 80 5864
5866 0 553952 252256 68960 32 5865
5867 0 554080 252448 69000 32 5866
5868 0 553696 251776 68720 75 5864
5869 0 553856 251616 68520 60 5868
5870 0 553920 251456 68320 51 5869
5871 0 553920 251296 68120 45 5870
5872 0 553664 251168 68120 32 5871
5873 0 553440 251040 68160 32 5872
5874 0 553312 250976 68320 32 5873
5875 0 553888 251136 67880 51 5871
5876 0 553888 250976 67680 104 5875
5877 0 553952 250752 67560 136 5876
5878 0 554144 250528 67560 75 5877
5879 0 554240 250400 67560 45 5878
5880 0 556672 260608 69880 186 5785
5881 0 556448 260608 69720 267 5880
5882 0 556288 260704 69720 305 5881
5883 0 556096 260512 69680 166 5882
5884 0 555904 260320 69720 32 5883
5885 0 555712 260096 69720 71 5884
5886 0 555520 259904 69760 40 5885
5887 0 555392 259808 69760 45 5886
5888 0 556128 260864 69600 186 5882
5889 0 555936 260896 69440 154 5888
5890 0 555776 260896 69200 221 5889
5891 0 555584 260992 69040 217 5890
5892 0 555392 261056 68880 200 5891
5893 0 555168 261152 68800 104 5892
5894 0 554944 261152 68640 96 5893
5895 0 554720 261120 68520 60 5894
5896 0 554464 261120 68520 90 5895
5897 0 554368 261120 68520 137 5896
5898 0 554112 261056 68560 108 5897
5899 0 553888 261056 68720 60 5898
5900 0 553664 261056 68920 60 5899
5901 0 553504 261056 69120 124 5900
5902 0 553280 260928 69160 96 5901
5903 0 553056 260832 69280 96 5902
5904 0 553024 260800 69280 98 5903
5905 0 552864 260992 69320 80 5904
5906 0 552768 261088 69280 75 5905
5907 0 552576 261056 69440 75 5906
5908 0 552352 260864 69440 40 5907
5909 0 552128 260832 69320 51 5908
5910 0 552032 260928 69080 32 5909
5911 0 552672 261280 69080 75 5906
5912 0 552608 261440 68880 90 5911
5913 0 552512 261568 68680 107 5912
5914 0 552512 261792 68560 75 5913
5915 0 552544 262016 68440 81 5914
5916 0 552608 262272 68320 102 5915
5917 0 552704 262528 68280 80 5916
5918 0 552800 262784 68320 102 5917
5919 0 552960 262944 68480 40 5918
5920 0 552992 262976 68520 32 5919
5921 0 553056 263200 68400 91 5920
5922 0 553216 263424 68440 135 5921
5923 0 553440 263552 68480 71 5922
5924 0 553696 263648 68480 51 5923
5925 0 553920 263744 68360 51 5924
5926 0 554144 263840 68280 45 5925
5927 0 554336 263936 68120 64 5926
5928 0 554528 263936 67920 45 5927
5929 0 554720 263904 67760 32 5928
5930 0 554784 263840 67680 51 5929
5931 0 552992 262976 68800 45 5920
5932 0 553056 262944 69040 64 5931
5933 0 553056 262880 69320 75 5932
5934 0 552992 262752 69560 51 5933
5935 0 552928 262688 69800 71 5934
5936 0 552896 262592 70080 40 5935
5937 0 552928 262432 70280 51 5936
5938 0 552960 262272 70480 64 5937
5939 0 552960 262016 70520 86 5938
5940 0 552896 261792 70640 32 5939
5941 0 552800 261536 70560 51 5940
5942 0 552704 261280 70600 75 5941
5943 0 552608 261088 70760 45 5942
5944 0 552544 260832 70760 60 5943
5945 0 552544 260576 70760 51 5944
5946 0 552448 260320 70760 75 5945
5947 0 552448 260192 70800 71 5946
5948 0 552832 260608 69320 91 5904
5949 0 552640 260384 69320 71 5948
5950 0 552448 260224 69200 101 5949
5951 0 552256 260096 69040 81 5950
5952 0 552032 259968 69000 90 5951
5953 0 551840 259776 68920 81 5952
5954 0 551648 259584 68920 86 5953
5955 0 551456 259360 68920 120 5954
5956 0 551296 259168 68840 107 5955
5957 0 551136 258976 68680 102 5956
5958 0 550976 258816 68520 96 5957
5959 0 550912 258592 68400 108 5958
5960 0 550912 258400 68200 96 5959
5961 0 550848 258240 68000 75 5960
5962 0 550784 258048 67800 71 5961
5963 0 550656 257824 67760 80 5962
5964 0 550528 257600 67800 45 5963
5965 0 550336 257408 67720 51 5964
5966 0 550304 257376 67720 75 5965
5967 0 550144 257184 67680 122 5966
5968 0 549952 256992 67680 86 5967
5969 0 549728 256832 67680 98 5968
5970 0 549472 256736 67680 71 5969
5971 0 549248 256576 67800 40 5970
5972 0 549088 256384 67840 40 5971
5973 0 549056 256128 67880 75 5972
5974 0 549056 255872 67920 75 5973
5975 0 549056 255616 67920 71 5974
5976 0 549120 255392 67800 90 5975
5977 0 549184 255232 67720 75 5976
5978 0 550400 257280 67360 32 5966
5979 0 550304 257504 67240 71 5978
5980 0 550304 257728 67120 102 5979
5981 0 550368 257984 67000 32 5980
5982 0 550496 258176 66880 80 5981
5983 0 550528 258336 66640 71 5982
5984 0 550528 258496 66440 75 5983
5985 0 550720 258656 66280 51 5984
5986 0 550912 258784 66160 32 5985
5987 0 551168 258752 66080 60 5986
5988 0 551232 258784 65840 32 5987
5989 0 551296 258816 65560 45 5988
5990 0 551296 258976 65360 60 5989
5991 0 551136 259136 65200 51 5990
5992 0 551040 259296 65000 32 5991
5993 0 550976 259456 64800 32 5992
5994 0 551008 259360 64560 32 5993
5995 0 551008 259136 64400 45 5994
5996 0 554368 261184 68240 102 5897
5997 0 554368 261280 68000 131 5996
5998 0 554368 261344 67720 194 5997
5999 0 554368 261344 67640 198 5998
6000 0 554464 261504 67400 60 5999
6001 0 554528 261664 67200 32 6000
6002 0 554528 261888 67040 51 6001
6003 0 554528 262112 66920 60 6002
6004 0 554432 262368 66800 75 6003
6005 0 554368 262592 66640 91 6004
6006 0 554400 262784 66440 122 6005
6007 0 554528 262944 66240 75 6006
6008 0 554656 263072 66080 90 6007
6009 0 554816 263104 66280 60 6008
6010 0 554976 263200 66520 71 6009
6011 0 555040 263296 66760 45 6010
6012 0 554752 263264 65920 71 6008
6013 0 554784 263520 65880 81 6012
6014 0 554688 263776 65800 154 6013
6015 0 554720 264032 65680 140 6014
6016 0 554816 264288 65680 136 6015
6017 0 554816 264544 65680 102 6016
6018 0 554944 264768 65640 60 6017
6019 0 555072 264992 65600 81 6018
6020 0 555232 265216 65560 80 6019
6021 0 555328 265472 65520 115 6020
6022 0 555456 265696 65520 98 6021
6023 0 555552 265952 65440 98 6022
6024 0 555712 266176 65400 120 6023
6025 0 555712 266368 65440 107 6024
6026 0 555712 266368 65720 51 6025
6027 0 555648 266336 65960 64 6026
6028 0 555488 266336 66160 51 6027
6029 0 555328 266336 66400 60 6028
6030 0 555296 266496 66600 51 6029
6031 0 555104 266528 66680 80 6030
6032 0 555808 266592 65360 81 6025
6033 0 555936 266816 65240 71 6032
6034 0 556096 266976 65080 91 6033
6035 0 556192 267200 64960 80 6034
6036 0 556224 267456 64960 80 6035
6037 0 556256 267712 65040 64 6036
6038 0 556416 267936 65120 60 6037
6039 0 556544 268160 65120 40 6038
6040 0 556608 268416 65160 51 6039
6041 0 556608 268672 65240 40 6040
6042 0 556448 268896 65280 60 6041
6043 0 556320 269120 65280 45 6042
6044 0 556096 269216 65440 60 6043
6045 0 555904 269248 65600 51 6044
6046 0 555808 269248 65640 45 6045
6047 0 554336 261152 67480 140 5999
6048 0 554336 260992 67280 160 6047
6049 0 554336 260960 67240 181 6048
6050 0 554464 260800 67040 40 6049
6051 0 554496 260672 66800 90 6050
6052 0 554656 260512 66600 51 6051
6053 0 554816 260384 66440 107 6052
6054 0 555040 260256 66320 107 6053
6055 0 555264 260128 66200 96 6054
6056 0 555520 260128 66080 104 6055
6057 0 555744 260128 65880 104 6056
6058 0 555968 260160 65760 107 6057
6059 0 556192 260224 65640 107 6058
6060 0 556384 260384 65480 32 6059
6061 0 556416 260384 65440 32 6060
6062 0 554208 261120 67080 136 6049
6063 0 554048 261312 66920 86 6062
6064 0 553888 261472 66720 172 6063
6065 0 553696 261568 66520 176 6064
6066 0 553536 261632 66320 194 6065
6067 0 553344 261632 66120 192 6066
6068 0 553184 261632 65920 166 6067
6069 0 552928 261632 65880 172 6068
6070 0 552672 261632 65880 96 6069
6071 0 552480 261472 65960 40 6070
6072 0 552352 261216 66000 40 6071
6073 0 552160 260992 66000 40 6072
6074 0 552160 260960 66000 40 6073
6075 0 552608 261888 65840 128 6070
6076 0 552448 262048 65640 140 6075
6077 0 552416 262144 65400 120 6076
6078 0 552320 262304 65200 40 6077
6079 0 551936 262272 65440 32 6078
6080 0 551776 262464 65320 51 6079
6081 0 551776 262400 65040 120 6080
6082 0 551616 262368 64840 81 6081
6083 0 551392 262272 64720 40 6082
6084 0 551264 262144 64480 108 6083
6085 0 551136 262016 64280 172 6084
6086 0 550912 262016 64120 120 6085
6087 0 550720 262144 64000 75 6086
6088 0 550528 262304 63840 51 6087
6089 0 550304 262464 63720 98 6088
6090 0 550144 262624 63520 134 6089
6091 0 549984 262688 63320 104 6090
6092 0 549824 262752 63080 124 6091
6093 0 549664 262848 62880 128 6092
6094 0 549504 262816 62680 75 6093
6095 0 549376 262656 62480 32 6094
6096 0 549248 262560 62280 64 6095
6097 0 549120 262592 62040 60 6096
6098 0 548992 262688 61800 128 6097
6099 0 548800 262688 61600 148 6098
6100 0 548640 262496 61440 166 6099
6101 0 548576 262304 61240 128 6100
6102 0 548512 262048 61160 137 6101
6103 0 548416 261792 61080 178 6102
6104 0 548288 261568 61000 176 6103
6105 0 548256 261472 60960 178 6104
6106 0 548064 261312 60840 115 6105
6107 0 548032 261056 60800 75 6106
6108 0 547904 260832 60800 45 6107
6109 0 547744 260608 60840 115 6108
6110 0 547648 260352 60800 80 6109
6111 0 547648 260256 60800 80 6110
6112 0 547392 260256 60840 64 6111
6113 0 547136 260256 60920 32 6112
6114 0 546880 260256 60920 40 6113
6115 0 546624 260224 60880 51 6114
6116 0 546400 260096 60880 45 6115
6117 0 546144 260064 60920 45 6116
6118 0 547648 260000 60800 51 6111
6119 0 547520 259808 60680 107 6118
6120 0 547488 259552 60600 91 6119
6121 0 547488 259296 60560 91 6120
6122 0 547488 259040 60480 86 6121
6123 0 547520 258784 60440 86 6122
6124 0 547680 258560 60440 80 6123
6125 0 547712 258304 60400 86 6124
6126 0 547840 258080 60360 80 6125
6127 0 548032 257888 60320 40 6126
6128 0 548224 257696 60320 40 6127
6129 0 548064 257504 60200 75 6128
6130 0 547872 257568 60200 40 6129
6131 0 548480 257696 60280 60 6128
6132 0 548736 257696 60280 40 6131
6133 0 548992 257696 60280 40 6132
6134 0 549248 257664 60280 40 6133
6135 0 549504 257600 60320 40 6134
6136 0 549568 257568 60320 40 6135
6137 0 548480 261376 60880 136 6105
6138 0 548640 261152 60840 186 6137
6139 0 548640 261056 60760 206 6138
6140 0 548672 260896 61000 141 6139
6141 0 548832 260768 61160 75 6140
6142 0 549024 260704 61320 81 6141
6143 0 549216 260608 61520 45 6142
6144 0 549376 260512 61720 60 6143
6145 0 549440 260480 61800 64 6144
6146 0 548608 260864 60560 150 6139
6147 0 548576 260672 60400 136 6146
6148 0 548576 260480 60200 98 6147
6149 0 548608 260416 59920 104 6148
6150 0 548736 260352 59680 128 6149
6151 0 548896 260288 59440 104 6150
6152 0 549088 260224 59240 75 6151
6153 0 549248 260096 59080 98 6152
6154 0 549472 260064 58960 81 6153
6155 0 549696 260000 58800 71 6154
6156 0 549952 259936 58760 81 6155
6157 0 550208 259904 58760 86 6156
6158 0 550464 259904 58680 80 6157
6159 0 550720 259904 58640 120 6158
6160 0 550848 259904 58600 101 6159
6161 0 551264 262208 64160 80 6085
6162 0 551264 262432 64040 51 6161
6163 0 551264 262688 63920 40 6162
6164 0 551296 262944 63840 51 6163
6165 0 551264 263168 63720 80 6164
6166 0 551200 263424 63640 124 6165
6167 0 551232 263552 63640 107 6166
6168 0 551488 263520 63560 80 6167
6169 0 551712 263616 63480 96 6168
6170 0 551936 263744 63400 101 6169
6171 0 552128 263904 63360 71 6170
6172 0 552384 264000 63320 86 6171
6173 0 552608 264160 63280 64 6172
6174 0 552832 264288 63200 75 6173
6175 0 553056 264384 63080 96 6174
6176 0 553248 264448 62920 98 6175
6177 0 553440 264512 62760 101 6176
6178 0 553632 264608 62560 98 6177
6179 0 553664 264736 62320 81 6178
6180 0 553664 264832 62080 71 6179
6181 0 553632 264864 61800 64 6180
6182 0 553600 264928 61520 81 6181
6183 0 553696 264928 61280 60 6182
6184 0 553792 264832 61040 75 6183
6185 0 553952 264672 60920 60 6184
6186 0 554176 264576 60840 71 6185
6187 0 554368 264448 60640 51 6186
6188 0 554496 264288 60480 51 6187
6189 0 554560 264064 60320 71 6188
6190 0 554528 263904 60160 32 6189
6191 0 551264 263808 63640 81 6167
6192 0 551264 264064 63600 91 6191
6193 0 551232 264320 63560 107 6192
6194 0 551168 264576 63560 122 6193
6195 0 551200 264800 63720 71 6194
6196 0 551264 264992 63880 91 6195
6197 0 551296 265248 63880 40 6196
6198 0 551264 265376 64000 51 6197
6199 0 551328 265280 64240 64 6198
6200 0 551424 265408 64440 45 6199
6201 0 551488 265536 64480 32 6200
6202 0 551040 265472 64120 91 6198
6203 0 551008 265728 64120 80 6202
6204 0 550912 265984 64080 131 6203
6205 0 550816 266208 64000 80 6204
6206 0 550720 266432 63880 51 6205
6207 0 550624 266656 63760 40 6206
6208 0 550496 266848 63600 60 6207
6209 0 550496 267008 63400 75 6208
6210 0 550496 267200 63200 75 6209
6211 0 550496 267392 63000 98 6210
6212 0 550656 267552 62800 102 6211
6213 0 550688 267776 62680 60 6212
6214 0 550752 268000 62520 107 6213
6215 0 550784 268224 62400 60 6214
6216 0 550784 268448 62280 80 6215
6217 0 550784 268608 62080 98 6216
6218 0 550784 268672 62000 96 6217
6219 0 550944 268832 61800 75 6218
6220 0 551104 268992 61680 75 6219
6221 0 551264 269152 61520 104 6220
6222 0 551456 269184 61480 107 6221
6223 0 551616 268960 61440 64 6222
6224 0 551552 268704 61360 40 6223
6225 0 551552 268608 61360 51 6224
6226 0 551680 269344 61480 45 6222
6227 0 551936 269344 61520 139 6226
6228 0 552192 269344 61560 183 6227
6229 0 552416 269280 61680 120 6228
6230 0 552672 269184 61720 75 6229
6231 0 552896 269056 61880 75 6230
6232 0 553152 268992 61960 64 6231
6233 0 553402.25 269039.25 62040 59 6232
6234 0 553484.3 269059.56 62120 54 6233
6235 0 553632.3 269289.66 62240 46 6234
6236 0 553844 269652.8 62200 -1 6235
6237 0 554236.7 270003.03 62160 -1 6236
6238 0 554457.25 270299 62120 -1 6237
6239 0 554442 270410.88 62000 -1 6238
6240 0 554390.94 270500 61880 -1 6239
6241 0 550592 268800 61840 40 6218
6242 0 550336 268832 61800 51 6241
6243 0 550144 268864 61640 51 6242
6244 0 549952 268896 61440 32 6243
6245 0 549952 268960 61400 45 6244
