# Supplementary material for: Connectomics Analysis Reveals First-, Second-, and Third-Order Thermosensory and Hygrosensory Neurons in the Adult Drosophila Brain
Source: Curr Biol. 2020 Aug 17;30(16):3167–3182.e4. doi: 10.1016/j.cub.2020.06.028 (PMC7443704; doi:10.1016/j.cub.2020.06.028)
Supplement: Data S1. Skeletons and Meshes, Related to STAR Methods — marin2020-skeletons contains files describing the morphology of each neuron in this study (in FAFB14 space, .swc format). glomeruli_meshes contains the glomerular meshes (in FAFB14 space, .stl format). neuropil_meshes contains the glomerular meshes (in FAFB14 space, .stl format). [file mmc5.zip › VP_SI/marin2020-skeletons/4495405.swc]

# SWC format file
# based on specifications at http://www.neuronland.org/NLMorphologyConverter/MorphologyFormats/SWC/Spec.html
# Created by nat::write.neuron.swc
# PointNo Label X Y Z Radius Parent 
1 0 639579 275930 47120 2025 -1
2 0 639458 275908 47280 -1 1
3 0 639489 275957 47440 -1 2
4 0 639932 275970 47640 -1 3
5 0 639812 275948 47800 -1 4
6 0 638996 275417 47960 -1 5
7 0 638996 275430 48040 -1 6
8 0 639144 275686 48080 -1 7
9 0 639181 275794 48120 -1 8
10 0 639242 275981 48160 -1 9
11 0 639200 276406 48520 -1 10
12 0 639243 276931 49120 -1 11
13 0 639267 276851 49440 -1 12
14 0 639262 276981 49640 -1 13
15 0 639008 277804 49640 -1 14
16 0 638739 278420 49640 -1 15
17 0 638482 278718 49760 -1 16
18 0 637827 279253 49840 -1 17
19 0 637706 279324 50000 -1 18
20 0 637508 279481 50120 -1 19
21 0 637406 279612 50240 -1 20
22 0 637221 279641 50360 -1 21
23 0 637102 279559 50480 -1 22
24 0 636865 279442 50560 -1 23
25 0 636720 279412 50680 -1 24
26 0 636593 279340 50760 -1 25
27 0 636492 279303 50840 -1 26
28 0 636288 279263 50880 -1 27
29 0 636230 279257 51040 -1 28
30 0 636103 279255 51200 -1 29
31 0 635950 279204 51360 -1 30
32 0 635711 279194 51560 -1 31
33 0 635540 279120 51720 -1 32
34 0 635224 279072 51880 -1 33
35 0 634994 279023 52040 -1 34
36 0 634800 279009 52160 -1 35
37 0 634496 278988 52320 -1 36
38 0 634279 278982 52440 -1 37
39 0 634149 279003 52560 -1 38
40 0 634015 279048 52680 -1 39
41 0 633912 279101 52800 -1 40
42 0 633886 279122 52880 -1 41
43 0 633876 279163 52920 -1 42
44 0 633859 279172 52960 -1 43
45 0 633687 279207 53000 -1 44
46 0 633576 279193 53040 -1 45
47 0 633554 279196 53080 -1 46
48 0 633236 279305 53320 -1 47
49 0 633070 279344 53560 -1 48
50 0 632866 279394 53760 -1 49
51 0 632673 279443 53920 -1 50
52 0 632443 279484 54120 -1 51
53 0 632266 279534 54280 -1 52
54 0 631943 279542 54440 -1 53
55 0 631667 279524 54560 -1 54
56 0 631428 279602 54760 -1 55
57 0 631294 279849 54920 -1 56
58 0 631009 279648 55120 -1 57
59 0 630908 279733 55280 -1 58
60 0 630695 279823 55440 -1 59
61 0 630483 279885 55640 -1 60
62 0 630432 279899 55680 -1 61
63 0 630117 279850 55720 -1 62
64 0 630252 279971 55760 -1 63
65 0 630187 280029 55800 -1 64
66 0 630118 280108 55920 -1 65
67 0 630112 280096 56000 64 66
68 0 630144 280192 56040 101 67
69 0 629952 280320 56240 120 68
70 0 629760 280416 56400 75 69
71 0 629536 280416 56600 81 70
72 0 629344 280384 56760 71 71
73 0 629120 280384 56960 81 72
74 0 628928 280352 57120 91 73
75 0 628704 280352 57280 107 74
76 0 628480 280352 57440 98 75
77 0 628224 280352 57560 98 76
78 0 628000 280288 57680 102 77
79 0 627744 280256 57760 120 78
80 0 627488 280224 57840 120 79
81 0 627232 280192 57920 91 80
82 0 626976 280160 57960 102 81
83 0 626720 280128 58080 104 82
84 0 626464 280128 58160 131 83
85 0 626240 280096 58280 136 84
86 0 626048 280064 58440 153 85
87 0 625824 279968 58520 80 86
88 0 625632 279904 58680 102 87
89 0 625472 279776 58840 120 88
90 0 625248 279680 58960 115 89
91 0 625024 279584 59040 90 90
92 0 625047 279653 59080 -1 91
93 0 624937 279666 59240 -1 92
94 0 624850 279689 59360 -1 93
95 0 624809 279678 59480 -1 94
96 0 624823 279704 59520 -1 95
97 0 624812 279709 59600 -1 96
98 0 624780 279707 59720 -1 97
99 0 624744 279615 59800 -1 98
100 0 624651 279491 59880 -1 99
101 0 624559 279401 59960 -1 100
102 0 624556 279384 60000 -1 101
103 0 625264 279524 60040 -1 102
104 0 624992 279431 60120 -1 103
105 0 624722 279407 60160 -1 104
106 0 624508 279376 60280 -1 105
107 0 624271 279303 60360 -1 106
108 0 624149 279129 60480 -1 107
109 0 624032 278981 60600 -1 108
110 0 623936 278880 60760 102 109
111 0 623712 278752 60840 81 110
112 0 623552 278624 61000 80 111
113 0 623424 278560 61240 122 112
114 0 623264 278496 61480 108 113
115 0 623200 278368 61720 75 114
116 0 623104 278272 61960 122 115
117 0 623040 278144 62200 164 116
118 0 622880 278112 62400 160 117
119 0 622832 278064 62440 137 118
120 0 622989 278050 62520 -1 119
121 0 622493 277765 62640 -1 120
122 0 622318 277585 62720 -1 121
123 0 622234 277435 62840 -1 122
124 0 622146 277281 62960 -1 123
125 0 622062 277077 63080 -1 124
126 0 622022 276899 63200 -1 125
127 0 621956 276826 63320 -1 126
128 0 621942 276749 63440 -1 127
129 0 621866 276612 63560 -1 128
130 0 621760 276384 63720 86 129
131 0 621728 276128 63800 60 130
132 0 621696 275904 63920 51 131
133 0 621632 275648 64000 51 132
134 0 621563 275548 64000 -1 133
135 0 621539 275403 64080 -1 134
136 0 621507 275298 64160 -1 135
137 0 621506 275283 64200 -1 136
138 0 621362 275285 64360 -1 137
139 0 621218 275373 64480 -1 138
140 0 621086 275485 64640 -1 139
141 0 620947 275386 64720 -1 140
142 0 620791 275273 64880 -1 141
143 0 620691 275215 65040 -1 142
144 0 620544 275168 65200 64 143
145 0 620416 275168 65200 71 144
146 0 620224 275040 65320 81 145
147 0 620224 274912 65560 122 146
148 0 620128 274880 65800 98 147
149 0 620103 274850 65840 -1 148
150 0 620025 274748 66000 -1 149
151 0 619868 274682 66120 -1 150
152 0 619773 274643 66280 -1 151
153 0 619671 274616 66400 -1 152
154 0 619521 274554 66560 -1 153
155 0 619396 274541 66680 -1 154
156 0 619328 274512 66760 -1 155
157 0 619275 274440 66800 -1 156
158 0 619136 274336 66880 60 157
159 0 619072 274112 67000 75 158
160 0 618944 273920 67120 86 159
161 0 618720 273824 67240 86 160
162 0 618560 273760 67440 81 161
163 0 618528 273952 67640 51 162
164 0 618528 273984 67640 60 163
165 0 618548 274051 67640 -1 164
166 0 618537 274098 67680 -1 165
167 0 618495 274172 67720 -1 166
168 0 618368 274144 67880 81 167
169 0 618144 274080 68000 102 168
170 0 617920 274016 68120 86 169
171 0 617728 273952 68280 75 170
172 0 617504 273888 68400 101 171
173 0 617312 273888 68600 122 172
174 0 617120 273792 68800 124 173
175 0 616928 273760 68960 120 174
176 0 616864 273696 69200 60 175
177 0 616704 273568 69360 102 176
178 0 616576 273472 69560 128 177
179 0 616544 273408 69800 154 178
180 0 616352 273312 70000 148 179
181 0 616192 273280 70200 96 180
182 0 616160 273280 70240 90 181
183 0 616207 273273 70320 -1 182
184 0 616109 273259 70440 -1 183
185 0 616102 273253 70600 -1 184
186 0 616040 273291 70720 -1 185
187 0 616020 273255 70840 -1 186
188 0 615935 273223 70960 -1 187
189 0 615776 273152 71040 107 188
190 0 615584 273024 71240 122 189
191 0 615360 272896 71400 124 190
192 0 615136 272768 71440 143 191
193 0 614944 272576 71560 164 192
194 0 614752 272416 71720 157 193
195 0 614592 272288 71880 120 194
196 0 614432 272128 72080 80 195
197 0 614240 272064 72240 32 196
198 0 614144 271936 72440 71 197
199 0 613984 271808 72600 120 198
200 0 613824 271680 72760 148 199
201 0 613568 271552 72840 175 200
202 0 613376 271424 73000 163 201
203 0 613152 271328 73080 172 202
204 0 612992 271200 73280 148 203
205 0 612864 271104 73480 128 204
206 0 612768 270976 73680 107 205
207 0 612576 270880 73880 98 206
208 0 612384 270784 74040 102 207
209 0 612192 270656 74200 120 208
210 0 612000 270560 74360 107 209
211 0 611776 270464 74440 120 210
212 0 611584 270304 74480 86 211
213 0 611328 270208 74560 108 212
214 0 611072 270080 74600 91 213
215 0 610880 269984 74760 98 214
216 0 610656 269888 74880 115 215
217 0 610464 269728 75000 128 216
218 0 610304 269600 75160 122 217
219 0 610144 269472 75360 148 218
220 0 609952 269312 75480 143 219
221 0 609792 269248 75720 122 220
222 0 609568 269248 75920 96 221
223 0 609344 269248 76120 120 222
224 0 609152 269216 76280 128 223
225 0 608960 269120 76440 136 224
226 0 608800 269024 76640 137 225
227 0 608640 268928 76840 124 226
228 0 608480 268832 77040 128 227
229 0 608320 268704 77240 128 228
230 0 608128 268640 77400 122 229
231 0 607904 268576 77560 101 230
232 0 607680 268576 77680 128 231
233 0 607456 268544 77800 150 232
234 0 607200 268544 77800 136 233
235 0 606944 268448 77800 153 234
236 0 606912 268256 77960 120 235
237 0 606752 268032 78040 51 236
238 0 606752 267808 78160 80 237
239 0 606624 267616 78280 101 238
240 0 606400 267520 78360 91 239
241 0 606176 267392 78400 107 240
242 0 605952 267232 78400 81 241
243 0 605696 267136 78400 107 242
244 0 605440 267040 78440 104 243
245 0 605216 266912 78600 101 244
246 0 604960 266880 78680 91 245
247 0 604768 266784 78880 75 246
248 0 604544 266720 79000 104 247
249 0 604288 266656 79080 122 248
250 0 604064 266528 79160 128 249
251 0 603840 266400 79240 115 250
252 0 603616 266272 79280 122 251
253 0 603392 266144 79320 102 252
254 0 603168 266048 79400 102 253
255 0 602944 265920 79440 96 254
256 0 602688 265856 79520 98 255
257 0 602464 265728 79560 107 256
258 0 602240 265600 79560 107 257
259 0 602016 265472 79600 102 258
260 0 601760 265344 79640 115 259
261 0 601504 265248 79680 107 260
262 0 601408 265184 79680 102 261
263 0 600467 265030 79640 104 262
264 0 600224 265024 79640 150 263
265 0 599968 264992 79600 172 264
266 0 599776 264832 79640 107 265
267 0 599584 264640 79640 102 266
268 0 599360 264448 79600 40 267
269 0 599104 264416 79600 64 268
270 0 599072 264512 79720 98 269
271 0 598849 264445 79760 -1 270
272 0 598720 264384 79800 104 271
273 0 598464 264352 79840 108 272
274 0 598208 264256 79920 115 273
275 0 598016 264096 80000 86 274
276 0 597929 264109 80040 -1 275
277 0 597794 264069 80160 -1 276
278 0 597760 264032 80240 102 277
279 0 597728 264032 80240 107 278
280 0 597504 264032 80360 122 279
281 0 597280 264128 80440 120 280
282 0 597024 264096 80520 32 281
283 0 596800 264192 80600 75 282
284 0 596544 264256 80680 96 283
285 0 596320 264352 80800 107 284
286 0 596096 264480 80920 120 285
287 0 595840 264576 81000 120 286
288 0 595584 264640 81040 80 287
289 0 595328 264704 81000 80 288
290 0 595072 264800 80960 80 289
291 0 594816 264896 81000 81 290
292 0 594624 265024 81120 98 291
293 0 594400 265152 81200 120 292
294 0 594144 265280 81200 120 293
295 0 593888 265312 81240 148 294
296 0 593632 265248 81240 124 295
297 0 593408 265152 81160 102 296
298 0 593216 264992 81000 75 297
299 0 592992 264896 80920 80 298
300 0 592768 264768 80840 102 299
301 0 592544 264608 80840 120 300
302 0 592384 264416 80920 80 301
303 0 592224 264192 80920 86 302
304 0 592096 263936 80880 120 303
305 0 591936 263744 80760 102 304
306 0 591904 263520 80640 128 305
307 0 591808 263264 80600 102 306
308 0 591712 263008 80560 120 307
309 0 591616 262752 80520 107 308
310 0 591488 262528 80480 128 309
311 0 591328 262336 80400 124 310
312 0 591168 262144 80320 107 311
313 0 590976 261952 80240 81 312
314 0 590848 261760 80120 120 313
315 0 590752 261536 80040 120 314
316 0 590592 261344 80000 122 315
317 0 590464 261120 79840 137 316
318 0 590272 260928 79800 120 317
319 0 590080 260736 79680 91 318
320 0 589920 260576 79520 102 319
321 0 589792 260384 79320 81 320
322 0 589792 260192 79120 107 321
323 0 589760 260032 78920 122 322
324 0 589600 259840 78760 75 323
325 0 589440 259680 78640 91 324
326 0 589280 259520 78480 120 325
327 0 589056 259360 78400 81 326
328 0 588896 259232 78240 75 327
329 0 588704 259040 78160 81 328
330 0 588512 258848 78120 81 329
331 0 588320 258656 78080 75 330
332 0 588160 258496 77960 80 331
333 0 587936 258368 77880 81 332
334 0 587712 258208 77880 81 333
335 0 587520 258016 77800 120 334
336 0 587296 257888 77680 98 335
337 0 587104 257760 77520 81 336
338 0 586848 257632 77440 102 337
339 0 586656 257472 77400 75 338
340 0 586464 257312 77320 98 339
341 0 586240 257184 77280 90 340
342 0 586048 257056 77120 98 341
343 0 585856 256896 77040 98 342
344 0 585632 256768 76960 90 343
345 0 585408 256640 76920 108 344
346 0 585184 256480 76880 81 345
347 0 584928 256384 76880 101 346
348 0 584704 256256 76760 98 347
349 0 584448 256160 76760 98 348
350 0 584224 256032 76640 98 349
351 0 584000 255936 76520 108 350
352 0 583776 255808 76400 136 351
353 0 583520 255680 76320 98 352
354 0 583328 255584 76160 115 353
355 0 583136 255552 76000 128 354
356 0 582976 255488 75800 160 355
357 0 582816 255424 75600 140 356
358 0 582656 255296 75440 137 357
359 0 582528 255168 75400 150 358
360 0 582336 254976 75280 102 359
361 0 582080 254848 75280 71 360
362 0 581856 254720 75200 75 361
363 0 581632 254624 75080 75 362
364 0 581376 254560 74960 75 363
365 0 581152 254432 74840 98 364
366 0 580960 254272 74680 122 365
367 0 580736 254176 74600 140 366
368 0 580512 254016 74520 75 367
369 0 580288 253920 74440 156 368
370 0 580032 253792 74400 221 369
371 0 579808 253792 74280 217 370
372 0 579616 253664 74080 128 371
373 0 579360 253536 74080 160 372
374 0 579136 253408 74080 139 373
375 0 578912 253280 74080 80 374
376 0 578656 253280 74080 90 375
377 0 578400 253184 74120 91 376
378 0 578144 253056 74200 120 377
379 0 577920 252928 74280 120 378
380 0 577696 252800 74280 101 379
381 0 577472 252672 74320 107 380
382 0 577248 252544 74360 128 381
383 0 577024 252416 74400 128 382
384 0 576768 252352 74440 120 383
385 0 576512 252256 74440 136 384
386 0 576288 252160 74520 164 385
387 0 576128 252064 74320 172 386
388 0 575936 251936 74120 208 387
389 0 575744 251872 73960 176 388
390 0 575584 251840 73760 101 389
391 0 575456 251680 73560 154 390
392 0 575360 251680 73320 122 391
393 0 575296 251648 73080 122 392
394 0 575168 251616 72840 163 393
395 0 575328 251808 72880 91 394
396 0 575520 252000 72880 40 395
397 0 575680 252160 72720 40 396
398 0 575872 252352 72680 45 397
399 0 575968 252448 72600 45 398
400 0 575104 251584 72600 172 394
401 0 575104 251616 72320 135 400
402 0 575136 251616 72040 143 401
403 0 575168 251744 71800 166 402
404 0 575104 251840 71560 178 403
405 0 575104 251904 71280 185 404
406 0 575072 251968 71040 181 405
407 0 575040 251904 70800 181 406
408 0 575008 251936 70520 203 407
409 0 574912 251936 70280 198 408
410 0 574784 251968 70040 189 409
411 0 574656 252064 69840 176 410
412 0 574496 252160 69600 135 411
413 0 574336 252192 69400 154 412
414 0 574176 252256 69160 214 413
415 0 574016 252352 68960 202 414
416 0 573856 252480 68760 186 415
417 0 573696 252640 68600 262 416
418 0 573600 252864 68480 256 417
419 0 573504 253024 68320 245 418
420 0 573472 253248 68480 328 419
421 0 573472 253312 68520 341 420
422 0 573312 253472 68640 278 421
423 0 573120 253632 68680 321 422
424 0 572928 253632 68480 277 423
425 0 572896 253856 68360 104 424
426 0 572800 254112 68360 32 425
427 0 572832 254368 68360 40 426
428 0 572768 254624 68360 45 427
429 0 572576 254784 68320 40 428
430 0 572384 254944 68360 45 429
431 0 572192 255136 68360 32 430
432 0 571968 255296 68360 60 431
433 0 571808 255456 68440 40 432
434 0 572960 253504 68840 280 423
435 0 572800 253440 69040 189 434
436 0 572640 253440 69240 98 435
437 0 572448 253472 69400 86 436
438 0 572192 253600 69400 75 437
439 0 572000 253696 69200 64 438
440 0 571776 253696 69040 51 439
441 0 571520 253696 68960 71 440
442 0 571264 253600 68960 60 441
443 0 571040 253472 69000 75 442
444 0 570784 253440 69000 64 443
445 0 570528 253376 69000 51 444
446 0 570272 253280 69000 51 445
447 0 570048 253216 69000 75 446
448 0 570048 253152 69160 60 447
449 0 570272 252992 69240 60 448
450 0 570432 252864 69440 51 449
451 0 570464 252864 69480 51 450
452 0 570048 253152 69440 32 448
453 0 569984 252992 69680 51 452
454 0 569856 252832 69880 71 453
455 0 569798 252812 70000 -1 454
456 0 569824 253152 68880 81 447
457 0 569600 253024 68800 51 456
458 0 569408 252864 68840 60 457
459 0 569216 252672 68840 60 458
460 0 569024 252480 68960 64 459
461 0 568960 252256 69080 60 460
462 0 568800 252096 69200 45 461
463 0 568608 251904 69200 71 462
464 0 568384 251776 69120 60 463
465 0 568160 251680 69000 51 464
466 0 567936 251520 69000 51 465
467 0 567712 251392 68960 51 466
468 0 567616 251392 68960 60 467
469 0 567542 251354 68920 -1 468
470 0 567413 251319 68880 -1 469
471 0 567245 251227 68920 -1 470
472 0 567058 251144 68920 -1 471
473 0 566949 251155 68880 -1 472
474 0 573472 253568 68440 279 421
475 0 573312 253760 68280 183 474
476 0 573312 253920 68040 163 475
477 0 573312 254144 67880 107 476
478 0 573184 254336 67680 91 477
479 0 572992 254528 67680 91 478
480 0 572768 254656 67680 124 479
481 0 572512 254656 67600 102 480
482 0 572256 254656 67520 102 481
483 0 572000 254784 67520 91 482
484 0 571776 254944 67480 120 483
485 0 571584 255136 67440 98 484
486 0 571456 255328 67320 101 485
487 0 571360 255552 67160 45 486
488 0 571232 255744 67000 51 487
489 0 571168 255968 66880 40 488
490 0 571104 256160 66720 40 489
491 0 571040 256320 66520 71 490
492 0 571040 256416 66400 75 491
493 0 571040 256672 66360 75 492
494 0 571168 256896 66320 60 493
495 0 571264 257152 66320 75 494
496 0 571328 257408 66320 75 495
497 0 571424 257664 66360 75 496
498 0 571456 257888 66480 80 497
499 0 571488 258112 66640 75 498
500 0 571488 258144 66680 60 499
501 0 571744 258176 66680 81 500
502 0 572000 258176 66680 71 501
503 0 572224 258112 66600 40 502
504 0 571488 258240 66920 91 500
505 0 571328 258208 67160 45 504
506 0 571168 258272 67360 32 505
507 0 571072 258464 67520 51 506
508 0 570976 258720 67640 51 507
509 0 570976 258976 67760 32 508
510 0 570944 259232 67840 40 509
511 0 570944 259488 67760 81 510
512 0 570976 259744 67800 150 511
513 0 571040 260000 67880 186 512
514 0 571168 260224 68000 256 513
515 0 571264 260448 68080 139 514
516 0 571360 260672 68160 80 515
517 0 571360 260736 68160 71 516
518 0 571328 260896 68360 45 517
519 0 571168 260960 68600 81 518
520 0 571168 260960 68880 45 519
521 0 571264 260928 69120 32 520
522 0 571296 260928 69160 32 521
523 0 571616 260832 68120 51 517
524 0 571872 260864 68080 40 523
525 0 572000 260992 68040 40 524
526 0 572044 261029 68000 -1 525
527 0 572145 261103 67960 -1 526
528 0 572296 261125 67960 -1 527
529 0 572489 261247 67920 -1 528
530 0 572612 261340 67920 -1 529
531 0 570784 256384 66400 101 492
532 0 570528 256384 66320 98 531
533 0 570272 256384 66280 104 532
534 0 570016 256416 66200 124 533
535 0 569760 256448 66160 124 534
536 0 569504 256448 66160 107 535
537 0 569280 256608 66160 80 536
538 0 569024 256640 66120 136 537
539 0 568768 256704 66120 128 538
540 0 568512 256768 66120 139 539
541 0 568288 256928 66080 128 540
542 0 568064 257088 66080 148 541
543 0 567872 257216 66000 208 542
544 0 567648 257056 65960 136 543
545 0 567392 256960 66000 102 544
546 0 567168 256800 66120 51 545
547 0 566976 256704 66240 40 546
548 0 566812 256601 66320 -1 547
549 0 566674 256570 66400 -1 548
550 0 566508 256492 66400 -1 549
551 0 566463 256277 66400 -1 550
552 0 566407 256146 66360 -1 551
553 0 566418 256149 66320 -1 552
554 0 566368 256032 66320 75 553
555 0 566368 255936 66080 45 554
556 0 566304 255904 65840 32 555
557 0 566336 255808 65600 51 556
558 0 566304 255712 65440 98 557
559 0 566528 255584 65480 51 558
560 0 566752 255520 65480 40 559
561 0 566176 255456 65400 40 558
562 0 566080 255200 65360 51 561
563 0 565856 255104 65280 51 562
564 0 565632 255200 65160 60 563
565 0 565376 255200 65080 51 564
566 0 565152 255232 64920 51 565
567 0 565024 255200 64680 32 566
568 0 564896 255008 64560 32 567
569 0 564800 254784 64520 40 568
570 0 567744 257408 65840 156 543
571 0 567552 257600 65760 176 570
572 0 567488 257792 65600 120 571
573 0 567456 258048 65560 176 572
574 0 567424 258240 65360 207 573
575 0 567424 258400 65120 135 574
576 0 567456 258592 64920 150 575
577 0 567520 258784 64760 176 576
578 0 567648 258784 64520 160 577
579 0 567840 258944 64640 60 578
580 0 568000 259104 64800 32 579
581 0 568128 259168 64880 40 580
582 0 567744 258912 64280 71 578
583 0 567776 259072 64080 86 582
584 0 567904 259296 64040 107 583
585 0 568096 259488 63960 163 584
586 0 568160 259744 63840 197 585
587 0 568256 259872 63760 204 586
588 0 568416 260000 63600 178 587
589 0 568672 260000 63480 32 588
590 0 568832 259872 63280 51 589
591 0 568832 259744 63160 32 590
592 0 568064 259840 63560 219 587
593 0 567808 259840 63480 271 592
594 0 567584 259776 63360 214 593
595 0 567328 259776 63240 148 594
596 0 567168 259776 63040 153 595
597 0 566944 259776 62880 186 596
598 0 566592 259936 62480 120 597
599 0 566368 259904 62280 148 598
600 0 566240 259744 62120 200 599
601 0 566080 259552 62000 212 600
602 0 565824 259616 62040 209 601
603 0 565760 259872 62040 230 602
604 0 565792 259968 61800 181 603
605 0 565792 259968 61520 108 604
606 0 565696 259936 61280 107 605
607 0 565600 259840 61040 101 606
608 0 565568 259744 60800 81 607
609 0 565472 259616 60600 98 608
610 0 565472 259392 60400 102 609
611 0 565408 259200 60240 91 610
612 0 565024 259264 60240 107 611
613 0 564800 259104 60160 60 612
614 0 564723.9 258784.72 60080 67 613
615 0 564608 259136 60000 75 614
616 0 564352 259104 60000 80 615
617 0 563961 259054.03 59960 -1 616
618 0 563371.3 258566.86 59960 -1 617
619 0 563217.4 258384.75 60000 -1 618
620 0 563494.2 258158.47 60040 -1 619
621 0 563507.25 257800.12 60080 -1 620
622 0 563515.5 258107.89 60120 -1 621
623 0 563412.6 258041.05 60200 -1 622
624 0 563265.75 257916.66 60280 -1 623
625 0 562975.9 257672.84 60360 -1 624
626 0 562562.7 257683.95 60360 -1 625
627 0 563084 257567.39 60440 -1 625
628 0 563050.94 257509.11 60520 -1 627
629 0 563056.94 257230.84 60600 -1 628
630 0 563033.7 257038.95 60640 -1 629
631 0 562904.25 256832.34 60720 -1 630
632 0 562835.4 256615.9 60800 -1 631
633 0 562835.4 256615.9 60800 -1 632
634 0 562787.75 256482.9 60880 -1 633
635 0 562761 256279.1 61000 -1 634
636 0 562720.75 256118.94 61120 -1 635
637 0 562673.1 256002.12 61200 -1 636
638 0 562664.1 255817.44 61280 -1 637
639 0 562540.06 255676.44 61320 -1 638
640 0 562379.1 255564.77 61360 -1 639
641 0 562245 255422.81 61440 -1 640
642 0 562153.75 255347.19 61520 -1 641
643 0 561805.7 255114.33 61600 -1 642
644 0 561698.94 254993.14 61720 -1 643
645 0 561667.25 254845.89 61880 -1 644
646 0 561475 254605.95 62000 -1 645
647 0 561340.75 254486.62 62120 -1 646
648 0 561630.56 254132.89 62120 -1 647
649 0 561241.6 254442.42 62160 -1 647
650 0 560940.1 254391.6 62200 -1 649
651 0 560693.5 254246.64 62280 -1 650
652 0 560525.6 254132.7 62320 -1 651
653 0 560305 254106.47 62360 -1 652
654 0 560083.94 254069.14 62400 -1 653
655 0 559984.4 254069.14 62440 -1 654
656 0 559908.25 254069.1 62480 -1 655
657 0 559874.7 254088.77 62520 -1 656
658 0 559609.3 253881.8 62640 -1 657
659 0 559544.5 253843.6 62720 -1 658
660 0 559459.1 253775.33 62840 -1 659
661 0 559400.44 253751.28 62960 -1 660
662 0 559371.1 253631.52 63080 -1 661
663 0 559297.56 253567.67 63200 -1 662
664 0 559290.25 253541.53 63240 -1 663
665 0 559070.75 253697.52 63280 -1 664
666 0 559070.25 253728.23 63360 -1 665
667 0 559276.1 253378.23 63320 -1 664
668 0 559220 253291.98 63360 -1 667
669 0 559155.8 253192.16 63440 -1 668
670 0 559096.25 252989.95 63520 -1 669
671 0 558976.6 252841.14 63600 -1 670
672 0 558834.5 252664.83 63680 -1 671
673 0 558816.5 252571.7 63720 -1 672
674 0 558672.06 252431.98 63760 -1 673
675 0 558575.5 252282.12 63840 -1 674
676 0 558487.1 252093.05 63920 -1 675
677 0 558288.4 251978.39 63960 -1 676
678 0 557761.9 251732.11 64000 -1 677
679 0 557131.8 251525.84 64000 -1 678
680 0 557141.7 251513.72 64120 -1 679
681 0 557152.6 251479.52 64280 -1 680
682 0 557181.6 251504.31 64360 -1 681
683 0 556560.4 251332.58 64040 -1 679
684 0 556093.4 251204.08 64000 -1 683
685 0 555644.9 250977.03 63960 -1 684
686 0 555039.44 250951.12 64000 -1 685
687 0 553991.25 251112.14 64000 -1 686
688 0 553421.25 250957.69 63960 -1 687
689 0 553065.1 250964.44 63800 -1 688
690 0 553013.1 251020.62 63680 -1 689
691 0 552982.1 251054.45 63560 -1 690
692 0 552892.9 251023.61 63440 -1 691
693 0 552758.56 251090.55 63280 -1 692
694 0 552573.6 251167.55 63160 -1 693
695 0 552357.75 251238.56 63040 -1 694
696 0 552330.75 251213.75 62920 -1 695
697 0 552330.6 251282.78 62720 -1 696
698 0 553376.5 251183.45 64400 -1 687
699 0 555568.75 250836.36 63920 -1 685
700 0 555537.94 250707.9 63880 -1 699
701 0 555461.56 250724.95 63800 -1 700
702 0 555424.4 250676.53 63760 -1 701
703 0 555409 250679.19 63680 -1 702
704 0 555438.25 250696.88 63560 -1 703
705 0 555571 250749.27 63480 -1 704
706 0 555638.75 250766.77 63400 -1 705
707 0 555711.9 250701.42 63240 -1 706
708 0 555725.06 250610.03 63120 -1 707
709 0 555725.1 250516.3 63000 -1 708
710 0 555693.6 250415.2 62880 -1 709
711 0 555644.9 250336.7 62760 -1 710
712 0 555607.56 250272.48 62680 -1 711
713 0 555398.3 250163.86 62640 -1 712
714 0 555177.94 250235 62680 -1 713
715 0 573504 252832 68120 156 419
716 0 573504 252576 68040 124 715
717 0 573568 252384 67880 108 716
718 0 573664 252192 67680 51 717
719 0 573664 251968 67480 32 718
720 0 573664 251872 67240 64 719
721 0 573632 251872 66960 64 720
722 0 573632 251872 66680 81 721
723 0 573568 251840 66440 98 722
724 0 573408 251776 66240 102 723
725 0 573376 251680 66000 128 724
726 0 573376 251616 65720 101 725
727 0 573216 251584 65480 45 726
728 0 573056 251648 65280 60 727
729 0 572896 251808 65080 60 728
730 0 572736 251776 64880 32 729
731 0 572640 251776 64760 60 730
732 0 572800 251968 64680 75 731
733 0 572960 252096 64480 51 732
734 0 573184 252096 64280 40 733
735 0 573280 252096 64280 32 734
736 0 572448 251712 64560 71 731
737 0 572288 251616 64360 71 736
738 0 572256 251584 64320 81 737
739 0 572128 251712 64120 107 738
740 0 572000 251872 63960 75 739
741 0 571968 252064 63800 51 740
742 0 571968 252224 63600 64 741
743 0 571904 252352 63360 98 742
744 0 571872 252480 63120 98 743
745 0 571872 252640 62920 96 744
746 0 571878 252757 62680 -1 745
747 0 572005 252988 62520 -1 746
748 0 571939 253001 62440 -1 747
749 0 571936 252960 62400 163 748
750 0 571872 253088 62240 75 749
751 0 571776 253152 62000 120 750
752 0 571744 253184 61720 122 751
753 0 571680 253152 61480 163 752
754 0 571520 253184 61240 45 753
755 0 571360 253312 61040 101 754
756 0 571200 253376 60840 104 755
757 0 571072 253376 60600 178 756
758 0 570912 253248 60440 256 757
759 0 570880 252992 60360 245 758
760 0 570784 253024 60120 226 759
761 0 570944 253184 60000 136 760
762 0 571104 253344 59880 124 761
763 0 571264 253376 59680 96 762
764 0 571312 253432 59560 -1 763
765 0 571362 253452 59520 -1 764
766 0 571411 253461 59440 -1 765
767 0 571392 253504 59360 98 766
768 0 571456 253632 59120 81 767
769 0 571520 253728 58880 96 768
770 0 571648 253856 58640 81 769
771 0 571808 253952 58440 101 770
772 0 571968 254048 58240 75 771
773 0 572128 254080 58040 96 772
774 0 572224 254112 57800 115 773
775 0 572384 254240 57600 104 774
776 0 572352 254400 57400 32 775
777 0 572480 254560 57160 40 776
778 0 572512 254720 56960 64 777
779 0 572544 254880 56760 75 778
780 0 572704 254976 56560 81 779
781 0 572864 255072 56320 64 780
782 0 573024 255072 56120 45 781
783 0 573120 255104 55880 32 782
784 0 573120 255104 55600 71 783
785 0 573024 255104 55360 75 784
786 0 572960 255040 55120 45 785
787 0 573024 254848 54920 45 786
788 0 573056 254688 54720 32 787
789 0 573184 254528 54520 120 788
790 0 573376 254400 54400 137 789
791 0 573632 254272 54400 86 790
792 0 573856 254144 54400 45 791
793 0 574016 253984 54200 60 792
794 0 574144 253856 53960 60 793
795 0 574176 253760 53720 32 794
796 0 572064 251392 64320 90 738
797 0 571840 251232 64320 75 796
798 0 571648 251040 64320 71 797
799 0 571456 250880 64280 51 798
800 0 571296 250720 64080 32 799
801 0 571136 250592 63920 60 800
802 0 570944 250592 63720 51 801
803 0 570752 250528 63560 60 802
804 0 570528 250496 63440 60 803
805 0 570304 250368 63400 71 804
806 0 570080 250240 63320 98 805
807 0 569856 250144 63240 80 806
808 0 569600 250016 63160 60 807
809 0 569408 249920 62960 51 808
810 0 569343 249899 62920 -1 809
811 0 569216 249869 62840 -1 810
812 0 568939 249835 62800 77 811
813 0 568864 249856 62840 75 812
814 0 568704 249792 63040 51 813
815 0 568512 249792 63240 45 814
816 0 568448 249728 63320 45 815
817 0 568385 249721 63400 -1 816
818 0 568379 249721 63480 -1 817
819 0 568370 249728 63560 -1 818
820 0 568321 249690 63600 -1 819
821 0 568315 249669 63640 -1 820
822 0 568263 249692 63760 -1 821
823 0 569088 249792 62720 81 812
824 0 569120 249856 62480 81 823
825 0 568809 249536 62360 -1 824
826 0 568760 249517 62280 -1 825
827 0 568675 249413 62160 -1 826
828 0 568658 249368 62040 -1 827
829 0 568608 249344 62000 96 828
830 0 568512 249344 61920 64 829
831 0 568256 249376 61800 71 830
832 0 568160 249344 61560 90 831
833 0 568032 249280 61320 71 832
834 0 567904 249152 61120 51 833
835 0 567744 248992 61000 81 834
836 0 567616 248768 60840 102 835
837 0 567520 248576 60640 81 836
838 0 567392 248352 60480 51 837
839 0 567328 248160 60280 60 838
840 0 567374 248122 60240 -1 839
841 0 567365 248115 60200 -1 840
842 0 567381 247982 60120 -1 841
843 0 567388 247913 60080 -1 842
844 0 567353 247874 60040 -1 843
845 0 567321 247863 59960 -1 844
846 0 567232 247840 59920 45 845
847 0 567200 247680 59680 60 846
848 0 567200 247520 59440 71 847
849 0 567232 247328 59240 45 848
850 0 567232 247296 59200 32 849
851 0 567179 247279 59120 -1 850
852 0 567119 247275 59080 -1 851
853 0 567136 247200 59040 81 852
854 0 567328 247104 58880 64 853
855 0 567520 246976 58720 51 854
856 0 567712 246784 58680 80 855
857 0 567968 246688 58640 86 856
858 0 568224 246656 58560 75 857
859 0 568480 246656 58520 75 858
860 0 568736 246624 58480 71 859
861 0 568992 246560 58480 51 860
862 0 569248 246496 58440 51 861
863 0 569312 246496 58440 51 862
864 0 569406 246497 58400 -1 863
865 0 569595 246376 58320 -1 864
866 0 569823 246306 58320 -1 865
867 0 569984 246339 58280 -1 866
868 0 570116 246267 58240 -1 867
869 0 570225 246258 58200 -1 868
870 0 570269 246262 58160 -1 869
871 0 570300 246249 58120 -1 870
872 0 570365 246241 58080 -1 871
873 0 570438 246247 58000 -1 872
874 0 570540 246188 57920 -1 873
875 0 570624 246171 57880 -1 874
876 0 570669 245923 57760 -1 875
877 0 570678 245844 57680 -1 876
878 0 570944 245472 57640 120 877
879 0 570848 245280 57800 60 878
880 0 570766 245092 57920 -1 879
881 0 571104 245504 57440 107 878
882 0 571328 245376 57440 75 881
883 0 571584 245312 57400 40 882
884 0 571808 245152 57360 75 883
885 0 571968 244960 57400 60 884
886 0 572160 244768 57400 40 885
887 0 572384 244640 57400 51 886
888 0 572576 244448 57360 51 887
889 0 572704 244288 57200 60 888
890 0 572928 244288 57080 60 889
891 0 573120 244128 56960 60 890
892 0 573312 244000 56800 71 891
893 0 573504 243808 56720 71 892
894 0 573632 243552 56680 32 893
895 0 573868 243469 56680 32 894
896 0 574139 243405 56720 -1 895
897 0 574478 243301 56680 -1 896
898 0 574585 243291 56640 -1 897
899 0 574751 243256 56560 -1 898
900 0 574891 243165 56480 -1 899
901 0 574911 243047 56400 -1 900
902 0 574917 242949 56320 -1 901
903 0 574870 242850 56240 -1 902
904 0 574816 242784 56240 32 903
905 0 574752 242560 56080 98 904
906 0 574880 242464 55880 80 905
907 0 575136 242432 55800 32 906
908 0 575232 242400 55720 64 907
909 0 575341 242389 55640 -1 908
910 0 575695 242286 55560 -1 909
911 0 575904 242231 55480 -1 910
912 0 576218 242048 55480 -1 911
913 0 576331 241846 55440 -1 912
914 0 576558 241446 55400 -1 913
915 0 576504 241350 55320 -1 914
916 0 576477 241268 55240 -1 915
917 0 576416 241189 55120 -1 916
918 0 576484 241084 55000 -1 917
919 0 576577 241034 54960 -1 918
920 0 576652 240837 54920 -1 919
921 0 576738 240952 54880 -1 920
922 0 576907 240943 54840 -1 921
923 0 577090 240923 54800 -1 922
924 0 577241 240880 54720 -1 923
925 0 577349 240869 54680 -1 924
926 0 577397 240857 54600 -1 925
927 0 577435 240822 54520 -1 926
928 0 577517 240814 54440 -1 927
929 0 577603 240741 54400 -1 928
930 0 577710 240656 54360 -1 929
931 0 576160 252160 74680 101 386
932 0 576000 252128 74880 101 931
933 0 575904 252128 75120 64 932
934 0 575744 252128 75320 115 933
935 0 575552 252128 75520 137 934
936 0 575392 252160 75720 148 935
937 0 575200 252192 75880 163 936
938 0 575040 252320 76080 154 937
939 0 574976 252448 76320 137 938
940 0 574816 252544 76520 181 939
941 0 574656 252608 76720 221 940
942 0 574624 252768 76920 189 941
943 0 574560 252960 77120 128 942
944 0 574528 253152 77280 102 943
945 0 574400 253280 77480 91 944
946 0 574240 253440 77640 131 945
947 0 574048 253632 77720 154 946
948 0 573888 253792 77880 139 947
949 0 573728 254016 77920 120 948
950 0 573632 254240 78000 60 949
951 0 573472 254432 78160 80 950
952 0 573344 254592 78360 98 951
953 0 573344 254592 78640 214 952
954 0 573376 254656 78640 197 953
955 0 573504 254912 78680 150 954
956 0 573632 255136 78720 120 955
957 0 573824 255328 78800 163 956
958 0 573888 255552 78920 221 957
959 0 573888 255808 78920 210 958
960 0 573792 256032 79040 200 959
961 0 573664 256288 79040 150 960
962 0 573664 256544 79040 124 961
963 0 573600 256800 79040 104 962
964 0 573504 257024 79120 124 963
965 0 573344 257216 79160 120 964
966 0 573120 257120 79320 120 965
967 0 572928 257056 79480 75 966
968 0 572704 257024 79600 60 967
969 0 572512 256992 79760 81 968
970 0 572256 256960 79840 75 969
971 0 572000 256896 79880 75 970
972 0 571744 256800 79920 115 971
973 0 571488 256800 79920 96 972
974 0 571232 256800 79920 86 973
975 0 570976 256800 79920 197 974
976 0 570720 256800 80000 245 975
977 0 570592 256800 80040 205 976
978 0 570560 257024 80160 181 977
979 0 570560 257184 80360 60 978
980 0 570560 257344 80560 40 979
981 0 570464 257536 80720 45 980
982 0 570208 257632 80760 40 981
983 0 570336 256768 80160 196 977
984 0 570144 256576 80200 139 983
985 0 569952 256384 80160 210 984
986 0 569760 256192 80160 226 985
987 0 569536 256096 80240 107 986
988 0 569280 256000 80240 60 987
989 0 569024 255936 80240 107 988
990 0 568768 255872 80200 120 989
991 0 568512 255808 80200 81 990
992 0 568320 255616 80280 148 991
993 0 568096 255616 80480 197 992
994 0 567840 255616 80520 273 993
995 0 567584 255680 80600 324 994
996 0 567392 255808 80720 256 995
997 0 567136 255872 80840 219 996
998 0 566912 255840 80960 163 997
999 0 566656 255808 80960 108 998
1000 0 566400 255872 81040 104 999
1001 0 566144 255968 81160 96 1000
1002 0 565920 256096 81240 75 1001
1003 0 565728 256288 81320 107 1002
1004 0 565472 256320 81320 166 1003
1005 0 565216 256320 81360 157 1004
1006 0 565088 256320 81520 197 1005
1007 0 565248 256512 81560 157 1006
1008 0 565344 256768 81560 108 1007
1009 0 565280 257024 81560 91 1008
1010 0 565216 257280 81480 96 1009
1011 0 565216 257536 81480 81 1010
1012 0 565312 257792 81480 45 1011
1013 0 565344 257888 81440 40 1012
1014 0 564896 256256 81680 221 1006
1015 0 564672 256352 81840 178 1014
1016 0 564448 256352 81960 315 1015
1017 0 564192 256288 82040 322 1016
1018 0 563968 256416 82160 332 1017
1019 0 563808 256608 82080 207 1018
1020 0 563744 256672 82040 137 1019
1021 0 563104 255936 81960 32 1020
1022 0 562944 255744 82000 60 1021
1023 0 562752 255552 82080 40 1022
1024 0 562560 255392 82120 51 1023
1025 0 562304 255328 82240 45 1024
1026 0 562144 255264 82440 45 1025
1027 0 562144 255264 82480 45 1026
1028 0 563584 256832 81920 51 1020
1029 0 563392 257024 81920 51 1028
1030 0 563264 257280 81840 60 1029
1031 0 563136 257472 81720 45 1030
1032 0 563008 257632 81520 60 1031
1033 0 562912 257760 81320 51 1032
1034 0 563104 257920 81200 40 1033
1035 0 563168 258144 81080 32 1034
1036 0 563296 258336 81120 64 1035
1037 0 562752 257792 81080 32 1033
1038 0 562560 257728 80920 32 1037
1039 0 562368 257760 80720 51 1038
1040 0 562304 257792 80720 40 1039
1041 0 573408 257280 79080 124 965
1042 0 573600 257472 79000 150 1041
1043 0 573760 257696 78920 172 1042
1044 0 573888 257952 78960 163 1043
1045 0 573888 258208 78920 71 1044
1046 0 573888 258464 78920 81 1045
1047 0 573888 258720 78920 190 1046
1048 0 573984 258976 79000 178 1047
1049 0 573952 259168 79200 124 1048
1050 0 573952 259424 79240 122 1049
1051 0 573952 259680 79240 153 1050
1052 0 573888 259904 79400 232 1051
1053 0 573696 260128 79400 294 1052
1054 0 573664 260384 79480 277 1053
1055 0 573600 260640 79480 313 1054
1056 0 573696 260896 79520 314 1055
1057 0 573600 261152 79560 226 1056
1058 0 573536 261216 79520 212 1057
1059 0 573344 261408 79440 234 1058
1060 0 573216 261632 79360 200 1059
1061 0 573056 261792 79240 148 1060
1062 0 572896 261920 79040 128 1061
1063 0 572704 262016 78840 181 1062
1064 0 572544 262144 78680 153 1063
1065 0 572288 262272 78640 143 1064
1066 0 572096 262432 78560 136 1065
1067 0 571840 262496 78480 128 1066
1068 0 571584 262496 78400 86 1067
1069 0 571360 262496 78280 86 1068
1070 0 571168 262336 78240 98 1069
1071 0 570976 262144 78200 98 1070
1072 0 570816 261920 78200 81 1071
1073 0 570720 261696 78320 40 1072
1074 0 570720 261440 78400 60 1073
1075 0 570656 261216 78560 75 1074
1076 0 570528 260992 78720 75 1075
1077 0 570336 260800 78840 75 1076
1078 0 570112 260672 78880 80 1077
1079 0 569920 260480 78800 107 1078
1080 0 569728 260288 78720 120 1079
1081 0 569600 260064 78720 120 1080
1082 0 569408 259872 78720 120 1081
1083 0 569152 259808 78640 102 1082
1084 0 568928 259712 78520 75 1083
1085 0 568672 259680 78440 86 1084
1086 0 568416 259648 78320 98 1085
1087 0 568256 259488 78200 91 1086
1088 0 568096 259264 78120 91 1087
1089 0 568000 259072 77960 86 1088
1090 0 567904 258848 77840 102 1089
1091 0 567776 258624 77680 139 1090
1092 0 567616 258400 77560 115 1091
1093 0 567424 258208 77560 107 1092
1094 0 567200 258080 77560 60 1093
1095 0 566976 257920 77640 80 1094
1096 0 566784 257728 77640 124 1095
1097 0 566592 257568 77600 115 1096
1098 0 566496 257376 77440 122 1097
1099 0 566400 257216 77240 107 1098
1100 0 566304 256992 77120 120 1099
1101 0 566176 256736 77080 120 1100
1102 0 566016 256512 77080 120 1101
1103 0 565856 256320 77120 120 1102
1104 0 565696 256096 77160 120 1103
1105 0 565472 255936 77160 102 1104
1106 0 565280 255776 77240 128 1105
1107 0 565056 255648 77240 107 1106
1108 0 564800 255552 77240 107 1107
1109 0 564672 255520 77240 120 1108
1110 0 564672 255424 77480 75 1109
1111 0 564608 255264 77680 51 1110
1112 0 564608 255104 77880 104 1111
1113 0 564544 254944 78080 175 1112
1114 0 564672 254720 78240 150 1113
1115 0 564832 254592 78440 81 1114
1116 0 564896 254592 78520 32 1115
1117 0 564922 254653 78600 -1 1116
1118 0 565005 254735 78680 -1 1117
1119 0 565072 254824 78760 -1 1118
1120 0 565118 254970 78840 -1 1119
1121 0 565156 255240 78960 -1 1120
1122 0 565234 255466 79040 -1 1121
1123 0 564448 255488 77120 86 1109
1124 0 564224 255392 76960 81 1123
1125 0 564000 255296 76800 51 1124
1126 0 563776 255200 76720 86 1125
1127 0 563552 255072 76680 122 1126
1128 0 563424 254944 76680 141 1127
1129 0 563616 254752 76680 60 1128
1130 0 563840 254592 76680 32 1129
1131 0 564032 254368 76680 40 1130
1132 0 564160 254336 76440 32 1131
1133 0 564128 254464 76200 40 1132
1134 0 564160 254720 76280 51 1133
1135 0 564320 254880 76440 40 1134
1136 0 563200 254816 76640 150 1128
1137 0 562944 254720 76520 150 1136
1138 0 562688 254688 76440 204 1137
1139 0 562496 254624 76240 234 1138
1140 0 562400 254496 76040 128 1139
1141 0 562368 254240 76000 120 1140
1142 0 562208 254048 75960 150 1141
1143 0 562144 253792 75960 128 1142
1144 0 562176 253536 75920 124 1143
1145 0 562304 253312 75880 140 1144
1146 0 562336 253216 75840 140 1145
1147 0 562112 253216 75680 60 1146
1148 0 561856 253248 75680 45 1147
1149 0 561632 253376 75720 51 1148
1150 0 561440 253408 75880 45 1149
1151 0 561280 253504 76000 45 1150
1152 0 562432 252960 75840 102 1146
1153 0 562432 252704 75840 75 1152
1154 0 562496 252448 75760 120 1153
1155 0 562496 252192 75760 120 1154
1156 0 562432 251968 75640 124 1155
1157 0 562336 251744 75520 120 1156
1158 0 562208 251520 75480 124 1157
1159 0 562144 251296 75360 140 1158
1160 0 562048 251104 75200 178 1159
1161 0 561920 251008 75000 122 1160
1162 0 561856 250976 74760 90 1161
1163 0 561728 250912 74520 75 1162
1164 0 561568 250912 74320 81 1163
1165 0 561472 250976 74080 134 1164
1166 0 561472 251008 73800 224 1165
1167 0 561472 250944 73680 237 1166
1168 0 561440 250880 73640 241 1167
1169 0 561632 250688 73560 189 1168
1170 0 561856 250560 73600 81 1169
1171 0 562112 250432 73640 40 1170
1172 0 562304 250272 73720 51 1171
1173 0 562528 250240 73640 32 1172
1174 0 561248 250688 73600 200 1168
1175 0 560992 250656 73560 205 1174
1176 0 560800 250496 73480 166 1175
1177 0 560608 250336 73320 217 1176
1178 0 560448 250176 73120 175 1177
1179 0 560448 249952 73280 189 1178
1180 0 560416 249792 73480 200 1179
1181 0 560384 249568 73600 120 1180
1182 0 560288 249408 73800 45 1181
1183 0 560128 249248 74000 51 1182
1184 0 559968 249120 74200 32 1183
1185 0 559808 249056 74400 60 1184
1186 0 559680 248928 74560 102 1185
1187 0 560224 250176 72960 120 1178
1188 0 559968 250080 72880 81 1187
1189 0 559744 250016 72720 98 1188
1190 0 559488 249984 72680 81 1189
1191 0 559232 249984 72680 75 1190
1192 0 558976 249920 72640 75 1191
1193 0 558752 249856 72480 98 1192
1194 0 558560 249856 72680 120 1193
1195 0 558368 250016 72840 64 1194
1196 0 558176 250176 72920 40 1195
1197 0 558048 250240 72960 40 1196
1198 0 558624 249824 72240 98 1193
1199 0 558624 249824 72160 64 1198
1200 0 558624 249984 71960 40 1199
1201 0 558624 250048 71880 75 1200
1202 0 558784 250208 71720 51 1201
1203 0 558944 250368 71520 51 1202
1204 0 559040 250592 71360 45 1203
1205 0 559104 250848 71280 60 1204
1206 0 559168 251104 71200 32 1205
1207 0 559232 251264 71000 32 1206
1208 0 559392 251424 70840 60 1207
1209 0 559392 251456 70840 45 1208
1210 0 558400 250144 71720 51 1201
1211 0 558176 250240 71640 51 1210
1212 0 557920 250272 71640 51 1211
1213 0 557664 250336 71520 60 1212
1214 0 557408 250304 71440 60 1213
1215 0 557184 250176 71360 32 1214
1216 0 556960 250144 71240 60 1215
1217 0 556736 249952 71240 45 1216
1218 0 556544 249760 71160 32 1217
1219 0 556320 249632 71120 45 1218
1220 0 556160 249600 71160 51 1219
1221 0 558432 249600 72160 40 1199
1222 0 558176 249504 72160 40 1221
1223 0 557952 249344 72240 141 1222
1224 0 557792 249120 72240 75 1223
1225 0 557600 248928 72320 64 1224
1226 0 557408 248736 72360 60 1225
1227 0 557184 248608 72440 96 1226
1228 0 556992 248448 72560 71 1227
1229 0 556736 248320 72600 51 1228
1230 0 556480 248224 72600 80 1229
1231 0 556224 248128 72600 71 1230
1232 0 555968 248096 72680 81 1231
1233 0 555712 247968 72720 80 1232
1234 0 555488 247840 72720 104 1233
1235 0 555264 247840 72600 128 1234
1236 0 555040 247872 72480 163 1235
1237 0 554784 247840 72520 178 1236
1238 0 554688 247808 72760 226 1237
1239 0 554528 247776 73000 192 1238
1240 0 554368 247552 73080 104 1239
1241 0 554272 247328 72960 107 1240
1242 0 554208 247072 73040 40 1241
1243 0 554048 246880 73120 32 1242
1244 0 553792 246912 73120 40 1243
1245 0 553536 246912 73040 45 1244
1246 0 553376 246848 72840 32 1245
1247 0 553248 246816 72600 32 1246
1248 0 553184 246816 72520 40 1247
1249 0 561440 251136 73520 305 1167
1250 0 561504 251328 73360 249 1249
1251 0 561664 251488 73240 160 1250
1252 0 561696 251744 73200 80 1251
1253 0 561728 252000 73200 51 1252
1254 0 561728 252256 73160 81 1253
1255 0 561728 252480 73040 75 1254
1256 0 561728 252704 72880 75 1255
1257 0 561728 252960 72800 80 1256
1258 0 561696 253184 72640 75 1257
1259 0 561664 253344 72440 51 1258
1260 0 561664 253568 72320 91 1259
1261 0 561664 253792 72200 81 1260
1262 0 561664 254016 72000 81 1261
1263 0 561600 254240 71840 51 1262
1264 0 561504 254496 71760 75 1263
1265 0 561472 254752 71640 51 1264
1266 0 561344 254976 71600 81 1265
1267 0 561216 255200 71520 120 1266
1268 0 561152 255456 71440 80 1267
1269 0 561088 255648 71240 64 1268
1270 0 561024 255904 71240 75 1269
1271 0 560928 256160 71280 104 1270
1272 0 560896 256416 71200 71 1271
1273 0 560768 256608 71080 71 1272
1274 0 560576 256768 70960 81 1273
1275 0 560384 256960 70840 81 1274
1276 0 560352 257184 70720 81 1275
1277 0 560352 257344 70520 104 1276
1278 0 560384 257504 70280 60 1277
1279 0 560448 257664 70040 60 1278
1280 0 560576 257728 69800 60 1279
1281 0 560736 257824 69600 64 1280
1282 0 560864 257920 69360 75 1281
1283 0 561024 258080 69160 64 1282
1284 0 561088 258272 68960 51 1283
1285 0 561088 258496 68840 51 1284
1286 0 561152 258656 68640 81 1285
1287 0 561312 258816 68520 51 1286
1288 0 561472 259008 68400 75 1287
1289 0 561600 259264 68400 75 1288
1290 0 561728 259520 68400 80 1289
1291 0 561792 259776 68400 71 1290
1292 0 561920 260000 68520 75 1291
1293 0 562080 260192 68600 51 1292
1294 0 562272 260384 68680 60 1293
1295 0 562464 260576 68760 75 1294
1296 0 562624 260768 68720 102 1295
1297 0 562784 260960 68560 75 1296
1298 0 562848 261216 68440 60 1297
1299 0 562944 261472 68360 80 1298
1300 0 563072 261696 68280 102 1299
1301 0 563072 261952 68240 136 1300
1302 0 563008 262176 68120 163 1301
1303 0 562944 262368 67960 134 1302
1304 0 562880 262592 67840 160 1303
1305 0 562688 262784 67840 32 1304
1306 0 562496 262944 67880 40 1305
1307 0 562240 263008 67920 40 1306
1308 0 562048 263168 67960 64 1307
1309 0 562016 263424 67960 51 1308
1310 0 561920 263680 67960 40 1309
1311 0 561728 263776 68040 32 1310
1312 0 571360 262592 78280 102 1069
1313 0 571360 262848 78280 120 1312
1314 0 571232 263072 78280 189 1313
1315 0 571008 263264 78280 194 1314
1316 0 570784 263424 78280 197 1315
1317 0 570560 263584 78280 160 1316
1318 0 570368 263776 78200 153 1317
1319 0 570272 264000 78120 178 1318
1320 0 570144 264160 77920 202 1319
1321 0 569920 264160 77800 228 1320
1322 0 569664 264160 77760 235 1321
1323 0 569408 264288 77680 198 1322
1324 0 569216 264448 77600 214 1323
1325 0 568960 264512 77560 197 1324
1326 0 568800 264640 77360 206 1325
1327 0 568640 264736 77160 224 1326
1328 0 568576 264928 76960 269 1327
1329 0 568512 264832 76960 258 1328
1330 0 568320 264704 76800 166 1329
1331 0 568192 264704 76560 122 1330
1332 0 568032 264736 76360 107 1331
1333 0 567872 264864 76160 71 1332
1334 0 567712 264896 75960 96 1333
1335 0 567552 264960 75760 124 1334
1336 0 567392 265120 75600 115 1335
1337 0 567232 265184 75400 107 1336
1338 0 567072 265184 75200 98 1337
1339 0 566912 265184 75000 108 1338
1340 0 566848 265152 74720 98 1339
1341 0 566848 265120 74440 71 1340
1342 0 566880 265120 74160 45 1341
1343 0 566880 265088 73880 101 1342
1344 0 566752 265088 73640 131 1343
1345 0 566624 265056 73400 203 1344
1346 0 566464 264928 73240 107 1345
1347 0 566304 264768 73120 96 1346
1348 0 566048 264736 73080 75 1347
1349 0 565792 264704 73080 71 1348
1350 0 565536 264672 73080 134 1349
1351 0 565280 264672 73080 172 1350
1352 0 565120 264512 73160 80 1351
1353 0 564896 264352 73200 60 1352
1354 0 564640 264256 73200 81 1353
1355 0 564416 264128 73200 108 1354
1356 0 564192 263968 73200 120 1355
1357 0 564000 263776 73200 107 1356
1358 0 563808 263584 73280 75 1357
1359 0 563648 263456 73440 81 1358
1360 0 563456 263328 73600 75 1359
1361 0 563200 263232 73640 86 1360
1362 0 562944 263168 73640 64 1361
1363 0 562688 263072 73600 96 1362
1364 0 562464 262976 73520 71 1363
1365 0 562272 262784 73440 71 1364
1366 0 562176 262528 73400 81 1365
1367 0 561984 262304 73400 108 1366
1368 0 561760 262176 73400 124 1367
1369 0 561504 262112 73320 150 1368
1370 0 561248 262080 73280 160 1369
1371 0 561248 262080 73160 122 1370
1372 0 561280 262016 72920 64 1371
1373 0 561280 261952 72640 71 1372
1374 0 561184 261920 72400 45 1373
1375 0 561152 261952 72120 64 1374
1376 0 561312 262016 72120 90 1375
1377 0 561536 262176 72120 45 1376
1378 0 561792 262272 72080 40 1377
1379 0 561731 262251 72040 -1 1378
1380 0 561914 262289 72000 -1 1379
1381 0 562055 262347 71960 -1 1380
1382 0 562310 262415 71880 -1 1381
1383 0 562425 262483 71840 -1 1382
1384 0 562519 262534 71800 -1 1383
1385 0 562636 262572 71760 -1 1384
1386 0 561088 261952 71840 81 1375
1387 0 561088 261952 71560 108 1386
1388 0 561056 261856 71320 275 1387
1389 0 561056 261824 71160 326 1388
1390 0 561184 261600 71280 181 1389
1391 0 561248 261408 71440 120 1390
1392 0 561248 261248 71640 128 1391
1393 0 561312 261024 71760 40 1392
1394 0 561312 260800 71920 40 1393
1395 0 561344 260736 71960 40 1394
1396 0 561423 260650 72040 -1 1395
1397 0 560896 261760 70920 305 1389
1398 0 560672 261696 70800 228 1397
1399 0 560448 261632 70680 128 1398
1400 0 560288 261536 70440 32 1399
1401 0 560192 261440 70200 60 1400
1402 0 560128 261344 69960 45 1401
1403 0 560096 261312 69680 32 1402
1404 0 560128 261312 69640 32 1403
1405 0 560257 261316 69560 -1 1404
1406 0 560275 261347 69440 -1 1405
1407 0 560292 261367 69320 -1 1406
1408 0 560313 261373 69200 -1 1407
1409 0 560346 261377 69080 -1 1408
1410 0 560392 261387 68960 -1 1409
1411 0 560384 261376 68920 45 1410
1412 0 560544 261280 68760 51 1411
1413 0 560640 261120 68560 60 1412
1414 0 560704 260992 68320 51 1413
1415 0 560768 260832 68080 90 1414
1416 0 560759 260791 68000 -1 1415
1417 0 560745 260795 67960 -1 1416
1418 0 560758 260810 67920 -1 1417
1419 0 560992 262112 73280 81 1370
1420 0 560768 262176 73440 64 1419
1421 0 560608 262176 73640 51 1420
1422 0 560384 262208 73760 71 1421
1423 0 560160 262144 73920 91 1422
1424 0 559936 262080 74080 71 1423
1425 0 559744 262048 74280 75 1424
1426 0 559584 262016 74480 60 1425
1427 0 559392 262016 74680 86 1426
1428 0 559232 262016 74880 120 1427
1429 0 559072 262080 75080 81 1428
1430 0 558880 262240 75160 200 1429
1431 0 558720 262464 75160 237 1430
1432 0 558496 262528 75280 237 1431
1433 0 558432 262368 75480 186 1432
1434 0 558496 262144 75600 91 1433
1435 0 558496 261984 75800 98 1434
1436 0 558368 261760 75840 51 1435
1437 0 558272 261504 75800 40 1436
1438 0 558208 261248 75720 75 1437
1439 0 558048 261056 75680 60 1438
1440 0 557856 260864 75680 60 1439
1441 0 557664 260672 75640 75 1440
1442 0 557472 260480 75520 60 1441
1443 0 557344 260320 75320 60 1442
1444 0 557280 260288 75080 64 1443
1445 0 557120 260192 74840 32 1444
1446 0 556960 260128 74640 64 1445
1447 0 556736 260000 74600 60 1446
1448 0 556512 259872 74560 71 1447
1449 0 556288 259776 74440 60 1448
1450 0 556032 259680 74400 75 1449
1451 0 555808 259616 74520 60 1450
1452 0 555552 259584 74520 64 1451
1453 0 555296 259520 74600 81 1452
1454 0 555136 259520 74800 71 1453
1455 0 555008 259552 74960 75 1454
1456 0 555136 259456 75200 71 1455
1457 0 555296 259392 75400 45 1456
1458 0 555488 259360 75600 45 1457
1459 0 555520 259360 75640 32 1458
1460 0 554752 259520 74920 45 1455
1461 0 554528 259360 74800 51 1460
1462 0 554304 259360 74680 45 1461
1463 0 554144 259520 74560 40 1462
1464 0 553984 259744 74560 40 1463
1465 0 553920 260000 74560 32 1464
1466 0 553952 260224 74520 40 1465
1467 0 565248 264928 73080 107 1351
1468 0 565088 265152 73080 91 1467
1469 0 564896 265344 73040 86 1468
1470 0 564768 265600 73000 107 1469
1471 0 564608 265792 72920 120 1470
1472 0 564416 265984 72880 102 1471
1473 0 564224 266144 72840 102 1472
1474 0 564000 266336 72840 75 1473
1475 0 563808 266528 72840 91 1474
1476 0 563584 266720 72840 108 1475
1477 0 563360 266848 72880 120 1476
1478 0 563136 267008 72880 115 1477
1479 0 562912 267168 72920 135 1478
1480 0 562720 267360 72960 136 1479
1481 0 562528 267520 73040 107 1480
1482 0 562336 267712 73120 189 1481
1483 0 562272 267744 73160 197 1482
1484 0 562048 267680 73320 101 1483
1485 0 561824 267648 73480 32 1484
1486 0 561664 267808 73680 51 1485
1487 0 561472 267968 73800 45 1486
1488 0 561280 268032 74000 45 1487
1489 0 561120 268064 74200 32 1488
1490 0 560960 267936 74360 40 1489
1491 0 560864 267840 74360 40 1490
1492 0 562144 267968 73040 71 1483
1493 0 561952 268160 72960 107 1492
1494 0 561856 268352 72760 75 1493
1495 0 561920 268512 72560 107 1494
1496 0 562016 268704 72360 101 1495
1497 0 562016 268928 72160 102 1496
1498 0 562144 269088 71960 108 1497
1499 0 562240 269248 71760 101 1498
1500 0 562272 269408 71560 75 1499
1501 0 562368 269536 71360 75 1500
1502 0 562496 269632 71160 101 1501
1503 0 562496 269664 70880 131 1502
1504 0 562496 269696 70600 96 1503
1505 0 562464 269696 70320 108 1504
1506 0 562400 269696 70040 101 1505
1507 0 562240 269696 69840 101 1506
1508 0 562144 269728 69600 140 1507
1509 0 562080 269888 69360 150 1508
1510 0 561952 270112 69280 124 1509
1511 0 561824 270336 69280 150 1510
1512 0 561696 270496 69080 137 1511
1513 0 561696 270528 69000 154 1512
1514 0 561952 270528 68960 148 1513
1515 0 562176 270656 68960 98 1514
1516 0 562400 270816 68920 136 1515
1517 0 562624 270944 68880 86 1516
1518 0 562880 271008 68880 91 1517
1519 0 563104 271168 68760 75 1518
1520 0 563328 271264 68600 91 1519
1521 0 563552 271392 68440 71 1520
1522 0 563712 271488 68240 81 1521
1523 0 563872 271648 68040 102 1522
1524 0 564032 271840 67920 86 1523
1525 0 564160 272000 67760 128 1524
1526 0 564352 272064 67560 137 1525
1527 0 564512 272064 67360 240 1526
1528 0 564768 272128 67280 275 1527
1529 0 564928 272320 67120 237 1528
1530 0 565184 272384 67040 186 1529
1531 0 565440 272384 67040 166 1530
1532 0 565696 272448 67000 64 1531
1533 0 565920 272416 66880 51 1532
1534 0 566176 272320 66880 40 1533
1535 0 566432 272224 66840 60 1534
1536 0 566624 272032 66840 32 1535
1537 0 566752 271808 66840 80 1536
1538 0 566752 271552 66840 40 1537
1539 0 566752 271296 66840 80 1538
1540 0 566752 271072 66880 75 1539
1541 0 566633 270877 66800 -1 1540
1542 0 566460 270587 66760 -1 1541
1543 0 566341 270498 66720 -1 1542
1544 0 566145 270249 66680 -1 1543
1545 0 565875 269972 66640 -1 1544
1546 0 565729 269880 66640 -1 1545
1547 0 565411 269740 66640 -1 1546
1548 0 564998 269634 66640 -1 1547
1549 0 565280 269664 66680 75 1548
1550 0 565024 269600 66720 81 1549
1551 0 564800 269472 66760 86 1550
1552 0 564608 269280 66800 40 1551
1553 0 564352 269152 66720 40 1552
1554 0 564096 269152 66640 64 1553
1555 0 564064 269152 66640 71 1554
1556 0 563949 269204 66520 -1 1555
1557 0 561536 270560 68760 175 1513
1558 0 561376 270560 68560 236 1557
1559 0 561120 270496 68480 300 1558
1560 0 560960 270624 68320 289 1559
1561 0 561024 270848 68200 221 1560
1562 0 561024 271072 68080 124 1561
1563 0 561056 271296 67960 107 1562
1564 0 561184 271520 67800 51 1563
1565 0 561344 271680 67600 81 1564
1566 0 561504 271776 67400 86 1565
1567 0 561664 271936 67200 102 1566
1568 0 561728 272160 67080 80 1567
1569 0 561728 272192 67080 75 1568
1570 0 561472 272224 67040 51 1569
1571 0 561216 272224 67080 51 1570
1572 0 560992 272160 67240 32 1571
1573 0 560928 272128 67280 32 1572
1574 0 561856 272416 66960 40 1569
1575 0 561952 272672 66880 40 1574
1576 0 562112 272864 66720 96 1575
1577 0 562272 273024 66520 81 1576
1578 0 562432 273152 66320 90 1577
1579 0 562624 273248 66160 81 1578
1580 0 562784 273280 65960 64 1579
1581 0 562976 273280 65760 75 1580
1582 0 563136 273184 65560 71 1581
1583 0 563296 273088 65360 71 1582
1584 0 563360 272928 65120 136 1583
1585 0 563552 272896 64920 186 1584
1586 0 563776 272768 64840 229 1585
1587 0 563872 272608 64640 164 1586
1588 0 563872 272352 64560 163 1587
1589 0 564064 272160 64560 150 1588
1590 0 564192 271968 64440 102 1589
1591 0 564320 271808 64280 98 1590
1592 0 564384 271648 64080 51 1591
1593 0 564640 271584 64160 98 1592
1594 0 564896 271584 64160 32 1593
1595 0 565120 271392 64160 32 1594
1596 0 565120 271200 64280 51 1595
1597 0 564352 271616 63800 40 1592
1598 0 564320 271744 63560 81 1597
1599 0 564224 271808 63320 60 1598
1600 0 564064 271840 63080 60 1599
1601 0 563936 271776 62840 102 1600
1602 0 563904 271616 62640 32 1601
1603 0 563776 271488 62440 139 1602
1604 0 563648 271552 62200 98 1603
1605 0 563616 271584 61920 75 1604
1606 0 563584 271648 61640 64 1605
1607 0 563552 271648 61400 45 1606
1608 0 563528 271725 61200 -1 1607
1609 0 563558 271865 61080 -1 1608
1610 0 563566 271949 61000 -1 1609
1611 0 563584 271860 60960 -1 1610
1612 0 563678 271798 60880 -1 1611
1613 0 563734 271707 60760 -1 1612
1614 0 563843 271649 60640 -1 1613
1615 0 563910 271637 60520 -1 1614
1616 0 563932 271582 60400 -1 1615
1617 0 563910 271511 60320 -1 1616
1618 0 563916 271414 60200 -1 1617
1619 0 563938 271364 60120 -1 1618
1620 0 563834 271315 60080 -1 1619
1621 0 563899 271278 60040 -1 1620
1622 0 563354 271331 59960 -1 1621
1623 0 563385 271324 59840 -1 1622
1624 0 563399 271344 59760 -1 1623
1625 0 563328 270976 59760 51 1624
1626 0 563296 270752 59720 60 1625
1627 0 563200 270560 59560 60 1626
1628 0 563072 270368 59400 45 1627
1629 0 562912 270176 59280 60 1628
1630 0 562656 270048 59240 51 1629
1631 0 562690 270059 59200 25 1630
1632 0 562551 270065 59120 -1 1631
1633 0 562725 270070 59160 -1 1631
1634 0 562852 270073 59080 -1 1633
1635 0 568576 265152 76840 221 1328
1636 0 568576 265408 76840 124 1635
1637 0 568512 265632 76720 124 1636
1638 0 568416 265824 76560 108 1637
1639 0 568416 266048 76440 131 1638
1640 0 568512 266272 76280 181 1639
1641 0 568512 266496 76120 166 1640
1642 0 568512 266752 76000 189 1641
1643 0 568512 266976 75880 189 1642
1644 0 568480 267168 75720 197 1643
1645 0 568512 267328 75520 185 1644
1646 0 568608 267552 75360 175 1645
1647 0 568608 267776 75160 157 1646
1648 0 568576 267968 75000 219 1647
1649 0 568544 268160 74840 163 1648
1650 0 568576 268320 74640 143 1649
1651 0 568672 268512 74440 104 1650
1652 0 568736 268704 74280 75 1651
1653 0 568736 268928 74160 64 1652
1654 0 568736 269120 73960 140 1653
1655 0 568864 269280 73760 164 1654
1656 0 569024 269472 73640 141 1655
1657 0 569184 269632 73520 51 1656
1658 0 569344 269792 73320 163 1657
1659 0 569504 269952 73200 157 1658
1660 0 569632 270144 73080 150 1659
1661 0 569664 270400 73040 181 1660
1662 0 569728 270656 73040 279 1661
1663 0 569664 270912 73080 249 1662
1664 0 569696 271168 73000 241 1663
1665 0 569760 271232 72920 244 1664
1666 0 569568 271392 72840 196 1665
1667 0 569312 271424 72840 51 1666
1668 0 569056 271424 72880 32 1667
1669 0 568800 271456 73000 45 1668
1670 0 568672 271488 73040 51 1669
1671 0 568421 271493 73080 -1 1670
1672 0 568134 271476 73120 -1 1671
1673 0 569984 271200 72800 239 1665
1674 0 570240 271200 72760 245 1673
1675 0 570432 271264 72600 214 1674
1676 0 570560 271424 72400 202 1675
1677 0 570560 271456 72360 200 1676
1678 0 570656 271616 72160 240 1677
1679 0 570816 271776 72000 178 1678
1680 0 570880 272000 71840 153 1679
1681 0 570944 272224 71680 157 1680
1682 0 570976 272384 71480 157 1681
1683 0 571040 272544 71280 175 1682
1684 0 571040 272736 71080 164 1683
1685 0 570976 272928 70880 150 1684
1686 0 570944 273088 70680 150 1685
1687 0 570880 273248 70480 178 1686
1688 0 570880 273376 70240 209 1687
1689 0 570880 273536 70040 269 1688
1690 0 570976 273696 69840 292 1689
1691 0 571008 273824 69600 292 1690
1692 0 571072 273856 69520 324 1691
1693 0 570848 274016 69480 286 1692
1694 0 570624 274144 69400 256 1693
1695 0 570432 274336 69360 80 1694
1696 0 570240 274528 69320 75 1695
1697 0 570080 274656 69160 51 1696
1698 0 569856 274816 69080 40 1697
1699 0 569664 274976 69000 45 1698
1700 0 569632 275008 69000 51 1699
1701 0 571296 273984 69480 264 1692
1702 0 571456 274112 69320 206 1701
1703 0 571584 274272 69120 178 1702
1704 0 571616 274432 68920 235 1703
1705 0 571648 274624 68760 324 1704
1706 0 571712 274848 68600 279 1705
1707 0 571936 275040 68600 244 1706
1708 0 572000 275296 68600 140 1707
1709 0 572000 275552 68600 75 1708
1710 0 572032 275808 68640 60 1709
1711 0 572096 276064 68640 51 1710
1712 0 572096 276320 68640 64 1711
1713 0 572096 276576 68600 40 1712
1714 0 572192 276832 68680 71 1713
1715 0 572288 277024 68880 51 1714
1716 0 572384 277184 69080 51 1715
1717 0 572352 277312 69320 104 1716
1718 0 572352 277472 69520 71 1717
1719 0 572320 277632 69720 64 1718
1720 0 572256 277792 69920 81 1719
1721 0 572224 277952 70160 75 1720
1722 0 572224 278112 70360 75 1721
1723 0 572128 278304 70520 64 1722
1724 0 572032 278400 70640 60 1723
1725 0 572018 278449 70720 -1 1724
1726 0 572049 278635 70760 -1 1725
1727 0 572032 278721 70840 -1 1726
1728 0 571998 278796 70920 -1 1727
1729 0 571904 278876 71000 -1 1728
1730 0 571968 278867 71080 -1 1729
1731 0 571978 278887 71120 -1 1730
1732 0 572032 278944 71160 71 1731
1733 0 571776 278880 71160 45 1732
1734 0 571584 278880 71360 60 1733
1735 0 571392 278848 71520 60 1734
1736 0 571360 278848 71560 40 1735
1737 0 571228 278853 71640 -1 1736
1738 0 571201 278873 71720 -1 1737
1739 0 571744 274976 68360 172 1706
1740 0 571776 275104 68120 148 1739
1741 0 571808 275264 67880 96 1740
1742 0 571808 275424 67680 81 1741
1743 0 571904 275584 67480 32 1742
1744 0 571936 275808 67360 153 1743
1745 0 572064 276032 67240 107 1744
1746 0 572096 276288 67160 124 1745
1747 0 572128 276544 67040 86 1746
1748 0 572128 276800 66960 80 1747
1749 0 572128 277056 66920 80 1748
1750 0 572128 277312 66880 80 1749
1751 0 572128 277504 66800 86 1750
1752 0 571936 277696 66720 75 1751
1753 0 571712 277824 66680 71 1752
1754 0 571456 277920 66760 40 1753
1755 0 571200 278016 66840 51 1754
1756 0 570976 278016 67000 51 1755
1757 0 570752 278016 67200 102 1756
1758 0 570528 278048 67400 75 1757
1759 0 570368 278208 67520 51 1758
1760 0 570176 278400 67640 51 1759
1761 0 570016 278592 67720 51 1760
1762 0 569824 278784 67800 71 1761
1763 0 569632 278976 67840 137 1762
1764 0 569440 279072 67840 166 1763
1765 0 569248 279040 67680 91 1764
1766 0 569088 279008 67480 32 1765
1767 0 568896 279136 67320 75 1766
1768 0 568704 279296 67280 71 1767
1769 0 568512 279488 67200 51 1768
1770 0 568320 279680 67120 51 1769
1771 0 568288 279936 67000 40 1770
1772 0 568288 280192 66880 40 1771
1773 0 568288 280416 66760 64 1772
1774 0 568192 280512 66520 64 1773
1775 0 568096 280672 66320 60 1774
1776 0 568064 280832 66120 51 1775
1777 0 568160 280992 65920 60 1776
1778 0 568192 281184 65760 51 1777
1779 0 568224 281408 65600 75 1778
1780 0 568352 281632 65480 75 1779
1781 0 568352 281856 65360 60 1780
1782 0 568320 282112 65320 40 1781
1783 0 568256 282368 65240 60 1782
1784 0 568416 282528 65040 40 1783
1785 0 568448 282560 65040 32 1784
1786 0 569408 279200 68080 75 1764
1787 0 569376 279360 68280 51 1786
1788 0 569376 279552 68440 86 1787
1789 0 569632 279584 68520 40 1788
1790 0 569824 279744 68560 40 1789
1791 0 569856 279776 68560 40 1790
1792 0 569408 279808 68440 75 1788
1793 0 569312 280064 68440 40 1792
1794 0 569312 280320 68440 80 1793
1795 0 569312 280576 68440 60 1794
1796 0 569312 280832 68440 81 1795
1797 0 569312 281088 68360 80 1796
1798 0 569312 281344 68320 80 1797
1799 0 569280 281600 68240 75 1798
1800 0 569248 281824 68120 71 1799
1801 0 569152 282048 67960 75 1800
1802 0 569024 282144 67760 40 1801
1803 0 568864 282144 67560 86 1802
1804 0 568768 282112 67360 90 1803
1805 0 568576 281888 67360 128 1804
1806 0 568320 281760 67360 107 1805
1807 0 568064 281696 67400 124 1806
1808 0 568032 281952 67440 166 1807
1809 0 568192 282144 67560 104 1808
1810 0 568256 282272 67600 120 1809
1811 0 568704 282272 67120 98 1804
1812 0 568608 282496 67000 136 1811
1813 0 568608 282720 66840 128 1812
1814 0 568672 282912 66640 140 1813
1815 0 568544 283040 66520 163 1814
1816 0 568288 283008 66520 143 1815
1817 0 568064 282912 66640 140 1816
1818 0 567840 282816 66720 102 1817
1819 0 567808 282592 66880 150 1818
1820 0 567680 282432 67000 107 1819
1821 0 568544 283008 66240 75 1815
1822 0 568640 282944 66000 51 1821
1823 0 568864 282912 65880 51 1822
1824 0 569120 282944 65800 80 1823
1825 0 569344 283136 65800 75 1824
1826 0 569536 283296 65720 75 1825
1827 0 569696 283488 65560 60 1826
1828 0 569761 283536 65480 -1 1827
1829 0 569773 283582 65400 -1 1828
1830 0 569773 283598 65320 -1 1829
1831 0 569794 283570 65240 -1 1830
1832 0 572288 277664 66600 168 1751
1833 0 572480 277792 66480 172 1832
1834 0 572640 277792 66280 115 1833
1835 0 572800 277920 66120 168 1834
1836 0 572992 277952 65960 128 1835
1837 0 573216 277952 65760 120 1836
1838 0 573440 277952 65600 128 1837
1839 0 573664 278048 65480 124 1838
1840 0 573824 278208 65360 102 1839
1841 0 573984 278368 65160 122 1840
1842 0 574112 278592 65000 115 1841
1843 0 574240 278752 64840 128 1842
1844 0 574368 278784 64600 102 1843
1845 0 574464 278720 64360 98 1844
1846 0 574496 278880 64160 153 1845
1847 0 574528 278976 64120 163 1846
1848 0 574752 278880 64040 101 1847
1849 0 574944 278880 63840 75 1848
1850 0 575072 279008 63640 120 1849
1851 0 575232 279008 63400 120 1850
1852 0 575392 279040 63200 108 1851
1853 0 575584 279072 63040 108 1852
1854 0 575680 279072 62960 98 1853
1855 0 575715 279095 62840 -1 1854
1856 0 575808 279120 62760 -1 1855
1857 0 575835 279100 62640 -1 1856
1858 0 575512 279282 62560 -1 1857
1859 0 575996 279088 62520 -1 1858
1860 0 576053 279078 62440 -1 1859
1861 0 576192 279040 62360 128 1860
1862 0 576384 279008 62200 120 1861
1863 0 576608 279008 62040 120 1862
1864 0 576800 278944 61880 128 1863
1865 0 577024 278880 61720 137 1864
1866 0 577120 278816 61480 143 1865
1867 0 577344 278784 61360 148 1866
1868 0 577568 278752 61240 75 1867
1869 0 577792 278752 61080 64 1868
1870 0 578016 278752 60960 71 1869
1871 0 578240 278720 60800 75 1870
1872 0 578432 278784 60600 96 1871
1873 0 578624 278816 60400 64 1872
1874 0 578816 278848 60200 64 1873
1875 0 578880 278848 60160 80 1874
1876 0 578920 278876 60080 -1 1875
1877 0 578988 278896 60040 -1 1876
1878 0 578120 278852 60000 -1 1877
1879 0 578183 278867 59960 -1 1878
1880 0 578259 278905 59920 -1 1879
1881 0 578297 278914 59880 -1 1880
1882 0 578367 278922 59800 -1 1881
1883 0 578579 278960 59680 -1 1882
1884 0 578877 278936 59600 -1 1883
1885 0 578869 279018 59560 -1 1884
1886 0 578688 279264 59560 124 1885
1887 0 578496 279456 59560 40 1886
1888 0 578400 279712 59520 80 1887
1889 0 578400 279968 59520 75 1888
1890 0 578400 280192 59640 51 1889
1891 0 578336 280384 59800 75 1890
1892 0 578272 280640 59920 51 1891
1893 0 578240 280896 59960 40 1892
1894 0 578240 281152 60000 45 1893
1895 0 578112 281376 60000 80 1894
1896 0 577984 281600 60000 80 1895
1897 0 577952 281632 60000 75 1896
1898 0 578880 279136 59440 176 1886
1899 0 579072 279008 59320 102 1898
1900 0 579264 278848 59280 120 1899
1901 0 579520 278848 59280 131 1900
1902 0 579744 278848 59160 124 1901
1903 0 580000 278880 59080 108 1902
1904 0 580224 278912 58960 120 1903
1905 0 580480 278944 58880 115 1904
1906 0 580736 278944 58760 64 1905
1907 0 580960 278944 58640 75 1906
1908 0 580960 279232 58560 32 1907
1909 0 580864 279456 58440 80 1908
1910 0 580832 279552 58400 80 1909
1911 0 580860 279657 58320 -1 1910
1912 0 581152 278944 58640 115 1907
1913 0 581408 278912 58640 120 1912
1914 0 581664 278944 58640 81 1913
1915 0 581920 278976 58720 60 1914
1916 0 582176 278976 58800 64 1915
1917 0 582432 278976 58840 60 1916
1918 0 582688 279008 58920 64 1917
1919 0 582944 279040 58920 75 1918
1920 0 583200 279040 58920 51 1919
1921 0 583424 279040 58800 81 1920
1922 0 583648 279072 58680 98 1921
1923 0 583872 279104 58560 81 1922
1924 0 584128 279136 58520 75 1923
1925 0 584384 279168 58480 96 1924
1926 0 584640 279168 58440 120 1925
1927 0 584896 279072 58440 75 1926
1928 0 585152 278976 58480 81 1927
1929 0 585376 278848 58560 75 1928
1930 0 585600 278816 58760 86 1929
1931 0 585824 278816 58880 102 1930
1932 0 586080 278784 59000 91 1931
1933 0 586336 278752 59080 40 1932
1934 0 586528 278624 59240 51 1933
1935 0 586688 278464 59360 75 1934
1936 0 586848 278240 59440 120 1935
1937 0 586976 278016 59520 102 1936
1938 0 587168 277824 59520 86 1937
1939 0 587360 277632 59400 140 1938
1940 0 587424 277440 59240 102 1939
1941 0 587488 277184 59240 80 1940
1942 0 587616 276960 59320 122 1941
1943 0 587808 276736 59360 172 1942
1944 0 587968 276512 59320 156 1943
1945 0 588192 276384 59240 181 1944
1946 0 588384 276256 59080 227 1945
1947 0 588576 276160 58920 163 1946
1948 0 588768 276032 58800 122 1947
1949 0 588992 275936 58680 80 1948
1950 0 589216 275808 58680 80 1949
1951 0 589472 275712 58600 122 1950
1952 0 589664 275552 58480 102 1951
1953 0 589856 275392 58400 140 1952
1954 0 590048 275232 58280 143 1953
1955 0 590304 275168 58200 124 1954
1956 0 590496 275040 58080 128 1955
1957 0 590752 275008 58040 40 1956
1958 0 590976 275040 57920 51 1957
1959 0 591136 275072 57720 60 1958
1960 0 591360 275136 57560 122 1959
1961 0 591552 275168 57400 128 1960
1962 0 591744 275232 57240 71 1961
1963 0 591968 275264 57040 45 1962
1964 0 592128 275360 56840 75 1963
1965 0 592352 275360 56640 86 1964
1966 0 592608 275360 56520 120 1965
1967 0 592768 275232 56320 122 1966
1968 0 592992 275232 56200 181 1967
1969 0 593248 275264 56160 209 1968
1970 0 593504 275328 56120 183 1969
1971 0 593696 275488 56080 124 1970
1972 0 593952 275488 56040 81 1971
1973 0 594208 275488 56040 81 1972
1974 0 594208 275584 56040 40 1973
1975 0 594304 275840 56000 60 1974
1976 0 594496 276032 55960 60 1975
1977 0 594592 276288 55920 80 1976
1978 0 594752 276512 55920 71 1977
1979 0 594944 276704 56000 107 1978
1980 0 595200 276768 56040 124 1979
1981 0 595456 276832 56040 102 1980
1982 0 595712 276896 56040 163 1981
1983 0 595968 276896 56040 202 1982
1984 0 596224 276896 56040 281 1983
1985 0 596416 276864 55880 307 1984
1986 0 596576 277024 55720 260 1985
1987 0 596736 277248 55680 288 1986
1988 0 596960 277216 55560 256 1987
1989 0 597216 277152 55480 242 1988
1990 0 597408 277024 55360 209 1989
1991 0 597664 276960 55320 166 1990
1992 0 597824 276768 55240 221 1991
1993 0 597984 276608 55120 241 1992
1994 0 598208 276448 55080 148 1993
1995 0 598464 276384 55080 51 1994
1996 0 598688 276288 54960 64 1995
1997 0 598944 276288 54920 81 1996
1998 0 599200 276288 54880 51 1997
1999 0 599456 276320 54840 60 1998
2000 0 599712 276384 54760 71 1999
2001 0 599936 276480 54600 75 2000
2002 0 600128 276512 54440 96 2001
2003 0 600352 276512 54240 115 2002
2004 0 600512 276672 54400 108 2003
2005 0 600704 276864 54440 32 2004
2006 0 600864 276992 54600 32 2005
2007 0 600512 276384 54040 98 2003
2008 0 600512 276224 53840 71 2007
2009 0 600512 276064 53600 32 2008
2010 0 600480 276000 53520 40 2009
2011 0 594368 275328 55880 75 1973
2012 0 594528 275168 55720 32 2011
2013 0 594688 275040 55520 98 2012
2014 0 594848 274976 55320 81 2013
2015 0 595040 274848 55200 75 2014
2016 0 595200 274688 55000 51 2015
2017 0 595360 274560 54800 96 2016
2018 0 595520 274528 54600 128 2017
2019 0 595648 274432 54400 86 2018
2020 0 595776 274368 54160 81 2019
2021 0 595936 274336 53960 96 2020
2022 0 596096 274240 53760 102 2021
2023 0 596096 274176 53480 90 2022
2024 0 596096 274016 53240 102 2023
2025 0 596096 273856 53040 122 2024
2026 0 596160 273664 52840 128 2025
2027 0 596224 273504 52640 81 2026
2028 0 596352 273440 52400 64 2027
2029 0 596352 273376 52120 64 2028
2030 0 596352 273344 51840 51 2029
2031 0 596384 273184 51640 154 2030
2032 0 596512 273120 51400 178 2031
2033 0 596512 273152 51120 226 2032
2034 0 596448 273056 50880 226 2033
2035 0 596608 273216 50720 219 2034
2036 0 596864 273312 50680 235 2035
2037 0 597024 273120 50600 226 2036
2038 0 597088 273024 50360 131 2037
2039 0 597216 272928 50160 75 2038
2040 0 597376 272864 49960 75 2039
2041 0 597536 272768 49760 40 2040
2042 0 597696 272672 49560 90 2041
2043 0 597696 272640 49280 104 2042
2044 0 597632 272448 49080 64 2043
2045 0 597632 272224 48920 40 2044
2046 0 597632 272032 48720 71 2045
2047 0 597664 271872 48520 60 2046
2048 0 597664 271872 48480 64 2047
2049 0 574528 279232 64080 153 1847
2050 0 574432 279520 64040 86 2049
2051 0 574368 279776 64000 86 2050
2052 0 574272 280032 63920 102 2051
2053 0 574272 280288 63840 86 2052
2054 0 574176 280512 63760 80 2053
2055 0 573984 280704 63720 86 2054
2056 0 573824 280928 63640 120 2055
2057 0 573696 281120 63480 115 2056
2058 0 573536 281344 63360 90 2057
2059 0 573536 281568 63240 102 2058
2060 0 573536 281792 63120 86 2059
2061 0 573440 281984 62960 91 2060
2062 0 573481 282103 62880 -1 2061
2063 0 573450 282289 62760 -1 2062
2064 0 573444 282400 62640 -1 2063
2065 0 573498 282534 62520 -1 2064
2066 0 573460 282660 62440 -1 2065
2067 0 573440 282720 62360 124 2066
2068 0 573408 282944 62200 140 2067
2069 0 573376 283104 62000 122 2068
2070 0 573312 283264 61800 86 2069
2071 0 573312 283392 61560 96 2070
2072 0 573248 283424 61320 115 2071
2073 0 573248 283424 61040 64 2072
2074 0 573248 283392 60760 90 2073
2075 0 573216 283392 60480 51 2074
2076 0 573152 283264 60240 32 2075
2077 0 573246 283155 60120 -1 2076
2078 0 573302 283152 60040 -1 2077
2079 0 572464 283116 60000 -1 2078
2080 0 572475 283120 59960 -1 2079
2081 0 572480 283104 59880 75 2080
2082 0 572512 283168 59640 96 2081
2083 0 572480 283104 59360 96 2082
2084 0 572448 282976 59120 64 2083
2085 0 572320 282880 58920 60 2084
2086 0 572288 282752 58880 51 2085
2087 0 572210 282585 58960 -1 2086
2088 0 572160 282413 59000 -1 2087
2089 0 572234 282434 59040 -1 2088
2090 0 572277 282855 58800 -1 2086
2091 0 572276 282866 58680 -1 2090
2092 0 572294 282824 58560 -1 2091
2093 0 572339 282792 58400 -1 2092
2094 0 572271 282665 58320 -1 2093
2095 0 572219 282728 58280 -1 2094
2096 0 572256 282720 58240 64 2095
2097 0 572064 282688 58080 71 2096
2098 0 571904 282560 57880 45 2097
2099 0 571744 282560 57640 51 2098
2100 0 571648 282624 57400 71 2099
2101 0 571584 282720 57160 98 2100
2102 0 571680 282784 56920 120 2101
2103 0 571840 282784 56720 98 2102
2104 0 572032 282848 56520 108 2103
2105 0 572224 282912 56320 115 2104
2106 0 572480 282944 56240 181 2105
2107 0 572736 282880 56160 128 2106
2108 0 572928 282752 56000 181 2107
2109 0 572896 282752 55720 217 2108
2110 0 573024 282912 55560 122 2109
2111 0 573152 283072 55400 60 2110
2112 0 573280 283232 55240 81 2111
2113 0 573408 283296 55000 122 2112
2114 0 573536 283296 54760 96 2113
2115 0 573696 283232 54520 96 2114
2116 0 573888 283200 54320 81 2115
2117 0 574080 283104 54160 75 2116
2118 0 574272 283008 54000 81 2117
2119 0 574464 282976 53840 75 2118
2120 0 574688 282976 53720 86 2119
2121 0 574912 283040 53560 75 2120
2122 0 575072 283072 53360 75 2121
2123 0 575296 283072 53200 81 2122
2124 0 575520 283136 53040 98 2123
2125 0 575712 283168 52880 181 2124
2126 0 575872 283136 52680 178 2125
2127 0 576000 283104 52440 64 2126
2128 0 576096 283104 52160 108 2127
2129 0 576160 283008 51920 101 2128
2130 0 576192 282912 51680 131 2129
2131 0 576288 282848 51440 107 2130
2132 0 576448 282816 51240 150 2131
2133 0 576640 282784 51040 172 2132
2134 0 576864 282912 50880 226 2133
2135 0 577024 282976 50680 219 2134
2136 0 577216 282912 50520 186 2135
2137 0 577472 282816 50400 128 2136
2138 0 577664 282720 50240 101 2137
2139 0 577888 282624 50120 75 2138
2140 0 578080 282464 50000 120 2139
2141 0 578176 282304 49800 150 2140
2142 0 578336 282080 49720 228 2141
2143 0 578528 281984 49560 128 2142
2144 0 578688 281888 49360 98 2143
2145 0 578784 281696 49200 150 2144
2146 0 578880 281472 49120 175 2145
2147 0 579008 281248 49080 185 2146
2148 0 579072 281184 49080 163 2147
2149 0 578880 280992 49040 175 2148
2150 0 578784 280864 48800 120 2149
2151 0 578880 280736 48600 120 2150
2152 0 579072 280640 48400 115 2151
2153 0 579136 280448 48320 32 2152
2154 0 579232 281024 48960 104 2148
2155 0 579392 280864 48840 86 2154
2156 0 579424 280832 48840 80 2155
2157 0 579616 280640 48760 81 2156
2158 0 579776 280480 48720 96 2157
2159 0 579584 280288 48640 104 2158
2160 0 579488 280032 48640 80 2159
2161 0 579392 279872 48640 51 2160
2162 0 578985 279434 48720 -1 2161
2163 0 578883 279371 48800 -1 2162
2164 0 578867 279368 48880 -1 2163
2165 0 578855 279321 48920 -1 2164
2166 0 578875 279170 48960 -1 2165
2167 0 578928 278653 48960 -1 2166
2168 0 578911 278399 48920 -1 2167
2169 0 578940 278248 48880 -1 2168
2170 0 578944 278080 48880 51 2169
2171 0 578944 277824 48800 40 2170
2172 0 578880 277568 48800 60 2171
2173 0 578944 277312 48760 40 2172
2174 0 578976 277088 48760 40 2173
2175 0 578988 277045 48720 -1 2174
2176 0 579189 276801 48640 -1 2175
2177 0 579405 276432 48600 -1 2176
2178 0 579776 276032 48600 60 2177
2179 0 579968 275808 48600 51 2178
2180 0 580160 275616 48560 80 2179
2181 0 580320 275424 48480 75 2180
2182 0 580384 275328 48440 32 2181
2183 0 580367 275249 48400 -1 2182
2184 0 580496 274910 48400 -1 2183
2185 0 580480 274944 48440 81 2184
2186 0 580576 274688 48480 75 2185
2187 0 580704 274496 48360 75 2186
2188 0 580864 274272 48280 60 2187
2189 0 580960 274016 48240 40 2188
2190 0 580992 273760 48200 40 2189
2191 0 580992 273504 48160 32 2190
2192 0 581152 273280 48160 40 2191
2193 0 581216 273120 48160 40 2192
2194 0 581408 272896 48160 40 2193
2195 0 581536 272672 48160 51 2194
2196 0 581728 272448 48160 40 2195
2197 0 581856 272224 48120 32 2196
2198 0 579968 280288 48640 75 2158
2199 0 580192 280128 48640 51 2198
2200 0 580352 280096 48640 40 2199
2201 0 580544 280064 48680 45 2200
2202 0 580736 279872 48640 60 2201
2203 0 580992 279808 48600 64 2202
2204 0 581216 279648 48560 81 2203
2205 0 581376 279424 48520 71 2204
2206 0 581568 279232 48520 80 2205
2207 0 581792 279072 48520 86 2206
2208 0 582016 278912 48480 45 2207
2209 0 582208 278752 48440 81 2208
2210 0 582432 278624 48360 108 2209
2211 0 582624 278464 48280 80 2210
2212 0 582624 278432 48280 75 2211
2213 0 582709 278374 48200 -1 2212
2214 0 582816 277848 48120 -1 2213
2215 0 582946 277923 48240 -1 2214
2216 0 583008 277760 48240 32 2215
2217 0 583232 277696 48360 64 2216
2218 0 583456 277600 48440 71 2217
2219 0 583712 277504 48560 71 2218
2220 0 583936 277376 48560 91 2219
2221 0 584160 277344 48680 32 2220
2222 0 584416 277344 48760 60 2221
2223 0 584640 277216 48800 71 2222
2224 0 584864 277088 48880 75 2223
2225 0 585088 276960 48840 98 2224
2226 0 585312 276800 48840 71 2225
2227 0 585504 276608 48800 107 2226
2228 0 585632 276448 48640 80 2227
2229 0 585760 276288 48480 86 2228
2230 0 585952 276224 48320 120 2229
2231 0 586080 276064 48160 91 2230
2232 0 586016 275808 48080 80 2231
2233 0 585984 275856 47960 -1 2232
2234 0 586252 276006 47920 -1 2233
2235 0 586618 276189 47840 -1 2234
2236 0 586710 276252 47760 -1 2235
2237 0 586848 276382 47640 -1 2236
2238 0 586831 276407 47440 -1 2237
2239 0 586656 276384 47280 189 2238
2240 0 586752 276608 47160 160 2239
2241 0 586784 276768 46960 51 2240
2242 0 586768 276708 46880 -1 2241
2243 0 586828 276793 46840 -1 2242
2244 0 586830 276758 46800 -1 2243
2245 0 586893 276765 46720 -1 2244
2246 0 586784 276224 47080 178 2239
2247 0 587040 276288 47040 128 2246
2248 0 587136 276288 46800 131 2247
2249 0 587264 276192 46600 71 2248
2250 0 587424 276064 46440 101 2249
2251 0 587680 275968 46400 80 2250
2252 0 587936 275904 46400 71 2251
2253 0 588192 275840 46400 96 2252
2254 0 588448 275840 46280 102 2253
2255 0 588704 275872 46200 75 2254
2256 0 588960 275904 46080 51 2255
2257 0 589120 275904 45880 64 2256
2258 0 589216 275904 45640 71 2257
2259 0 589344 275872 45400 45 2258
2260 0 589440 275808 45280 60 2259
2261 0 589496 275776 45160 -1 2260
2262 0 589550 275711 45120 -1 2261
2263 0 589731 275637 45080 -1 2262
2264 0 589783 275668 45040 -1 2263
2265 0 589963 275467 45040 93 2264
2266 0 589920 275616 44960 108 2265
2267 0 589952 275680 44720 64 2266
2268 0 589950 275679 44640 -1 2267
2269 0 589987 275674 44560 -1 2268
2270 0 590040 275675 44520 -1 2269
2271 0 590107 275668 44480 -1 2270
2272 0 590193 275692 44440 -1 2271
2273 0 590236 275708 44400 -1 2272
2274 0 590222 275752 44360 -1 2273
2275 0 590250 275842 44320 -1 2274
2276 0 590270 275889 44280 -1 2275
2277 0 589984 275392 45080 86 2265
2278 0 590016 275136 45080 80 2277
2279 0 590112 274880 45040 91 2278
2280 0 590240 274656 45040 120 2279
2281 0 590304 274400 45000 80 2280
2282 0 590400 274176 44920 60 2281
2283 0 590528 273984 44800 60 2282
2284 0 590720 273792 44720 71 2283
2285 0 590944 273664 44720 75 2284
2286 0 591200 273600 44680 75 2285
2287 0 591456 273568 44600 107 2286
2288 0 591712 273472 44560 192 2287
2289 0 591904 273536 44400 197 2288
2290 0 592160 273568 44320 228 2289
2291 0 592195 273476 44120 -1 2290
2292 0 592186 273387 44000 -1 2291
2293 0 592308 273397 43880 -1 2292
2294 0 592416 273632 44360 226 2290
2295 0 592544 273792 44520 96 2294
2296 0 592512 273952 44720 124 2295
2297 0 592576 274144 44880 64 2296
2298 0 592544 274400 45000 45 2297
2299 0 592500 274500 45040 -1 2298
2300 0 592488 274501 45080 -1 2299
2301 0 592372 274661 45120 -1 2300
2302 0 592253 274764 45160 -1 2301
2303 0 592288 274720 45200 51 2302
2304 0 592256 274752 45200 45 2303
2305 0 592096 274976 45240 51 2304
2306 0 592160 275232 45320 51 2305
2307 0 592224 275488 45440 40 2306
2308 0 592320 275744 45440 75 2307
2309 0 592512 275904 45400 104 2308
2310 0 592490 275940 45280 -1 2309
2311 0 592420 275887 45160 -1 2310
2312 0 592360 276114 45200 -1 2311
2313 0 592412 276253 45200 -1 2312
2314 0 592384 276305 45240 -1 2313
2315 0 592338 276405 45280 -1 2314
2316 0 592398 276568 45360 -1 2315
2317 0 573792 261344 79560 235 1057
2318 0 573888 261600 79600 248 2317
2319 0 574048 261792 79680 202 2318
2320 0 574240 262016 79680 208 2319
2321 0 574400 262208 79600 153 2320
2322 0 574592 262400 79600 163 2321
2323 0 574816 262592 79600 178 2322
2324 0 575040 262784 79600 141 2323
2325 0 575232 262976 79560 136 2324
2326 0 575424 263168 79560 148 2325
2327 0 575488 263424 79520 150 2326
2328 0 575488 263680 79560 122 2327
2329 0 575520 263936 79560 80 2328
2330 0 575552 264192 79600 86 2329
2331 0 575680 264416 79600 120 2330
2332 0 575776 264672 79600 80 2331
2333 0 575936 264896 79600 102 2332
2334 0 576064 265152 79560 101 2333
2335 0 576128 265408 79480 122 2334
2336 0 576256 265600 79360 140 2335
2337 0 576416 265824 79280 120 2336
2338 0 576512 266016 79120 124 2337
2339 0 576640 266240 79120 120 2338
2340 0 576672 266496 79040 124 2339
2341 0 576672 266752 79000 128 2340
2342 0 576640 267008 79000 115 2341
2343 0 576512 267232 79000 156 2342
2344 0 576384 267456 79080 197 2343
2345 0 576320 267680 79200 175 2344
2346 0 576320 267904 79360 198 2345
2347 0 576320 268160 79440 186 2346
2348 0 576384 268384 79560 172 2347
2349 0 576448 268640 79600 178 2348
2350 0 576448 268832 79640 224 2349
2351 0 576224 268960 79680 122 2350
2352 0 576032 269152 79760 101 2351
2353 0 575840 269344 79760 60 2352
2354 0 575648 269568 79760 81 2353
2355 0 575456 269664 79720 120 2354
2356 0 575392 269824 79520 32 2355
2357 0 575392 269984 79320 71 2356
2358 0 575488 270112 79080 51 2357
2359 0 575648 270272 78880 32 2358
2360 0 575648 270176 78600 51 2359
2361 0 575648 269920 78520 45 2360
2362 0 575584 269664 78400 75 2361
2363 0 575584 269408 78320 32 2362
2364 0 575648 269248 78320 40 2363
2365 0 575636 269158 78280 -1 2364
2366 0 575713 268833 78280 -1 2365
2367 0 575800 268643 78280 -1 2366
2368 0 575878 268450 78280 -1 2367
2369 0 575857 268222 78280 -1 2368
2370 0 575200 269664 79840 107 2355
2371 0 574944 269696 79920 101 2370
2372 0 574688 269760 79960 164 2371
2373 0 574464 269888 80000 266 2372
2374 0 574272 270048 80080 307 2373
2375 0 574048 270016 80200 259 2374
2376 0 573792 270048 80280 226 2375
2377 0 573536 270144 80400 267 2376
2378 0 573312 270176 80560 260 2377
2379 0 573152 270016 80760 275 2378
2380 0 573056 269760 80840 288 2379
2381 0 572992 269760 80840 271 2380
2382 0 572960 269504 80800 221 2381
2383 0 572960 269280 80680 120 2382
2384 0 572960 269024 80680 51 2383
2385 0 572960 268768 80680 75 2384
2386 0 572896 268512 80680 40 2385
2387 0 572896 268448 80640 40 2386
2388 0 572800 269824 81040 164 2381
2389 0 572640 269856 81240 75 2388
2390 0 572512 269856 81480 96 2389
2391 0 572608 269760 81720 75 2390
2392 0 572704 269600 81920 60 2391
2393 0 572736 269408 82080 71 2392
2394 0 572864 269248 82280 51 2393
2395 0 573024 269088 82480 86 2394
2396 0 573216 268896 82560 51 2395
2397 0 573344 268704 82680 45 2396
2398 0 573536 268512 82680 40 2397
2399 0 573728 268320 82720 51 2398
2400 0 573888 268160 82920 40 2399
2401 0 574048 268000 83040 60 2400
2402 0 574208 267936 83240 71 2401
2403 0 574400 267872 83440 75 2402
2404 0 574592 267840 83600 51 2403
2405 0 574848 267872 83600 75 2404
2406 0 575104 267840 83640 64 2405
2407 0 575360 267808 83640 75 2406
2408 0 575584 267712 83720 71 2407
2409 0 575776 267552 83760 102 2408
2410 0 576000 267392 83760 86 2409
2411 0 576192 267232 83880 32 2410
2412 0 576352 267072 84040 40 2411
2413 0 576608 267008 84000 64 2412
2414 0 576864 267040 84040 81 2413
2415 0 577088 266944 84120 86 2414
2416 0 577312 266848 84240 91 2415
2417 0 577408 266752 84240 120 2416
2418 0 577632 266880 84280 45 2417
2419 0 577824 266944 84120 40 2418
2420 0 577856 266944 84120 40 2419
2421 0 577440 266496 84160 80 2417
2422 0 577568 266272 84200 71 2421
2423 0 577728 266048 84240 51 2422
2424 0 577856 265856 84360 75 2423
2425 0 578080 265760 84440 75 2424
2426 0 578304 265696 84560 51 2425
2427 0 578560 265664 84560 75 2426
2428 0 578816 265664 84600 81 2427
2429 0 579072 265568 84560 71 2428
2430 0 579328 265504 84520 60 2429
2431 0 579584 265472 84520 60 2430
2432 0 579808 265408 84640 80 2431
2433 0 580064 265408 84680 64 2432
2434 0 580320 265440 84680 64 2433
2435 0 580544 265440 84720 80 2434
2436 0 581046 265393 84680 -1 2435
2437 0 581381 265399 84680 -1 2436
2438 0 581444 265282 84640 -1 2437
2439 0 581504 265216 84680 75 2438
2440 0 581568 265152 84680 60 2439
2441 0 581792 264992 84640 40 2440
2442 0 582016 264864 84640 51 2441
2443 0 582272 264864 84640 45 2442
2444 0 582528 264832 84640 98 2443
2445 0 582784 264928 84680 128 2444
2446 0 583040 264928 84680 80 2445
2447 0 583296 264928 84720 108 2446
2448 0 583552 264928 84760 160 2447
2449 0 583808 264832 84760 209 2448
2450 0 584064 264928 84800 202 2449
2451 0 584256 265120 84840 101 2450
2452 0 584480 265248 84840 51 2451
2453 0 584736 265376 84800 40 2452
2454 0 584992 265376 84800 40 2453
2455 0 585248 265376 84880 51 2454
2456 0 585504 265408 84960 51 2455
2457 0 585760 265408 85000 32 2456
2458 0 576640 269056 79640 202 2350
2459 0 576800 269280 79640 160 2458
2460 0 576992 269472 79680 140 2459
2461 0 577184 269664 79800 154 2460
2462 0 577280 269856 79960 140 2461
2463 0 577376 270048 80120 148 2462
2464 0 577568 270240 80160 175 2463
2465 0 577728 270432 80280 197 2464
2466 0 577888 270624 80400 197 2465
2467 0 578048 270816 80480 206 2466
2468 0 578176 271040 80520 206 2467
2469 0 578304 271264 80520 200 2468
2470 0 578464 271456 80560 200 2469
2471 0 578656 271680 80560 124 2470
2472 0 578752 271904 80640 175 2471
2473 0 578848 272160 80640 172 2472
2474 0 578976 272384 80640 163 2473
2475 0 579136 272576 80680 139 2474
2476 0 579328 272768 80680 166 2475
2477 0 579488 272960 80720 150 2476
2478 0 579680 273152 80760 157 2477
2479 0 579808 273376 80760 156 2478
2480 0 579840 273632 80680 163 2479
2481 0 579968 273856 80640 148 2480
2482 0 580064 274112 80640 137 2481
2483 0 580096 274368 80640 124 2482
2484 0 580160 274624 80640 107 2483
2485 0 580128 274880 80640 120 2484
2486 0 579968 275104 80640 164 2485
2487 0 579968 275200 80640 181 2486
2488 0 579872 275360 80840 120 2487
2489 0 579712 275552 80880 181 2488
2490 0 579648 275712 81120 186 2489
2491 0 579456 275808 81280 181 2490
2492 0 579264 275968 81400 140 2491
2493 0 579072 276032 81560 153 2492
2494 0 578848 276128 81680 102 2493
2495 0 578624 276256 81760 80 2494
2496 0 578432 276384 81880 115 2495
2497 0 578208 276544 82000 102 2496
2498 0 578016 276672 82200 98 2497
2499 0 577888 276800 82280 128 2498
2500 0 578080 276960 82440 75 2499
2501 0 578240 276960 82640 51 2500
2502 0 578400 276928 82840 81 2501
2503 0 578560 276896 83040 71 2502
2504 0 578656 276768 83240 51 2503
2505 0 578784 276640 83400 75 2504
2506 0 578592 276448 83400 91 2505
2507 0 578368 276288 83440 45 2506
2508 0 578112 276256 83440 60 2507
2509 0 577856 276192 83440 40 2508
2510 0 577600 276160 83360 51 2509
2511 0 577344 276160 83280 81 2510
2512 0 577088 276096 83200 166 2511
2513 0 576832 275968 83200 183 2512
2514 0 576576 275904 83160 226 2513
2515 0 576448 275776 83160 163 2514
2516 0 576608 275895 83000 -1 2515
2517 0 576620 275920 82880 -1 2516
2518 0 578944 276512 83600 150 2505
2519 0 579200 276512 83640 120 2518
2520 0 579424 276448 83760 160 2519
2521 0 579680 276416 83840 96 2520
2522 0 579936 276416 83880 75 2521
2523 0 580160 276352 84040 86 2522
2524 0 580416 276256 84080 150 2523
2525 0 580672 276256 84080 241 2524
2526 0 580928 276352 84040 242 2525
2527 0 581184 276448 84040 229 2526
2528 0 581408 276576 83960 153 2527
2529 0 581600 276544 84120 157 2528
2530 0 581824 276704 84200 120 2529
2531 0 582048 276704 84320 107 2530
2532 0 582208 276736 84520 32 2531
2533 0 582400 276832 84680 120 2532
2534 0 582592 276832 84880 71 2533
2535 0 582752 276768 85080 75 2534
2536 0 582912 276704 85280 71 2535
2537 0 583072 276704 85480 60 2536
2538 0 583232 276704 85680 45 2537
2539 0 583392 276704 85880 60 2538
2540 0 583424 276640 86160 51 2539
2541 0 583424 276544 86280 60 2540
2542 0 583456 276800 86360 107 2541
2543 0 583488 277056 86360 139 2542
2544 0 583648 277216 86520 60 2543
2545 0 583744 277440 86640 40 2544
2546 0 583648 277664 86760 45 2545
2547 0 583616 277792 87120 32 2546
2548 0 583424 277952 87160 51 2547
2549 0 583168 278080 87080 189 2548
2550 0 583072 278272 87240 90 2549
2551 0 582944 278272 87480 60 2550
2552 0 582784 278368 87640 32 2551
2553 0 583392 276384 86480 51 2541
2554 0 583296 276128 86560 60 2553
2555 0 583264 275872 86560 60 2554
2556 0 583264 275616 86560 51 2555
2557 0 583232 275360 86560 71 2556
2558 0 583168 275200 86360 64 2557
2559 0 583155 275168 86320 80 2558
2560 0 582786 274892 86440 -1 2559
2561 0 582660 274757 86560 -1 2560
2562 0 582535 274672 86680 -1 2561
2563 0 582446 274605 86800 -1 2562
2564 0 582411 274560 86920 -1 2563
2565 0 582396 274547 86960 -1 2564
2566 0 582390 274550 87000 -1 2565
2567 0 583104 275040 86160 148 2559
2568 0 583232 274848 86040 108 2567
2569 0 583392 274688 85840 101 2568
2570 0 583552 274656 85640 81 2569
2571 0 583616 274656 85560 45 2570
2572 0 583606 274649 85520 -1 2571
2573 0 583708 274681 85400 -1 2572
2574 0 583793 274693 85360 -1 2573
2575 0 583895 274710 85320 -1 2574
2576 0 584036 274638 85240 -1 2575
2577 0 584114 274642 85200 -1 2576
2578 0 584283 274691 85160 -1 2577
2579 0 584394 274663 85080 -1 2578
2580 0 584462 274681 85040 -1 2579
2581 0 584454 274712 84960 -1 2580
2582 0 584467 274710 84920 -1 2581
2583 0 584654 274704 84840 -1 2582
2584 0 584788 274673 84760 -1 2583
2585 0 584837 274697 84680 -1 2584
2586 0 584887 274718 84600 -1 2585
2587 0 584990 274730 84480 -1 2586
2588 0 585117 274743 84360 -1 2587
2589 0 585178 274758 84240 -1 2588
2590 0 577664 276928 82360 122 2499
2591 0 577408 277056 82400 81 2590
2592 0 577216 277248 82520 98 2591
2593 0 576960 277312 82600 80 2592
2594 0 576704 277344 82720 86 2593
2595 0 576448 277344 82760 96 2594
2596 0 576224 277472 82800 120 2595
2597 0 575968 277568 82840 104 2596
2598 0 575744 277696 82840 122 2597
2599 0 575488 277792 82880 108 2598
2600 0 575232 277888 82840 115 2599
2601 0 575040 278048 82680 81 2600
2602 0 574880 278176 82520 96 2601
2603 0 574656 278304 82480 172 2602
2604 0 574464 278464 82320 234 2603
2605 0 574208 278496 82240 275 2604
2606 0 574144 278528 82200 258 2605
2607 0 573888 278464 82280 244 2606
2608 0 573728 278304 82160 296 2607
2609 0 573696 278048 82160 212 2608
2610 0 573632 277792 82080 200 2609
2611 0 573472 277632 81920 150 2610
2612 0 573376 277536 81920 150 2611
2613 0 573568 277344 81880 107 2612
2614 0 573632 277152 81720 75 2613
2615 0 573632 276992 81520 124 2614
2616 0 573664 276832 81320 137 2615
2617 0 573760 276736 81080 81 2616
2618 0 573760 276576 80840 75 2617
2619 0 573760 276384 80640 60 2618
2620 0 573760 276160 80440 96 2619
2621 0 573536 276064 80560 60 2620
2622 0 573344 275904 80640 32 2621
2623 0 573216 275712 80760 45 2622
2624 0 573088 275552 80920 40 2623
2625 0 573088 275520 80920 32 2624
2626 0 573760 276000 80200 81 2620
2627 0 573856 275872 80000 91 2626
2628 0 573696 275680 80040 40 2627
2629 0 573504 275488 80000 75 2628
2630 0 573494 275489 79920 -1 2629
2631 0 572994 276066 79880 -1 2630
2632 0 573467 275432 79840 -1 2631
2633 0 573506 275383 79800 -1 2632
2634 0 573952 275776 79760 96 2627
2635 0 574080 275680 79520 75 2634
2636 0 574208 275616 79280 96 2635
2637 0 574272 275456 79040 134 2636
2638 0 574208 275296 78840 98 2637
2639 0 574048 275232 78640 163 2638
2640 0 573824 275232 78520 124 2639
2641 0 573696 275232 78280 32 2640
2642 0 573760 275392 78080 32 2641
2643 0 573760 275424 78040 32 2642
2644 0 573956 275793 78000 -1 2643
2645 0 574011 275949 77960 -1 2644
2646 0 574047 276141 77880 -1 2645
2647 0 574053 276253 77840 -1 2646
2648 0 574016 276384 77840 71 2647
2649 0 573984 276576 77840 71 2648
2650 0 573920 276832 77800 51 2649
2651 0 573920 277088 77800 64 2650
2652 0 573824 277344 77760 86 2651
2653 0 573760 277600 77720 71 2652
2654 0 573664 277856 77800 64 2653
2655 0 573472 278048 77800 60 2654
2656 0 573408 278272 77680 60 2655
2657 0 573312 278496 77560 81 2656
2658 0 573216 278624 77360 45 2657
2659 0 573213 278896 77560 -1 2657
2660 0 572996 279036 77560 -1 2659
2661 0 572871 278928 77680 -1 2660
2662 0 572822 278830 77800 -1 2661
2663 0 572734 278774 77920 -1 2662
2664 0 572635 278772 78000 -1 2663
2665 0 572352 278817 78120 -1 2664
2666 0 573184 277728 81960 71 2612
2667 0 572992 277920 81920 86 2666
2668 0 572768 277984 81800 40 2667
2669 0 572512 277984 81800 51 2668
2670 0 572256 277952 81680 51 2669
2671 0 572000 277888 81600 71 2670
2672 0 571744 277856 81560 101 2671
2673 0 571488 277856 81480 107 2672
2674 0 571232 277760 81480 75 2673
2675 0 571008 277600 81480 71 2674
2676 0 570784 277472 81440 71 2675
2677 0 570528 277344 81440 60 2676
2678 0 570304 277216 81400 64 2677
2679 0 570048 277120 81320 60 2678
2680 0 569792 277056 81200 96 2679
2681 0 569600 276992 81040 91 2680
2682 0 569408 276800 80920 98 2681
2683 0 569248 276640 80800 71 2682
2684 0 569088 276480 80680 90 2683
2685 0 569056 276416 80600 120 2684
2686 0 569024 276512 80360 40 2685
2687 0 568992 276576 80120 90 2686
2688 0 568960 276576 79840 32 2687
2689 0 568928 276608 79760 32 2688
2690 0 568989 276660 79680 -1 2689
2691 0 568928 276640 79680 32 2690
2692 0 569056 276640 79480 45 2691
2693 0 569248 276672 79280 45 2692
2694 0 569408 276736 79080 71 2693
2695 0 569568 276704 78880 60 2694
2696 0 568992 276160 80600 90 2685
2697 0 568896 275936 80680 64 2696
2698 0 568864 275712 80800 64 2697
2699 0 568864 275456 80800 71 2698
2700 0 568864 275200 80800 75 2699
2701 0 568928 274944 80720 80 2700
2702 0 568928 274688 80680 75 2701
2703 0 568896 274432 80560 71 2702
2704 0 568896 274176 80480 51 2703
2705 0 568896 273920 80400 75 2704
2706 0 568864 273664 80360 51 2705
2707 0 568864 273408 80280 75 2706
2708 0 568832 273152 80280 51 2707
2709 0 568864 272896 80240 80 2708
2710 0 568864 272640 80280 71 2709
2711 0 568864 272384 80320 60 2710
2712 0 568928 272128 80360 80 2711
2713 0 568928 271872 80360 75 2712
2714 0 568832 271616 80400 60 2713
2715 0 568672 271424 80440 80 2714
2716 0 568480 271232 80480 80 2715
2717 0 568320 271008 80440 150 2716
2718 0 568160 270784 80440 189 2717
2719 0 567968 270592 80320 209 2718
2720 0 567712 270528 80280 71 2719
2721 0 567456 270432 80280 40 2720
2722 0 567264 270240 80240 60 2721
2723 0 567008 270176 80200 64 2722
2724 0 566784 270176 80080 120 2723
2725 0 566560 270080 80000 80 2724
2726 0 566400 269920 80000 40 2725
2727 0 566297 269776 79920 -1 2726
2728 0 566967 270019 79880 -1 2725
2729 0 566821 270232 79840 -1 2728
2730 0 566843 270281 79800 -1 2729
2731 0 566962 270404 79760 -1 2730
2732 0 574240 278688 82000 235 2606
2733 0 574368 278688 81760 166 2732
2734 0 574528 278784 81560 75 2733
2735 0 574688 278944 81400 71 2734
2736 0 574848 279104 81200 71 2735
2737 0 575008 279232 81000 60 2736
2738 0 575200 279360 80880 81 2737
2739 0 575424 279424 80760 81 2738
2740 0 575584 279552 80560 160 2739
2741 0 575776 279744 80520 136 2740
2742 0 575872 279904 80320 240 2741
2743 0 575968 280096 80120 160 2742
2744 0 576096 280320 79960 81 2743
2745 0 576160 280480 79760 81 2744
2746 0 576288 280640 79560 75 2745
2747 0 576448 280800 79360 75 2746
2748 0 576640 280896 79200 81 2747
2749 0 576832 280992 79000 75 2748
2750 0 577056 281120 78840 64 2749
2751 0 577248 281280 78680 51 2750
2752 0 577408 281312 78640 60 2751
2753 0 577447 281350 78560 -1 2752
2754 0 577519 281403 78480 -1 2753
2755 0 577620 281432 78400 -1 2754
2756 0 577813 281441 78280 -1 2755
2757 0 577894 281686 78240 -1 2756
2758 0 577877 281525 78200 -1 2757
2759 0 577932 281673 78160 -1 2758
2760 0 577991 281820 78120 -1 2759
2761 0 578032 281882 78080 -1 2760
2762 0 578078 282066 78000 -1 2761
2763 0 578144 282144 77920 45 2762
2764 0 578208 282272 77760 71 2763
2765 0 578208 282432 77520 60 2764
2766 0 578208 282592 77280 51 2765
2767 0 578240 282656 77040 122 2766
2768 0 578464 282848 76920 32 2767
2769 0 578688 282944 76800 51 2768
2770 0 578880 282944 76800 32 2769
2771 0 578208 282656 77000 128 2767
2772 0 578048 282720 76760 81 2771
2773 0 577952 282944 76600 75 2772
2774 0 577792 283104 76440 75 2773
2775 0 577664 283168 76200 60 2774
2776 0 577664 283168 75920 71 2775
2777 0 577824 283168 75720 64 2776
2778 0 577952 283200 75480 81 2777
2779 0 578048 283328 75240 104 2778
2780 0 578048 283488 75000 98 2779
2781 0 577984 283520 74760 128 2780
2782 0 578048 283584 74520 101 2781
2783 0 578144 283616 74280 64 2782
2784 0 578304 283616 74040 64 2783
2785 0 578464 283648 73840 60 2784
2786 0 578624 283680 73640 45 2785
2787 0 578752 283776 73440 71 2786
2788 0 578944 283872 73280 75 2787
2789 0 579072 284000 73080 81 2788
2790 0 579104 284192 72920 71 2789
2791 0 579168 284384 72760 71 2790
2792 0 579168 284544 72560 86 2791
2793 0 579264 284736 72360 75 2792
2794 0 579316 284812 72240 -1 2793
2795 0 579333 284874 72160 -1 2794
2796 0 579382 284989 72080 -1 2795
2797 0 579463 285117 71960 -1 2796
2798 0 579488 285248 71880 32 2797
2799 0 579552 285408 71760 71 2798
2800 0 579648 285632 71640 45 2799
2801 0 579744 285824 71440 91 2800
2802 0 579840 286016 71240 71 2801
2803 0 579840 286176 71040 90 2802
2804 0 579968 286336 70840 86 2803
2805 0 580032 286560 70680 108 2804
2806 0 580064 286720 70480 153 2805
2807 0 580288 286848 70400 256 2806
2808 0 580357 286871 70200 270 2807
2809 0 580387 287064 69760 -1 2808
2810 0 580399 287069 69680 -1 2809
2811 0 580410 287022 69600 -1 2810
2812 0 580407 286970 69520 -1 2811
2813 0 580384 286880 70120 275 2808
2814 0 580576 286688 70040 141 2813
2815 0 580704 286496 69920 32 2814
2816 0 580832 286400 69720 32 2815
2817 0 580128 275360 80520 128 2487
2818 0 580160 275616 80440 150 2817
2819 0 580224 275872 80360 108 2818
2820 0 580256 276096 80240 80 2819
2821 0 580384 276256 80080 71 2820
2822 0 580512 276480 80000 80 2821
2823 0 580672 276672 79920 115 2822
2824 0 580800 276864 79800 60 2823
2825 0 580992 277024 79760 81 2824
2826 0 581184 277184 79720 64 2825
2827 0 581376 277376 79680 81 2826
2828 0 581504 277632 79680 91 2827
2829 0 581696 277824 79680 102 2828
2830 0 581856 278016 79720 120 2829
2831 0 581888 278272 79760 122 2830
2832 0 581920 278528 79760 108 2831
2833 0 581888 278752 79920 154 2832
2834 0 582048 278688 80120 45 2833
2835 0 582080 278528 80320 40 2834
2836 0 582208 278368 80480 32 2835
2837 0 582272 278304 80560 32 2836
2838 0 581792 278976 80000 102 2833
2839 0 581664 279168 80120 98 2838
2840 0 581504 279328 80280 81 2839
2841 0 581376 279488 80440 32 2840
2842 0 581408 279712 80560 139 2841
2843 0 581408 279936 80680 172 2842
2844 0 581504 280192 80720 234 2843
2845 0 581568 280448 80720 154 2844
2846 0 581472 280672 80800 194 2845
2847 0 581440 280928 80800 172 2846
2848 0 581504 281184 80800 153 2847
2849 0 581472 281440 80880 108 2848
2850 0 581472 281600 81080 200 2849
2851 0 581472 281664 81160 257 2850
2852 0 581600 281792 80960 140 2851
2853 0 581792 281984 80920 131 2852
2854 0 581984 282176 80920 148 2853
2855 0 582208 282336 80800 60 2854
2856 0 582464 282432 80760 91 2855
2857 0 582688 282560 80640 60 2856
2858 0 582912 282592 80520 32 2857
2859 0 583136 282656 80360 45 2858
2860 0 583200 282688 80320 40 2859
2861 0 581440 281664 81440 200 2851
2862 0 581312 281824 81640 219 2861
2863 0 581088 281984 81680 226 2862
2864 0 580992 282240 81680 237 2863
2865 0 581024 282496 81760 206 2864
2866 0 581120 282720 81840 226 2865
2867 0 581248 282944 81920 204 2866
2868 0 581248 283040 81920 197 2867
2869 0 581504 283040 81920 175 2868
2870 0 581760 283104 81960 154 2869
2871 0 582016 283168 82040 160 2870
2872 0 582240 283264 82120 244 2871
2873 0 582496 283392 82120 250 2872
2874 0 582752 283488 82080 208 2873
2875 0 583008 283520 82120 164 2874
2876 0 583232 283392 82160 189 2875
2877 0 583488 283424 82120 178 2876
2878 0 583712 283520 82040 163 2877
2879 0 583936 283648 81920 120 2878
2880 0 584128 283712 81760 91 2879
2881 0 584352 283840 81680 102 2880
2882 0 584576 283936 81560 102 2881
2883 0 584832 284000 81480 96 2882
2884 0 585088 284064 81480 60 2883
2885 0 585280 284192 81320 96 2884
2886 0 585440 284416 81320 235 2885
2887 0 585472 284640 81200 235 2886
2888 0 585504 284864 81080 261 2887
2889 0 585536 284960 81040 269 2888
2890 0 585472 285152 81200 156 2889
2891 0 585440 285344 81360 75 2890
2892 0 585344 285568 81480 51 2891
2893 0 585280 285760 81640 51 2892
2894 0 585280 286016 81640 40 2893
2895 0 585472 286208 81640 60 2894
2896 0 585664 286400 81640 64 2895
2897 0 585696 286656 81600 40 2896
2898 0 585696 286912 81600 80 2897
2899 0 585792 287168 81640 75 2898
2900 0 585856 287424 81760 60 2899
2901 0 585856 287680 81800 75 2900
2902 0 585792 287936 81800 51 2901
2903 0 585632 288160 81720 51 2902
2904 0 585440 288352 81720 60 2903
2905 0 585248 288576 81720 51 2904
2906 0 585152 288832 81760 104 2905
2907 0 585120 289088 81760 107 2906
2908 0 585056 289344 81800 90 2907
2909 0 584960 289600 81840 51 2908
2910 0 584960 289760 82040 51 2909
2911 0 585056 289888 82240 32 2910
2912 0 585056 289856 82520 75 2911
2913 0 585024 289696 82720 75 2912
2914 0 585024 289600 82960 150 2913
2915 0 584928 289408 83120 236 2914
2916 0 584736 289344 83280 202 2915
2917 0 584480 289376 83200 202 2916
2918 0 584224 289344 83160 86 2917
2919 0 584192 289312 83160 75 2918
2920 0 585792 284992 81080 168 2889
2921 0 585952 284864 81240 175 2920
2922 0 586208 284800 81200 217 2921
2923 0 586400 284832 81040 214 2922
2924 0 586624 284832 80880 154 2923
2925 0 586880 284800 80840 115 2924
2926 0 587072 284768 80640 75 2925
2927 0 587328 284768 80640 96 2926
2928 0 587584 284800 80640 81 2927
2929 0 587840 284832 80600 120 2928
2930 0 588064 284832 80440 137 2929
2931 0 588288 284864 80320 200 2930
2932 0 588480 284928 80120 185 2931
2933 0 588672 284992 79920 128 2932
2934 0 588864 285088 79760 102 2933
2935 0 589088 285248 79640 139 2934
2936 0 589312 285376 79560 135 2935
2937 0 589472 285568 79400 71 2936
2938 0 589664 285728 79360 60 2937
2939 0 589792 285792 79360 75 2938
2940 0 589984 285888 79520 45 2939
2941 0 590144 286048 79640 32 2940
2942 0 590368 286240 79640 32 2941
2943 0 590528 286304 79640 40 2942
2944 0 589824 285792 79080 64 2939
2945 0 589920 285792 78840 64 2944
2946 0 589920 285824 78680 60 2945
2947 0 589943 285894 78600 -1 2946
2948 0 589969 285885 78520 -1 2947
2949 0 589963 285893 78440 -1 2948
2950 0 590022 285886 78400 -1 2949
2951 0 590094 285913 78320 -1 2950
2952 0 590163 285918 78280 -1 2951
2953 0 590159 286032 78240 -1 2952
2954 0 590209 286039 78200 -1 2953
2955 0 590250 286132 78120 -1 2954
2956 0 590360 286245 78040 -1 2955
2957 0 590400 286297 77960 -1 2956
2958 0 590464 286368 77840 51 2957
2959 0 590464 286496 77720 115 2958
2960 0 590528 286528 77480 101 2959
2961 0 590656 286464 77240 32 2960
2962 0 590688 286368 77000 81 2961
2963 0 590688 286304 76720 60 2962
2964 0 590784 286304 76480 64 2963
2965 0 590848 286208 76240 60 2964
2966 0 590752 286144 76000 90 2965
2967 0 590784 285984 75800 98 2966
2968 0 590816 285856 75560 71 2967
2969 0 590944 285888 75320 71 2968
2970 0 590944 285728 75080 75 2969
2971 0 591040 285632 74840 60 2970
2972 0 591232 285568 74640 64 2971
2973 0 591392 285536 74440 64 2972
2974 0 591616 285536 74240 51 2973
2975 0 591808 285504 74040 71 2974
2976 0 591968 285504 73840 64 2975
2977 0 592160 285440 73640 51 2976
2978 0 592288 285344 73440 64 2977
2979 0 592448 285344 73240 64 2978
2980 0 592608 285312 73000 64 2979
2981 0 592768 285312 72800 64 2980
2982 0 592960 285344 72600 64 2981
2983 0 593184 285344 72480 101 2982
2984 0 593312 285344 72240 32 2983
2985 0 593326 285335 72080 -1 2984
2986 0 593478 285343 71960 -1 2985
2987 0 593557 285379 71800 -1 2986
2988 0 593635 285446 71680 -1 2987
2989 0 593691 285462 71560 -1 2988
2990 0 593727 285511 71440 -1 2989
2991 0 593784 285533 71320 -1 2990
2992 0 593809 285580 71160 -1 2991
2993 0 593862 285537 71040 -1 2992
2994 0 593831.44 285494.8 70880 -1 2993
2995 0 593851.5 285299 70720 -1 2994
2996 0 593853.1 285189.88 70560 -1 2995
2997 0 593851 285104.75 70400 -1 2996
2998 0 593747.25 285036.62 70200 -1 2997
2999 0 593591.75 284960.9 70000 -1 2998
3000 0 593439.4 284782 69800 -1 2999
3001 0 593343.7 284601.94 69680 -1 3000
3002 0 593266.06 284511.28 69560 -1 3001
3003 0 593140.8 284267.56 69440 -1 3002
3004 0 593082.06 284208.3 69320 -1 3003
3005 0 593081.7 284191.25 69160 -1 3004
3006 0 593118.75 284176.72 68960 -1 3005
3007 0 593189.1 284192.88 68760 -1 3006
3008 0 593317.2 284127.84 68600 -1 3007
3009 0 593381.06 284148.06 68400 -1 3008
3010 0 593434.3 284130.38 68200 -1 3009
3011 0 593516.5 284211.56 68000 -1 3010
3012 0 593552 284242.03 67840 -1 3011
3013 0 593564.7 284107.38 67640 -1 3012
3014 0 593608 283893.25 67480 -1 3013
3015 0 593638.1 283817.8 67360 -1 3014
3016 0 593626.5 283837.78 67200 -1 3015
3017 0 593575.9 284079.5 67160 -1 3016
3018 0 593477.56 284353.25 67080 -1 3017
3019 0 593420 284598.72 67000 -1 3018
3020 0 593706.8 283788.62 67160 -1 3016
3021 0 593844.6 283758.2 67080 -1 3020
3022 0 593996.75 283733.12 67000 -1 3021
3023 0 594137.25 283702.56 66960 -1 3022
3024 0 594360.5 283779.3 66880 -1 3023
3025 0 594466.8 283883.94 66800 -1 3024
3026 0 594521.1 283937.9 66720 -1 3025
3027 0 594604.2 283874.16 66600 -1 3026
3028 0 594729.1 283763.94 66480 -1 3027
3029 0 595315.7 283456.44 66440 -1 3028
3030 0 595686.8 283150.7 66360 -1 3029
3031 0 595762.6 283117.9 66320 -1 3030
3032 0 580992 283136 81960 153 2868
3033 0 580736 283200 82000 86 3032
3034 0 580480 283264 82000 80 3033
3035 0 580224 283264 82080 160 3034
3036 0 580064 283264 82080 200 3035
3037 0 579968 283168 82320 96 3036
3038 0 580032 283072 82560 71 3037
3039 0 580064 282976 82800 32 3038
3040 0 579904 282784 82880 32 3039
3041 0 579744 282720 82840 32 3040
3042 0 579904 283456 82000 153 3036
3043 0 579904 283712 82000 86 3042
3044 0 579712 283904 82040 80 3043
3045 0 579520 284096 82080 71 3044
3046 0 579360 284288 82240 128 3045
3047 0 579104 284192 82280 81 3046
3048 0 578880 284096 82400 32 3047
3049 0 578720 283968 82520 40 3048
3050 0 579360 284544 82240 32 3046
3051 0 579360 284800 82240 32 3050
3052 0 579328 285056 82240 45 3051
3053 0 579136 285280 82240 40 3052
3054 0 579040 285504 82400 32 3053
3055 0 579040 285664 82600 45 3054
3056 0 579008 285888 82720 91 3055
3057 0 578880 286112 82880 86 3056
3058 0 578880 286336 83000 81 3057
3059 0 579008 286560 83000 32 3058
3060 0 579168 286784 83000 60 3059
3061 0 579296 287008 83000 60 3060
3062 0 579456 287232 83000 71 3061
3063 0 579552 287488 83120 75 3062
3064 0 579616 287744 83200 102 3063
3065 0 579680 288000 83200 71 3064
3066 0 579808 288224 83240 60 3065
3067 0 579808 288480 83320 45 3066
3068 0 579808 288640 83560 86 3067
3069 0 579712 288800 83760 86 3068
3070 0 579680 288928 84000 120 3069
3071 0 579648 288992 84240 98 3070
3072 0 579648 289056 84520 32 3071
3073 0 579648 289088 84800 90 3072
3074 0 579584 289152 85080 124 3073
3075 0 579584 289280 85320 101 3074
3076 0 579456 289344 85560 156 3075
3077 0 579296 289440 85760 202 3076
3078 0 579392 289600 85960 178 3077
3079 0 579488 289632 86200 51 3078
3080 0 579488 289632 86480 128 3079
3081 0 579488 289664 86760 163 3080
3082 0 579488 289760 87040 128 3081
3083 0 579488 289856 87280 131 3082
3084 0 579360 289792 87520 60 3083
3085 0 579232 289728 87640 75 3084
3086 0 579131 289652 87680 -1 3085
3087 0 579042 289564 87760 -1 3086
3088 0 578983 289542 87840 -1 3087
3089 0 578908 289460 87920 -1 3088
3090 0 578638 289350 88000 -1 3089
3091 0 578641 289336 88040 -1 3090
3092 0 578589 289274 88120 -1 3091
3093 0 578555 289191 88160 -1 3092
3094 0 578464 289145 88200 -1 3093
3095 0 578283 289201 88240 -1 3094
3096 0 578230 289156 88280 -1 3095
3097 0 578230 289091 88320 -1 3096
3098 0 578146 289043 88360 -1 3097
3099 0 577990 289012 88400 -1 3098
3100 0 577861 289038 88440 -1 3099
3101 0 577820 288960 88480 -1 3100
3102 0 577774 288866 88560 -1 3101
3103 0 577706 288799 88600 -1 3102
3104 0 577628 288824 88640 -1 3103
3105 0 577551 288936 88680 -1 3104
3106 0 577508 288793 88720 -1 3105
3107 0 577504 288723 88760 -1 3106
3108 0 577480 288694 88800 -1 3107
3109 0 577412 288792 88840 -1 3108
3110 0 577234 288826 88880 -1 3109
3111 0 577247 288897 88920 -1 3110
3112 0 577181 288964 88960 -1 3111
3113 0 577161 289020 89000 -1 3112
3114 0 577046 289067 89080 -1 3113
3115 0 577039 289135 89120 -1 3114
3116 0 576939 289214 89200 -1 3115
3117 0 576924 289241 89240 -1 3116
3118 0 576835 289327 89360 -1 3117
3119 0 576701 289387 89480 -1 3118
3120 0 576614 289460 89560 -1 3119
3121 0 576435 289545 89640 -1 3120
3122 0 576266 289712 89760 -1 3121
3123 0 576069 289810 89800 -1 3122
3124 0 575924 289933 89880 -1 3123
3125 0 575703 290163 90000 -1 3124
3126 0 575593 290227 90080 -1 3125
3127 0 575509 290309 90200 -1 3126
3128 0 579476 289740 87400 -1 3083
3129 0 579486 289689 87600 -1 3128
3130 0 579448 289598 87760 -1 3129
3131 0 579407 289527 87840 -1 3130
3132 0 579419 289473 87920 -1 3131
3133 0 579437 289349 88000 -1 3132
3134 0 579461 289332 88080 -1 3133
3135 0 579469 289200 88200 -1 3134
3136 0 579444 289159 88240 -1 3135
3137 0 579424 289120 88280 60 3136
3138 0 579328 288896 88440 75 3137
3139 0 579388.4 288707.94 88560 68 3138
3140 0 579328 288704 88640 64 3139
3141 0 579386.44 288569.72 88800 45 3140
3142 0 579009.7 288859.62 88880 36 3141
3143 0 579297.8 288844 88920 32 3142
3144 0 579250.3 289059.84 89080 60 3143
3145 0 579232 289088 89320 115 3144
3146 0 579264 289248 89520 128 3145
3147 0 579232 289408 89760 90 3146
3148 0 579200 289472 90040 60 3147
3149 0 579200 289600 90280 64 3148
3150 0 579232 289696 90520 60 3149
3151 0 579392 289792 90720 60 3150
3152 0 579488 289856 90960 45 3151
3153 0 579515 289950 91120 -1 3152
3154 0 579487 290043 91240 -1 3153
3155 0 579478 290192 91320 -1 3154
3156 0 579290 290654 91360 -1 3155
3157 0 579680.44 289766.22 91400 -1 3156
3158 0 579751 289707 91440 -1 3157
3159 0 579784 289690 91520 -1 3158
3160 0 579782 289670 91600 -1 3159
3161 0 579744 289664 91720 60 3160
3162 0 579616 289536 91920 60 3161
3163 0 579456 289472 92120 75 3162
3164 0 579392 289440 92360 98 3163
3165 0 579232 289504 92600 71 3164
3166 0 579168 289408 92840 45 3165
3167 0 579072 289408 93120 96 3166
3168 0 578848 289472 93240 102 3167
3169 0 578688 289664 93360 154 3168
3170 0 578688 289760 93600 120 3169
3171 0 578688 289792 93720 108 3170
3172 0 578656 289536 93800 108 3171
3173 0 578592 289408 94040 45 3172
3174 0 578560 289344 94200 32 3173
3175 0 578720 289952 93960 101 3171
3176 0 578656 290112 94160 137 3175
3177 0 578624 290176 94440 122 3176
3178 0 578560 290304 94680 86 3177
3179 0 578432 290400 94880 75 3178
3180 0 578272 290496 95080 51 3179
3181 0 578112 290624 95280 80 3180
3182 0 577952 290752 95480 81 3181
3183 0 577696 290848 95560 60 3182
3184 0 577536 291008 95720 80 3183
3185 0 577376 291168 95840 86 3184
3186 0 577248 291392 95960 91 3185
3187 0 577152 291584 96120 81 3186
3188 0 577152 291744 96320 102 3187
3189 0 576992 291936 96480 80 3188
3190 0 576800 292128 96600 45 3189
3191 0 576640 292224 96800 64 3190
3192 0 576480 292256 97000 75 3191
3193 0 576288 292288 97200 64 3192
3194 0 576128 292352 97400 98 3193
3195 0 575904 292352 97560 86 3194
3196 0 575680 292352 97760 115 3195
3197 0 575456 292352 97920 124 3196
3198 0 575264 292448 98120 148 3197
3199 0 575136 292608 98280 150 3198
3200 0 574976 292832 98320 189 3199
3201 0 574912 293056 98480 200 3200
3202 0 574816 293280 98560 239 3201
3203 0 574720 293440 98360 246 3202
3204 0 574656 293664 98520 175 3203
3205 0 574688 293760 98640 86 3204
3206 0 574732 293685 98800 -1 3205
3207 0 574694 293903 99040 -1 3206
3208 0 574480 294026 99160 -1 3207
3209 0 574332 294070 99280 -1 3208
3210 0 573923 294112 99400 -1 3209
3211 0 573625 294133 99560 -1 3210
3212 0 573782 294145 99720 -1 3211
3213 0 574027 294124 99840 -1 3212
3214 0 574157 294207 99960 -1 3213
3215 0 574220 294245 1e+05 -1 3214
3216 0 574240 294240 100080 60 3215
3217 0 574304 294240 100200 64 3216
3218 0 574368 294272 100440 60 3217
3219 0 574336 294368 100680 40 3218
3220 0 574368 294528 100880 51 3219
3221 0 574368 294656 101120 115 3220
3222 0 574272 294752 101360 96 3221
3223 0 574080 294848 101520 51 3222
3224 0 573920 294848 101760 86 3223
3225 0 573893.3 294741.34 101960 81 3224
3226 0 573888 294720 102000 81 3225
3227 0 573952 294688 102280 81 3226
3228 0 573824 294784 102520 64 3227
3229 0 573792 294789 102560 -1 3228
3230 0 573545 294845 102640 -1 3229
3231 0 573339 294923 102720 -1 3230
3232 0 573181 295014 102800 -1 3231
3233 0 573146 295079 102840 -1 3232
3234 0 573248 294976 102840 51 3233
3235 0 573088 295104 103000 60 3234
3236 0 573024 295136 103240 45 3235
3237 0 572928 295136 103480 90 3236
3238 0 572800 295200 103720 101 3237
3239 0 572672 295328 103920 51 3238
3240 0 572512 295456 104120 60 3239
3241 0 572288 295520 104280 64 3240
3242 0 572064 295584 104400 40 3241
3243 0 571831.1 295717.78 104440 41 3242
3244 0 571904 295744 104520 45 3243
3245 0 571744 295712 104720 108 3244
3246 0 571712 295808 104960 60 3245
3247 0 571648 295968 105200 45 3246
3248 0 571520 296032 105440 51 3247
3249 0 571456 296192 105680 51 3248
3250 0 571392 296352 105880 51 3249
3251 0 571296 296480 106120 71 3250
3252 0 571168 296576 106360 60 3251
3253 0 570976 296640 106560 64 3252
3254 0 570720 296640 106680 107 3253
3255 0 570560 296640 106880 154 3254
3256 0 570464 296704 107120 108 3255
3257 0 570336 296640 107360 120 3256
3258 0 570240 296512 107560 140 3257
3259 0 570184 296504 107600 139 3258
3260 0 570016 296480 107720 136 3259
3261 0 569824 296448 107880 131 3260
3262 0 569888 296288 108120 45 3261
3263 0 569856 296192 108360 60 3262
3264 0 569856 296096 108600 51 3263
3265 0 569856 296000 108840 60 3264
3266 0 569728 295904 109040 32 3265
3267 0 569568 295808 109240 60 3266
3268 0 569408 295776 109440 64 3267
3269 0 569280 295840 109680 60 3268
3270 0 569184 295968 109920 60 3269
3271 0 569216 296128 110120 60 3270
3272 0 569248 296320 110320 81 3271
3273 0 569376 296448 110520 75 3272
3274 0 569376 296608 110760 60 3273
3275 0 569362 296719 110800 -1 3274
3276 0 569311 296799 110880 -1 3275
3277 0 569324 296829 110960 -1 3276
3278 0 569419 296856 111080 -1 3277
3279 0 569444 296867 111200 -1 3278
3280 0 569440 296932 111280 -1 3279
3281 0 569440 296928 111320 60 3280
3282 0 569440 296928 111360 60 3281
3283 0 569472 296992 111600 60 3282
3284 0 569344 297056 111840 60 3283
3285 0 569280 297056 112120 60 3284
3286 0 569312 297120 112400 51 3285
3287 0 569344 296960 112600 60 3286
3288 0 569317.3 296853.34 112800 63 3287
3289 0 569312 296832 112840 64 3288
3290 0 569326 296862 112960 -1 3289
3291 0 569342 296764 113080 -1 3290
3292 0 569262 296737 113200 -1 3291
3293 0 569126 296754 113240 -1 3292
3294 0 569024 296706 113320 -1 3293
3295 0 568884 296570 113400 -1 3294
3296 0 568660 296524 113520 -1 3295
3297 0 568472 296514 113600 -1 3296
3298 0 568327 296501 113680 -1 3297
3299 0 567803 296667 113760 -1 3298
3300 0 567567 296849 113880 -1 3299
3301 0 567349 296898 114040 -1 3300
3302 0 567165 296909 114160 -1 3301
3303 0 567072 296896 114200 51 3302
3304 0 567008 296896 114240 40 3303
3305 0 566784 296992 114360 51 3304
3306 0 566560 297056 114480 64 3305
3307 0 566368 297152 114680 60 3306
3308 0 566176 297312 114840 40 3307
3309 0 566083 297530 114920 -1 3308
3310 0 565935 297576 115000 -1 3309
3311 0 565800 297671 115080 -1 3310
3312 0 565505 297736 115160 -1 3311
3313 0 565303 297839 115240 -1 3312
3314 0 565220 297854 115280 -1 3313
3315 0 565059 297993 115360 -1 3314
3316 0 564878 298281 115400 -1 3315
3317 0 564788 298412 115520 -1 3316
3318 0 564607 298625 115640 -1 3317
3319 0 564506 298729 115720 -1 3318
3320 0 564383 298779 115800 -1 3319
3321 0 564348 298932 115920 -1 3320
3322 0 564248 299016 116040 -1 3321
3323 0 564256 299040 116120 64 3322
3324 0 564128 299232 116320 51 3323
3325 0 563904 299200 116480 75 3324
3326 0 563680 299264 116600 60 3325
3327 0 563424 299392 116600 51 3326
3328 0 563168 299456 116600 75 3327
3329 0 562976 299584 116760 101 3328
3330 0 562816 299744 116960 60 3329
3331 0 562656 299872 117160 40 3330
3332 0 562432 299872 117320 45 3331
3333 0 562325 299861 117360 -1 3332
3334 0 562168.44 299889.44 117400 -1 3333
3335 0 562150.75 299917.3 117440 -1 3334
3336 0 561984.8 299997.4 117480 -1 3335
3337 0 569457.6 296655.6 113080 -1 3291
3338 0 569452.6 296684.66 112960 -1 3337
3339 0 569467.56 296683.34 112920 -1 3338
3340 0 573216 254336 78640 163 953
3341 0 573056 254144 78600 181 3340
3342 0 572928 253888 78680 150 3341
3343 0 572896 253632 78720 108 3342
3344 0 572864 253376 78720 120 3343
3345 0 572736 253152 78720 124 3344
3346 0 572640 252896 78720 122 3345
3347 0 572480 252672 78720 154 3346
3348 0 572288 252480 78760 160 3347
3349 0 572096 252320 78800 178 3348
3350 0 571840 252192 78800 163 3349
3351 0 571648 252160 78960 157 3350
3352 0 571424 252064 79040 148 3351
3353 0 571232 251872 79120 178 3352
3354 0 571040 251680 79160 186 3353
3355 0 570944 251424 79120 163 3354
3356 0 570816 251200 79000 136 3355
3357 0 570688 250976 78920 153 3356
3358 0 570496 250784 78880 124 3357
3359 0 570304 250592 78880 128 3358
3360 0 570112 250400 79000 141 3359
3361 0 569920 250240 79120 200 3360
3362 0 569824 250016 79200 175 3361
3363 0 569760 249760 79200 200 3362
3364 0 569728 249504 79160 197 3363
3365 0 569632 249248 79200 186 3364
3366 0 569536 249088 79200 115 3365
3367 0 569312 248960 79280 160 3366
3368 0 569088 248864 79360 154 3367
3369 0 568864 248768 79440 122 3368
3370 0 568640 248576 79440 157 3369
3371 0 568480 248384 79520 176 3370
3372 0 568480 248128 79600 168 3371
3373 0 568480 247872 79600 189 3372
3374 0 568384 247616 79640 172 3373
3375 0 568192 247392 79640 181 3374
3376 0 568000 247200 79720 139 3375
3377 0 567840 247040 79840 178 3376
3378 0 567616 246912 79960 186 3377
3379 0 567456 246752 80080 172 3378
3380 0 567296 246592 80240 226 3379
3381 0 567232 246400 80400 183 3380
3382 0 567104 246176 80520 166 3381
3383 0 566944 245984 80600 160 3382
3384 0 566752 245792 80600 163 3383
3385 0 566624 245568 80600 202 3384
3386 0 566400 245440 80600 190 3385
3387 0 566144 245344 80680 194 3386
3388 0 565984 245216 80840 175 3387
3389 0 565824 245088 81000 166 3388
3390 0 565632 244992 81160 156 3389
3391 0 565408 244896 81320 175 3390
3392 0 565280 244736 81480 189 3391
3393 0 565152 244512 81640 178 3392
3394 0 565056 244256 81680 163 3393
3395 0 564960 244000 81680 186 3394
3396 0 564704 243904 81680 163 3395
3397 0 564448 243872 81680 160 3396
3398 0 564224 243680 81680 166 3397
3399 0 564000 243584 81800 178 3398
3400 0 563840 243456 82000 178 3399
3401 0 563712 243328 82200 148 3400
3402 0 563456 243232 82280 202 3401
3403 0 563264 243072 82400 176 3402
3404 0 563136 242880 82600 107 3403
3405 0 563104 242720 82800 81 3404
3406 0 563072 242528 83000 148 3405
3407 0 562976 242304 83080 156 3406
3408 0 562848 242080 83120 172 3407
3409 0 562784 241824 83120 176 3408
3410 0 562624 241632 83160 221 3409
3411 0 562560 241376 83240 221 3410
3412 0 562496 241152 83400 172 3411
3413 0 562400 240960 83600 137 3412
3414 0 562272 240864 83800 108 3413
3415 0 562112 240960 84000 124 3414
3416 0 561856 240928 84120 120 3415
3417 0 561664 240768 84200 98 3416
3418 0 561472 240576 84200 64 3417
3419 0 561280 240384 84120 96 3418
3420 0 561248 240128 84120 128 3419
3421 0 561216 239872 84120 164 3420
3422 0 561216 239648 84280 166 3421
3423 0 561312 239424 84360 176 3422
3424 0 561216 239232 84560 154 3423
3425 0 561216 239072 84760 163 3424
3426 0 561088 238816 84800 150 3425
3427 0 561024 238560 84880 175 3426
3428 0 560928 238304 84920 164 3427
3429 0 560800 238080 84960 148 3428
3430 0 560672 237888 85080 150 3429
3431 0 560544 237728 85280 175 3430
3432 0 560480 237568 85520 176 3431
3433 0 560416 237408 85720 163 3432
3434 0 560352 237152 85800 166 3433
3435 0 560224 236928 85840 124 3434
3436 0 560160 236672 85840 156 3435
3437 0 560128 236448 86000 154 3436
3438 0 560064 236224 86120 120 3437
3439 0 560000 236000 86240 102 3438
3440 0 559840 235808 86400 163 3439
3441 0 559744 235584 86520 156 3440
3442 0 559552 235392 86600 217 3441
3443 0 559456 235136 86640 181 3442
3444 0 559424 234880 86720 166 3443
3445 0 559360 234624 86760 163 3444
3446 0 559232 234368 86800 160 3445
3447 0 559168 234144 86920 198 3446
3448 0 559008 233920 87040 189 3447
3449 0 558848 233824 87240 160 3448
3450 0 558816 233824 87520 271 3449
3451 0 558656 233760 87720 232 3450
3452 0 558496 233664 87920 206 3451
3453 0 558368 233536 88120 175 3452
3454 0 558208 233472 88360 175 3453
3455 0 558080 233312 88560 160 3454
3456 0 558048 233120 88760 172 3455
3457 0 557984 232896 88920 150 3456
3458 0 557984 232704 89120 124 3457
3459 0 557856 232512 89280 139 3458
3460 0 557696 232352 89400 164 3459
3461 0 557536 232256 89600 128 3460
3462 0 557408 232064 89760 128 3461
3463 0 557344 231904 89960 178 3462
3464 0 557216 231744 90120 186 3463
3465 0 557184 231584 90320 202 3464
3466 0 557088 231392 90520 197 3465
3467 0 557056 231232 90760 209 3466
3468 0 557024 231040 90960 164 3467
3469 0 556960 230912 91200 154 3468
3470 0 556896 230752 91400 131 3469
3471 0 556864 230560 91560 120 3470
3472 0 556736 230336 91640 137 3471
3473 0 556640 230112 91800 136 3472
3474 0 556544 229888 91920 150 3473
3475 0 556384 229696 92000 124 3474
3476 0 556224 229504 92160 124 3475
3477 0 556288 229344 92360 178 3476
3478 0 556256 229184 92560 166 3477
3479 0 556256 228960 92720 128 3478
3480 0 556224 228736 92880 143 3479
3481 0 556128 228576 93120 150 3480
3482 0 556160 228384 93320 101 3481
3483 0 556096 228160 93480 163 3482
3484 0 555968 228000 93640 172 3483
3485 0 555872 227840 93840 108 3484
3486 0 555872 227680 94040 122 3485
3487 0 555776 227552 94280 143 3486
3488 0 555712 227360 94480 163 3487
3489 0 555552 227200 94640 139 3488
3490 0 555520 227040 94840 128 3489
3491 0 555616 226880 95040 139 3490
3492 0 555616 226688 95240 154 3491
3493 0 555616 226496 95440 140 3492
3494 0 555520 226336 95640 156 3493
3495 0 555488 226144 95840 178 3494
3496 0 555424 225920 96000 190 3495
3497 0 555328 225664 96120 157 3496
3498 0 555200 225472 96240 140 3497
3499 0 555040 225312 96360 120 3498
3500 0 554848 225184 96560 154 3499
3501 0 554688 225088 96760 148 3500
3502 0 554560 224960 96960 163 3501
3503 0 554464 224800 97160 122 3502
3504 0 554560 224608 97360 108 3503
3505 0 554624 224384 97520 128 3504
3506 0 554688 224160 97640 150 3505
3507 0 554752 223936 97760 175 3506
3508 0 554752 223712 97960 160 3507
3509 0 554592 223520 98080 156 3508
3510 0 554400 223360 98160 122 3509
3511 0 554368 223200 98360 148 3510
3512 0 554304 223168 98640 156 3511
3513 0 554144 223072 98840 208 3512
3514 0 554112 222944 99080 164 3513
3515 0 554112 222816 99320 128 3514
3516 0 554048 222656 99560 153 3515
3517 0 554048 222432 99680 128 3516
3518 0 554048 222176 99760 108 3517
3519 0 554176 221984 99920 124 3518
3520 0 554304 221760 100040 80 3519
3521 0 554368 221600 100240 115 3520
3522 0 554368 221440 100440 122 3521
3523 0 554304 221280 100640 189 3522
3524 0 554240 221120 100840 176 3523
3525 0 554208 220960 101040 148 3524
3526 0 554176 220736 101160 150 3525
3527 0 554272 220544 101360 143 3526
3528 0 554304 220384 101560 128 3527
3529 0 554368 220256 101800 128 3528
3530 0 554432 220160 102040 120 3529
3531 0 554464 220000 102280 96 3530
3532 0 554496 219904 102520 108 3531
3533 0 554400 219744 102760 128 3532
3534 0 554272 219584 102960 128 3533
3535 0 554272 219424 103160 128 3534
3536 0 554272 219264 103360 51 3535
3537 0 554336 219232 103640 115 3536
3538 0 554336 219072 103880 98 3537
3539 0 554304 218912 104120 108 3538
3540 0 554272 218816 104360 96 3539
3541 0 554240 218656 104560 104 3540
3542 0 554272 218432 104760 128 3541
3543 0 554336 218176 104800 124 3542
3544 0 554336 217920 104840 189 3543
3545 0 554400 217664 104880 214 3544
3546 0 554432 217504 105080 163 3545
3547 0 554400 217344 105280 175 3546
3548 0 554400 217120 105400 124 3547
3549 0 554432 216896 105560 122 3548
3550 0 554432 216640 105640 120 3549
3551 0 554464 216448 105840 137 3550
3552 0 554464 216256 106040 104 3551
3553 0 554496 216096 106240 98 3552
3554 0 554560 215904 106440 128 3553
3555 0 554720 215712 106560 136 3554
3556 0 554848 215488 106560 81 3555
3557 0 555040 215296 106560 128 3556
3558 0 555072 215040 106640 128 3557
3559 0 554944 214816 106760 124 3558
3560 0 554880 214560 106840 150 3559
3561 0 554816 214400 107040 148 3560
3562 0 554784 214240 107240 134 3561
3563 0 554752 214080 107440 128 3562
3564 0 554784 213888 107600 150 3563
3565 0 554816 213632 107680 163 3564
3566 0 554816 213376 107720 160 3565
3567 0 554816 213120 107720 163 3566
3568 0 554880 212864 107720 164 3567
3569 0 555040 212640 107800 141 3568
3570 0 555200 212512 108000 168 3569
3571 0 555360 212352 108200 153 3570
3572 0 555456 212160 108400 150 3571
3573 0 555520 212000 108600 175 3572
3574 0 555552 211776 108720 150 3573
3575 0 555488 211520 108800 175 3574
3576 0 555392 211360 109000 181 3575
3577 0 555424 211200 109200 153 3576
3578 0 555456 211104 109480 137 3577
3579 0 555648 210944 109640 140 3578
3580 0 555840 210752 109680 135 3579
3581 0 555904 210496 109760 102 3580
3582 0 555936 210240 109840 139 3581
3583 0 556000 209984 109960 172 3582
3584 0 556064 209824 110200 141 3583
3585 0 556128 209696 110440 128 3584
3586 0 556032 209664 110720 120 3585
3587 0 556000 209536 110960 134 3586
3588 0 555936 209344 111160 122 3587
3589 0 555968 209152 111360 134 3588
3590 0 556000 208992 111560 120 3589
3591 0 556000 208800 111760 101 3590
3592 0 556160 208576 111880 80 3591
3593 0 556160 208320 111960 102 3592
3594 0 556256 208096 112040 120 3593
3595 0 556448 207936 112120 128 3594
3596 0 556608 207776 112280 135 3595
3597 0 556608 207648 112520 90 3596
3598 0 556576 207648 112800 75 3597
3599 0 556448 207552 113000 98 3598
3600 0 556480 207424 113240 51 3599
3601 0 556608 207232 113400 102 3600
3602 0 556736 207040 113560 51 3601
3603 0 556864 206848 113720 90 3602
3604 0 556992 206656 113880 71 3603
3605 0 557184 206496 114000 98 3604
3606 0 557376 206336 114080 98 3605
3607 0 557504 206112 114040 91 3606
3608 0 557632 205888 114080 80 3607
3609 0 557632 205664 114200 81 3608
3610 0 557536 205472 114360 98 3609
3611 0 557536 205248 114520 108 3610
3612 0 557568 205056 114720 107 3611
3613 0 557600 204960 114960 98 3612
3614 0 557600 204800 115160 107 3613
3615 0 557664 204576 115280 91 3614
3616 0 557824 204384 115440 81 3615
3617 0 557952 204192 115560 86 3616
3618 0 557952 203936 115600 80 3617
3619 0 558016 203680 115640 124 3618
3620 0 557984 203488 115800 120 3619
3621 0 558016 203296 115960 122 3620
3622 0 558176 203168 116120 153 3621
3623 0 558368 203008 116240 108 3622
3624 0 558432 202944 116480 128 3623
3625 0 558464 202784 116680 148 3624
3626 0 558528 202624 116880 156 3625
3627 0 558464 202432 117080 148 3626
3628 0 558592 202240 117200 102 3627
3629 0 558656 202240 117240 86 3628
3630 0 558529 202223 117240 -1 3629
3631 0 558592 202160 117320 -1 3630
3632 0 558560 202144 117400 80 3631
3633 0 558656 202016 117560 128 3632
3634 0 558752 201824 117760 137 3633
3635 0 558848 201696 117960 154 3634
3636 0 559072 201536 118000 186 3635
3637 0 559328 201504 117960 214 3636
3638 0 559488 201408 118160 139 3637
3639 0 559520 201248 118360 124 3638
3640 0 559552 201056 118560 102 3639
3641 0 559552 200896 118760 128 3640
3642 0 559584 200736 119000 128 3641
3643 0 559616 200544 119200 141 3642
3644 0 559744 200384 119400 150 3643
3645 0 559840 200160 119560 102 3644
3646 0 559872 199968 119720 81 3645
3647 0 559904 199776 119920 135 3646
3648 0 559968 199680 120160 154 3647
3649 0 560096 199552 120360 131 3648
3650 0 560128 199392 120560 107 3649
3651 0 560288 199200 120720 101 3650
3652 0 560320 198944 120760 102 3651
3653 0 560320 198752 120960 104 3652
3654 0 560384 198592 121200 163 3653
3655 0 560480 198496 121440 141 3654
3656 0 560544 198336 121640 134 3655
3657 0 560672 198208 121840 124 3656
3658 0 560832 198048 121960 91 3657
3659 0 560928 197888 122160 98 3658
3660 0 560928 197728 122360 91 3659
3661 0 560928 197504 122560 120 3660
3662 0 560992 197312 122720 181 3661
3663 0 561120 197152 122880 163 3662
3664 0 561152 196992 123080 128 3663
3665 0 561184 196768 123280 98 3664
3666 0 561216 196608 123480 115 3665
3667 0 561216 196416 123680 115 3666
3668 0 561280 196224 123880 124 3667
3669 0 561344 196032 124040 124 3668
3670 0 561344 195808 124200 208 3669
3671 0 561408 195616 124400 176 3670
3672 0 561568 195552 124600 141 3671
3673 0 561728 195456 124800 81 3672
3674 0 561792 195296 125040 81 3673
3675 0 561824 195136 125280 141 3674
3676 0 561728 194944 125480 122 3675
3677 0 561728 194720 125600 120 3676
3678 0 561792 194528 125760 139 3677
3679 0 561952 194368 125880 104 3678
3680 0 562080 194176 126080 91 3679
3681 0 562176 193952 126160 124 3680
3682 0 562304 193760 126280 124 3681
3683 0 562400 193536 126440 91 3682
3684 0 562528 193312 126520 107 3683
3685 0 562528 193088 126640 120 3684
3686 0 562496 192864 126760 102 3685
3687 0 562464 192640 126880 128 3686
3688 0 562528 192448 127080 136 3687
3689 0 562624 192224 127240 128 3688
3690 0 562784 192032 127400 64 3689
3691 0 562880 191936 127640 122 3690
3692 0 563008 191808 127840 137 3691
3693 0 563008 191712 128080 139 3692
3694 0 563008 191552 128280 148 3693
3695 0 562976 191392 128480 81 3694
3696 0 563072 191200 128680 160 3695
3697 0 563104 190944 128760 102 3696
3698 0 563200 190784 128960 128 3697
3699 0 563360 190624 129160 90 3698
3700 0 563520 190496 129360 128 3699
3701 0 563744 190368 129520 166 3700
3702 0 563872 190208 129720 168 3701
3703 0 563968 190016 129920 168 3702
3704 0 563936 189856 130120 224 3703
3705 0 564032 189728 130360 160 3704
3706 0 564096 189600 130600 148 3705
3707 0 564096 189408 130800 150 3706
3708 0 564128 189184 130920 134 3707
3709 0 564128 188960 131040 148 3708
3710 0 564224 188704 131160 120 3709
3711 0 564224 188448 131240 81 3710
3712 0 564352 188256 131400 96 3711
3713 0 564512 188096 131600 51 3712
3714 0 564512 187968 131840 120 3713
3715 0 564544 187808 132040 143 3714
3716 0 564608 187680 132280 181 3715
3717 0 564608 187552 132520 137 3716
3718 0 564736 187392 132720 108 3717
3719 0 564864 187200 132880 90 3718
3720 0 564960 187008 133080 102 3719
3721 0 565088 186848 133240 91 3720
3722 0 565152 186656 133400 107 3721
3723 0 565184 186432 133560 122 3722
3724 0 565216 186208 133720 124 3723
3725 0 565248 185984 133840 107 3724
3726 0 565280 185760 133960 86 3725
3727 0 565344 185536 134080 124 3726
3728 0 565408 185280 134200 91 3727
3729 0 565504 185024 134200 81 3728
3730 0 565600 184800 134320 86 3729
3731 0 565632 184608 134480 75 3730
3732 0 565696 184384 134600 81 3731
3733 0 565792 184192 134800 91 3732
3734 0 565824 184000 135000 75 3733
3735 0 565824 183776 135160 60 3734
3736 0 565824 183552 135360 96 3735
3737 0 565888 183392 135600 120 3736
3738 0 565952 183200 135800 124 3737
3739 0 565952 182976 135920 101 3738
3740 0 565984 182784 136120 115 3739
3741 0 566048 182560 136240 91 3740
3742 0 566048 182336 136400 90 3741
3743 0 566048 182144 136600 90 3742
3744 0 566112 181984 136840 71 3743
3745 0 566112 181824 137040 107 3744
3746 0 566112 181664 137240 124 3745
3747 0 566080 181472 137400 128 3746
3748 0 566144 181248 137560 178 3747
3749 0 566304 181024 137560 148 3748
3750 0 566304 180768 137640 104 3749
3751 0 566304 180544 137800 128 3750
3752 0 566272 180384 138000 101 3751
3753 0 566304 180192 138160 98 3752
3754 0 566272 180032 138400 124 3753
3755 0 566272 179872 138600 120 3754
3756 0 566304 179712 138840 134 3755
3757 0 566400 179616 139080 124 3756
3758 0 566560 179968 139360 32 3757
3759 0 566784 180096 139480 137 3758
3760 0 566944 180224 139640 190 3759
3761 0 567200 180160 139720 176 3760
3762 0 567456 180096 139760 221 3761
3763 0 567584 179904 139920 157 3762
3764 0 567584 179712 140120 124 3763
3765 0 567520 179552 140320 150 3764
3766 0 567520 179360 140520 140 3765
3767 0 567648 179136 140640 156 3766
3768 0 567744 178944 140840 164 3767
3769 0 567744 178720 140960 166 3768
3770 0 567744 178496 141120 181 3769
3771 0 567744 178240 141240 156 3770
3772 0 567744 177984 141360 128 3771
3773 0 567744 177760 141520 124 3772
3774 0 567808 177536 141680 107 3773
3775 0 567904 177312 141800 102 3774
3776 0 568000 177120 142000 71 3775
3777 0 568064 176960 142240 131 3776
3778 0 568096 176736 142360 166 3777
3779 0 568256 176576 142520 204 3778
3780 0 568384 176384 142640 197 3779
3781 0 568448 176320 142880 148 3780
3782 0 568544 176192 143080 128 3781
3783 0 568640 176064 143280 156 3782
3784 0 568704 175808 143400 154 3783
3785 0 568704 175552 143400 120 3784
3786 0 568794 175646 143520 -1 3785
3787 0 568772 175652 143560 -1 3786
3788 0 568621 175861 143600 -1 3787
3789 0 568732 175647 143640 -1 3788
3790 0 568784 175601 143680 -1 3789
3791 0 568817 175577 143720 -1 3790
3792 0 568841 175529 143920 -1 3791
3793 0 568894 175478 143960 -1 3792
3794 0 568896 175520 144080 115 3793
3795 0 568864 175520 144120 135 3794
3796 0 568960 175520 144360 96 3795
3797 0 569088 175456 144600 90 3796
3798 0 569248 175360 144800 80 3797
3799 0 569440 175200 144920 32 3798
3800 0 569536 174944 144960 75 3799
3801 0 569472 174688 144960 141 3800
3802 0 569440 174528 145120 108 3801
3803 0 569440 174368 145360 128 3802
3804 0 569408 174208 145560 104 3803
3805 0 569472 174048 145760 128 3804
3806 0 569632 173888 145880 124 3805
3807 0 569728 173664 146000 153 3806
3808 0 569920 173536 146200 166 3807
3809 0 570016 173408 146440 176 3808
3810 0 570048 173248 146640 137 3809
3811 0 569984 173088 146840 156 3810
3812 0 570048 172896 147000 139 3811
3813 0 570112 172704 147160 98 3812
3814 0 570112 172480 147320 91 3813
3815 0 570048 172224 147400 139 3814
3816 0 570144 172032 147560 141 3815
3817 0 570304 171904 147720 176 3816
3818 0 570528 171776 147880 124 3817
3819 0 570720 171616 148040 156 3818
3820 0 570816 171456 148280 154 3819
3821 0 570848 171296 148480 124 3820
3822 0 570848 171072 148600 108 3821
3823 0 570816 170848 148760 124 3822
3824 0 570816 170592 148800 107 3823
3825 0 570848 170400 149000 98 3824
3826 0 570912 170208 149200 141 3825
3827 0 571072 169984 149320 136 3826
3828 0 571296 169824 149440 102 3827
3829 0 571392 169792 149720 45 3828
3830 0 571488 169792 149960 98 3829
3831 0 571520 169696 150200 98 3830
3832 0 571552 169504 150360 91 3831
3833 0 571712 169280 150480 102 3832
3834 0 571776 169024 150600 80 3833
3835 0 571840 168768 150680 86 3834
3836 0 571904 168544 150800 108 3835
3837 0 572000 168320 150880 124 3836
3838 0 572064 168128 151040 120 3837
3839 0 572224 167904 151120 128 3838
3840 0 572384 167744 151240 107 3839
3841 1 572502.25 166921.08 151840 102 3840
3842 0 572905.5 166692.95 152040 120 3841
3843 0 572939.94 166465.19 152200 136 3842
3844 0 572928 166016 152600 175 3843
3845 0 573056 165792 152760 128 3844
3846 0 573152 165568 152920 163 3845
3847 0 573280 165344 153000 172 3846
3848 0 573344 165088 153080 186 3847
3849 0 573440 164864 153200 157 3848
3850 0 573568 164736 153440 166 3849
3851 0 573664 164544 153600 175 3850
3852 0 573792 164352 153720 163 3851
3853 0 573952 164160 153800 157 3852
3854 0 574016 163936 153920 178 3853
3855 0 573984 163744 154080 163 3854
3856 0 573984 163584 154280 197 3855
3857 0 574144 163456 154440 185 3856
3858 0 574208 163200 154520 176 3857
3859 0 574304 163008 154680 157 3858
3860 0 574464 162848 154840 175 3859
3861 0 574496 162592 154960 154 3860
3862 0 574592 162368 155080 153 3861
3863 0 574720 162144 155160 153 3862
3864 0 574816 161920 155280 153 3863
3865 0 574848 161696 155400 137 3864
3866 0 574912 161504 155600 108 3865
3867 0 574912 161312 155800 150 3866
3868 0 574944 161056 155840 154 3867
3869 0 574944 160800 155920 176 3868
3870 0 575008 160544 155960 160 3869
3871 0 575168 160352 156000 166 3870
3872 0 575360 160160 156040 128 3871
3873 0 575488 159968 156200 128 3872
3874 0 575552 159808 156400 140 3873
3875 0 575584 159648 156600 148 3874
3876 0 575616 159424 156760 139 3875
3877 0 575680 159168 156760 163 3876
3878 0 575872 158976 156760 163 3877
3879 0 576032 158784 156840 136 3878
3880 0 576224 158592 156960 163 3879
3881 0 576416 158400 157000 160 3880
3882 0 576640 158272 157120 148 3881
3883 0 576832 158080 157160 140 3882
3884 0 576960 157856 157200 148 3883
3885 0 577024 157600 157200 175 3884
3886 0 577088 157344 157240 207 3885
3887 0 577120 157152 157400 204 3886
3888 0 577280 156960 157560 166 3887
3889 0 577504 156800 157560 194 3888
3890 0 577696 156608 157560 156 3889
3891 0 577824 156384 157640 163 3890
3892 0 577920 156128 157680 148 3891
3893 0 577984 155872 157760 153 3892
3894 0 578112 155616 157800 163 3893
3895 0 578272 155392 157880 197 3894
3896 0 578368 155136 157840 150 3895
3897 0 578528 154912 157760 154 3896
3898 0 578624 154688 157640 166 3897
3899 0 578752 154464 157600 139 3898
3900 0 578880 154240 157600 137 3899
3901 0 579008 154016 157720 128 3900
3902 0 579168 153856 157880 150 3901
3903 0 579296 153696 158040 150 3902
3904 0 579456 153504 158200 164 3903
3905 0 579616 153344 158320 166 3904
3906 0 579744 153120 158360 175 3905
3907 0 579872 152896 158400 160 3906
3908 0 580032 152672 158400 166 3907
3909 0 580224 152480 158400 128 3908
3910 0 580416 152256 158400 178 3909
3911 0 580608 152096 158360 175 3910
3912 0 580832 151936 158360 156 3911
3913 0 581056 151808 158400 166 3912
3914 0 581216 151648 158520 150 3913
3915 0 581408 151456 158560 120 3914
3916 0 581600 151264 158640 175 3915
3917 0 581792 151072 158600 224 3916
3918 0 582048 150976 158640 141 3917
3919 0 582144 150720 158640 248 3918
3920 0 582304 150496 158560 262 3919
3921 0 582432 150272 158480 237 3920
3922 0 582656 150080 158480 206 3921
3923 0 582848 149888 158520 136 3922
3924 0 583040 149696 158520 128 3923
3925 0 583232 149504 158520 160 3924
3926 0 583392 149280 158520 153 3925
3927 0 583552 149056 158480 150 3926
3928 0 583744 148864 158440 166 3927
3929 0 583968 148672 158440 148 3928
3930 0 584192 148480 158440 141 3929
3931 0 584384 148320 158480 178 3930
3932 0 584544 148096 158440 156 3931
3933 0 584736 147872 158440 150 3932
3934 0 584928 147680 158440 176 3933
3935 0 585152 147520 158440 183 3934
3936 0 585344 147328 158400 175 3935
3937 0 585504 147136 158360 150 3936
3938 0 585728 146976 158360 124 3937
3939 0 586688 146417 158360 -1 3938
3940 0 587297 145902 158360 -1 3939
3941 0 587829 145547 158360 110 3940
3942 0 587904 145504 158320 101 3941
3943 0 588032 145344 158160 80 3942
3944 0 588256 145216 158160 80 3943
3945 0 588480 145120 158240 128 3944
3946 0 588672 144960 158280 139 3945
3947 0 588832 144736 158240 163 3946
3948 0 588960 144512 158280 160 3947
3949 0 589152 144320 158320 153 3948
3950 0 589376 144192 158200 40 3949
3951 0 589600 144096 158280 139 3950
3952 0 589760 143904 158200 137 3951
3953 0 589952 143744 158160 128 3952
3954 0 590208 143648 158120 163 3953
3955 0 590464 143552 158120 164 3954
3956 0 590656 143360 158120 156 3955
3957 0 590848 143200 158040 128 3956
3958 0 591104 143104 158040 120 3957
3959 0 591296 142912 158040 120 3958
3960 0 591488 142720 158000 122 3959
3961 0 591744 142656 158000 120 3960
3962 0 592000 142592 157960 128 3961
3963 0 592256 142560 157920 160 3962
3964 0 592512 142528 157920 168 3963
3965 0 592768 142496 157920 175 3964
3966 0 592992 142496 158040 153 3965
3967 0 593248 142432 157960 163 3966
3968 0 593472 142272 157960 156 3967
3969 0 593664 142112 158040 107 3968
3970 0 593888 141984 158040 154 3969
3971 0 594144 141856 158040 154 3970
3972 0 594368 141728 158000 148 3971
3973 0 594560 141536 157960 166 3972
3974 0 594752 141344 157960 128 3973
3975 0 594944 141184 158000 115 3974
3976 0 595136 141024 157960 148 3975
3977 0 595392 140928 157920 120 3976
3978 0 595648 140896 157920 128 3977
3979 0 595872 140800 157840 150 3978
3980 0 596128 140704 157840 128 3979
3981 0 596352 140576 157840 148 3980
3982 0 596608 140512 157920 108 3981
3983 0 596864 140480 157920 128 3982
3984 0 597120 140480 157920 102 3983
3985 0 597376 140384 158000 219 3984
3986 0 597632 140384 158000 212 3985
3987 0 597888 140320 158000 134 3986
3988 0 598144 140352 158040 163 3987
3989 0 598368 140384 158160 160 3988
3990 0 598624 140384 158240 189 3989
3991 0 598880 140384 158280 160 3990
3992 0 599136 140352 158280 153 3991
3993 0 599392 140288 158320 143 3992
3994 0 599648 140192 158320 124 3993
3995 0 599904 140128 158320 128 3994
3996 0 600160 140096 158320 120 3995
3997 0 600384 139968 158400 80 3996
3998 0 600544 139936 158440 80 3997
3999 0 600832 139904 158440 75 3998
4000 0 600960 140064 158400 80 3999
4001 0 601216 140064 158440 86 4000
4002 0 601472 139968 158480 102 4001
4003 0 601664 139808 158520 120 4002
4004 0 601920 139872 158600 101 4003
4005 0 602176 139904 158640 81 4004
4006 0 602400 139808 158720 91 4005
4007 0 602560 139616 158760 86 4006
4008 0 602816 139488 158760 120 4007
4009 0 603072 139424 158800 120 4008
4010 0 603328 139360 158840 102 4009
4011 0 603584 139296 158840 120 4010
4012 0 603840 139232 158840 124 4011
4013 0 604096 139168 158840 120 4012
4014 0 604352 139072 158880 86 4013
4015 0 604608 139040 158960 91 4014
4016 0 604864 139040 158960 102 4015
4017 0 605120 139040 159000 104 4016
4018 0 605248 138848 159040 75 4017
4019 0 605472 138720 159120 64 4018
4020 0 605810 138964 159160 60 4019
4021 0 606318 138969 159160 -1 4020
4022 0 606972 138835 159240 -1 4021
4023 0 605408 139040 159240 51 4022
4024 0 605664 139072 159280 86 4023
4025 0 605920 139072 159360 98 4024
4026 0 606144 139168 159440 86 4025
4027 0 606400 139104 159480 101 4026
4028 0 606592 138944 159520 120 4027
4029 0 606816 138816 159520 107 4028
4030 0 607072 138816 159560 122 4029
4031 0 607328 138816 159640 136 4030
4032 0 607584 138784 159640 124 4031
4033 0 607840 138784 159560 86 4032
4034 0 608096 138784 159560 124 4033
4035 0 608352 138816 159600 124 4034
4036 0 608608 138848 159600 150 4035
4037 0 608864 138848 159600 164 4036
4038 0 609120 138880 159480 160 4037
4039 0 609376 138880 159480 139 4038
4040 0 609632 138880 159520 136 4039
4041 0 609888 138880 159560 150 4040
4042 0 610144 138880 159640 163 4041
4043 0 610400 138880 159640 137 4042
4044 0 610624 138880 159760 128 4043
4045 0 610880 138880 159840 178 4044
4046 0 611136 138880 159840 139 4045
4047 0 611360 138784 159760 153 4046
4048 0 611584 138656 159680 96 4047
4049 0 611840 138688 159680 124 4048
4050 0 612096 138688 159680 128 4049
4051 0 612352 138720 159680 156 4050
4052 0 612608 138784 159680 120 4051
4053 0 612864 138784 159680 150 4052
4054 0 613120 138784 159720 156 4053
4055 0 613376 138784 159760 178 4054
4056 0 613632 138688 159760 183 4055
4057 0 613856 138752 159840 136 4056
4058 0 613856 139008 159840 75 4057
4059 0 613888 139168 159640 32 4058
4060 0 613856 139360 159480 64 4059
4061 0 613824 139616 159360 60 4060
4062 0 613824 139776 159160 45 4061
4063 0 613824 139936 158960 32 4062
4064 0 613728 140192 158960 40 4063
4065 0 613664 140448 158960 81 4064
4066 0 613568 140672 158880 32 4065
4067 0 613504 140928 158880 51 4066
4068 0 613376 141152 158880 60 4067
4069 0 613312 141408 158880 71 4068
4070 0 613184 141664 158840 150 4069
4071 0 612992 141856 158760 64 4070
4072 0 612800 142048 158720 51 4071
4073 0 612672 142272 158720 51 4072
4074 0 612576 142528 158680 32 4073
4075 0 612480 142720 158880 51 4074
4076 0 612384 142944 158960 60 4075
4077 0 612384 143200 159000 91 4076
4078 0 612320 143456 159040 96 4077
4079 0 612320 143712 159040 51 4078
4080 0 612192 143936 159080 75 4079
4081 0 612160 144192 159120 71 4080
4082 0 612160 144352 159120 71 4081
4083 0 612416 144352 159040 51 4082
4084 0 612576 144448 158840 137 4083
4085 0 612704 144608 158640 160 4084
4086 0 612864 144672 158440 32 4085
4087 0 612928 144736 158400 32 4086
4088 0 612668 144596 158240 -1 4087
4089 0 612710 144758 158160 -1 4088
4090 0 612032 144544 159240 40 4082
4091 0 611872 144736 159280 135 4090
4092 0 611872 144992 159280 178 4091
4093 0 611872 145216 159440 120 4092
4094 0 611872 145440 159560 40 4093
4095 0 611872 145696 159560 40 4094
4096 0 611872 145952 159560 32 4095
4097 0 611872 146208 159560 40 4096
4098 0 611776 146432 159680 81 4097
4099 0 611648 146688 159720 40 4098
4100 0 611520 146912 159720 80 4099
4101 0 611392 147072 159880 51 4100
4102 0 611328 147328 159880 40 4101
4103 0 611168 147520 159840 51 4102
4104 0 610976 147712 159800 75 4103
4105 0 610784 147904 159760 51 4104
4106 0 610560 148032 159760 128 4105
4107 0 610304 148032 159760 160 4106
4108 0 610080 148128 159840 163 4107
4109 0 609824 148224 159880 192 4108
4110 0 609568 148224 159880 200 4109
4111 0 609472 148224 159880 192 4110
4112 0 609312 148224 159680 178 4111
4113 0 609056 148256 159640 140 4112
4114 0 608800 148288 159560 60 4113
4115 0 608544 148256 159520 51 4114
4116 0 608288 148256 159560 75 4115
4117 0 608032 148256 159560 60 4116
4118 0 609408 148384 160080 137 4111
4119 0 609376 148576 160280 32 4118
4120 0 609184 148768 160280 45 4119
4121 0 609120 148800 160240 51 4120
4122 0 614048 138560 159880 245 4057
4123 0 614272 138432 159880 302 4122
4124 0 614528 138368 159880 240 4123
4125 0 614720 138304 160080 214 4124
4126 0 614912 138272 160280 273 4125
4127 0 615168 138208 160320 237 4126
4128 0 615424 138208 160320 240 4127
4129 0 615680 138176 160400 221 4128
4130 0 615904 138112 160520 209 4129
4131 0 616160 138112 160520 240 4130
4132 0 616352 137952 160600 288 4131
4133 0 616416 137696 160560 296 4132
4134 0 616480 137536 160360 319 4133
4135 0 616544 137536 160360 328 4134
4136 0 616480 137312 160240 235 4135
4137 0 616352 137088 160200 135 4136
4138 0 616320 136928 160000 60 4137
4139 0 616288 136768 159800 60 4138
4140 0 616128 136608 159680 32 4139
4141 0 615968 136448 159480 32 4140
4142 0 615808 136288 159320 51 4141
4143 0 615616 136096 159280 32 4142
4144 0 615456 135936 159120 51 4143
4145 0 615264 135744 159000 51 4144
4146 0 615072 135648 158840 40 4145
4147 0 614976 135552 158760 51 4146
4148 0 616800 137632 160440 275 4135
4149 0 617056 137664 160480 288 4148
4150 0 617216 137472 160400 269 4149
4151 0 617472 137344 160400 192 4150
4152 0 617728 137248 160360 107 4151
4153 0 617952 137248 160360 175 4152
4154 0 618144 137056 160280 164 4153
4155 0 618336 136896 160160 131 4154
4156 0 618528 136704 160080 153 4155
4157 0 618688 136544 159920 175 4156
4158 0 618848 136384 159800 156 4157
4159 0 619008 136224 159640 156 4158
4160 0 619200 136032 159560 75 4159
4161 0 619360 135872 159440 75 4160
4162 0 619520 135712 159240 60 4161
4163 0 619648 135584 159040 80 4162
4164 0 619840 135488 158880 91 4163
4165 0 620032 135424 158680 107 4164
4166 0 620160 135360 158520 154 4165
4167 0 620320 135200 158720 178 4166
4168 0 620480 135168 158920 75 4167
4169 0 620608 135008 159120 71 4168
4170 0 620768 134816 159200 81 4169
4171 0 620960 134624 159200 51 4170
4172 0 621024 134368 159280 108 4171
4173 0 621088 134112 159400 153 4172
4174 0 621088 133856 159440 271 4173
4175 0 621248 133632 159560 256 4174
4176 0 621440 133536 159720 178 4175
4177 0 621600 133376 159840 122 4176
4178 0 621856 133280 159840 90 4177
4179 0 622112 133152 159840 45 4178
4180 0 622336 133024 159880 40 4179
4181 0 622560 132864 159880 51 4180
4182 0 622752 132672 159960 80 4181
4183 0 622848 132512 160000 60 4182
4184 0 620224 135328 158280 40 4166
4185 0 620352 135232 158080 75 4184
4186 0 620448 135168 157840 96 4185
4187 0 620608 135168 157600 60 4186
4188 0 620736 135168 157360 101 4187
4189 0 620800 135168 157080 98 4188
4190 0 620800 135168 156800 115 4189
4191 0 620800 135168 156520 115 4190
4192 0 620864 135200 156240 137 4191
4193 0 620864 135296 156000 131 4192
4194 0 620896 135328 155720 115 4193
4195 0 620896 135360 155440 143 4194
4196 0 620896 135392 155160 160 4195
4197 0 620896 135360 154880 98 4196
4198 0 620800 135360 154600 134 4197
4199 0 620736 135328 154360 131 4198
4200 0 620640 135264 154120 101 4199
4201 0 620544 135168 153880 90 4200
4202 0 620544 135136 153600 115 4201
4203 0 620384 135104 153360 150 4202
4204 0 620224 135072 153160 189 4203
4205 0 620064 134912 153000 128 4204
4206 0 619904 134752 152800 143 4205
4207 0 619712 134656 152640 140 4206
4208 0 619552 134592 152440 163 4207
4209 0 619552 134560 152160 150 4208
4210 0 619520 134400 151960 160 4209
4211 0 619392 134368 151720 156 4210
4212 0 619360 134304 151480 128 4211
4213 0 619232 134304 151240 154 4212
4214 0 619136 134304 151000 154 4213
4215 0 618976 134304 150800 122 4214
4216 0 618848 134496 150680 86 4215
4217 0 618720 134656 150520 60 4216
4218 0 618624 134816 150320 51 4217
4219 0 618464 134848 150120 71 4218
4220 0 618336 134688 149960 81 4219
4221 0 618304 134464 149840 60 4220
4222 0 618304 134240 149720 51 4221
4223 0 618304 133984 149600 60 4222
4224 0 618240 133824 149400 102 4223
4225 0 618048 133664 149320 150 4224
4226 0 617888 133536 149120 120 4225
4227 0 617696 133440 148960 122 4226
4228 0 617504 133408 148760 98 4227
4229 0 617344 133376 148560 96 4228
4230 0 617184 133344 148360 102 4229
4231 0 617024 133248 148120 81 4230
4232 0 616896 133088 147920 71 4231
4233 0 616736 132960 147760 102 4232
4234 0 616576 132800 147640 101 4233
4235 0 616512 132640 147440 90 4234
4236 0 616416 132480 147240 96 4235
4237 0 616256 132384 147000 71 4236
4238 0 616192 132256 146760 115 4237
4239 0 616128 132160 146520 71 4238
4240 0 616096 132096 146280 75 4239
4241 0 616096 131968 146040 96 4240
4242 0 616064 131776 145840 137 4241
4243 0 616000 131552 145720 206 4242
4244 0 616032 131328 145600 124 4243
4245 0 616064 131104 145480 120 4244
4246 0 616128 130912 145320 136 4245
4247 0 616192 130688 145200 104 4246
4248 0 616224 130496 145040 98 4247
4249 0 616320 130304 144880 128 4248
4250 0 616448 130080 144760 175 4249
4251 0 616512 129888 144560 236 4250
4252 0 616512 129632 144480 156 4251
4253 0 616640 129408 144480 90 4252
4254 0 616704 129152 144520 96 4253
4255 0 616832 128928 144600 214 4254
4256 0 616928 128672 144640 228 4255
4257 0 616928 128544 144880 178 4256
4258 0 617056 128448 145120 164 4257
4259 0 617216 128480 145320 189 4258
4260 0 617472 128416 145400 120 4259
4261 0 617696 128256 145400 45 4260
4262 0 617888 128128 145560 86 4261
4263 0 618048 127968 145760 64 4262
4264 0 618208 127936 146000 71 4263
4265 0 618272 127968 146080 32 4264
4266 0 618339 128020 146120 -1 4265
4267 0 618407 128140 146160 -1 4266
4268 0 618414 127781 146240 -1 4267
4269 0 618429 127674 146280 -1 4268
4270 0 618400 127648 146320 51 4269
4271 0 618464 127456 146480 40 4270
4272 0 618656 127264 146600 80 4271
4273 0 618880 127136 146680 75 4272
4274 0 619040 126976 146840 86 4273
4275 0 619200 126752 146880 60 4274
4276 0 619328 126592 147080 60 4275
4277 0 619488 126496 147280 45 4276
4278 0 619616 126272 147320 32 4277
4279 0 619744 126048 147360 108 4278
4280 0 619968 125856 147360 60 4279
4281 0 620192 125728 147400 51 4280
4282 0 620416 125568 147440 60 4281
4283 0 620640 125472 147560 75 4282
4284 0 620832 125280 147640 71 4283
4285 0 621056 125120 147640 45 4284
4286 0 621152 124864 147640 45 4285
4287 0 621216 124608 147640 45 4286
4288 0 621376 124384 147560 80 4287
4289 0 621504 124160 147520 124 4288
4290 0 621632 123936 147640 153 4289
4291 0 621728 123680 147680 71 4290
4292 0 621760 123424 147680 40 4291
4293 0 621760 123168 147680 60 4292
4294 0 621728 122912 147680 75 4293
4295 0 621536 122720 147640 81 4294
4296 0 621312 122560 147640 81 4295
4297 0 621184 122368 147800 186 4296
4298 0 621056 122144 147800 186 4297
4299 0 620992 121984 148040 175 4298
4300 0 621088 121792 148200 80 4299
4301 0 621248 121600 148240 40 4300
4302 0 621408 121408 148360 80 4301
4303 0 621536 121152 148440 75 4302
4304 0 621536 120896 148480 60 4303
4305 0 621408 120672 148520 45 4304
4306 0 621472 120448 148640 71 4305
4307 0 621536 120192 148760 75 4306
4308 0 621632 119968 148840 51 4307
4309 0 621760 119776 148960 71 4308
4310 0 621888 119552 148960 32 4309
4311 0 622235 119262 148960 -1 4310
4312 0 622176 119296 149000 71 4311
4313 0 622208 119264 149000 60 4312
4314 0 622432 119104 149120 108 4313
4315 0 622656 118944 149240 120 4314
4316 0 622848 118784 149360 139 4315
4317 0 623008 118656 149520 172 4316
4318 0 623200 118688 149680 80 4317
4319 0 623392 118848 149760 51 4318
4320 0 623584 118976 149920 45 4319
4321 0 623776 119104 150080 45 4320
4322 0 623968 119008 150280 51 4321
4323 0 624064 118784 150400 40 4322
4324 0 618080 137440 160480 104 4153
4325 0 618208 137600 160640 96 4324
4326 0 618304 137728 160840 120 4325
4327 0 618464 137792 161040 51 4326
4328 0 618624 137824 161240 115 4327
4329 0 618784 137824 161440 134 4328
4330 0 618976 137920 161600 102 4329
4331 0 619168 138048 161760 186 4330
4332 0 619424 138080 161840 175 4331
4333 0 619616 138240 162000 164 4332
4334 0 619808 138304 162160 134 4333
4335 0 620064 138336 162240 164 4334
4336 0 620320 138272 162320 166 4335
4337 0 620576 138208 162400 176 4336
4338 0 620832 138176 162440 150 4337
4339 0 621088 138144 162520 137 4338
4340 0 621344 138112 162520 156 4339
4341 0 621600 138048 162480 139 4340
4342 0 621856 138048 162480 140 4341
4343 0 622112 137984 162480 172 4342
4344 0 622368 137984 162400 172 4343
4345 0 622624 137920 162320 183 4344
4346 0 622880 137856 162280 181 4345
4347 0 623136 137792 162280 202 4346
4348 0 623392 137792 162400 175 4347
4349 0 623648 137792 162440 150 4348
4350 0 623904 137824 162440 150 4349
4351 0 624160 137824 162440 153 4350
4352 0 624416 137792 162440 128 4351
4353 0 624672 137792 162440 102 4352
4354 0 624928 137792 162440 136 4353
4355 0 625152 137920 162560 153 4354
4356 0 625408 137984 162560 153 4355
4357 0 625664 138016 162560 137 4356
4358 0 625920 138016 162560 124 4357
4359 0 626176 138016 162600 172 4358
4360 0 626432 138112 162560 206 4359
4361 0 626688 138112 162560 204 4360
4362 0 626944 138144 162600 202 4361
4363 0 627200 138144 162600 200 4362
4364 0 627456 138112 162600 202 4363
4365 0 627680 138048 162480 189 4364
4366 0 627904 138080 162360 140 4365
4367 0 628160 138112 162320 175 4366
4368 0 628416 138176 162320 164 4367
4369 0 628672 138208 162320 120 4368
4370 0 628928 138240 162200 98 4369
4371 0 629184 138240 162120 115 4370
4372 0 629376 138240 162080 137 4371
4373 0 629536 138240 162280 60 4372
4374 0 629728 138176 162480 134 4373
4375 0 629792 138176 162560 128 4374
4376 0 630016 138080 162640 86 4375
4377 0 630240 138016 162760 124 4376
4378 0 630464 137856 162880 91 4377
4379 0 630656 137696 162960 91 4378
4380 0 630880 137664 163080 120 4379
4381 0 631136 137600 163160 107 4380
4382 0 631392 137568 163240 81 4381
4383 0 631616 137504 163360 86 4382
4384 0 631872 137440 163400 80 4383
4385 0 632128 137440 163440 60 4384
4386 0 632384 137440 163480 80 4385
4387 0 632640 137440 163520 80 4386
4388 0 632896 137408 163520 102 4387
4389 0 633152 137312 163600 91 4388
4390 0 633408 137312 163600 128 4389
4391 0 633664 137376 163600 122 4390
4392 0 633920 137376 163640 102 4391
4393 0 634176 137408 163720 101 4392
4394 0 634432 137472 163760 122 4393
4395 0 634688 137504 163840 104 4394
4396 0 634912 137440 163960 80 4395
4397 0 635168 137440 164080 75 4396
4398 0 635424 137376 164160 75 4397
4399 0 635680 137344 164160 75 4398
4400 0 635904 137216 164160 122 4399
4401 0 636128 137088 164160 136 4400
4402 0 636384 137056 164160 120 4401
4403 0 636640 137056 164160 124 4402
4404 0 636896 136992 164200 124 4403
4405 0 637152 136992 164240 120 4404
4406 0 637408 137024 164280 120 4405
4407 0 637664 137024 164320 80 4406
4408 0 637888 137120 164240 75 4407
4409 0 638144 137120 164240 96 4408
4410 0 638400 137152 164240 128 4409
4411 0 638656 137184 164200 128 4410
4412 0 638912 137088 164080 140 4411
4413 0 639168 136992 164080 178 4412
4414 0 639424 137088 164160 197 4413
4415 0 639648 137120 164200 206 4414
4416 0 639616 137184 163960 160 4415
4417 0 639776 137312 163760 150 4416
4418 0 639872 137440 163560 202 4417
4419 0 640096 137568 163400 160 4418
4420 0 640256 137728 163200 32 4419
4421 0 640288 137728 163200 32 4420
4422 0 639776 136960 164400 221 4415
4423 0 639904 136928 164640 163 4422
4424 0 639968 136896 164880 137 4423
4425 0 640128 136832 165080 96 4424
4426 0 640384 136768 165200 98 4425
4427 0 640608 136736 165360 104 4426
4428 0 640800 136672 165560 102 4427
4429 0 641024 136576 165720 75 4428
4430 0 641248 136544 165840 80 4429
4431 0 641504 136544 165960 75 4430
4432 0 641760 136416 165960 91 4431
4433 0 642016 136320 165920 81 4432
4434 0 642272 136224 165840 81 4433
4435 0 642368 136224 165720 115 4434
4436 0 642592 136288 165840 71 4435
4437 0 642848 136320 165960 91 4436
4438 0 643072 136384 166080 75 4437
4439 0 643200 136448 166160 91 4438
4440 0 643255 136450 166200 -1 4439
4441 0 643465 136180 166280 -1 4440
4442 0 643493 136176 166320 -1 4441
4443 0 643360 136096 166360 40 4442
4444 0 643584 136128 166360 71 4443
4445 0 643808 136096 166480 60 4444
4446 0 644000 136032 166640 75 4445
4447 0 644256 136096 166600 32 4446
4448 0 644391 136110 166680 -1 4447
4449 0 644472 136092 166720 -1 4448
4450 0 644595 136018 166800 -1 4449
4451 0 644847 136128 166840 -1 4450
4452 0 645050 136167 166880 -1 4451
4453 0 645114 136216 166920 -1 4452
4454 0 645164 136130 166960 -1 4453
4455 0 645184 136096 167000 51 4454
4456 0 645440 136096 167040 51 4455
4457 0 645696 136064 167160 86 4456
4458 0 645952 136128 167200 86 4457
4459 0 646208 136192 167280 107 4458
4460 0 646464 136224 167360 75 4459
4461 0 646688 136320 167440 80 4460
4462 0 646944 136256 167520 40 4461
4463 0 647200 136288 167600 40 4462
4464 0 647456 136416 167640 80 4463
4465 0 647712 136416 167760 75 4464
4466 0 647968 136480 167800 60 4465
4467 0 648224 136512 167840 64 4466
4468 0 648448 136512 167960 60 4467
4469 0 648704 136512 168000 51 4468
4470 0 648960 136640 168040 60 4469
4471 0 649216 136672 168120 51 4470
4472 0 649440 136736 168240 86 4471
4473 0 649696 136768 168320 91 4472
4474 0 649952 136832 168320 86 4473
4475 0 650176 136960 168280 80 4474
4476 0 650432 137024 168320 51 4475
4477 0 650688 137024 168360 75 4476
4478 0 650912 137184 168360 75 4477
4479 0 651168 137312 168360 75 4478
4480 0 651424 137408 168360 80 4479
4481 0 651680 137440 168400 75 4480
4482 0 651936 137440 168440 86 4481
4483 0 652192 137536 168520 64 4482
4484 0 652384 137696 168480 45 4483
4485 0 652608 137824 168440 40 4484
4486 0 652864 137792 168520 40 4485
4487 0 653088 137760 168720 51 4486
4488 0 653344 137696 168800 51 4487
4489 0 653536 137600 169000 71 4488
4490 0 653728 137472 169120 80 4489
4491 0 653920 137376 169160 107 4490
4492 0 654176 137408 169120 75 4491
4493 0 654432 137408 169120 75 4492
4494 0 654624 137440 169200 32 4493
4495 0 653888 137184 169320 80 4491
4496 0 653824 137056 169560 108 4495
4497 0 654048 136928 169640 172 4496
4498 0 654272 136832 169720 128 4497
4499 0 654496 136768 169840 200 4498
4500 0 654752 136896 169880 228 4499
4501 0 654880 137152 169920 198 4500
4502 0 655072 137312 169880 120 4501
4503 0 655328 137440 169840 136 4502
4504 0 655584 137504 169760 120 4503
4505 0 655680 137504 169720 86 4504
4506 0 656288 137792 169760 75 4505
4507 0 656512 137888 169920 71 4506
4508 0 656672 138016 170080 80 4507
4509 0 656928 138112 170200 101 4508
4510 0 657152 138208 170280 75 4509
4511 0 657376 138336 170320 81 4510
4512 0 657600 138432 170440 75 4511
4513 0 657824 138560 170440 60 4512
4514 0 658080 138688 170440 51 4513
4515 0 658304 138816 170480 60 4514
4516 0 658528 139008 170480 60 4515
4517 0 658752 139136 170560 71 4516
4518 0 658944 139296 170640 32 4517
4519 0 659136 139488 170680 51 4518
4520 0 659296 139648 170840 86 4519
4521 0 659392 139872 170920 64 4520
4522 0 659520 140096 170960 80 4521
4523 0 659712 140288 170960 60 4522
4524 0 659904 140480 170960 60 4523
4525 0 660096 140640 171000 81 4524
4526 0 660320 140832 171000 75 4525
4527 0 660512 140992 170880 71 4526
4528 0 660672 141216 170880 40 4527
4529 0 660736 141472 170880 32 4528
4530 0 660800 141728 170880 60 4529
4531 0 660928 141952 170880 32 4530
4532 0 661120 142144 170880 32 4531
4533 0 661376 142208 170960 40 4532
4534 0 661568 142400 170960 71 4533
4535 0 661632 142656 171040 75 4534
4536 0 661696 142912 171040 80 4535
4537 0 661696 143168 171040 40 4536
4538 0 661696 143424 170920 51 4537
4539 0 661728 143680 170880 91 4538
4540 0 661920 143872 170880 80 4539
4541 0 662112 144064 170800 64 4540
4542 0 662304 144224 170720 101 4541
4543 0 662464 144384 170600 75 4542
4544 0 662560 144608 170480 115 4543
4545 0 662560 144800 170280 176 4544
4546 0 662496 144960 170080 203 4545
4547 0 662464 145024 169800 176 4546
4548 0 662304 145024 169560 128 4547
4549 0 662310 145145 169400 -1 4548
4550 0 662202 145195 169280 -1 4549
4551 0 662358 145280 169160 -1 4550
4552 0 642528 136128 165520 71 4435
4553 0 642688 136000 165360 108 4552
4554 0 642720 135808 165160 134 4553
4555 0 642880 135744 164960 207 4554
4556 0 642816 135712 164720 203 4555
4557 0 642816 135712 164680 218 4556
4558 0 643008 135744 164480 141 4557
4559 0 643104 135616 164280 202 4558
4560 0 643296 135584 164120 134 4559
4561 0 643552 135648 164120 81 4560
4562 0 643808 135648 164160 51 4561
4563 0 644000 135520 164320 51 4562
4564 0 644032 135488 164360 51 4563
4565 0 644107 135394 164480 -1 4564
4566 0 642592 135584 164560 153 4557
4567 0 642464 135392 164400 71 4566
4568 0 642368 135264 164200 176 4567
4569 0 642368 135200 163920 102 4568
4570 0 642432 135040 163680 168 4569
4571 0 642432 134848 163480 101 4570
4572 0 642336 134688 163280 71 4571
4573 0 642272 134496 163080 71 4572
4574 0 642208 134336 162880 71 4573
4575 0 642208 134112 162760 71 4574
4576 0 642208 133888 162640 75 4575
4577 0 642144 133664 162520 71 4576
4578 0 642144 133440 162400 60 4577
4579 0 642048 133248 162240 91 4578
4580 0 641920 133024 162080 51 4579
4581 0 641824 132800 162000 75 4580
4582 0 641760 132544 161920 60 4581
4583 0 641664 132320 161800 64 4582
4584 0 641568 132096 161680 60 4583
4585 0 641536 131840 161640 102 4584
4586 0 641440 131648 161480 71 4585
4587 0 641280 131424 161480 107 4586
4588 0 641088 131232 161400 189 4587
4589 0 640864 131072 161320 164 4588
4590 0 640607 130699 161920 -1 4589
4591 0 640768 130816 161280 212 4589
4592 0 640768 130560 161160 175 4591
4593 0 640512 130432 161120 157 4592
4594 0 640288 130304 161080 156 4593
4595 0 640192 130048 161120 98 4594
4596 0 640064 129824 161120 136 4595
4597 0 639872 129664 161040 81 4596
4598 0 639680 129472 161000 71 4597
4599 0 639488 129312 160960 51 4598
4600 0 639296 129120 160920 32 4599
4601 0 639136 128928 160960 71 4600
4602 0 638944 128768 161000 96 4601
4603 0 638720 128576 161000 141 4602
4604 0 638688 128544 160960 136 4603
4605 0 638560 128640 161160 148 4604
4606 0 638400 128832 161320 40 4605
4607 0 638272 129024 161520 71 4606
4608 0 638240 129056 161560 64 4607
4609 0 638195 129074 161680 -1 4608
4610 0 638232 129105 161760 -1 4609
4611 0 638592 128384 160760 107 4604
4612 0 638464 128192 160560 71 4611
4613 0 638304 128032 160440 45 4612
4614 0 638112 127872 160360 71 4613
4615 0 637888 127712 160280 60 4614
4616 0 637632 127680 160240 60 4615
4617 0 637472 127552 160040 51 4616
4618 0 637248 127488 159920 60 4617
4619 0 637024 127392 159800 64 4618
4620 0 636832 127232 159680 71 4619
4621 0 636736 127040 159520 71 4620
4622 0 636608 126816 159400 32 4621
4623 0 636576 126656 159200 64 4622
4624 0 636448 126464 159000 60 4623
4625 0 636320 126304 158800 45 4624
4626 0 636096 126144 158720 60 4625
4627 0 635936 125984 158600 45 4626
4628 0 635776 125760 158560 51 4627
4629 0 635616 125568 158440 32 4628
4630 0 635392 125472 158360 51 4629
4631 0 635360 125440 158320 32 4630
4632 0 635448 125433 158280 -1 4631
4633 0 635418 125402 158200 -1 4632
4634 0 634965 125109 158160 -1 4633
4635 0 634864 125042 158080 -1 4634
4636 0 634703 124878 158000 -1 4635
4637 0 634570 124673 157920 -1 4636
4638 0 634558 124654 157880 -1 4637
4639 0 634512 124655 157840 -1 4638
4640 0 634504 124440 157840 35 4639
4641 0 634464 124480 157800 32 4640
4642 0 634240 124512 157680 32 4641
4643 0 634080 124352 157520 51 4642
4644 0 633856 124192 157440 71 4643
4645 0 633728 124032 157240 45 4644
4646 0 633568 123872 157080 40 4645
4647 0 633568 123616 157080 60 4646
4648 0 633472 123360 157080 120 4647
4649 0 633280 123168 156960 96 4648
4650 0 633088 122944 156960 150 4649
4651 0 633088 122688 156920 134 4650
4652 0 633152 122528 156720 203 4651
4653 0 632992 122464 156520 200 4652
4654 0 632736 122496 156480 128 4653
4655 0 632480 122400 156440 71 4654
4656 0 632834 122321 156360 32 4655
4657 0 632976 122369 156240 -1 4656
4658 0 632988 122285 156120 -1 4657
4659 0 632947 122160 156040 -1 4658
4660 0 633536 123136 157240 128 4648
4661 0 633504 122976 157440 45 4660
4662 0 633504 122752 157560 45 4661
4663 0 633440 122528 157720 32 4662
4664 0 634624 124320 157960 45 4640
4665 0 634720 124128 158120 51 4664
4666 0 634880 123936 158160 40 4665
4667 0 635221 123690 158160 -1 4666
4668 0 635243 123642 158240 -1 4667
4669 0 629376 138240 161800 102 4372
4670 0 629376 138176 161520 164 4669
4671 0 629504 138336 161320 102 4670
4672 0 629568 138528 161160 140 4671
4673 0 629664 138720 161000 115 4672
4674 0 629824 138880 160880 51 4673
4675 0 629984 139040 160760 32 4674
4676 0 630208 139232 160760 107 4675
4677 0 630464 139328 160720 107 4676
4678 0 630688 139328 160520 81 4677
4679 0 630912 139328 160400 75 4678
4680 0 631168 139264 160280 90 4679
4681 0 631424 139232 160240 107 4680
4682 0 631616 139424 160240 91 4681
4683 0 631808 139616 160200 104 4682
4684 0 632032 139776 160120 128 4683
4685 0 632256 139904 160080 143 4684
4686 0 632480 140064 160120 80 4685
4687 0 632640 140224 160000 90 4686
4688 0 632832 140384 159920 120 4687
4689 0 633056 140544 159920 135 4688
4690 0 633312 140608 159960 107 4689
4691 0 633568 140672 159960 128 4690
4692 0 633824 140768 159960 122 4691
4693 0 634080 140896 159920 120 4692
4694 0 634304 141024 159960 71 4693
4695 0 634496 141216 159960 32 4694
4696 0 634720 141376 159960 107 4695
4697 0 634944 141472 160040 120 4696
4698 0 635136 141632 160080 86 4697
4699 0 635392 141696 160120 115 4698
4700 0 635648 141760 160120 86 4699
4701 0 635872 141920 160120 80 4700
4702 0 636064 142080 160160 91 4701
4703 0 636320 142144 160160 81 4702
4704 0 636544 142272 160240 80 4703
4705 0 636768 142400 160240 91 4704
4706 0 637024 142496 160240 75 4705
4707 0 637248 142624 160240 124 4706
4708 0 637504 142720 160280 150 4707
4709 0 637728 142816 160200 107 4708
4710 0 637920 142976 160240 102 4709
4711 0 638144 143104 160280 102 4710
4712 0 638368 143232 160280 86 4711
4713 0 638592 143360 160240 81 4712
4714 0 638816 143520 160160 80 4713
4715 0 639040 143648 160200 120 4714
4716 0 639296 143744 160200 101 4715
4717 0 639520 143872 160200 120 4716
4718 0 639744 143936 160320 198 4717
4719 0 639968 144064 160360 139 4718
4720 0 640160 144256 160360 120 4719
4721 0 640384 144416 160400 115 4720
4722 0 640640 144448 160400 96 4721
4723 0 640864 144576 160440 120 4722
4724 0 641120 144672 160440 120 4723
4725 0 641312 144800 160560 135 4724
4726 0 641568 144896 160600 153 4725
4727 0 641824 144992 160560 128 4726
4728 0 642048 145088 160440 134 4727
4729 0 642304 145152 160360 134 4728
4730 0 642560 145152 160360 96 4729
4731 0 642816 145248 160360 98 4730
4732 0 643072 145344 160360 139 4731
4733 0 643296 145440 160440 175 4732
4734 0 643488 145600 160520 156 4733
4735 0 643744 145632 160520 163 4734
4736 0 644000 145664 160560 153 4735
4737 0 644256 145792 160560 81 4736
4738 0 644480 145888 160480 137 4737
4739 0 644736 145888 160400 124 4738
4740 0 644992 145888 160320 153 4739
4741 0 645216 146016 160320 148 4740
4742 0 645472 146048 160280 172 4741
4743 0 645696 146208 160200 166 4742
4744 0 645952 146240 160120 148 4743
4745 0 646208 146304 160080 120 4744
4746 0 646464 146336 160040 160 4745
4747 0 646720 146368 159920 120 4746
4748 0 646912 146432 159720 128 4747
4749 0 647168 146496 159640 163 4748
4750 0 647424 146528 159560 175 4749
4751 0 647680 146656 159600 198 4750
4752 0 647936 146720 159560 202 4751
4753 0 648160 146752 159400 224 4752
4754 0 648320 146784 159200 181 4753
4755 0 648512 146880 159040 163 4754
4756 0 648704 146944 158880 148 4755
4757 0 648928 147072 158800 185 4756
4758 0 648960 147104 158800 185 4757
4759 0 649088 147168 158560 124 4758
4760 0 649184 147168 158320 45 4759
4761 0 649344 147168 158080 71 4760
4762 0 649536 147104 157880 51 4761
4763 0 649760 147104 157720 71 4762
4764 0 649952 147008 157520 75 4763
4765 0 650144 146880 157320 98 4764
4766 0 650304 146848 157120 102 4765
4767 0 650496 146752 156920 153 4766
4768 0 650592 146592 156720 163 4767
4769 0 650496 146432 156520 135 4768
4770 0 650528 146240 156360 90 4769
4771 0 650560 146112 156120 163 4770
4772 0 650656 146016 155880 178 4771
4773 0 650816 146080 155640 269 4772
4774 0 650816 145920 155440 194 4773
4775 0 650912 145728 155240 224 4774
4776 0 651072 145536 155160 157 4775
4777 0 651104 145504 155160 157 4776
4778 0 651168 145248 155160 104 4777
4779 0 651168 144992 155160 80 4778
4780 0 651136 144736 155040 51 4779
4781 0 651104 144480 154960 40 4780
4782 0 651104 144224 154920 71 4781
4783 0 651104 143968 154880 51 4782
4784 0 651104 143712 154880 40 4783
4785 0 651104 143456 154880 40 4784
4786 0 651168 143200 154800 71 4785
4787 0 651264 142944 154800 75 4786
4788 0 651392 142720 154800 96 4787
4789 0 651424 142464 154760 86 4788
4790 0 651520 142240 154680 81 4789
4791 0 651616 142048 154520 60 4790
4792 0 651648 141792 154480 60 4791
4793 0 651808 141632 154320 45 4792
4794 0 651904 141376 154320 80 4793
4795 0 651936 141120 154360 124 4794
4796 0 652096 140928 154520 137 4795
4797 0 652256 140704 154600 160 4796
4798 0 652480 140608 154680 101 4797
4799 0 652736 140512 154800 60 4798
4800 0 652992 140416 154840 60 4799
4801 0 653184 140224 154880 51 4800
4802 0 653376 140064 155000 32 4801
4803 0 653568 139872 155000 32 4802
4804 0 653728 139712 154960 40 4803
4805 0 651296 145632 155040 102 4777
4806 0 651456 145824 155000 186 4805
4807 0 651648 145824 154800 175 4806
4808 0 651680 145696 154560 102 4807
4809 0 651680 145600 154320 64 4808
4810 0 651680 145440 154080 90 4809
4811 0 651680 145280 153880 71 4810
4812 0 651680 145088 153680 60 4811
4813 0 651616 144928 153480 60 4812
4814 0 651584 144768 153280 71 4813
4815 0 651520 144608 153080 75 4814
4816 0 651488 144448 152880 60 4815
4817 0 651488 144320 152640 51 4816
4818 0 651488 144128 152440 51 4817
4819 0 651488 143968 152240 45 4818
4820 0 651616 143808 152080 60 4819
4821 0 651616 143648 151880 45 4820
4822 0 651616 143520 151640 81 4821
4823 0 651648 143360 151440 60 4822
4824 0 651712 143200 151240 51 4823
4825 0 651712 143136 150960 32 4824
4826 0 651712 143232 150720 40 4825
4827 0 651584 143456 150560 40 4826
4828 0 651584 143552 150560 40 4827
4829 0 651574 143548 150520 -1 4828
4830 0 651510 143596 150440 -1 4829
4831 0 651439 143719 150320 -1 4830
4832 0 651428 143766 150200 -1 4831
4833 0 651470 143719 150160 -1 4832
4834 0 651456 143616 150120 60 4833
4835 0 651520 143456 150000 51 4834
4836 0 651552 143232 149880 32 4835
4837 0 651648 143008 149800 40 4836
4838 0 651712 142752 149680 40 4837
4839 0 651840 142560 149560 71 4838
4840 0 651904 142464 149320 60 4839
4841 0 651968 142432 149080 71 4840
4842 0 651929 142430 148960 -1 4841
4843 0 651872 142368 148880 51 4842
4844 0 651904 142336 148600 32 4843
4845 0 651776 142208 148400 71 4844
4846 0 651584 142144 148200 51 4845
4847 0 651392 142016 148040 51 4846
4848 0 651232 141888 147840 71 4847
4849 0 651072 141824 147640 136 4848
4850 0 651008 141632 147480 154 4849
4851 0 650976 141568 147240 141 4850
4852 0 650944 141696 147000 181 4851
4853 0 650720 141696 146880 124 4852
4854 0 650752 141728 146720 71 4853
4855 0 650752 141653 146600 -1 4854
4856 0 650708 141707 146520 -1 4855
4857 0 649024 147136 159040 163 4758
4858 0 648864 147200 159240 148 4857
4859 0 648800 147360 159440 120 4858
4860 0 648736 147520 159640 91 4859
4861 0 648736 147744 159760 40 4860
4862 0 648672 148000 159880 86 4861
4863 0 648640 148160 160080 115 4862
4864 0 648544 148384 160160 137 4863
4865 0 648480 148544 160360 154 4864
4866 0 648448 148768 160480 150 4865
4867 0 648384 149024 160600 140 4866
4868 0 648352 149248 160720 124 4867
4869 0 648384 149472 160840 128 4868
4870 0 648416 149632 161040 115 4869
4871 0 648448 149792 161240 96 4870
4872 0 648480 149984 161440 122 4871
4873 0 648576 150144 161640 120 4872
4874 0 648608 150368 161760 139 4873
4875 0 648672 150560 161960 122 4874
4876 0 648704 150720 162200 107 4875
4877 0 648704 150848 162440 98 4876
4878 0 648768 151008 162640 98 4877
4879 0 648864 151168 162840 122 4878
4880 0 648992 151328 163040 122 4879
4881 0 649120 151488 163200 120 4880
4882 0 649248 151680 163360 128 4881
4883 0 649408 151840 163560 122 4882
4884 0 649504 151968 163760 157 4883
4885 0 649664 152064 163960 140 4884
4886 0 649856 151968 164160 164 4885
4887 0 650016 152096 164320 150 4886
4888 0 650144 152256 164480 175 4887
4889 0 650336 152352 164680 140 4888
4890 0 650528 152480 164880 135 4889
4891 0 650688 152608 165080 96 4890
4892 0 650848 152640 165280 96 4891
4893 0 651008 152736 165480 102 4892
4894 0 651072 152768 165560 134 4893
4895 0 651328 152800 165640 140 4894
4896 0 651552 152896 165720 86 4895
4897 0 651808 152928 165720 51 4896
4898 0 652064 153024 165720 51 4897
4899 0 652288 153152 165720 75 4898
4900 0 652480 153312 165680 115 4899
4901 0 652608 153536 165680 160 4900
4902 0 652640 153792 165720 243 4901
4903 0 652768 153984 165560 186 4902
4904 0 652960 154176 165640 189 4903
4905 0 653152 154304 165760 200 4904
4906 0 653376 154304 165920 172 4905
4907 0 653632 154240 165960 186 4906
4908 0 653856 154176 165800 150 4907
4909 0 654048 154336 165680 91 4908
4910 0 654208 154496 165520 115 4909
4911 0 654400 154624 165400 90 4910
4912 0 654656 154656 165320 60 4911
4913 0 654912 154592 165320 80 4912
4914 0 655168 154496 165240 75 4913
4915 0 655424 154432 165200 102 4914
4916 0 655680 154400 165160 108 4915
4917 0 655936 154432 165120 101 4916
4918 0 656160 154432 165000 96 4917
4919 0 656384 154560 164920 98 4918
4920 0 656608 154592 164800 64 4919
4921 0 656864 154560 164800 60 4920
4922 0 657088 154400 164760 75 4921
4923 0 657248 154208 164640 107 4922
4924 0 657472 154112 164560 108 4923
4925 0 657632 154144 164360 98 4924
4926 0 657888 154112 164240 81 4925
4927 0 658080 154208 164040 102 4926
4928 0 658272 154240 163880 90 4927
4929 0 658496 154336 163760 96 4928
4930 0 658720 154368 163640 81 4929
4931 0 658976 154336 163640 86 4930
4932 0 659168 154144 163640 86 4931
4933 0 659271 154174 163600 -1 4932
4934 0 659422 154156 163560 -1 4933
4935 0 659634 154258 163480 -1 4934
4936 0 660064 154272 163440 115 4935
4937 0 659936 154144 163600 64 4936
4938 0 659804 153963 163760 -1 4937
4939 0 659904 153890 163840 -1 4938
4940 0 659869 153869 163880 -1 4939
4941 0 659834 153810 163960 -1 4940
4942 0 660096 154304 163400 128 4936
4943 0 660288 154400 163240 81 4942
4944 0 660512 154400 163120 32 4943
4945 0 660768 154400 163120 71 4944
4946 0 661024 154304 163120 96 4945
4947 0 661280 154304 163120 75 4946
4948 0 661536 154304 163040 60 4947
4949 0 661696 154304 162840 96 4948
4950 0 661856 154272 162640 60 4949
4951 0 662016 154144 162440 101 4950
4952 0 662176 154048 162240 104 4951
4953 0 662400 153952 162080 104 4952
4954 0 662624 153920 161960 75 4953
4955 0 662880 153920 161920 64 4954
4956 0 663136 153920 161840 81 4955
4957 0 663328 153984 161680 91 4956
4958 0 663552 153984 161520 140 4957
4959 0 663808 153984 161520 164 4958
4960 0 664064 154016 161400 178 4959
4961 0 664224 154176 161200 198 4960
4962 0 664352 154400 161120 279 4961
4963 0 664608 154432 161120 258 4962
4964 0 664864 154464 161160 221 4963
4965 0 665120 154560 161120 256 4964
4966 0 665376 154592 161120 209 4965
4967 0 665568 154752 161080 172 4966
4968 0 665760 154848 160880 154 4967
4969 0 665984 154976 160760 124 4968
4970 0 666208 155104 160680 90 4969
4971 0 666464 155200 160680 75 4970
4972 0 666656 155392 160720 120 4971
4973 0 666912 155520 160720 143 4972
4974 0 667104 155648 160600 197 4973
4975 0 667360 155680 160520 172 4974
4976 0 667616 155744 160480 124 4975
4977 0 667872 155744 160480 104 4976
4978 0 668128 155744 160480 71 4977
4979 0 668352 155872 160480 124 4978
4980 0 668576 156064 160520 136 4979
4981 0 668640 156320 160560 120 4980
4982 0 668736 156576 160600 91 4981
4983 0 668928 156768 160600 80 4982
4984 0 669120 156960 160600 51 4983
4985 0 669312 157152 160640 81 4984
4986 0 669536 157280 160680 107 4985
4987 0 669760 157376 160600 51 4986
4988 0 670016 157408 160600 75 4987
4989 0 670272 157472 160560 81 4988
4990 0 670528 157568 160560 124 4989
4991 0 670720 157728 160520 90 4990
4992 0 670976 157824 160520 80 4991
4993 0 671168 158016 160520 51 4992
4994 0 671392 158176 160520 71 4993
4995 0 671616 158304 160480 45 4994
4996 0 671808 158496 160360 60 4995
4997 0 672064 158624 160320 150 4996
4998 0 672320 158624 160320 108 4997
4999 0 672576 158656 160320 60 4998
5000 0 672832 158752 160320 71 4999
5001 0 673024 158976 160320 45 5000
5002 0 673216 159168 160400 101 5001
5003 0 673472 159264 160400 186 5002
5004 0 673728 159360 160440 204 5003
5005 0 673920 159488 160560 206 5004
5006 0 673856 159680 160760 245 5005
5007 0 673856 159936 160640 172 5006
5008 0 674016 160128 160520 181 5007
5009 0 674176 160288 160400 172 5008
5010 0 674304 160512 160320 164 5009
5011 0 674400 160768 160280 124 5010
5012 0 674560 160960 160200 81 5011
5013 0 674688 161152 160080 81 5012
5014 0 674848 161376 159960 51 5013
5015 0 675008 161568 159840 91 5014
5016 0 675200 161760 159760 64 5015
5017 0 675360 161920 159600 45 5016
5018 0 675584 162080 159520 81 5017
5019 0 675776 162208 159320 60 5018
5020 0 675968 162304 159160 86 5019
5021 0 676128 162432 158960 90 5020
5022 0 676288 162496 158760 81 5021
5023 0 676448 162624 158560 101 5022
5024 0 676640 162784 158480 75 5023
5025 0 676832 162848 158320 64 5024
5026 0 677024 163008 158200 75 5025
5027 0 677184 163040 158000 98 5026
5028 0 677376 163168 157880 128 5027
5029 0 677632 163264 157840 189 5028
5030 0 677856 163424 157720 237 5029
5031 0 678112 163360 157680 210 5030
5032 0 678336 163424 157560 154 5031
5033 0 678592 163424 157480 120 5032
5034 0 678848 163456 157600 91 5033
5035 0 679104 163424 157600 120 5034
5036 0 679104 163456 157880 32 5035
5037 0 679232 163456 158080 40 5036
5038 0 679328 163360 157480 71 5035
5039 0 679584 163392 157400 90 5038
5040 0 679808 163488 157280 40 5039
5041 0 680032 163616 157120 51 5040
5042 0 680256 163680 156960 60 5041
5043 0 680448 163712 156760 124 5042
5044 0 680704 163744 156720 160 5043
5045 0 680960 163808 156640 160 5044
5046 0 681216 163904 156640 124 5045
5047 0 681472 163968 156560 164 5046
5048 0 681696 164128 156480 108 5047
5049 0 681888 164288 156400 81 5048
5050 0 682112 164320 156280 98 5049
5051 0 682272 164416 156080 96 5050
5052 0 682432 164448 155840 45 5051
5053 0 682560 164576 155640 80 5052
5054 0 682816 164640 155560 60 5053
5055 0 683072 164704 155440 60 5054
5056 0 683328 164736 155360 71 5055
5057 0 683584 164736 155320 51 5056
5058 0 683808 164672 155200 40 5057
5059 0 684064 164608 155200 81 5058
5060 0 684256 164480 155360 71 5059
5061 0 684512 164384 155400 71 5060
5062 0 684576 164320 155480 71 5061
5063 0 684615 164247 155640 -1 5062
5064 0 677856 163456 157680 226 5030
5065 0 677696 163488 157480 153 5064
5066 0 677600 163616 157280 60 5065
5067 0 677504 163744 157080 51 5066
5068 0 677504 163904 156880 98 5067
5069 0 677504 164064 156680 135 5068
5070 0 677472 164064 156400 120 5069
5071 0 677536 164224 156200 81 5070
5072 0 677536 164352 155960 90 5071
5073 0 677504 164512 155760 98 5072
5074 0 677472 164672 155520 81 5073
5075 0 677408 164832 155280 81 5074
5076 0 677344 164992 155080 71 5075
5077 0 677184 165152 154880 81 5076
5078 0 677088 165280 154680 75 5077
5079 0 677024 165376 154440 96 5078
5080 0 676896 165408 154200 64 5079
5081 0 676864 165536 153960 101 5080
5082 0 676736 165632 153760 60 5081
5083 0 676576 165696 153560 60 5082
5084 0 676448 165664 153320 64 5083
5085 0 676384 165728 153080 51 5084
5086 0 676320 165792 152840 75 5085
5087 0 676160 165856 152640 160 5086
5088 0 675968 165696 152800 134 5087
5089 0 675840 165504 153000 45 5088
5090 0 675680 165280 153080 75 5089
5091 0 675680 165120 153320 60 5090
5092 0 675616 165056 153560 71 5091
5093 0 675520 164960 153800 64 5092
5094 0 675392 164864 154000 40 5093
5095 0 675232 164832 154240 32 5094
5096 0 675104 164736 154440 32 5095
5097 0 676096 165888 152400 168 5087
5098 0 675904 165920 152240 163 5097
5099 0 675712 166048 152040 107 5098
5100 0 675648 166144 151800 96 5099
5101 0 675616 166208 151560 51 5100
5102 0 675616 166208 151280 101 5101
5103 0 675712 166208 151040 202 5102
5104 0 675584 166176 150800 156 5103
5105 0 675424 166336 150600 86 5104
5106 0 675264 166528 150480 102 5105
5107 0 675104 166688 150360 120 5106
5108 0 674912 166912 150360 120 5107
5109 0 674944 167168 150360 81 5108
5110 0 675136 167200 150200 96 5109
5111 0 675360 167072 150200 80 5110
5112 0 675488 166912 150400 75 5111
5113 0 674798 167086 150200 -1 5108
5114 0 674809 166994 150000 -1 5113
5115 0 674945 166816 149840 -1 5114
5116 0 675003 166732 149760 -1 5115
5117 0 675041 166690 149720 -1 5116
5118 0 675040 166656 149640 90 5117
5119 0 674944 166720 149400 75 5118
5120 0 674752 166688 149240 71 5119
5121 0 674560 166752 149040 81 5120
5122 0 674336 166816 148880 64 5121
5123 0 674176 166880 148680 51 5122
5124 0 673952 166880 148480 51 5123
5125 0 673728 166880 148360 32 5124
5126 0 673504 166880 148240 81 5125
5127 0 673248 166816 148160 134 5126
5128 0 672992 166816 148040 178 5127
5129 0 672768 166880 147920 202 5128
5130 0 672608 166912 147720 163 5129
5131 0 672352 166816 147680 120 5130
5132 0 672096 166688 147600 122 5131
5133 0 671904 166624 147440 107 5132
5134 0 671648 166592 147320 91 5133
5135 0 671424 166496 147240 64 5134
5136 0 671200 166528 147120 64 5135
5137 0 670976 166528 147000 80 5136
5138 0 670880 166528 146960 75 5137
5139 0 670804 166572 146840 -1 5138
5140 0 670607 166497 146760 -1 5139
5141 0 670510 166450 146680 -1 5140
5142 0 670226 166378 146560 -1 5141
5143 0 670119 166347 146520 -1 5142
5144 0 670086 166312 146480 -1 5143
5145 0 669856 166208 146440 60 5144
5146 0 669792 166208 146440 75 5145
5147 0 669536 166176 146440 86 5146
5148 0 669376 166368 146320 86 5147
5149 0 669120 166432 146280 75 5148
5150 0 668896 166528 146200 32 5149
5151 0 668736 166688 146080 51 5150
5152 0 668512 166720 145960 75 5151
5153 0 668352 166848 145760 60 5152
5154 0 668128 166976 145680 81 5153
5155 0 667936 167104 145560 90 5154
5156 0 667712 167136 145400 40 5155
5157 0 667456 167136 145400 153 5156
5158 0 667200 167200 145400 136 5157
5159 0 666976 167232 145600 157 5158
5160 0 666784 167104 145760 140 5159
5161 0 666592 167040 145920 124 5160
5162 0 666496 166784 146040 136 5161
5163 0 666336 166624 146200 60 5162
5164 0 666176 166496 146360 40 5163
5165 0 666016 166464 146560 75 5164
5166 0 666100 166511 146680 -1 5165
5167 0 666152 166482 146800 -1 5166
5168 0 666156 166449 146880 -1 5167
5169 0 666227 166410 147000 -1 5168
5170 0 666297 166375 147120 -1 5169
5171 0 666300 166366 147200 -1 5170
5172 0 666324 166395 147240 -1 5171
5173 0 666370 166395 147320 -1 5172
5174 0 666417 166419 147440 -1 5173
5175 0 650944 152736 165800 90 4894
5176 0 650912 152576 166000 96 5175
5177 0 651104 152608 166200 80 5176
5178 0 651360 152480 166320 32 5177
5179 0 651264 152224 166440 90 5178
5180 0 651232 152096 166680 122 5179
5181 0 651232 151936 166920 98 5180
5182 0 651328 151808 167120 107 5181
5183 0 651424 151680 167320 96 5182
5184 0 651584 151584 167520 81 5183
5185 0 651552 151488 167800 90 5184
5186 0 651424 151392 168000 137 5185
5187 0 651328 151328 168240 107 5186
5188 0 651200 151200 168440 75 5187
5189 0 651136 151200 168720 64 5188
5190 0 650976 151200 168920 96 5189
5191 0 651008 151296 169160 128 5190
5192 0 651136 151424 169400 90 5191
5193 0 651296 151552 169600 90 5192
5194 0 651456 151744 169720 98 5193
5195 0 651616 151904 169880 81 5194
5196 0 651680 152064 170120 64 5195
5197 0 651840 152192 170320 101 5196
5198 0 651968 152288 170560 122 5197
5199 0 652064 152352 170800 134 5198
5200 0 652224 152416 171040 101 5199
5201 0 652416 152544 171240 102 5200
5202 0 652608 152640 171440 101 5201
5203 0 652768 152800 171600 115 5202
5204 0 652896 152928 171840 124 5203
5205 0 653056 153088 171960 115 5204
5206 0 653184 153216 172160 86 5205
5207 0 653376 153344 172360 122 5206
5208 0 653600 153472 172520 122 5207
5209 0 653792 153536 172720 115 5208
5210 0 654016 153568 172880 60 5209
5211 0 654176 153632 173080 81 5210
5212 0 654336 153760 173280 91 5211
5213 0 654496 153760 173480 96 5212
5214 0 654720 153888 173600 60 5213
5215 0 654786 154209 173680 -1 5214
5216 0 654894 154367 173880 -1 5215
5217 0 654975 154343 174000 -1 5216
5218 0 655168 154432 174000 91 5217
5219 0 655360 154432 174200 104 5218
5220 0 655552 154560 174360 102 5219
5221 0 655680 154720 174520 96 5220
5222 0 655776 154784 174760 71 5221
5223 0 655904 154944 174960 81 5222
5224 0 656032 155040 175160 115 5223
5225 0 656064 155136 175400 71 5224
5226 0 656096 155200 175640 64 5225
5227 0 656256 155328 175840 80 5226
5228 0 656480 155360 175960 107 5227
5229 0 656704 155392 176080 122 5228
5230 0 656928 155456 176200 124 5229
5231 0 657152 155456 176360 96 5230
5232 0 657376 155584 176520 80 5231
5233 0 657600 155616 176640 86 5232
5234 0 657824 155680 176800 101 5233
5235 0 658016 155808 177000 115 5234
5236 0 658208 155904 177200 102 5235
5237 0 658400 156032 177360 96 5236
5238 0 658560 156128 177560 101 5237
5239 0 658784 156224 177640 135 5238
5240 0 659008 156256 177800 131 5239
5241 0 659200 156288 177960 115 5240
5242 0 659424 156288 178160 128 5241
5243 0 659616 156384 178320 122 5242
5244 0 659808 156448 178520 124 5243
5245 0 660032 156512 178640 108 5244
5246 0 660256 156544 178760 96 5245
5247 0 660512 156608 178880 108 5246
5248 0 660736 156704 178960 107 5247
5249 0 660928 156768 179120 115 5248
5250 0 661088 156864 179320 101 5249
5251 0 661280 156992 179480 81 5250
5252 0 661440 157024 179680 60 5251
5253 0 661632 157056 179880 90 5252
5254 0 661792 157184 180040 81 5253
5255 0 661869 157303 180160 -1 5254
5256 0 661986 157338 180280 -1 5255
5257 0 662092 157397 180480 -1 5256
5258 0 662400 157517 180680 70 5257
5259 0 662464 157568 180760 75 5258
5260 0 662560 157824 180800 60 5259
5261 0 662656 158048 180880 75 5260
5262 0 662784 158272 180960 71 5261
5263 0 663008 158400 181040 32 5262
5264 0 663106 158491 181040 32 5263
5265 0 663048 158565 181080 -1 5264
5266 0 663037 158587 181160 -1 5265
5267 0 663075 158722 181320 -1 5266
5268 0 663360 158560 181360 78 5267
5269 0 663424 158624 181480 124 5268
5270 0 663424 158880 181560 137 5269
5271 0 663616 159040 181600 154 5270
5272 0 663744 159136 181800 140 5271
5273 0 663872 159232 182000 137 5272
5274 0 664032 159424 182120 124 5273
5275 0 664224 159584 182160 102 5274
5276 0 664448 159680 182240 86 5275
5277 0 664608 159840 182400 124 5276
5278 0 664832 159968 182560 64 5277
5279 0 665024 160160 182600 51 5278
5280 0 665216 160352 182680 51 5279
5281 0 665376 160512 182880 51 5280
5282 0 665568 160608 183040 60 5281
5283 0 665760 160768 183200 90 5282
5284 0 665920 160928 183320 75 5283
5285 0 666112 161120 183320 81 5284
5286 0 666272 161312 183360 81 5285
5287 0 666336 161536 183480 81 5286
5288 0 666496 161760 183560 81 5287
5289 0 666656 161952 183600 81 5288
5290 0 666848 162112 183640 91 5289
5291 0 667040 162272 183680 91 5290
5292 0 667264 162432 183760 104 5291
5293 0 667456 162528 183920 141 5292
5294 0 667552 162688 184120 122 5293
5295 0 667712 162880 184200 124 5294
5296 0 667936 162976 184280 107 5295
5297 0 668096 163136 184400 102 5296
5298 0 668288 163296 184560 101 5297
5299 0 668448 163424 184720 120 5298
5300 0 668704 163520 184760 160 5299
5301 0 668960 163552 184760 128 5300
5302 0 669216 163584 184680 102 5301
5303 0 669472 163584 184680 122 5302
5304 0 669728 163520 184640 160 5303
5305 0 669984 163520 184560 101 5304
5306 0 670048 163520 184520 81 5305
5307 0 670139 163274 184440 -1 5306
5308 0 670243 163126 184320 -1 5307
5309 0 670500 163043 184200 -1 5308
5310 0 670604 162961 184080 -1 5309
5311 0 670336 163232 184080 60 5310
5312 0 670560 163104 184000 81 5311
5313 0 670720 162912 183920 98 5312
5314 0 670784 162656 183880 107 5313
5315 0 670880 162432 183960 80 5314
5316 0 670976 162176 183960 86 5315
5317 0 671072 161920 183880 102 5316
5318 0 671168 161696 183800 107 5317
5319 0 671136 161440 183720 128 5318
5320 0 671136 161184 183680 124 5319
5321 0 671136 160928 183680 128 5320
5322 0 671104 160704 183560 160 5321
5323 0 671072 160480 183440 101 5322
5324 0 671232 160288 183360 124 5323
5325 0 671264 160128 183160 98 5324
5326 0 671328 160000 182920 96 5325
5327 0 671360 159904 182680 143 5326
5328 0 671296 159872 182400 107 5327
5329 0 671168 159904 182160 134 5328
5330 0 671072 159872 181920 108 5329
5331 0 671072 159808 181640 90 5330
5332 0 671040 159712 181400 98 5331
5333 0 670976 159552 181200 150 5332
5334 0 670944 159392 181000 122 5333
5335 0 670912 159168 180840 71 5334
5336 0 670848 158976 180640 81 5335
5337 0 670720 158784 180440 96 5336
5338 0 670752 158592 180280 81 5337
5339 0 670656 158432 180080 120 5338
5340 0 670624 158272 179880 115 5339
5341 0 670496 158112 179680 115 5340
5342 0 670304 157984 179800 124 5341
5343 0 670048 158016 179840 75 5342
5344 0 669792 158144 179840 60 5343
5345 0 669536 158208 179800 75 5344
5346 0 669280 158304 179800 40 5345
5347 0 669024 158336 179800 32 5346
5348 0 668800 158464 179720 40 5347
5349 0 668576 158592 179640 51 5348
5350 0 668384 158720 179520 60 5349
5351 0 668224 158848 179360 45 5350
5352 0 668032 158880 179160 86 5351
5353 0 667968 159008 178920 51 5352
5354 0 667968 159232 178760 51 5353
5355 0 667872 159456 178600 51 5354
5356 0 667826 159577 178440 -1 5355
5357 0 667815 159692 178320 -1 5356
5358 0 667786 159615 178280 -1 5357
5359 0 667735 159677 178200 -1 5358
5360 0 667712 159712 178160 75 5359
5361 0 667648 159840 177920 60 5360
5362 0 667616 159936 177680 115 5361
5363 0 667552 159968 177400 153 5362
5364 0 667488 160032 177160 128 5363
5365 0 667520 160160 177000 163 5364
5366 0 667488 160416 176880 75 5365
5367 0 667424 160640 176760 40 5366
5368 0 667296 160896 176760 71 5367
5369 0 667136 161088 176640 71 5368
5370 0 666976 161312 176640 51 5369
5371 0 666848 161536 176560 75 5370
5372 0 666848 161760 176440 51 5371
5373 0 666816 161984 176280 60 5372
5374 0 666784 162176 176120 71 5373
5375 0 666624 162336 175920 90 5374
5376 0 666464 162496 175720 107 5375
5377 0 666336 162592 175520 176 5376
5378 0 666336 162752 175280 120 5377
5379 0 666304 162976 175080 172 5378
5380 0 666048 163008 175040 139 5379
5381 0 665824 163168 175080 134 5380
5382 0 665568 163264 175040 104 5381
5383 0 665344 163296 174880 163 5382
5384 0 665184 163360 174680 217 5383
5385 0 665024 163488 174520 172 5384
5386 0 664832 163520 174360 178 5385
5387 0 664640 163584 174200 154 5386
5388 0 664480 163648 174000 163 5387
5389 0 664320 163712 173800 160 5388
5390 0 664064 163840 173720 115 5389
5391 0 663904 163872 173520 96 5390
5392 0 663808 163968 173280 45 5391
5393 0 663744 164032 173160 45 5392
5394 0 667712 160000 176960 108 5365
5395 0 667936 159872 176880 75 5394
5396 0 668064 159712 176680 91 5395
5397 0 668192 159488 176600 90 5396
5398 0 668320 159264 176440 81 5397
5399 0 668416 159072 176240 71 5398
5400 0 668576 158912 176040 45 5399
5401 0 668736 158848 175840 86 5400
5402 0 668960 158784 175680 64 5401
5403 0 669152 158656 175520 51 5402
5404 0 669408 158560 175400 60 5403
5405 0 669568 158400 175240 40 5404
5406 0 669728 158240 175080 45 5405
5407 0 669888 158080 174880 40 5406
5408 0 670048 157920 174680 51 5407
5409 0 670176 157760 174480 40 5408
5410 0 670304 157600 174280 60 5409
5411 0 670496 157472 174120 32 5410
5412 0 670656 157280 174000 60 5411
5413 0 670688 157088 173800 32 5412
5414 0 670688 156896 173600 32 5413
5415 0 670720 156736 173400 45 5414
5416 0 670784 156544 173240 71 5415
5417 0 670816 156384 173040 75 5416
5418 0 670880 156224 172840 90 5417
5419 0 670880 156000 172720 81 5418
5420 0 670944 155744 172720 81 5419
5421 0 671072 155584 172560 71 5420
5422 0 671200 155360 172440 51 5421
5423 0 671296 155168 172280 172 5422
5424 0 671392 155040 172040 166 5423
5425 0 671552 154944 171800 104 5424
5426 0 671712 154784 171640 148 5425
5427 0 671712 154560 171520 164 5426
5428 0 671712 154336 171400 200 5427
5429 0 671616 154208 171200 154 5428
5430 0 671488 154048 171000 136 5429
5431 0 671392 153824 170920 128 5430
5432 0 671392 153792 170920 120 5431
5433 0 670496 158048 179600 128 5341
5434 0 670624 157856 179480 137 5433
5435 0 670752 157696 179320 186 5434
5436 0 670720 157632 179040 128 5435
5437 0 670848 157664 178800 143 5436
5438 0 670848 157696 178520 122 5437
5439 0 671008 157760 178320 98 5438
5440 0 671168 157824 178120 81 5439
5441 0 671328 157920 177920 75 5440
5442 0 671488 157984 177720 81 5441
5443 0 671648 158016 177520 102 5442
5444 0 671840 158048 177320 115 5443
5445 0 672032 158080 177160 107 5444
5446 0 672256 158080 177040 115 5445
5447 0 672352 158144 176800 122 5446
5448 0 672448 158304 176600 137 5447
5449 0 672544 158432 176360 107 5448
5450 0 672672 158560 176160 75 5449
5451 0 672768 158720 175960 98 5450
5452 0 672896 158816 175720 60 5451
5453 0 673056 158880 175520 81 5452
5454 0 673280 158976 175440 102 5453
5455 0 673504 159072 175320 98 5454
5456 0 673728 159136 175160 98 5455
5457 0 673888 159200 174960 96 5456
5458 0 674048 159328 174760 120 5457
5459 0 674272 159360 174560 168 5458
5460 0 674496 159360 174440 153 5459
5461 0 674752 159360 174360 107 5460
5462 0 675008 159360 174280 91 5461
5463 0 675168 159424 174080 122 5462
5464 0 675360 159488 173880 60 5463
5465 0 675584 159488 173760 91 5464
5466 0 675840 159488 173760 32 5465
5467 0 676096 159424 173720 153 5466
5468 0 676096 159328 173520 135 5467
5469 0 676064 159104 173400 91 5468
5470 0 676032 158912 173240 75 5469
5471 0 675872 158784 173040 115 5470
5472 0 675936 158624 172840 200 5471
5473 0 676160 158528 173000 190 5472
5474 0 676320 158624 173200 157 5473
5475 0 676160 158848 173560 32 5474
5476 0 676352 159424 173760 104 5467
5477 0 676608 159424 173840 157 5476
5478 0 676832 159552 173960 124 5477
5479 0 677088 159680 173960 108 5478
5480 0 677280 159872 173960 86 5479
5481 0 677504 160032 174040 81 5480
5482 0 677728 160160 174040 71 5481
5483 0 677920 160352 174120 71 5482
5484 0 678112 160544 174160 86 5483
5485 0 678336 160672 174160 71 5484
5486 0 678560 160800 174200 98 5485
5487 0 678816 160864 174200 81 5486
5488 0 679008 161024 174240 71 5487
5489 0 679232 161152 174240 96 5488
5490 0 679488 161216 174200 101 5489
5491 0 679712 161344 174120 98 5490
5492 0 679968 161408 174040 120 5491
5493 0 680224 161504 174000 81 5492
5494 0 680480 161504 173880 81 5493
5495 0 680704 161504 173680 32 5494
5496 0 680800 161632 173440 75 5495
5497 0 680928 161760 173240 91 5496
5498 0 681184 161760 173120 86 5497
5499 0 681408 161824 172960 71 5498
5500 0 681600 161952 172800 75 5499
5501 0 681856 162016 172720 80 5500
5502 0 682112 162112 172720 96 5501
5503 0 682336 162240 172640 153 5502
5504 0 682496 162304 172440 164 5503
5505 0 682592 162464 172200 207 5504
5506 0 682752 162560 172000 228 5505
5507 0 682976 162464 171880 229 5506
5508 0 683200 162464 172000 235 5507
5509 0 683456 162560 172000 143 5508
5510 0 683680 162688 171880 218 5509
5511 0 683904 162560 171720 240 5510
5512 0 684000 162560 171480 261 5511
5513 0 684224 162560 171360 243 5512
5514 0 684448 162752 171400 186 5513
5515 0 684672 162816 171520 137 5514
5516 0 684928 162880 171560 91 5515
5517 0 685120 163072 171600 75 5516
5518 0 685376 163168 171720 80 5517
5519 0 685568 163328 171760 80 5518
5520 0 685792 163488 171800 80 5519
5521 0 685984 163680 171840 120 5520
5522 0 686176 163872 171840 81 5521
5523 0 686432 163968 171840 45 5522
5524 0 686688 164064 171880 75 5523
5525 0 686944 164192 171840 86 5524
5526 0 687136 164352 171760 120 5525
5527 0 687200 164576 171640 156 5526
5528 0 687360 164640 171440 178 5527
5529 0 687520 164576 171240 202 5528
5530 0 687552 164512 171160 200 5529
5531 0 687712 164512 170960 164 5530
5532 0 687808 164448 170720 166 5531
5533 0 687968 164448 170480 131 5532
5534 0 688032 164480 170240 51 5533
5535 0 688032 164416 169960 90 5534
5536 0 688032 164352 169880 104 5535
5537 0 687808 164192 169960 40 5536
5538 0 687616 164000 169960 101 5537
5539 0 687360 164000 169960 45 5538
5540 0 687392 164096 169720 60 5539
5541 0 687520 164256 169520 40 5540
5542 0 687616 164352 169600 32 5541
5543 0 688096 164224 169640 45 5536
5544 0 688096 164224 169360 32 5543
5545 0 687968 164256 169120 51 5544
5546 0 687840 164320 168960 108 5545
5547 0 687680 164352 168760 64 5546
5548 0 687520 164320 168560 115 5547
5549 0 687456 164320 168280 64 5548
5550 0 687456 164416 168000 124 5549
5551 0 687456 164576 167760 148 5550
5552 0 687296 164576 167520 81 5551
5553 0 687104 164576 167320 115 5552
5554 0 686912 164512 167120 128 5553
5555 0 686752 164672 166920 104 5554
5556 0 686592 164672 166720 90 5555
5557 0 686432 164672 166480 107 5556
5558 0 686272 164672 166280 64 5557
5559 0 686016 164640 166160 81 5558
5560 0 685824 164640 165960 60 5559
5561 0 685664 164544 165760 40 5560
5562 0 685504 164448 165560 45 5561
5563 0 685408 164448 165280 64 5562
5564 0 685312 164448 165040 60 5563
5565 0 685152 164352 164840 64 5564
5566 0 684960 164192 164720 51 5565
5567 0 684800 164128 164520 51 5566
5568 0 684576 163968 164440 71 5567
5569 0 684384 163744 164400 71 5568
5570 0 684416 163488 164360 104 5569
5571 0 684416 163392 164440 60 5570
5572 0 684442 163342 164560 -1 5571
5573 0 684433 163328 164600 -1 5572
5574 0 684432 163251 164640 -1 5573
5575 0 684412 163224 164680 -1 5574
5576 0 684418 163192 164760 -1 5575
5577 0 687680 164192 169160 40 5546
5578 0 687424 164192 169280 32 5577
5579 0 687296 164288 169080 32 5578
5580 0 687392 164352 169120 32 5579
5581 0 687648 164384 171360 160 5530
5582 0 687872 164416 171480 168 5581
5583 0 688128 164480 171560 96 5582
5584 0 688384 164544 171600 80 5583
5585 0 688608 164704 171640 81 5584
5586 0 688832 164832 171640 71 5585
5587 0 689024 165024 171640 71 5586
5588 0 689216 165216 171680 86 5587
5589 0 689472 165312 171640 86 5588
5590 0 689728 165440 171640 80 5589
5591 0 689952 165568 171640 96 5590
5592 0 690208 165632 171640 80 5591
5593 0 690400 165824 171640 189 5592
5594 0 690624 165952 171680 259 5593
5595 0 690752 166144 171800 228 5594
5596 0 690912 166304 171920 240 5595
5597 0 691104 166272 172080 209 5596
5598 0 691360 166400 172080 181 5597
5599 0 691456 166656 172040 163 5598
5600 0 691488 166912 172040 104 5599
5601 0 691648 167136 172040 51 5600
5602 0 691744 167360 172160 122 5601
5603 0 691904 167584 172200 51 5602
5604 0 692032 167808 172160 32 5603
5605 0 692288 167904 172120 81 5604
5606 0 692512 168000 172040 86 5605
5607 0 692736 168128 171960 98 5606
5608 0 692960 168288 171960 40 5607
5609 0 693184 168384 171880 80 5608
5610 0 693376 168576 171880 81 5609
5611 0 693536 168736 171760 60 5610
5612 0 693696 168928 171720 60 5611
5613 0 693888 169120 171720 45 5612
5614 0 694112 169248 171760 51 5613
5615 0 694336 169376 171840 75 5614
5616 0 694592 169440 171880 128 5615
5617 0 694848 169440 171880 86 5616
5618 0 695072 169568 171920 98 5617
5619 0 695264 169760 171920 120 5618
5620 0 695456 169920 171840 128 5619
5621 0 695712 169952 171800 207 5620
5622 0 695936 170016 171680 153 5621
5623 0 695696 169956 171600 -1 5622
