# Supplementary material for: Connectomics Analysis Reveals First-, Second-, and Third-Order Thermosensory and Hygrosensory Neurons in the Adult Drosophila Brain
Source: Curr Biol. 2020 Aug 17;30(16):3167–3182.e4. doi: 10.1016/j.cub.2020.06.028 (PMC7443704; doi:10.1016/j.cub.2020.06.028)
Supplement: Data S1. Skeletons and Meshes, Related to STAR Methods — marin2020-skeletons contains files describing the morphology of each neuron in this study (in FAFB14 space, .swc format). glomeruli_meshes contains the glomerular meshes (in FAFB14 space, .stl format). neuropil_meshes contains the glomerular meshes (in FAFB14 space, .stl format). [file mmc5.zip › VP_SI/marin2020-skeletons/13604008.swc]

# SWC format file
# based on specifications at http://www.neuronland.org/NLMorphologyConverter/MorphologyFormats/SWC/Spec.html
# Created by nat::write.neuron.swc
# PointNo Label X Y Z Radius Parent 
1 0 582114 282364 64120 111 -1
2 0 581632 282688 64200 163 1
3 0 581440 282912 64200 154 2
4 0 581216 283072 64240 214 3
5 0 581056 283232 64400 166 4
6 0 580864 283392 64440 186 5
7 0 580896 283520 64440 163 6
8 0 581056 283712 64480 160 7
9 0 581152 283936 64400 172 8
10 0 581248 284160 64320 137 9
11 0 581216 284416 64280 156 10
12 0 581056 284640 64240 163 11
13 0 581024 284896 64200 185 12
14 0 581216 285056 64120 202 13
15 0 581120 285248 63960 122 14
16 0 581088 285504 63880 107 15
17 0 581184 285728 63800 102 16
18 0 581248 285952 63680 154 17
19 0 581248 286208 63600 166 18
20 0 581280 286400 63440 120 19
21 0 581312 286592 63240 90 20
22 0 581376 286688 63000 189 21
23 0 581344 286784 62760 86 22
24 0 581440 286912 62560 108 23
25 0 581632 287072 62480 181 24
26 0 581664 287168 62240 208 25
27 0 581664 287104 61960 134 26
28 0 581568 287072 61720 221 27
29 0 581376 287168 61520 208 28
30 0 581280 287168 61240 150 29
31 0 581216 287200 61000 163 30
32 0 581056 287104 60800 107 31
33 0 580896 286944 60680 101 32
34 0 580800 286880 60440 40 33
35 0 580704 286784 60320 32 34
36 0 580700 287030 60120 -1 35
37 0 580645 286949 60080 -1 36
38 0 579852 286825 60000 -1 37
39 0 579872 286720 59960 32 38
40 0 579712 286880 59800 32 39
41 0 579616 287104 59680 148 40
42 0 579616 287200 59400 96 41
43 0 579616 287200 59120 102 42
44 0 579616 287296 58880 163 43
45 0 579680 287360 58640 128 44
46 0 579680 287520 58440 140 45
47 0 579648 287680 58240 156 46
48 0 579648 287840 58000 153 47
49 0 579680 288000 57800 134 48
50 0 579744 288160 57600 122 49
51 0 579808 288320 57400 124 50
52 0 579968 288352 57160 175 51
53 0 580064 288544 57000 189 52
54 0 580128 288640 56760 150 53
55 0 580256 288736 56560 160 54
56 0 580352 288864 56360 176 55
57 0 580416 288864 56080 98 56
58 0 580480 288896 55840 101 57
59 0 580512 288896 55560 96 58
60 0 580576 288928 55320 178 59
61 0 580640 288896 55200 196 60
62 0 580704 288704 55040 186 61
63 0 580704 288448 55000 200 62
64 0 580832 288224 55040 154 63
65 0 580960 287968 55040 107 64
66 0 581120 287744 55000 136 65
67 0 581216 287488 55000 120 66
68 0 581344 287232 54960 136 67
69 0 581408 286976 54960 98 68
70 0 581344 286720 54920 101 69
71 0 581152 286528 54800 60 70
72 0 580928 286368 54720 81 71
73 0 580704 286240 54640 98 72
74 0 580480 286240 54520 128 73
75 0 580256 286272 54400 128 74
76 0 580032 286336 54240 150 75
77 0 579840 286368 54080 134 76
78 0 579680 286432 53880 75 77
79 0 579456 286496 53760 160 78
80 0 579232 286592 53600 128 79
81 0 579072 286720 53440 163 80
82 0 578816 286720 53520 98 81
83 0 578624 286848 53640 75 82
84 0 578368 286944 53640 51 83
85 0 578112 286976 53640 71 84
86 0 577856 287008 53640 108 85
87 0 577600 286976 53760 108 86
88 0 577344 286912 53880 32 87
89 0 577248 287040 54120 32 88
90 0 577024 286912 54240 96 89
91 0 576800 286880 54400 96 90
92 0 576640 286848 54600 81 91
93 0 576480 286848 54800 64 92
94 0 576320 286848 55000 81 93
95 0 576192 286752 55200 86 94
96 0 576032 286592 55360 124 95
97 0 575872 286432 55520 163 96
98 0 575712 286400 55760 160 97
99 0 575584 286272 55960 143 98
100 0 575392 286304 56120 166 99
101 0 575168 286400 56240 166 100
102 0 574976 286464 56440 107 101
103 0 574784 286400 56640 122 102
104 0 574560 286400 56760 104 103
105 0 574432 286304 56520 122 104
106 0 574240 286176 56640 108 105
107 0 574112 286112 56880 153 106
108 0 574016 286016 57120 164 107
109 0 574112 285888 57320 224 108
110 0 574112 285888 57600 164 109
111 0 573856 285856 57680 153 110
112 0 573824 285856 57680 163 111
113 0 573632 285824 57880 178 112
114 0 573408 285920 57960 212 113
115 0 573152 285952 58040 164 114
116 0 572960 286112 58120 150 115
117 0 572704 286176 58200 139 116
118 0 572448 286176 58280 128 117
119 0 572192 286080 58280 104 118
120 0 571936 285984 58320 80 119
121 0 571712 285856 58320 51 120
122 0 571456 285760 58280 75 121
123 0 571264 285568 58280 80 122
124 0 571072 285376 58280 81 123
125 0 570912 285152 58200 108 124
126 0 570848 284896 58120 81 125
127 0 570752 284736 57920 115 126
128 0 570720 284480 57840 166 127
129 0 570688 284224 57760 176 128
130 0 570624 283968 57760 134 129
131 0 570686 283545 57680 -1 130
132 0 570816 283328 57600 32 131
133 0 570880 283200 57360 96 132
134 0 571040 283328 57160 96 133
135 0 571168 283200 57040 108 134
136 0 571328 283136 56840 71 135
137 0 571488 282976 56640 40 136
138 0 571648 282848 56480 45 137
139 0 571712 282592 56400 32 138
140 0 571744 282560 56240 45 139
141 0 571456 282272 56240 71 140
142 0 571552 282080 56080 150 141
143 0 571712 281856 56040 137 142
144 0 571904 281664 55960 137 143
145 0 571904 281408 55920 120 144
146 0 572032 281184 55880 135 145
147 0 572160 280960 55840 153 146
148 0 572192 280736 55720 108 147
149 0 572096 280576 55520 108 148
150 0 571904 280544 55360 96 149
151 0 571776 280448 55160 81 150
152 0 571680 280288 54960 71 151
153 0 571616 280128 54720 81 152
154 0 571552 279968 54480 75 153
155 0 571616 279744 54320 107 154
156 0 571616 279520 54120 128 155
157 0 571712 279296 54000 120 156
158 0 571904 279136 53880 102 157
159 0 572096 278976 53800 108 158
160 0 572288 278816 53720 91 159
161 0 572352 278560 53600 104 160
162 0 572512 278336 53480 98 161
163 0 572672 278176 53280 98 162
164 0 572800 277984 53080 75 163
165 0 572960 277824 52960 90 164
166 0 572928 277600 52800 136 165
167 0 572896 277344 52800 164 166
168 0 572928 277088 52800 160 167
169 0 572992 276832 52840 102 168
170 0 572928 276608 52720 150 169
171 0 572960 276416 52520 98 170
172 0 572896 276256 52320 60 171
173 0 572800 276192 52080 90 172
174 0 572704 276192 51840 98 173
175 0 572544 276064 51640 115 174
176 0 572352 275904 51520 102 175
177 0 572192 275744 51360 120 176
178 0 572096 275520 51280 120 177
179 0 572128 275264 51240 120 178
180 0 572160 275040 51040 115 179
181 0 572192 274976 50800 128 180
182 0 572192 274880 50560 120 181
183 0 572160 274880 50280 115 182
184 0 572000 274848 50080 108 183
185 0 571808 274816 49920 102 184
186 0 571584 274720 49840 120 185
187 0 571360 274560 49760 136 186
188 0 571296 274304 49720 124 187
189 0 571296 274048 49720 91 188
190 0 571424 273824 49760 120 189
191 0 571616 273632 49800 120 190
192 0 571776 273440 49960 136 191
193 0 571808 273216 50080 134 192
194 0 571904 272992 50160 137 193
195 0 571936 272736 50200 139 194
196 0 572032 272512 50080 102 195
197 0 572064 272256 49960 148 196
198 0 572000 272096 49760 115 197
199 0 571968 271872 49600 120 198
200 0 571936 271616 49560 134 199
201 0 571904 271360 49560 150 200
202 0 571904 271104 49600 139 201
203 0 571776 270880 49680 140 202
204 0 571744 270624 49720 120 203
205 0 571616 270400 49840 124 204
206 0 571456 270176 49920 91 205
207 0 571392 269952 50040 120 206
208 0 571392 269728 50160 139 207
209 0 571360 269536 50320 137 208
210 0 571328 269312 50480 136 209
211 0 571296 269088 50600 107 210
212 0 571264 268864 50720 104 211
213 0 571360 268608 50760 154 212
214 0 571488 268384 50680 150 213
215 0 571584 268128 50680 108 214
216 0 571744 267904 50680 91 215
217 0 571744 267648 50680 98 216
218 0 571936 267456 50680 136 217
219 0 572000 267200 50720 156 218
220 0 572032 266944 50760 160 219
221 0 572032 266720 50920 108 220
222 0 572000 266464 50960 80 221
223 0 572224 266272 50960 120 222
224 0 572224 266240 50960 107 223
225 0 572256 265984 50960 80 224
226 0 572288 265760 51120 120 225
227 0 572192 265504 51160 80 226
228 0 572192 265312 51360 101 227
229 0 572224 265120 51520 120 228
230 0 572224 264864 51560 80 229
231 0 572256 264608 51640 120 230
232 0 572192 264384 51800 148 231
233 0 572352 264192 51880 124 232
234 0 572480 263968 51880 134 233
235 0 572672 263808 51840 102 234
236 0 572864 263616 51760 80 235
237 0 572928 263360 51720 160 236
238 0 573056 263104 51640 150 237
239 0 572992 262848 51560 160 238
240 0 572896 262624 51640 156 239
241 0 572832 262368 51600 124 240
242 0 572736 262112 51600 150 241
243 0 572736 261856 51560 124 242
244 0 572640 261632 51480 178 243
245 0 572576 261376 51480 91 244
246 0 572416 261184 51600 80 245
247 0 572224 260960 51600 81 246
248 0 572064 260768 51560 71 247
249 0 571968 260544 51480 128 248
250 0 571904 260288 51480 86 249
251 0 571872 260032 51480 124 250
252 0 571872 259776 51480 108 251
253 0 571872 259520 51440 122 252
254 0 571840 259264 51520 150 253
255 0 571872 259104 51720 107 254
256 0 571776 258976 51920 75 255
257 0 571616 258848 52120 115 256
258 0 571424 258752 52280 139 257
259 0 571168 258656 52320 128 258
260 0 570944 258528 52360 124 259
261 0 570720 258432 52280 148 260
262 0 570560 258304 52440 134 261
263 0 570432 258112 52600 122 262
264 0 570368 257952 52800 107 263
265 0 570208 257792 52960 60 264
266 0 569952 257696 53000 102 265
267 0 569856 257664 53000 120 266
268 0 569696 257600 53200 98 267
269 0 569536 257440 53320 102 268
270 0 569312 257312 53400 102 269
271 0 569120 257120 53520 80 270
272 0 568992 256896 53560 120 271
273 0 568800 256704 53600 139 272
274 0 568640 256512 53680 153 273
275 0 568448 256320 53760 128 274
276 0 568288 256128 53880 154 275
277 0 568128 255968 54000 150 276
278 0 567904 255840 54080 124 277
279 0 567680 255680 54200 140 278
280 0 567424 255552 54240 131 279
281 0 567168 255520 54240 124 280
282 0 566976 255456 54400 137 281
283 0 566720 255360 54480 148 282
284 0 566464 255360 54560 128 283
285 0 566240 255264 54720 160 284
286 0 566048 255200 54880 128 285
287 0 565888 255200 55120 160 286
288 0 565760 255104 55320 131 287
289 0 565600 255008 55520 141 288
290 0 565536 255040 55760 120 289
291 0 565440 255040 56040 131 290
292 0 565344 254944 56280 122 291
293 0 565216 254784 56480 131 292
294 0 565120 254624 56680 134 293
295 0 565024 254432 56880 166 294
296 0 564992 254240 57040 163 295
297 0 564992 254016 57200 143 296
298 0 564960 253856 57400 124 297
299 0 564928 253824 57440 107 298
300 0 564896 253568 57520 104 299
301 0 564896 253344 57720 101 300
302 0 564864 253152 57920 120 301
303 0 564800 252960 58080 120 302
304 0 564704 252832 58320 40 303
305 0 564544 252704 58520 128 304
306 0 564384 252704 58760 140 305
307 0 564384 252704 59040 154 306
308 0 564384 252800 59280 178 307
309 0 564544 252864 59520 96 308
310 0 564704 252928 59760 32 309
311 0 564864 253024 59960 81 310
312 0 564928 253024 60040 81 311
313 0 565120 253152 60160 40 312
314 0 565344 253312 60240 80 313
315 0 565536 253440 60360 40 314
316 0 565760 253472 60480 81 315
317 0 566016 253440 60600 148 316
318 0 566272 253408 60640 168 317
319 0 566528 253440 60640 136 318
320 0 566688 253440 60840 107 319
321 0 566912 253440 61000 124 320
322 0 567104 253376 61160 134 321
323 0 567232 253216 61360 135 322
324 0 567392 253056 61480 86 323
325 0 567488 252800 61520 139 324
326 0 567616 252576 61520 186 325
327 0 567840 252448 61560 156 326
328 0 567968 252224 61520 209 327
329 0 568160 252096 61400 186 328
330 0 568416 252128 61400 150 329
331 0 568672 252128 61400 148 330
332 0 568800 252128 61480 102 331
333 0 568992 252096 61640 128 332
334 0 569216 252224 61720 150 333
335 0 569472 252288 61680 96 334
336 0 569728 252320 61640 128 335
337 0 569984 252352 61600 124 336
338 0 570208 252320 61440 160 337
339 0 570464 252256 61360 198 338
340 0 570688 252256 61240 178 339
341 0 570816 252320 61000 168 340
342 0 571072 252224 60920 194 341
343 0 571296 252160 61080 150 342
344 0 571552 252160 61080 102 343
345 0 571808 252096 61080 91 344
346 0 572064 252064 61120 128 345
347 0 572288 252096 61240 108 346
348 0 572512 252128 61400 143 347
349 0 572672 252128 61600 204 348
350 0 572928 252128 61640 120 349
351 0 573152 252160 61760 120 350
352 0 573408 252160 61800 128 351
353 0 573632 252192 61920 107 352
354 0 573856 252288 62080 98 353
355 0 574112 252288 62120 104 354
356 0 574304 252352 62320 143 355
357 0 574464 252224 62760 32 356
358 0 574720 252192 62800 80 357
359 0 574976 252128 62840 98 358
360 0 575136 251968 62960 124 359
361 0 575296 251872 63160 128 360
362 0 575552 251840 63240 148 361
363 0 575648 251808 63320 168 362
364 0 575776 251808 63080 150 363
365 0 576000 251808 62960 86 364
366 0 576224 251936 62960 150 365
367 0 576288 252192 62920 210 366
368 0 576416 252384 62800 86 367
369 0 576416 252640 62520 32 368
370 0 576608 252672 62360 75 369
371 0 576800 252704 62200 32 370
372 0 576896 252736 61960 75 371
373 0 576800 252800 61720 104 372
374 0 576640 252832 61520 75 373
375 0 576832 253024 61440 98 374
376 0 576992 253152 61280 128 375
377 0 577120 253376 61160 122 376
378 0 577248 253536 60960 108 377
379 0 577248 253696 60760 131 378
380 0 577248 253792 60520 40 379
381 0 577248 253920 60280 64 380
382 0 577152 253952 60000 32 381
383 0 577152 254048 59760 64 382
384 0 577312 254176 59560 136 383
385 0 577376 254208 59480 140 384
386 0 577248 254048 59280 32 385
387 0 577312 253792 59440 32 386
388 0 577536 254176 59280 102 385
389 0 577600 254176 59240 98 388
390 0 577440 254176 59040 64 389
391 0 577280 254016 58920 40 390
392 0 577056 253856 58920 96 391
393 0 576928 253632 58920 124 392
394 0 576864 253376 58920 107 393
395 0 576672 253184 58800 81 394
396 0 576576 252928 58760 45 395
397 0 576576 252672 58760 80 396
398 0 576512 252416 58640 75 397
399 0 576512 252256 58440 90 398
400 0 576576 252032 58280 91 399
401 0 576640 251872 58080 81 400
402 0 576704 251712 57880 64 401
403 0 576704 251488 57720 120 402
404 0 576704 251232 57720 120 403
405 0 576864 251040 57640 160 404
406 0 577024 250880 57760 172 405
407 0 577184 250720 57640 98 406
408 0 577344 250560 57440 107 407
409 0 577472 250400 57280 81 408
410 0 577568 250208 57120 71 409
411 0 577664 250016 56920 86 410
412 0 577760 249824 56760 98 411
413 0 577760 249568 56760 81 412
414 0 577760 249344 56560 64 413
415 0 577632 249184 56400 91 414
416 0 577504 248992 56240 40 415
417 0 577344 248832 56080 104 416
418 0 577088 248800 56040 108 417
419 0 576928 248768 55840 51 418
420 0 576768 248768 55640 51 419
421 0 576544 248736 55440 96 420
422 0 576384 248672 55240 60 421
423 0 576192 248608 55040 86 422
424 0 576032 248640 54840 60 423
425 0 575968 248704 54600 96 424
426 0 575968 248608 54360 71 425
427 0 575968 248448 54160 128 426
428 0 575968 248320 53960 75 427
429 0 575936 248160 53720 86 428
430 0 575840 248000 53520 51 429
431 0 575840 247968 53480 60 430
432 0 575680 247872 53280 32 431
433 0 575680 247776 53200 32 432
434 0 576064 247904 53360 40 431
435 0 576192 248000 53160 91 434
436 0 576192 248160 52920 122 435
437 0 576224 248320 52720 104 436
438 0 576032 248192 52480 172 437
439 0 576000 248096 52240 115 438
440 0 576160 248128 52040 96 439
441 0 576384 248032 51920 32 440
442 0 576384 247872 51680 32 441
443 0 576320 247904 51400 32 442
444 0 576256 247904 51120 32 443
445 0 576256 247840 50840 60 444
446 0 576256 247744 50600 75 445
447 0 576128 247712 50360 64 446
448 0 575968 247712 50160 71 447
449 0 575936 247552 49920 107 448
450 0 575840 247328 49920 75 449
451 0 575648 247136 49920 80 450
452 0 575456 246944 50000 120 451
453 0 575392 246880 49960 120 452
454 0 575264 246656 49960 136 453
455 0 575104 246464 50000 148 454
456 0 574848 246464 50000 150 455
457 0 574656 246528 49800 163 456
458 0 574496 246592 49600 141 457
459 0 574400 246784 49440 91 458
460 0 574272 246912 49360 60 459
461 0 575264 247040 49760 115 453
462 0 575200 247136 49520 186 461
463 0 575168 247360 49400 101 462
464 0 575008 247520 49200 86 463
465 0 575168 247744 49200 60 464
466 0 575968 247200 49720 120 450
467 0 575968 247072 49480 96 466
468 0 576000 247008 49200 51 467
469 0 576032 246944 49120 80 468
470 0 576224 248448 53960 32 428
471 0 576480 248448 53960 40 470
472 0 576672 248544 54120 51 471
473 0 577856 254176 59280 139 389
474 0 578112 254208 59240 90 473
475 0 578368 254272 59200 98 474
476 0 578624 254368 59160 120 475
477 0 578816 254528 59120 120 476
478 0 578944 254752 59200 140 477
479 0 579104 254976 59200 175 478
480 0 579168 255040 59240 189 479
481 0 579168 255296 59240 134 480
482 0 579168 255328 59240 128 481
483 0 579136 255520 59040 71 482
484 0 579104 255680 58840 64 483
485 0 579056 255824 58720 64 484
486 0 579040 255872 58680 64 485
487 0 578976 256064 58520 90 486
488 0 578816 256224 58320 64 487
489 0 578752 256352 58080 98 488
490 0 578752 256512 57840 137 489
491 0 578752 256672 57600 148 490
492 0 578720 256736 57360 128 491
493 0 578656 256672 57120 90 492
494 0 578496 256640 56920 96 493
495 0 578432 256640 56640 75 494
496 0 578528 256640 56400 51 495
497 0 578496 256608 56120 86 496
498 0 578496 256608 55840 120 497
499 0 578496 256672 55560 96 498
500 0 578528 256864 55400 64 499
501 0 578464 257120 55400 71 500
502 0 578304 257344 55400 81 501
503 0 578304 257600 55400 139 502
504 0 578176 257824 55480 120 503
505 0 578080 258048 55560 81 504
506 0 577920 258240 55640 71 505
507 0 577792 258464 55760 80 506
508 0 577600 258656 55760 80 507
509 0 577440 258848 55800 120 508
510 0 577344 259072 55960 71 509
511 0 577184 259232 56120 81 510
512 0 577024 259392 56240 64 511
513 0 576832 259552 56320 60 512
514 0 576576 259648 56400 124 513
515 0 576384 259808 56520 124 514
516 0 576192 259904 56720 71 515
517 0 576032 260064 56880 81 516
518 0 575808 260160 56960 51 517
519 0 575552 260192 57040 64 518
520 0 575328 260320 57120 75 519
521 0 575104 260512 57120 45 520
522 0 574912 260704 57080 80 521
523 0 574720 260896 57080 120 522
524 0 574560 261056 57240 98 523
525 0 574336 261152 57320 81 524
526 0 574176 261152 57520 75 525
527 0 574112 261184 57800 107 526
528 0 574016 260960 57920 150 527
529 0 574176 260768 57960 163 528
530 0 574240 260512 58000 189 529
531 0 574240 260480 58000 189 530
532 0 574161.8 260342.95 58160 -1 531
533 0 574202.2 260240.81 58280 -1 532
534 0 574296.94 260162.44 58320 -1 533
535 0 574108.06 260246.22 58400 -1 534
536 0 574036.6 260150.8 58480 -1 535
537 0 574027 260083.7 58560 -1 536
538 0 574030 260007.06 58640 -1 537
539 0 574965.5 260716.23 57000 -1 522
540 0 575124.9 260760.38 56920 -1 539
541 0 575227 260730.8 56840 -1 540
542 0 575058.1 260688.45 56760 -1 541
543 0 574992.75 260750.44 56720 -1 542
544 0 574951.44 260697.56 56640 -1 543
545 0 579328 255456 59440 64 482
546 0 579520 255520 59600 64 545
547 0 579712 255616 59440 101 546
548 0 579840 255712 59240 104 547
549 0 579904 255776 59080 108 548
550 0 579360 254848 59200 122 480
551 0 579616 254816 59240 80 550
552 0 579872 254816 59320 81 551
553 0 580096 254816 59440 91 552
554 0 577376 253824 60960 150 379
555 0 577472 253952 61160 71 554
556 0 577472 254048 61280 98 555
557 0 577600 254208 61440 71 556
558 0 577760 254368 61600 64 557
559 0 577824 254560 61760 91 558
560 0 577824 254784 61880 98 559
561 0 577920 254976 62080 120 560
562 0 578016 255232 62120 96 561
563 0 577920 255456 62280 150 562
564 0 577856 255584 62360 108 563
565 0 577704.2 255990 62400 -1 564
566 0 577316.75 256390.03 62400 -1 565
567 0 576701.5 256704.92 62360 -1 566
568 0 575732.1 257109.17 62360 -1 567
569 0 574835.9 257296.1 62400 -1 568
570 0 574578.5 257283.33 62480 -1 569
571 0 574563.8 257287.39 62520 -1 570
572 0 574280.75 257033.81 62640 -1 571
573 0 573824.5 256911.88 62680 -1 572
574 0 573301.9 256854.19 62640 -1 573
575 0 572865.44 256906.92 62520 -1 574
576 0 572673.9 256939.39 62360 -1 575
577 0 572556 256964.88 62240 -1 576
578 0 572374.2 256962.97 62080 -1 577
579 0 572237.4 256971.97 61960 -1 578
580 0 572175.4 256997.97 61840 -1 579
581 0 572100.6 257047.81 61800 -1 580
582 0 571932.4 257119.1 61640 -1 581
583 0 571780.6 257272.19 61480 -1 582
584 0 571755.9 257363.05 61320 -1 583
585 0 571675.2 257458.19 61160 -1 584
586 0 571655.94 257461.89 61080 -1 585
587 0 571671.75 257577.16 60920 -1 586
588 0 571732.06 257704.17 60760 -1 587
589 0 571811.25 257875.31 60640 -1 588
590 0 571813.25 257853.25 60520 -1 589
591 0 571813.5 257845.84 60480 -1 590
592 0 571789.94 257755.81 60360 -1 591
593 0 571632.5 257613.36 60200 -1 592
594 0 571544.7 257595 60120 -1 593
595 0 571501 257586.2 60080 -1 594
596 0 571100.7 257570.45 60000 -1 595
597 0 570901.25 257618.62 59880 -1 596
598 0 570856.7 257634.25 59840 -1 597
599 0 574782.4 257355.05 62280 -1 569
600 0 574649.25 257429.69 62160 -1 599
601 0 574733.5 257465.38 62040 -1 600
602 0 574688.56 257468.47 61920 -1 601
603 0 574634.94 257580.03 61760 -1 602
604 0 574498.7 257682.92 61720 -1 603
605 0 577216 254016 61280 45 556
606 0 576960 254080 61400 96 605
607 0 576768 254016 61480 32 606
608 0 576448 252640 61600 143 374
609 0 576512 252384 61520 104 608
610 0 576608 252128 61440 75 609
611 0 576736 251904 61320 139 610
612 0 576896 251712 61240 168 611
613 0 577152 251616 61200 136 612
614 0 577408 251520 61080 172 613
615 0 577482.7 251477.33 61040 162 614
616 0 577632 251392 60960 143 615
617 0 577856 251392 60840 136 616
618 0 578080 251392 60720 101 617
619 0 578272 251360 60640 91 618
620 0 575424 251712 63480 128 363
621 0 575232 251552 63640 120 620
622 0 575104 251360 63760 108 621
623 0 575072 251136 63920 51 622
624 0 575008 251072 63960 32 623
625 0 574784 251168 63880 45 624
626 0 574528 251232 63760 107 625
627 0 574368 251328 63560 128 626
628 0 574272 251456 63320 108 627
629 0 574464 251552 63120 75 628
630 0 574720 251584 63160 32 629
631 0 574752 251712 63200 71 630
632 0 575136 250912 64160 32 624
633 0 575104 250976 64400 60 632
634 0 575264 251136 64560 98 633
635 0 575456 251328 64600 75 634
636 0 575584 251456 64600 81 635
637 0 573888 252128 62120 71 354
638 0 573888 251968 62320 107 637
639 0 573632 252032 62320 81 638
640 0 573376 252064 62320 124 639
641 0 568768 252000 61200 80 331
642 0 568896 251776 61080 150 641
643 0 569152 251776 61120 175 642
644 0 569376 251712 61280 134 643
645 0 569536 251648 61480 136 644
646 0 569728 251648 61680 128 645
647 0 569792 251616 61720 120 646
648 0 564640 253152 59960 81 311
649 0 564512 253312 59800 32 648
650 0 564544 253376 59800 32 649
651 0 565152 253728 57280 122 298
652 0 565312 253632 57080 134 651
653 0 565504 253760 56920 108 652
654 0 565600 253984 56800 51 653
655 0 565642.7 254048 56720 71 654
656 0 565532.9 253639.12 56720 -1 655
657 0 565548.9 253354.78 56760 -1 656
658 0 565677.9 253254.6 56680 -1 657
659 0 565788.06 253289.97 56640 -1 658
660 0 565903.8 253081.33 56560 -1 659
661 0 566044.75 252957.11 56440 -1 660
662 0 566180.1 252824.69 56320 -1 661
663 0 566270.7 252739.69 56240 -1 662
664 0 566501.6 252608.34 56160 -1 663
665 0 566774.1 252406.56 56080 -1 664
666 0 566930.9 252178.12 56000 -1 665
667 0 567097.94 252025.25 55880 -1 666
668 0 567110.44 251898.17 55760 -1 667
669 0 567121.5 251823.62 55720 -1 668
670 0 565664 254080 56680 81 655
671 0 569856 257824 52760 120 266
672 0 569856 257888 52480 60 671
673 0 569984 257760 52320 71 672
674 0 572448 266304 50840 51 223
675 0 572608 266464 50720 32 674
676 0 572576 266560 50600 32 675
677 0 572512 276224 52040 101 174
678 0 572256 276288 52040 32 677
679 0 572224 276224 52040 32 678
680 0 571296 282432 56400 64 141
681 0 571296 282496 56480 64 680
682 0 571520 282464 56600 32 681
683 0 571584 282400 56520 32 682
684 0 571264 282752 56480 32 681
685 0 571328 282720 56200 32 684
686 0 571424 282656 56200 32 685
687 0 570560 283808 57960 91 130
688 0 570560 283552 57960 40 687
689 0 570784 283584 57840 32 688
690 0 570784 283680 57800 32 689
691 0 573824 285600 57680 86 112
692 0 573856 285344 57600 104 691
693 0 574080 285184 57520 96 692
694 0 574304 285152 57400 81 693
695 0 574464 285152 57320 60 694
696 0 579200 286784 53280 178 81
697 0 579264 286816 53000 128 696
698 0 579232 286880 52760 176 697
699 0 579200 287040 52520 178 698
700 0 579200 287040 52360 104 699
701 0 579200 287232 52160 134 700
702 0 579072 287328 51920 176 701
703 0 579136 287456 51680 122 702
704 0 579264 287584 51440 51 703
705 0 579296 287584 51160 124 704
706 0 579424 287680 50920 148 705
707 0 579456 287712 50640 140 706
708 0 579392 287680 50360 108 707
709 0 579520 287648 50120 128 708
710 0 579584 287584 49840 148 709
711 0 579552 287616 49560 148 710
712 0 579456 287680 49320 163 711
713 0 579360 287712 49080 148 712
714 0 579283 287661 49000 123 713
715 0 579382 287836 48880 -1 714
716 0 579284 287706 48840 -1 715
717 0 579202 287713 48800 -1 716
718 0 579321 287641 48720 -1 717
719 0 579501 287574 48640 -1 718
720 0 579616 287616 48560 40 719
721 0 579648 287424 48520 80 720
722 0 579744 287264 48320 120 721
723 0 579904 287136 48120 51 722
724 0 580032 287232 47920 101 723
725 0 580160 287392 47720 143 724
726 0 580160 287392 47440 181 725
727 0 580128 287328 47200 141 726
728 0 580160 287424 46960 198 727
729 0 580256 287392 46720 115 728
730 0 580288 287360 46440 101 729
731 0 580384 287456 46200 122 730
732 0 580512 287552 45960 163 731
733 0 580544 287616 45720 176 732
734 0 580672 287520 45520 124 733
735 0 580832 287488 45320 128 734
736 0 580992 287488 45080 141 735
737 0 581024 287488 44800 137 736
738 0 580960 287456 44560 206 737
739 0 581216 287456 44480 181 738
740 0 581344 287232 44480 154 739
741 0 581440 287040 44320 163 740
742 0 581568 287072 44080 134 741
743 0 581760 287200 43920 172 742
744 0 581856 287232 43680 196 743
745 0 582080 287232 43520 137 744
746 0 582176 287200 43280 178 745
747 0 582240 287328 43040 178 746
748 0 582368 287392 42800 122 747
749 0 582528 287456 42600 115 748
750 0 582688 287616 42440 102 749
751 0 582784 287808 42240 75 750
752 0 582880 288000 42080 86 751
753 0 582976 288192 41920 71 752
754 0 582976 288320 41680 122 753
755 0 583008 288288 41400 71 754
756 0 582976 288288 41120 108 755
757 0 582848 288192 40920 124 756
758 0 582688 288064 40720 128 757
759 0 582624 287936 40480 64 758
760 0 582464 287808 40320 157 759
761 0 582304 287648 40120 91 760
762 0 582144 287616 39920 75 761
763 0 581984 287616 39680 90 762
764 0 581856 287680 39440 108 763
765 0 581664 287712 39240 124 764
766 0 581472 287616 39040 124 765
767 0 581216 287584 38960 197 766
768 0 581184 287552 38880 150 767
769 0 580992 287488 38680 102 768
770 0 580800 287424 38520 86 769
771 0 580544 287328 38440 136 770
772 0 580288 287264 38320 136 771
773 0 580096 287200 38120 131 772
774 0 579936 287136 37920 164 773
775 0 579744 287040 37720 143 774
776 0 579552 286912 37560 136 775
777 0 579392 286752 37440 75 776
778 0 579232 286560 37360 80 777
779 0 579168 286304 37280 80 778
780 0 579072 286080 37160 86 779
781 0 578912 285920 37000 108 780
782 0 578816 285984 36760 86 781
783 0 578784 286240 36640 75 782
784 0 578784 286464 36480 81 783
785 0 578752 286528 36240 131 784
786 0 578656 286496 36000 115 785
787 0 578560 286400 35760 128 786
788 0 578560 286368 35480 128 787
789 0 578432 286304 35240 154 788
790 0 578336 286208 35000 163 789
791 0 578304 286016 34800 40 790
792 0 578208 285920 34560 96 791
793 0 578080 285792 34360 120 792
794 0 578048 285600 34160 131 793
795 0 578048 285504 33920 108 794
796 0 578080 285504 33640 196 795
797 0 577888 285408 33440 154 796
798 0 577760 285312 33240 104 797
799 0 577760 285280 32960 64 798
800 0 577760 285216 32680 115 799
801 0 577760 285184 32400 135 800
802 0 577696 285120 32160 115 801
803 0 577696 285088 31880 122 802
804 0 577632 285024 31600 75 803
805 0 577536 284992 31320 90 804
806 0 577472 284992 31040 96 805
807 0 577472 284992 30760 176 806
808 0 577472 285056 30480 154 807
809 0 577440 285120 30240 148 808
810 0 577440 285152 29960 115 809
811 0 577408 285024 29720 81 810
812 0 577312 284896 29520 71 811
813 0 577152 284768 29320 71 812
814 0 576992 284704 29120 71 813
815 0 576800 284608 28920 81 814
816 0 576608 284544 28760 101 815
817 0 576416 284416 28560 104 816
818 0 576256 284384 28360 45 817
819 0 576096 284288 28120 91 818
820 0 576032 284352 27880 81 819
821 0 575968 284320 27640 176 820
822 0 575872 284448 27440 98 821
823 0 575776 284576 27240 104 822
824 0 575744 284768 27080 137 823
825 0 575584 284928 26920 91 824
826 0 575424 285088 26800 40 825
827 0 575296 285280 26640 40 826
828 0 575296 285504 26480 40 827
829 0 575232 285728 26360 60 828
830 0 575168 285952 26240 51 829
831 0 575104 286176 26120 86 830
832 0 575008 286368 25960 91 831
833 0 574880 286560 25760 81 832
834 0 574752 286720 25600 81 833
835 0 574592 286880 25440 102 834
836 0 574592 287040 25240 81 835
837 0 574528 287200 25040 75 836
838 0 574432 287328 24840 81 837
839 0 574400 287456 24600 96 838
840 0 574240 287616 24400 86 839
841 0 574112 287680 24160 108 840
842 0 574240 287680 23920 178 841
843 0 574496 287680 23840 241 842
844 0 574720 287648 23680 202 843
845 0 574912 287552 23520 175 844
846 0 575136 287552 23400 156 845
847 0 575360 287680 23280 60 846
848 0 575520 287680 23040 86 847
849 0 575680 287712 22840 40 848
850 0 575872 287744 22680 80 849
851 0 575648 287712 22520 75 850
852 0 575808 287808 22400 140 851
853 0 576000 287776 22240 137 852
854 0 576160 287680 22040 102 853
855 0 576320 287584 21840 107 854
856 0 576544 287552 21720 96 855
857 0 576800 287616 21600 60 856
858 0 576782 287587 21520 -1 857
859 0 576839 287592 21440 -1 858
860 0 576878 287554 21400 -1 859
861 0 576889 287604 21360 -1 860
862 0 576939 287592 21320 -1 861
863 0 577116 287671 21280 -1 862
864 0 577103 287656 21240 -1 863
865 0 577208 286913 21200 -1 864
866 0 577297 286904 21160 -1 865
867 0 577379 286822 21080 -1 866
868 0 577492 286789 21000 -1 867
869 0 577581 286733 20920 -1 868
870 0 577806 286577 20760 -1 869
871 0 577995 286538 20680 -1 870
872 0 578112 286493 20600 -1 871
873 0 578213 286418 20520 -1 872
874 0 578237 286409 20440 -1 873
875 0 578272 286304 20400 80 874
876 0 578304 286304 20360 86 875
877 0 578528 286240 20240 86 876
878 0 578720 286144 20080 96 877
879 0 578912 286080 19920 96 878
880 0 579104 285984 19720 91 879
881 0 579328 285920 19600 80 880
882 0 579488 285888 19400 148 881
883 0 579648 285824 19200 124 882
884 0 579776 285728 18960 128 883
885 0 580000 285632 18800 102 884
886 0 580128 285568 18560 98 885
887 0 580096 285504 18320 32 886
888 0 580000 285632 18120 102 887
889 0 580160 285760 17960 90 888
890 0 580704 285781 17960 73 889
891 0 580704 285856 17920 90 890
892 0 580864 285696 17800 104 891
893 0 581056 285600 17600 102 892
894 0 581248 285440 17480 75 893
895 0 581376 285440 17240 101 894
896 0 581536 285376 17000 108 895
897 0 581696 285408 16800 120 896
898 0 581920 285376 16600 124 897
899 0 582080 285376 16520 86 898
900 0 582192 285337 16360 -1 899
901 0 582328 285303 16280 -1 900
902 0 582304 285248 16240 40 901
903 0 582368 285216 16160 81 902
904 0 582592 285152 16040 86 903
905 0 582816 285056 15920 86 904
906 0 583008 284960 15760 91 905
907 0 583232 284896 15600 98 906
908 0 583392 284736 15440 128 907
909 0 583552 284736 15240 80 908
910 0 583808 284640 15320 32 909
911 0 584032 284640 15200 32 910
912 0 583616 284736 15160 120 909
913 0 583712 284736 14880 98 912
914 0 583968 284704 14760 91 913
915 0 584224 284704 14680 86 914
916 0 584480 284704 14760 139 915
917 0 584704 284576 14760 51 916
918 0 584810 284651 14440 -1 916
919 0 584927 284370 14280 -1 918
920 0 584945 284397 14120 -1 919
921 0 585125 284389 13960 -1 920
922 0 585215 284394 13800 -1 921
923 0 585556 284182 13760 -1 922
924 0 585529 284244 13680 -1 923
925 0 585828 284003 13560 -1 924
926 0 586050 283918 13480 -1 925
927 0 586481 283768 13280 -1 926
928 0 586577 283755 13240 -1 927
929 0 586837 283776 13080 -1 928
930 0 587156 283703 12920 -1 929
931 0 587322 283807 12880 -1 930
932 0 587301 283647 12840 -1 931
933 0 587427 283547 12800 -1 932
934 0 587643 283473 12720 -1 933
935 0 587862 283382 12680 -1 934
936 0 587916 283368 12640 -1 935
937 0 588082 283214 12560 -1 936
938 0 588448 283200 12480 81 937
939 0 588512 283136 12400 98 938
940 0 588608 282944 12240 104 939
941 0 588640 282848 12000 122 940
942 0 588736 282784 11760 86 941
943 0 588896 282592 11720 98 942
944 0 588932 282592 11640 -1 942
945 0 589216 282400 11440 107 944
946 0 589088 282624 11560 60 945
947 0 589376 282336 11240 32 945
948 0 589536 282208 11080 90 947
949 0 589696 282144 10880 115 948
950 0 589856 282112 10640 107 949
951 0 589984 282048 10400 86 950
952 0 590091 281941 10320 97 951
953 0 590144 281888 10280 102 952
954 0 590176 281856 10280 91 953
955 0 590129 281916 10240 -1 952
956 0 590184 281867 10160 -1 955
957 0 590432 281760 10080 80 956
958 0 590400 281792 10120 80 957
959 0 590656 281632 9960 86 957
960 0 590848 281504 9840 98 959
961 0 591072 281376 9720 101 960
962 0 591296 281248 9600 80 961
963 0 591328 281280 9480 51 962
964 0 591577 281149 9400 -1 963
965 0 591713 281100 9320 -1 964
966 0 591980 281080 9240 -1 965
967 0 591893 280956 9200 -1 966
968 0 591981 280834 9160 -1 967
969 0 591911 280793 9120 -1 968
970 0 592100 280756 9080 -1 969
971 0 592150 280764 9040 -1 970
972 0 592168 280720 9000 -1 971
973 0 592253 280783 8960 -1 972
974 0 592276 280628 8920 -1 973
975 0 592296 280594 8880 -1 974
976 0 592324 280423 8840 -1 975
977 0 592369 280460 8800 -1 976
978 0 592461 280335 8760 -1 977
979 0 592653 280355 8720 -1 978
980 0 592629 280117 8680 72 979
981 0 592608 280192 8720 71 980
982 0 592672 279968 8600 75 980
983 0 592864 279840 8480 75 982
984 0 592960 279648 8320 40 983
985 0 593216 279584 8320 40 984
986 0 593541 279111 7840 -1 984
987 0 593573 278896 7680 -1 986
988 0 593689 278791 7560 -1 987
989 0 593799 278789 7520 -1 988
990 0 593777 278826 7480 -1 989
991 0 593859 278799 7440 -1 990
992 0 594096 278512 7400 70 991
993 0 594016 278592 7440 80 992
994 0 594176 278432 7360 60 992
995 0 594336 278272 7240 80 994
996 0 594560 278176 7160 102 995
997 0 594816 278144 7120 80 996
998 0 594976 277984 7000 75 997
999 0 595168 277888 7000 96 998
1000 0 595392 277760 6880 75 999
1001 0 595616 277632 6840 80 1000
1002 0 595872 277568 6800 80 1001
1003 0 596128 277504 6800 71 1002
1004 0 596256 277472 6800 51 1003
1005 0 596992 276928 6360 64 1003
1006 0 597120 276704 6320 40 1005
1007 0 597646 276328 6160 -1 1006
1008 0 598112 276128 6120 80 1007
1009 0 598208 276000 5920 107 1008
1010 0 598464 275936 5840 101 1009
1011 0 598720 275936 5760 98 1010
1012 0 598944 275776 5640 98 1011
1013 0 599136 275616 5560 81 1012
1014 0 599360 275552 5440 51 1013
1015 0 599532 275436 5400 -1 1014
1016 0 599899 275379 5320 -1 1015
1017 0 600123 275408 5240 -1 1016
1018 0 600278 275358 5160 -1 1017
1019 0 600339 275308 5040 -1 1018
1020 0 600517 275027 4880 -1 1019
1021 0 600205 275096 4680 -1 1020
1022 0 596960 277120 6520 64 1005
1023 0 596928 277056 6760 32 1022
1024 0 596736 277120 6920 32 1023
1025 0 596608 277088 6920 40 1024
1026 0 580704 285632 18040 40 890
1027 0 581216 287424 39160 176 767
1028 0 581248 287360 39400 104 1027
1029 0 581376 287360 39640 64 1028
1030 0 581472 287584 39760 40 1029
1031 0 581504 287680 39760 32 1030
1032 0 579168 287584 48880 86 714
1033 0 579136 287264 52640 175 699
1034 0 579040 287424 52840 107 1033
1035 0 578880 287520 53040 153 1034
1036 0 578624 287552 53160 80 1035
1037 0 578400 287424 53120 60 1036
1038 0 580512 289184 55320 81 60
1039 0 580576 289440 55320 107 1038
1040 0 580608 289696 55400 186 1039
1041 0 580640 289952 55520 209 1040
1042 0 580576 290208 55440 204 1041
1043 0 580416 290400 55360 200 1042
1044 0 580288 290592 55200 178 1043
1045 0 580160 290784 55040 226 1044
1046 0 580096 290848 54800 160 1045
1047 0 579968 290976 54600 131 1046
1048 0 579872 291072 54480 163 1047
1049 0 579808 291104 54240 104 1048
1050 0 579776 291200 53960 157 1049
1051 0 579744 291424 53840 192 1050
1052 0 579904 291552 53640 128 1051
1053 0 580096 291648 53480 101 1052
1054 0 580352 291712 53400 120 1053
1055 0 580608 291712 53400 60 1054
1056 0 580832 291776 53560 32 1055
1057 0 580832 291616 53800 60 1056
1058 0 580768 291456 54000 71 1057
1059 0 580608 291360 54200 45 1058
1060 0 580448 291072 54480 32 1059
1061 0 580256 291200 54320 32 1060
1062 0 579808 291264 54640 120 1048
1063 0 579840 291520 54760 163 1062
1064 0 580064 291680 54720 104 1063
1065 0 580192 291872 54600 178 1064
1066 0 580352 291968 54400 135 1065
1067 0 580416 292064 54160 163 1066
1068 0 580480 292160 53920 164 1067
1069 0 580640 292352 53840 197 1068
1070 0 580672 292384 54120 189 1069
1071 0 580768 292320 54360 172 1070
1072 0 580800 292320 54400 148 1071
1073 0 579968 286752 59920 32 39
1074 0 580692 287023 60080 -1 36
1075 0 580713 286993 60040 -1 1074
1076 0 579745 286932 60000 -1 1075
1077 0 579744 286929 59960 -1 1076
1078 0 579694 286961 59720 -1 1077
1079 0 579662 287021 59520 -1 1078
1080 0 579617 287067 59360 -1 1079
1081 0 581024 284960 64240 148 13
1082 0 580928 285184 64400 90 1081
1083 0 580832 285408 64520 75 1082
1084 0 580736 285632 64600 51 1083
1085 0 580640 285728 64840 51 1084
1086 0 580640 285600 65080 98 1085
1087 0 580672 285536 65320 71 1086
1088 0 580768 285376 65520 64 1087
1089 0 580896 285216 65720 81 1088
1090 0 581120 285056 65760 40 1089
1091 0 581152 284896 66000 32 1090
1092 0 581188.5 284846.88 66040 -1 1091
1093 0 581185.1 284803.44 66080 -1 1092
1094 0 581200.75 284681.3 66160 -1 1093
1095 0 581272.9 284631.3 66240 -1 1094
1096 0 581311.5 284571.12 66320 -1 1095
1097 0 581281.4 284472.75 66400 -1 1096
1098 0 581227.3 284403.97 66480 -1 1097
1099 0 581199.1 284326.06 66600 -1 1098
1100 0 581217.4 284270.12 66720 -1 1099
1101 0 581265.6 284154.94 66800 -1 1100
1102 0 581235.9 283963.1 66880 -1 1101
1103 0 581191.44 283820.38 66960 -1 1102
1104 0 581153.7 283718.44 67040 -1 1103
1105 0 581067.7 283595.94 67120 -1 1104
1106 0 580999 283471.5 67200 -1 1105
1107 0 581001.56 283424.44 67280 -1 1106
1108 0 580998.5 283438.25 67400 -1 1107
1109 0 580911.1 283512.2 67520 -1 1108
1110 0 580883.75 283665.84 67640 -1 1109
1111 0 580857.94 283767.72 67760 -1 1110
1112 0 580831.2 283769.94 67880 -1 1111
1113 0 580791.6 283743.72 68040 -1 1112
1114 0 580808.5 283736.5 68200 -1 1113
1115 0 580774.56 283743.38 68360 -1 1114
1116 0 580711.8 283746.06 68520 -1 1115
1117 0 580739.9 283750.5 68680 -1 1116
1118 0 580773.1 283668.44 68840 -1 1117
1119 0 580794.6 283603.97 69000 -1 1118
1120 0 580812.7 283527.38 69160 -1 1119
1121 0 580863 283459.7 69320 -1 1120
1122 0 580962.5 283450.2 69520 -1 1121
1123 0 580976.25 283437.7 69720 -1 1122
1124 0 581031.44 283429.88 69880 -1 1123
1125 0 581022.44 283375.22 69960 -1 1124
1126 0 581028.25 283354.06 70120 -1 1125
1127 0 581020.1 283299.88 70320 -1 1126
1128 0 580792.5 283098.94 70440 -1 1127
1129 0 580702 283027 70520 -1 1128
1130 0 580657.3 282991.4 70560 -1 1129
1131 0 580504.3 282956.38 70680 -1 1130
1132 0 580523.5 282892.06 70960 -1 1131
1133 0 580438.06 282756.56 71160 -1 1132
1134 0 580382.4 282654 71360 -1 1133
1135 0 580333.25 282665 71520 -1 1134
1136 0 580022.56 282565.62 71680 -1 1135
1137 0 579928.75 282513 71920 -1 1136
1138 0 579910.7 282245.3 70520 -1 1129
1139 0 579770.4 282152.25 70400 -1 1138
1140 0 579557.5 282058.72 70360 -1 1139
1141 0 579345.1 282072.94 70320 -1 1140
1142 0 580736 283200 64280 131 6
1143 0 580736 283040 64080 186 1142
1144 0 580544 282848 64040 139 1143
1145 0 580384 282720 63840 122 1144
1146 0 580224 282528 63760 166 1145
1147 0 580192 282272 63720 221 1146
1148 0 580271 282156 63600 208 1147
1149 0 580320 282080 63520 200 1148
1150 0 580368 282015 63480 99 1149
1151 0 580416 281950 63440 -1 1150
1152 0 580654 281756 63280 -1 1151
1153 0 581086 281398 63120 -1 1152
1154 0 581224 281131 63000 -1 1153
1155 0 581530 280673 62800 -1 1154
1156 0 581687 280210 62680 -1 1155
1157 0 581554 279634 62640 -1 1156
1158 0 581087 279422 62560 -1 1157
1159 0 581044 278632 62560 -1 1158
1160 0 581469 278215 62520 -1 1159
1161 0 581578 277802 62480 -1 1160
1162 0 581560 277129 62480 -1 1161
1163 0 581824 276736 62480 32 1162
1164 0 581824 276512 62360 128 1163
1165 0 581760 276256 62280 175 1164
1166 0 581792 276000 62320 154 1165
1167 0 581824 275744 62360 160 1166
1168 0 581712 275337 62520 -1 1167
1169 0 581564 275142 62640 -1 1168
1170 0 581489 274904 62800 -1 1169
1171 0 581536 274688 62960 135 1170
1172 0 581472 274528 63160 115 1171
1173 0 581408 274368 63400 134 1172
1174 0 581408 274208 63640 122 1173
1175 0 581280 274080 63880 160 1174
1176 0 581280 273920 63920 153 1175
1177 0 581408 273696 64000 164 1176
1178 0 581568 273504 64080 150 1177
1179 0 581600 273248 64160 175 1178
1180 0 581760 273088 64320 122 1179
1181 0 581920 273152 64520 45 1180
1182 0 581984 273152 64800 178 1181
1183 0 582176 273184 65000 194 1182
1184 0 582336 273152 65200 176 1183
1185 0 582432 272992 65400 108 1184
1186 0 582656 272832 65520 101 1185
1187 0 582912 272832 65520 90 1186
1188 0 583168 272864 65520 164 1187
1189 0 583360 272992 65640 181 1188
1190 0 583616 273056 65720 136 1189
1191 0 583872 273056 65760 86 1190
1192 0 584128 273056 65840 75 1191
1193 0 584384 273056 65880 104 1192
1194 0 584640 273056 65960 134 1193
1195 0 584864 273024 66080 150 1194
1196 0 585056 272928 66240 186 1195
1197 0 585184 272672 66240 98 1196
1198 0 585312 272448 66240 102 1197
1199 0 585504 272224 66200 124 1198
1200 0 585536 272192 66200 120 1199
1201 0 585696 272032 66040 81 1200
1202 0 585920 271840 66000 81 1201
1203 0 586080 271616 65920 86 1202
1204 0 586272 271424 65880 86 1203
1205 0 586496 271264 65800 136 1204
1206 0 586400 271072 65840 107 1205
1207 0 586560 270880 65720 104 1206
1208 0 586496 270656 65560 71 1207
1209 0 586304 270592 65400 45 1208
1210 0 586240 270592 65320 32 1209
1211 0 586272 270944 66040 90 1206
1212 0 586272 270912 66320 96 1211
1213 0 586208 271072 66560 71 1212
1214 0 586016 271264 66640 60 1213
1215 0 586656 271200 65680 51 1205
1216 0 586720 271136 65400 96 1215
1217 0 586784 270976 65160 157 1216
1218 0 586656 270944 64920 160 1217
1219 0 586560 270784 64720 139 1218
1220 0 586432 270624 64520 51 1219
1221 0 586272 270464 64360 104 1220
1222 0 586240 270432 64320 98 1221
1223 0 586080 270336 64120 71 1222
1224 0 585920 270272 63920 156 1223
1225 0 585696 270368 63760 150 1224
1226 0 585440 270400 63680 150 1225
1227 0 585184 270336 63640 186 1226
1228 0 584928 270304 63520 154 1227
1229 0 584768 270144 63400 221 1228
1230 0 584608 269952 63320 209 1229
1231 0 584448 269760 63280 156 1230
1232 0 584288 269632 63080 64 1231
1233 0 584096 269440 63080 136 1232
1234 0 583968 269216 63120 196 1233
1235 0 583744 269056 63040 136 1234
1236 0 583520 268928 63040 150 1235
1237 0 583328 268736 63000 128 1236
1238 0 583136 268544 63000 143 1237
1239 0 583008 268320 62960 175 1238
1240 0 582816 268128 62960 209 1239
1241 0 582688 267904 63080 141 1240
1242 0 582464 267808 63200 96 1241
1243 0 582304 267744 63400 71 1242
1244 0 582112 267584 63560 115 1243
1245 0 581888 267552 63680 51 1244
1246 0 581664 267456 63760 40 1245
1247 0 581408 267360 63880 51 1246
1248 0 581216 267232 64000 51 1247
1249 0 581408 267040 64000 40 1248
1250 0 581536 266912 64160 45 1249
1251 0 581120 267200 64040 60 1248
1252 0 580896 267104 64160 75 1251
1253 0 580736 267072 64360 86 1252
1254 0 580512 267232 64480 86 1253
1255 0 580320 267424 64600 120 1254
1256 0 580096 267584 64640 107 1255
1257 0 579872 267680 64760 108 1256
1258 0 579616 267712 64840 124 1257
1259 0 579456 267712 65040 131 1258
1260 0 579296 267584 65240 128 1259
1261 0 579072 267488 65360 156 1260
1262 0 578880 267456 65560 163 1261
1263 0 578656 267456 65760 108 1262
1264 0 578432 267456 65880 102 1263
1265 0 578176 267424 65920 60 1264
1266 0 577920 267392 66000 51 1265
1267 0 577664 267392 66040 64 1266
1268 0 577408 267392 66080 75 1267
1269 0 577152 267456 66120 120 1268
1270 0 576928 267584 66160 134 1269
1271 0 576672 267648 66200 160 1270
1272 0 576416 267680 66200 107 1271
1273 0 576224 267872 66200 75 1272
1274 0 576000 267968 66280 32 1273
1275 0 575840 267968 66480 51 1274
1276 0 575840 268032 66760 51 1275
1277 0 575904 268064 67000 108 1276
1278 0 575904 268064 67280 98 1277
1279 0 575808 268192 67520 51 1278
1280 0 575808 268448 67640 80 1279
1281 0 575840 268672 67760 91 1280
1282 0 575840 268928 67760 75 1281
1283 0 575648 269152 67760 120 1282
1284 0 575552 269408 67760 75 1283
1285 0 575456 269632 67880 96 1284
1286 0 575456 269888 67840 75 1285
1287 0 575360 270112 67760 86 1286
1288 0 575168 270304 67720 124 1287
1289 0 574976 270496 67720 120 1288
1290 0 574848 270720 67720 163 1289
1291 0 574720 270944 67760 154 1290
1292 0 574688 271200 67800 139 1291
1293 0 574720 271424 67920 120 1292
1294 0 574752 271680 67920 139 1293
1295 0 574752 271808 67800 128 1294
1296 0 574880 272032 67800 101 1295
1297 0 575040 272224 67720 32 1296
1298 0 575200 272448 67680 96 1297
1299 0 575168 272704 67640 96 1298
1300 0 575168 272960 67640 104 1299
1301 0 575168 273216 67600 154 1300
1302 0 575104 273376 67400 139 1301
1303 0 574912 273568 67400 120 1302
1304 0 574720 273760 67400 80 1303
1305 0 574528 273984 67400 104 1304
1306 0 574304 274144 67360 124 1305
1307 0 574144 274304 67240 128 1306
1308 0 574208 274496 67080 60 1307
1309 0 574144 274720 66960 120 1308
1310 0 574016 274944 66960 96 1309
1311 0 574112 275200 66960 81 1310
1312 0 574208 275104 67040 32 1311
1313 0 574368 274880 67080 32 1312
1314 0 574272 275424 66960 60 1311
1315 0 574336 275616 66960 80 1314
1316 0 574336 275744 66960 75 1315
1317 0 574400 276000 66960 81 1316
1318 0 574496 276128 66760 64 1317
1319 0 574688 276096 66520 32 1318
1320 0 574976 275712 66560 32 1319
1321 0 574976 275680 66640 32 1320
1322 0 574560 275744 67120 60 1316
1323 0 574784 275744 67280 81 1322
1324 0 574848 275744 67400 75 1323
1325 0 574528 275680 66800 51 1315
1326 0 574720 275552 66640 32 1325
1327 0 574784 275392 66560 51 1326
1328 0 574848 271808 68120 64 1294
1329 0 574976 271904 68320 32 1328
1330 0 574880 272064 68560 32 1329
1331 0 574720 272192 68680 40 1330
1332 0 586272 270432 64400 124 1221
1333 0 586400 270208 64400 124 1332
1334 0 586464 269952 64400 139 1333
1335 0 586592 269728 64400 128 1334
1336 0 586656 269472 64400 75 1335
1337 0 586688 269248 64320 75 1336
1338 0 586080 270464 64560 51 1332
1339 0 585920 270560 64760 75 1338
1340 0 585792 270560 64920 71 1339
1341 0 585632 272384 66400 137 1199
1342 0 585632 272416 66640 115 1341
1343 0 585888 272384 66680 122 1342
1344 0 586080 272192 66720 160 1343
1345 0 586304 272000 66720 136 1344
1346 0 586560 271936 66600 104 1345
1347 0 586688 271936 66560 86 1346
1348 0 585632 272256 66840 40 1342
1349 0 585600 272032 67000 32 1348
1350 0 585568 271936 67040 40 1349
1351 0 581248 274336 63960 91 1175
1352 0 581216 274560 64120 96 1351
1353 0 581152 274752 64320 101 1352
1354 0 581056 274944 64480 81 1353
1355 0 580928 275168 64600 51 1354
1356 0 580864 275296 64840 64 1355
1357 0 580800 275392 65080 107 1356
1358 0 580832 275552 65280 81 1357
1359 0 580800 275712 65480 102 1358
1360 0 580640 275872 65680 81 1359
1361 0 580608 276096 65800 137 1360
1362 0 580640 276160 66040 81 1361
1363 0 580768 276288 66240 122 1362
1364 0 580896 276384 66440 122 1363
1365 0 580960 276352 66720 115 1364
1366 0 580992 276160 66880 104 1365
1367 0 580928 275936 67000 124 1366
1368 0 580832 275712 67160 128 1367
1369 0 580672 275648 67360 80 1368
1370 0 580576 275712 67600 45 1369
1371 0 580480 275872 67800 81 1370
1372 0 580352 275936 68040 122 1371
1373 0 580288 275776 68240 75 1372
1374 0 580128 275616 68440 81 1373
1375 0 579968 275456 68640 163 1374
1376 0 579744 275392 68800 96 1375
1377 0 579584 275264 68960 120 1376
1378 0 579488 275168 69200 124 1377
1379 0 579488 275104 69320 166 1378
1380 0 579328 274944 69520 172 1379
1381 0 579136 274816 69640 143 1380
1382 0 578944 274784 69840 115 1381
1383 0 578912 274784 69880 140 1382
1384 0 578752 274720 70080 128 1383
1385 0 578656 274688 70320 176 1384
1386 0 578528 274592 70520 150 1385
1387 0 578528 274400 70720 120 1386
1388 0 578528 274208 70920 101 1387
1389 0 578496 274048 71120 107 1388
1390 0 578496 273824 71280 96 1389
1391 0 578464 273568 71320 51 1390
1392 0 578464 273312 71320 64 1391
1393 0 578464 273056 71320 75 1392
1394 0 578432 272800 71400 107 1393
1395 0 578400 272544 71480 128 1394
1396 0 578560 272320 71560 107 1395
1397 0 578752 272128 71640 98 1396
1398 0 578880 271872 71720 139 1397
1399 0 579008 271648 71720 160 1398
1400 0 579168 271456 71760 150 1399
1401 0 579232 271200 71800 128 1400
1402 0 579424 271008 71800 189 1401
1403 0 579616 270816 71680 157 1402
1404 0 579808 270592 71680 160 1403
1405 0 580032 270464 71640 141 1404
1406 0 580160 270240 71560 96 1405
1407 0 580288 269984 71520 120 1406
1408 0 580352 269760 71360 104 1407
1409 0 580288 269504 71280 107 1408
1410 0 580192 269280 71200 71 1409
1411 0 580160 269248 71200 91 1410
1412 0 580032 269088 71000 163 1411
1413 0 579872 268928 70880 124 1412
1414 0 579680 268800 70760 115 1413
1415 0 579488 268704 70560 120 1414
1416 0 579296 268544 70480 140 1415
1417 0 579072 268448 70360 175 1416
1418 0 578848 268416 70200 172 1417
1419 0 578592 268384 70200 81 1418
1420 0 578336 268288 70200 98 1419
1421 0 578176 268128 70040 207 1420
1422 0 578016 267936 70000 172 1421
1423 0 577888 267744 69880 128 1422
1424 0 577920 267520 69760 75 1423
1425 0 577920 267264 69720 51 1424
1426 0 577920 267008 69640 108 1425
1427 0 577760 266816 69520 120 1426
1428 0 577728 266560 69480 156 1427
1429 0 577792 266304 69480 120 1428
1430 0 579904 269472 71440 32 1411
1431 0 578688 274944 69840 122 1383
1432 0 578528 275136 69880 96 1431
1433 0 578464 275392 69920 51 1432
1434 0 578400 275648 69920 60 1433
1435 0 578272 275872 69920 98 1434
1436 0 578144 276096 69880 101 1435
1437 0 577984 276288 69760 143 1436
1438 0 577920 276544 69760 96 1437
1439 0 577856 276800 69680 96 1438
1440 0 577856 277056 69680 107 1439
1441 0 577856 277312 69680 60 1440
1442 0 577856 277568 69680 51 1441
1443 0 577856 277824 69680 81 1442
1444 0 577664 278016 69680 139 1443
1445 0 577504 278176 69800 124 1444
1446 0 577440 278400 69960 190 1445
1447 0 577504 278592 70120 197 1446
1448 0 577440 278784 70120 200 1447
1449 0 577440 279040 70120 168 1448
1450 0 577408 279296 70120 160 1449
1451 0 577312 279552 70040 160 1450
1452 0 577472 279776 70080 166 1451
1453 0 577696 279936 70040 197 1452
1454 0 577824 280096 69880 122 1453
1455 0 577792 280256 69680 150 1454
1456 0 577792 280416 69440 51 1455
1457 0 577888 280608 69240 32 1456
1458 0 577984 280576 69000 32 1457
1459 0 578080 280480 69040 32 1458
1460 0 577371.9 279058.2 70200 -1 1449
1461 0 577308.9 279067.72 70240 -1 1460
1462 0 577309.25 279128.75 70320 -1 1461
1463 0 577295.6 279148.88 70440 -1 1462
1464 0 576984.6 279307.3 70560 -1 1463
1465 0 576979.1 279325.06 70680 -1 1464
1466 0 576956 279353.8 70720 -1 1465
1467 0 577184 278816 70000 221 1448
1468 0 577088 278880 69760 150 1467
1469 0 577056 278880 69480 122 1468
1470 0 576960 278784 69240 64 1469
1471 0 576864 278720 69000 64 1470
1472 0 576832 278720 68920 71 1471
1473 0 579744 275040 69360 156 1379
1474 0 579968 274912 69360 135 1473
1475 0 580160 274752 69400 81 1474
1476 0 580384 274624 69560 101 1475
1477 0 580608 274496 69600 168 1476
1478 0 580768 274368 69760 164 1477
1479 0 580864 274112 69840 136 1478
1480 0 580960 273856 69880 120 1479
1481 0 580960 273600 69880 81 1480
1482 0 581056 273344 69960 178 1481
1483 0 581088 273088 70040 128 1482
1484 0 581056 272832 69960 98 1483
1485 0 581056 272768 69880 81 1484
1486 0 581632 274912 62880 134 1171
1487 0 581536 275168 62880 64 1486
1488 0 581568 275424 62880 104 1487
1489 0 581600 275488 62840 102 1488
1490 0 581568 275616 62360 124 1167
1491 0 581824 276768 62480 45 1163
1492 0 580427 281952 63440 201 1150
1493 0 580480 281888 63400 202 1492
1494 0 580576 281664 63320 172 1493
1495 0 580608 281408 63320 128 1494
1496 0 580640 281152 63320 124 1495
1497 0 580512 280928 63240 115 1496
1498 0 580256 280864 63240 32 1497
1499 0 580160 281056 63040 45 1498
1500 0 580160 281088 63000 32 1499
1501 0 582232.5 282278.56 64040 -1 2
1502 0 582227.8 282267.56 63960 -1 1501
1503 0 582222.6 282312.2 63920 -1 1502
