# Supplementary material for: Connectomics Analysis Reveals First-, Second-, and Third-Order Thermosensory and Hygrosensory Neurons in the Adult Drosophila Brain
Source: Curr Biol. 2020 Aug 17;30(16):3167–3182.e4. doi: 10.1016/j.cub.2020.06.028 (PMC7443704; doi:10.1016/j.cub.2020.06.028)
Supplement: Data S1. Skeletons and Meshes, Related to STAR Methods — marin2020-skeletons contains files describing the morphology of each neuron in this study (in FAFB14 space, .swc format). glomeruli_meshes contains the glomerular meshes (in FAFB14 space, .stl format). neuropil_meshes contains the glomerular meshes (in FAFB14 space, .stl format). [file mmc5.zip › VP_SI/marin2020-skeletons/12819231.swc]

# SWC format file
# based on specifications at http://www.neuronland.org/NLMorphologyConverter/MorphologyFormats/SWC/Spec.html
# Created by nat::write.neuron.swc
# PointNo Label X Y Z Radius Parent 
1 0 608288 286048 36400 51.225 -1
2 0 608160 286048 36480 40 1
3 0 608000 285856 36560 40 2
4 0 607904 285632 36640 51.225 3
5 0 607808 285568 36640 40 4
6 0 607712 285824 36640 40 5
7 0 607808 285920 36600 40 6
8 0 607776 285536 36680 32 5
9 0 607552 285440 36840 40 8
10 0 607360 285472 37000 32 9
11 0 607445 285594 37080 -1 10
12 0 607583 285797 37160 -1 11
13 0 607643 285934 37200 -1 12
14 0 607749 286151 37240 -1 13
15 0 607822 286269 37280 -1 14
16 0 608055 286610 37360 -1 15
17 0 608247 286879 37440 -1 16
18 0 608241 286947 37520 -1 17
19 0 608234 286999 37600 -1 18
20 0 608226 287089 37840 -1 19
21 0 608221 287251 38080 -1 20
22 0 608186 287363 38320 -1 21
23 0 608160 287424 38520 32 22
24 0 608128 287488 38680 32 23
25 0 608192 287456 38920 98.9545 24
26 0 608160 287456 39200 108.812 25
27 0 608128 287488 39480 98.9545 26
28 0 608064 287488 39760 115.378 27
29 0 608032 287552 40000 134.104 28
30 0 608064 287616 40240 120.797 29
31 0 608032 287776 40480 75.4718 30
32 0 608032 287936 40680 108.812 31
33 0 608064 288032 40920 102.45 32
34 0 608128 288160 41160 134.104 33
35 0 608032 288192 41400 128.996 34
36 0 607872 288064 41560 60.3987 35
37 0 607712 288000 41760 45.2548 36
38 0 607861 288056 41840 -1 35
39 0 607604 287708 42120 -1 38
40 0 607485 287558 42280 -1 39
41 0 607325 287406 42440 -1 40
42 0 607113 287320 42680 -1 41
43 0 606957 287271 42880 -1 42
44 0 606783 287259 43080 -1 43
45 0 606626 287233 43280 -1 44
46 0 606450 287261 43440 -1 45
47 0 606249 287263 43640 -1 46
48 0 606090 287262 43800 -1 47
49 0 605920 287200 43960 32 48
50 0 605792 287136 44200 60.3987 49
51 0 605696 287040 44440 81.9756 50
52 0 605632 287008 44680 45.2548 51
53 0 605632 286912 44920 32 52
54 0 605600 286880 45040 64 53
55 0 605481 286873 45400 -1 54
56 0 605405 286798 45520 -1 55
57 0 605024 286528 45520 90.5097 56
58 0 604896 286432 45480 90.5097 57
59 0 604768 286240 45360 91.913 58
60 0 604736 285984 45240 96 59
61 0 604832 285728 45280 91.913 60
62 0 604928 285472 45320 122.115 61
63 0 605024 285216 45360 120 62
64 0 605088 284992 45480 32 63
65 0 605312 284896 45600 32 64
66 0 605344 284640 45640 75.4718 65
67 0 605408 284384 45720 75.4718 66
68 0 605376 284128 45800 98.9545 67
69 0 605312 283872 45880 86.1626 68
70 0 605280 283616 45960 120.797 69
71 0 605248 283360 46000 102.45 70
72 0 605216 283104 46040 102.45 71
73 0 605216 282848 46080 81.9756 72
74 0 605120 282624 46160 98.9545 73
75 0 604960 282400 46240 32 74
76 0 604992 282144 46320 128.25 75
77 0 604960 281888 46400 131.939 76
78 0 604992 281728 46600 107.331 77
79 0 604992 281568 46800 98.9545 78
80 0 604928 281312 46840 96 79
81 0 604864 281056 46920 101.193 80
82 0 604800 280800 47000 80 81
83 0 604704 280576 47080 60.3987 82
84 0 604608 280320 47120 75.4718 83
85 0 604224 279648 47280 80 84
86 0 604128 279424 47360 81.9756 85
87 0 603968 279200 47400 91.913 86
88 0 603936 278944 47520 81.9756 87
89 0 603968 278752 47680 81.9756 88
90 0 603968 278688 47760 102.45 89
91 0 603875 278573 47840 -1 90
92 0 603497 278345 47920 -1 91
93 0 603314 278138 47960 -1 92
94 0 603223 278046 48000 -1 93
95 0 603239 277937 48040 -1 94
96 0 603232 278016 48120 40 95
97 0 603232 278208 48240 32 96
98 0 603264 278112 48480 108.812 97
99 0 603104 277920 48600 98.9545 98
100 0 602912 277856 48760 98.9545 99
101 0 602752 277888 48960 75.4718 100
102 0 602592 277888 49200 86.1626 101
103 0 602368 277792 49320 80 102
104 0 602367 277696 49440 -1 103
105 0 602336 277632 49520 98.9545 104
106 0 602240 277536 49640 101.193 105
107 0 602144 277376 49880 90.5097 106
108 0 602048 277280 50120 96 107
109 0 601984 277216 50360 101.193 108
110 0 601920 277152 50600 102.45 109
111 0 601792 277056 50800 98.9545 110
112 0 601696 276864 50960 81.9756 111
113 0 601568 276960 51200 98.9545 112
114 0 601472 276992 51440 108.812 113
115 0 601344 276992 51680 104 114
116 0 601280 277056 52000 120.797 115
117 0 601280 277056 52200 150.306 116
118 0 601056 277152 52280 150.944 117
119 0 601024 277152 52560 154.298 118
120 0 600832 277280 52680 91.913 119
121 0 600768 277408 52920 60.3987 120
122 0 600800 277568 53120 108.812 121
123 0 600928 277824 53160 107.331 122
124 0 601088 277952 53320 75.4718 123
125 0 601136 278016 53760 85 124
126 0 601056 277920 53720 51.225 125
127 0 600864 277728 53640 32 126
128 0 601216 278112 53800 120 125
129 0 601408 278272 53880 128.996 128
130 0 601568 278432 54000 86.1626 129
131 0 601728 278624 54160 81.9756 130
132 0 601920 278784 54280 101.193 131
133 0 602080 278912 54440 60.3987 132
134 0 602272 279104 54560 102.45 133
135 0 602464 279264 54640 51.225 134
136 0 602624 279424 54800 80 135
137 0 602752 279584 54960 86.1626 136
138 0 602912 279744 55080 90.5097 137
139 0 603072 279904 55240 98.9545 138
140 0 603232 280032 55400 107.331 139
141 0 603392 280160 55560 102.45 140
142 0 603584 280320 55680 102.45 141
143 0 603776 280448 55800 91.913 142
144 0 603968 280640 55920 115.378 143
145 0 604160 280768 56080 122.115 144
146 0 604352 280896 56280 137.87 145
147 0 604608 281024 56360 120.797 146
148 0 604800 281056 56560 150.944 147
149 0 604960 281184 56720 139.714 148
150 0 605152 281248 56880 124.193 149
151 0 605408 281280 57000 128 150
152 0 605632 281376 57080 98.9545 151
153 0 605888 281408 57120 101.193 152
154 0 606080 281376 57280 98.9545 153
155 0 606336 281408 57320 108.812 154
156 0 606592 281504 57320 98.9545 155
157 0 606848 281568 57320 90.5097 156
158 0 607104 281632 57320 104 157
159 0 607360 281632 57320 128.996 158
160 0 607616 281664 57280 120 159
161 0 607872 281632 57320 107.331 160
162 0 608096 281536 57440 120 161
163 0 608352 281504 57440 175.271 162
164 0 608576 281408 57560 156.971 163
165 0 608800 281344 57680 150.306 164
166 0 608896 281184 57880 124.964 165
167 0 609120 281056 58040 153.675 166
168 0 609312 280928 58160 181.725 167
169 0 609440 280768 58320 156.971 168
170 0 609568 280544 58400 124.964 169
171 0 609760 280384 58520 81.9756 170
172 0 610016 280256 58560 91.913 171
173 0 610240 280096 58560 91.913 172
174 0 610496 280000 58520 107.331 173
175 0 610720 279840 58520 75.4718 174
176 0 610976 279744 58480 102.45 175
177 0 611200 279584 58440 120 176
178 0 611456 279520 58400 139.714 177
179 0 611680 279360 58400 160 178
180 0 611936 279232 58360 136 179
181 0 612192 279168 58360 122.115 180
182 0 612448 279104 58440 60.3987 181
183 0 612576 278912 58280 51.225 182
184 0 612576 278688 58160 32 183
185 0 612352 278560 58200 32 184
186 0 612096 278688 58240 32 185
187 0 612928 278432 58200 45.2548 184
188 0 612928 278688 58200 40 187
189 0 612800 278912 58240 32 188
190 0 612768 278944 58280 32 189
191 0 612704 278432 58160 51.225 187
192 0 612448 278464 58160 64 191
193 0 612288 278688 58120 60.3987 192
194 0 612192 278944 58120 40 193
195 0 613088 278368 58440 64 187
196 0 613280 278144 58440 91.913 195
197 0 613344 277888 58440 80 196
198 0 613472 277632 58440 80 197
199 0 613664 277408 58440 80 198
200 0 613888 277216 58440 80 199
201 0 614112 277056 58400 40 200
202 0 614368 276960 58400 81.9756 201
203 0 614592 276800 58400 80 202
204 0 614848 276672 58360 60.3987 203
205 0 615072 276576 58280 98.9545 204
206 0 615328 276512 58280 124.193 205
207 0 615488 276320 58240 96 206
208 0 615712 276160 58240 60.3987 207
209 0 615968 276256 58280 32 208
210 0 616064 276224 58280 32 209
211 0 614624 276928 58280 60.3987 203
212 0 614880 276832 58240 107.331 211
213 0 615136 276800 58160 107.331 212
214 0 615392 276736 58120 86.1626 213
215 0 615648 276672 58080 104 214
216 0 615904 276576 58080 120 215
217 0 616096 276384 58080 128.996 216
218 0 616256 276192 58040 139.714 217
219 0 616384 275968 57960 157.582 218
220 0 616640 275872 57920 124.193 219
221 0 616896 275808 57920 107.331 220
222 0 617152 275680 57880 80 221
223 0 617376 275520 57840 60.3987 222
224 0 617600 275392 57840 60.3987 223
225 0 617824 275232 57840 45.2548 224
226 0 618067 275008 57960 -1 225
227 0 618223 274781 58080 -1 226
228 0 618272 274592 58200 64 227
229 0 618240 274528 58240 86.1626 228
230 0 618368 274304 58240 60.3987 229
231 0 618400 274080 58400 98.9545 230
232 0 618592 273888 58400 80 231
233 0 618784 273728 58440 71.5542 232
234 0 618803 273602 58720 -1 233
235 0 618864 273421 58920 -1 234
236 0 619040 273216 59000 51.225 235
237 0 618944 273056 59160 81.9756 236
238 0 618752 272928 59320 96 237
239 0 618528 272928 59480 80 238
240 0 618336 272864 59640 32 239
241 0 618240 272736 59840 122.115 240
242 0 618080 272608 60000 80 241
243 0 618799 272701 60040 -1 242
244 0 618720 272640 60160 80 243
245 0 618624 272576 60200 108.812 244
246 0 618400 272480 60320 81.9756 245
247 0 618208 272320 60400 124.193 246
248 0 618016 272160 60560 115.378 247
249 0 617856 271968 60640 107.331 248
250 0 617760 271744 60760 128 249
251 0 617600 271584 60880 136 250
252 0 617408 271424 60960 148.593 251
253 0 617216 271264 61040 160 252
254 0 616992 271104 61120 137.87 253
255 0 616800 270944 61160 101.193 254
256 0 616704 270720 61280 96 255
257 0 616640 270496 61400 141.534 256
258 0 616480 270304 61440 81.9756 257
259 0 616256 270112 61440 86.1626 258
260 0 616032 269984 61360 150.944 259
261 0 615776 269920 61400 134.104 260
262 0 615584 269824 61560 107.331 261
263 0 615360 269824 61760 122.115 262
264 0 615104 269728 61760 166.469 263
265 0 615040 269472 61680 160 264
266 0 615168 269248 61600 157.582 265
267 0 615360 269088 61520 163.169 266
268 0 615584 268960 61480 102.45 267
269 0 615808 269024 61360 108.812 268
270 0 615808 269248 61520 120.797 269
271 0 615104 269152 61920 -1 266
272 0 615054 269032 62160 -1 271
273 0 615113 268881 62360 -1 272
274 0 615108 268820 62520 -1 273
275 0 615071 268721 62640 -1 274
276 0 615039 268674 62680 -1 275
277 0 615040 268512 62800 120 276
278 0 614976 268384 62920 122.115 277
279 0 614880 268192 63080 108.812 278
280 0 614784 268000 63280 81.9756 279
281 0 614752 267808 63440 115.378 280
282 0 614656 267584 63600 134.104 281
283 0 614656 267360 63760 101.193 282
284 0 614656 267104 63800 108.812 283
285 0 614624 266848 63840 131.939 284
286 0 614624 266592 63880 150.944 285
287 0 614592 266336 64000 139.714 286
288 0 614496 266112 64080 178.885 287
289 0 614368 265888 64120 136 288
290 0 614176 265696 64160 153.675 289
291 0 614016 265504 64240 120.797 290
292 0 613920 265408 64480 140.399 291
293 0 613856 265248 64720 154.298 292
294 0 613888 265024 64880 140.399 293
295 0 613856 264832 65080 120.797 294
296 0 613696 264608 65120 108.812 295
297 0 613600 264352 65160 175.271 296
298 0 613568 264192 65360 178.885 297
299 0 613600 264096 65600 175.271 298
300 0 613664 263968 65840 128 299
301 0 613696 263712 65960 163.169 300
302 0 613728 263456 66040 128.25 301
303 0 613728 263200 66080 175.271 302
304 0 613728 263040 65880 120.797 303
305 0 613728 262816 65760 137.87 304
306 0 613632 262592 65840 153.675 305
307 0 613504 262432 66000 140.399 306
308 0 613408 262176 66040 120 307
309 0 613312 261952 66120 128.25 308
310 0 613312 261728 66240 122.115 309
311 0 613312 261504 66440 102.45 310
312 0 613344 261280 66560 135.764 311
313 0 613248 261024 66600 98.9545 312
314 0 613184 260768 66720 81.9756 313
315 0 613088 260544 66800 86.1626 314
316 0 612928 260352 66880 75.4718 315
317 0 612736 260160 67000 80 316
318 0 612576 259936 67080 81.9756 317
319 0 612384 259744 67160 124.193 318
320 0 612544 259520 67160 81.9756 319
321 0 612608 259296 67320 40 320
322 0 612608 259072 67440 60.3987 321
323 0 612480 258944 67320 71.5542 322
324 0 612288 259680 67240 128.996 319
325 0 612064 259520 67360 91.913 324
326 0 611904 259360 67520 60.3987 325
327 0 611872 259200 67720 128.996 326
328 0 611840 258944 67720 150.306 327
329 0 611680 258720 67680 134.104 328
330 0 611488 258560 67760 107.331 329
331 0 611232 258432 67760 131.939 330
332 0 611008 258432 67880 221.847 331
333 0 610848 258272 68040 163.951 332
334 0 610880 258144 68280 150.306 333
335 0 610880 258080 68560 71.5542 334
336 0 610816 258048 68800 60.3987 335
337 0 610752 257984 69040 64 336
338 0 610688 257952 69280 45.2548 337
339 0 610432 257856 69040 86.1626 337
340 0 610496 257696 69240 90.5097 339
341 0 610528 257536 69440 178.348 340
342 0 610464 257440 69680 108.812 341
343 0 610272 257344 69840 98.9545 342
344 0 610048 257184 69880 124.193 343
345 0 609856 256992 70000 124.193 344
346 0 609664 256864 70120 136 345
347 0 609504 256640 70240 120.797 346
348 0 609344 256448 70280 81.9756 347
349 0 609152 256288 70240 91.913 348
350 0 608960 256096 70160 128.25 349
351 0 608704 256064 70160 153.675 350
352 0 608448 256064 70120 124.193 351
353 0 608192 256064 70040 202.544 352
354 0 608000 255904 69880 217.182 353
355 0 607840 255872 69680 139.714 354
356 0 607584 255968 69640 163.169 355
357 0 607360 256032 69480 108.812 356
358 0 607200 256032 69280 102.45 357
359 0 607008 256032 69080 108.812 358
360 0 606784 256032 68880 128.996 359
361 0 606528 256000 68800 124.964 360
362 0 606272 255936 68720 124.964 361
363 0 606016 255936 68680 122.115 362
364 0 605760 255840 68680 64 363
365 0 605600 255840 68680 71.5542 364
366 0 605568 255584 68680 135.764 365
367 0 605568 255360 68840 60.3987 366
368 0 605440 255232 69080 45.2548 367
369 0 605248 255168 68880 32 368
370 0 605088 255168 68680 40 369
371 0 605056 255328 68440 32 370
372 0 605120 255328 68440 32 371
373 0 605344 255872 68680 64 365
374 0 605088 255872 68680 64 373
375 0 604832 255872 68600 107.331 374
376 0 604608 255712 68600 160 375
377 0 604576 255680 68600 166.277 376
378 0 604576 255648 68320 32 377
379 0 604576 255744 68040 40 378
380 0 604640 255840 67960 40 379
381 0 604352 255584 68680 157.582 377
382 0 604096 255552 68800 120.797 381
383 0 603840 255552 68800 120.797 382
384 0 603616 255392 68880 107.331 383
385 0 603360 255296 68920 98.9545 384
386 0 603104 255200 68920 80 385
387 0 602848 255072 68920 86.1626 386
388 0 602592 254976 68960 81.9756 387
389 0 602336 254880 68960 122.115 388
390 0 602080 254784 68960 128.25 389
391 0 601888 254592 69000 150.944 390
392 0 601728 254464 69160 166.469 391
393 0 601504 254336 69040 176.907 392
394 0 601312 254144 68960 120.797 393
395 0 601152 253920 68960 96 394
396 0 600960 253760 68800 139.714 395
397 0 600896 253536 68680 134.104 396
398 0 600800 253344 68520 150.306 397
399 0 600800 253088 68440 178.348 398
400 0 600832 252832 68520 183.826 399
401 0 600864 252576 68560 189.315 400
402 0 600928 252320 68480 163.169 401
403 0 601024 252064 68440 122.115 402
404 0 600928 251808 68440 200 403
405 0 600928 251552 68520 150.306 404
406 0 601056 251328 68520 163.169 405
407 0 601152 251104 68600 197.909 406
408 0 601152 250848 68640 124.193 407
409 0 601184 250624 68760 124.193 408
410 0 601184 250560 68800 107.331 409
411 0 601440 250496 68800 124.964 410
412 0 601632 250368 68640 51.225 411
413 0 601792 250304 68440 81.9756 412
414 0 601920 250304 68400 91.913 413
415 0 601120 250368 69000 90.5097 410
416 0 601088 250176 69160 98.9545 415
417 0 600960 249984 69320 140.399 416
418 0 600800 249760 69280 148.593 417
419 0 600864 249504 69240 134.104 418
420 0 601056 249536 68920 32 419
421 0 601248 249664 69040 32 420
422 0 600678 249356 68800 -1 420
423 0 600569 249328 68600 -1 422
424 0 600418 249355 68400 -1 423
425 0 599840 248800 68200 156.971 424
426 0 599840 249024 68320 136 425
427 0 599872 249056 68360 128.996 426
428 0 599872 249152 68640 81.9756 427
429 0 599968 249184 68880 45.2548 428
430 0 600160 249376 68880 32 429
431 0 600192 249376 68880 32 430
432 0 6e+05 249280 68280 80 427
433 0 600096 249536 68240 32 432
434 0 600288 249696 68200 45.2548 433
435 0 600096 248768 68320 86.1626 425
436 0 600320 248768 68440 98.9545 435
437 0 600576 248832 68560 141.534 436
438 0 600800 248896 68680 64 437
439 0 600960 249056 68840 32 438
440 0 601024 249120 68880 32 439
441 0 599680 248768 68200 186.762 425
442 0 599488 248576 68200 153.675 441
443 0 599264 248448 68160 128.25 442
444 0 599104 248672 68240 51.225 443
445 0 598976 248896 68360 51.225 444
446 0 598880 248992 68440 51.225 445
447 0 599232 248416 68160 136 443
448 0 599040 248224 68080 115.378 447
449 0 598848 248064 68000 128.996 448
450 0 598656 247904 67880 160 449
451 0 598496 247744 67720 128.996 450
452 0 598304 247552 67680 135.764 451
453 0 598112 247392 67640 148.593 452
454 0 597888 247264 67600 150.306 453
455 0 597696 247072 67480 154.298 454
456 0 597440 247040 67440 153.675 455
457 0 597248 246848 67360 128.25 456
458 0 597088 246656 67280 166.277 457
459 0 596896 246496 67160 139.714 458
460 0 596672 246400 67080 154.298 459
461 0 596448 246432 66960 204.9 460
462 0 596224 246432 66840 175.271 461
463 0 596032 246272 67000 189.989 462
464 0 595872 246048 67000 90.5097 463
465 0 595712 245888 67120 75.4718 464
466 0 595488 245824 67240 32 465
467 0 595360 245824 66920 32 466
468 0 595296 245824 66920 32 467
469 0 596160 246496 66840 128.996 462
470 0 595904 246592 66840 200 469
471 0 595648 246592 66760 156.971 470
472 0 595392 246528 66680 128.25 471
473 0 595136 246496 66640 91.913 472
474 0 594944 246368 66520 124.193 473
475 0 594816 246144 66520 172.325 474
476 0 594624 245952 66480 107.331 475
477 0 594400 245888 66320 64 476
478 0 594144 245920 66240 131.939 477
479 0 593920 246016 66160 137.87 478
480 0 593664 245952 66200 120 479
481 0 593440 245760 66160 154.298 480
482 0 593248 245600 66200 136 481
483 0 593056 245408 66200 102.45 482
484 0 592864 245184 66200 107.331 483
485 0 592704 245024 66320 102.45 484
486 0 592512 244864 66360 91.913 485
487 0 592288 244704 66360 120 486
488 0 592032 244640 66360 124.193 487
489 0 591840 244448 66360 91.913 488
490 0 591680 244256 66320 64 489
491 0 591456 244064 66320 115.378 490
492 0 591264 243840 66320 90.5097 491
493 0 591040 243712 66360 156.971 492
494 0 590816 243584 66400 175.271 493
495 0 590656 243392 66480 90.5097 494
496 0 590464 243200 66480 160 495
497 0 590272 243008 66440 175.454 496
498 0 590016 242944 66400 136 497
499 0 589760 243008 66400 163.169 498
500 0 589504 243136 66440 175.271 499
501 0 589248 243072 66360 164.924 500
502 0 588992 243072 66360 150.944 501
503 0 588736 243168 66360 137.87 502
504 0 588480 243232 66360 128 503
505 0 588224 243232 66360 128.996 504
506 0 587968 243136 66320 107.331 505
507 0 587712 243072 66320 107.331 506
508 0 587456 243104 66320 168 507
509 0 587200 243072 66320 128 508
510 0 587008 243008 66480 157.582 509
511 0 586752 242976 66560 81.9756 510
512 0 586496 242944 66680 150.306 511
513 0 586240 242912 66680 150.306 512
514 0 585984 242912 66640 60.3987 513
515 0 585344 243008 66800 60.3987 514
516 0 585120 243136 66760 45.2548 515
517 0 584864 243136 66720 32 516
518 0 584704 243104 66920 71.5542 517
519 0 584512 242976 67120 75.4718 518
520 0 584352 242976 67320 102.45 519
521 0 584128 242976 67480 32 520
522 0 584064 243168 67640 107.331 521
523 0 583872 243360 67720 124.964 522
524 0 583648 243456 67800 124.964 523
525 0 583456 243488 67960 96 524
526 0 583296 243520 68160 140.399 525
527 0 583136 243520 68360 134.104 526
528 0 582944 243488 68520 140.399 527
529 0 582784 243456 68720 137.87 528
530 0 582720 243456 69000 81.9756 529
531 0 582592 243456 69240 96 530
532 0 582496 243520 69480 107.331 531
533 0 582368 243552 69720 98.9545 532
534 0 582272 243648 69960 90.5097 533
535 0 582144 243776 70160 86.1626 534
536 0 581984 243936 70320 81.9756 535
537 0 581824 244096 70440 156.971 536
538 0 581568 244128 70440 186.762 537
539 0 581312 244160 70440 178.348 538
540 0 581088 244128 70600 98.9545 539
541 0 580864 244032 70680 86.1626 540
542 0 580640 243904 70720 115.378 541
543 0 580448 243744 70760 108.812 542
544 0 580192 243648 70760 156.971 543
545 0 579968 243520 70760 140.399 544
546 0 579744 243424 70640 164.924 545
547 0 579520 243328 70560 197.909 546
548 0 579328 243168 70440 163.951 547
549 0 579104 243040 70480 202.386 548
550 0 578944 242880 70600 241.727 549
551 0 578688 242752 70560 256.125 550
552 0 578432 242688 70640 150.306 551
553 0 578176 242624 70600 150.944 552
554 0 577952 242496 70560 206.301 553
555 0 577696 242464 70520 128 554
556 0 577440 242432 70440 101.193 555
557 0 577184 242400 70360 71.5542 556
558 0 576928 242336 70360 75.4718 557
559 0 576672 242304 70360 101.193 558
560 0 576416 242208 70360 107.331 559
561 0 576224 242176 70200 71.5542 560
562 0 575712 241984 70160 128 561
563 0 575456 241888 70120 120 562
564 0 575200 241792 70160 120 563
565 0 574944 241856 70160 86.1626 564
566 0 574688 241888 70120 86.1626 565
567 0 574432 241952 70200 51.225 566
568 0 574176 242048 70240 51.225 567
569 0 573952 242176 70320 120 568
570 0 573696 242208 70320 107.331 569
571 0 573472 242240 70160 80 570
572 0 573312 242240 69960 131.939 571
573 0 573152 242272 69760 198.716 572
574 0 572928 242272 69640 204.9 573
575 0 572672 242304 69720 189.315 574
576 0 572448 242368 69600 198.716 575
577 0 572192 242368 69480 181.196 576
578 0 572032 242464 69280 208.768 577
579 0 571968 242464 69200 172.325 578
580 0 571872 242560 69320 204.9 579
581 0 571648 242656 69160 71.5542 580
582 0 571488 242656 68960 96 581
583 0 571232 242688 68880 98.9545 582
584 0 570976 242688 68880 64 583
585 0 570720 242656 68880 98.9545 584
586 0 570496 242656 69080 64 585
587 0 570336 242592 69280 75.4718 586
588 0 570176 242592 69480 91.913 587
589 0 569920 242656 69560 120.797 588
590 0 569664 242656 69600 86.1626 589
591 0 569472 242816 69640 98.9545 590
592 0 569216 242912 69720 143.108 591
593 0 569056 242912 69920 217.624 592
594 0 568800 242944 69920 154.298 593
595 0 568576 243008 70040 148.593 594
596 0 568320 242880 70040 98.9545 595
597 0 568288 242880 70040 81.9756 596
598 0 571840 242816 69400 124.193 580
599 0 571744 243072 69440 128.25 598
600 0 571520 243232 69440 120.797 599
601 0 571328 243392 69600 200 600
602 0 571200 243616 69640 102.45 601
603 0 571008 243840 69640 101.193 602
604 0 570848 244064 69720 98.9545 603
605 0 570688 244256 69760 98.9545 604
606 0 570560 244416 69920 81.9756 605
607 0 570400 244576 70080 102.45 606
608 0 570240 244768 70200 140.399 607
609 0 570112 244992 70360 172.325 608
610 0 569888 245152 70360 226.274 609
611 0 569632 245120 70440 256.125 610
612 0 569408 245152 70600 239.6 611
613 0 569184 245312 70680 189.989 612
614 0 569024 245504 70720 102.45 613
615 0 568992 245728 70880 90.5097 614
616 0 569024 245760 71160 90.5097 615
617 0 568960 245728 71320 64 616
618 0 568974 245870 71480 -1 617
619 0 568869 246082 71640 -1 618
620 0 568758 246479 71800 -1 619
621 0 568635 246926 71680 -1 620
622 0 568037 247182 71720 -1 621
623 0 572032 242400 68960 164.924 579
624 0 571968 242336 68720 96 623
625 0 571904 242176 68520 98.9545 624
626 0 571904 242016 68320 175.271 625
627 0 571776 241824 68160 120.797 626
628 0 571680 241600 68040 107.331 627
629 0 571520 241408 67960 164.924 628
630 0 571360 241248 67760 120.797 629
631 0 571296 241056 67600 120.797 630
632 0 571264 240800 67520 75.4718 631
633 0 571264 240576 67400 80 632
634 0 571072 240384 67320 86.1626 633
635 0 570880 240224 67280 134.104 634
636 0 570688 240064 67240 101.193 635
637 0 570432 239968 67240 124.964 636
638 0 570208 239968 67120 104 637
639 0 569984 239936 67000 120.797 638
640 0 569728 239808 66960 153.675 639
641 0 569536 239616 66840 139.714 640
642 0 569312 239456 66840 71.5542 641
643 0 569088 239360 67000 40 642
644 0 568960 239232 67240 32 643
645 0 568768 239072 67320 32 644
646 0 568832 238880 67160 60.3987 645
647 0 568768 238656 67280 71.5542 646
648 0 568640 238432 67280 60.3987 647
649 0 568416 238272 67280 75.4718 648
650 0 568160 238208 67320 81.9756 649
651 0 567904 238240 67440 40 650
652 0 567872 238272 67480 32 651
653 0 567552 238048 67600 60.3987 652
654 0 567392 238240 67680 51.225 653
655 0 567424 237824 67640 75.4718 653
656 0 567360 237600 67760 64 655
657 0 567200 237408 67880 64 656
658 0 566944 237344 67880 71.5542 657
659 0 566688 237280 67960 86.1626 658
660 0 566496 237152 68080 122.115 659
661 0 566400 236992 68280 122.115 660
662 0 566368 236800 68440 107.331 661
663 0 566368 236576 68560 96 662
664 0 566272 236352 68640 75.4718 663
665 0 566080 236160 68640 98.9545 664
666 0 565888 235968 68640 108.812 665
667 0 565696 235808 68680 90.5097 666
668 0 565472 235680 68720 115.378 667
669 0 565280 235520 68760 51.225 668
670 0 565088 235328 68760 60.3987 669
671 0 564928 235168 68920 96 670
672 0 564736 234944 68920 120 671
673 0 564512 234784 68920 120 672
674 0 564320 234592 69000 80 673
675 0 564128 234400 69120 98.9545 674
676 0 563904 234272 69280 104 675
677 0 563680 234144 69280 86.1626 676
678 0 563488 233952 69320 60.3987 677
679 0 563296 233792 69440 81.9756 678
680 0 563168 233632 69600 98.9545 679
681 0 562976 233440 69720 107.331 680
682 0 562784 233280 69760 120.797 681
683 0 562560 233120 69840 115.378 682
684 0 562336 232992 69880 81.9756 683
685 0 562144 232832 70000 81.9756 684
686 0 561952 232672 70160 90.5097 685
687 0 561760 232512 70200 128.996 686
688 0 561504 232416 70240 137.87 687
689 0 561280 232320 70320 164.924 688
690 0 561088 232192 70480 204.9 689
691 0 560960 232032 70680 197.909 690
692 0 560800 231904 70840 224 691
693 0 560544 231840 70840 224.143 692
694 0 560288 231776 70840 128 693
695 0 560032 231680 70880 51.225 694
696 0 559776 231648 70880 32 695
697 0 559520 231648 70920 64 696
698 0 559296 231488 70960 75.4718 697
699 0 559104 231296 70960 98.9545 698
700 0 558880 231104 71000 98.9545 699
701 0 558720 230944 71160 104 700
702 0 558560 230848 71360 81.9756 701
703 0 558368 230720 71520 91.913 702
704 0 558144 230624 71600 64 703
705 0 557888 230560 71600 60.3987 704
706 0 557664 230368 71640 90.5097 705
707 0 557408 230272 71720 71.5542 706
708 0 557152 230176 71720 71.5542 707
709 0 556896 230112 71680 71.5542 708
710 0 556640 230112 71680 81.9756 709
711 0 556384 230080 71720 137.87 710
712 0 556128 230176 71680 156.971 711
713 0 555904 230304 71640 128.996 712
714 0 555680 230400 71560 120.797 713
715 0 555456 230528 71560 115.378 714
716 0 555232 230496 71720 139.714 715
717 0 555008 230624 71800 81.9756 716
718 0 554752 230720 71720 51.225 717
719 0 554496 230720 71720 51.225 718
720 0 554240 230720 71680 104 719
721 0 554048 230688 71840 86.1626 720
722 0 553824 230720 72000 80 721
723 0 553696 230784 72000 91.913 722
724 0 553856 231008 71920 64 723
725 0 554016 231200 71880 51.225 724
726 0 554240 231296 71760 51.225 725
727 0 554496 231264 71720 60.3987 726
728 0 554560 231264 71720 75.4718 727
729 0 553472 230720 72160 81.9756 723
730 0 553312 230688 72360 75.4718 729
731 0 553088 230752 72480 124.964 730
732 0 552832 230752 72480 104 731
733 0 552608 230752 72640 98.9545 732
734 0 552352 230720 72720 51.225 733
735 0 552096 230592 72720 51.225 734
736 0 551840 230560 72800 81.9756 735
737 0 551616 230528 72920 107.331 736
738 0 551392 230464 73040 150.944 737
739 0 551136 230464 73000 96 738
740 0 550912 230432 72840 81.9756 739
741 0 550848 230208 72760 51.225 740
742 0 550976 230144 73120 32 741
743 0 550848 229952 72720 71.5542 741
744 0 550752 229728 72840 71.5542 743
745 0 550656 229536 73040 108.812 744
746 0 550571 229557 73200 100 745
747 0 550528 229568 73280 96 746
748 0 550400 229760 73400 32 747
749 0 550448 229300 73200 -1 746
750 0 550296 228941 73240 -1 749
751 0 550304 228512 73280 91.913 750
752 0 550240 228384 73360 98.9545 751
753 0 550208 228128 73440 98.9545 752
754 0 550176 227872 73560 91.913 753
755 0 550080 227648 73440 131.939 754
756 0 550080 227392 73480 80 755
757 0 549920 227200 73520 51.225 756
758 0 549888 227264 73320 51.225 757
759 0 549792 227232 73360 80 758
760 0 549632 227232 73560 60.3987 759
761 0 549504 227168 73800 153.675 760
762 0 549248 227200 73920 168 761
763 0 548992 227104 73880 176.907 762
764 0 548832 226944 74080 128.996 763
765 0 548576 226880 74200 86.1626 764
766 0 548320 226848 74320 96 765
767 0 548064 226816 74400 120 766
768 0 547808 226816 74440 128 767
769 0 547616 226784 74640 150.944 768
770 0 547360 226880 74640 102.45 769
771 0 547104 226944 74680 86.1626 770
772 0 546880 227072 74720 108.812 771
773 0 546720 227296 74720 115.378 772
774 0 546528 227424 74560 134.104 773
775 0 546272 227552 74480 64 774
776 0 546016 227584 74480 32 775
777 0 546176 227648 74440 45.2548 775
778 0 546272 227648 74440 45.2548 777
779 0 545920 227712 74440 81.9756 777
780 0 545664 227808 74480 141.534 779
781 0 545440 227840 74640 245.927 780
782 0 545184 227936 74720 200 781
783 0 544992 228064 74840 178.348 782
784 0 544928 228096 75080 208.768 783
785 0 544800 228032 75320 131.939 784
786 0 544736 227936 75560 122.115 785
787 0 544576 227776 75680 75.4718 786
788 0 544384 227584 75720 81.9756 787
789 0 544192 227456 75880 96 788
790 0 544064 227424 76120 115.378 789
791 0 544096 227392 76160 107.331 790
792 0 544256 227296 76360 71.5542 791
793 0 544512 227296 76440 51.225 792
794 0 544768 227296 76520 45.2548 793
795 0 544960 227424 76400 81.9756 794
796 0 544896 227264 76160 45.2548 795
797 0 544800 227264 75880 32 796
798 0 543904 227360 76320 81.9756 790
799 0 543744 227360 76520 64 798
800 0 543584 227424 76720 81.9756 799
801 0 543456 227456 76960 141.534 800
802 0 543520 227456 77240 198.716 801
803 0 543616 227392 77480 181.725 802
804 0 543552 227296 77720 102.45 803
805 0 543488 227072 77840 153.675 804
806 0 543392 226912 77880 60.3987 805
807 0 543433 226911 78000 -1 806
808 0 543432 226730 78120 -1 807
809 0 543454 226619 78200 -1 808
810 0 543264 226496 78640 60.3987 809
811 0 543008 226496 78720 75.4718 810
812 0 542816 226432 78920 60.3987 811
813 0 542592 226400 79040 75.4718 812
814 0 542400 226336 79200 104 813
815 0 542176 226336 79320 102.45 814
816 0 541952 226336 79520 124.964 815
817 0 541792 226272 79760 124.964 816
818 0 541632 226272 79960 81.9756 817
819 0 541472 226272 80160 91.913 818
820 0 541216 226336 80240 60.3987 819
821 0 540992 226336 80400 71.5542 820
822 0 540832 226336 80600 81.9756 821
823 0 540672 226336 80840 98.9545 822
824 0 540512 226336 81080 96 823
825 0 540352 226304 81280 98.9545 824
826 0 540192 226272 81480 96 825
827 0 539968 226272 81680 96 826
828 0 539808 226272 81880 101.193 827
829 0 539584 226176 82040 71.5542 828
830 0 539392 226240 82200 98.9545 829
831 0 539168 226304 82320 86.1626 830
832 0 538944 226336 82480 86.1626 831
833 0 538752 226368 82640 71.5542 832
834 0 538528 226400 82800 80 833
835 0 538336 226336 82960 32 834
836 0 538304 226336 83000 45.2548 835
837 0 538240 226560 83200 32 836
838 0 538208 226560 83200 40 837
839 0 538080 226336 83160 64 836
840 0 537824 226304 83280 75.4718 839
841 0 537600 226176 83360 51.225 840
842 0 537344 226080 83360 80 841
843 0 537152 225888 83400 51.225 842
844 0 537152 225696 83360 51.225 843
845 0 536704 225312 83680 71.5542 844
846 0 536544 225248 83920 60.3987 845
847 0 536416 225152 84160 71.5542 846
848 0 536256 225088 84400 75.4718 847
849 0 536160 225024 84480 64 848
850 0 535904 224960 84680 51.225 849
851 0 536000 224832 84880 81.9756 850
852 0 535936 224800 85120 60.3987 851
853 0 535776 224832 85320 51.225 852
854 0 535520 224896 85360 115.378 853
855 0 535424 224672 85280 102.45 854
856 0 535520 224544 85080 64 855
857 0 535712 224512 84960 32 856
858 0 535488 224960 85600 64 854
859 0 535360 225088 85800 81.9756 858
860 0 535264 225056 86040 71.5542 859
861 0 535040 225024 86160 71.5542 860
862 0 534784 224992 86160 51.225 861
863 0 534528 224992 86160 81.9756 862
864 0 534272 224960 86240 75.4718 863
865 0 534048 224960 86360 98.9545 864
866 0 533792 224992 86480 96 865
867 0 533600 224960 86640 86.1626 866
868 0 533408 224864 86800 71.5542 867
869 0 533312 224768 87040 71.5542 868
870 0 533152 224704 87240 81.9756 869
871 0 532992 224608 87480 81.9756 870
872 0 532800 224576 87640 64 871
873 0 532576 224576 87840 64 872
874 0 532320 224576 87880 64 873
875 0 532064 224576 88000 64 874
876 0 531808 224576 88120 71.5542 875
877 0 531552 224608 88160 75.4718 876
878 0 531296 224608 88240 75.4718 877
879 0 531040 224608 88280 60.3987 878
880 0 530784 224544 88280 75.4718 879
881 0 530560 224384 88240 32 880
882 0 530304 224352 88160 98.9545 881
883 0 530144 224448 87920 120.797 882
884 0 529920 224576 87840 98.9545 883
885 0 529696 224704 87840 81.9756 884
886 0 529472 224864 87880 90.5097 885
887 0 529280 224832 88040 81.9756 886
888 0 529024 224832 88120 120 887
889 0 528768 224800 88200 104 888
890 0 528544 224768 88320 71.5542 889
891 0 528288 224704 88320 101.193 890
892 0 528032 224576 88400 75.4718 891
893 0 527776 224512 88440 51.225 892
894 0 527540 224425 88600 -1 893
895 0 527326 224522 88840 -1 894
896 0 527200 224448 89240 64 895
897 0 527040 224512 89360 128 896
898 0 526784 224512 89400 178.885 897
899 0 526560 224480 89280 164.924 898
900 0 526304 224480 89360 200 899
901 0 526176 224416 89600 194.648 900
902 0 525920 224448 89600 175.271 901
903 0 525664 224416 89520 122.115 902
904 0 525408 224416 89520 96 903
905 0 525152 224448 89520 115.378 904
906 0 524791 224504 89600 -1 905
907 0 524668 224484 89640 -1 906
908 0 524135 224295 89680 -1 907
909 0 524625 224472 89720 -1 908
910 0 524541 224356 89800 -1 909
911 0 524485 224330 89920 -1 910
912 0 524480 224416 90000 60.3987 911
913 0 524416 224352 90040 51.225 912
914 0 524160 224256 90080 75.4718 913
915 0 523936 224256 90200 80 914
916 0 523680 224288 90200 107.331 915
917 0 523424 224352 90200 96 916
918 0 523200 224256 90040 91.913 917
919 0 522944 224320 90000 102.45 918
920 0 522720 224416 90120 91.913 919
921 0 522464 224384 90160 60.3987 920
922 0 522208 224384 90240 64 921
923 0 521952 224320 90240 60.3987 922
924 0 521696 224256 90160 102.45 923
925 0 521536 224192 89960 107.331 924
926 0 521344 224256 89800 86.1626 925
927 0 521152 224320 89640 71.5542 926
928 0 520960 224448 89520 32 927
929 0 520341 224606 89680 -1 928
930 0 520448 224768 89800 86.1626 929
931 0 520704 224736 89760 32 930
932 0 520192 224768 89800 75.4718 930
933 0 520000 224736 89640 71.5542 932
934 0 519776 224736 89480 81.9756 933
935 0 519616 224768 89240 96 934
936 0 519456 224768 89040 90.5097 935
937 0 519264 224832 88840 75.4718 936
938 0 519040 224768 88680 32 937
939 0 518880 224896 88520 81.9756 938
940 0 518656 224992 88400 75.4718 939
941 0 518432 224992 88240 64 940
942 0 518272 224960 88040 51.225 941
943 0 518112 224928 87800 71.5542 942
944 0 517984 224896 87560 122.115 943
945 0 517824 224992 87320 98.9545 944
946 0 517664 225184 87240 75.4718 945
947 0 517472 225376 87160 90.5097 946
948 0 517248 225504 87200 90.5097 947
949 0 516992 225568 87240 91.913 948
950 0 516736 225568 87240 64 949
951 0 516480 225600 87200 101.193 950
952 0 516288 225664 87000 141.534 951
953 0 516192 225760 86760 160 952
954 0 516032 225824 86520 120.797 953
955 0 515808 225952 86360 135.764 954
956 0 515584 226144 86320 120 955
957 0 515424 226336 86280 131.939 956
958 0 515392 226464 86040 96 957
959 0 515168 226592 85880 128 958
960 0 515008 226624 85680 64 959
961 0 514848 226688 85480 101.193 960
962 0 514656 226752 85280 81.9756 961
963 0 514432 226752 85080 64 962
964 0 514208 226848 85000 75.4718 963
965 0 513984 226912 84840 45.2548 964
966 0 513760 226880 84720 40 965
967 0 513504 226880 84680 51.225 966
968 0 513248 226944 84640 120.797 967
969 0 512992 227008 84560 124.193 968
970 0 512736 227040 84600 75.4718 969
971 0 512512 227136 84480 164.924 970
972 0 512256 227232 84440 197.261 971
973 0 512032 227232 84280 134.104 972
974 0 511776 227200 84280 172.325 973
975 0 511520 227072 84320 124.193 974
976 0 511264 227072 84320 90.5097 975
977 0 511040 227104 84200 32 976
978 0 510880 227168 84000 107.331 977
979 0 510624 227168 83960 91.913 978
980 0 510400 227200 83840 107.331 979
981 0 510144 227264 83800 75.4718 980
982 0 509888 227264 83800 122.115 981
983 0 509728 227072 83680 91.913 982
984 0 509536 226880 83600 40 983
985 0 509312 226880 83480 64 984
986 0 509056 226848 83440 102.45 985
987 0 508800 226752 83400 163.951 986
988 0 508544 226720 83400 186.59 987
989 0 508288 226688 83400 140.399 988
990 0 508032 226592 83440 80 989
991 0 507776 226560 83440 40 990
992 0 507552 226560 83560 45.2548 991
993 0 507360 226560 83760 71.5542 992
994 0 507136 226560 83920 51.225 993
995 0 506944 226528 84080 75.4718 994
996 0 506720 226528 84200 51.225 995
997 0 506496 226464 84320 60.3987 996
998 0 506240 226368 84400 102.45 997
999 0 506016 226272 84560 128.25 998
1000 0 505824 226208 84720 139.714 999
1001 0 505632 226176 84880 131.939 1000
1002 0 505408 226176 85040 81.9756 1001
1003 0 505184 226208 85200 81.9756 1002
1004 0 505024 226336 85400 98.9545 1003
1005 0 504768 226432 85400 80 1004
1006 0 504512 226496 85400 86.1626 1005
1007 0 504256 226528 85400 91.913 1006
1008 0 504000 226592 85360 51.225 1007
1009 0 503776 226720 85360 101.193 1008
1010 0 503520 226784 85360 96 1009
1011 0 503264 226848 85400 96 1010
1012 0 503040 226848 85600 108.812 1011
1013 0 502784 226848 85640 124.193 1012
1014 0 502528 226880 85680 150.306 1013
1015 0 502272 226944 85680 86.1626 1014
1016 0 502016 227008 85680 91.913 1015
1017 0 501760 227040 85680 32 1016
1018 0 501504 227072 85680 75.4718 1017
1019 0 501248 227072 85680 107.331 1018
1020 0 500992 227072 85680 51.225 1019
1021 0 500736 227072 85680 91.913 1020
1022 0 500512 226912 85640 240 1021
1023 0 500382.22 226929.81 85680 -1 1022
1024 0 500219.2 226810.61 85720 -1 1023
1025 0 499956.12 226882.11 86000 -1 1024
1026 0 500448 226752 85400 314.452 1022
1027 0 500373.34 226752 85360 275 1026
1028 0 500224 226752 85280 198.716 1027
1029 0 499968 226688 85280 202.544 1028
1030 0 499712 226720 85280 246.317 1029
1031 0 499456 226688 85280 200 1030
1032 0 499232 226560 85280 175.271 1031
1033 0 498976 226432 85240 163.951 1032
1034 0 498720 226336 85240 124.193 1033
1035 0 498496 226240 85160 150.306 1034
1036 0 498240 226240 85080 139.714 1035
1037 0 498165.34 226240 85040 126 1036
1038 0 498016 226240 84960 98.9545 1037
1039 0 497792 226272 84840 75.4718 1038
1040 0 497536 226304 84800 75.4718 1039
1041 0 497376 226464 84600 51.225 1040
1042 0 497120 226592 84560 51.225 1041
1043 0 496928 226752 84440 81.9756 1042
1044 0 496672 226816 84360 80 1043
1045 0 496448 226912 84280 80 1044
1046 0 496192 227008 84200 75.4718 1045
1047 0 495936 227072 84120 104 1046
1048 0 495680 227136 84040 120.797 1047
1049 0 495424 227168 83960 122.115 1048
1050 0 495168 227200 83880 102.45 1049
1051 0 494912 227264 83800 91.913 1050
1052 0 494656 227264 83800 51.225 1051
1053 0 494400 227264 83800 51.225 1052
1054 0 494144 227296 83800 81.9756 1053
1055 0 493888 227360 83760 86.1626 1054
1056 0 493632 227456 83760 81.9756 1055
1057 0 493376 227520 83760 108.812 1056
1058 0 493120 227552 83760 102.45 1057
1059 0 492864 227552 83760 60.3987 1058
1060 0 492608 227584 83800 102.45 1059
1061 0 492352 227584 83800 96 1060
1062 0 492096 227680 83800 81.9756 1061
1063 0 491840 227744 83720 32 1062
1064 0 491584 227776 83680 71.5542 1063
1065 0 491360 227840 83520 221.847 1064
1066 0 491104 227872 83520 224.143 1065
1067 0 490880 227904 83400 175.271 1066
1068 0 490624 227936 83400 90.5097 1067
1069 0 490400 228096 83400 128.25 1068
1070 0 490144 228128 83360 108.812 1069
1071 0 489888 228160 83360 96 1070
1072 0 489632 228256 83360 86.1626 1071
1073 0 489376 228352 83320 102.45 1072
1074 0 489120 228448 83280 108.812 1073
1075 0 488864 228576 83240 122.115 1074
1076 0 488672 228736 83200 120 1075
1077 0 488448 228896 83120 75.4718 1076
1078 0 488224 229024 83120 80 1077
1079 0 487968 229120 83120 124.193 1078
1080 0 487712 229216 83120 120.797 1079
1081 0 487456 229248 83200 91.913 1080
1082 0 487200 229280 83240 80 1081
1083 0 486976 229408 83240 51.225 1082
1084 0 486720 229504 83240 40 1083
1085 0 486496 229632 83160 45.2548 1084
1086 0 486272 229760 83080 60.3987 1085
1087 0 486080 229920 83000 60.3987 1086
1088 0 485888 230080 82920 75.4718 1087
1089 0 485696 230240 82840 81.9756 1088
1090 0 485536 230400 82720 81.9756 1089
1091 0 485440 230592 82560 98.9545 1090
1092 0 485312 230816 82480 115.378 1091
1093 0 485152 231008 82400 115.378 1092
1094 0 484928 231168 82320 120 1093
1095 0 484704 231296 82320 120 1094
1096 0 484544 231520 82360 86.1626 1095
1097 0 484352 231712 82360 51.225 1096
1098 0 484192 231872 82520 120 1097
1099 0 484064 232128 82520 80 1098
1100 0 483904 232352 82520 86.1626 1099
1101 0 483776 232576 82600 120.797 1100
1102 0 483584 232736 82560 163.169 1101
1103 0 483360 232896 82560 96 1102
1104 0 483232 233120 82560 102.45 1103
1105 0 483200 233312 82360 124.193 1104
1106 0 483463.28 233068.5 82280 -1 1105
1107 0 483200 233568 82320 124.964 1105
1108 0 483200 233600 82320 124.964 1107
1109 0 483424 233760 82360 75.4718 1108
1110 0 483616 233952 82320 40 1109
1111 0 483648 234336 82360 64 1110
1112 0 483840 234528 82400 51.225 1111
1113 0 484000 234688 82520 71.5542 1112
1114 0 484192 234880 82600 40 1113
1115 0 484384 235040 82720 40 1114
1116 0 484608 235200 82760 51.225 1115
1117 0 484864 235328 82840 51.225 1116
1118 0 485056 235456 82960 51.225 1117
1119 0 485312 235488 83040 51.225 1118
1120 0 485568 235616 83080 81.9756 1119
1121 0 485792 235616 83200 60.3987 1120
1122 0 486016 235712 83320 51.225 1121
1123 0 486208 235904 83400 75.4718 1122
1124 0 486464 236000 83400 60.3987 1123
1125 0 486720 236128 83400 81.9756 1124
1126 0 486944 236256 83360 98.9545 1125
1127 0 487136 236384 83240 148.593 1126
1128 0 487328 236576 83240 139.714 1127
1129 0 487456 236800 83360 115.378 1128
1130 0 487616 236992 83440 120.797 1129
1131 0 487840 237152 83480 86.1626 1130
1132 0 488096 237248 83520 107.331 1131
1133 0 488128 237504 83560 71.5542 1132
1134 0 488128 237536 83560 86.1626 1133
1135 0 488248 237656 83680 113 1134
1136 0 487999.25 237337.42 83720 -1 1135
1137 0 487869.1 237126.98 83800 -1 1136
1138 0 487704.44 236880.3 84000 -1 1137
1139 0 488288 237696 83720 122.115 1135
1140 0 488416 237920 83720 153.675 1139
1141 0 488416 237952 83680 154.298 1140
1142 0 488544 237792 83480 71.5542 1141
1143 0 488736 237600 83440 71.5542 1142
1144 0 488960 237472 83400 101.193 1143
1145 0 489088 237472 83400 51.225 1144
1146 0 488448 238208 83680 86.1626 1141
1147 0 488608 238400 83720 86.1626 1146
1148 0 488640 238656 83720 120.797 1147
1149 0 488672 238912 83760 178.348 1148
1150 0 488832 239136 83760 163.169 1149
1151 0 488791.5 239128 83800 81 1150
1152 0 488750.9 239120.45 83840 -1 1151
1153 0 488728.2 239139.3 83920 -1 1152
1154 0 488738 239106.14 84120 -1 1153
1155 0 488819.2 239118.78 84240 -1 1154
1156 0 488853.3 239118.64 84360 -1 1155
1157 0 489024 239264 83640 175.454 1150
1158 0 489072 239304 83600 151 1157
1159 0 489216 239424 83480 80 1158
1160 0 488064 237632 83320 101.193 1134
1161 0 488096 237568 83080 45.2548 1160
1162 0 488320 237440 82960 120.797 1161
1163 0 488576 237408 82960 98.9545 1162
1164 0 488608 237420.8 82920 85 1163
1165 0 488736 237472 82760 32 1164
1166 0 488768 237472 82800 32 1165
1167 0 483008 233760 82240 102.45 1108
1168 0 482816 233920 82200 40 1167
1169 0 482592 234048 82280 75.4718 1168
1170 0 482368 234176 82280 91.913 1169
1171 0 482144 234272 82360 104 1170
1172 0 481888 234368 82440 91.913 1171
1173 0 481632 234368 82480 124.193 1172
1174 0 481495 234457 82480 -1 1173
1175 0 481440 234464 82640 124.964 1173
1176 0 481184 234560 82680 122.115 1175
1177 0 480928 234656 82720 124.193 1176
1178 0 480672 234688 82760 96 1177
1179 0 480416 234784 82760 81.9756 1178
1180 0 480304 234848 82800 78 1179
1181 0 480279 234941 82800 -1 1180
1182 0 480192 234912 82840 75.4718 1180
1183 0 479936 234944 82920 96 1182
1184 0 479680 234944 82960 81.9756 1183
1185 0 479456 234976 83120 86.1626 1184
1186 0 479328 234992 83160 84 1185
1187 0 479067 235059 83160 -1 1186
1188 0 479200 235008 83200 81.9756 1186
1189 0 478944 235040 83240 45.2548 1188
1190 0 478720 235136 83320 64 1189
1191 0 478464 235168 83400 115.378 1190
1192 0 478208 235168 83400 71.5542 1191
1193 0 478067 235231 83400 -1 1192
1194 0 477984 234976 83400 115.378 1192
1195 0 477856 234899.2 83240 157 1194
1196 0 477824 234880 83200 168 1195
1197 0 477696 235008 83000 139.714 1196
1198 0 477536 235232 82960 150.306 1197
1199 0 477344 235424 83040 122.115 1198
1200 0 477248 235648 83160 160 1199
1201 0 477024 235776 83160 122.115 1200
1202 0 476800 235904 83120 120 1201
1203 0 476544 235904 83160 139.714 1202
1204 0 476288 235968 83240 128 1203
1205 0 476120 235968 83360 125 1204
1206 0 476064 235968 83400 124.193 1205
1207 0 475808 236000 83400 96 1206
1208 0 475552 236064 83440 90.5097 1207
1209 0 475296 236096 83520 96 1208
1210 0 475040 236064 83560 51.225 1209
1211 0 474784 236064 83600 64 1210
1212 0 474528 236064 83680 96 1211
1213 0 474272 236128 83760 81.9756 1212
1214 0 474016 236160 83800 40 1213
1215 0 473760 236256 83840 80 1214
1216 0 473536 236384 83840 71.5542 1215
1217 0 473280 236480 83840 91.913 1216
1218 0 473024 236512 83840 60.3987 1217
1219 0 472768 236608 83880 80 1218
1220 0 472544 236768 83880 81.9756 1219
1221 0 472288 236832 83920 81.9756 1220
1222 0 472096 236992 83960 120.797 1221
1223 0 471872 237120 84040 148.593 1222
1224 0 471616 237152 84120 124.193 1223
1225 0 471424 237280 84320 137.87 1224
1226 0 471200 237312 84440 131.939 1225
1227 0 470976 237312 84560 104 1226
1228 0 470720 237312 84600 96 1227
1229 0 470464 237312 84600 102.45 1228
1230 0 470208 237344 84600 81.9756 1229
1231 0 469952 237408 84600 45.2548 1230
1232 0 469728 237536 84600 148.593 1231
1233 0 469504 237664 84600 178.885 1232
1234 0 469427.88 237693.55 84440 -1 1233
1235 0 469248 237696 84720 246.317 1233
1236 0 468992 237664 84800 305.68 1235
1237 0 468736 237696 84840 279.428 1236
1238 0 468480 237696 84840 230.894 1237
1239 0 468224 237696 84840 178.348 1238
1240 0 468112 237632 84880 159 1239
1241 0 468000 237568 84920 139.714 1240
1242 0 467872 237482.67 85000 129 1241
1243 0 468518.12 237596.7 85000 -1 1242
1244 0 467808 237440 85040 124.193 1242
1245 0 467552 237440 85040 102.45 1244
1246 0 467296 237440 85000 81.9756 1245
1247 0 467072 237504 84880 98.9545 1246
1248 0 466848 237504 84760 98.9545 1247
1249 0 466624 237504 84640 60.3987 1248
1250 0 466432 237536 84440 81.9756 1249
1251 0 466208 237536 84240 90.5097 1250
1252 0 465984 237536 84120 115.378 1251
1253 0 465760 237536 83960 51.225 1252
1254 0 465504 237536 83920 60.3987 1253
1255 0 465312 237664 83760 71.5542 1254
1256 0 465120 237728 83560 60.3987 1255
1257 0 464864 237760 83520 81.9756 1256
1258 0 464608 237888 83480 71.5542 1257
1259 0 464352 237952 83400 75.4718 1258
1260 0 464128 237952 83280 104 1259
1261 0 463872 238016 83200 108.812 1260
1262 0 463616 238080 83200 124.964 1261
1263 0 463360 238112 83240 128 1262
1264 0 463104 238144 83280 131.939 1263
1265 0 462848 238208 83280 60.3987 1264
1266 0 462592 238208 83280 60.3987 1265
1267 0 462336 238176 83320 45.2548 1266
1268 0 462080 238144 83320 64 1267
1269 0 461856 238176 83320 60.3987 1268
1270 0 461600 238208 83320 101.193 1269
1271 0 461531.38 238167.16 83280 -1 1270
1272 0 461500.78 238240.36 83080 -1 1271
1273 0 461376 238368 83320 137.87 1270
1274 0 461120 238304 83360 186.59 1273
1275 0 460864 238272 83360 148.593 1274
1276 0 460768 238272 83360 136 1275
1277 0 460608 238368 83560 96 1276
1278 0 460531.2 238393.6 83640 98 1277
1279 0 460416 238432 83760 102.45 1278
1280 0 460160 238464 83800 64 1279
1281 0 460000 238496 83840 64 1280
1282 0 460672 238048 83440 139.714 1276
1283 0 460640 237856 83640 176.907 1282
1284 0 460640 237824 83920 51.225 1283
1285 0 460608 237888 84160 40 1284
1286 0 460352 237920 84160 40 1285
1287 0 460192 238112 84280 32 1286
1288 0 459936 238176 84320 64 1287
1289 0 459712 238304 84200 86.1626 1288
1290 0 459456 238400 84200 86.1626 1289
1291 0 459200 238464 84200 75.4718 1290
1292 0 458944 238464 84200 115.378 1291
1293 0 458688 238560 84160 115.378 1292
1294 0 458464 238688 84120 160 1293
1295 0 458240 238848 84160 166.469 1294
1296 0 458048 239040 84120 98.9545 1295
1297 0 457792 239104 84160 120 1296
1298 0 457568 239232 84200 137.87 1297
1299 0 457344 239424 84200 128.996 1298
1300 0 457216 239648 84200 86.1626 1299
1301 0 457136 239744 84240 84 1300
1302 0 457056 239840 84280 81.9756 1301
1303 0 456864 240000 84320 71.5542 1302
1304 0 456672 240160 84440 45.2548 1303
1305 0 456480 240320 84520 75.4718 1304
1306 0 456288 240512 84600 51.225 1305
1307 0 456064 240672 84600 107.331 1306
1308 0 455808 240704 84640 163.169 1307
1309 0 455754.66 240757.33 84680 160 1308
1310 0 455648 240864 84760 153.675 1309
1311 0 455648 241088 84920 101.193 1310
1312 0 455616 241312 85040 120.797 1311
1313 0 455552 241536 85160 108.812 1312
1314 0 455424 241696 85320 98.9545 1313
1315 0 455232 241856 85240 141.534 1314
1316 0 455072 241856 85040 183.826 1315
1317 0 454912 241824 84840 168 1316
1318 0 454937.6 241798.4 84800 148 1317
1319 0 455040 241696 84640 71.5542 1318
1320 0 455052.38 241512.23 84520 -1 1319
1321 0 455096.44 241622.64 84360 -1 1320
1322 0 461888 238336 83520 32 1269
1323 0 461888 238368 83640 32 1322
1324 0 535744 224992 84640 45.2548 850
1325 0 550080 227104 73720 96 757
1326 0 585536 242816 66800 40 515
1327 0 585760 242688 66800 32 1326
1328 0 585824 242688 66800 32 1327
1329 0 585728 242848 66720 40 514
1330 0 614240 266208 64000 160 288
1331 0 614016 266336 63960 178.885 1330
1332 0 613760 266368 63880 86.1626 1331
1333 0 613568 266208 63920 107.331 1332
1334 0 613472 265952 64000 120.797 1333
1335 0 613440 265920 64040 102.45 1334
1336 0 608032 285408 36640 32 4
1337 0 608224 285216 36720 32 1336
1338 0 608224 285184 36720 32 1337
