# Supplementary material for: Connectomics Analysis Reveals First-, Second-, and Third-Order Thermosensory and Hygrosensory Neurons in the Adult Drosophila Brain
Source: Curr Biol. 2020 Aug 17;30(16):3167–3182.e4. doi: 10.1016/j.cub.2020.06.028 (PMC7443704; doi:10.1016/j.cub.2020.06.028)
Supplement: Data S1. Skeletons and Meshes, Related to STAR Methods — marin2020-skeletons contains files describing the morphology of each neuron in this study (in FAFB14 space, .swc format). glomeruli_meshes contains the glomerular meshes (in FAFB14 space, .stl format). neuropil_meshes contains the glomerular meshes (in FAFB14 space, .stl format). [file mmc5.zip › VP_SI/marin2020-skeletons/1091854.swc]

# SWC format file
# based on specifications at http://www.neuronland.org/NLMorphologyConverter/MorphologyFormats/SWC/Spec.html
# Created by nat::write.neuron.swc
# PointNo Label X Y Z Radius Parent 
1 0 325600.22 155661.12 207840 2381 -1
2 0 325283.22 155445.5 207440 -1 1
3 0 325158.34 155504.11 207080 -1 2
4 0 325129.88 155657.83 206680 -1 3
5 0 325591.9 156242.3 206680 -1 4
6 0 327103.6 155730.23 206680 -1 5
7 0 327236.88 155863.47 206600 -1 6
8 0 327533.75 156200.5 206440 -1 7
9 0 327841.1 156574.64 206320 -1 8
10 0 328278.78 156995.4 206200 -1 9
11 0 328576.6 157445.89 206120 -1 10
12 0 329166.5 157680.66 206120 -1 11
13 0 330100.12 157797.86 206120 -1 12
14 0 330362.06 157637.12 206240 -1 13
15 0 331220.7 157694.58 206240 -1 14
16 0 331515 157562.02 206400 -1 15
17 0 331527.66 157449.61 206600 -1 16
18 0 332400.38 157923.28 206600 -1 17
19 0 332628.53 158061.88 206680 -1 18
20 0 332962.66 158183.45 206800 -1 19
21 0 333776.88 158829.58 206800 -1 20
22 0 334054.25 158952.5 206720 -1 21
23 0 334623.8 158970.08 206720 -1 22
24 0 335578 159132.05 206640 -1 23
25 0 336823.25 159532.5 206640 -1 24
26 0 337494.16 159862.77 206640 -1 25
27 0 339085.3 160257.06 206640 -1 26
28 0 340338.06 160625.42 206640 -1 27
29 0 341793.97 161055.05 206640 -1 28
30 0 342634.03 161246.66 206640 -1 29
31 0 343765.47 161034.38 206640 -1 30
32 0 344401.3 160944.86 206480 -1 31
33 0 345064.4 161188.9 206320 -1 32
34 0 345535.53 161375.6 206320 -1 33
35 0 346743 161559.4 206320 -1 34
36 0 347413.62 161662.25 206320 -1 35
37 0 347489.16 161612.06 206400 -1 36
38 0 347858.7 161586.64 206560 -1 37
39 0 348256.94 161659.05 206680 -1 38
40 0 348825.94 161657.72 206840 -1 39
41 0 349381.75 161699.9 207000 -1 40
42 0 349898.97 161660.34 207160 -1 41
43 0 350373.56 161622.6 207280 -1 42
44 0 351757.62 161460.14 207280 -1 43
45 0 352205.12 161256.28 207280 -1 44
46 0 352692.53 161260.27 207280 -1 45
47 0 353044.2 161245.81 207360 -1 46
48 0 353527.38 161172.94 207480 -1 47
49 0 354355.75 161304.22 207480 -1 48
50 0 354557.4 161327.47 207560 -1 49
51 0 355377.56 161531.53 207560 -1 50
52 0 356195.84 161153.3 207560 -1 51
53 0 356691.22 161266.03 207640 -1 52
54 0 357253.94 161326.2 207720 -1 53
55 0 357883.38 161424.67 207840 -1 54
56 0 358356.84 161440.88 207960 -1 55
57 0 358700.12 161485.78 208040 -1 56
58 0 360043.94 161416.69 208040 -1 57
59 0 360331.5 161492.38 208160 -1 58
60 0 360506.4 161522.47 208320 -1 59
61 0 360763 161584.8 208440 -1 60
62 0 361016.25 161625.05 208560 -1 61
63 0 361494.03 161596.9 208680 -1 62
64 0 362092.03 161540.36 208800 -1 63
65 0 362623.44 161467.75 208960 -1 64
66 0 363075.8 161472.16 209160 -1 65
67 0 363393.7 161489.55 209320 -1 66
68 0 363655 161568.34 209480 -1 67
69 0 364200.34 161688.6 209640 -1 68
70 0 364668.84 161750.42 209720 -1 69
71 0 365173.53 161598.42 209720 -1 70
72 0 365522.97 161502.39 209800 -1 71
73 0 365855.75 161448.81 209960 -1 72
74 0 366203.28 161435.48 210080 -1 73
75 0 366631.47 161424.02 210080 -1 74
76 0 367147.6 161387.7 209960 -1 75
77 0 367402.2 161398.52 209800 -1 76
78 0 367814.03 161333.52 209680 -1 77
79 0 368709.97 161296.88 209680 -1 78
80 0 369100.5 161133.05 209800 -1 79
81 0 369435.66 161046.39 209920 -1 80
82 0 369614.3 160958.23 210000 -1 81
83 0 369723.03 160939.88 210080 -1 82
84 0 369838.7 160935.97 210160 -1 83
85 0 370199.66 160893.19 210240 -1 84
86 0 370368.94 160949.4 210360 -1 85
87 0 370765.97 160960.77 210480 -1 86
88 0 371230.22 161035.5 210600 -1 87
89 0 371970.78 161064.33 210600 -1 88
90 0 372291.38 161027.66 210520 -1 89
91 0 372545.44 160999.86 210440 -1 90
92 0 373257.72 160943.23 210440 -1 91
93 0 373572.16 160927.69 210560 -1 92
94 0 373871.44 160874.34 210680 -1 93
95 0 374136.72 160894.31 210800 -1 94
96 0 374654.66 160794.95 210920 -1 95
97 0 375262.78 160450.4 210920 -1 96
98 0 375602.1 159969.5 210920 -1 97
99 0 375995.2 159787.31 210920 -1 98
100 0 376204.97 159767.31 210960 -1 99
101 0 376439.1 159777.06 211080 -1 100
102 0 376634.62 159761.62 211200 -1 101
103 0 376960.72 159709.53 211280 -1 102
104 0 378066.06 159468.39 211280 -1 103
105 0 378211.34 159425.66 211200 -1 104
106 0 378553.66 159327.67 211160 -1 105
107 0 379241.28 158943.34 211160 -1 106
108 0 379891.12 158608.73 211160 -1 107
109 0 380162.25 158586.56 211120 -1 108
110 0 380375 158485.08 211040 -1 109
111 0 380566.66 158315.19 210880 -1 110
112 0 380749.66 158132.14 210720 -1 111
113 0 380897.06 157973.3 210640 -1 112
114 0 381135.22 157749.34 210480 -1 113
115 0 381378.78 157624.27 210320 -1 114
116 0 381551.12 157529.25 210160 -1 115
117 0 381826.88 157460.12 210040 -1 116
118 0 382114.22 157399.11 209920 -1 117
119 0 382270.03 157379.33 209800 -1 118
120 0 382331 157276 209680 -1 119
121 0 382569.97 157250.98 209560 -1 120
122 0 382791.75 157136.19 209440 -1 121
123 0 382960.2 157013.25 209280 -1 122
124 0 383090.6 156895.28 209120 -1 123
125 0 383163.84 156803.9 208960 -1 124
126 0 383278.22 156776.83 208840 -1 125
127 0 383306.25 156714.56 208680 -1 126
128 0 383385.72 156635.17 208560 -1 127
129 0 383418.16 156642.97 208400 -1 128
130 0 383391.94 156608.5 208280 -1 129
131 0 383427.1 156577.42 208160 -1 130
132 0 383491.34 156443.36 208000 -1 131
133 0 383607.53 156308.98 207840 -1 132
134 0 383716.75 156187.83 207680 -1 133
135 0 383827.66 156022.88 207560 -1 134
136 0 383943.06 155865.12 207440 -1 135
137 0 384063.84 155670.14 207240 -1 136
138 0 384147.4 155561.39 207040 -1 137
139 0 384336.88 155465.03 206880 -1 138
140 0 384493.84 155412.86 206680 -1 139
141 0 385353.62 155156.42 206680 -1 140
142 0 386063.06 154674.56 206560 -1 141
143 0 386413.1 154720.47 206400 -1 142
144 0 386623.72 154974.22 206240 -1 143
145 0 386808.9 155106.86 206120 -1 144
146 0 386997.2 155159.61 206000 -1 145
147 0 387159.72 155146.4 205880 -1 146
148 0 387243.28 155033.25 205760 -1 147
149 0 387146.72 154762.44 205600 -1 148
150 0 387170.72 154445.48 205480 -1 149
151 0 387183.94 154210.94 205400 -1 150
152 0 387261.2 154005.92 205360 -1 151
153 0 387248.53 153854.33 205280 -1 152
154 0 387350.22 153728.34 205200 -1 153
155 0 387531.06 153609.89 205080 -1 154
156 0 387754.1 153503.56 205000 -1 155
157 0 388134 153289.48 204880 -1 156
158 0 388333.66 153170.03 204720 -1 157
159 0 388506.1 153016.72 204600 -1 158
160 0 388795.22 152868.42 204520 -1 159
161 0 389325.12 152616.12 204440 -1 160
162 0 389582.9 152485.31 204360 -1 161
163 0 389745.34 152366.11 204240 -1 162
164 0 389838.56 152337.72 204160 -1 163
165 0 389986.66 152153.31 204080 -1 164
166 0 390105.72 152073.28 204000 -1 165
167 0 390256.9 152004.97 203920 -1 166
168 0 390386.94 151955.28 203800 -1 167
169 0 390456.4 151860.84 203720 -1 168
170 0 390520.28 151752.62 203640 -1 169
171 0 390618.88 151678.72 203560 -1 170
172 0 390792.34 151670.06 203440 -1 171
173 0 390959.38 151618.25 203320 -1 172
174 0 391090.1 151580.56 203200 -1 173
175 0 391257.3 151491.39 203120 -1 174
176 0 391311.97 151473.4 203040 -1 175
177 0 391456.88 151414.14 202960 -1 176
178 0 391564.6 151384.02 202840 -1 177
179 0 391617.53 151364.9 202760 -1 178
180 0 391711.2 151326.34 202640 -1 179
181 0 391850.44 151229.3 202520 -1 180
182 0 391913.75 151217.23 202400 -1 181
183 0 391992.44 151141.03 202320 -1 182
184 0 392136.7 151060.7 202200 -1 183
185 0 392205.66 150994.1 202080 -1 184
186 0 392261 150826.66 201960 -1 185
187 0 392291.34 150708.58 201840 -1 186
188 0 392388.2 150502.72 201760 -1 187
189 0 392421.34 150360.98 201640 -1 188
190 0 392734.4 150142.47 201520 -1 189
191 0 392894.56 149998.06 201440 -1 190
192 0 392974 149808.64 201360 -1 191
193 0 392999.8 149702.94 201200 -1 192
194 0 392994 149346.83 201120 -1 193
195 0 393084.72 149153.25 201000 -1 194
196 0 393204.9 149169.05 200920 -1 195
197 0 393401.94 149212.1 200760 -1 196
198 0 393564.88 149381.72 200600 -1 197
199 0 393619.3 149370.08 200480 -1 198
200 0 393643.44 149287.22 200400 -1 199
201 0 393645.2 149224.62 200320 -1 200
202 0 393531.7 148945.47 200200 -1 201
203 0 393398.62 148605.17 200080 -1 202
204 0 393318.03 148340.92 2e+05 -1 203
205 0 393309.78 148226.55 199920 -1 204
206 0 393306.56 148199.16 199800 -1 205
207 0 393353.75 148151.27 199680 -1 206
208 0 393394.5 147982.62 199560 -1 207
209 0 393421 147791.48 199360 -1 208
210 0 393540.62 147640.67 199160 -1 209
211 0 393560.84 147503.12 199040 -1 210
212 0 393550.72 147310.28 198920 -1 211
213 0 393395.53 147083.33 198760 -1 212
214 0 393412.25 146895.17 198640 -1 213
215 0 393457.38 146738.81 198520 -1 214
216 0 393474.94 146673.78 198440 -1 215
217 0 393651.9 146345.48 198360 -1 216
218 0 393721.16 146126.89 198280 -1 217
219 0 393744.38 146057.48 198200 -1 218
220 0 393809.34 145867.28 198120 -1 219
221 0 393855.12 145721.44 198000 -1 220
222 0 393764.2 145624.5 197920 -1 221
223 0 393804.53 145484.95 197840 -1 222
224 0 393848.03 145462.47 197760 -1 223
225 0 393954.22 145125.83 197720 -1 224
226 0 393986.3 144996.7 197680 -1 225
227 0 394033.22 144879.38 197600 -1 226
228 0 394065.5 144770.6 197520 -1 227
229 0 394156.12 144627.77 197440 -1 228
230 0 394259.72 144508.67 197360 -1 229
231 0 394268.06 144494.55 197280 -1 230
232 0 394340.25 144359.7 197200 -1 231
233 0 394599.44 143990.69 197120 -1 232
234 0 394716.28 143804.31 197040 -1 233
235 0 394857.4 143590.7 196960 51 234
236 0 395112.56 143333.31 196880 51 235
237 0 395265.75 143138.95 196800 51 236
238 0 395491.97 142878.02 196720 45 237
239 0 395564.53 142645.17 196640 64 238
240 0 395719.6 142404.64 196560 91 239
241 0 395902.38 142244.81 196440 91 240
242 0 395948.9 142139.97 196360 75 241
243 0 396036.97 142211.94 196360 75 242
244 0 396149.03 142223.97 196360 75 243
245 0 396237.06 142207.98 196360 75 244
246 0 396002 142056.14 196240 75 242
247 0 396059.2 141996.4 196120 64 246
248 0 396104.47 141870.92 196000 64 247
249 0 396176.66 141738.83 195920 51 248
250 0 396195.62 141634.05 195840 40 249
251 0 396230.66 141517.83 195760 40 250
252 0 396486.88 141134.56 195720 175 251
253 0 396658.78 140997.52 195680 175 252
254 0 396822.38 140770.97 195560 160 253
255 0 397538.12 140246.03 195560 160 254
256 0 397734.7 140071.7 195520 150 255
257 0 397850.1 139972.2 195400 163 256
258 0 397872.88 139837.72 195280 163 257
259 0 397978.28 139643.73 195160 115 258
260 0 398196.5 139229.9 195160 81 259
261 0 398548.84 138891.88 195040 107 260
262 0 398746.28 138816.55 194920 107 261
263 0 398851.72 138591.17 194800 75 262
264 0 399032.1 138395.39 194600 124 263
265 0 399097.5 138327.77 194440 124 264
266 0 399249.47 138245.73 194320 107 265
267 0 399387 138165.05 194200 60 266
268 0 399415.47 138199.42 194080 60 267
269 0 399433.6 138147.11 193920 98 268
270 0 399373.2 138026.33 193840 98 269
271 0 399895.06 137875.88 193840 75 270
272 0 400155 137571.66 193840 60 271
273 0 400425.66 137367.73 193720 98 272
274 0 400644.53 137258.27 193600 96 273
275 0 400927 137166 193480 80 274
276 0 401279 136814 193440 60 275
277 0 401463 136598 193400 102 276
278 0 401893.03 136279.83 193480 115 277
279 0 401973 136190 193640 80 278
280 0 402297 135994 193760 80 279
281 0 402261 135750 193840 86 280
282 0 402310.5 135531 193960 80 281
283 0 402327 135458 194000 80 282
284 0 402479 135102 194120 81 283
285 0 402683 134914 194200 96 284
286 0 403107 134750 194360 71 285
287 0 403509 134562 194440 90 286
288 0 404131 134418 194240 86 287
289 0 404451 134314 194120 45 288
290 0 404667 134206 194120 45 289
291 0 404861 133898 194000 71 290
292 0 405037 133702 193880 80 291
293 0 405413 133578 193760 75 292
294 0 406019 133378 193600 98 293
295 0 406303 133314 193440 71 294
296 0 406535 133222 193360 71 295
297 0 406877 133078 193200 51 296
298 0 407201 133038 193080 75 297
299 0 407353 132926 192960 75 298
300 0 407543 132746 192800 32 299
301 0 407963 132526 192720 60 300
302 0 408363 132062 192600 60 301
303 0 408689 131674 192440 71 302
304 0 408985 131406 192280 75 303
305 0 409155 131322 192160 60 304
306 0 409327 131250 191960 60 305
307 0 409683 131202 191880 75 306
308 0 409799 131030 191800 102 307
309 0 409835 130862 191680 102 308
310 0 410131 130778 191560 75 309
311 0 410271 130710 191400 98 310
312 0 410443 130622 191240 124 311
313 0 410691 130542 191080 96 312
314 0 410795 130322 190920 136 313
315 0 410767 130050 190840 163 314
316 0 410751 129806 190720 120 315
317 0 411079 128878 190480 60 316
318 0 411655 128046 190280 86 317
319 0 412187 127434 190080 51 318
320 0 412515 127154 190000 81 319
321 0 412915 126842 189920 86 320
322 0 413235 126690 190120 51 321
323 0 413427 126602 190160 51 322
324 0 413815 126494 190040 71 323
325 0 413987 126250 189920 90 324
326 0 414027 126198 189720 60 325
327 0 414275 126038 189600 75 326
328 0 414695 125682 189480 98 327
329 0 414939 125610 189560 80 328
330 0 415299 125614 189600 91 329
331 0 415515 125502 189520 86 330
332 0 415799 125434 189360 71 331
333 0 415915 125474 189360 98 332
334 0 415907 125390 189240 98 333
335 0 415967 125414 189160 98 334
336 0 416207 125386 189000 60 335
337 0 416483 125226 188920 51 336
338 0 416603 125114 188760 120 337
339 0 416715 125270 188720 120 338
340 0 417203 125226 188600 75 339
341 0 417671 125102 188560 71 340
342 0 418443 124979 188600 101 341
343 0 418639 124863 188640 101 342
344 0 418687 124711 188720 101 343
345 0 418847 124475 188760 101 344
346 0 418983 124559 188920 101 345
347 0 419211 124291 188920 -1 346
348 0 419243 124251 188880 -1 347
349 0 419206 124349 188960 -1 347
350 0 419240 124383 189000 -1 349
351 0 419216 124563 189080 -1 350
352 0 419246 124619 189160 -1 351
353 0 419250 124657 189200 -1 352
354 0 419276 124735 189320 -1 353
355 0 419320 124787 189400 -1 354
356 0 419368 124859 189480 -1 355
357 0 419400 124939 189560 -1 356
358 0 419446 124975 189600 -1 357
359 0 419474 125051 189640 -1 358
360 0 419502 125087 189680 -1 359
361 0 419618 125197 189760 -1 360
362 0 419734 125281 189800 -1 361
363 0 419888 125395 189720 -1 362
364 0 419976 125461 189680 -1 363
365 0 420066 125451 189600 -1 364
366 0 420220 125407 189520 -1 365
367 0 420372 125431 189480 -1 366
368 0 420488 125391 189360 -1 367
369 0 420544 125407 189320 -1 368
370 0 420518 125289 189280 -1 369
371 0 420550 125181 189200 -1 370
372 0 420562 125111 189160 -1 371
373 0 420558 125065 189120 -1 372
374 0 420542 125025 189080 -1 373
375 0 420496 124967 189040 -1 374
376 0 420450 124881 189000 -1 375
377 0 420504 125439 189280 -1 369
378 0 420444 125427 189240 -1 377
379 0 420394 125345 189160 -1 378
380 0 420334 125251 189080 -1 379
381 0 420268 125313 189000 -1 380
382 0 420386 125447 189040 -1 381
383 0 420462 125523 189080 -1 382
384 0 420482 125607 189120 -1 383
385 0 419123 124735 188960 -1 346
386 0 419115 124787 189000 -1 385
387 0 419091 124915 189040 -1 386
388 0 419007 125043 189080 -1 387
389 0 418945 125149 189120 -1 388
390 0 418275 124926 188440 101 341
391 0 418375 124910 188280 101 390
392 0 418587 124910 188080 81 391
393 0 418559 124986 187920 81 392
394 0 418663 125078 187800 51 393
395 0 418859 125174 187680 51 394
396 0 418883 125142 187600 51 395
397 0 418839 125054 187520 51 396
398 0 418979 124978 187480 51 397
399 0 419015 124934 187360 51 398
400 0 419087 124830 187240 51 399
401 0 419087 124830 187160 51 400
402 0 419111 124886 186960 51 401
403 0 419147 124882 186920 -1 402
404 0 418763 124846 186920 51 403
405 0 418511 124834 186920 51 404
406 0 419287 124834 186880 -1 403
407 0 419399 124774 186760 -1 406
408 0 419647 124730 186640 -1 407
409 0 419959 124710 186520 -1 408
410 0 420347 124702 186480 -1 409
411 0 421391 124514 186240 -1 410
412 0 421607 124334 186040 -1 411
413 0 421979 124170 185880 -1 412
414 0 422459 124030 185720 -1 413
415 0 422751 123970 185600 -1 414
416 0 423407 123646 185320 -1 415
417 0 423791 123606 185480 -1 416
418 0 424119 123554 185640 -1 417
419 0 424611 123374 185440 -1 418
420 0 424767 123210 185320 -1 419
421 0 424971 123002 185240 -1 420
422 0 425291 122642 185040 -1 421
423 0 425455 122382 184880 -1 422
424 0 425571 122226 184760 -1 423
425 0 425927 121752 184680 -1 424
426 0 426059 121636 184600 -1 425
427 0 426235 121512 184520 -1 426
428 0 426475 121356 184400 -1 427
429 0 426707 121204 184320 -1 428
430 0 426835 121052 184240 -1 429
431 0 426851 120952 184120 -1 430
432 0 426915 120812 184040 -1 431
433 0 426983 120614 183920 75 432
434 0 427043 120478 183800 75 433
435 0 427067 120294 183720 80 434
436 0 427151 119822 183640 107 435
437 0 427631 119638 183600 120 436
438 0 427819 119502 183520 120 437
439 0 427975 119428 183400 107 438
440 0 428107 119348 183280 107 439
441 0 428211 119344 183160 71 440
442 0 428455 119404 183040 51 441
443 0 428647 119464 182960 51 442
444 0 428775 119472 182880 60 443
445 0 428951 119504 182800 64 444
446 0 429127 119544 182720 71 445
447 0 429235 119636 182640 71 446
448 0 429311 119648 182600 71 447
449 0 429415 119632 182520 131 448
450 0 429459 119592 182480 131 449
451 0 429551 119528 182440 131 450
452 0 429599 119500 182400 108 451
453 0 429679 119464 182280 108 452
454 0 429751 119504 182120 90 453
455 0 429763 119474 182040 90 454
456 0 429795 119470 181920 91 455
457 0 429803 119458 181800 91 456
458 0 429787 119462 181680 136 457
459 0 429755 119442 181560 136 458
460 0 429731 119330 181440 136 459
461 0 429651 119318 181360 136 460
462 0 429619 119362 181320 136 461
463 0 429615 119382 181280 136 462
464 0 429831 119318 181240 154 463
465 0 429703 119234 181200 154 464
466 0 429643 119190 181120 154 465
467 0 429583 119134 181040 154 466
468 0 429627 119078 180920 154 467
469 0 429651 119022 180800 154 468
470 0 429595 118962 180720 -1 469
471 0 429563 118958 180600 -1 470
472 0 429519 118898 180480 -1 471
473 0 429515 118810 180360 -1 472
474 0 429455 118722 180240 -1 473
475 0 429371 118622 180120 -1 474
476 0 429267 118570 180040 -1 475
477 0 429223 118486 179920 -1 476
478 0 429251 118334 179840 -1 477
479 0 429143 118268 179720 -1 478
480 0 429147 118200 179600 -1 479
481 0 429271 118064 179480 -1 480
482 0 429319 117956 179400 -1 481
483 0 429367 117916 179320 -1 482
484 0 429471 117816 179240 -1 483
485 0 429619 117728 179160 -1 484
486 0 429731 117744 179080 -1 485
487 0 429975 117676 178920 -1 486
488 0 430055 117640 178840 -1 487
489 0 430107 117580 178760 -1 488
490 0 430143 117586 178640 -1 489
491 0 430171 117562 178560 -1 490
492 0 430203 117606 178440 -1 491
493 0 430239 117598 178400 -1 492
494 0 430235 117562 178320 -1 493
495 0 430263 117470 178240 -1 494
496 0 430295 117414 178120 -1 495
497 0 430331 117338 178000 -1 496
498 0 430355 117290 177840 -1 497
499 0 430347 117278 177720 -1 498
500 0 430347 117274 177560 -1 499
501 0 430339 117298 177400 -1 500
502 0 430355 117298 177240 -1 501
503 0 430371 117270 177080 -1 502
504 0 430351 117190 176960 -1 503
505 0 430343 117078 176840 -1 504
506 0 430331 116962 176720 -1 505
507 0 430351 116982 176640 -1 506
508 0 430391 116918 176600 -1 507
509 0 430407 116938 176520 -1 508
510 0 430427 116910 176400 -1 509
511 0 430563 116850 176320 -1 510
512 0 430635 116906 176200 -1 511
513 0 430679 116914 176080 -1 512
514 0 430711 116922 175920 -1 513
515 0 430679 116938 175800 -1 514
516 0 430671 116934 175680 -1 515
517 0 430707 116878 175560 -1 516
518 0 430643 116878 175440 -1 517
519 0 430579 116990 175400 -1 518
520 0 430683 116894 175320 -1 519
521 0 430727 116862 175280 -1 520
522 0 430775 116802 175200 -1 521
523 0 430847 116738 175080 -1 522
524 0 430867 116638 174960 -1 523
525 0 430991 116594 174840 -1 524
526 0 431203 116482 174760 -1 525
527 0 431355 116342 174720 -1 526
528 0 431463 116234 174640 -1 527
529 0 431559 116094 174520 51 528
530 0 431687 116020 174440 51 529
531 0 431751 115932 174320 51 530
532 0 431823 115888 174240 51 531
533 0 431959 115828 174080 75 532
534 0 432119 115736 174000 75 533
535 0 432251 115708 173920 75 534
536 0 432387 115628 173840 75 535
537 0 432471 115592 173760 75 536
538 0 432655 115472 173720 60 537
539 0 432739 115364 173600 -1 538
540 0 432723 115376 173520 -1 539
541 0 432723 115032 173520 -1 540
542 0 432815 114756 173480 -1 541
543 0 432735 114652 173400 -1 542
544 0 432747 114496 173280 -1 543
545 0 432827 114358 173240 -1 544
546 0 432947 114238 173200 -1 545
547 0 433027 114166 173160 -1 546
548 0 432883 115504 173440 -1 540
549 0 432963 115540 173320 -1 548
550 0 433075 115576 173200 -1 549
551 0 433183 115604 173080 -1 550
552 0 433235 115684 172960 -1 551
553 0 433311 115728 172840 -1 552
554 0 433383 115784 172720 -1 553
555 0 433411 115800 172600 -1 554
556 0 433439 115824 172520 -1 555
557 0 433495 115876 172400 -1 556
558 0 433671 116066 172320 -1 557
559 0 433779 116142 172280 -1 558
560 0 433911 116124 172240 -1 559
561 0 434179 116084 172200 -1 560
562 0 434295 116032 172280 -1 561
563 0 434635 115920 172320 -1 562
564 0 434839 115828 172280 -1 563
565 0 435075 115864 172240 -1 564
566 0 435175 115868 172160 -1 565
567 0 435347 115912 172120 -1 566
568 0 435559 115968 172160 -1 567
569 0 436047 115924 172120 -1 568
570 0 435291 115888 172040 -1 567
571 0 435299 115892 171960 -1 570
572 0 435347 115892 171880 -1 571
573 0 435403 115944 171840 -1 572
574 0 435427 115844 171760 -1 573
575 0 435535 115812 171680 -1 574
576 0 435583 115868 171600 -1 575
577 0 435571 115856 171520 -1 576
578 0 435551 115784 171360 -1 577
579 0 435495 115774 171320 -1 578
580 0 435443 115818 171240 -1 579
581 0 435407 115878 171160 -1 580
582 0 435363 115994 171080 -1 581
583 0 433399 115774 172280 -1 557
584 0 433383 115746 172200 -1 583
585 0 433351 115762 172080 -1 584
586 0 433287 115626 172000 -1 585
587 0 433367 115582 171880 -1 586
588 0 433227 115554 171760 -1 587
589 0 433231 115554 171680 -1 588
590 0 433207 115458 171640 -1 589
591 0 433251 115354 171600 -1 590
592 0 433259 115314 171560 -1 591
593 0 433239 115270 171520 -1 592
594 0 433235 115174 171440 -1 593
595 0 433203 115102 171360 -1 594
596 0 433167 114934 171280 -1 595
597 0 433247 114870 171160 -1 596
598 0 433231 114758 171080 -1 597
599 0 433279 114658 171000 -1 598
600 0 433343 114526 170880 -1 599
601 0 433347 114422 170760 -1 600
602 0 433315 114380 170640 -1 601
603 0 433299 114344 170520 -1 602
604 0 433279 114288 170440 -1 603
605 0 433255 114136 170360 -1 604
606 0 433231 114088 170280 -1 605
607 0 433191 114032 170200 -1 606
608 0 433211 113880 170080 -1 607
609 0 433247 113764 170000 -1 608
610 0 433227 113644 169920 -1 609
611 0 433215 113480 169840 -1 610
612 0 433247 113416 169720 -1 611
613 0 433343 113300 169600 -1 612
614 0 433375 113260 169520 -1 613
615 0 433383 113176 169360 -1 614
616 0 433403 113136 169240 -1 615
617 0 433423 113088 169160 -1 616
618 0 433407 113064 169080 -1 617
619 0 433431 113162 168920 -1 618
620 0 433447 113122 168760 -1 619
621 0 433479 113098 168640 -1 620
622 0 433487 113042 168520 -1 621
623 0 433499 113002 168400 -1 622
624 0 433451 112910 168320 -1 623
625 0 433411 112854 168200 -1 624
626 0 433411 112798 168080 -1 625
627 0 433499 112686 168000 -1 626
628 0 433483 112586 167880 -1 627
629 0 433503 112512 167760 -1 628
630 0 433623 112416 167640 -1 629
631 0 433663 112360 167560 -1 630
632 0 433683 112328 167440 -1 631
633 0 433715 112264 167320 -1 632
634 0 433727 112092 167240 -1 633
635 0 433743 111864 167200 -1 634
636 0 433703 111768 167160 -1 635
637 0 433591 111520 167080 -1 636
638 0 433599 111572 167000 -1 637
639 0 433615 111484 166880 -1 638
640 0 433615 111344 166800 -1 639
641 0 433643 111108 166760 -1 640
642 0 433643 111052 166640 -1 641
643 0 433671 110876 166560 -1 642
644 0 433691 110750 166520 -1 643
645 0 433703 110490 166480 -1 644
646 0 433791 110310 166400 -1 645
647 0 433851 110150 166320 -1 646
648 0 433847 109978 166280 -1 647
649 0 433827 109852 166200 -1 648
650 0 433923 109768 166120 -1 649
651 0 433867 109552 166080 -1 650
652 0 433883 109052 166040 -1 651
653 0 433959 108690 166000 -1 652
654 0 434015 108354 166040 -1 653
655 0 434035 108134 166080 -1 654
656 0 434039 107994 166120 -1 655
657 0 433999 107822 166160 -1 656
658 0 433987 107732 166200 -1 657
659 0 433947 107412 166280 -1 658
660 0 434151 107112 166320 91 659
661 0 434211 106712 166280 115 660
662 0 434371 106110 166320 102 661
663 0 434275 105674 166400 51 662
664 0 434283 105310 166360 64 663
665 0 434323 105194 166280 64 664
666 0 434451 105054 166200 64 665
667 0 434519 104946 166120 -1 666
668 0 434623 104772 166040 -1 667
669 0 434703 104684 165960 -1 668
670 0 434663 104372 165920 -1 669
671 0 434527 104116 165880 -1 670
672 0 434555 103812 165960 -1 671
673 0 434479 103572 166000 -1 672
674 0 434327 103284 166080 -1 673
675 0 434143 102906 166160 -1 674
676 0 434079 102838 166200 -1 675
677 0 433811 102570 166280 -1 676
678 0 433671 102462 166320 -1 677
679 0 433559 102322 166360 -1 678
680 0 433395 102210 166400 -1 679
681 0 432947 101828 166480 -1 680
682 0 432695 101372 166520 -1 681
683 0 432251 101064 166560 -1 682
684 0 432239 101044 166600 -1 683
685 0 432027 100810 166680 -1 684
686 0 431955 100718 166760 -1 685
687 0 431795 100578 166840 -1 686
688 0 431727 100424 166880 -1 687
689 0 431595 100364 166960 -1 688
690 0 431351 100212 167000 -1 689
691 0 431195 100056 167040 -1 690
692 0 431071 99928 167160 -1 691
693 0 430923 99736 167240 -1 692
694 0 430851 99556 167320 -1 693
695 0 430759 99480 167400 -1 694
696 0 430599 99316 167480 -1 695
697 0 430443 99176 167560 -1 696
698 0 430423 99078 167600 -1 697
699 0 430363 99062 167640 -1 698
700 0 430227 98966 167720 -1 699
701 0 429935 98862 167800 -1 700
702 0 429743 98810 167880 -1 701
703 0 429691 98722 167960 -1 702
704 0 429595 98584 168040 -1 703
705 0 429323 98428 168120 -1 704
706 0 428599 98138 168160 -1 705
707 0 428579 98118 168280 -1 706
708 0 428519 98078 168400 -1 707
709 0 428391 97950 168520 -1 708
710 0 428291 97978 168640 -1 709
711 0 428267 98030 168680 -1 710
712 0 427395 98014 168680 -1 711
713 0 427175 97886 168640 -1 712
714 0 427019 98170 168640 -1 713
715 0 427003 98170 168720 -1 714
716 0 427043 98134 168800 -1 715
717 0 427031 98158 168880 -1 716
718 0 426999 98358 168560 -1 714
719 0 426939 98422 168480 -1 718
720 0 426971 97722 168520 -1 713
721 0 426863 97648 168440 -1 720
722 0 426851 97676 168360 -1 721
723 0 426803 97764 168320 -1 722
724 0 426775 97704 168240 -1 723
725 0 426751 97652 168160 -1 724
726 0 426671 97760 168080 -1 725
727 0 426635 97748 168040 -1 726
728 0 426575 97824 167960 -1 727
729 0 426483 97860 167920 -1 728
730 0 426439 97900 167840 -1 729
731 0 426339 97988 167760 -1 730
732 0 426251 98020 167720 -1 731
733 0 426127 98142 167600 -1 732
734 0 425995 98258 167560 -1 733
735 0 425907 98204 167520 -1 734
736 0 425767 98308 167440 -1 735
737 0 425703 98364 167400 -1 736
738 0 425619 98372 167320 -1 737
739 0 425463 98408 167280 -1 738
740 0 425335 98420 167240 -1 739
741 0 425235 98424 167160 -1 740
742 0 425067 98428 167120 -1 741
743 0 424859 98296 167080 -1 742
744 0 424747 98384 167040 -1 743
745 0 424599 98372 167000 -1 744
746 0 424507 98388 166920 -1 745
747 0 424419 98434 166840 -1 746
748 0 424375 98388 166760 -1 747
749 0 424359 98324 166640 -1 748
750 0 424255 98248 166560 -1 749
751 0 423995 98220 166520 -1 750
752 0 423723 98044 166560 -1 751
753 0 423635 97940 166640 -1 752
754 0 423499 97864 166720 -1 753
755 0 423443 97724 166800 -1 754
756 0 423171 97376 166880 -1 755
757 0 422979 97034 166920 -1 756
758 0 422659 96798 167000 -1 757
759 0 422499 96698 167040 -1 758
760 0 422447 96546 167080 -1 759
761 0 422023 96462 167200 -1 760
762 0 421667 96200 167160 -1 761
763 0 421615 96148 167080 -1 762
764 0 421555 96228 167000 -1 763
765 0 421583 96248 166920 -1 764
766 0 421463 96536 166920 -1 765
767 0 421355 96536 166880 -1 766
768 0 421283 95908 166920 -1 765
769 0 421279 95968 166840 -1 768
770 0 421195 95864 166760 -1 769
771 0 421115 95844 166680 -1 770
772 0 420967 95688 166600 -1 771
773 0 420735 95624 166480 -1 772
774 0 420659 95628 166360 -1 773
775 0 420547 95556 166280 -1 774
776 0 420295 95424 166200 -1 775
777 0 420111 95308 166120 -1 776
778 0 420043 95412 166040 -1 777
779 0 419891 95372 165960 -1 778
780 0 419815 95404 165920 -1 779
781 0 419787 95208 165840 -1 780
782 0 419771 95422 165800 -1 781
783 0 419691 95422 165720 -1 782
784 0 419551 95478 165640 -1 783
785 0 419475 95498 165560 -1 784
786 0 419467 95466 165480 -1 785
787 0 419403 95426 165360 -1 786
788 0 419347 95422 165280 -1 787
789 0 419327 95334 165200 -1 788
790 0 419275 95070 165120 -1 789
791 0 419255 95118 165000 -1 790
792 0 419443 94938 164920 -1 791
793 0 419599 94982 164800 -1 792
794 0 419643 94918 164760 -1 793
795 0 419783 94862 164680 -1 794
796 0 419979 94830 164600 -1 795
797 0 420007 94754 164560 -1 796
798 0 420143 94898 164440 -1 797
799 0 420203 95022 164320 -1 798
800 0 420339 95050 164240 -1 799
801 0 420423 95094 164120 -1 800
802 0 420543 95192 164000 -1 801
803 0 420551 95208 163920 -1 802
804 0 420591 94916 163840 -1 803
805 0 420727 95058 163800 -1 804
806 0 420859 95106 163720 -1 805
807 0 420967 95042 163680 -1 806
808 0 421307 94970 163600 -1 807
809 0 421575 94734 163600 -1 808
810 0 421579 94574 163560 -1 809
811 0 421763 94662 163480 -1 810
812 0 422155 94470 163520 -1 811
813 0 422203 94386 163640 -1 812
814 0 422227 94146 163680 -1 813
815 0 422263 94014 163760 -1 814
816 0 422311 93898 163800 -1 815
817 0 422191 93668 163840 -1 816
818 0 422227 93784 163920 -1 817
819 0 422431 93560 163960 -1 818
820 0 422863 93464 163920 -1 819
821 0 421707 94750 163400 -1 811
822 0 421751 94706 163280 -1 821
823 0 421531 94726 163720 -1 809
824 0 418927 95006 164960 -1 791
825 0 418747 95058 164880 -1 824
826 0 418663 94940 164840 -1 825
827 0 418391 94972 164800 -1 826
828 0 418035 94768 164800 -1 827
829 0 418075 94848 164840 -1 828
830 0 418031 94856 164920 -1 829
831 0 417975 94868 165040 -1 830
832 0 417719 94396 164720 -1 828
833 0 417587 94308 164680 -1 832
834 0 417515 94114 164640 -1 833
835 0 417427 94146 164600 -1 834
836 0 417331 94102 164560 -1 835
837 0 417199 94190 164480 -1 836
838 0 417103 94226 164400 -1 837
839 0 416987 94246 164360 -1 838
840 0 416743 94146 164320 -1 839
841 0 416439 94062 164280 -1 840
842 0 416319 93878 164240 -1 841
843 0 416247 93858 164160 -1 842
844 0 416259 93654 164120 -1 843
845 0 416119 93258 164080 -1 844
846 0 416219 93376 163960 -1 845
847 0 416115 93340 163840 -1 846
848 0 416115 93340 163760 -1 847
849 0 416115 93340 163680 -1 848
850 0 416111 93344 163600 -1 849
851 0 416039 93252 163520 -1 850
852 0 416027 93212 163400 -1 851
853 0 416011 93180 163280 -1 852
854 0 415763 93172 163240 -1 853
855 0 415511 93304 163160 -1 854
856 0 415527 93316 163120 -1 855
857 0 415831 93332 163040 -1 856
858 0 415815 93312 162920 -1 857
859 0 415827 93244 162840 -1 858
860 0 414963 93266 163040 -1 856
861 0 414547 92888 162800 -1 860
862 0 413939 93138 162720 -1 861
863 0 413955 93198 162560 -1 862
864 0 413979 93630 162440 -1 863
865 0 413627 94020 162400 -1 864
866 0 413203 94444 162440 -1 865
867 0 412699 94288 162480 -1 866
868 0 412475 93952 162520 -1 867
869 0 412391 93400 162440 -1 868
870 0 412219 92968 162320 -1 869
871 0 412331 93242 162240 -1 870
872 0 412347 93202 162120 -1 871
873 0 412259 93062 162000 -1 872
874 0 412199 92882 161920 -1 873
875 0 412111 92798 161840 -1 874
876 0 412135 92514 161800 -1 875
877 0 412003 92614 161720 -1 876
878 0 411775 92330 161640 -1 877
879 0 411683 92142 161560 -1 878
880 0 411623 91878 161440 -1 879
881 0 411415 91840 161320 -1 880
882 0 411423 91696 161200 -1 881
883 0 411427 91636 161080 -1 882
884 0 410531 91848 161320 -1 881
885 0 410303 91672 161440 -1 884
886 0 410147 91652 161560 -1 885
887 0 410039 91720 161720 -1 886
888 0 409931 91528 161800 -1 887
889 0 409335 91804 161880 -1 888
890 0 408411 92134 161960 -1 889
891 0 407387 92758 161920 -1 890
892 0 407195 92950 161840 -1 891
893 0 406771 93448 161720 -1 892
894 0 406671 93508 161600 -1 893
895 0 406455 93522 161480 -1 894
896 0 406367 93582 161400 -1 895
897 0 406371 93546 161280 -1 896
898 0 406283 93814 161160 -1 897
899 0 406235 93906 161040 32 898
900 0 406035 94034 160960 32 899
901 0 405731 94030 160840 32 900
902 0 405467 93850 160760 32 901
903 0 405523 94198 160640 32 902
904 0 405475 94234 160480 32 903
905 0 405439 94362 160360 98 904
906 0 405387 94490 160280 98 905
907 0 405375 94698 160160 137 906
908 0 405291 94678 160040 137 907
909 0 405271 94726 159920 51 908
910 0 405275 94834 159760 51 909
911 0 405263 94886 159600 51 910
912 0 405223 94830 159440 81 911
913 0 405263 94962 159280 81 912
914 0 405195 94894 159160 64 913
915 0 405091 94830 159000 86 914
916 0 404999 94766 158880 86 915
917 0 404887 94614 158760 32 916
918 0 404775 94594 158640 32 917
919 0 404899 94638 158480 86 918
920 0 404835 94662 158360 86 919
921 0 404699 94638 158200 81 920
922 0 404239 94494 158080 40 921
923 0 404159 94354 158000 101 922
924 0 403879 94772 157960 107 923
925 0 403635 94784 157880 101 924
926 0 403363 94756 157800 122 925
927 0 403203 94700 157680 198 926
928 0 402455 95358 157680 226 927
929 0 401820.34 95531.336 157680 80 928
930 0 401827 95606 157800 128 929
931 0 401223 95684 157880 104 930
932 0 400571 95604 157920 32 931
933 0 400335 95568 157960 60 932
934 0 400299 95732 158240 60 933
935 0 401847 95534 157600 80 929
936 0 401847 95534 157560 80 935
937 0 401911 95442 157440 80 936
938 0 401911 95442 157360 80 937
939 0 401915 95438 157320 80 938
940 0 401863 95426 157240 80 939
941 0 402007 95282 157200 128 940
942 0 401312 96416 156840 102 940
943 0 401120 96608 156880 122 942
944 0 400928 96800 156880 115 943
945 0 400768 96960 157000 120 944
946 0 400672 97216 157000 101 945
947 0 400512 97440 156960 75 946
948 0 400320 97664 156920 101 947
949 0 400128 97824 156880 120 948
950 0 399904 97984 156880 80 949
951 0 399712 98176 156840 136 950
952 0 399488 98304 156840 120 951
953 0 399264 98432 156840 75 952
954 0 399072 98624 156880 81 953
955 0 398880 98816 156880 115 954
956 0 398624 98880 156880 124 955
957 0 398432 99072 156920 80 956
958 0 398336 99296 157040 122 957
959 0 398272 99552 157080 102 958
960 0 398144 99776 157120 102 959
961 0 397920 99936 157120 124 960
962 0 397664 1e+05 157000 32 961
963 0 397696 100064 157240 32 962
964 0 397472 100224 157280 98 963
965 0 397280 100384 157440 81 964
966 0 397088 100544 157600 75 965
967 0 396864 100608 157720 102 966
968 0 396704 100736 157920 101 967
969 0 396544 100864 158120 86 968
970 0 396480 101056 158360 40 969
971 0 396224 101088 158360 75 970
972 0 396000 101184 158480 102 971
973 0 395744 101248 158560 91 972
974 0 395488 101344 158560 140 973
975 0 395328 101568 158520 75 974
976 0 395104 101664 158600 122 975
977 0 394848 101696 158600 148 976
978 0 394592 101728 158640 107 977
979 0 394400 101888 158720 40 978
980 0 394208 102016 158880 81 979
981 0 394048 102176 159040 120 980
982 0 393888 102336 159240 75 981
983 0 393696 102432 159400 120 982
984 0 393568 102624 159600 86 983
985 0 393504 102848 159760 107 984
986 0 393376 103008 159960 90 985
987 0 393216 103040 160160 101 986
988 0 393056 103008 160360 107 987
989 0 392928 103136 160560 60 988
990 0 402843 94356 157640 86 927
991 0 402463 94216 157640 86 990
992 0 402171 94148 157720 194 991
993 0 401991 94288 157800 226 992
994 0 401779 94220 157840 -1 993
995 0 410511 91872 161160 -1 884
996 0 410519 91824 161000 -1 995
997 0 410515 91808 160880 -1 996
998 0 410415 91620 160760 -1 997
999 0 412295 94068 162440 -1 868
1000 0 412211 94096 162400 -1 999
1001 0 414991 92754 162640 -1 861
1002 0 415055 92638 162480 -1 1001
1003 0 415107 92614 162360 -1 1002
1004 0 415259 92604 162240 -1 1003
1005 0 415375 92612 162120 -1 1004
1006 0 415475 92616 162000 -1 1005
1007 0 415623 92588 161840 -1 1006
1008 0 415751 92400 161760 -1 1007
1009 0 415787 92456 161640 -1 1008
1010 0 415791 92220 161560 -1 1009
1011 0 414343 93194 163080 -1 860
1012 0 414071 92958 163240 -1 1011
1013 0 414071 92822 163280 -1 1012
1014 0 414115 92834 163440 -1 1013
1015 0 414107 92810 163560 -1 1014
1016 0 414083 92690 163600 -1 1015
1017 0 414083 92718 163640 -1 1016
1018 0 413843 92682 163800 -1 1017
1019 0 413711 92634 163880 -1 1018
1020 0 428559 98242 168080 -1 706
1021 0 428519 98310 168000 -1 1020
1022 0 433216 105216 166600 91 664
1023 0 433056 105056 166800 81 1022
1024 0 432896 104864 166920 102 1023
1025 0 432800 104640 167080 120 1024
1026 0 432608 104448 167200 122 1025
1027 0 432416 104288 167280 120 1026
1028 0 432224 104128 167360 80 1027
1029 0 432032 103936 167440 80 1028
1030 0 431872 103744 167560 150 1029
1031 0 431680 103552 167680 166 1030
1032 0 431520 103424 167840 120 1031
1033 0 431328 103264 167920 120 1032
1034 0 431136 103072 168040 75 1033
1035 0 430976 102880 168120 140 1034
1036 0 430784 102688 168200 122 1035
1037 0 430560 102528 168200 124 1036
1038 0 430304 102432 168200 143 1037
1039 0 430048 102368 168120 120 1038
1040 0 429792 102336 168040 128 1039
1041 0 429536 102304 168040 124 1040
1042 0 429312 102176 168040 107 1041
1043 0 429056 102144 168080 81 1042
1044 0 428800 102048 168120 80 1043
1045 0 428608 101888 168160 80 1044
1046 0 428512 101728 168360 32 1045
1047 0 428256 101664 168440 102 1046
1048 0 428000 101632 168480 86 1047
1049 0 427840 101600 168680 81 1048
1050 0 427648 101568 168840 108 1049
1051 0 427456 101504 169000 175 1050
1052 0 427232 101408 169080 150 1051
1053 0 427040 101344 169240 175 1052
1054 0 426816 101440 169320 160 1053
1055 0 426592 101536 169240 102 1054
1056 0 426336 101536 169200 80 1055
1057 0 426176 101536 169240 71 1056
1058 0 426080 101536 169240 60 1057
1059 0 425856 101536 169280 80 1058
1060 0 425696 101376 169400 115 1059
1061 0 425504 101184 169520 200 1060
1062 0 425440 101024 169560 172 1061
1063 0 425216 101088 169680 139 1062
1064 0 425088 101216 169720 124 1063
1065 0 424832 101312 169720 150 1064
1066 0 424576 101248 169760 124 1065
1067 0 424352 101216 169880 51 1066
1068 0 424128 101184 169880 40 1067
1069 0 423872 101120 169960 81 1068
1070 0 423680 101120 170160 148 1069
1071 0 423520 101088 170360 150 1070
1072 0 423328 100928 170440 81 1071
1073 0 423072 100896 170480 81 1072
1074 0 422816 100896 170480 96 1073
1075 0 422560 100864 170480 107 1074
1076 0 422304 100832 170480 96 1075
1077 0 422048 100768 170440 91 1076
1078 0 421792 100672 170400 136 1077
1079 0 421536 100672 170400 101 1078
1080 0 421280 100640 170400 71 1079
1081 0 421024 100704 170480 107 1080
1082 0 420768 100736 170480 86 1081
1083 0 420576 100928 170520 98 1082
1084 0 420352 101024 170600 120 1083
1085 0 420096 101088 170680 102 1084
1086 0 419872 101152 170800 86 1085
1087 0 419616 101120 170880 153 1086
1088 0 419360 101024 170920 101 1087
1089 0 419104 100960 170920 96 1088
1090 0 418848 100928 170920 71 1089
1091 0 418592 100896 170840 32 1090
1092 0 418432 100704 170880 32 1091
1093 0 418208 100736 171000 51 1092
1094 0 417952 100768 171000 75 1093
1095 0 417696 100768 170960 90 1094
1096 0 417440 100864 170960 136 1095
1097 0 417184 100960 170960 172 1096
1098 0 416928 100928 170840 102 1097
1099 0 416768 101024 170640 128 1098
1100 0 416512 101088 170640 124 1099
1101 0 416416 101152 170520 86 1100
1102 0 416256 101152 170320 64 1101
1103 0 416096 101152 170120 163 1102
1104 0 415840 101088 170040 200 1103
1105 0 415584 101120 170000 240 1104
1106 0 415328 101152 170120 175 1105
1107 0 415072 101024 170120 200 1106
1108 0 414816 100992 170120 122 1107
1109 0 414560 100896 170120 45 1108
1110 0 414304 100896 170120 32 1109
1111 0 414080 100736 170120 71 1110
1112 0 413824 100704 170200 71 1111
1113 0 413568 100704 170200 51 1112
1114 0 413312 100704 170200 64 1113
1115 0 413056 100704 170200 75 1114
1116 0 412800 100736 170200 81 1115
1117 0 412544 100832 170200 32 1116
1118 0 412288 100832 170200 86 1117
1119 0 412064 100800 170040 96 1118
1120 0 411808 100736 169960 60 1119
1121 0 411584 100576 169960 40 1120
1122 0 411360 100448 169960 64 1121
1123 0 411104 100384 169960 64 1122
1124 0 410912 100384 169960 51 1123
1125 0 416256 101344 170600 136 1101
1126 0 416224 101600 170720 134 1125
1127 0 416224 101792 170920 86 1126
1128 0 416352 101984 171080 51 1127
1129 0 424096 101440 169880 32 1068
1130 0 423968 101664 169880 75 1129
1131 0 423904 101920 169840 124 1130
1132 0 423744 102144 169920 120 1131
1133 0 423648 102336 170080 104 1132
1134 0 423488 102496 170200 71 1133
1135 0 423296 102656 170360 51 1134
1136 0 423136 102816 170520 60 1135
1137 0 422976 102976 170640 86 1136
1138 0 422816 103104 170800 120 1137
1139 0 422624 103136 170800 75 1138
1140 0 425280 101408 169840 104 1064
1141 0 425376 101536 170040 64 1140
1142 0 425408 101536 170320 71 1141
1143 0 425664 101600 170360 98 1142
1144 0 425696 101600 170320 86 1143
1145 0 425536 100768 169560 86 1062
1146 0 425600 100864 169320 32 1145
1147 0 425792 101024 169360 32 1146
1148 0 425760 101792 169280 51 1059
1149 0 425920 101824 169040 32 1148
1150 0 426016 101856 169000 32 1149
1151 0 426016 101472 169000 45 1058
1152 0 425952 101312 168800 32 1151
1153 0 426112 101248 168600 32 1152
1154 0 426528 101344 168600 32 1153
1155 0 426656 101568 168720 108 1154
1156 0 426752 101632 168760 157 1155
1157 0 426176 101376 169440 51 1057
1158 0 426208 101280 169680 32 1157
1159 0 434848 107040 165560 148 661
1160 0 434912 106816 165400 81 1159
1161 0 434944 106656 165200 75 1160
1162 0 435072 106528 165000 137 1161
1163 0 435200 106432 164800 98 1162
1164 0 435424 106336 164720 40 1163
1165 0 435616 106144 164720 40 1164
1166 0 435808 106048 164560 64 1165
1167 0 435936 106016 164320 96 1166
1168 0 436096 106016 164080 64 1167
1169 0 436224 105952 163840 81 1168
1170 0 436352 105856 163640 60 1169
1171 0 436512 105824 163440 75 1170
1172 0 436672 105856 163240 75 1171
1173 0 436832 105760 163000 75 1172
1174 0 436896 105600 162800 60 1173
1175 0 436896 105440 162560 64 1174
1176 0 436928 105280 162360 75 1175
1177 0 437024 105120 162160 51 1176
1178 0 437056 104960 161960 81 1177
1179 0 436992 104736 161840 64 1178
1180 0 436992 104480 161800 80 1179
1181 0 437088 104224 161760 60 1180
1182 0 437312 104064 161760 64 1181
1183 0 437504 103872 161760 150 1182
1184 0 437760 103776 161880 120 1183
1185 0 437920 103584 161920 124 1184
1186 0 438112 103424 161840 128 1185
1187 0 438240 103424 161720 148 1186
1188 0 438080 103296 161520 104 1187
1189 0 437888 103328 161360 80 1188
1190 0 437856 103168 161120 71 1189
1191 0 437888 103008 160880 60 1190
1192 0 437920 102912 160640 98 1191
1193 0 438048 102784 160440 102 1192
1194 0 438144 102528 160400 32 1193
1195 0 437952 102336 160320 45 1194
1196 0 437792 102304 160120 71 1195
1197 0 437792 102304 159840 71 1196
1198 0 437792 102368 159560 64 1197
1199 0 437856 102304 159320 64 1198
1200 0 437952 102176 159080 80 1199
1201 0 437888 101984 158920 32 1200
1202 0 437920 101824 158720 45 1201
1203 0 437856 101632 158520 60 1202
1204 0 437792 101472 158280 90 1203
1205 0 437696 101376 158040 51 1204
1206 0 437664 101376 157760 75 1205
1207 0 437664 101376 157480 45 1206
1208 0 437600 101536 157240 64 1207
1209 0 437440 101504 157040 51 1208
1210 0 437376 101472 156800 64 1209
1211 0 437248 101472 156560 64 1210
1212 0 437248 101408 156280 96 1211
1213 0 437120 101472 156040 75 1212
1214 0 437056 101536 155800 115 1213
1215 0 437024 101632 155560 134 1214
1216 0 437184 101472 155360 91 1215
1217 0 437440 101504 155240 81 1216
1218 0 437664 101472 155080 139 1217
1219 0 437728 101440 154800 81 1218
1220 0 437952 101344 154720 124 1219
1221 0 438208 101376 154800 122 1220
1222 0 438400 101408 154960 120 1221
1223 0 438336 101440 155240 163 1222
1224 0 438144 101248 155280 120 1223
1225 0 438016 101184 155320 102 1224
1226 0 436896 101824 155400 51 1215
1227 0 436768 102016 155280 71 1226
1228 0 436544 102176 155200 51 1227
1229 0 436416 102432 155200 75 1228
1230 0 436224 102624 155120 80 1229
1231 0 436000 102784 155120 71 1230
1232 0 435744 102880 155120 51 1231
1233 0 435488 103008 155160 60 1232
1234 0 435232 103104 155160 75 1233
1235 0 434976 103136 155160 86 1234
1236 0 434752 103296 155160 90 1235
1237 0 434528 103296 155040 64 1236
1238 0 434304 103424 154960 60 1237
1239 0 434080 103488 154840 80 1238
1240 0 433920 103680 154800 64 1239
1241 0 433792 103904 154880 40 1240
1242 0 433600 104096 154840 86 1241
1243 0 433376 104192 154720 51 1242
1244 0 433152 104128 154560 64 1243
1245 0 432928 104096 154440 60 1244
1246 0 438496 103424 161680 207 1187
1247 0 438560 103168 161640 124 1246
1248 0 438656 102912 161640 115 1247
1249 0 438880 102752 161680 101 1248
1250 0 438944 102496 161600 90 1249
1251 0 438816 102272 161560 122 1250
1252 0 438720 102048 161480 64 1251
1253 0 438720 101792 161480 75 1252
1254 0 438720 101536 161480 91 1253
1255 0 438720 101408 161480 104 1254
1256 0 438528 101248 161600 81 1255
1257 0 438272 101152 161600 101 1256
1258 0 438016 101248 161600 160 1257
1259 0 438048 101440 161440 81 1258
1260 0 438016 101536 161200 32 1259
1261 0 437856 101600 160960 75 1260
1262 0 438720 101248 161280 71 1255
1263 0 438752 101088 161080 75 1262
1264 0 438752 100864 160960 136 1263
1265 0 438656 100640 160880 136 1264
1266 0 438784 100448 160760 45 1265
1267 0 438976 100256 160720 40 1266
1268 0 439200 100096 160680 51 1267
1269 0 439392 99904 160680 60 1268
1270 0 439584 99712 160640 51 1269
1271 0 439744 99552 160480 75 1270
1272 0 439904 99392 160280 75 1271
1273 0 440160 99296 160240 71 1272
1274 0 440416 99232 160240 91 1273
1275 0 440672 99264 160240 80 1274
1276 0 440928 99264 160160 71 1275
1277 0 441184 99168 160120 71 1276
1278 0 441408 99040 160000 60 1277
1279 0 441632 98944 159880 80 1278
1280 0 441824 98752 159760 45 1279
1281 0 442048 98688 159640 86 1280
1282 0 442208 98528 159520 60 1281
1283 0 442368 98336 159440 80 1282
1284 0 442624 98304 159480 101 1283
1285 0 442880 98240 159400 81 1284
1286 0 442976 98208 159320 51 1285
1287 0 434880 107168 165560 156 1159
1288 0 435040 107360 165520 128 1287
1289 0 435168 107584 165360 175 1288
1290 0 435296 107808 165320 200 1289
1291 0 435424 108032 165360 209 1290
1292 0 435616 107968 165200 208 1291
1293 0 435776 107968 165000 200 1292
1294 0 436000 108000 164840 190 1293
1295 0 436064 108032 164560 90 1294
1296 0 436128 108032 164280 107 1295
1297 0 436320 108064 164120 107 1296
1298 0 436576 108096 164160 40 1297
1299 0 436736 108000 164200 45 1298
1300 0 435392 108160 165360 217 1291
1301 0 435424 108416 165360 157 1300
1302 0 435584 108640 165360 221 1301
1303 0 435712 108768 165160 163 1302
1304 0 435872 108928 164960 168 1303
1305 0 436064 109120 164960 86 1304
1306 0 436192 109376 165000 107 1305
1307 0 436320 109632 164960 137 1306
1308 0 436224 109888 164960 107 1307
1309 0 436160 110144 164960 60 1308
1310 0 436160 110400 164960 91 1309
1311 0 429635 117876 178920 -1 486
1312 0 418555 125010 187520 51 397
1313 0 418463 125086 187520 51 1312
1314 0 418347 125190 187520 51 1313
1315 0 416559 124878 188840 120 338
1316 0 416592 124625 188840 120 1315
1317 0 416552 124381 188800 120 1316
1318 0 416564 124157 188840 -1 1317
1319 0 416536 124113 188920 -1 1318
1320 0 416390 124011 189000 -1 1319
1321 0 416172 123941 189040 -1 1320
1322 0 415868 123961 188960 -1 1321
1323 0 415972 123821 188960 -1 1322
1324 0 415976 123657 188960 -1 1323
1325 0 416160 123621 189000 -1 1324
1326 0 416328 123633 189040 -1 1325
1327 0 416388 123677 189120 -1 1326
1328 0 416508 123681 189200 -1 1327
1329 0 416584 123653 189280 -1 1328
1330 0 416604 123569 189320 -1 1329
1331 0 416600 123577 189440 -1 1330
1332 0 416552 123641 189520 -1 1331
1333 0 416396 123673 189560 -1 1332
1334 0 415980 123725 189720 -1 1333
1335 0 415964 123733 189840 -1 1334
1336 0 416012 123757 189920 -1 1335
1337 0 416100 123873 190040 -1 1336
1338 0 416182 123951 190160 -1 1337
1339 0 416160 123913 190240 -1 1338
1340 0 416092 123873 190320 -1 1339
1341 0 416036 123857 190400 -1 1340
1342 0 416044 123897 190520 -1 1341
1343 0 416056 123949 190680 -1 1342
1344 0 416036 123977 190760 -1 1343
1345 0 415984 124013 190880 -1 1344
1346 0 415984 124022.5 190920 -1 1345
1347 0 416184 124117 190920 -1 1346
1348 0 416208 124153 190960 -1 1347
1349 0 416228 124221 191000 -1 1348
1350 0 416220 124297 191080 -1 1349
1351 0 416104 124457 191160 -1 1350
1352 0 416006 124994 191200 -1 1351
1353 0 415984 124032 190960 -1 1346
1354 0 415796 123673 189840 -1 1336
1355 0 415556 123757 189880 -1 1354
1356 0 415308 123785 190000 -1 1355
1357 0 415206 123730 190040 -1 1356
1358 0 415216 123641 190080 -1 1357
1359 0 415172 123489 190120 -1 1358
1360 0 414982 123271 190160 -1 1359
1361 0 415066 123137 190160 -1 1360
1362 0 415096 123104 190120 -1 1361
1363 0 415122 123066 190080 -1 1362
1364 0 415130 123054 190040 -1 1363
1365 0 415092 123012 190000 -1 1364
1366 0 416211 125602 189360 60 333
1367 0 416272 125590 189440 60 1366
1368 0 416320 125554 189520 98 1367
1369 0 416352 125534 189600 98 1368
1370 0 416362 125556 189640 98 1369
1371 0 416556 125386 189640 80 1370
1372 0 416602 125376 189680 80 1371
1373 0 416636 125334 189720 80 1372
1374 0 416644 125318 189760 80 1373
1375 0 416680 125166 189800 80 1374
1376 0 416620 125146 189840 60 1375
1377 0 416532 125174 189920 98 1376
1378 0 416524 125146 190040 -1 1377
1379 0 416476 125218 190080 -1 1378
1380 0 416456 125318 190040 98 1379
1381 0 416496 125466 189960 98 1380
1382 0 416560 125562 189880 98 1381
1383 0 416568 125614 189840 98 1382
1384 0 416590 125664 189800 80 1383
1385 0 416628 125710 189720 80 1384
1386 0 416612 125766 189640 80 1385
1387 0 416576 125822 189560 80 1386
1388 0 416574 125788 189440 80 1387
1389 0 416600 125786 189280 80 1388
1390 0 416584 125754 189240 80 1389
1391 0 416628 125710 189160 80 1390
1392 0 416676 125670 189080 51 1391
1393 0 416688 125590 189000 51 1392
1394 0 415711 125530 189560 71 330
1395 0 414695 125594 189600 98 329
1396 0 413047 126274 190440 32 323
1397 0 413037 126287 190480 32 1396
1398 0 413069 126225 190600 81 1397
1399 0 412969 126105 190680 71 1398
1400 0 412873 126017 190720 71 1399
1401 0 412713 125845 190800 40 1400
1402 0 412437 125693 190840 32 1401
1403 0 412329 125625 190880 32 1402
1404 0 412183.34 125611 191000 32 1403
1405 0 412073 125573 191040 32 1404
1406 0 412001 125569 191160 32 1405
1407 0 411833 125637 191240 32 1406
1408 0 411681 125653 191320 32 1407
1409 0 411553 125669 191440 -1 1408
1410 0 411477 125657 191560 -1 1409
1411 0 411401 125729 191680 -1 1410
1412 0 411349 125737 191800 -1 1411
1413 0 411293 125805 191880 -1 1412
1414 0 411081 126037 191920 -1 1413
1415 0 410925 126141 192000 -1 1414
1416 0 410853 126185 192080 -1 1415
1417 0 410713 126245 192160 -1 1416
1418 0 410625 126261 192280 -1 1417
1419 0 410605 126449 192360 -1 1418
1420 0 410693 126413 192440 -1 1419
1421 0 410701 126421 192520 -1 1420
1422 0 410637 126457 192600 -1 1421
1423 0 410641 126497 192720 -1 1422
1424 0 410653 126477 192840 -1 1423
1425 0 410561 126621 192920 -1 1424
1426 0 410537 126681 193000 -1 1425
1427 0 410521 126701 193040 -1 1426
1428 0 410481 126741 193160 -1 1427
1429 0 410389 126761 193240 -1 1428
1430 0 410329 126741 193360 -1 1429
1431 0 410305 126733 193440 -1 1430
1432 0 410189 126669 193480 -1 1431
1433 0 410157 126693 193560 -1 1432
1434 0 410089 126721 193680 -1 1433
1435 0 410073 127097 193680 -1 1434
1436 0 409837 127201 193720 -1 1435
1437 0 409717 127257 193880 -1 1436
1438 0 409685 127265 193920 -1 1437
1439 0 409401 127361 193960 -1 1438
1440 0 409281 127425 194040 -1 1439
1441 0 410001 126637 193760 -1 1434
1442 0 410001 126473 193840 -1 1441
1443 0 409953 126365 193960 -1 1442
1444 0 409949 126257 194160 -1 1443
1445 0 409901 126205 194360 -1 1444
1446 0 409901 126221 194440 -1 1445
1447 0 410201 126157 194480 -1 1446
1448 0 410461 126161 194480 -1 1447
1449 0 410461 126197 194560 -1 1448
1450 0 410493 126669 193440 -1 1431
1451 0 410673 126433 193480 -1 1450
1452 0 410925 126177 193560 -1 1451
1453 0 411001 126105 193520 -1 1452
1454 0 411125 126025 193480 -1 1453
1455 0 411221 125953 193440 -1 1454
1456 0 411253 125837 193360 -1 1455
1457 0 411301 125717 193280 -1 1456
1458 0 411421 125589 193200 -1 1457
1459 0 411541 125505 193160 -1 1458
1460 0 410965 126161 193600 -1 1452
1461 0 410941 126153 193680 -1 1460
1462 0 410817 126113 193800 -1 1461
1463 0 410713 126093 193920 -1 1462
1464 0 410709 126113 194000 -1 1463
1465 0 410673 126141 194080 -1 1464
1466 0 410616.7 126228.51 194120 -1 1465
1467 0 410585 126247 194160 -1 1466
1468 0 410561 126251 194240 -1 1467
1469 0 410533 126267 194320 -1 1468
1470 0 410533 126279 194440 -1 1469
1471 0 410537 126347 194560 -1 1470
1472 0 410534.34 126381.95 194600 -1 1471
1473 0 410477 126491 194680 -1 1472
1474 0 410451 126538.4 194720 -1 1473
1475 0 410429 126559 194760 -1 1474
1476 0 410445 126661 194800 -1 1475
1477 0 410381 126705 194840 -1 1476
1478 0 410297 126765 194920 -1 1477
1479 0 410257 126817 195000 -1 1478
1480 0 410261 126901 195040 -1 1479
1481 0 410245 126957 195080 -1 1480
1482 0 410177 127077 195160 -1 1481
1483 0 409953 127109 195200 -1 1482
1484 0 409846.06 127128.64 195160 -1 1483
1485 0 409869 126981 195040 -1 1484
1486 0 409933 126933 194960 -1 1485
1487 0 409933 126885 194880 -1 1486
1488 0 409961 127021 194880 -1 1486
1489 0 409969 127141 194800 -1 1488
1490 0 409873 127193 194720 -1 1489
1491 0 410717 126345 192760 -1 1424
1492 0 410893 126329 191880 -1 1415
1493 0 410845 126389 191760 -1 1492
1494 0 413353 126345 190640 81 1398
1495 0 413401 126365 190720 81 1494
1496 0 410979 130306 190880 136 314
1497 0 409855 131502 191960 60 307
1498 0 409975 131846 192000 64 1497
1499 0 410119 131828 191920 60 1498
1500 0 410143 131868 191840 60 1499
1501 0 409983 131948 192080 64 1498
1502 0 409911 132016 192160 32 1501
1503 0 409815 132096 192240 32 1502
1504 0 409651 132132 192320 32 1503
1505 0 409459 132290 192400 32 1504
1506 0 409363 132412 192440 32 1505
1507 0 409199 132456 192520 51 1506
1508 0 409099 132592 192600 60 1507
1509 0 409019 132644 192680 60 1508
1510 0 408979 132680 192760 60 1509
1511 0 408875 132684 192840 60 1510
1512 0 408719 132710 192880 60 1511
1513 0 408599 132778 192960 60 1512
1514 0 408519 132854 193040 60 1513
1515 0 408459 132878 193120 60 1514
1516 0 408359 132894 193200 60 1515
1517 0 408271 132938 193280 75 1516
1518 0 408231 132934 193360 75 1517
1519 0 408119 132988 193440 32 1518
1520 0 407911 133088 193520 75 1519
1521 0 407723 133132 193640 75 1520
1522 0 407559 133188 193720 75 1521
1523 0 407463 133300 193800 75 1522
1524 0 407291 133390 193880 51 1523
1525 0 407151 133408 193960 51 1524
1526 0 407035 133420 194080 71 1525
1527 0 406983 133448 194200 71 1526
1528 0 406895 133468 194320 71 1527
1529 0 406879 133488 194440 -1 1528
1530 0 406915 133568 194560 -1 1529
1531 0 406703 133556 194720 -1 1530
1532 0 406655 133592 194800 -1 1531
1533 0 406491 133668 194880 -1 1532
1534 0 406227 133604 194960 -1 1533
1535 0 405571 133240 195000 -1 1534
1536 0 405303 133218 195080 -1 1535
1537 0 404879 133230 195160 -1 1536
1538 0 404755 133326 195360 -1 1537
1539 0 404651 133388 195440 -1 1538
1540 0 404415 133372 195520 -1 1539
1541 0 404287 133372 195560 -1 1540
1542 0 404151 133352 195640 -1 1541
1543 0 403991 133344 195720 -1 1542
1544 0 403751 133452 195760 -1 1543
1545 0 403623 133570 195840 -1 1544
1546 0 403375 133646 195920 -1 1545
1547 0 403247 133726 196000 -1 1546
1548 0 403087 133882 196080 -1 1547
1549 0 402887 133990 196120 -1 1548
1550 0 402503 134110 196160 -1 1549
1551 0 402275 134218 196240 -1 1550
1552 0 402155 134372 196360 -1 1551
1553 0 402115 134424 196480 -1 1552
1554 0 402027 134480 196600 -1 1553
1555 0 401971 134608 196720 -1 1554
1556 0 401903 134748 196840 -1 1555
1557 0 401791 134992 196960 -1 1556
1558 0 401711 135088 197040 -1 1557
1559 0 401411 135250 196960 -1 1557
1560 0 401295 135446 196920 -1 1559
1561 0 400987 135498 196880 -1 1560
1562 0 400459 135662 196840 -1 1561
1563 0 400179 135682 196880 -1 1562
1564 0 399971 135766 196960 -1 1563
1565 0 399803 135842 197040 -1 1564
1566 0 399579 135986 197120 -1 1565
1567 0 399487 136166 197160 -1 1566
1568 0 399403 136404 197240 -1 1567
1569 0 399195 136600 197280 -1 1568
1570 0 399087 136784 197320 -1 1569
1571 0 399023 136888 197400 -1 1570
1572 0 398855 136980 197480 -1 1571
1573 0 398731 137084 197560 -1 1572
1574 0 398563 137254 197640 -1 1573
1575 0 398375 137482 197720 -1 1574
1576 0 398243 137614 197760 -1 1575
1577 0 398123 137802 197840 -1 1576
1578 0 398035 137904 197920 -1 1577
1579 0 397991 137936 198000 -1 1578
1580 0 398075 137992 198120 -1 1579
1581 0 398055 138116 198240 -1 1580
1582 0 397907 138212 198360 -1 1581
1583 0 397763 138252 198440 -1 1582
1584 0 397655 138256 198520 -1 1583
1585 0 397583 138296 198600 -1 1584
1586 0 397511 138372 198680 -1 1585
1587 0 397447 138464 198760 -1 1586
1588 0 397319 138576 198800 -1 1587
1589 0 397315 138702 198960 -1 1588
1590 0 397511 138746 199000 -1 1589
1591 0 397195 138826 199000 -1 1589
1592 0 397115 138946 199080 -1 1591
1593 0 397195 138924 199200 -1 1592
1594 0 397155 138916 199320 -1 1593
1595 0 397111 138976 199440 -1 1594
1596 0 397023 139008 199600 -1 1595
1597 0 396939 139048 199720 -1 1596
1598 0 396855 139084 199840 -1 1597
1599 0 396727 139184 199920 -1 1598
1600 0 396611 139320 2e+05 -1 1599
1601 0 396663 139434 200040 -1 1600
1602 0 396743 139610 200080 -1 1601
1603 0 396787 139726 200120 -1 1602
1604 0 396835 139834 200160 -1 1603
1605 0 396895 139954 200200 -1 1604
1606 0 396959 140158 200280 -1 1605
1607 0 396979 140258 200320 -1 1606
1608 0 396923 140418 200400 -1 1607
1609 0 396871 140534 200480 -1 1608
1610 0 396799 140478 200600 -1 1609
1611 0 396567 140458 200720 -1 1610
1612 0 396459 140390 200760 -1 1611
1613 0 396263 140274 200840 -1 1612
1614 0 396007 140262 200920 -1 1613
1615 0 395691 140402 201000 -1 1614
1616 0 395515 140448 201080 -1 1615
1617 0 395215 140692 201120 -1 1616
1618 0 394923 140924 201160 -1 1617
1619 0 394787 141060 201200 -1 1618
1620 0 394603 141268 201240 -1 1619
1621 0 394067 141606 201400 -1 1620
1622 0 393967 141722 201520 -1 1621
1623 0 393899 141806 201600 -1 1622
1624 0 393803 141978 201720 -1 1623
1625 0 393639 142154 201800 -1 1624
1626 0 393551 142264 201880 -1 1625
1627 0 393475 142300 201960 -1 1626
1628 0 393327 142352 202080 -1 1627
1629 0 393227 142352 202200 -1 1628
1630 0 392919 142404 202280 -1 1629
1631 0 392783 142488 202320 -1 1630
1632 0 392671 142560 202400 -1 1631
1633 0 392563 142628 202480 -1 1632
1634 0 392467 142680 202560 -1 1633
1635 0 392411 142716 202640 -1 1634
1636 0 392215 142900 202720 -1 1635
1637 0 391915 142942 202920 -1 1636
1638 0 391799 143026 203040 -1 1637
1639 0 391587 143166 203120 -1 1638
1640 0 391359 143366 203200 -1 1639
1641 0 391243 143446 203280 -1 1640
1642 0 391083 143478 203360 -1 1641
1643 0 390755 143522 203400 -1 1642
1644 0 390623 143660 203440 -1 1643
1645 0 390511 143732 203480 -1 1644
1646 0 390387 143812 203520 -1 1645
1647 0 390279 143952 203480 -1 1646
1648 0 399313.97 137925.33 193640 101 270
1649 0 399316.88 137888.95 193520 101 1648
1650 0 399305.3 137833.28 193400 101 1649
1651 0 399170.97 137646.5 193200 128 1650
1652 0 398993.6 137432.12 193040 120 1651
1653 0 398851.3 137144.69 192880 122 1652
1654 0 398597.4 137023.27 192680 124 1653
1655 0 398221.16 136635.27 192680 120 1654
1656 0 397748.88 136519.17 192680 86 1655
1657 0 397259.16 136178.95 192480 120 1656
1658 0 397248.72 136001.97 192360 98 1657
1659 0 397104.6 135822.83 192240 101 1658
1660 0 396962.6 135626.6 192080 108 1659
1661 0 396846.7 135466.36 192000 86 1660
1662 0 396658.66 135174.34 192000 51 1661
1663 0 396802.6 135034.45 192000 51 1662
1664 0 396695.34 135413.06 191960 51 1661
1665 0 396567 135347.86 191880 51 1664
1666 0 396435.1 135331.77 191840 75 1665
1667 0 396467.66 135294.44 191800 75 1666
1668 0 396291.16 135280.36 191680 75 1667
1669 0 396075.25 135237.03 191480 64 1668
1670 0 395891.62 135277.31 191360 51 1669
1671 0 395751.72 135363.28 191200 124 1670
1672 0 395542.28 135443.23 191000 102 1671
1673 0 395274.38 135483.97 190840 108 1672
1674 0 395200.75 135474.88 190640 101 1673
1675 0 395134.06 135496.08 190480 115 1674
1676 0 394113.44 135736.33 190480 98 1675
1677 0 393236.97 136040.56 190480 115 1676
1678 0 392712.22 136159.17 190560 60 1677
1679 0 392455.1 136234.84 190640 96 1678
1680 0 391715.44 136634.2 190720 115 1679
1681 0 391380.06 136745.34 190880 96 1680
1682 0 391091.56 136854.25 190960 91 1681
1683 0 390462.2 136999.8 191160 75 1682
1684 0 389942.1 137135.81 191160 75 1683
1685 0 389804.5 137202.3 191200 51 1684
1686 0 389690.88 137151.86 191240 51 1685
1687 0 389161.06 137254.25 191240 51 1686
1688 0 389465.4 137123.61 191280 102 1687
1689 0 389507 137094 191360 102 1688
1690 0 389439 137126 191440 102 1689
1691 0 389299 137234 191520 108 1690
1692 0 389407 137338 191560 108 1691
1693 0 389443 137418 191640 108 1692
1694 0 389555 137346 191760 102 1693
1695 0 389667 137310 191880 102 1694
1696 0 389731 137310 191920 102 1695
1697 0 388673.22 137402.61 191240 64 1687
1698 0 388573.88 137484.11 191280 80 1697
1699 0 388331.78 137701.42 191360 86 1698
1700 0 388192 137803.25 191440 60 1699
1701 0 387847.8 137870.33 191560 86 1700
1702 0 387571.75 138112.2 191720 45 1701
1703 0 387456.8 138199.11 191800 40 1702
1704 0 387284.88 138365 191880 32 1703
1705 0 387157.1 138419.48 191960 71 1704
1706 0 387036.44 138515.69 192040 40 1705
1707 0 386876.62 138667.8 192120 51 1706
1708 0 386828.94 138737.1 192160 51 1707
1709 0 386789.88 138818.19 192200 51 1708
1710 0 386677.3 138833.78 192280 51 1709
1711 0 386602 138863.27 192360 51 1710
1712 0 386465 139048.17 192480 51 1711
1713 0 386412.4 139171.66 192560 51 1712
1714 0 386313.8 139303.64 192640 51 1713
1715 0 386205.88 139408.75 192720 51 1714
1716 0 386116.12 139513.23 192800 51 1715
1717 0 386028.56 139552.69 192880 51 1716
1718 0 385897.66 139654.16 192960 40 1717
1719 0 385844.72 139803.2 193040 40 1718
1720 0 385793.6 139931.4 193120 60 1719
1721 0 385755.25 139944.16 193160 60 1720
1722 0 385679.34 140121.42 193200 75 1721
1723 0 385588.03 140169.22 193240 40 1722
1724 0 385515.34 139999.52 193280 75 1723
1725 0 385447.94 139931.98 193400 75 1724
1726 0 385344.97 139919.14 193520 75 1725
1727 0 385539.1 140571.08 193280 81 1723
1728 0 385559.56 140770.6 193320 86 1727
1729 0 385533.06 140834.1 193360 86 1728
1730 0 385502.72 140838.19 193400 86 1729
1731 0 385253.3 141079.19 193480 45 1730
1732 0 385187.75 141198.44 193520 75 1731
1733 0 385135.7 141385.08 193560 75 1732
1734 0 384961.1 141766.3 193640 91 1733
1735 0 384874.2 141940.56 193680 32 1734
1736 0 384757.34 142058.92 193720 32 1735
1737 0 384617.56 142274.83 193720 45 1736
1738 0 384411.06 142461.38 193800 80 1737
1739 0 384404.47 142557.12 193880 71 1738
1740 0 384186.75 143003.56 194000 91 1739
1741 0 384076.62 143421.36 194000 60 1740
1742 0 384388.56 144013.33 194000 51 1741
1743 0 384376.34 144160.39 194040 51 1742
1744 0 384268.72 144546.77 194120 51 1743
1745 0 384492.7 144714.69 194120 51 1744
1746 0 384544.56 144730.77 194080 51 1745
1747 0 384216.94 144862.84 194120 32 1744
1748 0 383328 145600 194040 40 1747
1749 0 383264 145856 194040 86 1748
1750 0 383168 146112 194000 124 1749
1751 0 383008 146304 194080 115 1750
1752 0 382848 146496 193960 160 1751
1753 0 382912 146592 193920 115 1752
1754 0 382976 146816 193800 32 1753
1755 0 382976 147072 193680 81 1754
1756 0 382880 147264 193480 51 1755
1757 0 382688 147456 193520 32 1756
1758 0 382464 147616 193600 80 1757
1759 0 382208 147712 193640 60 1758
1760 0 381952 147776 193560 51 1759
1761 0 381760 147808 193400 86 1760
1762 0 381600 147744 193160 60 1761
1763 0 381504 147584 192960 32 1762
1764 0 382592 146496 193960 160 1752
1765 0 382336 146624 193880 217 1764
1766 0 382080 146560 193840 178 1765
1767 0 381888 146624 194000 120 1766
1768 0 381632 146656 194040 81 1767
1769 0 381440 146752 194200 64 1768
1770 0 381184 146848 194200 45 1769
1771 0 380960 146912 194200 64 1770
1772 0 383931 143491.02 194080 80 1741
1773 0 383796.47 143517.23 194160 51 1772
1774 0 383713.78 143570.83 194240 51 1773
1775 0 383626.7 143571.16 194320 51 1774
1776 0 383550.97 143687.86 194400 51 1775
1777 0 383378.97 143871.8 194400 45 1776
1778 0 383402.6 143892.83 194480 45 1777
1779 0 383416.03 143919.06 194560 45 1778
1780 0 383206.75 143987.55 194320 71 1777
1781 0 383125.9 144080.94 194280 71 1780
1782 0 382921.8 144196.92 194280 45 1781
1783 0 382729.62 144208.88 194280 51 1782
1784 0 382497.5 144308.83 194280 86 1783
1785 0 382431.94 144407.03 194200 86 1784
1786 0 382415.8 144441.55 194120 86 1785
1787 0 382495.7 144301.48 194120 86 1786
1788 0 382486.28 144277.67 194080 86 1787
1789 0 382474.44 144284.22 194040 86 1788
1790 0 382186.44 144460 194040 60 1786
1791 0 382032.44 144450.61 193960 80 1790
1792 0 381969.78 144498.17 193920 80 1791
1793 0 381885.75 144570 193920 40 1792
1794 0 381665.7 144665.66 193920 45 1793
1795 0 381573.16 144712.16 193880 45 1794
1796 0 381470.78 144732.5 193800 45 1795
1797 0 381414.1 144782.73 193760 60 1796
1798 0 381390.16 144824.19 193680 60 1797
1799 0 381383.5 144849.38 193600 60 1798
1800 0 381355.47 144863.3 193520 60 1799
1801 0 381204.03 144836.8 193440 60 1800
1802 0 380915.66 144732.4 193440 51 1801
1803 0 380683.34 144792.1 193440 32 1802
1804 0 380495.12 144711.81 193440 60 1803
1805 0 380425.4 144666.7 193520 60 1804
1806 0 380361.9 144657.25 193600 60 1805
1807 0 380329.8 144647.16 193640 40 1806
1808 0 380089.75 144447.11 193640 32 1807
1809 0 379989.72 144427.08 193640 32 1808
1810 0 379928.06 144472.03 193600 32 1809
1811 0 379893.88 144472.19 193560 32 1810
1812 0 379741.9 144432.33 193560 32 1811
1813 0 379668.12 144380.55 193600 32 1812
1814 0 379525.62 144354.95 193640 32 1813
1815 0 379465.6 144198.92 193640 32 1814
1816 0 379377.53 144094.9 193640 32 1815
1817 0 379306.2 144087.12 193600 32 1816
1818 0 379267.94 144062.81 193560 32 1817
1819 0 379083.97 144090.97 193560 32 1818
1820 0 378986.28 144003.77 193600 32 1819
1821 0 378786 143949.23 193560 -1 1820
1822 0 378610 143845.4 193560 -1 1821
1823 0 378498 143653.52 193560 -1 1822
1824 0 378510 143565.52 193560 -1 1823
1825 0 378508.28 143526.5 193600 -1 1824
1826 0 378463.1 143380.53 193640 -1 1825
1827 0 378433.25 143177.61 193720 -1 1826
1828 0 378420.66 143130.81 193800 -1 1827
1829 0 378452.06 143119.47 193840 -1 1828
1830 0 378446.97 143079.95 193920 -1 1829
1831 0 378451.8 143042.75 194000 -1 1830
1832 0 378440.72 142968.88 194080 -1 1831
1833 0 378544.78 142880.94 194080 -1 1832
1834 0 378492.7 142780.94 194080 -1 1833
1835 0 378191.34 142862.17 194040 -1 1832
1836 0 378099.28 142670.11 194040 -1 1835
1837 0 378043.84 142631.1 194000 -1 1836
1838 0 377990.3 142603.67 193920 -1 1837
1839 0 377952.03 142587.12 193880 -1 1838
1840 0 377866.12 142569.98 193840 -1 1839
1841 0 377791.12 142573.08 193800 -1 1840
1842 0 377658.12 142626.25 193840 -1 1841
1843 0 377579.9 142662.7 193880 -1 1842
1844 0 377479.9 142648.33 193960 -1 1843
1845 0 377451.88 142616.47 194040 -1 1844
1846 0 377457.53 142644.53 194080 -1 1845
1847 0 377364.8 142715.23 194120 -1 1846
1848 0 377286.72 142661.19 194120 -1 1847
1849 0 377249.28 142582.45 194080 -1 1848
1850 0 377289.75 142495.86 194000 -1 1849
1851 0 377337.84 142457.58 193920 -1 1850
1852 0 378424.6 142947.7 194160 -1 1832
1853 0 378438.1 142953.2 194200 -1 1852
1854 0 379609.56 144106.98 193640 32 1815
1855 0 379595.6 144085.36 193720 32 1854
1856 0 380181.8 144751.11 193640 40 1807
1857 0 380134.12 144833.78 193600 40 1856
1858 0 380095.88 144889.92 193560 40 1857
1859 0 380065.47 144867.34 193520 40 1858
1860 0 384215.03 142341.81 193800 80 1738
1861 0 385658.8 140874.36 193400 86 1730
1862 0 385854.78 140794.55 193400 86 1861
1863 0 385532.97 140860.83 193280 86 1728
1864 0 386171.4 139856.53 193160 40 1721
1865 0 386270.84 139848.72 193200 40 1864
1866 0 386293.72 139786.47 193240 40 1865
1867 0 387562.6 138485.81 191720 51 1702
1868 0 387545.53 138827.1 191680 51 1867
1869 0 387669.56 138991.06 191600 51 1868
1870 0 387155.3 137743.16 191440 81 1700
1871 0 386683.25 137463.17 191440 64 1870
1872 0 386207.2 137419.22 191440 80 1871
1873 0 386118.4 137409.81 191520 60 1872
1874 0 385929.06 137390.86 191640 71 1873
1875 0 385702.62 137407.4 191760 75 1874
1876 0 385507.44 137328.16 191840 75 1875
1877 0 385032.78 137299.81 191960 75 1876
1878 0 384460.7 137523.92 191960 81 1877
1879 0 383892.62 137664.03 191960 60 1878
1880 0 383330.56 137546.05 191960 80 1879
1881 0 382981.9 137451.03 191880 86 1880
1882 0 382656.62 137115.45 191920 40 1881
1883 0 382530.03 136973.28 192000 80 1882
1884 0 382409.47 136844.73 192080 98 1883
1885 0 382198.25 136538.5 192240 102 1884
1886 0 382166.9 136534.9 192280 102 1885
1887 0 381863.5 136028.64 192320 80 1886
1888 0 381666.53 136009.25 192400 75 1887
1889 0 381343.6 136014.22 192480 86 1888
1890 0 381122.6 135920.02 192560 81 1889
1891 0 380919.12 135861.08 192640 81 1890
1892 0 380144.1 135322.23 192640 101 1891
1893 0 380167.8 135059.5 192560 153 1892
1894 0 380089.9 134898.75 192440 148 1893
1895 0 379968 133888 192200 60 1894
1896 0 379840 133664 192200 60 1895
1897 0 379744 133472 192040 64 1896
1898 0 379680 133216 191960 60 1897
1899 0 379584 132992 191840 40 1898
1900 0 379520 132736 191760 107 1899
1901 0 379520 132480 191720 81 1900
1902 0 379616 132224 191680 51 1901
1903 0 379744 132000 191680 91 1902
1904 0 379904 131808 191600 91 1903
1905 0 380064 131584 191560 80 1904
1906 0 380256 131424 191480 51 1905
1907 0 380480 131328 191400 51 1906
1908 0 380640 131200 191240 51 1907
1909 0 380736 131040 191040 75 1908
1910 0 380864 130976 190800 104 1909
1911 0 381056 130944 190600 128 1910
1912 0 381088 130752 190400 80 1911
1913 0 381024 130496 190360 51 1912
1914 0 381088 130272 190240 81 1913
1915 0 381120 130176 190000 75 1914
1916 0 381120 129984 189800 75 1915
1917 0 381120 129760 189680 64 1916
1918 0 381152 129504 189600 75 1917
1919 0 381184 129248 189480 75 1918
1920 0 380287.88 135467.22 192720 124 1892
1921 0 380336.38 135507.97 192800 124 1920
1922 0 379824.62 135844.23 192800 81 1921
1923 0 379691.1 135919.73 192880 81 1922
1924 0 378592 135904 193400 75 1923
1925 0 378368 135872 193520 80 1924
1926 0 378144 135776 193600 91 1925
1927 0 377920 135648 193680 98 1926
1928 0 377664 135680 193680 75 1927
1929 0 377408 135680 193760 86 1928
1930 0 377152 135648 193800 91 1929
1931 0 376896 135712 193800 96 1930
1932 0 376640 135808 193920 80 1931
1933 0 376384 135840 194000 102 1932
1934 0 376192 135936 194040 102 1933
1935 0 375936 135936 194000 86 1934
1936 0 375680 135968 194080 75 1935
1937 0 375424 136032 194120 75 1936
1938 0 375168 136064 194120 75 1937
1939 0 374912 136064 194120 71 1938
1940 0 374656 136032 194160 81 1939
1941 0 374432 136096 194280 75 1940
1942 0 374176 136128 194320 80 1941
1943 0 373920 136224 194320 64 1942
1944 0 373696 136256 194440 102 1943
1945 0 373440 136288 194520 98 1944
1946 0 373184 136352 194560 75 1945
1947 0 372992 136448 194720 98 1946
1948 0 372768 136576 194880 51 1947
1949 0 372736 136672 195120 90 1948
1950 0 372576 136672 195280 86 1949
1951 0 372544 136832 195320 107 1950
1952 0 372416 137056 195480 75 1951
1953 0 372288 137248 195600 124 1952
1954 0 372032 137312 195720 91 1953
1955 0 371840 137408 195920 101 1954
1956 0 371616 137536 195960 80 1955
1957 0 371424 137696 196040 86 1956
1958 0 371168 137792 196080 80 1957
1959 0 370976 137856 196240 75 1958
1960 0 370816 137984 196400 86 1959
1961 0 370656 138176 196480 80 1960
1962 0 370464 138400 196480 81 1961
1963 0 370304 138592 196520 90 1962
1964 0 370080 138720 196600 86 1963
1965 0 369824 138784 196640 81 1964
1966 0 369632 138880 196840 81 1965
1967 0 369472 138976 197080 86 1966
1968 0 369376 139168 197280 51 1967
1969 0 369248 139392 197440 60 1968
1970 0 369184 139616 197560 75 1969
1971 0 369024 139840 197680 75 1970
1972 0 368800 140000 197760 75 1971
1973 0 368736 140160 197960 71 1972
1974 0 368544 140288 198160 91 1973
1975 0 368288 140352 198240 91 1974
1976 0 368096 140512 198320 75 1975
1977 0 368032 140576 198320 81 1976
1978 0 372768 136960 195360 51 1951
1979 0 372928 137088 195160 32 1978
1980 0 372928 137024 195120 32 1979
1981 0 372576 136416 195320 45 1950
1982 0 372736 136192 195320 51 1981
1983 0 372800 135936 195280 51 1982
1984 0 372896 135680 195280 80 1983
1985 0 373024 135456 195280 40 1984
1986 0 373184 135232 195160 45 1985
1987 0 373312 135008 195040 45 1986
1988 0 373472 134848 194920 40 1987
1989 0 373664 134688 194880 51 1988
1990 0 373888 134496 194880 45 1989
1991 0 374080 134336 194840 60 1990
1992 0 374208 134176 194800 51 1991
1993 0 376160 136192 194080 32 1934
1994 0 376224 136448 194160 71 1993
1995 0 376352 136672 194120 45 1994
1996 0 376480 136800 194000 51 1995
1997 0 380304.44 135192.12 192800 153 1921
1998 0 380298.06 135191.75 192840 153 1997
1999 0 381896.34 136056.83 192240 80 1887
2000 0 381930.78 136026.66 192120 80 1999
2001 0 381914.94 135943.1 192040 80 2000
2002 0 381880.38 135916.25 191960 80 2001
2003 0 381779.3 136047.92 191840 80 2002
2004 0 381772.7 136053.86 191800 80 2003
2005 0 394102.7 135758.19 190400 98 1676
2006 0 394075.4 135801.86 190280 98 2005
2007 0 393910.56 135824.31 190240 128 2006
2008 0 393735.5 135869.9 190280 104 2007
2009 0 393279.6 136013.98 190280 115 2008
2010 0 393201.62 136170.36 190160 40 2009
2011 0 393216.06 136232.19 190120 40 2010
2012 0 393204 136370 190040 40 2011
2013 0 393132 136470 189960 40 2012
2014 0 393028 136578 189920 40 2013
2015 0 393004 136642 189880 40 2014
2016 0 392880 136810 189840 40 2015
2017 0 392820 136894 189760 -1 2016
2018 0 392700 137114 189720 -1 2017
2019 0 392692 137916 189680 -1 2018
2020 0 392732 138240 189760 -1 2019
2021 0 392696 138432 189840 -1 2020
2022 0 392376 138792 189800 -1 2021
2023 0 392232 139134 189760 -1 2022
2024 0 392408 139162 189800 -1 2023
2025 0 392532 139190 189840 -1 2024
2026 0 392020 139566 189680 -1 2023
2027 0 391892 140026 189640 -1 2026
2028 0 391756 140426 189680 -1 2027
2029 0 392008 140734 189640 -1 2028
2030 0 391972 140890 189520 -1 2029
2031 0 392020 140986 189400 -1 2030
2032 0 394085.8 135777.4 190200 98 2007
2033 0 394865.8 135593.17 190200 32 2032
2034 0 394973.66 135581.81 190080 80 2033
2035 0 395008.66 135526.22 190000 80 2034
2036 0 395020.03 135457.44 189920 64 2035
2037 0 394933.25 135334.39 189800 64 2036
2038 0 394933.22 135202.78 189680 107 2037
2039 0 395062.97 135094.95 189560 107 2038
2040 0 395081.66 134927.64 189440 86 2039
2041 0 395090.44 134764.55 189360 86 2040
2042 0 395081.28 134455.97 189240 107 2041
2043 0 395094.94 134419.2 189200 107 2042
2044 0 395162.38 134349.4 189080 81 2043
2045 0 395237.62 134205.9 189000 81 2044
2046 0 395265.5 133963.31 188880 60 2045
2047 0 395252.06 133906.5 188760 45 2046
2048 0 395171.6 133874.3 188640 45 2047
2049 0 395151.1 133781.48 188480 60 2048
2050 0 395153.22 133782.66 188360 60 2049
2051 0 395173 133698.02 188240 75 2050
2052 0 395127.94 133659.55 188120 75 2051
2053 0 395030.97 133569.06 188040 96 2052
2054 0 395042.4 133405.4 187960 124 2053
2055 0 395151.16 132726.67 187840 229 2054
2056 0 395118.53 132621.69 187960 202 2055
2057 0 394995.78 132739.94 188120 229 2056
2058 0 395218.62 132623.4 187640 202 2055
2059 0 395264.28 132437.88 187520 104 2058
2060 0 395253.1 132234.78 187400 102 2059
2061 0 395354.16 132044.64 187320 60 2060
2062 0 395227.44 131876.5 187240 60 2061
2063 0 395215.44 131721.45 187120 71 2062
2064 0 395284.66 131721.84 186960 107 2063
2065 0 395335.3 131696.06 186760 122 2064
2066 0 395272.3 131623 186720 122 2065
2067 0 395296.9 131558.16 186600 122 2066
2068 0 395365.06 131541.81 186440 120 2067
2069 0 395452.62 131456.33 186320 120 2068
2070 0 395535.84 131302.72 186200 75 2069
2071 0 395577.7 131071.32 186080 71 2070
2072 0 395587.34 131023.22 186000 71 2071
2073 0 395596.9 130979.984 185960 75 2072
2074 0 395619.1 130973.09 185920 75 2073
2075 0 395671.28 130866.6 185840 75 2074
2076 0 395694 130757.266 185720 81 2075
2077 0 395770.34 130687.27 185640 81 2076
2078 0 395756.62 130472.734 185520 91 2077
2079 0 395754.2 130441.42 185440 91 2078
2080 0 395705.62 130356.5 185360 86 2079
2081 0 395692.9 130228.13 185280 86 2080
2082 0 395697.75 130137.11 185160 71 2081
2083 0 395726.56 129993.96 185040 81 2082
2084 0 395646.56 129873.32 184920 81 2083
2085 0 395583.53 129730.18 184840 75 2084
2086 0 395559.56 129637.75 184760 75 2085
2087 0 395500.7 129575.07 184720 60 2086
2088 0 395441.44 129512.49 184680 60 2087
2089 0 395411.75 129359.99 184560 86 2088
2090 0 395409.56 129287.84 184480 86 2089
2091 0 395304.28 129114.44 184360 75 2090
2092 0 395086.4 128874.47 184240 40 2091
2093 0 395042.28 128675.45 184160 40 2092
2094 0 394945.62 128474.06 184040 40 2093
2095 0 394895.56 128243.03 183960 40 2094
2096 0 394867.9 128116.234 183880 40 2095
2097 0 394836.1 127978.14 183800 -1 2096
2098 0 394806.5 127881.4 183680 -1 2097
2099 0 394797.75 127793.266 183600 -1 2098
2100 0 394800.38 127656.23 183480 -1 2099
2101 0 394810.7 127594.67 183400 -1 2100
2102 0 394741.34 127481.81 183320 -1 2101
2103 0 394714.16 127411.13 183200 -1 2102
2104 0 394820.6 127341.92 183080 -1 2103
2105 0 394805.6 127248.45 183000 -1 2104
2106 0 394824.12 127152.34 182840 -1 2105
2107 0 394909.16 127041.95 182680 -1 2106
2108 0 394876.28 127082.5 182600 -1 2107
2109 0 394980.8 126887.9 182400 -1 2108
2110 0 395075.44 126800.4 182160 -1 2109
2111 0 395082.4 126787.02 182000 -1 2110
2112 0 395112.12 126684.805 181840 -1 2111
2113 0 395144.66 126633.76 181680 -1 2112
2114 0 394947.5 126770.7 181520 -1 2113
2115 0 394927.75 126780.2 181360 -1 2114
2116 0 394896.34 126813.445 181280 -1 2115
2117 0 394984.12 126675.13 181200 -1 2116
2118 0 394985.84 126670.21 181160 -1 2117
2119 0 394976.2 126654.31 181080 -1 2118
2120 0 394858.94 126551.586 180960 -1 2119
2121 0 394890.34 126472.76 180800 -1 2120
2122 0 394893.84 126304.88 180680 -1 2121
2123 0 394903.3 126232.85 180600 -1 2122
2124 0 394779.8 126168.2 180520 -1 2123
2125 0 394858.62 126102.5 180440 -1 2124
2126 0 394862.75 126070.24 180360 -1 2125
2127 0 394863.25 126060.13 180320 -1 2126
2128 0 394911.03 126045.62 180240 -1 2127
2129 0 394937.4 125940.555 180160 -1 2128
2130 0 394904.97 125626.914 180040 -1 2129
2131 0 394897.16 125593.625 179960 -1 2130
2132 0 394936.53 125564.87 179840 -1 2131
2133 0 394940.72 125544.98 179720 -1 2132
2134 0 394963 125548.38 179600 -1 2133
2135 0 394975 125516.71 179400 -1 2134
2136 0 394988.3 125556.46 179320 -1 2135
2137 0 394880.34 125502.664 179160 -1 2136
2138 0 394866.62 125507.9 179080 -1 2137
2139 0 394771.53 125468.57 178920 -1 2138
2140 0 394720.94 125448.76 178840 -1 2139
2141 0 394670.22 125386.9 178760 -1 2140
2142 0 394589.4 125348.91 178600 -1 2141
2143 0 394591.7 125345.62 178480 -1 2142
2144 0 394504.84 125285.17 178400 -1 2143
2145 0 394462.4 125262.33 178320 -1 2144
2146 0 394070.25 124914.5 178320 -1 2145
2147 0 393850.16 124686.6 178320 -1 2146
2148 0 393857.1 124601.945 178360 -1 2147
2149 0 393981.1 124497.945 178360 -1 2148
2150 0 393790.03 124732.836 178280 -1 2147
2151 0 393760.9 124699.71 178240 -1 2150
2152 0 393622.34 124595.625 178160 -1 2151
2153 0 393446.5 124568.49 178080 -1 2152
2154 0 393175.16 124527.95 178000 -1 2153
2155 0 393033.97 124539.56 177920 -1 2154
2156 0 392977.2 124551.87 177840 -1 2155
2157 0 392744.1 124621.086 177720 -1 2156
2158 0 392630.47 124644.69 177600 -1 2157
2159 0 392602.66 124644.17 177520 -1 2158
2160 0 392542.94 124688.875 177400 -1 2159
2161 0 392469.5 124710.734 177240 -1 2160
2162 0 392392.78 124567.31 177120 -1 2161
2163 0 392309.56 124539.22 177040 -1 2162
2164 0 392232 124423.37 176960 -1 2163
2165 0 392262.88 124397.52 176880 -1 2164
2166 0 392292.6 124331.92 176800 -1 2165
2167 0 392295.28 124266.37 176720 -1 2166
2168 0 392312.28 124181.54 176600 -1 2167
2169 0 392283.44 124127.8 176480 -1 2168
2170 0 392238.5 124048.88 176400 -1 2169
2171 0 392075.34 123893.87 176280 -1 2170
2172 0 391851.3 123865.66 176200 -1 2171
2173 0 392166.12 123923.94 176200 -1 2172
2174 0 392262.66 124076.336 176200 -1 2173
2175 0 392292.3 124110.93 176120 -1 2174
2176 0 391696.28 123771.15 176120 -1 2172
2177 0 391587.62 123686.96 176000 -1 2176
2178 0 391400.88 123658.67 175920 -1 2177
2179 0 391215.22 123599.42 175800 -1 2178
2180 0 391185.7 123518.54 175720 -1 2179
2181 0 391145.06 123527.19 175600 -1 2180
2182 0 391102.53 123529.88 175440 -1 2181
2183 0 390942.44 123480.44 175320 -1 2182
2184 0 390937.6 123440.84 175280 -1 2183
2185 0 390919.03 123476.336 175200 -1 2184
2186 0 390885.56 123436.016 175120 -1 2185
2187 0 390793.78 123417.25 174960 -1 2186
2188 0 390650.47 123434.44 174800 -1 2187
2189 0 390541.72 123367.414 174640 -1 2188
2190 0 390312.38 123291.1 174560 -1 2189
2191 0 390164.38 123246.7 174480 -1 2190
2192 0 389945.47 123198.2 174360 -1 2191
2193 0 389497.5 123098.14 174360 -1 2192
2194 0 389515.5 123075.71 174280 -1 2193
2195 0 389355.7 122949.875 174200 -1 2194
2196 0 389015.47 122574.06 174200 -1 2195
2197 0 388853.88 122491.22 174040 -1 2196
2198 0 388570.47 122330.22 173920 -1 2197
2199 0 388410.4 122077.18 173840 -1 2198
2200 0 388301.78 121951.35 173680 -1 2199
2201 0 388252.2 121815.48 173560 -1 2200
2202 0 388189.9 121761.87 173480 -1 2201
2203 0 388125.9 121669.86 173440 -1 2202
2204 0 388114.3 121653.36 173360 -1 2203
2205 0 388133.4 121588.586 173280 -1 2204
2206 0 388144.2 121546.375 173200 -1 2205
2207 0 388099.47 121454.71 173120 -1 2206
2208 0 388068.7 121450.61 173000 -1 2207
2209 0 387892.56 121412.55 172880 -1 2208
2210 0 387875.97 121440.336 172840 -1 2209
2211 0 387869.06 121253.29 172760 -1 2210
2212 0 387800.78 121082.96 172720 -1 2211
2213 0 387764.94 120957.766 172640 -1 2212
2214 0 387681.6 120792.63 172520 -1 2213
2215 0 387566.4 120647.125 172400 -1 2214
2216 0 387544.2 120601.59 172280 -1 2215
2217 0 387436.5 120595.25 172160 -1 2216
2218 0 387349.94 120548.19 172040 -1 2217
2219 0 387204.44 120479.21 171920 -1 2218
2220 0 387128.84 120374.234 171840 -1 2219
2221 0 386973.28 120129.13 171720 -1 2220
2222 0 386839.56 120128.54 171640 -1 2221
2223 0 386859.7 120120.19 171560 -1 2222
2224 0 386756.25 120026.39 171480 -1 2223
2225 0 386707.75 120042.86 171400 -1 2224
2226 0 386632.06 120005.266 171320 -1 2225
2227 0 386610.72 119922.36 171240 -1 2226
2228 0 386542.78 119822.555 171160 -1 2227
2229 0 386482.22 119759.26 171040 -1 2228
2230 0 386442 119729.766 170960 -1 2229
2231 0 386305.75 119648.84 170880 -1 2230
2232 0 386152.4 119564.1 170800 -1 2231
2233 0 386069.6 119497.68 170720 -1 2232
2234 0 385994.72 119426.01 170600 -1 2233
2235 0 385824.97 119281.96 170480 -1 2234
2236 0 385790.28 119118.16 170360 -1 2235
2237 0 385839.3 119070.305 170200 -1 2236
2238 0 385866.94 119039.64 170040 -1 2237
2239 0 385752.44 119036.484 169840 -1 2238
2240 0 385675.66 118983.08 169640 -1 2239
2241 0 385587.1 118811.39 169480 -1 2240
2242 0 385599.94 118700.64 169400 -1 2241
2243 0 385636.78 118819.41 169200 -1 2242
2244 0 385701.12 118841.43 169120 -1 2243
2245 0 385769.75 118940.19 169000 -1 2244
2246 0 385771.25 118979.5 168920 -1 2245
2247 0 386263.28 119431.59 168920 -1 2246
2248 0 386435.5 119636.09 168800 -1 2247
2249 0 385786.34 118887.96 168880 -1 2246
2250 0 385799.44 118795.67 168840 -1 2249
2251 0 385778.9 118754.87 168680 -1 2250
2252 0 385828.97 118767.1 168600 -1 2251
2253 0 385191.8 118268.65 169400 -1 2242
2254 0 384587.62 118068.516 169400 -1 2253
2255 0 384564.56 118059.14 169200 -1 2254
2256 0 384559.8 118000.42 168960 -1 2255
2257 0 384859.1 118088.09 168760 -1 2256
2258 0 384573.25 117684.52 169440 -1 2254
2259 0 384520.88 117576.81 169520 -1 2258
2260 0 384479.62 117521.93 169600 -1 2259
2261 0 384442.53 117407.2 169680 -1 2260
2262 0 384434.12 117323.77 169760 -1 2261
2263 0 384514.06 117591.805 169760 -1 2262
2264 0 384590.56 117680.734 169840 -1 2263
2265 0 384326.16 117255.77 169760 -1 2262
2266 0 384169.28 117143.016 169800 -1 2265
2267 0 384073.28 116983.12 169800 -1 2266
2268 0 383833.25 116859.21 169800 -1 2267
2269 0 383797.6 116872.84 169880 -1 2268
2270 0 383634.62 116771.32 170000 -1 2269
2271 0 383548.56 116695.77 170080 -1 2270
2272 0 383539.7 116611.93 170160 -1 2271
2273 0 383468.7 116461.98 170240 -1 2272
2274 0 383390.47 116337.8 170320 -1 2273
2275 0 383372.44 116024.21 170400 -1 2274
2276 0 383043.03 115583.06 170360 -1 2275
2277 0 382768.56 115452.77 170360 -1 2276
2278 0 382652.94 115276.94 170320 -1 2277
2279 0 382332.88 115272.9 170320 -1 2278
2280 0 382183.66 115208.24 170360 -1 2279
2281 0 382028.53 115144.7 170440 -1 2280
2282 0 381980.7 115148.625 170480 -1 2281
2283 0 381897.84 115151.56 170520 -1 2282
2284 0 381737.94 115191.664 170520 -1 2283
2285 0 381577.97 115139.72 170520 -1 2284
2286 0 381447.94 115009.68 170520 -1 2285
2287 0 381033 115020.52 170560 -1 2286
2288 0 380916.66 115011.55 170600 -1 2287
2289 0 380779 114969.54 170680 -1 2288
2290 0 380566.9 114753.516 170680 -1 2289
2291 0 380810.97 115002.57 170760 -1 2289
2292 0 380808.7 114997.92 170840 -1 2291
2293 0 380806.28 115013.81 170880 -1 2292
2294 0 380803.47 115085.27 170920 -1 2293
2295 0 380783.47 115174.664 171040 -1 2294
2296 0 380696.6 115313.84 171160 -1 2295
2297 0 380676.4 115329 171240 -1 2296
2298 0 380568.34 115390.21 171280 -1 2297
2299 0 380501.06 115411.46 171320 -1 2298
2300 0 380497.66 115449.69 171360 -1 2299
2301 0 380547.56 115478.99 171440 -1 2300
2302 0 380621.25 115570.484 171520 -1 2301
2303 0 380667.38 115630.586 171600 -1 2302
2304 0 380691.2 115652.83 171640 -1 2303
2305 0 380971.6 115031.49 170480 -1 2287
2306 0 380939.38 115015.79 170440 -1 2305
2307 0 388275.3 122494.25 174200 -1 2196
2308 0 388189.78 122489.32 174320 -1 2307
2309 0 387861.8 122469.29 174320 -1 2308
2310 0 387641.9 122517.44 174400 -1 2309
2311 0 387243.22 122588.42 174480 -1 2310
2312 0 387020.34 122551.914 174560 -1 2311
2313 0 386852.03 122493.24 174640 -1 2312
2314 0 386701.6 122482.55 174680 -1 2313
2315 0 386542.34 122454.61 174760 -1 2314
2316 0 386134.06 122331.086 174760 -1 2315
2317 0 386074.25 122292.64 174800 -1 2316
2318 0 385794.2 122152.75 174800 -1 2317
2319 0 385666.84 122122.125 174880 -1 2318
2320 0 385054.78 121902.16 174880 -1 2319
2321 0 385080.72 121819.9 175000 -1 2320
2322 0 385029.75 121831.86 175040 -1 2321
2323 0 384828.78 121912.21 174880 -1 2320
2324 0 384624.8 122008.31 174880 -1 2323
2325 0 384572.78 121952.28 174880 -1 2324
2326 0 384432.88 121912.1 175000 -1 2325
2327 0 384120.94 121936.21 175000 -1 2326
2328 0 384067.66 121969.93 175040 -1 2327
2329 0 384007.9 121971.375 175080 -1 2328
2330 0 383591.94 121950.46 175160 -1 2329
2331 0 383568.03 122110.484 175160 -1 2330
2332 0 383487.16 122211.89 175120 -1 2331
2333 0 383472 122239.41 175080 -1 2332
2334 0 383534.97 122330.85 175000 -1 2333
2335 0 383484.47 122405.414 174920 -1 2334
2336 0 383408.06 122487.54 174840 -1 2335
2337 0 383413.28 122610.79 174720 -1 2336
2338 0 383447.7 122567.53 174600 -1 2337
2339 0 383368.03 122303.414 175080 -1 2333
2340 0 383267.7 122373.9 175040 -1 2339
2341 0 383297.88 122364.86 175000 -1 2340
2342 0 383262.44 122415.516 174920 -1 2341
2343 0 383166.06 122461.54 174840 -1 2342
2344 0 383091.88 122510.516 174760 -1 2343
2345 0 383118.5 122524.84 174680 -1 2344
2346 0 383253.66 122513.48 174600 -1 2345
2347 0 383393.66 122613.52 174600 -1 2346
2348 0 383401.53 122609.22 174520 -1 2347
2349 0 383381.94 122573.336 174440 -1 2348
2350 0 383340.25 122560.85 174360 -1 2349
2351 0 383305.06 122554.73 174280 -1 2350
2352 0 383276.9 122541.21 174200 -1 2351
2353 0 383097.66 122457.46 174600 -1 2346
2354 0 383021.72 122426 174560 -1 2353
2355 0 383013.97 122413.664 174480 -1 2354
2356 0 383008.53 122368.57 174400 -1 2355
2357 0 382986.97 122304.77 174280 -1 2356
2358 0 382941.38 122288.73 174160 -1 2357
2359 0 382840.75 122512.234 174000 -1 2358
2360 0 382796.44 122636.15 173960 -1 2359
2361 0 382756.78 122712.734 173880 -1 2360
2362 0 382706.12 122790.28 173800 -1 2361
2363 0 382603.78 122935.625 173800 -1 2362
2364 0 382591.7 123007.18 173760 -1 2363
2365 0 382611.8 123047.68 173680 -1 2364
2366 0 382608.66 123104.44 173600 -1 2365
2367 0 382594.6 123192.03 173520 -1 2366
2368 0 382570.88 123275.53 173440 -1 2367
2369 0 382570.53 123304.734 173360 -1 2368
2370 0 382498.06 123318.266 173320 -1 2369
2371 0 382384.7 123340.25 173240 -1 2370
2372 0 382325.94 123349.1 173200 -1 2371
2373 0 382261.5 123409.24 173160 -1 2372
2374 0 382254.6 123446.305 173120 -1 2373
2375 0 382640.66 122931.03 173840 -1 2363
2376 0 382615.5 122976.38 173880 -1 2375
2377 0 382612.7 122949.82 173920 -1 2376
2378 0 382606.56 122918.12 173960 -1 2377
2379 0 383396.03 121918.45 175160 -1 2330
2380 0 383260.1 121966.445 175160 -1 2379
2381 0 383190.06 121981.16 175200 -1 2380
2382 0 383193.94 122053.85 175280 -1 2381
2383 0 383106.06 121927.36 175320 -1 2382
2384 0 383001.28 121881.47 175360 -1 2383
2385 0 382933.2 121799.06 175400 -1 2384
2386 0 382785.16 121719.02 175400 -1 2385
2387 0 382914.1 121710.72 175480 -1 2386
2388 0 383018.2 121774.73 175480 -1 2387
2389 0 383082.03 121715.15 175600 -1 2388
2390 0 383104.97 121681.02 175680 -1 2389
2391 0 383129.78 121641.93 175760 -1 2390
2392 0 383248.88 121574.17 175840 -1 2391
2393 0 383221.9 121490.63 175920 -1 2392
2394 0 383245.9 121314.586 175920 -1 2393
2395 0 382786 120806.55 175920 -1 2394
2396 0 382781.97 120867.35 175800 -1 2395
2397 0 382779.56 120868.055 175760 -1 2396
2398 0 382475.44 120568.164 175760 -1 2397
2399 0 382439.4 120484.18 175760 -1 2398
2400 0 382299.34 120376.2 175760 -1 2399
2401 0 381995.28 120376.28 175760 -1 2400
2402 0 382016.38 120385.055 175680 -1 2401
2403 0 381903 120409.445 175640 -1 2402
2404 0 381841.38 120382.586 175600 -1 2403
2405 0 381798.44 120286.79 175520 -1 2404
2406 0 381830.12 120300.33 175440 -1 2405
2407 0 382881.44 120848.086 175640 -1 2397
2408 0 382855.1 120860.61 175600 -1 2407
2409 0 382646.97 120780.516 175600 -1 2408
2410 0 382559.1 120904.58 175600 -1 2409
2411 0 382556.97 120953.27 175520 -1 2410
2412 0 382516.94 120889.266 175520 -1 2411
2413 0 382503.5 120904.5 175480 -1 2412
2414 0 382447.78 120949.7 175400 -1 2413
2415 0 382449.84 120983.48 175360 -1 2414
2416 0 382506.62 121071.99 175320 -1 2415
2417 0 382572.72 121139.25 175280 -1 2416
2418 0 383055.22 120968.71 175600 -1 2408
2419 0 383109.22 121013.625 175520 -1 2418
2420 0 383120.34 121022.42 175440 -1 2419
2421 0 383162.7 121020.59 175360 -1 2420
2422 0 382771.4 120757.52 175960 -1 2395
2423 0 382731.22 120737.11 176040 -1 2422
2424 0 382733.66 120756.01 176120 -1 2423
2425 0 382768.8 120785.89 176200 -1 2424
2426 0 382773.56 120785.99 176280 -1 2425
2427 0 382763.9 120839.68 176320 -1 2426
2428 0 382769.62 120830.29 176400 -1 2427
2429 0 382733.16 120826.09 176480 -1 2428
2430 0 382767.66 120863.9 176600 -1 2429
2431 0 382771.25 120863.695 176680 -1 2430
2432 0 382957.47 120908.86 176760 -1 2431
2433 0 383072.25 120907.23 176840 -1 2432
2434 0 383016.06 120747.1 176840 -1 2433
2435 0 383109.22 120765.2 176920 -1 2434
2436 0 383325.3 120790.516 176960 -1 2435
2437 0 383419.4 120783.82 177000 -1 2436
2438 0 383500.44 120786.57 177080 -1 2437
2439 0 383510.2 120799.375 177160 -1 2438
2440 0 382051.94 120728.32 176200 -1 2425
2441 0 382030.9 120734.4 176240 -1 2440
2442 0 381921.3 120753.91 176280 -1 2441
2443 0 381795.1 120722.76 176320 -1 2442
2444 0 381797.94 120725.69 176360 -1 2443
2445 0 381795.84 120732.08 176400 -1 2444
2446 0 381743.84 120797.836 176480 -1 2445
2447 0 381703 120794.62 176520 -1 2446
2448 0 382794 121678.74 175480 -1 2387
2449 0 382784.28 121617.66 175560 -1 2448
2450 0 382801.6 121600.71 175640 -1 2449
2451 0 384716.22 121824.43 174680 -1 2325
2452 0 386038.12 122462.69 174760 -1 2316
2453 0 386029.84 122529.75 174840 -1 2452
2454 0 386054.84 122550.28 174920 -1 2453
2455 0 386098.94 122520.65 175000 -1 2454
2456 0 386118.1 122495.57 175040 -1 2455
2457 0 386129.72 122512.8 175080 -1 2456
2458 0 386135.47 122506.555 175160 -1 2457
2459 0 386136.72 122526.305 175200 -1 2458
2460 0 386091.9 122453.2 175280 -1 2459
2461 0 386041.22 122470.13 175320 -1 2460
2462 0 385974.97 122382.79 175360 -1 2461
2463 0 385874.88 122266.945 175360 -1 2462
2464 0 385778.94 122209.516 175400 -1 2463
2465 0 385748.75 122186.48 175440 -1 2464
2466 0 385670.6 122143.73 175520 -1 2465
2467 0 385580.97 122161.484 175600 -1 2466
2468 0 385498.25 122175.234 175680 -1 2467
2469 0 385424.22 122178.95 175760 -1 2468
2470 0 385299.34 122171.88 175840 -1 2469
2471 0 385211.7 122120.27 175920 -1 2470
2472 0 385110.38 122167.64 175960 -1 2471
2473 0 385066.38 122263.71 175960 -1 2472
2474 0 385097.78 122225.96 176040 -1 2473
2475 0 385051.4 122248.016 176080 -1 2474
2476 0 385083.38 122184.01 176080 -1 2475
2477 0 385127.9 122152.95 176160 -1 2476
2478 0 385169.2 122171.53 176240 -1 2477
2479 0 385230.44 122210.53 176320 -1 2478
2480 0 385363.1 122236.16 176400 -1 2479
2481 0 385390.72 122221.63 176480 -1 2480
2482 0 385400.3 122236.5 176520 -1 2481
2483 0 385393.78 122254.13 176560 -1 2482
2484 0 385376.12 122255.46 176640 -1 2483
2485 0 385382.8 122236.83 176720 -1 2484
2486 0 385377.1 122221.516 176800 -1 2485
2487 0 385355.8 122177.89 176840 -1 2486
2488 0 385330.1 122128.625 176880 -1 2487
2489 0 385317.94 122129.06 176920 -1 2488
2490 0 385279.66 122128.22 177000 -1 2489
2491 0 385288.12 122156.83 177040 -1 2490
2492 0 384927.38 122252.04 176080 -1 2475
2493 0 384884.34 122222.836 176120 -1 2492
2494 0 384850.97 122219.984 176160 -1 2493
2495 0 384767.62 122214.1 176200 -1 2494
2496 0 384665.3 122177.14 176280 -1 2495
2497 0 384560.25 122128.41 176360 -1 2496
2498 0 384515.62 122092.84 176440 -1 2497
2499 0 384472.78 122081.42 176480 -1 2498
2500 0 384481.25 122082.51 176520 -1 2499
2501 0 384457.78 122064.16 176560 -1 2500
2502 0 384432.53 122069.836 176600 -1 2501
2503 0 384361.62 122087.84 176680 -1 2502
2504 0 384306.97 122098.47 176760 -1 2503
2505 0 384236.62 122094.97 176840 -1 2504
2506 0 384207.12 122097.22 176920 -1 2505
2507 0 384181.3 122099.36 176960 -1 2506
2508 0 384070.84 122152.586 177000 -1 2507
2509 0 384014.88 122188.65 177000 -1 2508
2510 0 383914.88 122178.56 177000 -1 2509
2511 0 383826.72 122214.78 177040 -1 2510
2512 0 383618.7 122164.875 177040 -1 2511
2513 0 383418.62 122305.17 177040 -1 2512
2514 0 383422.97 122301.53 176960 -1 2513
2515 0 383441.3 122378.22 177120 -1 2513
2516 0 388373.75 122553.19 174400 -1 2308
2517 0 394664.34 125445.734 178240 -1 2145
2518 0 394689.75 125585.7 178120 -1 2517
2519 0 394666 125719 178120 -1 2518
2520 0 394704 125869 178120 -1 2519
2521 0 394758 125911 178120 -1 2520
2522 0 394818 125979 178040 -1 2521
2523 0 394888 126071 177920 -1 2522
2524 0 394852 126113 177760 -1 2523
2525 0 394905 126162 177600 -1 2524
2526 0 395007 126310 177480 -1 2525
2527 0 395101 126370 177400 -1 2526
2528 0 395197 126438 177280 -1 2527
2529 0 395403 126414 177160 -1 2528
2530 0 395411 126416 177000 -1 2529
2531 0 395451 126372 176880 -1 2530
2532 0 395527 126400 176760 -1 2531
2533 0 395567 126404 176640 -1 2532
2534 0 395707 126442 176480 -1 2533
2535 0 395715 126482 176360 -1 2534
2536 0 395774 126513 176200 -1 2535
2537 0 395834 126637 176000 -1 2536
2538 0 395828 126709 175840 -1 2537
2539 0 395826 126701 175680 -1 2538
2540 0 395814 126769 175520 -1 2539
2541 0 395783 126838 175360 -1 2540
2542 0 395849 126974 175280 -1 2541
2543 0 395646 127133 175280 -1 2542
2544 0 395444 127161 175200 -1 2543
2545 0 395334 127301 175280 -1 2544
2546 0 395270 127377 175360 -1 2545
2547 0 395191 127441 175400 -1 2546
2548 0 395270 127481 175360 -1 2547
2549 0 395408 127581 175320 -1 2548
2550 0 395463 127716 175280 -1 2549
2551 0 395607 127796 175280 -1 2550
2552 0 395737 127798 175280 -1 2551
2553 0 395787 127742 175280 -1 2552
2554 0 395901 127706 175320 -1 2553
2555 0 396010 127739 175360 -1 2554
2556 0 396094 127765 175400 -1 2555
2557 0 396222 127795 175480 -1 2556
2558 0 396352 127845 175560 -1 2557
2559 0 396482 127881 175560 -1 2558
2560 0 396514 127883 175520 -1 2559
2561 0 396599 127958 175440 -1 2560
2562 0 396743 127996 175360 -1 2561
2563 0 396935 128054 175280 -1 2562
2564 0 397139 128156 175200 -1 2563
2565 0 397201 128216 175160 -1 2564
2566 0 397263 128346 175080 -1 2565
2567 0 397276 128419 175000 -1 2566
2568 0 397314 128485 174920 -1 2567
2569 0 397346 128509 174840 -1 2568
2570 0 397410 128539 174760 -1 2569
2571 0 397473 128660 174720 -1 2570
2572 0 397441 128706 174680 -1 2571
2573 0 397369 128770 174680 -1 2572
2574 0 397395 128668 174600 -1 2573
2575 0 397401 128654 174520 -1 2574
2576 0 397371 128928 174680 -1 2573
2577 0 397433 129008 174720 -1 2576
2578 0 397496 129069 174800 -1 2577
2579 0 397550 129181 174920 -1 2578
2580 0 397600 129213 175000 -1 2579
2581 0 397593 129248 175040 -1 2580
2582 0 397586 129283 175080 -1 2581
2583 0 397652 129255 175080 -1 2582
2584 0 397702 129191 175120 -1 2583
2585 0 397782 129105 175200 -1 2584
2586 0 397954 129053 175200 -1 2585
2587 0 398142 128981 175200 -1 2586
2588 0 398188 128935 175200 -1 2587
2589 0 398238 128863 175200 -1 2588
2590 0 398362 128789 175200 -1 2589
2591 0 398464 128761 175120 -1 2590
2592 0 398508 128779 175040 -1 2591
2593 0 398541 128784 174960 -1 2592
2594 0 398561 128802 174880 -1 2593
2595 0 398669 128730 174840 -1 2594
2596 0 398749 128708 174800 -1 2595
2597 0 398794 128703 174720 -1 2596
2598 0 398830 128629 174640 -1 2597
2599 0 398838 128525 174600 -1 2598
2600 0 398838 128445 174520 -1 2599
2601 0 398802 128413 174520 -1 2600
2602 0 398799 128408 174440 -1 2601
2603 0 398863 128414 174360 -1 2602
2604 0 398823 128352 174320 -1 2603
2605 0 398834.5 128338.5 174280 -1 2604
2606 0 398858.5 128316.5 174200 -1 2605
2607 0 398891.5 128350.5 174160 -1 2606
2608 0 398950.5 128469.5 174160 -1 2607
2609 0 399091 128614 174160 -1 2608
2610 0 399214.5 128740.5 174160 -1 2609
2611 0 399281.5 128763.5 174160 -1 2610
2612 0 399312.5 128787.5 174080 -1 2611
2613 0 399385.5 128822.5 174040 -1 2612
2614 0 399515 128879 174000 -1 2613
2615 0 399541 128949 174000 -1 2614
2616 0 398228 128973 175280 -1 2588
2617 0 398318 129027 175320 -1 2616
2618 0 398460 129149 175320 -1 2617
2619 0 398498 129243 175320 -1 2618
2620 0 398508 129261 175360 -1 2619
2621 0 398512 129301 175520 -1 2620
2622 0 398450 129401 175520 -1 2621
2623 0 398443 129400 175600 -1 2622
2624 0 398470 129391 175680 -1 2623
2625 0 398514 129463 175760 -1 2624
2626 0 398506 129529 175840 -1 2625
2627 0 398490 129601 175920 -1 2626
2628 0 398468 129693 175920 -1 2627
2629 0 398470 129793 175920 -1 2628
2630 0 398443 129822 175880 -1 2629
2631 0 398413 129834 175840 -1 2630
2632 0 398335 129800 175840 -1 2631
2633 0 398289 129770 175840 -1 2632
2634 0 398241 129710 175840 -1 2633
2635 0 398177 129672 175880 -1 2634
2636 0 398139 129656 175920 -1 2635
2637 0 398077 129661 175920 -1 2636
2638 0 398092 129691 175880 -1 2637
2639 0 398059 129762 175840 -1 2638
2640 0 398062 129631 175960 -1 2637
2641 0 397990 129619 176000 -1 2640
2642 0 397996 129601 176040 -1 2641
2643 0 397914 129591 176080 -1 2642
2644 0 397766 129457 176160 -1 2643
2645 0 397658 129549 176120 -1 2644
2646 0 397594.28 129567.06 176160 -1 2645
2647 0 397519.16 129527.664 176240 -1 2646
2648 0 397483 129464.37 176320 -1 2647
2649 0 397428.56 129390.96 176400 -1 2648
2650 0 397380.66 129350.87 176440 -1 2649
2651 0 397318.28 129307.734 176480 -1 2650
2652 0 397298.53 129240.96 176400 -1 2651
2653 0 397306.5 129255.73 176280 -1 2652
2654 0 397266.1 129324.74 176240 -1 2653
2655 0 397149.7 129394.055 176200 -1 2654
2656 0 397143.38 129387.89 176160 -1 2655
2657 0 398327 129740 175960 -1 2633
2658 0 398490 129239 175680 -1 2621
2659 0 398316 129023 175400 -1 2617
2660 0 397538 129245 175280 -1 2582
2661 0 395478 127601 175320 -1 2549
2662 0 395112 127401 175440 -1 2547
2663 0 395036 127333 175480 -1 2662
2664 0 395000 127301 175560 -1 2663
2665 0 395947 126998 175080 -1 2542
2666 0 395941 127040 175000 -1 2665
2667 0 395923 127096 174960 -1 2666
2668 0 395887 127166 174880 -1 2667
2669 0 394543.78 126234.26 180520 -1 2124
2670 0 394504.9 126249.79 180560 -1 2669
2671 0 394479.22 126272.96 180600 -1 2670
2672 0 394437.84 126342.92 180680 -1 2671
2673 0 394337.44 126410.37 180760 -1 2672
2674 0 394133.5 126412.47 180760 -1 2673
2675 0 394087.25 126445.84 180800 -1 2674
2676 0 394031.7 126520.484 180840 -1 2675
2677 0 393895.53 126683.555 180920 -1 2676
2678 0 393785.56 126797.625 180920 -1 2677
2679 0 393701.22 126859.195 180880 -1 2678
2680 0 393637.56 127043.695 180920 -1 2679
2681 0 393540.56 127098.72 180920 -1 2680
2682 0 393483.9 127187.87 181040 -1 2681
2683 0 393440.44 127208.28 181120 -1 2682
2684 0 393346.5 127278.73 181200 -1 2683
2685 0 393160.44 127512.305 181320 -1 2684
2686 0 393101.3 127545.19 181360 -1 2685
2687 0 393081.8 127543.8 181400 -1 2686
2688 0 393006.06 127542.33 181440 -1 2687
2689 0 392992.8 127548.99 181480 -1 2688
2690 0 393014.72 127570.75 181560 -1 2689
2691 0 393053.66 127559.45 181640 -1 2690
2692 0 393141.53 127641.81 181720 -1 2691
2693 0 393165.3 127675.55 181800 -1 2692
2694 0 393217.06 127716.195 181880 -1 2693
2695 0 393217.34 127762.85 181920 -1 2694
2696 0 393083.12 127780.17 181880 -1 2695
2697 0 392959.12 127776.164 181880 -1 2696
2698 0 392815.12 127794.14 181880 -1 2697
2699 0 392576.2 127770.67 181880 -1 2698
2700 0 392570.34 127780.87 181920 -1 2699
2701 0 393225.7 127780.99 181960 -1 2695
2702 0 393252.22 127815.18 182000 -1 2701
2703 0 393242.53 128637.59 182040 -1 2702
2704 0 393413.22 127879.17 182080 -1 2703
2705 0 393406.8 127855.984 182120 -1 2704
2706 0 393587.38 127991.16 182080 -1 2704
2707 0 393577.75 128720.66 182040 -1 2706
2708 0 395938.3 140732.06 195560 172 254
2709 0 395813.25 140715.69 195440 115 2708
2710 0 395684.6 140742.77 195200 128 2709
2711 0 395623.56 140609.61 195000 160 2710
2712 0 395573.38 140646.14 194800 128 2711
2713 0 395531 140616 194640 128 2712
2714 0 395531 140600 194520 131 2713
2715 0 395527 140600 194400 131 2714
2716 0 395571 140644 194280 131 2715
2717 0 395659 140676 194160 124 2716
2718 0 395687 140724 194040 124 2717
2719 0 395739 140732 193920 124 2718
2720 0 395851 140732 193840 124 2719
2721 0 395915 140724 193720 134 2720
2722 0 395995 140744 193600 134 2721
2723 0 396075 140712 193440 120 2722
2724 0 396151 140684 193320 120 2723
2725 0 396247 140612 193200 81 2724
2726 0 396367 140568 193120 81 2725
2727 0 396439 140486 193000 91 2726
2728 0 396559 140350 192880 86 2727
2729 0 396695 140278 192760 108 2728
2730 0 396811 140190 192640 108 2729
2731 0 396935 140126 192560 115 2730
2732 0 396999 140058 192480 115 2731
2733 0 397063 140014 192400 96 2732
2734 0 397167 139918 192320 96 2733
2735 0 397375 139698 192280 120 2734
2736 0 397567 139502 192240 80 2735
2737 0 397919 139334 192160 120 2736
2738 0 398215 139080 192080 120 2737
2739 0 398483 138892 192000 107 2738
2740 0 398731 138788 191960 124 2739
2741 0 398895 138720 191880 128 2740
2742 0 399019 138644 191800 128 2741
2743 0 399179 138584 191720 91 2742
2744 0 399259 138520 191640 136 2743
2745 0 399383 138444 191560 136 2744
2746 0 399519 138366 191440 128 2745
2747 0 399771 138286 191320 120 2746
2748 0 399915 138210 191240 108 2747
2749 0 399991 138154 191160 108 2748
2750 0 400075 138030 191080 139 2749
2751 0 400191 137902 191000 139 2750
2752 0 400339 137730 190920 120 2751
2753 0 400431 137598 190840 120 2752
2754 0 400743 137350 190760 163 2753
2755 0 400915 137120 190720 197 2754
2756 0 401159 137020 190680 217 2755
2757 0 401243 136968 190600 217 2756
2758 0 401407 136860 190520 160 2757
2759 0 401523 136764 190400 172 2758
2760 0 401647 136674 190280 128 2759
2761 0 401791 136582 190200 128 2760
2762 0 402075 136498 190120 108 2761
2763 0 402279 136430 190040 108 2762
2764 0 402495 136402 189960 124 2763
2765 0 402635 136402 189880 148 2764
2766 0 402675 136422 189760 148 2765
2767 0 402851 136366 189640 131 2766
2768 0 402955 136322 189560 128 2767
2769 0 403079 136264 189440 128 2768
2770 0 403255 136216 189320 98 2769
2771 0 403327 136160 189240 98 2770
2772 0 403359 136132 189120 124 2771
2773 0 403427 136004 189000 124 2772
2774 0 403511 135856 188920 124 2773
2775 0 403667 135584 188840 120 2774
2776 0 403827 135444 188800 120 2775
2777 0 403847 135420 188760 120 2776
2778 0 403959 135288 188680 168 2777
2779 0 403991 135200 188600 168 2778
2780 0 404087 134914 188480 181 2779
2781 0 404171 134730 188400 175 2780
2782 0 404207 134654 188320 176 2781
2783 0 404283 134314 188240 124 2782
2784 0 404451 134082 188200 163 2783
2785 0 404587 133978 188120 124 2784
2786 0 404691 133840 188000 98 2785
2787 0 404707 133728 187920 98 2786
2788 0 404803 133608 187840 104 2787
2789 0 404903 133492 187760 104 2788
2790 0 405019 133296 187640 120 2789
2791 0 405119 133108 187560 124 2790
2792 0 405207 132944 187480 139 2791
2793 0 405307 132892 187360 139 2792
2794 0 405347 132772 187280 175 2793
2795 0 405423 132756 187160 175 2794
2796 0 405459 132704 187040 135 2795
2797 0 405559 132644 186920 135 2796
2798 0 405707 132572 186800 102 2797
2799 0 405863 132308 186720 128 2798
2800 0 406251 131658 186680 120 2799
2801 0 406423 131510 186560 107 2800
2802 0 406563 131390 186440 102 2801
2803 0 406751 131232 186320 135 2802
2804 0 406951 131008 186200 96 2803
2805 0 407075 130892 186120 81 2804
2806 0 407147 130784 186080 137 2805
2807 0 407287 130604 186000 137 2806
2808 0 407391 130472 185880 108 2807
2809 0 407447 130356 185800 120 2808
2810 0 407479 130256 185720 120 2809
2811 0 407587 130176 185640 128 2810
2812 0 407715 130044 185520 128 2811
2813 0 407819 129908 185400 107 2812
2814 0 407883 129804 185320 139 2813
2815 0 407971 129630 185200 102 2814
2816 0 408067 129506 185080 102 2815
2817 0 408139 129366 184920 122 2816
2818 0 408199 129198 184800 139 2817
2819 0 408223 129098 184680 153 2818
2820 0 408267 128922 184560 153 2819
2821 0 408335 128768 184480 136 2820
2822 0 408407 128588 184360 102 2821
2823 0 408603 128384 184280 120 2822
2824 0 408683 128240 184200 120 2823
2825 0 409011 128028 184080 120 2824
2826 0 409463 127878 183960 86 2825
2827 0 409955 127750 183880 139 2826
2828 0 410339 127614 183800 160 2827
2829 0 410679 127418 183720 120 2828
2830 0 411071 127064 183640 86 2829
2831 0 411351 126792 183600 102 2830
2832 0 411787 126544 183560 102 2831
2833 0 411979 126436 183480 91 2832
2834 0 412123 126364 183400 64 2833
2835 0 412435 126360 183320 64 2834
2836 0 413051 126120 183280 91 2835
2837 0 413071 126224 183120 91 2836
2838 0 413027.78 126242.92 183080 91 2837
2839 0 413253.28 126331.45 182880 32 2838
2840 0 413515.34 126076.39 182720 102 2839
2841 0 413666.16 125963.72 182440 150 2840
2842 0 414105.6 125032.99 182480 75 2841
2843 0 415865.38 123932.95 182480 86 2842
2844 0 416183.22 123551.14 182600 120 2843
2845 0 417350.94 122930.86 182600 124 2844
2846 0 419298.8 122542.48 182600 75 2845
2847 0 419758.72 122262.53 182600 75 2846
2848 0 421362.94 121997.89 182600 86 2847
2849 0 421653.44 121939.664 182640 80 2848
2850 0 422149.47 121939.57 182640 60 2849
2851 0 422524.5 121811.93 182680 71 2850
2852 0 422612.44 121732.11 182760 90 2851
2853 0 422812.22 121554.72 182880 122 2852
2854 0 423736.12 121438.51 182880 101 2853
2855 0 423904.03 121238.46 182880 101 2854
2856 0 424101.56 121094.99 183000 102 2855
2857 0 424805.7 120734.95 183000 124 2856
2858 0 425323.1 120555.14 183080 80 2857
2859 0 426045.16 120235.48 183200 75 2858
2860 0 426740.84 120211.14 183160 75 2859
2861 0 427092.8 119879.21 183160 107 2860
2862 0 427677.88 119858.96 183000 120 2861
2863 0 428305.34 119666.77 182800 51 2862
2864 0 428769.66 119739.36 182600 64 2863
2865 0 429210.38 119721.83 182440 71 2864
2866 0 429513.3 119819.016 182160 108 2865
2867 0 429876.97 119668.46 181880 91 2866
2868 0 430277.72 119313.1 181640 154 2867
2869 0 430313.84 119168.9 181400 75 2868
2870 0 430565.4 119053.836 181320 80 2869
2871 0 430555.22 119041.336 181280 80 2870
2872 0 430885.62 118867.33 181240 51 2871
2873 0 430843.94 118806.22 181200 51 2872
2874 0 431095.8 118649.8 181040 45 2873
2875 0 431325.03 118190.63 180760 45 2874
2876 0 431512.75 117898.97 180520 -1 2875
2877 0 431772.75 117900.76 180280 -1 2876
2878 0 432080.22 117555.36 180160 -1 2877
2879 0 432195.84 117350.49 179960 32 2878
2880 0 432219.97 117236.05 179720 32 2879
2881 0 432378.9 117318.67 179480 32 2880
2882 0 432460.3 117382.06 179240 32 2881
2883 0 432506.8 117414.836 179000 80 2882
2884 0 432350.38 117529.64 178760 80 2883
2885 0 432398 117591.1 178520 107 2884
2886 0 432542.2 117764.62 178320 156 2885
2887 0 432757.22 117879.12 178040 135 2886
2888 0 432931.66 117860.28 177800 40 2887
2889 0 433178 117943.74 177560 75 2888
2890 0 433374 117937.305 177320 101 2889
2891 0 433616.84 117824.67 177080 96 2890
2892 0 433677.75 117483.93 176840 71 2891
2893 0 433678.75 117472.336 176760 51 2892
2894 0 433692.12 117406.07 176720 51 2893
2895 0 433621.88 117646.99 176680 51 2894
2896 0 433702.75 117539.625 176600 51 2895
2897 0 433788 117548.46 176520 71 2896
2898 0 433818.12 117535.87 176440 71 2897
2899 0 433917.1 117519.38 176280 96 2898
2900 0 434001.88 117522.77 176080 96 2899
2901 0 434042.34 117525.28 175880 140 2900
2902 0 433521.9 116984.48 175880 51 2901
2903 0 434140.7 117581.19 175640 120 2901
2904 0 434204.06 117626.66 175440 101 2903
2905 0 434254.03 117617.71 175400 101 2904
2906 0 434090.12 118067.08 175360 101 2905
2907 0 434406.84 117541.734 175320 45 2906
2908 0 434413.12 117414.91 175240 45 2907
2909 0 434504.3 117537.87 175160 71 2908
2910 0 434714.8 117572.48 174880 185 2909
2911 0 434839.8 117562.8 174640 256 2910
2912 0 434809.06 117506.51 174360 267 2911
2913 0 434495.97 117373.98 174240 102 2912
2914 0 436048.22 116827.37 174240 128 2913
2915 0 436683.78 116800.83 174000 75 2914
2916 0 437436.88 116385.37 173760 32 2915
2917 0 437625.62 116402.57 173520 51 2916
2918 0 437635.56 116512.22 173280 86 2917
2919 0 437964.25 116307.17 173040 51 2918
2920 0 437949.8 116081.19 172800 154 2919
2921 0 438084.72 116179.914 172560 122 2920
2922 0 438198.66 116095.836 172440 134 2921
2923 0 438138.66 116131.836 172280 134 2922
2924 0 438254.66 116119.836 172120 96 2923
2925 0 438306.66 116039.836 172000 128 2924
2926 0 438406.66 115935.836 171840 128 2925
2927 0 438466.66 115943.836 171680 51 2926
2928 0 438450.66 115887.836 171560 51 2927
2929 0 438486.66 115851.836 171400 120 2928
2930 0 438630.66 115863.836 171200 107 2929
2931 0 438734.66 115779.836 171040 107 2930
2932 0 438702.66 115779.836 170960 178 2931
2933 0 438690.66 115751.836 170840 178 2932
2934 0 438682.66 115739.836 170680 202 2933
2935 0 438670.66 115623.836 170560 202 2934
2936 0 438770.66 115627.836 170440 197 2935
2937 0 438742.66 115591.836 170320 244 2936
2938 0 438434.66 114971.836 170240 140 2937
2939 0 438286.66 114927.836 170080 137 2938
2940 0 438134.66 114851.836 169920 163 2939
2941 0 438090.66 114815.836 169760 163 2940
2942 0 437899 114714 169560 189 2941
2943 0 437835 114570 169440 107 2942
2944 0 437763 114446 169240 107 2943
2945 0 437675 114312 169160 96 2944
2946 0 437931 114490 169080 120 2945
2947 0 438007 114590 168920 64 2946
2948 0 438023 114662 168760 64 2947
2949 0 438087 114662 168600 64 2948
2950 0 438235 114722 168400 60 2949
2951 0 438279 114746 168200 51 2950
2952 0 438211 115014 168040 51 2951
2953 0 438191 115162 167920 51 2952
2954 0 438147 115230 167840 32 2953
2955 0 438215 115654 167720 71 2954
2956 0 438218.88 115670.8 167760 71 2955
2957 0 438244.94 115687.516 167800 71 2956
2958 0 438253.16 115640.875 167840 40 2957
2959 1 438215.8 115717.05 167880 71 2958
2960 0 438135 115909 167600 71 2955
2961 0 438047 116053 167520 71 2960
2962 0 437815 116301 167400 91 2961
2963 0 437815 116425 167320 91 2962
2964 0 437891 116685 167240 150 2963
2965 0 437819 116817 167120 163 2964
2966 0 437807 116905 167000 163 2965
2967 0 437899 117213 166920 160 2966
2968 0 438043 117423 166840 205 2967
2969 0 437983 117435 166760 150 2968
2970 0 437991 117471 166720 150 2969
2971 0 438527 117671 166640 166 2970
2972 0 438611 117715 166520 178 2971
2973 0 438715 117779 166400 140 2972
2974 0 439151 118011 166280 45 2973
2975 0 439803 118035 166360 107 2974
2976 0 440139 118087 166400 81 2975
2977 0 440555 118207 166320 75 2976
2978 0 440603 118277 166280 80 2977
2979 0 440755 118573 166160 75 2978
2980 0 440843 118729 166040 51 2979
2981 0 440903 119045 166000 51 2980
2982 0 441115 119405 165920 45 2981
2983 0 441379 119541 165880 45 2982
2984 0 441503 119685 165840 45 2983
2985 0 441675 119799 165760 45 2984
2986 0 441867 119915 165720 45 2985
2987 0 441991 120035 165640 -1 2986
2988 0 442259 120231 165560 -1 2987
2989 0 442691 120167 165560 -1 2988
2990 0 442715 120163 165720 -1 2989
2991 0 442907 120355 165640 -1 2990
2992 0 443027 120407 165560 -1 2991
2993 0 443311 120539 165440 -1 2992
2994 0 443503 120615 165360 -1 2993
2995 0 443671 120647 165280 -1 2994
2996 0 443939 120705 165200 -1 2995
2997 0 444063 120805 165120 -1 2996
2998 0 444243 120897 165040 -1 2997
2999 0 444391 120993 164960 -1 2998
3000 0 444607 121393 164920 -1 2999
3001 0 444635 121477 164880 -1 3000
3002 0 444843 121801 164840 -1 3001
3003 0 444971 121925 164800 -1 3002
3004 0 445019 122161 164680 -1 3003
3005 0 444955 122439 164560 -1 3004
3006 0 445071 122551 164600 -1 3005
3007 0 445231 122687 164680 -1 3006
3008 0 445263 122771 164760 -1 3007
3009 0 445359 122995 164800 -1 3008
3010 0 445451 123163 164880 -1 3009
3011 0 445503 123235 165000 -1 3010
3012 0 445563 123273 165120 -1 3011
3013 0 445527 123453 165200 -1 3012
3014 0 445527 123465 165320 -1 3013
3015 0 445563 123573 165400 -1 3014
3016 0 445583 123621 165480 -1 3015
3017 0 445615 123701 165600 -1 3016
3018 0 445531 123729 165680 -1 3017
3019 0 445563 123773 165800 -1 3018
3020 0 445499 123793 165880 -1 3019
3021 0 445447 123687 165960 -1 3020
3022 0 445391 123595 166040 -1 3021
3023 0 445447 123639 166120 -1 3022
3024 0 445375 123647 166200 -1 3023
3025 0 445307 123609 166320 -1 3024
3026 0 445227 123661 166440 -1 3025
3027 0 444699 121461 164760 -1 3001
3028 0 444679 121441 164680 -1 3027
3029 0 437587 114178 169080 150 2945
3030 0 437415 113780 169000 124 3029
3031 0 437563 113508 168880 96 3030
3032 0 437567 113352 168760 60 3031
3033 0 437511 113204 168600 64 3032
3034 0 437371 113100 168440 96 3033
3035 0 437383 113100 168280 128 3034
3036 0 437403 113116 168080 128 3035
3037 0 437331 113056 167920 115 3036
3038 0 437283 113064 167800 120 3037
3039 0 436779 113050 167720 120 3038
3040 0 436875 113106 167560 120 3039
3041 0 436815 113194 167400 120 3040
3042 0 436595 112838 167280 122 3041
3043 0 436383 112734 167200 122 3042
3044 0 436335 112746 167040 124 3043
3045 0 436031 112538 166920 108 3044
3046 0 435911 112554 166760 108 3045
3047 0 435875 112426 166600 139 3046
3048 0 435843 112222 166480 107 3047
3049 0 435879 111874 166320 135 3048
3050 0 435963 111922 166160 134 3049
3051 0 436059 111802 166040 134 3050
3052 0 436075 111738 165920 140 3051
3053 0 435999 111570 165800 140 3052
3054 0 435975 111386 165680 148 3053
3055 0 436159 112354 167200 64 3043
3056 0 436195 112286 167360 64 3055
3057 0 436151 112150 167480 51 3056
3058 0 436027 112030 167600 32 3057
3059 0 435963 111886 167760 32 3058
3060 0 435867 111842 167920 45 3059
3061 0 435783 111782 168040 98 3060
3062 0 435755 111678 168160 98 3061
3063 0 435603 111630 168280 86 3062
3064 0 435411 111454 168360 86 3063
3065 0 435275 111458 168480 86 3064
3066 0 435139 111478 168600 86 3065
3067 0 434615 111574 168720 -1 3066
3068 0 434259 111668 168800 -1 3067
3069 0 434132.34 111673.336 168840 -1 3068
3070 0 433879 111684 168920 -1 3069
3071 0 433595 111692 169000 -1 3070
3072 0 433483 111712 169080 -1 3071
3073 0 433407 111804 169200 -1 3072
3074 0 433355 111800 169320 -1 3073
3075 0 433287 111936 169440 -1 3074
3076 0 435871 113394 167720 60 3039
3077 0 435243 113578 167640 60 3076
3078 0 435015 113674 167560 -1 3077
3079 0 434751 113748 167480 -1 3078
3080 0 434571 113856 167400 -1 3079
3081 0 434407 113924 167320 -1 3080
3082 0 434323 113924 167240 -1 3081
3083 0 433871 113996 167160 -1 3082
3084 0 433767 113924 167080 -1 3083
3085 0 433587 113968 166960 -1 3084
3086 0 433423 113996 166840 -1 3085
3087 0 433335 114074 166680 -1 3086
3088 0 433119 114186 166560 -1 3087
3089 0 432963 114306 166440 -1 3088
3090 0 432959 114484 166280 -1 3089
3091 0 432879 114612 166080 -1 3090
3092 0 432619 114828 165960 -1 3091
3093 0 432135 115008 165920 -1 3092
3094 0 431867 115324 165840 -1 3093
3095 0 431683 115550 165760 -1 3094
3096 0 431471 115694 165680 -1 3095
3097 0 431159 115726 165520 -1 3096
3098 0 430747 115844 165480 -1 3097
3099 0 430391 115912 165360 -1 3098
3100 0 430263 115920 165200 -1 3099
3101 0 429923 115836 165080 -1 3100
3102 0 429771 115614 165040 -1 3101
3103 0 429687 115230 165120 -1 3102
3104 0 429571 114918 165200 -1 3103
3105 0 429631 114846 165320 -1 3104
3106 0 429631 114810 165360 -1 3105
3107 0 429923 115862 164960 -1 3101
3108 0 429839 116134 164800 -1 3107
3109 0 429787 116178 164640 -1 3108
3110 0 429727 116238 164480 -1 3109
3111 0 429567 116246 164360 -1 3110
3112 0 429535 116274 164240 -1 3111
3113 0 429483 116290 164080 -1 3112
3114 0 429283 116266 163960 -1 3113
3115 0 429155 116350 163880 -1 3114
3116 0 429103 116358 163760 -1 3115
3117 0 429007 116328 163640 -1 3116
3118 0 428727 116296 163520 -1 3117
3119 0 428495 116236 163440 -1 3118
3120 0 428067 116188 163360 -1 3119
3121 0 427579 116428 163360 -1 3120
3122 0 427055 116542 163400 -1 3121
3123 0 426659 116546 163280 -1 3122
3124 0 426159 116790 163160 -1 3123
3125 0 426043 116852 163080 -1 3124
3126 0 425803 116820 163000 -1 3125
3127 0 425699 116708 162920 -1 3126
3128 0 425683 116640 162840 -1 3127
3129 0 425551 116516 162720 -1 3128
3130 0 425539 116412 162600 -1 3129
3131 0 425467 116316 162440 -1 3130
3132 0 425407 116256 162320 -1 3131
3133 0 425415 116196 162160 -1 3132
3134 0 425387 116288 162000 -1 3133
3135 0 425247 116276 161880 -1 3134
3136 0 425023 116224 161760 -1 3135
3137 0 424639 116108 161680 -1 3136
3138 0 424159 116024 161640 -1 3137
3139 0 423711 115766 161720 -1 3138
3140 0 423347 115458 161640 -1 3139
3141 0 422995 115438 161560 -1 3140
3142 0 422579 115390 161640 -1 3141
3143 0 422155 115180 161600 -1 3142
3144 0 421771 114956 161440 -1 3143
3145 0 421579 114976 161320 -1 3144
3146 0 421199 114848 161240 -1 3145
3147 0 420627 114528 161200 -1 3146
3148 0 420203 114320 161160 -1 3147
3149 0 419391 113482 161200 -1 3148
3150 0 419463 113418 161120 -1 3149
3151 0 419515 113334 161000 -1 3150
3152 0 419823 113198 161000 -1 3151
3153 0 420015 113086 160840 -1 3152
3154 0 420151 113166 160760 -1 3153
3155 0 420267 113162 160600 -1 3154
3156 0 420279 113062 160480 -1 3155
3157 0 420351 113070 160360 -1 3156
3158 0 420403 113058 160280 -1 3157
3159 0 420675 113222 160200 -1 3158
3160 0 420799 113154 160120 -1 3159
3161 0 420827 113258 160080 -1 3160
3162 0 421027 112946 160080 -1 3160
3163 0 421279 112862 159960 -1 3162
3164 0 421399 112830 159880 -1 3163
3165 0 421479 112834 159800 -1 3164
3166 0 421535 112838 159720 -1 3165
3167 0 419563 113382 160920 -1 3151
3168 0 419411 113494 161320 -1 3149
3169 0 418259 113222 161320 -1 3168
3170 0 418103 113110 161240 -1 3169
3171 0 417919 112986 161080 -1 3170
3172 0 417655 112978 160960 -1 3171
3173 0 417623 112880 160880 -1 3172
3174 0 417439 112820 160760 -1 3173
3175 0 417351 112776 160600 -1 3174
3176 0 417359 112572 160480 -1 3175
3177 0 417343 112468 160360 -1 3176
3178 0 417307 112352 160280 -1 3177
3179 0 417151 112236 160200 -1 3178
3180 0 417059 112144 160120 -1 3179
3181 0 417075 112104 160000 -1 3180
3182 0 417039 111940 159920 -1 3181
3183 0 417115 111794 159800 -1 3182
3184 0 416987 111654 159680 -1 3183
3185 0 416967 111478 159600 -1 3184
3186 0 416915 111306 159480 -1 3185
3187 0 416787 111170 159400 -1 3186
3188 0 416639 110938 159320 -1 3187
3189 0 416187 110714 159360 -1 3188
3190 0 415595 110732 159440 -1 3189
3191 0 415275 110396 159360 -1 3190
3192 0 415231 110332 159320 -1 3191
3193 0 414995 110144 159280 -1 3192
3194 0 414503 109556 159280 -1 3193
3195 0 414523 109570 159320 -1 3194
3196 0 414471 109606 159360 -1 3195
3197 0 413411 109798 159360 -1 3196
3198 0 413255 109870 159280 -1 3197
3199 0 413159 110002 159160 -1 3198
3200 0 412859 109898 159160 -1 3199
3201 0 412671 109982 159120 -1 3200
3202 0 412463 109998 159040 -1 3201
3203 0 412155 109884 159040 -1 3202
3204 0 411759 109904 159040 -1 3203
3205 0 411707 109936 159120 -1 3204
3206 0 411743 109980 159240 -1 3205
3207 0 411715 110052 159280 -1 3206
3208 0 411451 110124 159320 -1 3207
3209 0 411295 110096 159360 -1 3208
3210 0 411255 110148 159440 -1 3209
3211 0 411075 110164 159520 -1 3210
3212 0 410723 110288 159480 -1 3211
3213 0 411731 109828 158960 -1 3204
3214 0 413215 110242 159200 -1 3199
3215 0 413175 110386 159320 -1 3214
3216 0 413243 110482 159400 -1 3215
3217 0 413243 110514 159440 -1 3216
3218 0 413299 110738 159520 -1 3217
3219 0 413195 110826 159640 -1 3218
3220 0 413231 109674 159560 -1 3197
3221 0 413031 109586 159680 -1 3220
3222 0 412827 109582 159800 -1 3221
3223 0 412503 109494 159840 -1 3222
3224 0 412071 109294 159760 -1 3223
3225 0 411807 109022 159720 -1 3224
3226 0 411739 108926 159640 -1 3225
3227 0 411587 108878 159520 -1 3226
3228 0 411471 108832 159440 -1 3227
3229 0 411019 108632 159320 -1 3228
3230 0 411015 108620 159240 -1 3229
3231 0 411019 108580 159160 -1 3230
3232 0 411071 108340 159040 -1 3231
3233 0 411099 108084 158960 -1 3232
3234 0 411111 108056 158840 -1 3233
3235 0 411111 107964 158720 -1 3234
3236 0 411123 107820 158640 -1 3235
3237 0 411107 107772 158560 -1 3236
3238 0 411051 107726 158480 -1 3237
3239 0 410975 107666 158400 -1 3238
3240 0 410403 107582 158360 -1 3239
3241 0 410451 107566 158240 -1 3240
3242 0 410487 107530 158120 -1 3241
3243 0 410427 107550 158040 -1 3242
3244 0 411079 107086 158480 -1 3238
3245 0 411283 106910 158400 -1 3244
3246 0 411415 106810 158320 -1 3245
3247 0 411511 106640 158240 -1 3246
3248 0 414587 109532 159480 -1 3196
3249 0 414543 109584 159600 -1 3248
3250 0 414499 109548 159160 -1 3194
3251 0 414335 109484 159040 -1 3250
3252 0 414335 109484 158920 -1 3251
3253 0 414231 109444 158840 -1 3252
3254 0 438738.66 115815.836 170200 197 2937
3255 0 438742.66 115815.836 170080 244 3254
3256 0 432909.8 117381.43 174240 176 2913
3257 0 432481.62 117507.03 174440 153 3256
3258 0 432314.3 117519.85 174480 153 3257
3259 0 432147.66 117533.13 174520 178 3258
3260 0 431600.72 118003.37 174880 102 3259
3261 0 431135.88 118194.94 175120 120 3260
3262 0 430941.88 118208.45 175280 81 3261
3263 0 430877.47 118273.695 175320 81 3262
3264 0 431075.7 117746.87 175360 120 3263
3265 0 430631.6 118502.625 175400 81 3264
3266 0 430743.12 118419.375 175440 81 3265
3267 0 430693.44 118353.76 175600 81 3266
3268 0 430300.28 118261.94 175720 81 3267
3269 0 429865.84 118377.22 175840 -1 3268
3270 0 429465.62 118430.88 175960 -1 3269
3271 0 429050.53 118620.88 176080 -1 3270
3272 0 428579.97 118870.945 176080 -1 3271
3273 0 428495.56 119069.83 176160 -1 3272
3274 0 428243.25 119144.64 176160 -1 3273
3275 0 428205.2 119355.65 176160 -1 3274
3276 0 428142.22 119464.625 176200 -1 3275
3277 0 428125.94 119485.5 176280 -1 3276
3278 0 428057.16 119470.92 176400 -1 3277
3279 0 427959.06 119495.87 176520 -1 3278
3280 0 427744.56 119550.36 176640 -1 3279
3281 0 427282.62 120126.88 176680 -1 3280
3282 0 427588.62 119461.055 176720 -1 3281
3283 0 427380.75 119450.29 176760 -1 3282
3284 0 427086.44 119466.27 176880 -1 3283
3285 0 426922.03 119341.46 176800 -1 3284
3286 0 426794 119359 176840 -1 3285
3287 0 426746 119363 176920 -1 3286
3288 0 426746 119367 177000 -1 3287
3289 0 426650 119383 177080 -1 3288
3290 0 426582 119211 177200 -1 3289
3291 0 426422 119127 177280 -1 3290
3292 0 426134 118895 177320 -1 3291
3293 0 426050 118643 177480 -1 3292
3294 0 413878.72 125135.52 182520 60 2842
3295 0 413575.1 124999.86 182720 81 3294
3296 0 413116.84 124813.87 182920 86 3295
3297 0 412727.97 124658.484 183080 86 3296
3298 0 412061.4 124661.914 183200 75 3297
3299 0 411507.78 124765.375 183400 102 3298
3300 0 411210.38 124784.68 183520 71 3299
3301 0 411086.16 124854.336 183560 71 3300
3302 0 410761.06 125097.55 183640 60 3301
3303 0 410553.97 125321.07 183760 40 3302
3304 0 410293.28 125559.02 183880 60 3303
3305 0 410140.6 125855.61 184000 40 3304
3306 0 409949.44 126170.1 184080 40 3305
3307 0 409712.78 126300.65 184120 80 3306
3308 0 409417 126449.58 184200 75 3307
3309 0 409269.62 126853.66 184320 40 3308
3310 0 409145.84 127291.25 184480 40 3309
3311 0 408981.47 127716.664 184720 51 3310
3312 0 408666.34 128067.26 184880 40 3311
3313 0 408408.6 128378.54 185120 75 3312
3314 0 408106.38 128603.51 185320 71 3313
3315 0 407963.2 128759.99 185520 64 3314
3316 0 407762.47 129022.13 185720 45 3315
3317 0 407429.88 129314.516 185960 71 3316
3318 0 407193.4 129470.664 186120 32 3317
3319 0 406952.7 129707.59 186320 80 3318
3320 0 406515.47 129845.04 186520 75 3319
3321 0 406318.78 129875.02 186760 91 3320
3322 0 405870.8 130036.03 187000 60 3321
3323 0 405456.8 130206.48 187280 102 3322
3324 0 405219.25 130446.35 187480 81 3323
3325 0 404698.28 130734.73 187680 98 3324
3326 0 404516.47 130538.77 187920 124 3325
3327 0 403974.1 130232.586 187880 122 3326
3328 0 403975.5 130247.79 187920 153 3327
3329 0 403848.5 129854.65 187920 136 3328
3330 0 403878.84 129691.125 187760 32 3329
3331 0 404190.66 129163.14 187760 81 3330
3332 0 404698.44 128623.08 187760 86 3331
3333 0 405714.3 128594.68 187760 250 3332
3334 0 405777.84 128666.04 187960 250 3333
3335 0 405774 128668.5 188000 250 3334
3336 0 405753.78 128681 188200 250 3335
3337 0 405962.16 128723.125 188400 250 3336
3338 0 405735.47 128806.9 188640 250 3337
3339 0 406015 128339.16 187480 120 3333
3340 0 406076.5 128159 187360 120 3339
3341 0 406137.66 127978.73 187240 80 3340
3342 0 406385.6 127897.03 187200 45 3341
3343 0 406525.53 127866.75 187080 45 3342
3344 0 403424 129024 187120 75 3330
3345 0 403360 128960 186880 90 3344
3346 0 403360 128928 186600 71 3345
3347 0 403328 128864 186360 51 3346
3348 0 403264 128704 186120 40 3347
3349 0 403168 128544 185920 71 3348
3350 0 403168 128384 185720 51 3349
3351 0 403168 128160 185520 75 3350
3352 0 403168 128000 185280 75 3351
3353 0 403040 127840 185080 71 3352
3354 0 402912 127680 184920 60 3353
3355 0 402688 127552 184840 51 3354
3356 0 402528 127424 184680 40 3355
3357 0 402272 127392 184640 40 3356
3358 0 402016 127360 184640 51 3357
3359 0 401760 127264 184640 32 3358
3360 0 401568 127200 184480 51 3359
3361 0 401408 127104 184280 81 3360
3362 0 401184 127008 184160 75 3361
3363 0 400928 126944 184080 80 3362
3364 0 400672 126976 184080 107 3363
3365 0 400576 126976 184080 124 3364
3366 0 400416 126848 183920 160 3365
3367 0 400320 126624 183800 160 3366
3368 0 400288 126400 183680 128 3367
3369 0 400320 126208 183520 124 3368
3370 0 400192 126112 183360 64 3369
3371 0 400128 126080 183120 64 3370
3372 0 399936 125920 183000 51 3371
3373 0 399776 125856 183000 51 3372
3374 0 399968 126112 183480 102 3370
3375 0 399808 126144 183680 51 3374
3376 0 399744 126048 183560 64 3375
3377 0 400384 127136 184240 107 3365
3378 0 400224 127296 184400 107 3377
3379 0 400096 127424 184600 64 3378
3380 0 400032 127456 184680 81 3379
3381 0 403990.25 130314.305 188120 157 3328
3382 0 403998.84 130325.664 188160 157 3381
3383 0 404043.06 130383.55 188360 148 3382
3384 0 404001 130403.14 188440 148 3383
3385 0 403959 130422.2 188520 148 3384
3386 0 403895.94 130451.01 188640 128 3385
3387 0 403357 130881.23 188760 80 3386
3388 0 403249.6 131327.42 189000 51 3387
3389 0 403266.34 131594.11 189240 75 3388
3390 0 403206.34 131820.48 189520 75 3389
3391 0 402979.72 132059.36 189760 91 3390
3392 0 402658.2 132232.7 190000 71 3391
3393 0 402534.06 132330.14 190280 64 3392
3394 0 402451.7 132379.95 190600 153 3393
3395 0 402428.75 132407.75 190640 153 3394
3396 0 402359 132490.67 190760 102 3395
3397 0 402298.5 132562 190800 102 3396
3398 0 402237.88 132633.1 190840 102 3397
3399 0 402334 132503 190960 102 3398
3400 0 402214 132519 191080 102 3399
3401 0 401912.2 133398.39 191000 120 3398
3402 0 401886.66 133584.81 191200 86 3401
3403 0 401664.72 133810.11 191360 75 3402
3404 0 401457.44 134006.05 191600 75 3403
3405 0 401267.84 134262.31 191760 60 3404
3406 0 401095.34 134549.98 191920 81 3405
3407 0 401040.38 135092.62 192120 75 3406
3408 0 401022.53 135173.12 192280 75 3407
3409 0 400830.34 135431.7 192440 75 3408
3410 0 400660.7 135708.75 192640 51 3409
3411 0 400585.06 135862.38 192760 45 3410
3412 0 400374.88 136085.31 192920 45 3411
3413 0 400300.7 136312 193080 45 3412
3414 0 399933.4 136440.03 193280 -1 3413
3415 0 399736.7 136630.48 193480 -1 3414
3416 0 399466.7 137017.66 193680 128 3415
3417 0 399156.25 137097.28 193920 101 3416
3418 0 398659.47 137110.84 194160 -1 3417
3419 0 398112.25 137317.9 194320 -1 3418
3420 0 397959.06 137390.92 194520 -1 3419
3421 0 397777.5 137502.58 194760 -1 3420
3422 0 397689.4 137886.23 195000 -1 3421
3423 0 397522.97 138170.8 195080 -1 3422
3424 0 397311.47 138636.61 195240 -1 3423
3425 0 396996.5 138799.56 195360 -1 3424
3426 0 396751.7 139036.05 195560 -1 3425
3427 0 396739.6 139085.47 195800 -1 3426
3428 0 396617.7 139130.33 196040 -1 3427
3429 0 396196.9 139025.94 196200 -1 3428
3430 0 396000.8 139182.19 196400 -1 3429
3431 0 395813.5 139592.98 196680 -1 3430
3432 0 395722.44 139703.62 196760 -1 3431
3433 0 395598.16 139884.69 196880 -1 3432
3434 0 395381.44 140031.56 196920 -1 3433
3435 0 395361.38 140271.69 196920 -1 3434
3436 0 395185.47 140336.02 196920 -1 3435
3437 0 395059.1 140393.14 197000 -1 3436
3438 0 395027.47 140617.8 197160 -1 3437
3439 0 394820.3 140968.62 197320 -1 3438
3440 0 394695.1 141233.97 197560 -1 3439
3441 0 394640.66 141586.6 197720 -1 3440
3442 0 394687.25 141815.8 198000 -1 3441
3443 0 394686.56 142106.39 198240 -1 3442
3444 0 394443.38 142454.4 198480 -1 3443
3445 0 394044.03 142886.39 198480 -1 3444
3446 0 393734.72 143235.77 198440 -1 3445
3447 0 393535.75 143403.66 198560 -1 3446
3448 0 393511.78 143520.23 198640 -1 3447
3449 0 393454.94 143694.19 198680 -1 3448
3450 0 392879.72 144414.44 198680 -1 3449
3451 0 392595.25 144691.19 198560 -1 3450
3452 0 392390.25 144762.5 198680 -1 3451
3453 0 392215.7 144822.75 198800 -1 3452
3454 0 391970.6 144918.36 198880 -1 3453
3455 0 391810.38 144863.69 198760 -1 3454
3456 0 391668.8 144920.81 198680 -1 3455
3457 0 391301 145065 198680 -1 3456
3458 0 391141.1 145209.06 198680 -1 3457
3459 0 390869.22 145261.23 198680 -1 3458
3460 0 390847.56 145342.33 198600 -1 3459
3461 0 390732.78 145396.66 198560 -1 3460
3462 0 390590.8 145433.27 198480 -1 3461
3463 0 390520.6 145336.6 198400 -1 3462
3464 0 390121.5 145465.81 198360 -1 3463
3465 0 389969.53 145710.03 198360 -1 3464
3466 0 389500.28 145785.69 198320 -1 3465
3467 0 388906.4 145596.64 198280 -1 3466
3468 0 388694 145727 198440 -1 3467
3469 0 388694 145727 198480 -1 3468
3470 0 388864.9 145613.88 198000 -1 3467
3471 0 388917 145575 197960 -1 3470
3472 0 392856.22 145016.25 198680 -1 3451
3473 0 392894.3 145189.89 198880 -1 3472
3474 0 393022 145256 198960 -1 3473
3475 0 393018 145524 199040 -1 3474
3476 0 392982 145684 199160 -1 3475
3477 0 392686 146072 199200 -1 3476
3478 0 392530 146140 199280 -1 3477
3479 0 392434 146374 199360 -1 3478
3480 0 392374 146578 199480 -1 3479
3481 0 392302 146730 199560 -1 3480
3482 0 392286 146838 199680 -1 3481
3483 0 392246 147098 199760 -1 3482
3484 0 392078 148036 199720 -1 3483
