# Supplementary material for: Connectomics Analysis Reveals First-, Second-, and Third-Order Thermosensory and Hygrosensory Neurons in the Adult Drosophila Brain
Source: Curr Biol. 2020 Aug 17;30(16):3167–3182.e4. doi: 10.1016/j.cub.2020.06.028 (PMC7443704; doi:10.1016/j.cub.2020.06.028)
Supplement: Data S1. Skeletons and Meshes, Related to STAR Methods — marin2020-skeletons contains files describing the morphology of each neuron in this study (in FAFB14 space, .swc format). glomeruli_meshes contains the glomerular meshes (in FAFB14 space, .stl format). neuropil_meshes contains the glomerular meshes (in FAFB14 space, .stl format). [file mmc5.zip › VP_SI/marin2020-skeletons/16274.swc]

# SWC format file
# based on specifications at http://www.neuronland.org/NLMorphologyConverter/MorphologyFormats/SWC/Spec.html
# Created by nat::write.neuron.swc
# PointNo Label X Y Z Radius Parent 
1 0 399811.06 115165.29 199200 1887 -1
2 0 399799.7 115157.31 199000 -1 1
3 0 401880.84 116869.375 199000 -1 2
4 0 402663.25 117754.664 199000 -1 3
5 0 402907.62 118022.61 199160 -1 4
6 0 403151.97 118202.664 199200 -1 5
7 0 403449.94 118391.3 199200 -1 6
8 0 403696.44 118689.25 199200 -1 7
9 0 403889.34 118837.16 199400 -1 8
10 0 403893.66 118937.9 199520 -1 9
11 0 404022.25 119087.945 199600 -1 10
12 0 404069.4 119240.14 199640 -1 11
13 0 404116.56 119415.914 199720 -1 12
14 0 404213.03 119655.99 199840 -1 13
15 0 404369.5 119838.19 199880 -1 14
16 0 404405.97 119949.66 199920 -1 15
17 0 404410.25 119988.234 199960 -1 16
18 0 404487.4 120136.14 2e+05 -1 17
19 0 404796.1 120712.76 200120 -1 18
20 0 404896.8 120884.24 200160 -1 19
21 0 405124.03 121342.96 200280 -1 20
22 0 405282.66 121645.2 200400 -1 21
23 0 405359.84 121748.09 200520 -1 22
24 0 405325.53 121760.95 200560 -1 23
25 0 405229.06 121685.93 200720 -1 24
26 0 405029.72 121488.72 200840 -1 25
27 0 404834.66 121218.63 201000 -1 26
28 0 404785.38 121145.75 201120 -1 27
29 0 404725.34 121478 201400 -1 28
30 0 404703.9 121640.914 201560 -1 29
31 0 404693.2 121771.67 201680 -1 30
32 0 404624.6 121857.414 201800 -1 31
33 0 404592.44 121906.71 201840 -1 32
34 0 404575.28 121964.586 201880 -1 33
35 0 404551.72 122001.03 201920 -1 34
36 0 404534.56 122176.8 202120 -1 35
37 0 404390.94 122290.41 202240 -1 36
38 0 404339.5 122384.73 202400 -1 37
39 0 404243.03 122588.36 202600 -1 38
40 0 404195.88 122695.54 202720 -1 39
41 0 404232.3 122843.445 202800 -1 40
42 0 404193.75 123143.54 203000 -1 41
43 0 404193.75 123291.445 203040 -1 42
44 0 404210.9 123805.9 203080 -1 43
45 0 404260.2 124157.44 203200 -1 44
46 0 404268.78 124560.42 203280 -1 45
47 0 404440.25 124695.47 203360 -1 46
48 0 404658.9 124695.47 203520 -1 47
49 0 404802.5 124708.33 203760 -1 48
50 0 404984.72 124869.09 203800 -1 49
51 0 405368.4 125338.53 203880 -1 50
52 0 405713.53 125585.04 204040 -1 51
53 0 405966.47 125818.69 204240 -1 52
54 0 406107.94 126028.75 204360 -1 53
55 0 406174.38 126187.375 204480 -1 54
56 0 406339.44 126410.305 204600 -1 55
57 0 406530.22 126566.78 204760 -1 56
58 0 406611.66 126710.4 204840 -1 57
59 0 406695.25 126980.484 205000 -1 58
60 0 406686.7 127186.266 205080 -1 59
61 0 406652.4 127323.45 205120 -1 60
62 0 406663.1 127642.84 205280 -1 61
63 0 406371.6 128258.04 205280 -1 62
64 0 406337.28 128410.234 205160 -1 63
65 0 406296.56 128596.73 205080 -1 64
66 0 406303 128693.18 204920 -1 65
67 0 406257.97 128772.49 204720 -1 66
68 0 406180.8 128841.086 204600 -1 67
69 0 406182.97 128875.38 204480 -1 68
70 0 406262.25 129010.43 204400 -1 69
71 0 406311.56 129066.16 204280 -1 70
72 0 406393.03 129175.48 204240 -1 71
73 0 406901.03 129295.516 203880 -1 72
74 0 407396.2 129295.516 203520 -1 73
75 0 407649.12 129269.8 203240 -1 74
76 0 407820.62 129261.22 202960 -1 75
77 0 408152.88 129582.76 202920 -1 76
78 0 408307.22 129734.945 202760 -1 77
79 0 408528 129758.52 202560 -1 78
80 0 408663.03 129773.53 202400 -1 79
81 0 408804.5 129743.52 202320 -1 80
82 0 409657.66 129782.1 202320 -1 81
83 0 409850.56 129653.49 202480 -1 82
84 0 409994.2 129653.49 202600 -1 83
85 0 411190.28 129792.82 202600 -1 84
86 0 411586.84 129942.87 202720 -1 85
87 0 411756.2 130090.77 202920 -1 86
88 0 411867.66 130197.95 202960 -1 87
89 0 412135.6 130378.01 202960 -1 88
90 0 412484.97 130412.305 203000 -1 89
91 0 413020.88 130433.74 203080 -1 90
92 0 413299.53 130577.36 203240 -1 91
93 0 413565.34 130841.016 203400 -1 92
94 0 413657.5 131274.02 203400 -1 93
95 0 414161.25 131730.6 203320 -1 94
96 0 414317.72 132272.9 203080 -1 95
97 0 414234.12 132461.53 203040 -1 96
98 0 414281.28 132830.23 202880 -1 97
99 0 414148.38 133160.33 202720 -1 98
100 0 414034.78 133646.92 202480 -1 99
101 0 414006.9 133899.86 202360 -1 100
102 0 413964.03 134047.77 202240 -1 101
103 0 413923.3 134122.78 202160 -1 102
104 0 413876.16 134159.23 202120 -1 103
105 0 413796.84 134165.66 202080 -1 104
106 0 413741.1 134182.81 202040 -1 105
107 0 413546.03 134315.7 201880 -1 106
108 0 413423.84 134390.73 201800 -1 107
109 0 413248.1 134410.02 201720 -1 108
110 0 413108.75 134422.89 201680 -1 109
111 0 413018.72 134446.47 201560 -1 110
112 0 412887.97 134579.36 201480 -1 111
113 0 412793.66 134776.56 201440 -1 112
114 0 412744.34 134765.84 201360 -1 113
115 0 412307.06 134870.89 201320 -1 114
116 0 412283.5 134795.86 201280 -1 115
117 0 412298.5 134930.9 201240 -1 116
118 0 412382.1 134990.92 201120 -1 117
119 0 411291.03 135453.92 201120 -1 118
120 0 411385.34 135661.86 200960 -1 119
121 0 410703.7 136484.97 200960 -1 120
122 0 410821.6 136945.84 200800 -1 121
123 0 410774.44 137134.47 200760 -1 122
124 0 410945.9 137646.78 200560 -1 123
125 0 410907.34 137869.7 200480 -1 124
126 0 410795.88 137996.17 200400 -1 125
127 0 410645.8 138231.97 200360 -1 126
128 0 410356.44 138472.05 200280 -1 127
129 0 410202.1 138559.92 200200 -1 128
130 0 409824.84 138324.14 2e+05 -1 129
131 0 409794.84 138562.08 199760 -1 130
132 0 409769.1 138782.86 199600 -1 131
133 0 409664.06 139187.98 199560 -1 132
134 0 409546.2 139400.2 199480 -1 133
135 0 409520.47 139775.31 199360 -1 134
136 0 409507.6 140304.78 199160 -1 135
137 0 409357.56 140555.58 198920 -1 136
138 0 409348.97 140780.64 198680 -1 137
139 0 409402.56 140907.11 198520 -1 138
140 0 409469 141050.73 198480 -1 139
141 0 409546.2 141205.06 198400 -1 140
142 0 409655.5 141492.3 198320 -1 141
143 0 409704.8 141670.22 198280 -1 142
144 0 409852.72 141906 198160 -1 143
145 0 409959.88 142105.36 198080 -1 144
146 0 410234.25 142703.4 198000 -1 145
147 0 410467.9 143016.36 197760 -1 146
148 0 410911.62 143072.1 197760 -1 147
149 0 411228.88 143189.98 197760 -1 148
150 0 411361.75 143250.02 197720 -1 149
151 0 411475.38 143275.73 197680 -1 150
152 0 411721.22 143355.19 197640 -1 151
153 0 411817 143325.6 197600 -1 152
154 0 410467.9 143192.14 197680 -1 147
155 0 410412.2 143573.69 197560 -1 154
156 0 410482.9 143779.47 197440 -1 155
157 0 410581.5 143901.64 197280 -1 156
158 0 410611.53 144092.42 197160 -1 157
159 0 410723 144392.52 197040 -1 158
160 0 410800.16 144549 196960 -1 159
161 0 410945.9 144789.08 196920 -1 160
162 0 411093.8 145050.6 196760 -1 161
163 0 411400.34 145442.86 196520 -1 162
164 0 411616.84 145751.53 196440 -1 163
165 0 412026.25 146225.25 196160 -1 164
166 0 412283.5 146675.39 195880 -1 165
167 0 412562.16 147080.53 195760 -1 166
168 0 412667.2 147301.31 195680 -1 167
169 0 412821.53 147547.83 195520 -1 168
170 0 412960.84 147734.31 195400 -1 169
171 0 413010.16 147811.48 195320 -1 170
172 0 413203.06 147820.05 195240 -1 171
173 0 413331.7 147952.95 195160 -1 172
174 0 413438.88 148042.98 195000 -1 173
175 0 413991.9 148570.3 195000 -1 174
176 0 414405.6 149200.5 194840 -1 175
177 0 414718.56 149624.92 194800 -1 176
178 0 415166.56 150051.48 194640 -1 177
179 0 415687.44 150497.34 194600 -1 178
180 0 415981.1 150683.83 194440 -1 179
181 0 416165.44 150741.7 194240 -1 180
182 0 416270.12 150778.86 194080 -1 181
183 0 416535.12 151260.3 194080 -1 182
184 0 416938.2 151534.61 194080 -1 183
185 0 417177.03 151618.58 194000 -1 184
186 0 417309.53 151659.64 193920 -1 185
187 0 417554 152208.27 193920 -1 186
188 0 417798.44 152374.34 193920 -1 187
189 0 418162.3 152570.28 193800 -1 188
190 0 418751.9 152601.78 193480 -1 189
191 0 419132.56 152780.92 193400 -1 190
192 0 419597.22 153029.11 193280 -1 191
193 0 419740.9 153141.08 193240 -1 192
194 0 420186.9 153267.97 193120 -1 193
195 0 420545.2 153486.3 193040 -1 194
196 0 420994.9 153738.22 192880 -1 195
197 0 421373.72 153932.3 192760 -1 196
198 0 421776.78 154083.44 192640 -1 197
199 0 422256.38 154309.23 192520 -1 198
200 0 422566.12 154449.19 192320 -1 199
201 0 422778.88 154480.92 192160 -1 200
202 0 423237.9 154542.5 192080 -1 201
203 0 423657.78 154708.58 191960 -1 202
204 0 424213.88 154893.31 191720 -1 203
205 0 424460.2 154857.86 191320 -1 204
206 0 424837.12 154212.2 191320 -1 205
207 0 424927.53 154149.33 191240 -1 206
208 0 424965.84 154185.89 191200 -1 207
209 0 424951.9 154144.1 191160 -1 208
210 0 424958.88 154105.8 191120 -1 209
211 0 424991.97 154027.44 191080 -1 210
212 0 425082.5 153926.45 191080 -1 211
213 0 425315.8 153889.89 191080 -1 212
214 0 425441.16 153862.03 191160 -1 213
215 0 425519.5 153740.16 191160 -1 214
216 0 425723.22 153687.92 191160 -1 215
217 0 426106.25 153647.89 191160 -1 216
218 0 426198.53 153663.55 191200 -1 217
219 0 426668.62 153508.6 191200 -1 218
220 0 426889.75 153344.94 191160 -1 219
221 0 427196.2 153108.14 191040 -1 220
222 0 427285 152939.25 190920 -1 221
223 0 427413.84 152754.7 190760 -1 222
224 0 427554.84 152650.23 190680 -1 223
225 0 427784.7 152523.12 190560 -1 224
226 0 428125.94 152383.84 190400 -1 225
227 0 428298.3 152274.16 190240 -1 226
228 0 428430.62 152086.11 190120 -1 227
229 0 428536.84 152014.73 190000 -1 228
230 0 428615.2 151967.72 189960 -1 229
231 0 428650 151946.83 189920 -1 230
232 0 428693.53 151922.45 189880 -1 231
233 0 428777.12 151877.19 189840 -1 232
234 0 428858.94 151845.84 189800 -1 233
235 0 428954.72 151845.84 189720 -1 234
236 0 429023.38 151733.17 189560 -1 235
237 0 429099.9 151453.44 189280 -1 236
238 0 429209.4 151303.02 189080 -1 237
239 0 429428.47 151077.38 188920 -1 238
240 0 429563.06 151020.64 188880 -1 239
241 0 429691.03 150955.98 188800 -1 240
242 0 429853.34 150891.33 188760 -1 241
243 0 429982.66 150868.89 188720 -1 242
244 0 430075.03 150829.31 188600 -1 243
245 0 430187.2 150755.42 188400 -1 244
246 0 430511.78 150672.28 188320 -1 245
247 0 430733.44 150668.33 188120 -1 246
248 0 430940.62 150660.4 187840 -1 247
249 0 431021.1 150645.89 187640 -1 248
250 0 431155.7 150738.27 187480 -1 249
251 0 431265.72 150680.28 187320 -1 250
252 0 431348.34 150636.66 187200 -1 251
253 0 431820.4 150035.89 187080 -1 252
254 0 432074.6 149785.17 186960 -1 253
255 0 432289.3 149619.77 186800 -1 254
256 0 432536.06 149506.3 186520 -1 255
257 0 433065.72 149250.7 186280 -1 256
258 0 433175.4 149137.53 186240 -1 257
259 0 433295.53 148965.17 185960 -1 258
260 0 433349.5 148897.27 185880 -1 259
261 0 433309.47 148874.62 185800 -1 260
262 0 433302.5 148845.03 185760 -1 261
263 0 433290.3 148836.33 185720 -1 262
264 0 433300.75 148804.98 185680 -1 263
265 0 433311.22 148745.8 185640 -1 264
266 0 433283.34 148730.12 185600 -1 265
267 0 433083.12 148768.42 185600 -1 266
268 0 433060.5 148895.53 185640 -1 267
269 0 433072.7 148972.14 185680 -1 268
270 0 433057 149073.12 185720 -1 269
271 0 433041.34 149134.06 185760 -1 270
272 0 432971.7 149165.39 185800 -1 271
273 0 432935.12 149231.56 185880 -1 272
274 0 432875.94 149356.92 185920 -1 273
275 0 432903.78 149409.16 185880 -1 274
276 0 432902.06 149450.94 185840 -1 275
277 0 432884.62 149510.14 185880 -1 276
278 0 432849.8 149532.77 185920 -1 277
279 0 432832.4 149532.77 185960 -1 278
280 0 432806.28 149496.2 186000 -1 279
281 0 433478.34 148568.2 185600 -1 266
282 0 433518.4 148481.14 185520 -1 281
283 0 433522.8 148396.2 185360 -1 282
284 0 433434.8 148409.75 185320 -1 283
285 0 433354.75 148383.64 185240 -1 284
286 0 433354.75 148366.23 185160 -1 285
287 0 433377.38 148416.72 185120 -1 286
288 0 433419.16 148432.39 185080 -1 287
289 0 433514.9 148442.84 185040 -1 288
290 0 433593.28 148428.9 185000 -1 289
291 0 433636.78 148338.38 184920 -1 290
292 0 433723.84 148265.25 184880 -1 291
293 0 433796.97 148167.75 184760 -1 292
294 0 433882.28 148101.58 184560 -1 293
295 0 433889.25 148068.5 184520 -1 294
296 0 433837.03 148789.31 185880 -1 260
297 0 433941.5 148756.23 185720 -1 296
298 0 434016.34 148630.88 185560 -1 297
299 0 434526.5 148378.42 185360 -1 298
300 0 433981.53 148411.5 185360 -1 299
301 0 433944.5 148370 185320 -1 300
302 0 433906.66 148327.92 185280 -1 301
303 0 433920.6 148253.06 185240 -1 302
304 0 433934.53 148209.53 185200 -1 303
305 0 433962.38 148119 185160 -1 304
306 0 433962.38 148007.56 185120 -1 305
307 0 433927.56 147894.39 185080 -1 306
308 0 433991.97 147765.55 185000 -1 307
309 0 434061.62 147567.06 184840 -1 308
310 0 434092.97 147399.92 184720 -1 309
311 0 434119.1 147262.38 184560 -1 310
312 0 434115.6 147154.42 184400 -1 311
313 0 434162.6 147077.81 184280 -1 312
314 0 434204.4 147147.45 184240 -1 313
315 0 434256.62 147434.73 184240 -1 314
316 0 434164.34 147701.12 184240 -1 315
317 0 434112.12 147791.67 184320 -1 316
318 0 434073.8 147883.94 184400 -1 317
319 0 434082.53 147868.28 184440 -1 318
320 0 434488.2 148376.67 185200 -1 299
321 0 434489.94 148016.27 184920 -1 320
322 0 434662.3 147685.45 184800 -1 321
323 0 434855.56 147448.67 184560 -1 322
324 0 434998.34 147368.58 184520 -1 323
325 0 435172.44 147269.34 184360 -1 324
326 0 435256.03 147262.38 184320 -1 325
327 0 435341.34 147170.1 184240 -1 326
328 0 435428.38 147159.64 184200 -1 327
329 0 435470.2 147182.28 184160 -1 328
330 0 435546.78 147379.03 184120 -1 329
331 0 435482.38 147577.52 184120 -1 330
332 0 435316.97 147647.16 184120 -1 331
333 0 435215.97 147619.3 184080 -1 332
334 0 435160.25 147596.66 184040 -1 333
335 0 435705.22 147445.19 184080 -1 330
336 0 435755.72 147431.27 184040 -1 335
337 0 435769.66 147419.08 184000 -1 336
338 0 435767.9 147452.16 183960 -1 337
339 0 435736.56 147533.98 183920 -1 338
340 0 435592.06 147615.81 183920 -1 339
341 0 435461.47 147659.34 183960 -1 340
342 0 435370.94 147728.98 183960 -1 341
343 0 435365.72 147772.52 184000 -1 342
344 0 435369.2 147828.23 184040 -1 343
345 0 435379.62 148937.31 185360 -1 299
346 0 435463.22 148897.27 185240 -1 345
347 0 435440.56 148883.34 185080 -1 346
348 0 435351.78 148848.52 184960 -1 347
349 0 435361.5 148832 184920 -1 348
350 0 434813.78 148909.45 184920 -1 349
351 0 434650.12 148991.28 184920 -1 350
352 0 434601.38 148966.9 184880 -1 351
353 0 434552.62 148928.61 184840 -1 352
354 0 434538.7 148900.75 184800 -1 353
355 0 434514.3 148895.53 184760 -1 354
356 0 434505.6 148862.44 184720 -1 355
357 0 434493.4 148824.14 184680 -1 356
358 0 434489.94 148798.02 184640 -1 357
359 0 434463.8 148771.9 184600 -1 358
360 0 434411.6 148657 184480 -1 359
361 0 434369.8 148568.2 184440 -1 360
362 0 434333.25 148444.58 184360 -1 361
363 0 434263.6 148206.05 184240 -1 362
364 0 434284.5 148091.14 184200 -1 363
365 0 434587.44 148056.31 184200 -1 364
366 0 434794.62 148124.22 184200 -1 365
367 0 434926.94 148117.25 184160 -1 366
368 0 435062.75 148075.47 184120 -1 367
369 0 435127.5 147979.5 184080 -1 368
370 0 435191.6 147883.94 184040 -1 369
371 0 435214.22 147859.56 184000 -1 370
372 0 435370.94 148815.44 184880 -1 349
373 0 435416.2 148801.5 184840 -1 372
374 0 435445.5 148770.5 184800 -1 373
375 0 435475.4 148738.83 184760 -1 374
376 0 435529.38 148650.03 184640 -1 375
377 0 435541.56 148515.97 184520 -1 376
378 0 435562.47 148486.36 184440 -1 377
379 0 435571.16 148432.39 184400 -1 378
380 0 435585.1 148414.98 184360 -1 379
381 0 435903.72 148902.48 185080 -1 347
382 0 435992.5 148798.02 184960 -1 381
383 0 436006.44 148658.73 184840 -1 382
384 0 436029.06 148547.31 184760 -1 383
385 0 436023.84 148461.98 184640 -1 384
386 0 436192.72 148496.81 184760 -1 384
387 0 436258.9 148502.03 184760 -1 386
388 0 436291.97 148477.66 184720 -1 387
389 0 436312.88 148444.58 184680 -1 388
390 0 433614.16 149529.28 186240 -1 258
391 0 433586.3 149477.05 186160 -1 390
392 0 433586.3 149450.94 186120 -1 391
393 0 433821.34 149158.44 186120 -1 392
394 0 434026.8 149245.48 186120 -1 393
395 0 434026.8 149259.42 186080 -1 394
396 0 434020.03 149265.97 186000 -1 395
397 0 433992.2 149246.81 185960 -1 396
398 0 433849.22 149078.34 186080 -1 393
399 0 433882.28 148982.58 185960 -1 398
400 0 433939.75 148932.1 185880 -1 399
401 0 433965.88 148932.1 185840 -1 400
402 0 434046 148906 185800 -1 401
403 0 434235 149090 185800 -1 402
404 0 434282 149007 185720 -1 403
405 0 434468 148999 185600 -1 404
406 0 434834 148939 185480 -1 405
407 0 435082 148965 185480 -1 406
408 0 435142 148951 185400 -1 407
409 0 435229 148986 185360 -1 408
410 0 435259 148996 185320 -1 409
411 0 435255 149001 185280 -1 410
412 0 435198 148953 185240 -1 411
413 0 435079 148917 185200 -1 412
414 0 435047 148878 185120 -1 413
415 0 435047 148855 185080 -1 414
416 0 433650.94 149398.28 185880 -1 392
417 0 433725.78 149332.12 185840 -1 416
418 0 433732.75 149340.83 185800 -1 417
419 0 433717.1 149215.47 185800 -1 418
420 0 433783.25 149015.25 185800 -1 419
421 0 433750.16 148891.62 185720 -1 420
422 0 433727.53 148774.97 185640 -1 421
423 0 433717.1 148696.62 185600 -1 422
424 0 433852.88 149476.64 185800 -1 418
425 0 433887.72 149410.47 185720 -1 424
426 0 433917.3 149377.39 185680 -1 425
427 0 434023.53 149259 185560 -1 426
428 0 434086.2 149259 185520 -1 427
429 0 434105.34 149211.98 185440 -1 428
430 0 434101.88 149154.53 185280 -1 429
431 0 434168.03 149023.95 185120 -1 430
432 0 434237.7 148961.27 185040 -1 431
433 0 434255.06 148946.36 185000 -1 432
434 0 434250.06 148925.36 184960 -1 433
435 0 434245.06 148889.36 184920 -1 434
436 0 434240.06 148782.36 184800 -1 435
437 0 434187.06 148604.36 184600 -1 436
438 0 434221.06 148456.36 184480 -1 437
439 0 434360.06 148418.36 184440 -1 438
440 0 434412.06 148309.36 184360 -1 439
441 0 434353.06 148075.36 184280 -1 440
442 0 434393.06 148002.36 184240 -1 441
443 0 434668.06 147980.36 184240 -1 442
444 0 434714.06 148054.36 184280 -1 443
445 0 434451.84 149111 185120 -1 431
446 0 434484.9 149151.05 185160 -1 445
447 0 434789.6 149184.12 185160 -1 446
448 0 434890.6 149123.19 185080 -1 447
449 0 424482.6 154828 191040 -1 205
450 0 424738.25 155365.44 191040 -1 449
451 0 425212.22 155923.39 191040 -1 450
452 0 425790.7 156208.89 191000 -1 451
453 0 426249.75 156582.11 190760 -1 452
454 0 426477.4 156794.84 190600 -1 453
455 0 426729.34 157028.1 190320 -1 454
456 0 427016.72 157291.2 190000 -1 455
457 0 427266.44 157535.7 189760 -1 456
458 0 427461.6 157770.45 189560 -1 457
459 0 427711.94 157841.17 189360 -1 458
460 0 427931.12 157815.7 189000 -1 459
461 0 428083.88 157989.66 188680 -1 460
462 0 428250.75 158194.72 188320 -1 461
463 0 428411.97 158402.61 188080 -1 462
464 0 428609.94 158580.8 187800 -1 463
465 0 428694.8 158640.2 187480 -1 464
466 0 428731.56 158774.55 187200 -1 465
467 0 428945.12 159002.23 186920 -1 466
468 0 429007.34 159179.02 186680 -1 467
469 0 429063.9 159340.23 186320 -1 468
470 0 429082.28 159320.44 186080 -1 469
471 0 429099.28 159292.16 185880 -1 470
472 0 429112 159324.67 185840 -1 471
473 0 429145.94 159142.25 185440 -1 472
474 0 429246.34 158989.5 185080 -1 473
475 0 429232.2 158818.39 184680 -1 474
476 0 429259.06 158603.42 184400 -1 475
477 0 429136.03 158507.27 184240 -1 476
478 0 429075.22 158295.12 183920 -1 477
479 0 428938.03 158165.02 183600 -1 478
480 0 428827.75 158115.53 183280 -1 479
481 0 428721.66 158283.81 183040 -1 480
482 0 428438.84 158428.06 182720 -1 481
483 0 428250.75 158705.25 182360 -1 482
484 0 427987.7 158918.8 181880 -1 483
485 0 427905.66 159065.88 181600 -1 484
486 0 427857.6 159064.47 181480 -1 485
487 0 427843.44 159041.83 181280 -1 486
488 0 427731.72 158965.47 180960 -1 487
489 0 427685.06 158879.2 180640 -1 488
490 0 427639.8 158928.7 180320 -1 489
491 0 427441.8 158876.38 180160 -1 490
492 0 427440.4 158894.75 180120 -1 491
493 0 427276.34 158754.75 180040 -1 492
494 0 427147.66 158734.95 179920 -1 493
495 0 427021.78 158811.31 179720 -1 494
496 0 426888.84 158901.83 179600 -1 495
497 0 426823.8 159000.83 179560 -1 496
498 0 426631.47 159170.53 179280 -1 497
499 0 426392.47 159352.95 179040 -1 498
500 0 426200.12 159436.4 178800 -1 499
501 0 426089.8 159573.58 178520 -1 500
502 0 425952.66 159692.38 178400 -1 501
503 0 425826.78 159787.12 178200 -1 502
504 0 425781.53 159931.38 177920 -1 503
505 0 425796.44 160044.61 177640 -1 504
506 0 425819.44 160144.55 177360 -1 505
507 0 425802.2 160143.39 177000 -1 506
508 0 425787.25 160156.03 176960 -1 507
509 0 425879.16 159884.94 176920 -1 508
510 0 425778.06 160188.19 176880 -1 509
511 0 425787.25 160193.94 176720 -1 510
512 0 425793 160221.5 176680 -1 511
513 0 425830.9 160286.98 176600 -1 512
514 0 425851.6 160299.61 176560 -1 513
515 0 425892.94 160275.48 176520 -1 514
516 0 425907.88 160288.12 176480 -1 515
517 0 425959.56 160129.61 176440 -1 516
518 0 425896.38 160382.33 176400 -1 517
519 0 425943.47 160361.64 176280 -1 518
520 0 425720.62 160508.67 176000 -1 519
521 0 425583.94 160666.05 175720 -1 520
522 0 425465.62 160782.06 175480 -1 521
523 0 425314 160900.39 175280 -1 522
524 0 425289.88 160954.38 175240 -1 523
525 0 425336.97 160836.06 175200 -1 524
526 0 425332.38 160850.98 175160 -1 525
527 0 425345 160915.31 174840 -1 526
528 0 425242.78 161012.95 174400 -1 527
529 0 425179.6 161165.73 174080 -1 528
530 0 425009.6 161309.31 173800 -1 529
531 0 424949.84 161506.89 173560 -1 530
532 0 424907.34 161705.62 173280 -1 531
533 0 424792.5 161908.94 173000 -1 532
534 0 424700.6 162128.34 172680 -1 533
535 0 424631.66 162221.39 172360 -1 534
536 0 424605.25 162313.28 172120 -1 535
537 0 424551.25 162391.39 171800 -1 536
538 0 424494.97 162464.9 171520 -1 537
539 0 424424.9 162471.8 171160 -1 538
540 0 424187.12 162507.4 170880 -1 539
541 0 424057.3 162582.08 170600 -1 540
542 0 423941.3 162660.19 170360 -1 541
543 0 423814.94 162662.48 170040 -1 542
544 0 423596.7 162649.84 169800 -1 543
545 0 423468.03 162733.7 169440 -1 544
546 0 423478.38 162930.14 169040 -1 545
547 0 423549.6 163046.16 168600 -1 546
548 0 423542.7 163216.16 168320 -1 547
549 0 423434.72 163399.95 167920 -1 548
550 0 423392.22 163515.97 167720 -1 549
551 1 423395.03 163616.62 167440 -1 550
552 0 423398.03 163730.67 167360 -1 551
553 0 423376.8 163838.3 167040 -1 552
554 0 423349.53 164015.64 166800 -1 553
555 0 423351.7 164090.03 166720 -1 554
556 0 423392.4 164148.98 166520 -1 555
557 0 423368.8 164267.94 166320 -1 556
558 0 423388.22 164456.78 166120 -1 557
559 0 423433.5 164595.38 165960 -1 558
560 0 423586.22 164813.16 165760 -1 559
561 0 423611.7 164912.16 165600 -1 560
562 0 423590.66 165058.45 165400 -1 561
563 0 423538.97 165144.61 165200 -1 562
564 0 423432.16 165291.64 164920 -1 563
565 0 423352.88 165380.1 164640 -1 564
566 0 423302.34 165483.47 164440 -1 565
567 0 423239.16 165631.66 164160 -1 566
568 0 423229.97 165727 163920 -1 567
569 0 423180.6 165926.88 163760 -1 568
570 0 423138.1 165973.97 163480 -1 569
571 0 423055.38 166039.45 163240 -1 570
572 0 423037 166218.64 163000 -1 571
573 0 422957.75 166185.33 162720 -1 572
574 0 422886.53 166301.34 162480 -1 573
575 0 422880.78 166392.1 162120 -1 574
576 0 422891.12 166575.89 161840 -1 575
577 0 422878.47 166637.92 161600 -1 576
578 0 422889.97 166763.12 161400 -1 577
579 0 422881.94 166913.61 161120 -1 578
580 0 422796.9 167041.11 160760 -1 579
581 0 422603.94 167245.58 160480 -1 580
582 0 422412.1 167419.03 160200 -1 581
583 0 422301.84 167577.55 159840 -1 582
584 0 422341.88 167674.28 159640 -1 583
585 0 422420.22 167693.44 159320 -1 584
586 0 422395.84 167754.38 159080 -1 585
587 0 422244.38 167761.34 158840 -1 586
588 0 422240.94 167673.83 158600 -1 587
589 0 422219.84 167828.2 158320 -1 588
590 0 422198.72 167861.2 158120 -1 589
591 0 422238.3 167910.02 157920 -1 590
592 0 422276.56 168005.03 157480 -1 591
593 0 422181.56 168189.75 157200 -1 592
594 0 422061.5 168148.84 157000 -1 593
595 0 422003.44 168133.02 156800 -1 594
596 0 422033.78 168264.97 156440 -1 595
597 0 422064.12 168383.72 156200 -1 596
598 0 422103.72 168602.77 156040 -1 597
599 0 422021.9 168762.42 155880 -1 598
600 0 421999.47 168844.23 155560 -1 599
601 0 421917.66 168784.86 155200 -1 600
602 0 421690.72 168765.06 154920 -1 601
603 0 421643.22 168821.8 154640 -1 602
604 0 421772.53 168937.92 154440 -1 603
605 0 421829.25 168973.55 154200 -1 604
606 0 421913.72 169094.94 153880 -1 605
607 0 421934.8 169134.52 153520 -1 606
608 0 421998.16 169129.25 153160 -1 607
609 0 422165.75 169182.03 152880 -1 608
610 0 422243.6 169416.89 152600 -1 609
611 0 422318.8 169522.45 152240 -1 610
612 0 422485.06 169540.94 151920 -1 611
613 0 422595.9 169637.25 151680 -1 612
614 0 422668.47 169778.44 151400 -1 613
615 0 422775.34 169844.42 151160 -1 614
616 0 422817.56 169968.45 150960 -1 615
617 0 422850.56 170153.19 150760 -1 616
618 0 422942.94 170380.14 150640 -1 617
619 0 423086.75 170779.95 150520 -1 618
620 0 423098.62 170885.52 150480 -1 619
621 0 423122.38 171041.22 150400 -1 620
622 0 423197.6 171252.33 150280 -1 621
623 0 423187.03 171318.31 150120 -1 622
624 0 423136.9 171365.81 150000 -1 623
625 0 423053.75 171079.48 149840 -1 624
626 0 423008.9 170981.83 149800 -1 625
627 0 422935 170729.81 149640 -1 626
628 0 422874.3 170421.05 149480 -1 627
629 0 422857.16 170480.42 149160 -1 628
630 0 422821.53 170490.98 148840 -1 629
631 0 422907.3 170597.86 148480 -1 630
632 0 423106.53 170651.95 148160 -1 631
633 0 423225.3 170521.33 147800 -1 632
634 0 423223.97 170207.28 147520 -1 633
635 0 423158 170166.38 147160 -1 634
636 0 423131.62 170129.44 146880 -1 635
637 0 423152.72 170195.4 146600 -1 636
638 0 423064.3 170339.23 146280 -1 637
639 0 423043.22 170237.62 146000 -1 638
640 0 422935 170340.55 145880 -1 639
641 0 422950.84 170359.03 145840 -1 640
642 0 422940.28 170422.36 145800 -1 641
643 0 422887.5 170516.05 145760 -1 642
644 0 422614.44 171851.48 145720 -1 643
645 0 422818.1 170550.34 145680 -1 644
646 0 422828.8 170391.72 145640 -1 645
647 0 422835.25 170299.55 145600 -1 646
648 0 422843.8 170275.97 145560 -1 647
649 0 422860 170211.19 145520 -1 648
650 0 422892.16 170182.47 145320 -1 649
651 0 422939.25 170244.5 145080 -1 650
652 0 422973.72 170285.84 144800 -1 651
653 0 423030 170204.28 144480 -1 652
654 0 423059.88 170129.62 144280 -1 653
655 0 423100.06 170189.36 143960 -1 654
656 0 423206.9 170359.36 143640 -1 655
657 0 423256.28 170560.39 143400 -1 656
658 0 423352.78 170569.58 143120 -1 657
659 0 423294.22 170561.53 142880 -1 658
660 0 423260.9 170598.3 142600 -1 659
661 0 423191.97 170569.58 142400 -1 660
662 0 423190.8 170623.56 142080 -1 661
663 0 423181.62 170705.12 141760 -1 662
664 0 423222.97 170770.6 141560 -1 663
665 0 423293.06 170855.6 141360 -1 664
666 0 423220.7 170927.97 141120 -1 665
667 0 423211.5 170987.7 140880 -1 666
668 0 423210.34 170968.17 140560 -1 667
669 0 423139.12 170988.84 140280 -1 668
670 0 423102.38 170964.73 140040 -1 669
671 0 423051.8 170916.48 139720 -1 670
672 0 422947.28 170763.7 139400 -1 671
673 0 422861.16 170778.64 139360 -1 672
674 0 422779.6 170834.92 139320 -1 673
675 0 422230.5 171258.8 139280 -1 674
676 0 422765.8 170828.03 139240 -1 675
677 0 422854.25 170706.27 139200 -1 676
678 0 422853.1 170587.95 139000 -1 677
679 0 422787.62 170408.75 138760 -1 678
680 0 422779.6 170347.88 138680 -1 679
681 0 422801.4 170328.34 138520 -1 680
682 0 422801.4 170262.88 138360 -1 681
683 0 422794.53 170187.06 138120 -1 682
684 0 422704.9 170119.28 137880 -1 683
685 0 422613.03 170192.8 137640 -1 684
686 0 422553.28 170292.73 137400 -1 685
687 0 422554.44 170272.06 137160 -1 686
688 0 422537.22 170067.6 136920 -1 687
689 0 422580.88 169903.33 136720 -1 688
690 0 422636 169844.75 136560 -1 689
691 0 422605 169747.11 136200 -1 690
692 0 422518.84 169648.31 135920 -1 691
693 0 422482.06 169632.23 135720 -1 692
694 0 422537.22 169642.58 135440 -1 693
695 0 422577.4 169671.3 135200 -1 694
696 0 422671.6 169776.97 134960 -1 695
697 0 422753.16 169886.1 134680 -1 696
698 0 422806 170068.73 134280 -1 697
699 0 422606.12 170242.2 134240 -1 698
700 0 422804 170086.5 134200 -1 699
701 0 422808.3 170079.08 134160 -1 700
702 0 422757.75 170084.83 133920 -1 701
703 0 422554.44 170203.14 133640 -1 702
704 0 422513.1 170239.89 133400 -1 703
705 0 422452.22 170346.73 133120 -1 704
706 0 422363.75 170307.67 132760 -1 705
707 0 422204.1 170107.8 132360 -1 706
708 0 421993.88 169890.69 132040 -1 707
709 0 421828.47 169750.55 131720 -1 708
710 0 421753.8 169791.9 131400 -1 709
711 0 421710.16 169863.12 131160 -1 710
712 0 421696.38 169960.77 130880 -1 711
713 0 421717.03 170057.25 130640 -1 712
714 0 421666.5 170158.34 130400 -1 713
715 0 421599.88 170260.58 130240 -1 714
716 0 421491.9 170306.52 130040 -1 715
717 0 421447.1 170220.38 129800 -1 716
718 0 421519.47 170108.95 129560 -1 717
719 0 421556.22 170090.56 129280 -1 718
720 0 421622.84 169857.38 128960 -1 719
721 0 421737.72 169713.8 128640 -1 720
722 0 421733.12 169687.38 128360 -1 721
723 0 421700.97 169739.06 128000 -1 722
724 0 421671.1 169754 127720 -1 723
725 0 421595.28 169705.75 127400 -1 724
726 0 421558.53 169743.66 127120 -1 725
727 0 421429.88 169711.5 126920 -1 726
728 0 421393.1 169760.89 126680 -1 727
729 0 421336.8 169774.67 126440 -1 728
730 0 421241.47 169875.77 126120 -1 729
731 0 421167.97 170005.56 125800 -1 730
732 0 420953.16 170107.8 125440 -1 731
733 0 420971.53 170145.7 125120 -1 732
734 0 420952 170212.33 124800 -1 733
735 0 420917.53 170184.77 124440 -1 734
736 0 420776.25 170196.25 124120 -1 735
737 0 420690.1 170190.5 123800 -1 736
738 0 420693.56 170218.08 123520 -1 737
739 0 420656.78 170320.31 123160 -1 738
740 0 420593.62 170473.08 122880 -1 739
741 0 420529.28 170592.55 122480 -1 740
742 0 420532.72 170694.78 122160 -1 741
743 0 420732.6 170736.14 121880 -1 742
744 0 420788.9 170798.17 121560 -1 743
745 0 420814.16 170886.61 121240 -1 744
746 0 420768.22 170784.38 120760 -1 745
747 0 420695.84 170627.02 120400 -1 746
748 0 420572.94 170357.06 120080 -1 747
749 0 420389.16 170349.03 119800 -1 748
750 0 420204.22 170247.94 119440 -1 749
751 0 420081.28 170243.34 119120 -1 750
752 0 419983.66 170318.02 118800 -1 751
753 0 419937.72 170334.1 118520 -1 752
754 0 419896.34 170363.95 118240 -1 753
755 0 419864.2 170438.62 117840 -1 754
756 0 419709.12 170409.9 117560 -1 755
757 0 419702.22 170401.86 117520 -1 756
758 0 419689.6 170389.23 117480 -1 757
759 0 419664.3 170313.42 117440 -1 758
760 0 419676.94 170397.27 117400 -1 759
761 0 419586.22 170340.98 117160 -1 760
762 0 419516.12 170306.52 116840 -1 761
763 0 419413.9 170285.84 116560 -1 762
764 0 419344.97 170291.6 116280 -1 763
765 0 419334.62 170253.69 116000 -1 764
766 0 419385.2 170282.4 115720 -1 765
767 0 419263.4 170231.86 115440 -1 766
768 0 419110.66 170368.55 115160 -1 767
769 0 418778.66 170273.2 114840 -1 768
770 0 418633.94 170177.88 114520 -1 769
771 0 418685.62 170102.05 114240 -1 770
772 0 418643.12 170151.45 114120 -1 771
773 0 418647.72 170144.56 114080 -1 772
774 0 418655.75 170144.56 114040 -1 773
775 0 418671.84 170169.83 114000 -1 774
776 0 418728.12 170214.62 113960 -1 775
777 0 418741.9 170187.06 113800 -1 776
778 0 418891.25 170203.14 113600 -1 777
779 0 418961.3 170252.53 113360 -1 778
780 0 418964.75 170300.78 113320 -1 779
781 0 418985.44 170304.22 113280 -1 780
782 0 418994.62 170309.97 113200 -1 781
783 0 418963.62 170366.25 113000 -1 782
784 0 418957.88 170381.19 112760 -1 783
785 0 418914.22 170391.53 112520 -1 784
786 0 418817.72 170506.39 112240 -1 785
787 0 418782.12 170547.75 111960 -1 786
788 0 418848.75 170645.39 111680 -1 787
789 0 418950.97 170786.67 111440 -1 788
790 0 418969.34 170829.19 111240 -1 789
791 0 418949.8 170786.67 111200 -1 790
792 0 418907.3 170656.88 111040 -1 791
793 0 418933.75 170604.03 110800 -1 792
794 0 419080.78 170566.12 110560 -1 793
795 0 419247.34 170515.58 110280 -1 794
796 0 419387.47 170448.97 110000 -1 795
797 0 419528.78 170345.58 109720 -1 796
798 0 419668.9 170336.39 109440 -1 797
799 0 419722.9 170250.23 109400 -1 798
800 0 419779.2 170173.28 109240 -1 799
801 0 419834.3 169944.69 108920 -1 800
802 0 419768.84 169839 108600 -1 801
803 0 419603.44 169752.84 108320 -1 802
804 0 419348.44 169678.19 108040 -1 803
805 0 419171.53 169633.39 107880 -1 804
806 0 418990.03 169606.97 107600 -1 805
807 0 418971.66 169547.23 107320 -1 806
808 0 419103.75 169519.67 107000 -1 807
809 0 419405.88 169657.52 106680 -1 808
810 0 419575.88 169732.17 106320 -1 809
811 0 419624.12 169493.25 105960 -1 810
812 0 419703.38 169413.98 105600 -1 811
813 0 419778.03 169314.05 105320 -1 812
814 0 419966.44 169196.88 105080 -1 813
815 0 420107.72 169109.58 104840 -1 814
816 0 420212.25 169136 104600 -1 815
817 0 420220.28 169123.36 104520 -1 816
818 0 420235.22 169094.64 104480 -1 817
819 0 420227.2 169079.72 104440 -1 818
820 0 420150.22 169358.84 104400 -1 819
821 0 420095.1 169354.25 104360 -1 820
822 0 420050.28 169253.17 104040 -1 821
823 0 419996.28 169104.98 103800 -1 822
824 0 419958.38 168962.55 103480 -1 823
825 0 419975 168969 103320 -1 824
826 0 419985 168914 103080 -1 825
827 0 420034 168784 102800 -1 826
828 0 420028 168629 102520 -1 827
829 0 420028 168538 102200 -1 828
830 0 420048 168490 101880 -1 829
831 0 420146 168325 101600 -1 830
832 0 420198.4 168224.58 101320 -1 831
833 0 420279.66 168165.48 101040 -1 832
834 0 420365.84 168055.92 100840 -1 833
835 0 420361.5 168021 100720 -1 834
836 0 420357.22 167985.73 100600 -1 835
837 0 420381.62 167953.98 100360 -1 836
838 0 420368.1 167835.8 100160 -1 837
839 0 420364.38 167725 99840 -1 838
840 0 420217.88 167679.44 99560 -1 839
841 0 420259.75 167604.34 99320 -1 840
842 0 420382.84 167561.25 99000 -1 841
843 0 420565.06 167502.16 98640 -1 842
844 0 420791.6 167503.39 98440 -1 843
845 0 420895 167499.7 98120 -1 844
846 0 421099.38 167425.83 97880 -1 845
847 0 421240.97 167312.56 97560 -1 846
848 0 421460.84 167322.98 97400 -1 847
849 0 421480.84 167360.98 97360 -1 848
850 0 421532.84 167313.98 97320 -1 849
851 0 421676.84 167236.98 97080 -1 850
852 0 421849.84 167199.98 96800 -1 851
853 0 421997.84 167109.98 96600 -1 852
854 0 422223.84 166946.98 96280 -1 853
855 0 422404.84 166796.98 96000 -1 854
856 0 422713.84 166623.98 95760 -1 855
857 0 422873.84 166541.98 95520 -1 856
858 0 423094.84 166402.98 95240 -1 857
859 0 423192.84 166374.98 94960 -1 858
860 0 423405.84 166344.98 94680 -1 859
861 0 423547.84 166305.98 94400 -1 860
862 0 423711.84 166275.98 94200 -1 861
863 0 423813.84 166202.98 93920 -1 862
864 0 423779.84 165983.98 93600 -1 863
865 0 423813.84 165798.98 93280 -1 864
866 0 423931.84 165734.98 93000 -1 865
867 0 424037.84 165742.98 92960 -1 866
868 0 424105.84 165739.98 92880 -1 867
869 0 424212.84 165748.98 92640 -1 868
870 0 424346.84 165673.98 92400 -1 869
871 0 424428.84 165609.98 92200 -1 870
872 0 424433.84 165582.98 92000 -1 871
873 0 424491.84 165551.98 91760 -1 872
874 0 424592.84 165523.98 91520 -1 873
875 0 424630.84 165554.98 91440 -1 874
876 0 424633.84 165561.98 91400 -1 875
877 0 424620.84 165556.98 91360 -1 876
878 0 424596.84 165536.98 91320 -1 877
879 0 424590.84 165522.98 91280 -1 878
880 0 424573.84 165546.98 91240 -1 879
881 0 424468.16 165621.17 91040 -1 880
882 0 424446.84 165635.98 91000 -1 881
883 0 424404.34 165616 90920 -1 882
884 0 424383.25 165605.62 90880 -1 883
885 0 424272.72 165560.97 90800 -1 884
886 0 424276.84 165554.98 90680 -1 885
887 0 424123.84 165395.98 90440 -1 886
888 0 424295.84 165130.98 90400 -1 887
889 0 424091.84 165362.98 90360 -1 888
890 0 424014.84 165239.98 90240 -1 889
891 0 423976.84 165111.98 89960 -1 890
892 0 424089.84 164981.98 89680 -1 891
893 0 424179.84 164933.98 89360 -1 892
894 0 424349.84 164885.98 89120 -1 893
895 0 424395.84 164965.98 89080 -1 894
896 0 424441.84 164880.98 89040 -1 895
897 0 424493.84 164869.98 89000 -1 896
898 0 424659.84 164874.98 88800 -1 897
899 0 424741.84 164754.98 88680 -1 898
900 0 424841.84 164657.98 88520 -1 899
901 0 424947.84 164588.98 88320 -1 900
902 0 424978 164515 88240 -1 901
903 0 425022.84 164403.98 88120 -1 902
904 0 425051.84 164304.98 87880 -1 903
905 0 425085.84 164227.98 87760 -1 904
906 0 425166.84 164128.98 87640 -1 905
907 0 425294.84 164077.98 87400 -1 906
908 0 425349.84 164009.98 87240 -1 907
909 0 425473.84 163941.98 87240 -1 908
910 0 425547.84 163813.98 87120 -1 909
911 0 425563.84 163699.98 86960 -1 910
912 0 425563.84 163604.98 86720 -1 911
913 0 425580.84 163512.98 86400 -1 912
914 0 425633.84 163376.98 86120 -1 913
915 0 425649.84 163184.98 85800 -1 914
916 0 425711.84 163006.98 85520 -1 915
917 0 425782.84 162860.98 85200 -1 916
918 0 425769.84 162725.98 84880 -1 917
919 0 425789.84 162484.98 84600 -1 918
920 0 425864.84 162302.98 84280 -1 919
921 0 425856.84 162182.98 83960 -1 920
922 0 425803.84 162143.98 83880 -1 921
923 0 425835.84 162066.98 83560 -1 922
924 0 425905.84 161940.98 83200 -1 923
925 0 425995.84 161810.98 82920 -1 924
926 0 426037.84 161678.98 82720 -1 925
927 0 426064.84 161546.98 82440 -1 926
928 0 426166.84 161414.98 82240 -1 927
929 0 426168.84 161313.98 81920 -1 928
930 0 426213.03 161092.45 81600 -1 929
931 0 426234.84 160979.98 81400 -1 930
932 0 426248.84 160924.98 81120 -1 931
933 0 426316.84 160912.98 80840 -1 932
934 0 426377.84 160908.98 80600 -1 933
935 0 426457.84 160878.98 80360 -1 934
936 0 426560.84 160799.98 80040 -1 935
937 0 426690.84 160641.98 79720 -1 936
938 0 426794.84 160457.98 79400 -1 937
939 0 426982.84 160247.98 79040 -1 938
940 0 427131.84 160142.98 78960 -1 939
941 0 427297.84 160039.98 78680 -1 940
942 0 427316.84 160005.98 78560 -1 941
943 0 427241.84 159935.98 78280 -1 942
944 0 427251.84 159845.98 78240 -1 943
945 0 427220.84 159790.98 78160 -1 944
946 0 427168.84 159726.98 77920 -1 945
947 0 427178.84 159706.98 77760 -1 946
948 0 427154.84 159743.98 77520 -1 947
949 0 427150.44 159726.28 77440 -1 948
950 0 427138.84 159681.98 77240 -1 949
951 0 427096.84 159699.98 77200 -1 950
952 0 427086.84 159726.98 77160 -1 951
953 0 427091.84 159693.98 77120 -1 952
954 0 427007.84 159640.98 76840 -1 953
955 0 426914.84 159536.98 76520 -1 954
956 0 426878.62 159480.92 76240 -1 955
957 0 426857.4 159327.83 75960 -1 956
958 0 426737.66 159082.28 75640 -1 957
959 0 426677.03 159001.95 75360 -1 958
960 0 426670.97 158959.52 75320 -1 959
961 0 426669.47 158879.17 75280 -1 960
962 0 426672.5 158915.56 75240 -1 961
963 0 426678.56 158829.16 75200 -1 962
964 0 426714.94 158659.4 74920 -1 963
965 0 426678.56 158477.52 74640 -1 964
966 0 426643.7 158300.17 74360 -1 965
967 0 426670.97 158222.88 74120 -1 966
968 0 426749.78 158121.33 73880 -1 967
969 0 426905.9 158012.19 73600 -1 968
970 0 426920 157989.67 73560 -1 969
971 0 426947.56 157944.72 73480 -1 970
972 0 427002.9 157854.55 73320 -1 971
973 0 426969.56 157810.6 73280 -1 972
974 0 426987.75 158009.16 73240 -1 973
975 0 426983.22 157878.81 73200 -1 974
976 0 427001.4 157740.88 72960 -1 975
977 0 426980.2 157563.53 72640 -1 976
978 0 426922.6 157463.5 72560 -1 977
979 0 426919.56 157295.25 72360 -1 978
980 0 426942.28 157183.1 72320 -1 979
981 0 427030.2 156970.89 72200 -1 980
982 0 427116.6 156584.39 72040 -1 981
983 0 427193.9 156464.64 71800 -1 982
984 0 427521.28 156422.2 71480 -1 983
985 0 427956.3 156082.69 70800 -1 984
986 0 428843 155577.95 70720 -1 985
987 0 428977.88 155324.83 70680 -1 986
988 0 429202.22 155080.8 70440 -1 987
989 0 429462.9 154929.22 70360 -1 988
990 0 429670.56 154724.6 70160 -1 989
991 0 429847.9 154594.25 70000 -1 990
992 0 430105.6 154333.55 69800 -1 991
993 0 430164.7 154268.38 69720 -1 992
994 0 430193.5 154224.4 69600 -1 993
995 0 430185.9 154194.1 69520 -1 994
996 0 430184.4 154194.1 69440 -1 995
997 0 430231.38 154162.27 69400 -1 996
998 0 430337.5 154121.34 69320 -1 997
999 0 430467.84 154036.47 69160 -1 998
1000 0 430677 153930.36 69080 -1 999
1001 0 430860.4 153769.7 68880 -1 1000
1002 0 431178.72 153590.84 68720 -1 1001
1003 0 431406.06 153439.27 68640 -1 1002
1004 0 431450 153318 68600 -1 1003
1005 0 431493.97 153196.75 68560 -1 1004
1006 0 431537.6 153124.8 68520 -1 1005
1007 0 431712.25 152836.02 68360 -1 1006
1008 0 431963.84 152617.75 68040 -1 1007
1009 0 432465.56 152179.72 67880 -1 1008
1010 0 432659.56 152146.36 67760 -1 1009
1011 0 432669 152136 67720 -1 1010
1012 0 432718.7 152156.97 67680 -1 1011
1013 0 432786.88 152235.8 67640 -1 1012
1014 0 433150.66 152632.9 67400 -1 1013
1015 0 433261 152675 67320 -1 1014
1016 0 433315.78 152695.61 67280 -1 1015
1017 0 433207.78 152599.61 67240 -1 1016
1018 0 433085.78 152591.61 67120 -1 1017
1019 0 433565.78 152195.61 67120 -1 1018
1020 0 433968 151734 67000 -1 1019
1021 0 434101.78 151579.61 66960 -1 1020
1022 0 434091.78 151423.61 66920 -1 1021
1023 0 434185.78 151149.61 66840 -1 1022
1024 0 434215.78 150993.61 66800 -1 1023
1025 0 434444 150930 66520 -1 1024
1026 0 434671.16 150937.14 66320 -1 1025
1027 0 434762 150940 66240 -1 1026
1028 0 435017 151096.5 66120 -1 1027
1029 0 435272.5 151252.61 66000 -1 1028
1030 0 436322 151828 66000 -1 1029
1031 0 436330.66 151976.67 66080 -1 1030
1032 0 436335.2 152051.2 66120 -1 1031
1033 0 436344 152200 66200 -1 1032
1034 0 436354 152240 66280 -1 1033
1035 0 435602.44 151328.94 65640 -1 1029
1036 0 435644.28 151351.11 65480 -1 1035
1037 0 437003.47 152515.77 65480 -1 1036
1038 0 438589.2 152508.38 65480 -1 1037
1039 0 438764.2 152474.4 65320 -1 1038
1040 0 438807.8 152465.84 65280 -1 1039
1041 0 439122 152487.5 65240 -1 1040
1042 0 439436.34 152509.36 65200 -1 1041
1043 0 439692.28 152572.05 65000 -1 1042
1044 0 439713.2 152639.95 64880 -1 1043
1045 0 439815.9 152770.53 64720 -1 1044
1046 0 440115.38 152974.23 64680 -1 1045
1047 0 440881.44 153261.52 64680 -1 1046
1048 0 440963.4 153431.2 64600 -1 1047
1049 0 441004.34 153515.67 64560 -1 1048
1050 0 441086.72 153684.86 64480 -1 1049
1051 0 441287.4 153054.34 64480 -1 1050
1052 0 441447 153233.98 64360 -1 1051
1053 0 441053.1 153902.1 64400 -1 1050
1054 0 441790.56 154435.08 64400 -1 1053
1055 0 442769.25 154772.8 64400 -1 1054
1056 0 443113.84 154644.14 64480 -1 1055
1057 0 443134.53 154554.55 64520 -1 1056
1058 0 442699.4 154830.6 64240 -1 1055
1059 0 442682.3 154845.34 64200 -1 1058
1060 0 442682.5 154826.5 64160 -1 1059
1061 0 442683.8 154770.8 64040 -1 1060
1062 0 442684.97 154734.5 63960 -1 1061
1063 0 442622.78 154734.62 63880 -1 1062
1064 0 442455.38 154594.64 63800 -1 1063
1065 0 442869.7 154866.45 63720 -1 1064
1066 0 443135.34 155028 63640 -1 1065
1067 0 443268.2 155109.25 63600 -1 1066
1068 0 443658.3 155473.47 63520 -1 1067
1069 0 443664.03 155502.45 63480 -1 1068
1070 0 444218.22 155982.77 63360 -1 1069
1071 0 444519.1 156383.89 63160 -1 1070
1072 0 444859.5 156753.36 63120 -1 1071
1073 0 445163 156716.4 63120 -1 1072
1074 0 445368.84 156779.75 63120 -1 1073
1075 0 445685.53 156674.19 63120 -1 1074
1076 0 446020.7 156829.89 63120 -1 1075
1077 0 446139 156886 63040 -1 1076
1078 0 446197.5 156914.33 63000 -1 1077
1079 0 446251.25 156966.25 62960 -1 1078
1080 0 446411.25 157122.81 62840 -1 1079
1081 0 446643.6 157401.89 62600 -1 1080
1082 0 446678.44 157897.53 62360 -1 1081
1083 0 446604.2 158011.2 62160 -1 1082
1084 0 446560.28 158155 61920 -1 1083
1085 0 446552.66 158179.45 61880 -1 1084
1086 0 446799.72 158237.05 61680 -1 1085
1087 0 447063.44 158223.4 61480 -1 1086
1088 0 447146.8 158132.47 61320 -1 1087
1089 0 447239.25 157976.34 61160 -1 1088
1090 0 447362.03 157861.16 61080 -1 1089
1091 0 447454.5 157721.7 61040 -1 1090
1092 0 447539.38 157333.67 61000 -1 1091
1093 0 447625.78 157818.7 60960 -1 1092
1094 0 447730.34 157918.75 60920 -1 1093
1095 0 447950.2 158143.4 60800 -1 1094
1096 0 448097.16 158293.12 60720 -1 1095
1097 0 448642.8 158455.31 60680 -1 1096
1098 0 448642.8 158473.5 60600 -1 1097
1099 0 449091.28 158844.89 60600 -1 1098
1100 0 449219.9 158714.12 60400 -1 1099
1101 0 449350.66 158576.94 60280 -1 1100
1102 0 449627.16 158579.1 60120 -1 1101
1103 0 450019.44 158602.67 60080 -1 1102
1104 0 450323.8 158684.12 60040 -1 1103
1105 0 450506.03 158789.16 60000 -1 1104
1106 0 450664.66 158857.75 59880 -1 1105
1107 0 450750.38 158907.05 59840 -1 1106
1108 0 450840.4 158855.61 59800 -1 1107
1109 0 450911.16 158836.31 59760 -1 1108
1110 0 451093.34 158894.19 59720 -1 1109
1111 0 451704.25 159078.53 59720 -1 1110
1112 0 452791.03 159629.42 59720 -1 1111
1113 0 453091.12 159550.11 59520 -1 1112
1114 0 453104 159755.89 59280 -1 1113
1115 0 453354.78 159957.39 59240 -1 1114
1116 0 454979.6 160606.88 59240 -1 1115
1117 0 455811.3 162098.8 59240 -1 1116
1118 0 455828.84 162118.33 59280 -1 1117
1119 0 455918.47 162214.55 59480 -1 1118
1120 0 455929 162233 59520 -1 1119
1121 0 455939.9 162250.98 59560 -1 1120
1122 0 455912.12 162371.03 59720 -1 1121
1123 0 455837.12 162446.06 59840 -1 1122
1124 0 455858.53 162531.8 59880 -1 1123
1125 0 455993.6 162649.7 60000 -1 1124
1126 0 456053.6 162793.31 60040 -1 1125
1127 0 456082 162859 60120 -1 1126
1128 0 456096.47 162891.92 60160 -1 1127
1129 0 456169.38 162945.52 60200 -1 1128
1130 0 456072.9 163080.55 60240 -1 1129
1131 0 456205.8 163185.6 60280 -1 1130
1132 0 456220.8 163333.48 60320 -1 1131
1133 0 456222.94 163378.5 60360 -1 1132
1134 0 456237.94 163785.78 60360 -1 1133
1135 0 456111.47 164064.44 60360 -1 1134
1136 0 455065.34 160778.36 59280 -1 1116
1137 0 455142.4 160871 59400 -1 1136
1138 0 455193.97 160932.7 59480 -1 1137
1139 0 455211.1 160936.98 59520 -1 1138
1140 0 454986.66 161175.33 59040 -1 1116
1141 0 454988.2 161288.53 59000 -1 1140
1142 0 454994 161367 58920 -1 1141
1143 0 455011.75 161601.48 58680 -1 1142
1144 0 454975.3 161702.23 58560 -1 1143
1145 0 455545.5 161916.6 58680 -1 1143
1146 0 455792 162201.69 58680 -1 1145
1147 0 456259.3 162452.47 58680 -1 1146
1148 0 456878.78 162846.89 58680 -1 1147
1149 0 457007.5 162906 58600 -1 1148
1150 0 457072 162935.5 58560 -1 1149
1151 0 457356.44 162986.58 58840 -1 1150
1152 0 457316.84 162989.4 59000 -1 1151
1153 0 457302.7 163074.25 59160 -1 1152
1154 0 457136 162964.78 58520 -1 1150
1155 0 458582.9 163397.78 58520 -1 1154
1156 0 458651.5 163429.94 58400 -1 1155
1157 0 458874.5 163539.5 58360 -1 1156
1158 0 459097.34 163648.58 58320 -1 1157
1159 0 460074.8 163897.22 58320 -1 1158
1160 0 460437.06 163940.1 58520 -1 1159
1161 0 460837.84 163997.88 58640 -1 1160
1162 0 461140.1 164070.75 58840 -1 1161
1163 0 461230.12 164079.33 59040 -1 1162
1164 0 461873.2 164019.31 59360 -1 1163
1165 0 461913.9 163888.56 59480 -1 1164
1166 0 461988.94 163590.61 59480 -1 1165
1167 0 462421.94 163461.98 59480 -1 1166
1168 0 462428.34 163361.25 59160 -1 1167
1169 0 462113.25 163597.03 59600 -1 1166
1170 0 462987.8 163397.69 59600 -1 1169
1171 0 463089.25 163399.5 59640 -1 1170
1172 0 463392.94 163404.11 59760 -1 1171
1173 0 463570.88 163419.12 59800 -1 1172
1174 0 462319.03 163601.31 59800 -1 1169
1175 0 462319.03 163599.17 59840 -1 1174
1176 0 463165.75 165144.67 59040 -1 1163
1177 0 464224.66 165549.8 59040 -1 1176
1178 0 465320 165984.94 59040 -1 1177
1179 0 466074.53 166619.44 59240 -1 1178
1180 0 466267.44 166758.77 59280 -1 1179
1181 0 466447.5 166743.77 59320 -1 1180
1182 0 466598 166834 59400 -1 1181
1183 0 466672.56 166878.8 59440 -1 1182
1184 0 466953 166986.33 59520 -1 1183
1185 0 467092.72 167039.56 59560 -1 1184
1186 0 467146.78 167055.23 59680 -1 1185
1187 0 467935.12 167472.56 59680 -1 1186
1188 0 468516.03 168473.61 59680 -1 1187
1189 0 468593.2 168642.94 59520 -1 1188
1190 0 468612.5 168685.81 59400 -1 1189
1191 0 469559.94 169532.52 59400 -1 1190
1192 0 469577.75 169566 59320 -1 1191
1193 0 469630.7 169665.4 59080 -1 1192
1194 0 469812.88 170145.56 59080 -1 1193
1195 0 470741.03 170471.39 59080 -1 1194
1196 0 470996.12 170456.38 59240 -1 1195
1197 0 471073.28 170349.2 59240 -1 1196
1198 0 471272.62 170372.78 59240 -1 1197
1199 0 471493.4 170366.36 59320 -1 1198
1200 0 471629.47 170346.5 59360 -1 1199
1201 0 471713.94 170366 59440 -1 1200
1202 0 472149.3 170443.97 59600 -1 1201
1203 0 472729.8 170331.7 59720 -1 1202
1204 0 472981.03 170320.52 59760 -1 1203
1205 0 473018.84 170339.33 59800 -1 1204
1206 0 473369.97 170383.31 60000 -1 1205
1207 0 473447.34 170457 60080 -1 1206
1208 0 473486.25 170494 60120 -1 1207
1209 0 474600.06 170206.03 60120 -1 1208
1210 0 474502.6 170232.02 60320 -1 1209
1211 0 474717.03 170186.53 60400 -1 1210
1212 0 474853.47 170180.03 60560 -1 1211
1213 0 474983.44 169861.64 60720 -1 1212
1214 0 475002.94 169881.12 60800 -1 1213
1215 0 475152.38 169868.14 61000 -1 1214
1216 0 475516.28 169523.73 61240 -1 1215
1217 0 475607.25 169361.28 61400 -1 1216
1218 0 475691.72 169296.31 61520 -1 1217
1219 0 475763.2 169159.84 61680 -1 1218
1220 0 475977.62 168945.42 61880 -1 1219
1221 0 476006.25 168759.3 62000 -1 1220
1222 0 476033.03 168555.42 62080 -1 1221
1223 0 476220.4 168294.73 62160 -1 1222
1224 0 476260.78 168203.95 62200 -1 1223
1225 0 476335.5 168031.23 62320 -1 1224
1226 0 476296.03 167808.27 62440 -1 1225
1227 0 476322.03 167814.77 62480 -1 1226
1228 0 476107.6 167457.38 62560 -1 1227
1229 0 476231.06 167203.94 62640 -1 1228
1230 0 476211.56 167177.95 62760 -1 1229
1231 0 476404 167006.8 62920 -1 1230
1232 0 476452 166963.52 62960 -1 1231
1233 0 476568.97 166625.62 63120 -1 1232
1234 0 476601.34 166623.67 63160 -1 1233
1235 0 476666.44 166619.12 63240 -1 1234
1236 0 476675.84 166615.83 63280 -1 1235
1237 0 476705.4 166606.4 63400 -1 1236
1238 0 476724.9 166599.62 63480 -1 1237
1239 0 477169.8 165482.33 63120 -1 1233
1240 0 477348.72 165196.06 63240 -1 1239
1241 0 477397.88 165022.78 63360 -1 1240
1242 0 477446.2 165020.61 63400 -1 1241
1243 0 477738.6 164838.67 63560 -1 1242
1244 0 477647.62 164838.67 63640 -1 1243
1245 0 477634.62 164871.16 63720 -1 1244
1246 0 477680.12 164955.62 63760 -1 1245
1247 0 478165.28 164581.22 63360 -1 1241
1248 0 478433.88 164448.78 63280 -1 1247
1249 0 478524.88 164357.81 63200 -1 1248
1250 0 478823.78 163876.95 63200 -1 1249
1251 0 478804.28 163695.02 63400 -1 1250
1252 0 478869.25 163565.05 63560 -1 1251
1253 0 478979.72 163526.06 63760 -1 1252
1254 0 479057.7 163578.05 63960 -1 1253
1255 0 479192 163517.33 64040 -1 1254
1256 0 479259.12 163487.08 64080 -1 1255
1257 0 479330.62 163422.1 64200 -1 1256
1258 0 479428.1 163123.19 64480 -1 1257
1259 0 479298.12 162609.84 64680 -1 1258
1260 0 479389.1 162174.48 64840 -1 1259
1261 0 479311.12 161940.55 64920 -1 1260
1262 0 479259.12 161888.56 64960 -1 1261
1263 0 479278.62 161895.06 65000 -1 1262
1264 0 479233.16 161888.56 65040 -1 1263
1265 0 479226.66 161908.06 65080 -1 1264
1266 0 479233.16 161895.06 65280 -1 1265
1267 0 479311.12 161882.06 65480 -1 1266
1268 0 479313.5 161832.5 65520 -1 1267
1269 0 479315.66 161782.67 65560 -1 1268
1270 0 479317.62 161732.61 65600 -1 1269
1271 0 479265.62 161576.66 65720 -1 1270
1272 0 479274.66 161470.67 65760 -1 1271
1273 0 479291.62 161258.25 65840 -1 1272
1274 0 479395.6 161167.28 65960 -1 1273
1275 0 479460.56 161089.31 66120 -1 1274
1276 0 479525.56 161056.81 66280 -1 1275
1277 0 479526 161066.5 66360 -1 1276
1278 0 479525.56 161076.31 66440 -1 1277
1279 0 479610.03 160985.34 66600 -1 1278
1280 0 479659.66 160896.33 66640 -1 1279
1281 0 479759.47 160718.92 66720 -1 1280
1282 0 479765.97 160868.38 66880 -1 1281
1283 0 480084.38 161212.77 67040 -1 1282
1284 0 480189 161300.03 67080 -1 1283
1285 0 480473 161426.06 67120 -1 1284
1286 0 480488 161452.25 67160 -1 1285
1287 0 480532.75 161531.17 67280 -1 1286
1288 0 480515 161498.5 67320 -1 1287
1289 0 480461.28 161401.22 67440 -1 1288
1290 0 480272.8 161115.3 67600 -1 1289
1291 0 480051.9 160829.39 67720 -1 1290
1292 0 480045.4 160835.89 67840 -1 1291
1293 0 479889.44 160764.4 67960 -1 1292
1294 0 479850.47 160868.38 68120 -1 1293
1295 0 479817.75 160919.84 68160 -1 1294
1296 0 479863.44 161115.3 68200 -1 1295
1297 0 479830.97 161186.78 68240 -1 1296
1298 0 479714 161251.77 68360 -1 1297
1299 0 479623.03 161258.25 68560 -1 1298
1300 0 479356.6 161414.2 68880 -1 1299
1301 0 479337.12 161414.2 68960 -1 1300
1302 0 479240.25 161428.31 69120 -1 1301
1303 0 479402.1 161485.69 69400 -1 1302
1304 0 479480.06 161427.2 69560 -1 1303
1305 0 479486.56 161349.23 69760 -1 1304
1306 0 479532.06 161290.75 69960 -1 1305
1307 0 479603.53 161323.23 70200 -1 1306
1308 0 479733.5 161329.73 70760 -1 1307
1309 0 479791.97 161271.25 71120 -1 1308
1310 0 479753 161284.25 71360 -1 1309
1311 0 479765.97 161238.77 71720 -1 1310
1312 0 479837.47 160913.86 71920 -1 1311
1313 0 479811.47 160738.42 72120 -1 1312
1314 0 479889.44 160686.44 72400 -1 1313
1315 0 479928.34 160608 72560 -1 1314
1316 0 479947.94 160569.47 72640 -1 1315
1317 0 479941.44 160504.48 72840 -1 1316
1318 0 479941.44 160290.05 73080 -1 1317
1319 0 479915.44 160212.08 73360 -1 1318
1320 0 480142.88 160062.62 73720 -1 1319
1321 0 480363.8 160088.61 74040 -1 1320
1322 0 480415.78 160218.58 74080 -1 1321
1323 0 480318.3 159984.64 74360 -1 1322
1324 0 480318.3 161596.16 74080 -1 1322
1325 0 480266.34 161453.2 74280 -1 1324
1326 0 480428.78 161420.7 74400 -1 1325
1327 0 480291.62 161608.61 74040 -1 1324
1328 0 480167.3 161677.2 74000 -1 1327
1329 0 479948.66 162105.9 73880 -1 1328
1330 0 480129.88 161999.03 73840 -1 1329
1331 0 479839.34 162341 73760 -1 1330
1332 0 479863.44 162336.92 73720 -1 1331
1333 0 479765.97 162356.42 73320 -1 1332
1334 0 479665.72 163091.94 73880 -1 1329
1335 0 480012.97 163259.14 73840 -1 1334
1336 0 480270.2 163280.58 73800 -1 1335
1337 0 480500.25 163513.06 73600 -1 1336
1338 0 480747.2 163571.55 73360 -1 1337
1339 0 480984.5 163744 73320 -1 1338
1340 0 481221.53 163915.95 73280 -1 1339
1341 0 481403.47 164039.4 73200 -1 1340
1342 0 481630.9 164117.39 73040 -1 1341
1343 0 481685.6 164148.2 72920 -1 1342
1344 0 481721.88 164169.38 72840 -1 1343
1345 0 481851.84 164208.36 72720 -1 1344
1346 0 481981.8 164266.84 72560 -1 1345
1347 0 482020.78 164247.34 72400 -1 1346
1348 0 482111.78 164312.33 72200 -1 1347
1349 0 482189.75 164507.27 71960 -1 1348
1350 0 482235.5 164740.92 71720 -1 1349
1351 0 482560.38 164851.39 71520 -1 1350
1352 0 482644.5 164935.5 71440 -1 1351
1353 0 482729.34 165020.34 71360 -1 1352
1354 0 482976.25 165189.3 71200 -1 1353
1355 0 483180.75 165286.12 70920 -1 1354
1356 0 483210.2 165299.77 70880 -1 1355
1357 0 483301.16 165319.25 70840 -1 1356
1358 0 483476.6 165254.27 70720 -1 1357
1359 0 483671.56 165143.81 70560 -1 1358
1360 0 483752.56 165082.72 70440 -1 1359
1361 0 483860 165000.84 70280 -1 1360
1362 0 484061.44 164916.38 70080 -1 1361
1363 0 484243.38 164909.88 69920 -1 1362
1364 0 484620.25 164877.39 69680 -1 1363
1365 0 484665.75 164747.42 69560 -1 1364
1366 0 484980.88 164623.67 69400 -1 1365
1367 0 485146.6 164429.03 69280 -1 1366
1368 0 485341.66 164329.67 69120 -1 1367
1369 0 485439 164279.56 69040 -1 1368
1370 0 485426.44 164235.56 68920 -1 1369
1371 0 486257.75 163980.66 68920 -1 1370
1372 0 486348.5 163986.66 68800 -1 1371
1373 0 486557.8 164048.88 68600 -1 1372
1374 0 486663.75 164044.5 68480 -1 1373
1375 0 486699.25 164043.22 68440 -1 1374
1376 0 486706.66 164065.67 68400 -1 1375
1377 0 486721.88 164111.11 68320 -1 1376
1378 0 486778.44 164167.67 68280 -1 1377
1379 0 485426.44 164218.6 68880 -1 1370
1380 0 485445.5 164370.55 68560 -1 1379
1381 0 485659.94 164456.88 68480 -1 1380
1382 0 485406.12 164189.44 69560 -1 1365
1383 0 485397.56 164163.72 69600 -1 1382
1384 0 479605.7 162899.02 74080 -1 1334
1385 0 479519.94 162590.34 74160 -1 1384
1386 0 481667.78 159722.28 74040 -1 1321
1387 0 482100.78 159958.08 73720 -1 1386
1388 0 482113.66 159936.64 73640 -1 1387
1389 0 483095.38 160335.34 74040 -1 1386
1390 0 483161 160407 74200 -1 1389
1391 0 483194 160442.52 74280 -1 1390
1392 0 483717 160498.25 74480 -1 1391
1393 0 484180.5 160441.23 74800 -1 1392
1394 0 484308.62 160421.08 75040 -1 1393
1395 0 484313.84 160415.42 75080 -1 1394
1396 0 484323.66 160404 75160 -1 1395
1397 0 484342.94 160382.5 75320 -1 1396
1398 0 484728.78 160215.3 75600 -1 1397
1399 0 485183.2 160189.58 75800 -1 1398
1400 0 485200.34 160331.05 76040 -1 1399
1401 0 485256.47 160343.14 76200 -1 1400
1402 0 485298.56 160359.45 76280 -1 1401
1403 0 485740.53 160262.45 76400 -1 1402
1404 0 485758.84 160257 76440 -1 1403
1405 0 485847.7 160232.45 76640 -1 1404
1406 0 485989.2 160271.03 76880 -1 1405
1407 0 486032.03 160391.08 77120 -1 1406
1408 0 486092.06 160399.64 77320 -1 1407
1409 0 486186.38 160326.77 77560 -1 1408
1410 0 486224.97 160116.7 77920 -1 1409
1411 0 486302.12 160035.23 78120 -1 1410
1412 0 486445.75 160018.1 78280 -1 1411
1413 0 486576.5 160013.81 78440 -1 1412
1414 0 486627.94 159992.38 78680 -1 1413
1415 0 486926 160099.33 78760 -1 1414
1416 0 487075 160153.25 78800 -1 1415
1417 0 487223.84 160206.72 78840 -1 1416
1418 0 487558.25 160614 79000 -1 1417
1419 0 487794.03 160725.47 79120 -1 1418
1420 0 487493.94 160661.16 79360 -1 1419
1421 0 487371.75 160718.75 79600 -1 1420
1422 0 487331.03 160738.33 79680 -1 1421
1423 0 487283.88 160785.48 79920 -1 1422
1424 0 487237.8 160826.4 80040 -1 1423
1425 0 487206.72 160854.08 80120 -1 1424
1426 0 487219.56 160849.8 80360 -1 1425
1427 0 487099.53 160781.2 80600 -1 1426
1428 0 487095.25 160785.48 80800 -1 1427
1429 0 487146.7 160583.98 81120 -1 1428
1430 0 487138.5 160513.5 81200 -1 1429
1431 0 487129.53 160442.52 81280 -1 1430
1432 0 487176.7 160305.33 81440 -1 1431
1433 0 487348.34 160139.67 81600 -1 1432
1434 0 487433.94 160056.67 81680 -1 1433
1435 0 487764.03 159803.73 81840 -1 1434
1436 0 487896.94 159748 81960 -1 1435
1437 0 487888.34 159619.39 82240 -1 1436
1438 0 487948.38 159327.88 82520 -1 1437
1439 0 487819.75 158736.25 82800 -1 1438
1440 0 487785.47 158509.03 82880 -1 1439
1441 0 488505.7 157411.55 82880 -1 1440
1442 0 488364.22 157514.44 82720 -1 1441
1443 0 488364.22 157518.72 82640 -1 1442
1444 0 488531.4 157244.34 83000 -1 1441
1445 0 488784.38 157077.14 83120 -1 1444
1446 0 488968.72 156892.8 83240 -1 1445
1447 0 488804.2 156837.8 83400 -1 1446
1448 0 488762.94 156824.2 83440 -1 1447
1449 0 488789.6 156817.2 83480 -1 1448
1450 0 488895.8 156789.9 83640 -1 1449
1451 0 489045.88 156699.88 83800 -1 1450
1452 0 489251.66 156918.53 84000 -1 1451
1453 0 489282.8 156955 84080 -1 1452
1454 0 489328.8 157008.55 84200 -1 1453
1455 0 489504.6 157034.28 84440 -1 1454
1456 0 489770.4 157141.45 84640 -1 1455
1457 0 489918 157206.6 84800 -1 1456
1458 0 489942.53 157209.12 84840 -1 1457
1459 0 490053.34 157330.08 85000 -1 1458
1460 0 490147.66 157497.28 85240 -1 1459
1461 0 490003.25 157446 85360 -1 1460
1462 0 489954.75 157428.69 85400 -1 1461
1463 0 487854.06 158294.69 82960 -1 1440
1464 0 482591.7 160051.52 74200 -1 1390
1465 0 482575.62 160046.75 74280 -1 1464
1466 0 482460.9 160009.52 74840 -1 1465
1467 0 482670.97 160232.45 75000 -1 1466
1468 0 482684.8 160233 75040 -1 1467
1469 0 482739.56 160236.73 75200 -1 1468
1470 0 482307.88 160997.3 67160 -1 1286
1471 0 483628.3 160002.69 67160 -1 1470
1472 0 483889.8 159934.1 67320 -1 1471
1473 0 483872.66 159908.38 67400 -1 1472
1474 0 483966.97 159496.81 67520 -1 1473
1475 0 483997 159140.98 67680 -1 1474
1476 0 484058.6 158965.8 67840 -1 1475
1477 0 484074.16 158922.34 67880 -1 1476
1478 0 484105.9 158765.9 68040 -1 1477
1479 0 484065.6 158420.75 68160 -1 1478
1480 0 483971.28 158373.6 68320 -1 1479
1481 0 484044.5 158517.95 68560 -1 1480
1482 0 484082.72 158622.23 68680 -1 1481
1483 0 484099.88 158755.14 68800 -1 1482
1484 0 484074.16 158789.44 68960 -1 1483
1485 0 484005.56 158836.6 69160 -1 1484
1486 0 483902.7 158930.9 69400 -1 1485
1487 0 483975.56 158956.64 69680 -1 1486
1488 0 483976.5 158957 69720 -1 1487
1489 0 483979 158957 69920 -1 1488
1490 0 483979.84 158956.64 70000 -1 1489
1491 0 484018.44 158875.17 70400 -1 1490
1492 0 484039.88 158965.2 70840 -1 1491
1493 0 484207.06 157520.45 70400 -1 1491
1494 0 484254.22 156890.25 70280 -1 1493
1495 0 484309.94 156564.44 70080 -1 1494
1496 0 484284.22 156465.83 69880 -1 1495
1497 0 484250 156451 69760 -1 1496
1498 0 484215.62 156435.83 69640 -1 1497
1499 0 484155.62 156345.8 69440 -1 1498
1500 0 477148.38 165550.92 62880 -1 1239
1501 0 474722.5 170450.47 59800 -1 1205
1502 0 475554.25 170586.94 59720 -1 1501
1503 0 475924.66 170502.45 59600 -1 1502
1504 0 475860.66 170569.92 59480 -1 1503
1505 0 476258.75 170292.34 59400 -1 1504
1506 0 476236.56 170307.52 59360 -1 1505
1507 0 476451 170255.53 59320 -1 1506
1508 0 477482.28 170204.84 59160 -1 1507
1509 0 477943.66 170113.86 59280 -1 1508
1510 0 478418 170172.34 59400 -1 1509
1511 0 478832 170257 59520 -1 1510
1512 0 478968.47 170315.48 59640 -1 1511
1513 0 479328.75 170461.25 59760 -1 1512
1514 0 480131.6 170789.83 59760 -1 1513
1515 0 480911.38 170731.34 59760 -1 1514
1516 0 481470.2 170861.31 59840 -1 1515
1517 0 481762.6 171030.27 59920 -1 1516
1518 0 482035.53 171101.73 60000 -1 1517
1519 0 482490.38 171621.58 60080 -1 1518
1520 0 482496.88 171550.11 60160 -1 1519
1521 0 482471 171556.67 60200 -1 1520
1522 0 482418.9 171569.6 60280 -1 1521
1523 0 482600.84 171530.61 60440 -1 1522
1524 0 482584.75 171505.02 60560 -1 1523
1525 0 482526.28 171518 60720 -1 1524
1526 0 482252.28 171943.67 60840 -1 1525
1527 0 482321.6 171985.86 60880 -1 1526
1528 0 482354.06 172037.84 60960 -1 1527
1529 0 482419.06 172083.33 61080 -1 1528
1530 0 482406.06 172128.81 61160 -1 1529
1531 0 482529.53 171284.08 60880 -1 1527
1532 0 482939.25 171246.84 61000 -1 1531
1533 0 483413.25 171108.62 61120 -1 1532
1534 0 483491.22 170972.17 61320 -1 1533
1535 0 483510.72 170874.7 61480 -1 1534
1536 0 483608.2 170692.75 61880 -1 1535
1537 0 483653.7 170653.77 61920 -1 1536
1538 0 484030.38 170494.81 61920 -1 1537
1539 0 484212.1 170500.28 61880 -1 1538
1540 0 484465.44 170513.47 61840 -1 1539
1541 0 484632.34 170428.17 62080 -1 1540
1542 0 484651 170372.19 62280 -1 1541
1543 0 484609 170263.25 62400 -1 1542
1544 0 484595.03 170226.64 62440 -1 1543
1545 0 484568.9 170077.34 62560 -1 1544
1546 0 484498 169804.9 62640 -1 1545
1547 0 484292.72 169592.17 62760 -1 1546
1548 0 484195.7 169103.27 62920 -1 1547
1549 0 484389.75 168446.4 62920 -1 1548
1550 0 484404.7 168267.27 63160 -1 1549
1551 0 484322.6 168121.72 63360 -1 1550
1552 0 483938.2 167838.08 63600 -1 1551
1553 0 483568.7 167371.56 63720 -1 1552
1554 0 483535.1 167323.03 63920 -1 1553
1555 0 483505.25 167356.62 64080 -1 1554
1556 0 483385.8 167121.5 64280 -1 1555
1557 0 482863.3 166617.67 64360 -1 1556
1558 0 482363.22 166076.5 64280 -1 1557
1559 0 482333.34 165736.88 64320 -1 1558
1560 0 482467.72 165445.78 64360 -1 1559
1561 0 482572.22 165143.47 64400 -1 1560
1562 0 482572.22 164848.64 64440 -1 1561
1563 0 482512.5 164643.36 64480 -1 1562
1564 0 482501.3 164456.77 64520 -1 1563
1565 0 482482.66 164020.1 64600 -1 1564
1566 0 482546.1 163814.83 64640 -1 1565
1567 0 482639.4 163520 64720 -1 1566
1568 0 482650.6 163505.06 64840 -1 1567
1569 0 482650.6 163486.4 64920 -1 1568
1570 0 482833.47 162956.44 64640 -1 1566
1571 0 482900.62 162990.03 64560 -1 1570
1572 0 483031.25 162501.12 64560 -1 1571
1573 0 482941.7 162407.81 64600 -1 1572
1574 0 482911.84 162127.9 64640 -1 1573
1575 0 482762.56 161818.14 64720 -1 1574
1576 0 482822.25 161635.27 64840 -1 1575
1577 0 482878.25 161388.95 64960 -1 1576
1578 0 482863.3 161153.83 65120 -1 1577
1579 0 482919.3 161116.5 65280 -1 1578
1580 0 482911.84 161053.06 65440 -1 1579
1581 0 482919.3 161049.33 65480 -1 1580
1582 0 482998.03 161092.33 65520 -1 1581
1583 0 483247.72 161060.52 65680 -1 1582
1584 0 483150.7 160858.98 65800 -1 1583
1585 0 482956.62 160732.1 65880 -1 1584
1586 0 482829.72 160049.11 65880 -1 1585
1587 0 482926.75 159362.4 65920 -1 1586
1588 0 483124.56 159145.94 66000 -1 1587
1589 0 483229.06 158940.67 66120 -1 1588
1590 0 483229.06 158940.67 66200 -1 1589
1591 0 483348.5 158739.14 66280 -1 1590
1592 0 483613.47 158421.9 66360 -1 1591
1593 0 483755.3 158063.62 66360 -1 1592
1594 0 484109.84 157828.5 66360 -1 1593
1595 0 484107.62 157872.25 66480 -1 1594
1596 0 484266.6 157753.84 66560 -1 1595
1597 0 484833.88 157414.23 66560 -1 1596
1598 0 485505.66 156985.03 66600 -1 1597
1599 0 485953.53 156734.98 66720 -1 1598
1600 0 485946.06 156828.28 66840 -1 1599
1601 0 485979.66 157052.2 67040 -1 1600
1602 0 486125.2 157246.28 67280 -1 1601
1603 0 486072.94 157164.17 67440 -1 1602
1604 0 486016.97 156880.53 67600 -1 1603
1605 0 485852.75 156570.77 67760 -1 1604
1606 0 485864.88 156524.9 67920 -1 1605
1607 0 485860.22 156529.72 67960 -1 1606
1608 0 485621.38 156477.47 68160 -1 1607
1609 0 486199.84 156619.28 66520 -1 1598
1610 0 486752.2 156443.88 66440 -1 1609
1611 0 487084.38 156462.53 66320 -1 1610
1612 0 487375 156454 66200 -1 1611
1613 0 488394.34 155925.11 66200 -1 1612
1614 0 488566.03 155846.73 66280 -1 1613
1615 0 488722.78 155712.38 66360 -1 1614
1616 0 488834.72 155708.64 66440 -1 1615
1617 0 489103.44 155719.84 66640 -1 1616
1618 0 489099.78 155687.27 66680 -1 1617
1619 0 489331.9 155815.77 66800 -1 1618
1620 0 489532.62 156081.86 66920 -1 1619
1621 0 489946.9 156331.9 67080 -1 1620
1622 0 490432.1 156484.92 67160 -1 1621
1623 0 490786.62 156499.86 67200 -1 1622
1624 0 490779.16 156630.48 67280 -1 1623
1625 0 491230.75 156731.25 67360 -1 1624
1626 0 491764.47 156817.1 67440 -1 1625
1627 0 491798.03 156746.17 67520 -1 1626
1628 0 491880.16 156679 67560 -1 1627
1629 0 492201.12 156615.55 67600 -1 1628
1630 0 493040.84 157171.64 67600 -1 1629
1631 0 493587.44 157697.53 67600 -1 1630
1632 0 493671 157894.05 67520 -1 1631
1633 0 493671.88 157998.38 67480 -1 1632
1634 0 494194.06 157850.89 67600 -1 1631
1635 0 494511.3 157712.8 67640 -1 1634
1636 0 494757.62 157582.17 67680 -1 1635
1637 0 494944.22 157585.9 67800 -1 1636
1638 0 495007.7 157600.83 67880 -1 1637
1639 0 495164.44 157660.55 68000 -1 1638
1640 0 495963.1 158097.2 68000 -1 1639
1641 0 496578.9 157865.81 68000 -1 1640
1642 0 496646.34 157816 68080 -1 1641
1643 0 496679.66 157791.17 68120 -1 1642
1644 0 496799.1 157664.28 68160 -1 1643
1645 0 497064.1 157604.56 68240 -1 1644
1646 0 497388.78 157682.94 68320 -1 1645
1647 0 497646.28 157675.47 68440 -1 1646
1648 0 497739.6 157686.67 68560 -1 1647
1649 0 497758.25 157682.94 68600 -1 1648
1650 0 497896.34 157574.7 68720 -1 1649
1651 0 498101.62 157660.55 68880 -1 1650
1652 0 498250.9 157664.28 69040 -1 1651
1653 0 498336.75 157679.2 69240 -1 1652
1654 0 498303.16 157455.28 69360 -1 1653
1655 0 498318.06 157279.88 69560 -1 1654
1656 0 498598 156832.02 69560 -1 1655
1657 0 498601.72 156899.19 69800 -1 1656
1658 0 498478.56 156985.03 70000 -1 1657
1659 0 498413.16 156975.83 70200 -1 1658
1660 0 498400.2 156973.83 70240 -1 1659
1661 0 498284.5 156940.25 70520 -1 1660
1662 0 497989.66 156835.75 70720 -1 1661
1663 0 497937.4 156824.55 71040 -1 1662
1664 0 497888.88 156873.06 71160 -1 1663
1665 0 497939.28 156867.16 71280 -1 1664
1666 0 497971 156888 71440 -1 1665
1667 0 497922.47 156962.64 71560 -1 1666
1668 0 497855.28 156865.61 71760 -1 1667
1669 0 497806.78 156794.69 72040 -1 1668
1670 0 497836.62 156802.16 72320 -1 1669
1671 0 497985.9 156675.27 72600 -1 1670
1672 0 498430.03 156641.67 72840 -1 1671
1673 0 498594.25 156899.19 73040 -1 1672
1674 0 498709.94 157033.55 73240 -1 1673
1675 0 498766 156996 73440 -1 1674
1676 0 498855.5 156988.77 73680 -1 1675
1677 0 499042.12 157059.67 73920 -1 1676
1678 0 499098.1 157063.4 74120 -1 1677
1679 0 499127.94 157175.38 74360 -1 1678
1680 0 499116.16 157173.17 74400 -1 1679
1681 0 499057.03 157164.17 74600 -1 1680
1682 0 499198.88 157246.28 74880 -1 1681
1683 0 499142.88 157223.89 75160 -1 1682
1684 0 499153.25 157218.5 75200 -1 1683
1685 0 499183.94 157201.5 75320 -1 1684
1686 0 498989.88 156817.1 75360 -1 1685
1687 0 498818.2 156563.3 75480 -1 1686
1688 0 498866.7 156548.38 75600 -1 1687
1689 0 498870.75 156539.25 75640 -1 1688
1690 0 498881.66 156513.33 75760 -1 1689
1691 0 498889.1 156496.12 75840 -1 1690
1692 0 498743.53 156462.53 76000 -1 1691
1693 0 498631.56 156447.61 76160 -1 1692
1694 0 498594.25 156414.02 76360 -1 1693
1695 0 498441.25 156328.17 76600 -1 1694
1696 0 498254.62 156305.78 76800 -1 1695
1697 0 498071.75 156443.88 77040 -1 1696
1698 0 497847.84 156477.47 77240 -1 1697
1699 0 497497 156425.22 77360 -1 1698
1700 0 497368.22 156317.45 77520 -1 1699
1701 0 497362.66 156279.66 77640 -1 1700
1702 0 496996.9 156246.06 77800 -1 1701
1703 0 496623.7 156160.23 77920 -1 1702
1704 0 496537.84 155865.39 78120 -1 1703
1705 0 496358.72 155723.58 78160 -1 1704
1706 0 496116.12 155294.38 78240 -1 1705
1707 0 495395.8 154667.38 78360 -1 1706
1708 0 495239.06 154156.08 78280 -1 1707
1709 0 495159 154096.5 78240 -1 1708
1710 0 495078.6 154036.64 78200 -1 1709
1711 0 494921.84 153857.5 78160 -1 1710
1712 0 494865.84 153663.44 78120 -1 1711
1713 0 494742.7 153320.08 77960 -1 1712
1714 0 494656.84 153196.92 77920 -1 1713
1715 0 494518.78 153028.97 77880 -1 1714
1716 0 494630.72 152271.34 77880 -1 1715
1717 0 494637.28 151887.28 77960 -1 1716
1718 0 494652.34 151931.67 78000 -1 1717
1719 0 494649.72 151980.69 78080 -1 1718
1720 0 494644.44 151991.23 78120 -1 1719
1721 0 494242.6 151898.14 77360 -1 1717
1722 0 493996.28 151890.67 77160 -1 1721
1723 0 493861.9 151939.19 77000 -1 1722
1724 0 493707.2 152011 76880 -1 1723
1725 0 493604.4 152058.62 76800 -1 1724
1726 0 493533.47 152051.16 76560 -1 1725
1727 0 493421.53 152058.62 76360 -1 1726
1728 0 493374 152252.6 76200 -1 1727
1729 0 493361.8 152301.2 76160 -1 1728
1730 0 493122.94 152554.98 75960 -1 1729
1731 0 493093.1 152577.39 75920 -1 1730
1732 0 492951.28 152693.08 75600 -1 1731
1733 0 492973.66 152644.56 75400 -1 1732
1734 0 493063.25 152569.92 75240 -1 1733
1735 0 492921.4 152487.81 75080 -1 1734
1736 0 492522.06 153196.92 75920 -1 1731
1737 0 492272.03 153316.34 76120 -1 1736
1738 0 492262.66 153319 76160 -1 1737
1739 0 492244.25 153325 76240 -1 1738
1740 0 492242.03 153331.34 76280 -1 1739
1741 0 492219.78 153237.97 76440 -1 1740
1742 0 492212.3 153126 76480 -1 1741
1743 0 492182.44 153133.47 76600 -1 1742
1744 0 492160.06 153129.73 76800 -1 1743
1745 0 492083.8 153127.6 76920 -1 1744
1746 0 492033.16 153126 77000 -1 1745
1747 0 492009 153114 77080 -1 1746
1748 0 491973.44 153096.16 77200 -1 1747
1749 0 491921.2 153084.95 77440 -1 1748
1750 0 491865.22 153006.58 77680 -1 1749
1751 0 491883.88 152999.11 77920 -1 1750
1752 0 491995.84 152857.3 78160 -1 1751
1753 0 491992.12 152831.17 78200 -1 1752
1754 0 495272.66 154570.34 78480 -1 1707
1755 0 499545.94 157358.25 75360 -1 1685
1756 0 500005 157500.06 75480 -1 1755
1757 0 500121.56 157524.39 75560 -1 1756
1758 0 500378.22 157593.38 75600 -1 1757
1759 0 500587.22 157615.77 75680 -1 1758
1760 0 500646.94 157641.89 75760 -1 1759
1761 0 498792.06 156708.86 69320 -1 1656
1762 0 498844.3 156734.98 69160 -1 1761
1763 0 498993.6 156671.53 68960 -1 1762
1764 0 499146.62 156682.73 68800 -1 1763
1765 0 499273.1 156690.95 68600 -1 1764
1766 0 499210.06 156611.81 68400 -1 1765
1767 0 499277.25 156731.25 68200 -1 1766
1768 0 499340.7 156734.98 68120 -1 1767
1769 0 496224.34 158127.06 67840 -1 1640
1770 0 496224.66 158168.67 67800 -1 1769
1771 0 496228.1 158377.12 67600 -1 1770
1772 0 496252.25 158467.5 67560 -1 1771
1773 0 496325.12 158739.14 67440 -1 1772
1774 0 496373.62 158810.05 67320 -1 1773
1775 0 496269.12 159250.44 67440 -1 1773
1776 0 496299 159410.92 67400 -1 1775
1777 0 496399.75 159507.95 67360 -1 1776
1778 0 496347.5 159530.34 67320 -1 1777
1779 0 496392.3 159549 67280 -1 1778
1780 0 495899.66 158048.69 68240 -1 1640
1781 0 495791.44 158052.42 68360 -1 1780
1782 0 487472.5 156451.34 66160 -1 1612
1783 0 488073.38 156100.52 66160 -1 1782
1784 0 487759.88 156440.14 65960 -1 1783
1785 0 487894.22 156805.89 65960 -1 1784
1786 0 487998.72 156917.86 65880 -1 1785
1787 0 488155.47 157164.17 65800 -1 1786
1788 0 488280.8 157292.28 65760 -1 1787
1789 0 488379.4 157477.67 65680 -1 1788
1790 0 488539.9 157511.27 65560 -1 1789
1791 0 488633.2 157735.19 65400 -1 1790
1792 0 488666.78 158194.25 65240 -1 1791
1793 0 488677.97 158780.19 65080 -1 1792
1794 0 488077.1 159284.03 65080 -1 1793
1795 0 488181.6 159750.55 65040 -1 1794
1796 0 488241.3 159877.44 65120 -1 1795
1797 0 488259.97 159981.94 65160 -1 1796
1798 0 488383.16 160011.8 65240 -1 1797
1799 0 488424.2 160045.38 65280 -1 1798
1800 0 488827.25 160022.98 65440 -1 1799
1801 0 488700.38 160034.19 65520 -1 1800
1802 0 489331.1 160022.98 65440 -1 1800
1803 0 489491.6 160075.23 65280 -1 1802
1804 0 490029 160347.69 65280 -1 1803
1805 0 490062.6 160452.19 65200 -1 1804
1806 0 490077.53 160482.05 65160 -1 1805
1807 0 490088.72 160515.62 65080 -1 1806
1808 0 488185.34 159619.92 65000 -1 1795
1809 0 488248.78 159515.42 64960 -1 1808
1810 0 488274.9 159466.9 64920 -1 1809
1811 0 482993.94 162900.47 64480 -1 1571
1812 0 483023.8 163161.7 64360 -1 1811
1813 0 484755.5 170603.58 61760 -1 1540
1814 0 484837.62 170667.03 61720 -1 1813
1815 0 484889.88 170965.6 61720 -1 1814
1816 0 485386.25 171200.72 61720 -1 1815
1817 0 485737.06 171476.9 61720 -1 1816
1818 0 485942.3 171491.83 61800 -1 1817
1819 0 485684.8 171469.44 61600 -1 1817
1820 0 485621.38 171342.55 61440 -1 1819
1821 0 479449.3 170510.42 59800 -1 1513
1822 0 479338.84 170438.94 59960 -1 1821
1823 0 479488.3 170458.44 60000 -1 1822
1824 0 479878.2 170718.36 60120 -1 1823
1825 0 479904.2 170757.34 60240 -1 1824
1826 0 469525.62 169926.92 58920 -1 1194
1827 0 468515.34 168733.33 59320 -1 1190
1828 0 468466.72 168756.55 59280 -1 1827
1829 0 468359.56 168801.56 59080 -1 1828
1830 0 467164.9 167060.1 59720 -1 1186
1831 0 467236.56 167080.44 59880 -1 1830
1832 0 467326.38 167106.02 60080 -1 1831
1833 0 467324 167141.5 60120 -1 1832
1834 0 467317.78 167247.5 60240 -1 1833
1835 0 467302.78 167271.08 60280 -1 1834
1836 0 464399.84 165512.28 59280 -1 1177
1837 0 464428.88 165506.25 59320 -1 1836
1838 0 464458.28 165500.5 59360 -1 1837
1839 0 464602.66 165370 59440 -1 1838
1840 0 464674.78 165305.44 59480 -1 1839
1841 0 464674.78 165301.16 59720 -1 1840
1842 0 463247.2 165065.36 58680 -1 1176
1843 0 463307.22 164874.6 58680 -1 1842
1844 0 463347.94 164868.16 58640 -1 1843
1845 0 463474.4 164964.61 58600 -1 1844
1846 0 459439.25 163762.14 58080 -1 1159
1847 0 459439.25 163762.14 57960 -1 1846
1848 0 458617.2 163397.78 58560 -1 1155
1849 0 452828.72 159753.28 59840 -1 1112
1850 0 452878.94 159918.8 60000 -1 1849
1851 0 452941.1 159944.53 60080 -1 1850
1852 0 452917.5 159961.67 60120 -1 1851
1853 0 451740.72 158982.08 59920 -1 1111
1854 0 451884.3 159022.8 60080 -1 1853
1855 0 449273.47 159132.12 60720 -1 1099
1856 0 449457.8 158821.31 60960 -1 1855
1857 0 449453.53 158705.56 61000 -1 1856
1858 0 449487.84 158791.3 61040 -1 1857
1859 0 449539.28 158984.22 61080 -1 1858
1860 0 449565 159211.44 61240 -1 1859
1861 0 449588.6 159155.7 61360 -1 1860
1862 0 449644.3 159138.55 61520 -1 1861
1863 0 449768.62 159039.95 61760 -1 1862
1864 0 449845.56 159016 61840 -1 1863
1865 0 449922.4 158992 61920 -1 1864
1866 0 450036.6 158956.34 62040 -1 1865
1867 0 450289 158971.6 62160 -1 1866
1868 0 450456.72 158982.08 62240 -1 1867
1869 0 450468 158939.2 62280 -1 1868
1870 0 450512.44 158767.72 62440 -1 1869
1871 0 450664.66 158420.47 62680 -1 1870
1872 0 450675.38 158371.16 62720 -1 1871
1873 0 450701.1 158216.83 63000 -1 1872
1874 0 450960.44 157923.16 63280 -1 1873
1875 0 451202.7 157685.23 63440 -1 1874
1876 0 451179.1 157620.92 63680 -1 1875
1877 0 451247.7 157841.7 63880 -1 1876
1878 0 451290.56 157944.6 63960 -1 1877
1879 0 451335.56 158058.2 64080 -1 1878
1880 0 451167.66 157938.83 64280 -1 1879
1881 0 451134.1 157914.6 64320 -1 1880
1882 0 451031.34 157764.33 64400 -1 1881
1883 0 450979.8 157689.4 64440 -1 1882
1884 0 450876.84 157539.47 64520 -1 1883
1885 0 450823.28 157325.11 64600 -1 1884
1886 0 450808.25 157247.94 64640 -1 1885
1887 0 450773.97 157170.78 64680 -1 1886
1888 0 450777 157127 64720 -1 1887
1889 0 450780.4 157082.89 64760 -1 1888
1890 0 450840.4 156988.58 64960 -1 1889
1891 0 450825.4 156780.66 65200 -1 1890
1892 0 450911.16 156737.78 65400 -1 1891
1893 0 450962.6 156776.36 65520 -1 1892
1894 0 450949.75 156707.77 65560 -1 1893
1895 0 450945.44 156697.05 65680 -1 1894
1896 0 450966.88 156679.9 65720 -1 1895
1897 0 444167.22 155751.56 63640 -1 1066
1898 0 444163.1 155806.6 63680 -1 1897
1899 0 444144.6 155859.05 63720 -1 1898
1900 0 442872.34 154330.73 63800 -1 1064
1901 0 443249.72 154372.97 63800 -1 1900
1902 0 436506.16 152097.61 65240 -1 1037
1903 0 435657.5 151362.75 65400 -1 1036
1904 0 435671.34 151374.67 65320 -1 1903
1905 0 435698.47 151397.89 65160 -1 1904
1906 0 435830 151405.5 65120 -1 1905
1907 0 435962.5 151413.05 65080 -1 1906
1908 0 436030.72 151416.3 65040 -1 1907
1909 0 434579.78 150233.61 66960 -1 1021
1910 0 435183.78 149799.61 66960 -1 1909
1911 0 435240 149830.4 67000 -1 1910
1912 0 435296 149860.5 67040 -1 1911
1913 0 435463.78 149951.61 67160 -1 1912
1914 0 435539.78 150001.61 67280 -1 1913
1915 0 435425.78 149979.61 67320 -1 1914
1916 0 435141.78 149915.61 67480 -1 1915
1917 0 436129.78 149263.61 67280 -1 1914
1918 0 436579.78 148863.61 67280 -1 1917
1919 0 436787.78 148335.61 67280 -1 1918
1920 0 436803.78 147793.61 67280 -1 1919
1921 0 436861.78 147669.61 67240 -1 1920
1922 0 436847.78 147517.61 67200 -1 1921
1923 0 436895.78 147391.61 67160 -1 1922
1924 0 436783.78 147003.61 66960 -1 1923
1925 0 436711.78 146811.61 66920 -1 1924
1926 0 436625.78 146395.61 66800 -1 1925
1927 0 436517.78 146283.61 66760 -1 1926
1928 0 436443.78 146199.61 66720 -1 1927
1929 0 436405.78 146207.61 66640 -1 1928
1930 0 436387.78 146197.61 66600 -1 1929
1931 0 436383.78 146205.61 66560 -1 1930
1932 0 437531.78 146501.61 66920 -1 1925
1933 0 437453.78 146969.61 67080 -1 1932
1934 0 437431.78 147063.61 67120 -1 1933
1935 0 437532.34 146416 66880 -1 1932
1936 0 437533.78 145985.61 66680 -1 1935
1937 0 437845.78 145825.61 66480 -1 1936
1938 0 438114.7 145537.5 66400 -1 1937
1939 0 439223.44 145079.3 66400 -1 1938
1940 0 439787.6 145054 66560 -1 1939
1941 0 439817.4 145028.39 66600 -1 1940
1942 0 440436.66 145445.25 66880 -1 1941
1943 0 440864 145478.78 66920 -1 1942
1944 0 441245.84 145427.83 66960 -1 1943
1945 0 441310.8 145079.3 67040 -1 1944
1946 0 441285.7 144432.5 66880 -1 1945
1947 0 441313.97 142362.1 66880 -1 1946
1948 0 441280.03 142192.39 66840 -1 1947
1949 0 441642.06 139776.9 66840 -1 1948
1950 0 441698.62 139742.97 66800 -1 1949
1951 0 441783.16 139775.72 66760 -1 1950
1952 0 441687.3 139646.8 66600 -1 1951
1953 0 441647.72 139663.77 66520 -1 1952
1954 0 441630.75 139641.14 66480 -1 1953
1955 0 441789.12 140082.38 66960 -1 1949
1956 0 441855.9 140163.73 67000 -1 1955
1957 0 441902.28 140257.73 67080 -1 1956
1958 0 442043.7 140280.38 67200 -1 1957
1959 0 442219.06 140150.27 67360 -1 1958
1960 0 442295.38 139844.53 67480 -1 1959
1961 0 442284.06 139448.55 67560 -1 1960
1962 0 442165.25 139052.56 67760 -1 1961
1963 0 442086.06 138860.23 67880 -1 1962
1964 0 442012.53 138724.47 67960 -1 1963
1965 0 442052.12 138667.9 68080 -1 1964
1966 0 442170.9 138583.05 68200 -1 1965
1967 0 442238.8 138441.62 68320 -1 1966
1968 0 442301.03 138396.38 68440 -1 1967
1969 0 442357.6 138334.16 68560 -1 1968
1970 0 442487.7 138260.61 68720 -1 1969
1971 0 442617.8 138187.08 68840 -1 1970
1972 0 442781.84 137926.86 69000 -1 1971
1973 0 443013.78 137734.52 69120 -1 1972
1974 0 443194.8 137287.62 69280 -1 1973
1975 0 443245.72 137112.27 69440 -1 1974
1976 0 443274 137027.42 69680 -1 1975
1977 0 443379.75 136751.75 69800 -1 1976
1978 0 443415.44 136659.72 69840 -1 1977
1979 0 443392.8 136546.58 70000 -1 1978
1980 0 443488.97 136422.14 70120 -1 1979
1981 0 443472 136371.22 70160 -1 1980
1982 0 443479.66 136324 70200 -1 1981
1983 0 443494.62 136229.8 70280 -1 1982
1984 0 443534.22 136043.12 70360 -1 1983
1985 0 443562.5 135737.66 70440 -1 1984
1986 0 443494.62 135573.61 70480 -1 1985
1987 0 443449.38 135449.16 70520 -1 1986
1988 0 443426.75 135443.5 70560 -1 1987
1989 0 443585.12 135313.39 70760 -1 1988
1990 0 443692.62 135155 70960 -1 1989
1991 0 443675.62 134679.83 71160 -1 1990
1992 0 443636.03 134453.55 71360 -1 1991
1993 0 443573.8 134040.6 71520 -1 1992
1994 0 443613.4 133740.78 71680 -1 1993
1995 0 443528.56 133440.97 71800 -1 1994
1996 0 443630.38 133078.94 71920 -1 1995
1997 0 443630.38 132892.25 72040 -1 1996
1998 0 443715.25 132535.88 72160 -1 1997
1999 0 443607.75 131874.02 72280 -1 1998
2000 0 443703.94 131562.89 72400 -1 1999
2001 0 443686.97 131268.73 72560 -1 2000
2002 0 443714 131484 72600 -1 2001
2003 0 443737.88 131217.83 72720 -1 2002
2004 0 443820.66 131154 72800 -1 2003
2005 0 443862.3 131121.66 72840 -1 2004
2006 0 443873.62 130833.164 72960 -1 2005
2007 0 443913.22 130793.56 73080 -1 2006
2008 0 443969.78 130601.23 73200 -1 2007
2009 0 443907.56 130403.24 73360 -1 2008
2010 0 443890.6 130114.74 73520 -1 2009
2011 0 443754.84 129639.56 73720 -1 2010
2012 0 443706.9 129532.52 73760 -1 2011
2013 0 443656 129193.11 73920 -1 2012
2014 0 443616.4 129091.28 74000 -1 2013
2015 0 443531.56 128836.73 74120 -1 2014
2016 0 443463.7 128514.29 74280 -1 2015
2017 0 443469.34 128367.21 74360 -1 2016
2018 0 443384.47 128118.305 74440 -1 2017
2019 0 443367.5 128022.14 74560 -1 2018
2020 0 443361.84 127886.375 74720 -1 2019
2021 0 443350.53 127665.76 74840 -1 2020
2022 0 443356.2 127524.336 74960 -1 2021
2023 0 443350.53 127360.29 75080 -1 2022
2024 0 443413.88 127254.1 75200 -1 2023
2025 0 443561.88 127074.1 75320 -1 2024
2026 0 443526 126972 75440 -1 2025
2027 0 443513.88 126938.1 75480 -1 2026
2028 0 443601.88 126798.1 75600 -1 2027
2029 0 443825.88 126510.1 75840 -1 2028
2030 0 443909.88 126370.1 75880 -1 2029
2031 0 444033.88 126178.1 76000 -1 2030
2032 0 444040 126092 76040 -1 2031
2033 0 444045.88 126006.1 76080 -1 2032
2034 0 444113.88 125710.1 76200 -1 2033
2035 0 444177.88 125546.1 76320 -1 2034
2036 0 444249.88 125382.1 76440 -1 2035
2037 0 444313.88 125318.1 76640 -1 2036
2038 0 444226.4 125154.45 76760 -1 2037
2039 0 444182.66 125123.664 76800 -1 2038
2040 0 444096.47 125063.48 76880 -1 2039
2041 0 444128.94 124953.01 77000 -1 2040
2042 0 444024.97 124745.08 77080 -1 2041
2043 0 444070.47 124680.09 77160 -1 2042
2044 0 443947 124550.13 77320 -1 2043
2045 0 443966.5 124277.22 77480 -1 2044
2046 0 444024.97 124127.766 77640 -1 2045
2047 0 443979.5 124017.3 77680 -1 2046
2048 0 444089.97 123835.35 77800 -1 2047
2049 0 444031.47 123724.88 77880 -1 2048
2050 0 444065 123403.164 78000 -1 2049
2051 0 443998.97 123205.05 78080 -1 2050
2052 0 443849.53 122899.64 78240 -1 2051
2053 0 443901.5 122756.68 78360 -1 2052
2054 0 443901.5 122561.74 78440 -1 2053
2055 0 443914.5 122321.31 78560 -1 2054
2056 0 444021.88 122192.87 78680 -1 2055
2057 0 444071.38 122165.86 78720 -1 2056
2058 0 444102.94 121996.414 78800 -1 2057
2059 0 444174.44 121892.445 78920 -1 2058
2060 0 444154.94 121833.96 79040 -1 2059
2061 0 444050.97 121768.984 79160 -1 2060
2062 0 443953.5 121736.49 79360 -1 2061
2063 0 443836.53 121606.53 79560 -1 2062
2064 0 443784.56 121489.57 79760 -1 2063
2065 0 443693.56 121496.06 80000 -1 2064
2066 0 443752.06 121450.58 80200 -1 2065
2067 0 443635.1 121190.66 80320 -1 2066
2068 0 443596.1 121034.7 80440 -1 2067
2069 0 443544.12 120722.805 80600 -1 2068
2070 0 443485.62 120462.88 80760 -1 2069
2071 0 443498.62 120215.95 80920 -1 2070
2072 0 443492.12 120008.016 81080 -1 2071
2073 0 443355.7 119689.62 81200 -1 2072
2074 0 443316.7 119546.66 81280 -1 2073
2075 0 443310.2 119397.2 81440 -1 2074
2076 0 443271.22 119234.76 81560 -1 2075
2077 0 443238.72 118961.836 81720 -1 2076
2078 0 443121.75 118734.41 81920 -1 2077
2079 0 443154.25 118513.48 82080 -1 2078
2080 0 443011.28 118182.08 82240 -1 2079
2081 0 442937.66 118112.664 82320 -1 2080
2082 0 442900.8 118078.11 82360 -1 2081
2083 0 442884.5 117961 82400 -1 2082
2084 0 442868.3 117844.18 82440 -1 2083
2085 0 442816.34 117792.195 82520 -1 2084
2086 0 442842.34 117603.75 82640 -1 2085
2087 0 442673.38 117233.37 82760 -1 2086
2088 0 442491.44 116901.97 82880 -1 2087
2089 0 442290 116590.06 83000 -1 2088
2090 0 442062.56 116193.68 83120 -1 2089
2091 0 442049.56 116076.72 83200 -1 2090
2092 0 441952.1 115816.8 83320 -1 2091
2093 0 441880.62 115556.875 83440 -1 2092
2094 0 441906.62 115413.92 83520 -1 2093
2095 0 441757.16 115011.04 83680 -1 2094
2096 0 441679.2 114647.16 83800 -1 2095
2097 0 441575.22 114244.27 83960 -1 2096
2098 0 441549.22 113912.875 84120 -1 2097
2099 0 441367.28 113587.98 84280 -1 2098
2100 0 441230.8 113282.57 84480 -1 2099
2101 0 441120.38 112873.195 84680 -1 2100
2102 0 441185.34 112788.72 84840 -1 2101
2103 0 441149.5 112688 84920 -1 2102
2104 0 441113.88 112587.28 85000 -1 2103
2105 0 441204.84 112522.305 85160 -1 2104
2106 0 441094.38 112164.91 85360 -1 2105
2107 0 440944.9 112002.46 85480 -1 2106
2108 0 440928.75 111846.05 85600 -1 2107
2109 0 440727.3 111716.086 85760 -1 2108
2110 0 440707.8 111573.13 85800 -1 2109
2111 0 440200.97 111202.74 85880 -1 2110
2112 0 440058.03 111066.29 86040 -1 2111
2113 0 440226.9 111098.375 86200 -1 2112
2114 0 440239.9 111091.875 86240 -1 2113
2115 0 439648.6 110039.195 86240 -1 2114
2116 0 439609.6 110019.7 86200 -1 2115
2117 0 439616.1 110006.7 86120 -1 2116
2118 0 439603.1 109993.71 86080 -1 2117
2119 0 440071.03 111072.78 86320 -1 2114
2120 0 439954.06 110676.41 86440 -1 2119
2121 0 439460.16 109252.94 86440 -1 2120
2122 0 439427.72 109201.35 86720 -1 2121
2123 0 439219.78 108454.08 86880 -1 2122
2124 0 439180.78 108389.1 86960 -1 2123
2125 0 439161.28 108343.62 87000 -1 2124
2126 0 439115.8 108675.016 87160 -1 2125
2127 0 438998.84 108662.016 87200 -1 2126
2128 0 439063.8 108662.016 87280 -1 2127
2129 0 439115.8 108662.016 87440 -1 2128
2130 0 439135.3 108610.03 87600 -1 2129
2131 0 439128.5 108597 87640 -1 2130
2132 0 439109.3 108558.05 87760 -1 2131
2133 0 439284.75 108525.56 88000 -1 2132
2134 0 439167.78 108525.56 88200 -1 2133
2135 0 439128.8 108519.06 88400 -1 2134
2136 0 438940.38 108317.625 88640 -1 2135
2137 0 438907.88 108155.17 88800 -1 2136
2138 0 438745.4 107726.305 88960 -1 2137
2139 0 438686.94 107511.87 89160 -1 2138
2140 0 438511.5 107134.984 89320 -1 2139
2141 0 438524.5 106888.06 89400 -1 2140
2142 0 438368.53 106686.62 89520 -1 2141
2143 0 438310.06 106634.63 89560 -1 2142
2144 0 438245.06 106478.69 89640 -1 2143
2145 0 438173.6 106270.75 89720 -1 2144
2146 0 437679.75 105575.46 89800 -1 2145
2147 0 437380.84 104652.74 89800 -1 2146
2148 0 437348.34 104685.23 89920 -1 2147
2149 0 437322.34 104730.72 90040 -1 2148
2150 0 437322.34 104737.21 90080 -1 2149
2151 0 437302.88 104724.22 90120 -1 2150
2152 0 437283.38 103924.96 89720 -1 2147
2153 0 437231.38 103658.55 89640 -1 2152
2154 0 437247.25 103398.34 89560 -1 2153
2155 0 437244.25 103197.375 89520 -1 2154
2156 0 437166.25 102677.53 89480 -1 2155
2157 0 437143.28 102592.586 89440 -1 2156
2158 0 437065.3 102475.625 89320 -1 2157
2159 0 436967.84 102638.08 89200 -1 2158
2160 0 437029.22 102865.96 89040 -1 2159
2161 0 437263.75 103215.96 88920 -1 2160
2162 0 437289.75 103235.48 88880 -1 2161
2163 0 437305.72 103242.39 88840 -1 2162
2164 0 437140.28 102287.65 89520 -1 2156
2165 0 437026.3 101903.8 89560 -1 2164
2166 0 437032.8 101923.3 89640 -1 2165
2167 0 436960.3 101831.984 89760 -1 2166
2168 0 436902.84 101728.35 89840 -1 2167
2169 0 436740.4 101533.414 89960 -1 2168
2170 0 436584.44 101234.5 90040 -1 2169
2171 0 436123.1 100766.65 90160 -1 2170
2172 0 435720.22 99597 90160 -1 2171
2173 0 435687.72 99584.01 90280 -1 2172
2174 0 435733.22 100051.87 90480 -1 2173
2175 0 435756 100084.5 90560 -1 2174
2176 0 435778.7 100116.84 90640 -1 2175
2177 0 435866.66 100155.61 90760 -1 2176
2178 0 435921.66 100220.81 90880 -1 2177
2179 0 436064.6 100233.805 91000 -1 2178
2180 0 436090.6 100240.305 91080 -1 2179
2181 0 436110.1 100272.8 91120 -1 2180
2182 0 436207.56 100350.77 91200 -1 2181
2183 0 436175.06 100396.26 91240 -1 2182
2184 0 435759.2 99532.02 89960 -1 2172
2185 0 435700.72 99161.63 89800 -1 2184
2186 0 435752.7 98914.71 89720 -1 2185
2187 0 435863.16 98700.27 89640 -1 2186
2188 0 435837.2 98466.34 89480 -1 2187
2189 0 436038.62 98453.35 89280 -1 2188
2190 0 436090.6 98362.375 89160 -1 2189
2191 0 436214.06 98310.39 89040 -1 2190
2192 0 436259.53 98336.38 88920 -1 2191
2193 0 436116.6 98258.414 88760 -1 2192
2194 0 436142.6 98102.46 88560 -1 2193
2195 0 436174.2 98032.3 88440 -1 2194
2196 0 436194.56 97985.49 88360 -1 2195
2197 0 436220.56 97914.016 88240 -1 2196
2198 0 436208 97889.625 88200 -1 2197
2199 0 436168.56 97816.55 88080 -1 2198
2200 0 436103.6 97647.59 87880 -1 2199
2201 0 436194.56 97283.71 87720 -1 2200
2202 0 436155.56 97062.77 87600 -1 2201
2203 0 436201.06 96880.83 87400 -1 2202
2204 0 436155.56 96685.89 87240 -1 2203
2205 0 436171.97 96571.625 87200 -1 2204
2206 0 436461 96276.516 87000 -1 2205
2207 0 436532.34 96198.53 86960 -1 2206
2208 0 436675.4 96042.586 86880 -1 2207
2209 0 436653 96036.1 86840 -1 2208
2210 0 436564.94 96010.09 86680 -1 2209
2211 0 436915.84 95724.18 86680 -1 2210
2212 0 437260.25 95503.25 86520 -1 2211
2213 0 437468.2 95217.336 86400 -1 2212
2214 0 437529.66 95095.164 86360 -1 2213
2215 0 437654.1 94965.055 86320 -1 2214
2216 0 437812.56 94944.42 86280 -1 2215
2217 0 437780.34 94953.07 86240 -1 2216
2218 0 437715.1 94970.414 86160 -1 2217
2219 0 436519.47 96049.086 86560 -1 2210
2220 0 436389.5 96055.58 86400 -1 2219
2221 0 436344.03 96016.59 86240 -1 2220
2222 0 436370 95899.63 86040 -1 2221
2223 0 436363.5 95893.13 86000 -1 2222
2224 0 436350.66 95819.5 85920 -1 2223
2225 0 436344.03 95782.664 85880 -1 2224
2226 0 436129.6 95854.14 85680 -1 2225
2227 0 436233.56 95769.67 85520 -1 2226
2228 0 436224 95704.7 85360 -1 2227
2229 0 436214.06 95639.71 85200 -1 2228
2230 0 436285.53 95665.7 84960 -1 2229
2231 0 436162.06 95698.19 84720 -1 2230
2232 0 436389.7 95476.68 84440 -1 2231
2233 0 436545.56 95329.625 84280 -1 2232
2234 0 436353.22 95176.89 84040 -1 2233
2235 0 436678.56 95278.75 83960 -1 2234
2236 0 436319.28 95329.625 83880 -1 2235
2237 0 436112.88 95850.09 83960 -1 2235
2238 0 436050.62 95629.48 83880 -1 2237
2239 0 435863.97 95810.5 83800 -1 2238
2240 0 435677.28 96025.46 83760 -1 2239
2241 0 435496.28 96036.77 83720 -1 2240
2242 0 435326.34 96076.37 83680 -1 2241
2243 0 435071.8 96234.76 83640 -1 2242
2244 0 434593.94 96596.76 83560 -1 2243
2245 0 434633.34 96660.93 83480 -1 2244
2246 0 434653.2 96692.97 83440 -1 2245
2247 0 434743.7 96636.4 83280 -1 2246
2248 0 434879.47 96636.4 83200 -1 2247
2249 0 434947.34 96591.14 83160 -1 2248
2250 0 434429.22 96892.6 83760 -1 2245
2251 0 434370.56 96958.836 83840 -1 2250
2252 0 434455.4 96975.81 84000 -1 2251
2253 0 434376.22 96806.1 84040 -1 2252
2254 0 434347.94 96845.7 84080 -1 2253
2255 0 441195.16 142050.97 66720 -1 1948
2256 0 441104.66 142118.84 66560 -1 2255
2257 0 440940.62 142101.88 66320 -1 2256
2258 0 440951.94 142118.84 66240 -1 2257
2259 0 441466.7 143046.56 67160 -1 1947
2260 0 441494.97 143238.9 67320 -1 2259
2261 0 441212.03 144325.05 66840 -1 1946
2262 0 441175.66 144034.03 66720 -1 2261
2263 0 441343.28 145283.53 67120 -1 1945
2264 0 441506.34 145621.92 67160 -1 2263
2265 0 441655.9 145814.69 67280 -1 2264
2266 0 441644.56 145769.44 67480 -1 2265
2267 0 441684.2 145656.3 67560 -1 2266
2268 0 441588 145345.17 67720 -1 2267
2269 0 441582.34 145345.17 67760 -1 2268
2270 0 441593.66 145379.11 67800 -1 2269
2271 0 435199 149742.33 66920 -1 1910
2272 0 435273.78 149453.61 66720 -1 2271
2273 0 432635.78 152831.61 67120 -1 1018
2274 0 432531.78 152279.61 67120 -1 2273
2275 0 432687.78 151991.61 67120 -1 2274
2276 0 432829.78 151841.61 67240 -1 2275
2277 0 432233.78 152579.61 66960 -1 2273
2278 0 431999.78 152417.61 66840 -1 2277
2279 0 412545 134988.78 201040 -1 118
2280 0 412795.78 135046.66 201000 -1 2279
2281 0 413183.78 135140.97 200960 -1 2280
2282 0 413543.9 135314.6 200840 -1 2281
2283 0 414062.62 135438.92 200720 -1 2282
2284 0 414416.3 135595.4 200600 -1 2283
2285 0 414543.3 135635.92 200560 -1 2284
2286 0 414737.34 135655.62 200400 -1 2285
2287 0 414847.97 135593.48 200320 -1 2286
2288 0 414816.16 135222.14 200120 -1 2287
2289 0 414817.66 134991.75 2e+05 -1 2288
2290 0 414993.5 135034.19 199920 -1 2289
2291 0 415088.97 135138.77 199880 -1 2290
2292 0 415223.88 135206.97 199800 -1 2291
2293 0 415423.94 135281.25 199640 -1 2292
2294 0 415608.88 135390.38 199520 -1 2293
2295 0 415927.16 135629.86 199400 -1 2294
2296 0 416090.88 135789.02 199360 -1 2295
2297 0 416196.97 135851.16 199160 -1 2296
2298 0 416444.03 136089.12 199080 -1 2297
2299 0 416551.66 136190.67 198960 -1 2298
2300 0 416588.03 136177.03 198720 -1 2299
2301 0 416850.25 136164.9 198440 -1 2300
2302 0 417132.16 136277.08 198200 -1 2301
2303 0 417358 136095.19 197880 -1 2302
2304 0 417579.3 135845.1 197520 -1 2303
2305 0 418024.9 135875.4 197240 -1 2304
2306 0 418232.56 135925.42 197120 -1 2305
2307 0 418394.75 135966.34 197000 -1 2306
2308 0 418713.06 136026.98 196640 -1 2307
2309 0 419193.53 135907.23 196400 -1 2308
2310 0 419754.34 135995.16 196200 -1 2309
2311 0 420292.44 135784.47 196200 -1 2310
2312 0 420595.56 135805.69 196200 -1 2311
2313 0 420706.1 135772.95 196120 -1 2312
2314 0 420718.34 135707.16 196080 -1 2313
2315 0 420735.03 135696.55 196040 -1 2314
2316 0 420841.12 135641.12 195960 -1 2315
2317 0 420983.7 135547.89 195920 -1 2316
2318 0 421139.1 135469.64 195880 -1 2317
2319 0 421240.9 135372.11 195760 -1 2318
2320 0 421456.34 135195.27 195680 -1 2319
2321 0 421798.22 134768.7 195680 -1 2320
2322 0 421835.6 134683.4 195520 -1 2321
2323 0 421869.16 133715.22 195520 -1 2322
2324 0 421840.34 133710.67 195600 -1 2323
2325 0 421825.2 133713.7 195680 -1 2324
2326 0 421834 133725 195760 -1 2325
2327 0 421820 133738 195880 -1 2326
2328 0 421782 133725 195920 -1 2327
2329 0 421714 133744 195960 -1 2328
2330 0 421424 133813 195960 -1 2329
2331 0 421309 133748 195960 -1 2330
2332 0 421273 133700 195920 -1 2331
2333 0 421228 133609 195800 -1 2332
2334 0 421253 133572 195760 -1 2333
2335 0 421259 133439 195640 -1 2334
2336 0 421268 133394 195600 -1 2335
2337 0 421272 133354 195560 -1 2336
2338 0 421296 133316 195520 -1 2337
2339 0 421275 133257 195480 -1 2338
2340 0 421266 133193 195440 -1 2339
2341 0 421285 133097 195400 -1 2340
2342 0 421275 133057 195360 -1 2341
2343 0 421237 133034 195320 -1 2342
2344 0 421201 133024 195280 -1 2343
2345 0 421118 133001 195240 -1 2344
2346 0 421432 133828 196040 -1 2330
2347 0 421845.38 134661.53 195480 -1 2322
2348 0 421895.9 134404.47 195200 -1 2347
2349 0 421908.66 134338.27 195160 -1 2348
2350 0 421597.2 133885.2 195160 -1 2349
2351 0 421527 133880.28 195160 -1 2350
2352 0 421524.53 133858.12 195120 -1 2351
2353 0 421517.1 133840.36 195080 -1 2352
2354 0 421488.1 133805.36 195040 -1 2353
2355 0 421471.1 133770.36 195000 -1 2354
2356 0 421457.1 133729.36 194960 -1 2355
2357 0 421244.1 133714.36 194960 -1 2356
2358 0 421115.1 133741.36 194880 -1 2357
2359 0 421085.1 133683.36 194840 -1 2358
2360 0 421024.1 133658.36 194800 -1 2359
2361 0 420901.1 133491.36 194800 -1 2360
2362 0 420779.1 133419.36 194720 -1 2361
2363 0 420763.1 133424.36 194680 -1 2362
2364 0 421913.9 134320.47 195120 -1 2349
2365 0 421975.16 133565.64 194880 -1 2364
2366 0 421800.3 133124.89 194560 -1 2365
2367 0 421759.7 133105.2 194520 -1 2366
2368 0 421778.16 132786.33 194480 -1 2367
2369 0 421772 132501.94 194400 -1 2368
2370 0 421735.06 132269.31 194360 -1 2369
2371 0 421807.72 131883.97 194360 -1 2370
2372 0 421928.34 131663.6 194320 -1 2371
2373 0 422075.9 131377.86 194280 -1 2372
2374 0 422152.4 131021.445 194280 -1 2373
2375 0 422174.78 130860.96 194240 -1 2374
2376 0 422221.44 130668.76 194200 -1 2375
2377 0 422324.06 130429.9 194160 -1 2376
2378 0 422352.06 130267.555 194120 -1 2377
2379 0 422406.2 130071.62 194040 -1 2378
2380 0 422396.84 129883.14 193880 -1 2379
2381 0 422421 129761.11 193840 -1 2380
2382 0 422489 129605.11 193760 -1 2381
2383 0 422617 129521.11 193640 -1 2382
2384 0 422697 129502.11 193560 -1 2383
2385 0 422694 129324.11 193400 -1 2384
2386 0 422626 129109.11 193320 -1 2385
2387 0 422428 128679.11 193040 -1 2386
2388 0 422224 128262.11 192880 -1 2387
2389 0 422018 127781.11 192800 -1 2388
2390 0 421929 127290.11 192560 -1 2389
2391 0 421978 127086.11 192320 -1 2390
2392 0 421905 126784.11 192160 -1 2391
2393 0 421746 126572.11 191960 -1 2392
2394 0 421350 126492.11 191520 -1 2393
2395 0 421340.84 126516.86 191480 -1 2394
2396 0 421285.75 126665.805 191240 -1 2395
2397 0 421275.9 127013.22 191200 -1 2396
2398 0 421236.5 126754.03 191160 -1 2397
2399 0 421186.5 126840.43 191120 -1 2398
2400 0 420643.88 127166.305 191120 -1 2399
2401 0 420258.88 127334.55 190840 -1 2400
2402 0 420086.1 127393.664 190680 -1 2401
2403 0 419875.4 127284.53 190520 -1 2402
2404 0 419546.5 127161.76 190240 -1 2403
2405 0 419205.44 126872.26 190160 -1 2404
2406 0 418725.44 126598.26 190160 -1 2405
2407 0 418275.44 127290.26 190160 -1 2406
2408 0 418227.1 127310.79 190240 -1 2407
2409 0 418242.62 127216.04 190320 -1 2408
2410 0 418245.47 127210.38 190360 -1 2409
2411 0 418264 127177 190400 -1 2410
2412 0 418268 127179 190440 -1 2411
2413 0 418180 127214 190440 -1 2412
2414 0 418172 127266 190480 -1 2413
2415 0 418199.84 127521.14 190520 -1 2414
2416 0 418220 127594 190560 -1 2415
2417 0 418264 127826 190600 -1 2416
2418 0 418264 127946 190680 -1 2417
2419 0 418248 127982 190720 -1 2418
2420 0 418248 127930 190760 -1 2419
2421 0 418216 127930 190800 -1 2420
2422 0 418164 128190 190760 -1 2421
2423 0 418020 128282 190840 -1 2422
2424 0 418014 128286.5 190880 -1 2423
2425 0 418368 127191 190480 -1 2412
2426 0 418468 127259 190440 -1 2425
2427 0 418520 127347 190400 -1 2426
2428 0 418664 127571 190360 -1 2427
2429 0 418756 127851 190400 -1 2428
2430 0 418928 128099 190400 -1 2429
2431 0 419108 128067 190360 -1 2430
2432 0 419140 128047 190320 -1 2431
2433 0 419164 128079 190280 -1 2432
2434 0 419128 128103 190240 -1 2433
2435 0 419132 128107 190200 -1 2434
2436 0 419156 128119 190120 -1 2435
2437 0 419192 128127 190040 -1 2436
2438 0 419214.5 128133.5 190000 -1 2437
2439 0 418613.66 126623.336 189920 -1 2406
2440 0 418558.1 126635.63 189800 -1 2439
2441 0 418065.44 126292.26 189800 -1 2440
2442 0 417547.44 126370.26 189800 -1 2441
2443 0 417343.44 126216.26 189800 -1 2442
2444 0 417326.38 126150.61 189680 -1 2443
2445 0 417321.78 126070.2 189560 -1 2444
2446 0 417325.22 125951.89 189480 -1 2445
2447 0 417314.88 125957.63 189440 -1 2446
2448 0 417241.38 125930.06 189320 -1 2447
2449 0 417230.34 125899.664 189280 -1 2448
2450 0 417209.2 125839.31 189200 -1 2449
2451 0 417213.12 125707.17 189000 -1 2450
2452 0 417201.62 125714.06 188920 -1 2451
2453 0 417071.84 125855.35 188760 -1 2452
2454 0 417076.44 125842.72 188640 -1 2453
2455 0 417053.47 125887.516 188280 -1 2454
2456 0 417059.66 125863.336 188200 -1 2455
2457 0 417062.66 125850.76 188160 -1 2456
2458 0 416729.53 126074.75 188160 -1 2457
2459 0 416636.94 126048.42 188200 -1 2458
2460 0 416570.97 126048.42 188240 -1 2459
2461 0 416460.12 126110.44 188240 -1 2460
2462 0 416388.5 126299.266 188240 -1 2461
2463 0 416035.34 126473.57 188240 -1 2462
2464 0 416120.22 126409.914 188120 -1 2463
2465 0 416144.5 126425.07 188040 -1 2464
2466 0 416170.25 126437.195 188000 -1 2465
2467 0 416193 126431.13 187960 -1 2466
2468 0 416212.7 126415.98 187920 -1 2467
2469 0 416233.9 126399.305 187880 -1 2468
2470 0 416226.34 126417.49 187840 -1 2469
2471 0 415735.25 126576.64 188400 -1 2463
2472 0 415738.28 126564.516 188440 -1 2471
2473 0 416333.94 126308.36 188360 -1 2462
2474 0 416276.7 126085.37 188240 -1 2461
2475 0 416198.84 126114.4 188240 -1 2474
2476 0 416136.84 126123.63 188280 -1 2475
2477 0 416093.28 126132.87 188320 -1 2476
2478 0 415961.34 126120.99 188320 -1 2477
2479 0 415917.78 126109.12 188360 -1 2478
2480 0 415777.94 126201.484 188360 -1 2479
2481 0 415557.56 126156.62 188360 -1 2480
2482 0 415273.88 126175.09 188360 -1 2481
2483 0 415222.4 126150.02 188280 -1 2482
2484 0 415215.66 126150.836 188240 -1 2483
2485 0 415184.16 126155.305 188040 -1 2484
2486 0 415099.7 126274.055 188000 -1 2485
2487 0 414969.06 126399.414 188240 -1 2484
2488 0 414913.66 126425.8 188280 -1 2487
2489 0 414835.8 126446.914 188320 -1 2488
2490 0 414480.22 126687.29 188320 -1 2489
2491 0 414042.2 126790.36 188320 -1 2490
2492 0 413861.78 126989.09 188840 -1 2491
2493 0 413833.5 127059.805 188960 -1 2492
2494 0 413492.7 127196.98 188960 -1 2493
2495 0 413359.75 127390.73 189080 -1 2494
2496 0 413313.06 127472.75 189160 -1 2495
2497 0 413215.5 127551.945 189240 -1 2496
2498 0 413132.06 127666.5 189320 -1 2497
2499 0 413065.6 127697.61 189360 -1 2498
2500 0 412946.78 127680.64 189400 -1 2499
2501 0 412917.1 127682.055 189440 -1 2500
2502 0 412893.06 127658.016 189480 -1 2501
2503 0 412904.38 127682.055 189600 -1 2502
2504 0 412801.12 127723.07 189760 -1 2503
2505 0 412443.34 127716 189800 -1 2504
2506 0 412252.4 127713.164 189840 -1 2505
2507 0 412105.34 127744.28 189880 -1 2506
2508 0 412043.12 127747.11 189920 -1 2507
2509 0 412069.97 127752.766 190080 -1 2508
2510 0 414036 127124 189000 -1 2493
2511 0 414092 127272 189040 -1 2510
2512 0 414056 127336 189080 -1 2511
2513 0 413992 127392 189160 -1 2512
2514 0 414068 127328 189240 -1 2513
2515 0 414040 127364 189320 -1 2514
2516 0 414020 127368 189360 -1 2515
2517 0 414100 127240 189400 -1 2516
2518 0 414188 127228 189480 -1 2517
2519 0 414292 127292 189560 -1 2518
2520 0 414400 127240 189680 -1 2519
2521 0 413373.88 126700.59 188320 -1 2491
2522 0 413026 126662.41 188200 -1 2521
2523 0 412762.94 126659.58 188200 -1 2522
2524 0 412706.38 126675.13 188160 -1 2523
2525 0 412649.8 126706.25 188120 -1 2524
2526 0 412640.47 126709.08 188080 -1 2525
2527 0 412629.75 126813.04 188040 -1 2526
2528 0 412604.56 126898.58 187960 -1 2527
2529 0 412546.56 126935.35 187920 -1 2528
2530 0 412463.12 126955.15 187880 -1 2529
2531 0 412378.28 127027.27 187800 -1 2530
2532 0 412273.62 127051.31 187800 -1 2531
2533 0 412129.38 127164.45 187800 -1 2532
2534 0 411920.06 127172.94 187800 -1 2533
2535 0 411822.5 127181.42 187840 -1 2534
2536 0 411669.75 127300.22 187840 -1 2535
2537 0 411633 127311.53 187800 -1 2536
2538 0 411597.62 127286.76 187760 -1 2537
2539 0 411493.7 127282.48 187760 -1 2538
2540 0 411335.06 127336.06 187760 -1 2539
2541 0 411328.62 127351.07 187840 -1 2540
2542 0 411257.88 127370.36 187920 -1 2541
2543 0 411239.66 127361.78 187960 -1 2542
2544 0 411230.03 127351.07 188000 -1 2543
2545 0 414298.34 126787.33 188120 -1 2491
2546 0 414369.6 126790.36 187960 -1 2545
2547 0 414431.72 126741.85 187880 -1 2546
2548 0 414449.9 126688.805 187840 -1 2547
2549 0 414487.8 126638.78 187800 -1 2548
2550 0 414595.44 126563 187800 -1 2549
2551 0 414627.25 126569.06 187840 -1 2550
2552 0 414621.2 126576.64 187880 -1 2551
2553 0 414616.66 126629.69 187960 -1 2552
2554 0 414586.34 126694.87 188040 -1 2553
2555 0 414612.1 126640.3 188120 -1 2554
2556 0 414519.62 126634.234 188560 -1 2490
2557 0 414531.75 126705.48 188680 -1 2556
2558 0 414578.75 126737.305 188720 -1 2557
2559 0 414639.38 126760.04 188760 -1 2558
2560 0 414710.62 126788.84 188800 -1 2559
2561 0 414748.5 126767.62 188880 -1 2560
2562 0 415242.22 126210.72 188400 -1 2482
2563 0 415908.25 126064.75 188480 -1 2479
2564 0 415904.6 126049.74 188520 -1 2563
2565 0 415895.38 125983.766 188560 -1 2564
2566 0 415895.38 125937.586 188600 -1 2565
2567 0 415796.4 125772.64 188720 -1 2566
2568 0 415682 125784.336 188800 -1 2567
2569 0 415624.88 125789.8 188840 -1 2568
2570 0 415550.97 125824.1 188960 -1 2569
2571 0 415549.66 125841.26 189000 -1 2570
2572 0 415775.28 125647.29 188800 -1 2568
2573 0 415729.1 125547.01 188800 -1 2572
2574 0 415693.47 125463.88 188720 -1 2573
2575 0 415731.75 125421.66 188680 -1 2574
2576 0 416802.12 126212.18 188040 -1 2458
2577 0 416823.34 126251.77 187960 -1 2576
2578 0 416833.25 126241.875 187920 -1 2577
2579 0 417006.38 125861.09 187880 -1 2457
2580 0 416908.72 125939.2 187880 -1 2579
2581 0 416893.38 125972.266 187840 -1 2580
2582 0 416894.3 126009.375 187800 -1 2581
2583 0 416912.38 126032.266 187760 -1 2582
2584 0 416957.97 126081.5 187720 -1 2583
2585 0 416966.44 126082.914 187680 -1 2584
2586 0 417020.2 125933.01 187640 -1 2585
2587 0 417056.97 125795.83 187600 -1 2586
2588 0 417083.8 125664.305 187560 -1 2587
2589 0 417052.72 125678.445 187520 -1 2588
2590 0 417062.62 125641.68 187480 -1 2589
2591 0 417133.3 125432.375 187480 -1 2590
2592 0 417189.9 125334.79 187440 -1 2591
2593 0 417228.06 125305.09 187400 -1 2592
2594 0 417283.22 125299.44 187360 -1 2593
2595 0 417358.2 125269.74 187280 -1 2594
2596 0 417420.4 125271.16 187200 -1 2595
2597 0 417591.53 125179.23 187160 -1 2596
2598 0 417655.16 125124.08 187080 -1 2597
2599 0 417747.1 125150.945 187000 -1 2598
2600 0 417823.47 125159.43 186960 -1 2599
2601 0 417898.7 125141.234 186920 -1 2600
2602 0 416734.53 126283.73 187680 -1 2585
2603 0 416734.53 126249.79 187760 -1 2602
2604 0 416737.34 126241.305 187800 -1 2603
2605 0 416622.78 126456.266 187680 -1 2602
2606 0 416630.12 126503.125 187720 -1 2605
2607 0 416641.44 126600.7 187720 -1 2606
2608 0 416546.7 126674.24 187760 -1 2607
2609 0 416433.56 126812.836 187760 -1 2608
2610 0 416309.1 126791.625 187800 -1 2609
2611 0 416224.25 126812.836 187960 -1 2610
2612 0 416152.12 126788.8 188080 -1 2611
2613 0 417322.84 126213.016 187720 -1 2584
2614 0 417791.2 126556.87 187720 -1 2613
2615 0 417830.8 126545.555 187680 -1 2614
2616 0 417854.84 126546.97 187640 -1 2615
2617 0 418048.6 126667.17 187640 -1 2616
2618 0 418184.34 126668.586 187640 -1 2617
2619 0 418225.38 126651.62 187600 -1 2618
2620 0 418348.4 126572.42 187600 -1 2619
2621 0 418501.12 126559.695 187600 -1 2620
2622 0 418505.38 126715.26 187600 -1 2621
2623 0 418328.6 126921.734 187600 -1 2622
2624 0 418266.38 127033.45 187680 -1 2623
2625 0 418252.25 127080.125 187720 -1 2624
2626 0 418175.88 127092.85 187840 -1 2625
2627 0 418093.84 127201.75 187920 -1 2626
2628 0 418600.12 126382.914 187720 -1 2621
2629 0 418649.62 126240.08 187760 -1 2628
2630 0 418672.25 126254.23 187800 -1 2629
2631 0 417360.16 125739.336 188200 -1 2456
2632 0 417533.62 125701.43 188200 -1 2631
2633 0 417509.6 125698.086 188080 -1 2632
2634 0 417855.6 125474.086 188080 -1 2633
2635 0 417912 125418 187920 -1 2634
2636 0 417939.6 125390.086 187840 -1 2635
2637 0 418185.6 125530.086 187920 -1 2635
2638 0 418335.6 125612.086 187840 -1 2637
2639 0 418381.6 125594.086 187800 -1 2638
2640 0 418399.6 125572.086 187760 -1 2639
2641 0 418445.6 125570.086 187720 -1 2640
2642 0 418493.6 125638.086 187760 -1 2641
2643 0 418525.6 125722.086 187800 -1 2642
2644 0 418521.6 125752.086 187840 -1 2643
2645 0 418519.6 125906.086 187840 -1 2644
2646 0 418494.6 125945.086 187800 -1 2645
2647 0 418459.6 125970.086 187760 -1 2646
2648 0 418434.6 125980.086 187720 -1 2647
2649 0 418412.6 126001.086 187680 -1 2648
2650 0 418403.6 126002.086 187640 -1 2649
2651 0 418380.6 125970.086 187600 -1 2650
2652 0 418281.6 125414.086 187920 -1 2637
2653 0 418317.6 125344.086 187920 -1 2652
2654 0 418319.6 125276.086 187920 -1 2653
2655 0 418307.6 125258.086 187840 -1 2654
2656 0 418265.6 125246.086 187720 -1 2655
2657 0 418267.6 125246.086 187680 -1 2656
2658 0 418255.6 125216.086 187640 -1 2657
2659 0 418147.03 125748.52 188080 -1 2634
2660 0 418145.66 125764.336 188240 -1 2659
2661 0 418144.72 125771.5 188320 -1 2660
2662 0 418148.16 125800.21 188360 -1 2661
2663 0 417467.6 125806.086 188080 -1 2633
2664 0 417445.6 125842.086 188040 -1 2663
2665 0 417439.6 125872.086 188000 -1 2664
2666 0 417393.6 125892.086 187960 -1 2665
2667 0 418529.44 126648.26 189720 -1 2440
2668 0 419253.44 126416.26 189720 -1 2667
2669 0 419368.2 126322.586 189720 -1 2668
2670 0 419444.7 126305.8 189640 -1 2669
2671 0 419506.28 126307.66 189560 -1 2670
2672 0 418491.8 126628.8 189680 -1 2667
2673 0 418343.44 126552.26 189520 -1 2672
2674 0 418309.44 126536.26 189480 -1 2673
2675 0 418279.44 126494.26 189440 -1 2674
2676 0 418285.44 126504.26 189400 -1 2675
2677 0 418283.62 127333.01 189920 -1 2439
2678 0 418485.2 127407.65 189920 -1 2677
2679 0 418556.1 127403.92 189880 -1 2678
2680 0 418582.22 127388.99 189840 -1 2679
2681 0 418550.5 127383.5 189800 -1 2680
2682 0 418656 127477 189760 -1 2681
2683 0 418676 127479 189720 -1 2682
2684 0 418714 127485 189680 -1 2683
2685 0 418756 127503 189640 -1 2684
2686 0 418744 127515 189600 -1 2685
2687 0 418706 127531 189560 -1 2686
2688 0 418680 127525 189520 -1 2687
2689 0 418644 127489 189480 -1 2688
2690 0 418638 127475 189440 -1 2689
2691 0 418614 127427 189400 -1 2690
2692 0 418598 127391 189360 -1 2691
2693 0 418572 127317 189320 -1 2692
2694 0 418510 127272 189280 -1 2693
2695 0 418266 127108 189280 -1 2694
2696 0 418230.5 127017.5 189200 -1 2695
2697 0 418518.75 127377.8 189760 -1 2681
2698 0 418529.97 127377.8 189720 -1 2697
2699 0 421433.44 133248.02 194520 -1 2367
2700 0 421087.5 133341.58 194520 -1 2699
2701 0 421014.84 133371.12 194480 -1 2700
2702 0 420915.12 133411.75 194400 -1 2701
2703 0 420833.88 133478.23 194320 -1 2702
2704 0 420853.56 133574.27 194240 -1 2703
2705 0 420827.72 133600.12 194160 -1 2704
2706 0 420739.06 133735.55 194120 -1 2705
2707 0 420681.22 133965.77 194040 -1 2706
2708 0 420730.47 134061.8 194000 -1 2707
2709 0 420809.25 134155.36 194000 -1 2708
2710 0 420844.97 134359.73 194000 -1 2709
2711 0 420832.66 134399.12 194040 -1 2710
2712 0 420713.22 134097.5 193960 -1 2708
2713 0 420721.84 134113.5 193920 -1 2712
2714 0 420697.22 134130.75 193880 -1 2713
2715 0 420611.03 134157.83 193840 -1 2714
2716 0 420554.4 134165.22 193880 -1 2715
2717 0 420506.62 134177.73 193920 -1 2716
2718 0 420349.66 134142.38 193960 -1 2717
2719 0 420345.4 134102.78 194000 -1 2718
2720 0 420450.06 134017.92 194000 -1 2719
2721 0 420468.44 133999.53 194040 -1 2720
2722 0 420125.72 135614.7 196200 -1 2311
2723 0 420095.38 135460.1 196200 -1 2722
2724 0 420109.94 135367.61 196320 -1 2723
2725 0 420100.94 135297.61 196480 -1 2724
2726 0 420428.94 135246.61 196480 -1 2725
2727 0 420665.38 135015.22 196480 -1 2726
2728 0 420871.16 134853.38 196480 -1 2727
2729 0 421013.7 134807.28 196440 -1 2728
2730 0 421119.78 134721.55 196440 -1 2729
2731 0 421159.44 134669.03 196480 -1 2730
2732 0 421210.9 134631.52 196520 -1 2731
2733 0 421371.66 134625.1 196720 -1 2732
2734 0 420805.78 135084.88 196560 -1 2727
2735 0 420862.56 135077.38 196600 -1 2734
2736 0 420921 135113 196640 -1 2735
2737 0 420939 135140 196680 -1 2736
2738 0 419699.94 135288.61 196480 -1 2725
2739 0 419528.22 135309.95 196400 -1 2738
2740 0 419446.75 135293.88 196280 -1 2739
2741 0 419410.3 135267.08 196120 -1 2740
2742 0 419404 135220.33 196040 -1 2741
2743 0 419400.66 135197.4 196000 -1 2742
2744 0 419400.66 135067.73 195920 -1 2743
2745 0 419424.25 134912.33 195800 -1 2744
2746 0 419468.2 134673.31 195720 -1 2745
2747 0 419467.12 134584.36 195680 -1 2746
2748 0 419459.62 134499.69 195600 -1 2747
2749 0 419474.62 134425.73 195480 -1 2748
2750 0 419553.94 134248.89 195280 -1 2749
2751 0 419587.5 134134.5 195240 -1 2750
2752 0 419621.47 134019.53 195200 -1 2751
2753 0 419707.2 133841.62 195160 -1 2752
2754 0 419852.97 133672.28 195040 -1 2753
2755 0 419926.9 133615.47 195000 -1 2754
2756 0 420070.53 133522.23 194880 -1 2755
2757 0 420344.9 133468.64 194880 -1 2756
2758 0 420379.2 133447.2 194920 -1 2757
2759 0 420350.25 133446.14 194960 -1 2758
2760 0 419794.78 135999.64 196000 -1 2310
2761 0 419625.84 136220.56 195880 -1 2760
2762 0 419634.66 136211.75 195800 -1 2761
2763 0 419619.75 136208.02 195720 -1 2762
2764 0 419627.22 136264 195600 -1 2763
2765 0 419582.4 136342.38 195560 -1 2764
