# Supplementary material for: Connectomics Analysis Reveals First-, Second-, and Third-Order Thermosensory and Hygrosensory Neurons in the Adult Drosophila Brain
Source: Curr Biol. 2020 Aug 17;30(16):3167–3182.e4. doi: 10.1016/j.cub.2020.06.028 (PMC7443704; doi:10.1016/j.cub.2020.06.028)
Supplement: Data S1. Skeletons and Meshes, Related to STAR Methods — marin2020-skeletons contains files describing the morphology of each neuron in this study (in FAFB14 space, .swc format). glomeruli_meshes contains the glomerular meshes (in FAFB14 space, .stl format). neuropil_meshes contains the glomerular meshes (in FAFB14 space, .stl format). [file mmc5.zip › VP_SI/marin2020-skeletons/57200.swc]

# SWC format file
# based on specifications at http://www.neuronland.org/NLMorphologyConverter/MorphologyFormats/SWC/Spec.html
# Created by nat::write.neuron.swc
# PointNo Label X Y Z Radius Parent 
1 0 407255.06 292695.72 76440 2163 -1
2 0 407388.2 292917.44 78160 -1 1
3 0 404742.8 291199.22 78160 -1 2
4 0 403911.9 290595.9 78160 -1 3
5 0 402937.84 290301.06 78120 -1 4
6 0 402257.56 289804.7 78120 -1 5
7 0 401803.75 289140.5 78120 -1 6
8 0 401552.47 288986.66 78280 -1 7
9 0 401147.28 288632.56 78360 107 8
10 0 400959.34 288226.2 78480 128 9
11 0 400833 288114.47 78600 115 10
12 0 400564.28 287960.28 78760 124 11
13 0 400352.5 288046.7 78960 91 12
14 0 400014.25 287352.84 78920 120 13
15 0 399310.97 286469.4 79160 183 14
16 0 399303.66 286318.25 79400 178 15
17 0 399261.9 286192.38 79640 157 16
18 0 399322.94 285969.3 79840 200 17
19 0 399896.66 285492.66 79840 102 18
20 0 399974.1 284999.25 79840 51 19
21 0 400384.7 284576.78 80000 -1 20
22 0 400414.66 284079.47 80160 -1 21
23 0 400431.5 283741.03 80320 -1 22
24 0 400424.5 283213.25 80240 -1 23
25 0 400188.1 282605.1 80240 -1 24
26 0 400123.72 282622.56 80360 -1 25
27 0 400193.53 282002.2 80360 -1 26
28 0 400420.5 281516.28 80280 -1 27
29 0 400340.53 280838.56 80360 -1 28
30 0 400205.97 280428.1 80440 -1 29
31 0 400190.44 280267.75 80560 -1 30
32 0 400245.47 279986.4 80680 -1 31
33 0 400212.44 279818.38 80800 -1 32
34 0 400117.97 279614.34 80920 -1 33
35 0 400099.34 279470.38 81040 -1 34
36 0 400075.1 279177.53 81120 -1 35
37 0 400028.34 279043.44 81240 -1 36
38 0 400006.88 278694.78 81360 -1 37
39 0 400005.6 278586.34 81480 -1 38
40 0 399992.84 278501.06 81600 -1 39
41 0 399995.84 278342.56 81720 -1 40
42 0 400128.34 278044.38 81880 -1 41
43 0 400331.62 277520.2 81920 -1 42
44 0 400539.7 277284.8 82000 -1 43
45 0 400684.62 276891.2 82040 -1 44
46 0 400707.25 276190.22 81960 -1 45
47 0 400640.56 275827.22 81840 -1 46
48 0 400613.22 275650.66 81720 -1 47
49 0 400669 275423.62 81520 -1 48
50 0 400726.7 275384.38 81400 -1 49
51 0 400766.56 275287.47 81240 -1 50
52 0 400817.2 275291.16 81120 -1 51
53 0 400781.9 275293.12 81000 -1 52
54 0 400842.88 275223.06 80920 -1 53
55 0 401111.94 275010.06 80920 -1 54
56 0 401302.2 274930.7 80960 -1 55
57 0 401302.3 274895.1 81000 -1 56
58 0 401588.62 274394.44 81000 -1 57
59 0 401531.34 274390.94 81040 -1 58
60 0 401615.03 274298.03 81120 -1 59
61 0 401654.56 274178.75 81200 -1 60
62 0 401945 273803.2 81320 -1 61
63 0 401929.94 273577.84 81440 -1 62
64 0 401885.34 273479.3 81560 -1 63
65 0 401744.56 273142.9 81600 -1 64
66 0 401772.75 272458.9 81600 -1 65
67 0 401528.9 272218.88 81600 -1 66
68 0 401399.22 272131.34 81720 -1 67
69 0 401367.47 272059.94 81840 -1 68
70 0 401331.4 272010.78 81960 -1 69
71 0 401368.75 271937.66 82080 -1 70
72 0 401411.4 271819.84 82200 -1 71
73 0 401448.34 271819.9 82320 -1 72
74 0 401536.8 271807.16 82440 -1 73
75 0 401623.84 271495.78 82320 -1 74
76 0 402082.38 271127.53 82280 -1 75
77 0 402202.47 270983.84 82160 -1 76
78 0 402310.6 270738.38 82080 -1 77
79 0 402470.06 270102.38 82040 -1 78
80 0 403120.6 269639.53 82160 -1 79
81 0 403603.78 269098.94 82080 -1 80
82 0 403688.88 269068.3 81960 -1 81
83 0 403700.16 269050.06 81840 -1 82
84 0 404029.3 268723.78 81800 -1 83
85 0 404399.56 268487.66 81920 -1 84
86 0 404673.2 268241.78 82040 -1 85
87 0 404847.34 267975.47 82120 -1 86
88 0 405016.3 267837.2 82240 -1 87
89 0 405312.72 267610.9 82360 -1 88
90 0 405415.25 267553.62 82480 -1 89
91 0 405504.72 267509.53 82600 -1 90
92 0 405538.03 267455.56 82720 -1 91
93 0 405594.1 267366.7 82840 -1 92
94 0 405710.6 267164 82960 -1 93
95 0 405779.5 267058.84 83080 -1 94
96 0 405785.97 266982.84 83200 -1 95
97 0 405838.75 266832.75 83320 -1 96
98 0 406004.7 266719.62 83440 -1 97
99 0 406112.94 266603.84 83560 -1 98
100 0 406233 266487.1 83680 -1 99
101 0 406518.62 266342.03 83800 -1 100
102 0 406811.3 266218.44 83920 -1 101
103 0 407464.8 266086.06 84000 -1 102
104 0 407922.75 265962.1 84080 -1 103
105 0 408227.62 265850.5 84200 -1 104
106 0 408394.34 265701.66 84320 -1 105
107 0 408678.16 265309.7 84320 -1 106
108 0 409038.78 265087.3 84440 -1 107
109 0 409238.75 264990.7 84560 -1 108
110 0 409412.8 264975.44 84680 -1 109
111 0 409656.03 264964.7 84800 -1 110
112 0 410051.94 264934.16 84920 -1 111
113 0 410563.34 264825.56 85040 -1 112
114 0 410743 264717.4 85160 -1 113
115 0 410953.7 264658.06 85280 -1 114
116 0 411256.1 264522.7 85400 -1 115
117 0 411472.84 264489.25 85560 -1 116
118 0 411611.88 264506 85680 -1 117
119 0 411927.34 264393.44 85800 -1 118
120 0 412019.16 264419.9 85920 -1 119
121 0 412120.2 264377.84 86040 -1 120
122 0 412323.94 264210.3 86160 -1 121
123 0 412480.94 264096.78 86280 -1 122
124 0 412635.72 264005.66 86400 -1 123
125 0 412776.5 263902.66 86480 -1 124
126 0 413132.1 263770.34 86560 -1 125
127 0 413487.8 263529.53 86680 -1 126
128 0 413745.75 263401.9 86760 -1 127
129 0 414045.84 263251.25 86880 -1 128
130 0 414402 263068.5 87000 -1 129
131 0 414578.78 262972.56 87080 -1 130
132 0 415061.8 262694.3 87160 -1 131
133 0 415247.66 262528.75 87280 -1 132
134 0 415374.16 262379.47 87440 -1 133
135 0 415723.97 262214.62 87560 -1 134
136 0 415878.9 262127.98 87640 -1 135
137 0 416225.78 261919.58 87760 -1 136
138 0 416345.84 261896.05 87880 -1 137
139 0 416483.44 261807.86 88000 -1 138
140 0 416675.4 261717.19 88120 -1 139
141 0 417011.2 261591.06 88280 -1 140
142 0 417200.1 261405.77 88360 -1 141
143 0 417538.66 261131.5 88520 -1 142
144 0 417827.16 260947.64 88640 -1 143
145 0 418048.47 261344.94 88760 -1 144
146 0 418447.53 261367.22 88880 -1 145
147 0 418875.34 261250.28 89040 -1 146
148 0 419132.12 261157.44 89160 -1 147
149 0 419367.4 261144.95 89280 -1 148
150 0 419977.78 261054.84 89360 -1 149
151 0 420679.44 260921.42 89480 -1 150
152 0 421071.7 260809.25 89600 -1 151
153 0 421560.6 261070.44 89720 -1 152
154 0 421918.66 261002.7 89800 -1 153
155 0 422237.53 260924.5 89920 -1 154
156 0 422456.38 260841.42 90000 -1 155
157 0 422773.44 260752.84 90080 -1 156
158 0 423116.16 260685.23 90160 -1 157
159 0 423453.66 260609.45 90240 -1 158
160 0 423763.6 260583.84 90360 -1 159
161 0 423928.44 260565.8 90440 -1 160
162 0 424167.06 260543.58 90520 -1 161
163 0 424418.75 260510.22 90600 -1 162
164 0 424819.16 260475.81 90680 -1 163
165 0 425334.78 260469.66 90760 -1 164
166 0 425478.6 260471.4 90840 -1 165
167 0 426212.16 260502.14 90920 -1 166
168 0 427003.62 260425.25 90960 -1 167
169 0 427746.9 260442.8 91040 -1 168
170 0 428098.25 260503.1 91160 -1 169
171 0 428482.28 260526.39 91280 -1 170
172 0 428822.6 260570.53 91400 -1 171
173 0 429063.62 260654.12 91520 -1 172
174 0 429284.8 260651.48 91640 -1 173
175 0 429414.94 260559.17 91720 -1 174
176 0 429546.72 260503.28 91800 -1 175
177 0 429675.3 260493.81 91960 -1 176
178 0 429896.62 260451.28 92120 -1 177
179 0 430493.28 260424.58 92040 -1 178
180 0 430996.06 260257.34 92080 -1 179
181 0 431180.2 260131 92240 -1 180
182 0 431456.75 260003.97 92400 -1 181
183 0 431568.44 259940.88 92560 -1 182
184 0 431630.66 259895.8 92720 -1 183
185 0 432038.97 259795.94 92720 -1 184
186 0 432618.1 259753.75 92640 -1 185
187 0 433291.88 259556.47 92720 -1 186
188 0 433380.66 259499.3 92840 -1 187
189 0 433501.9 259439.16 92960 -1 188
190 0 433736.66 259405.2 93080 -1 189
191 0 433908.44 259315.55 93200 -1 190
192 0 434014.88 259283.6 93280 -1 191
193 0 434267.84 259289.33 93400 -1 192
194 0 434450.22 259302.89 93480 -1 193
195 0 434732.66 259330.1 93600 -1 194
196 0 434919.28 259329.6 93680 -1 195
197 0 435399.97 259343.44 93760 -1 196
198 0 436076.06 259339.45 93880 -1 197
199 0 436409.22 259376.72 93960 -1 198
200 0 436924.66 259297.83 94080 -1 199
201 0 437086.6 259264.36 94200 -1 200
202 0 437306.97 259229.28 94320 -1 201
203 0 437810.72 259152.05 94400 -1 202
204 0 437965.3 259166.92 94480 -1 203
205 0 438700.78 259018.88 94560 -1 204
206 0 439260.44 259031.56 94640 -1 205
207 0 439813.66 259020.84 94680 -1 206
208 0 440216.4 259004.34 94760 -1 207
209 0 440556.22 259004.6 94880 -1 208
210 0 440958.75 259070.45 94920 -1 209
211 0 441190.56 259075.05 95000 -1 210
212 0 441913.38 259084.25 95040 -1 211
213 0 442235.38 258959.08 95160 -1 212
214 0 442474.4 258899.92 95280 -1 213
215 0 442545.22 258894.36 95360 -1 214
216 0 442832.7 258912.25 95440 -1 215
217 0 443132.25 259002.53 95520 -1 216
218 0 443691.47 259024.45 95640 -1 217
219 0 443866.3 258993.39 95760 -1 218
220 0 444426.7 258946.27 95840 -1 219
221 0 444783.16 258929.56 95920 -1 220
222 0 445447.28 258911.23 96000 -1 221
223 0 445860.03 258852.61 96040 -1 222
224 0 446406.53 258672.73 96160 -1 223
225 0 447285.56 258634.67 96160 -1 224
226 0 448250.56 258688.67 96160 -1 225
227 0 449125.1 258630.6 96160 -1 226
228 0 449806.97 258424.6 96160 -1 227
229 0 450344.4 258170.84 96160 -1 228
230 0 450625 258238.44 96160 -1 229
231 0 451073.84 258311.84 96240 -1 230
232 0 451715.44 258168.47 96200 -1 231
233 0 452494.78 258012.3 96280 -1 232
234 0 453042.53 257935.5 96200 -1 233
235 0 453288.62 257911.89 96080 -1 234
236 0 453521.94 257856.42 95960 -1 235
237 0 453654.12 257836.19 95800 -1 236
238 0 453743.38 257831.53 95680 -1 237
239 0 453799.8 257874.62 95520 -1 238
240 0 453808.47 257917.77 95360 -1 239
241 0 453944.56 257982.39 95240 -1 240
242 0 453911.03 258212.81 95160 -1 241
243 0 453885.7 258332.69 95040 -1 242
244 0 453864.72 258456.4 94920 -1 243
245 0 453796.3 258542.3 94800 -1 244
246 0 453708.5 258738.67 94680 -1 245
247 0 453573.1 258886.42 94640 -1 246
248 0 453550.94 258949.52 94560 -1 247
249 0 453528.66 258985.36 94440 -1 248
250 0 453395.62 259089.55 94400 -1 249
251 0 453354.16 259115.05 94360 -1 250
252 0 453252.53 259163.5 94280 -1 251
253 0 452900.1 258995.06 94200 -1 252
254 0 452799.22 258928.48 94120 -1 253
255 0 452698.94 258883.28 94000 -1 254
256 0 452569.1 258796.53 93920 -1 255
257 0 452468.22 258751.17 93840 -1 256
258 0 452378.56 258712.19 93720 -1 257
259 0 452273.72 258636.08 93640 -1 258
260 0 452202.53 258526.2 93520 -1 259
261 0 452150.56 258460.22 93400 -1 260
262 0 452101.8 258442.9 93280 -1 261
263 0 452034.3 258403.9 93120 -1 262
264 0 452015.2 258360.25 93000 -1 263
265 0 451844.8 258270.86 92880 -1 264
266 0 451797.22 258238.53 92760 -1 265
267 0 451770.84 258165.62 92680 -1 266
268 0 451636.4 258212.81 92520 -1 267
269 0 451616.47 258278.36 92360 -1 268
270 0 451344.5 257998.72 92360 -1 269
271 0 451389.5 257921.64 92280 -1 270
272 0 451380.78 257953.36 92160 -1 271
273 0 451240.78 258017.67 92120 -1 272
274 0 451133 258048.75 92080 -1 273
275 0 451127.9 258073.9 92000 -1 274
276 0 450888.53 258180.22 91960 -1 275
277 0 450781.03 258221.97 91920 -1 276
278 0 450655.2 258275.05 91840 -1 277
279 0 450555.8 258415.66 91760 -1 278
280 0 450280.28 258691.2 91760 -1 279
281 0 450637.16 258420.02 91680 -1 279
282 0 450721.94 258455.89 91560 -1 281
283 0 450632.3 258415.52 91480 -1 282
284 0 450666.47 258415.83 91320 -1 283
285 0 450786.47 258449.45 91200 -1 284
286 0 450791.75 258493.47 91080 -1 285
287 0 450661.28 258433.27 90960 -1 286
288 0 450645 258426.33 90920 -1 287
289 0 450619.1 258412.72 90840 -1 288
290 0 450632.6 258383.16 90720 -1 289
291 0 450561.7 258363.2 90600 -1 290
292 0 449792.22 258337.45 90520 -1 291
293 0 449767.34 258276.8 90400 -1 292
294 0 449669.3 258253.42 90240 -1 293
295 0 449509.47 258236.31 90160 -1 294
296 0 449417.22 258249.36 90080 -1 295
297 0 449397.94 258250.78 89960 -1 296
298 0 449416.72 258254.31 89840 -1 297
299 0 449415.53 258226.86 89640 -1 298
300 0 449244.38 257938.97 89520 -1 299
301 0 449230.88 257891.23 89400 -1 300
302 0 449276.2 257891.95 89280 -1 301
303 0 449310.47 257888.89 89240 -1 302
304 0 449214.62 258280.88 89240 -1 303
305 0 449176.8 258489.42 89160 -1 304
306 0 449176.2 258508.73 89120 -1 305
307 0 449148.62 258708.31 89040 -1 306
308 0 449059.8 258408.75 89080 -1 305
309 0 448788.6 258373.64 89040 -1 308
310 0 448702.84 258282.47 88960 -1 309
311 0 448533.75 258189.48 89000 -1 310
312 0 448647.06 258257.55 88880 -1 311
313 0 448558.28 258292.36 88760 -1 312
314 0 448511.72 258263.78 88720 -1 313
315 0 448537.84 258029.1 88640 -1 314
316 0 448186.53 258199.12 88640 -1 315
317 0 448190.12 258404.34 88520 -1 316
318 0 448006.2 258607 88440 -1 317
319 0 447767.53 258708.44 88400 -1 318
320 0 447699.7 258789.67 88360 -1 319
321 0 447629.2 258871.33 88320 -1 320
322 0 447517.38 258916.3 88240 -1 321
323 0 447450.53 258993.48 88160 -1 322
324 0 447332.06 259050.28 88040 -1 323
325 0 447261.1 259060.3 87920 -1 324
326 0 447217.38 259118.22 87800 -1 325
327 0 447192 259151.94 87680 -1 326
328 0 447201.8 259004.58 87640 -1 327
329 0 447307.78 258862.75 87600 -1 328
330 0 447282.1 258828.34 87560 -1 329
331 0 446992.88 258679.72 87560 -1 330
332 0 446912.03 258490.64 87600 -1 331
333 0 446689.5 258421.97 87600 -1 332
334 0 446567.78 258154.55 87600 -1 333
335 0 446621.12 258078.75 87760 -1 334
336 0 446580.56 258183.36 87480 -1 334
337 0 446582.1 258183.89 87360 -1 336
338 0 446592.47 258220.94 87280 -1 337
339 0 446606.97 258242.8 87240 -1 338
340 0 446616.47 258260.86 87200 -1 339
341 0 446419.8 258136.11 87280 -1 338
342 0 446373.7 258117.39 87240 -1 341
343 0 446157.62 258086.03 87200 -1 342
344 0 445999.25 258049.05 87200 -1 343
345 0 445877.03 257928.34 87200 -1 344
346 0 445851.7 257917.17 87120 -1 345
347 0 445820.34 257947.05 87000 -1 346
348 0 445847.2 257999.06 86880 -1 347
349 0 445883.03 258098.86 86720 -1 348
350 0 445971.6 258245.88 86600 -1 349
351 0 445961.78 258326.48 86520 -1 350
352 0 445983.28 258440.67 86440 -1 351
353 0 445958.53 258487.98 86400 -1 352
354 0 445941.72 258531.84 86360 -1 353
355 0 445937.94 258681.66 86240 -1 354
356 0 446032.44 258791.94 86160 -1 355
357 0 446077.72 258922.53 86040 -1 356
358 0 446101.97 259087 86000 -1 357
359 0 446084.72 259014.52 85920 -1 358
360 0 446057.72 259134.6 86040 -1 358
361 0 448458.22 258120.64 89120 -1 311
362 0 448332.3 257981.67 89200 -1 361
363 0 448060.34 257941.73 89200 -1 362
364 0 447924.66 257915.7 89280 -1 363
365 0 447885.88 257922.2 89320 -1 364
366 0 447780.25 257974.47 89360 -1 365
367 0 447741.38 257990.44 89400 -1 366
368 0 447711.3 258037.6 89440 -1 367
369 0 447513.53 258089.3 89480 -1 368
370 0 447435.06 258081.98 89560 -1 369
371 0 449148.94 258227.05 89400 -1 304
372 0 449254.84 257821.45 89160 -1 303
373 0 449312.2 257840.89 89120 -1 372
374 0 449678.7 257811.6 89080 -1 373
375 0 449723.53 257845.66 89000 -1 374
376 0 449768.4 257838.22 88960 -1 375
377 0 449784.47 257843.2 88880 -1 376
378 0 449727.12 257750.16 88760 -1 377
379 0 449705.44 257669.94 88720 -1 378
380 0 449835.1 257333.58 88640 -1 379
381 0 449914.16 257515.88 88480 -1 380
382 0 449946.84 257642.62 88320 -1 381
383 0 449951.2 257674.25 88240 -1 382
384 0 449973.62 257740.33 88080 -1 383
385 0 449993.22 257796.67 88000 -1 384
386 0 450004.66 257817.31 87880 -1 385
387 0 450024.25 257781.39 87720 -1 386
388 0 449950.84 257669.31 87600 -1 387
389 0 449902.06 257569.03 87520 -1 388
390 0 449924.28 257488.28 87400 -1 389
391 0 449963.94 257493.06 87280 -1 390
392 0 450112.78 257416.89 87160 -1 391
393 0 450181 257460.42 87080 -1 392
394 0 450275.75 257513.75 87000 -1 393
395 0 450232.3 257576.78 86920 -1 394
396 0 450223.34 257636.4 86800 -1 395
397 0 450220.5 257673.6 86680 -1 396
398 0 449827.34 257719.52 86680 -1 397
399 0 449601.38 257686.69 86680 -1 398
400 0 449281.25 257498.39 86680 -1 399
401 0 449148.5 257346.5 86600 -1 400
402 0 449072.75 257312.25 86560 -1 401
403 0 448940 257189.39 86520 -1 402
404 0 448850.5 257043.77 86480 -1 403
405 0 448824.3 257046.9 86400 -1 404
406 0 448761.2 257016.6 86320 -1 405
407 0 448696 257032.19 86240 -1 406
408 0 448756.28 257061.33 86160 -1 407
409 0 448604.84 256893.3 86160 -1 408
410 0 448489.34 256823.3 86080 -1 409
411 0 448297.6 256747.28 86080 -1 410
412 0 448085.88 256779.22 86080 -1 411
413 0 448003.56 256669.9 86120 -1 412
414 0 447904.56 256554.8 86160 -1 413
415 0 447981.66 256488.64 86240 -1 414
416 0 448015.56 256429.14 86320 -1 415
417 0 448036.1 256347.39 86400 -1 416
418 0 447743.56 256506.08 86120 -1 414
419 0 447630.5 256491.16 86080 -1 418
420 0 447524.1 256461.48 86040 -1 419
421 0 447164.4 256342.02 86040 -1 420
422 0 447025.38 256346.38 85960 -1 421
423 0 446949.22 256300.67 85880 -1 422
424 0 446751.47 256201.72 85840 -1 423
425 0 446697 256185.11 85920 -1 424
426 0 446609.38 256130.52 85960 -1 425
427 0 446528.94 256089.28 85920 -1 426
428 0 446493.22 256100.83 85880 -1 427
429 0 448801.5 257097.52 86120 -1 408
430 0 450497.94 257625.98 86600 -1 397
431 0 450667.06 257613.06 86520 -1 430
432 0 451092.84 257534.92 86520 -1 431
433 0 451427.75 257325.84 86480 -1 432
434 0 451530.7 257292.1 86360 -1 433
435 0 451649.03 257233.83 86240 -1 434
436 0 451737.1 257246.72 86120 -1 435
437 0 451953.25 257272.81 86040 -1 436
438 0 452081.38 257264.34 85960 -1 437
439 0 452305.62 257262.7 85920 -1 438
440 0 452569.34 257296.19 85880 -1 439
441 0 452624.78 257316.8 85840 -1 440
442 0 452668.2 257269.08 85760 -1 441
443 0 452720.94 257225.36 85680 -1 442
444 0 452993.4 257148.44 85600 -1 443
445 0 453257.53 257108.36 85600 -1 444
446 0 453484.5 257125.03 85560 -1 445
447 0 453632.75 257085.1 85520 -1 446
448 0 453684.53 257066.58 85440 -1 447
449 0 453726.94 257012.62 85360 -1 448
450 0 453782.9 256964.11 85280 -1 449
451 0 453815.06 256908.69 85200 -1 450
452 0 453838.94 256772.73 85120 -1 451
453 0 453895.1 256669.28 85040 -1 452
454 0 453926.28 256488.95 84960 -1 453
455 0 453916.9 256428.83 84880 -1 454
456 0 453883.25 256384.58 84760 -1 455
457 0 453902.22 256395.42 84640 -1 456
458 0 453918.03 256325.48 84480 -1 457
459 0 453931.38 256220.64 84320 -1 458
460 0 453922.94 256177 84160 -1 459
461 0 451593.44 257201.11 86040 -1 436
462 0 451613.38 257116.6 85960 -1 461
463 0 449074.88 257441.45 89160 -1 372
464 0 449066.22 257380.98 89240 -1 463
465 0 449015.97 257324.17 89280 -1 464
466 0 448976.78 257285.84 89320 -1 465
467 0 448733.4 257174.27 89360 -1 466
468 0 448724.9 257153.6 89440 -1 467
469 0 448480.88 257097.64 89440 -1 468
470 0 448079.06 257184.83 89480 -1 469
471 0 447912.97 257245.69 89440 -1 470
472 0 447799.66 257221.97 89320 -1 471
473 0 447772.16 257286.08 89200 -1 472
474 0 447802.1 257288.72 89040 -1 473
475 0 447862.7 257307.88 88880 -1 474
476 0 447777.8 257231.95 88760 -1 475
477 0 447789.06 257234.69 88720 -1 476
478 0 447942.56 257061.88 88600 -1 477
479 0 448007.97 257237.48 88480 -1 478
480 0 448091.03 257308.77 88360 -1 479
481 0 448226.1 257304.1 88280 -1 480
482 0 448283.97 257325.1 88200 -1 481
483 0 450626.34 258877.62 91080 -1 286
484 0 450528 259114.33 91120 -1 483
485 0 451918.03 257597.19 92680 -1 267
486 0 452225.47 257168.97 92680 -1 485
487 0 452390.16 256929.38 92720 -1 486
488 0 452422 256780.89 92800 -1 487
489 0 452631 256603.05 92840 -1 488
490 0 452752.8 256446.12 92920 -1 489
491 0 452964.78 256297.77 92920 -1 490
492 0 453006.1 256233.45 93000 -1 491
493 0 453119.3 256094.06 93040 -1 492
494 0 453131.78 256005.7 93240 -1 493
495 0 453116.7 256009.73 93320 -1 494
496 0 453133.5 256068.12 93480 -1 495
497 0 453187.12 256163.9 93640 -1 496
498 0 453189.8 256217.56 93800 -1 497
499 0 453211.56 256284.94 93880 -1 498
500 0 453198.28 256344.62 94040 -1 499
501 0 453041.25 256326.84 94200 -1 500
502 0 452866.62 256218.12 94320 -1 501
503 0 452670.75 256154.98 94440 -1 502
504 0 452409.53 256192.23 94400 -1 503
505 0 452236.44 256245.64 94480 -1 504
506 0 451952.53 256336.25 94520 -1 505
507 0 451756.28 256418.73 94560 -1 506
508 0 451443.88 256531.42 94560 -1 507
509 0 451227.62 256563.86 94560 -1 508
510 0 451095.34 256642.25 94520 -1 509
511 0 450972 256704.7 94440 -1 510
512 0 450880.28 256798.52 94360 -1 511
513 0 450844.84 256921.64 94280 -1 512
514 0 450674.22 257095.53 94200 -1 513
515 0 450426.25 257272.4 94200 -1 514
516 0 450339.97 257337.27 94120 -1 515
517 0 450289.94 257383.38 94040 -1 516
518 0 450211.9 257427.72 93960 -1 517
519 0 450152.4 257521.52 93920 -1 518
520 0 450061.66 257529.47 93840 -1 519
521 0 449968.88 257538.45 93760 -1 520
522 0 449901.72 257577.19 93680 -1 521
523 0 449824.72 257666.16 93600 -1 522
524 0 449784.6 257660.36 93520 -1 523
525 0 449718 257647.94 93400 -1 524
526 0 449706 257819.92 93400 -1 525
527 0 449667.06 257860.84 93320 -1 526
528 0 449623.72 257899.52 93240 -1 527
529 0 449580.78 257963.06 93200 -1 528
530 0 449359.5 258184.27 93160 -1 529
531 0 449135.7 258352.4 93160 -1 530
532 0 448979.56 258417.86 93200 -1 531
533 0 448858.97 258607.75 93240 -1 532
534 0 448734.75 258926.73 93280 -1 533
535 0 448672.28 259024.23 93400 -1 534
536 0 448628.72 259219.64 93520 -1 535
537 0 448510.78 259318.48 93600 -1 536
538 0 448508.97 259356.92 93680 -1 537
539 0 448529.25 259397.62 93800 -1 538
540 0 448546.22 259409.02 93840 -1 539
541 0 448548.25 259431.8 93880 -1 540
542 0 448496.62 259451.61 94040 -1 541
543 0 448432.5 259422.56 94120 -1 542
544 0 448204.5 259462.6 94120 -1 543
545 0 454425.2 257730.89 95360 -1 240
546 0 455209.88 257471.34 95360 -1 545
547 0 455822.2 257327.14 95280 -1 546
548 0 456624.22 257169.88 95280 -1 547
549 0 457250.56 256867.17 95160 -1 548
550 0 457813.84 256730.4 95080 -1 549
551 0 458055.7 256647.5 95000 -1 550
552 0 458554.4 256494.12 94880 -1 551
553 0 458817.78 256379.03 94760 -1 552
554 0 459079.3 256205.88 94640 -1 553
555 0 459316.72 256120.55 94520 -1 554
556 0 459524.88 256130.77 94400 -1 555
557 0 459817.2 256034.14 94360 -1 556
558 0 460148.5 256030.2 94200 -1 557
559 0 460697.97 255540.25 94200 -1 558
560 0 460948.06 255517.11 94120 -1 559
561 0 461278.84 255443.73 94040 -1 560
562 0 461608.4 255403.4 93960 -1 561
563 0 461642.72 255357.53 93840 -1 562
564 0 461748.03 255235.28 93720 -1 563
565 0 461801.06 255135.08 93560 -1 564
566 0 461852.66 255042.64 93440 -1 565
567 0 462150.25 255155.06 93320 -1 566
568 0 462023.38 254859.77 93240 -1 567
569 0 462066.84 254769.53 93120 -1 568
570 0 462810.2 254440.97 93120 -1 569
571 0 463460.3 254335.9 93040 -1 570
572 0 463575.44 254348.64 93000 -1 571
573 0 463755.34 254293.3 92920 -1 572
574 0 463893.94 254233.73 92840 -1 573
575 0 463969.1 254191.69 92760 -1 574
576 0 464058.38 254153.95 92680 -1 575
577 0 464168 254137.42 92560 -1 576
578 0 464210.06 254005.36 92480 -1 577
579 0 464354.12 253858.73 92360 -1 578
580 0 464472.06 253776.7 92240 -1 579
581 0 464639.78 253737.45 92120 -1 580
582 0 464776.75 253774.38 92000 -1 581
583 0 464931.1 253801.69 91880 -1 582
584 0 465120.25 253910.97 91760 -1 583
585 0 465264.25 253981.14 91640 -1 584
586 0 465428.75 254033.83 91520 -1 585
587 0 465551.28 254114.7 91400 -1 586
588 0 465714.72 254179.89 91280 -1 587
589 0 465913 254194.14 91160 -1 588
590 0 466121.94 254168.67 91040 -1 589
591 0 466237.28 254145.23 90960 -1 590
592 0 466334.25 254071.23 90880 -1 591
593 0 466581.88 254009.83 90760 -1 592
594 0 466689.7 253962.08 90720 -1 593
595 0 467078.03 253906.27 90640 -1 594
596 0 465324.4 253840.16 90560 -1 595
597 0 465360.78 253739.97 90480 -1 596
598 0 465566.03 253574.2 90360 -1 597
599 0 465721.2 253404.17 90240 -1 598
600 0 465917.62 253234.1 90120 -1 599
601 0 466038.4 253151.36 90040 -1 600
602 0 466211.34 252967.36 89960 -1 601
603 0 466407.1 252780.2 89840 -1 602
604 0 466456.25 252718.89 89760 -1 603
605 0 466510.88 252585.28 89680 -1 604
606 0 466558.47 252556.7 89640 -1 605
607 0 466739.12 252339.92 89640 -1 606
608 0 467041.4 252194.45 89560 -1 607
609 0 467279.8 251938.56 89480 -1 608
610 0 467571.66 251544.08 89400 -1 609
611 0 467779.7 251267.25 89280 -1 610
612 0 467939.78 251138.14 89160 -1 611
613 0 468074.8 250989.48 89040 -1 612
614 0 468196.1 250929.47 88960 -1 613
615 0 468307.84 250933.16 88840 -1 614
616 0 468421.1 250897.81 88720 -1 615
617 0 468631.53 250814.8 88640 -1 616
618 0 468624.84 250840.67 88560 -1 617
619 0 468639.47 250726.33 88520 -1 618
620 0 468688.1 250669.11 88360 -1 619
621 0 468676.28 250635.69 88240 -1 620
622 0 468778 250474.9 88160 -1 621
623 0 468771.22 250381.27 88040 -1 622
624 0 468841.75 250165.52 87920 -1 623
625 0 468971.25 250106.64 87800 -1 624
626 0 468994.47 249934.77 87520 -1 625
627 0 468830.5 249816.94 87080 -1 626
628 0 468907.75 249672.72 86800 -1 627
629 0 469045.12 249514.55 86600 -1 628
630 0 469084.53 249408.33 86480 -1 629
631 0 468896.34 249313.83 86320 -1 630
632 0 468979.62 249124.6 86080 -1 631
633 0 468908.06 248885.05 85920 -1 632
634 0 468865.47 248720.39 85880 -1 633
635 0 468746.28 248406.5 85520 -1 634
636 0 468751.72 248343.22 85440 -1 635
637 0 468752.97 248312.94 85400 -1 636
638 0 468763.9 248263.12 85360 -1 637
639 0 468734.1 248244.22 85320 -1 638
640 0 468860.5 248279.94 85280 -1 639
641 0 468964.2 248150.81 85040 107 640
642 0 468920.3 248107 84880 107 641
643 0 468752.16 248114 84520 124 642
644 0 468535.5 248200.16 84400 135 643
645 0 468432.06 248296.83 84080 120 644
646 0 468178.44 248439.48 83840 154 645
647 0 468041.22 248561.11 83720 154 646
648 0 467991.56 248595.58 83640 148 647
649 0 467773.16 248697.14 83600 120 648
650 0 466505.66 248748.42 83480 136 649
651 0 465941.25 248954.2 83440 128 650
652 0 465515.8 249070.89 83040 160 651
653 0 465035.4 249018.94 82960 163 652
654 0 464785.84 248877.53 82760 175 653
655 0 464580.72 248742.22 82560 128 654
656 0 464348 248661.81 82320 189 655
657 0 464127.9 248710.72 81880 200 656
658 0 464125.5 248711.7 81800 186 657
659 0 464174.22 248484.02 81600 75 658
660 0 464119.25 248375.02 81520 98 659
661 0 464079.9 248334.4 81440 98 660
662 0 464003.06 248204.5 81320 101 661
663 0 463844.16 248133.69 81240 101 662
664 0 463772.7 248152.89 81120 122 663
665 0 463744.53 248134.22 81040 122 664
666 0 463629.84 248115.72 80920 122 665
667 0 463561.22 248028.89 80840 75 666
668 0 463409.34 247883.92 80720 71 667
669 0 463333.7 247871.28 80640 71 668
670 0 463104.5 247804.3 80560 107 669
671 0 463081.56 247735.34 80480 75 670
672 0 462980.03 247592.73 80400 75 671
673 0 462813.38 247424.4 80320 75 672
674 0 462765.47 247424.56 80240 90 673
675 0 462671.62 247365.64 80160 90 674
676 0 462437.6 247241.39 79920 75 675
677 0 462434 247193.67 79800 75 676
678 0 462426.2 247098.97 79560 71 677
679 0 462323.88 247045.69 79320 81 678
680 0 462315.03 247058.2 79200 81 679
681 0 462258.4 247046.7 79120 71 680
682 0 462083.94 247072.27 78920 96 681
683 0 461958.16 247105.08 78800 96 682
684 0 461818 247214.83 78640 60 683
685 0 461740.94 247271.64 78560 90 684
686 0 461634.9 247327.61 78400 90 685
687 0 461621.28 247354.67 78320 90 686
688 0 461603.62 247348.6 78280 90 687
689 0 461543.94 247311.69 78200 90 688
690 0 461485.94 247328.31 78120 90 689
691 0 461474.4 247347.36 78080 60 690
692 0 461421.88 247372.17 78000 60 691
693 0 461507.44 247343.33 77880 60 692
694 0 461541.2 247311.34 77800 60 693
695 0 461641.75 247208.25 77720 98 694
696 0 461685.9 247083.8 77560 102 695
697 0 461711.62 247033.44 77400 102 696
698 0 461788 246903.56 77040 64 697
699 0 461816.28 246859.38 76880 64 698
700 0 461846.2 246769.16 76680 64 699
701 0 461755.5 246672.64 76480 104 700
702 0 461518.28 246584.19 75960 128 701
703 0 461500.22 246578.69 75920 128 702
704 0 461419.62 246641.75 75440 75 703
705 0 461458.97 246776.84 75360 96 704
706 0 461482.75 246808.23 75320 96 705
707 0 461484.97 246798.34 75280 96 706
708 0 461551.8 246836.73 75200 96 707
709 0 461610.2 246842.78 75120 96 708
710 0 461614.25 246853.92 75000 96 709
711 0 461550.8 246863.53 74920 96 710
712 0 461532.06 246872.23 74840 64 711
713 0 461565.4 246888.44 74760 64 712
714 0 461567.2 246890.88 74720 64 713
715 0 461633.1 246821.44 74560 101 714
716 0 461627.4 246782.17 74520 101 715
717 0 461561.38 246352.23 74520 101 716
718 0 461556 246326.45 74560 101 717
719 0 461577.47 246300.67 74640 -1 718
720 0 461594.03 246285.1 74680 -1 719
721 0 461603.03 246232.03 74720 -1 720
722 0 461560.03 246103.06 74720 -1 721
723 0 461562.38 246100.4 74760 -1 722
724 0 461593.2 246074.14 74800 -1 723
725 0 461621.44 246045.64 74880 -1 724
726 0 461621.22 246742.8 74480 101 716
727 0 461589.94 246680.9 74440 101 726
728 0 461579.7 246735.19 74400 101 727
729 0 461689.75 246758.98 74120 81 728
730 0 461785.53 246769.86 74040 40 729
731 0 461964.53 247032.34 73920 98 730
732 0 461990.66 246933.4 73880 98 731
733 0 462057.9 246943.31 73840 98 732
734 0 462016.72 246960.64 73760 98 733
735 0 461999.5 247006.05 73720 98 734
736 0 462027.94 247107.62 73640 122 735
737 0 462082.66 247099.9 73200 128 736
738 0 462120.06 247206.23 72760 122 737
739 0 462350.78 247265.6 72400 75 738
740 0 462545.6 247214.03 72200 122 739
741 0 462545 247222.5 72160 122 740
742 0 462541.66 247247.88 72040 122 741
743 0 462561.28 247300.36 71920 101 742
744 0 462617.56 247427.2 71640 64 743
745 0 462727.53 247482.03 71200 90 744
746 0 462951.2 247314.08 70800 115 745
747 0 462860.94 247228.83 70480 128 746
748 0 462913.03 246950.22 70240 96 747
749 0 462991.25 246724.66 70040 71 748
750 0 463039.34 246483.72 69480 81 749
751 0 462966.2 246318.36 69320 81 750
752 0 462631.06 246132.36 69240 102 751
753 0 462438.22 245935.8 69200 32 752
754 0 461792 245600 69000 86 753
755 0 461568 245472 68960 96 754
756 0 461344 245344 68920 80 755
757 0 461248 245088 68880 81 756
758 0 461216 244928 68680 98 757
759 0 461216 244768 68480 104 758
760 0 461248 244576 68280 108 759
761 0 461344 244448 68080 122 760
762 0 461344 244352 67840 101 761
763 0 461472 244160 67640 86 762
764 0 461632 244000 67520 102 763
765 0 461824 243968 67320 64 764
766 0 461952 243776 67200 86 765
767 0 462080 243552 67200 80 766
768 0 462208 243328 67160 40 767
769 0 462240 243072 67160 80 768
770 0 462432 242880 67080 80 769
771 0 462656 242752 67040 104 770
772 0 462816 242688 67200 51 771
773 0 462665.1 242677.34 67760 81 772
774 0 462690.75 242657.11 67800 -1 773
775 0 462819.22 242500.36 67880 -1 774
776 0 462771.4 242447.7 68040 -1 775
777 0 462690.5 242419.61 68240 -1 776
778 0 462932.5 242277.3 67880 -1 775
779 0 462971.84 242165.28 67960 -1 778
780 0 462816 242688 66840 96 771
781 0 463040 242592 66720 156 780
782 0 463200 242368 66600 101 781
783 0 463168 242208 66400 81 782
784 0 463104 242016 66240 71 783
785 0 463072 241824 66040 86 784
786 0 462976 241568 65960 71 785
787 0 462784 241376 65880 107 786
788 0 462592 241184 65760 75 787
789 0 462432 241024 65600 51 788
790 0 462208 240896 65520 81 789
791 0 462016 240736 65440 64 790
792 0 461856 240800 65240 40 791
793 0 461696 240768 65040 81 792
794 0 461632 240800 64760 137 793
795 0 461440 240864 64600 75 794
796 0 461280 240704 64440 102 795
797 0 461088 240544 64360 120 796
798 0 460864 240384 64280 75 797
799 0 460608 240320 64320 60 798
800 0 460384 240224 64440 51 799
801 0 460128 240096 64440 40 800
802 0 459904 239968 64440 45 801
803 0 459648 239904 64440 60 802
804 0 459392 239840 64440 64 803
805 0 459168 239744 64520 81 804
806 0 458976 239552 64560 124 805
807 0 458720 239488 64640 81 806
808 0 458496 239424 64760 86 807
809 0 458240 239424 64840 75 808
810 0 457984 239424 64920 64 809
811 0 457728 239456 64960 80 810
812 0 457472 239456 65080 86 811
813 0 457248 239392 65240 81 812
814 0 456992 239392 65320 64 813
815 0 456800 239456 65520 71 814
816 0 456544 239456 65560 80 815
817 0 456352 239616 65640 136 816
818 0 456128 239808 65680 219 817
819 0 455872 239808 65720 183 818
820 0 455680 239808 65920 96 819
821 0 455424 239808 65960 124 820
822 0 455168 239808 66000 163 821
823 0 454912 239808 66000 160 822
824 0 454656 239840 66000 139 823
825 0 454400 239840 66040 75 824
826 0 454144 239904 66040 96 825
827 0 453888 240032 66040 107 826
828 0 453696 240192 65960 115 827
829 0 453504 240320 65840 107 828
830 0 453280 240448 65840 51 829
831 0 453024 240480 65840 75 830
832 0 452768 240512 65840 120 831
833 0 452512 240544 65840 102 832
834 0 452256 240640 65840 75 833
835 0 452000 240704 65880 71 834
836 0 451744 240768 65880 60 835
837 0 451520 240896 65880 80 836
838 0 451296 241056 65800 86 837
839 0 451104 241216 65840 86 838
840 0 450912 241376 65920 75 839
841 0 450720 241568 66040 75 840
842 0 450560 241792 66160 71 841
843 0 450400 241952 66280 98 842
844 0 450144 242048 66280 51 843
845 0 449888 242048 66200 81 844
846 0 449664 242080 66080 60 845
847 0 449408 242112 66040 75 846
848 0 449152 242112 65960 75 847
849 0 448896 242144 65880 80 848
850 0 448640 242176 65840 60 849
851 0 448416 242272 65720 107 850
852 0 448224 242304 65520 120 851
853 0 448128 242464 65320 81 852
854 0 448064 242688 65200 120 853
855 0 447904 242912 65080 183 854
856 0 447648 242976 65040 140 855
857 0 447424 243072 65120 51 856
858 0 447168 243104 65120 64 857
859 0 446912 243200 65160 80 858
860 0 446720 243360 65200 75 859
861 0 446528 243552 65280 80 860
862 0 446336 243744 65320 86 861
863 0 446112 243904 65240 124 862
864 0 445920 244064 65200 139 863
865 0 445664 244192 65120 115 864
866 0 445504 244320 64960 153 865
867 0 445376 244512 64840 128 866
868 0 445184 244672 64760 86 867
869 0 444992 244832 64640 51 868
870 0 444800 245056 64640 80 869
871 0 444672 245248 64760 75 870
872 0 444640 245504 64800 51 871
873 0 444640 245760 64920 51 872
874 0 444608 245984 65040 107 873
875 0 444571.7 246354.33 64960 -1 874
876 0 444610.03 246553.55 65040 -1 875
877 0 444640 246560 65160 51 876
878 0 444736 246624 65160 45 877
879 0 444864 246816 65280 71 878
880 0 444992 247008 65400 40 879
881 0 445152 247200 65440 71 880
882 0 445376 247360 65440 60 881
883 0 445632 247424 65440 51 882
884 0 445888 247360 65440 60 883
885 0 446144 247328 65520 80 884
886 0 446368 247328 65640 86 885
887 0 446624 247424 65680 80 886
888 0 446848 247552 65720 51 887
889 0 447104 247552 65720 40 888
890 0 447542 247549 65880 -1 889
891 0 447584 247520 65960 71 890
892 0 447808 247520 66120 60 891
893 0 447936 247392 66320 45 892
894 0 448128 247296 66520 51 893
895 0 448384 247232 66600 51 894
896 0 448576 247040 66680 40 895
897 0 448704 246816 66720 80 896
898 0 448864 246624 66880 40 897
899 0 449044 246512 66960 32 898
900 0 449362 246397 67120 -1 899
901 0 449484 246372 67280 -1 900
902 0 449504 246368 67360 60 901
903 0 449632 246208 67520 75 902
904 0 449792 246016 67640 51 903
905 0 449920 245888 67840 60 904
906 0 450112 245792 68040 60 905
907 0 450336 245664 68160 64 906
908 0 450368 245632 68200 45 907
909 0 450578 245593 68400 -1 908
910 0 451175 245688 68600 -1 909
911 0 451072 245664 68640 75 910
912 0 451328 245696 68720 71 911
913 0 451584 245760 68840 60 912
914 0 451808 245888 68960 75 913
915 0 451968 245952 69160 51 914
916 0 452096 246048 69400 45 915
917 0 452256 246144 69600 160 916
918 0 452480 246048 69680 181 917
919 0 452672 246016 69840 251 918
920 0 452768 246144 70040 160 919
921 0 452832 246304 70240 163 920
922 0 452928 246432 70440 124 921
923 0 452954.66 246437.33 70480 137 922
924 0 453088 246464 70680 202 923
925 0 453152 246464 70960 64 924
926 0 453158 245864.8 70600 -1 923
927 0 453371.3 245849.52 70760 -1 926
928 0 453650.56 245762.33 70920 -1 927
929 0 453853.62 245672.39 71120 -1 928
930 0 454575.03 245432.67 71240 -1 929
931 0 454716.44 245241.83 71360 -1 930
932 0 454933.16 245087.89 71520 -1 931
933 0 455281.56 244828.2 71680 -1 932
934 0 455544.1 244651.72 71840 -1 933
935 0 455612 244646 71880 -1 934
936 0 462525.94 247542.89 70480 32 747
937 0 462270.1 247732.4 70600 71 936
938 0 462314.1 247656.4 70680 71 937
939 0 462246.1 247588.4 70800 71 938
940 0 462178.1 247484.4 70880 71 939
941 0 462190.1 247408.4 70960 -1 940
942 0 462194.1 247344.4 71040 -1 941
943 0 462178.1 247308.4 71120 -1 942
944 0 462294.1 247212.4 71200 -1 943
945 0 462362.1 247020.4 71280 -1 944
946 0 462394.1 246976.4 71360 -1 945
947 0 462368.47 246960.77 71400 -1 946
948 0 461912.16 248045.4 70520 60 936
949 0 461843.12 248206.33 70520 75 948
950 0 461831 248321.52 70440 60 949
951 0 461832.03 248375.98 70400 60 950
952 0 461792.7 248482.81 70200 45 951
953 0 461836.06 248557.48 70080 45 952
954 0 461837.4 248582.16 70040 45 953
955 0 461868 248607.95 70000 45 954
956 0 461920 248759.33 69920 45 955
957 0 461986.75 248813.48 69840 -1 956
958 0 461935.7 248985.61 69720 -1 957
959 0 461781.94 249174.34 69600 -1 958
960 0 461778.22 249192.17 69560 -1 959
961 0 461758.78 249225.83 69520 -1 960
962 0 461744.7 249258.77 69440 -1 961
963 0 461761.62 249523.47 69400 -1 962
964 0 461816.72 249678.6 69440 -1 963
965 0 461826.3 249918.17 69560 -1 964
966 0 461730.47 250162.62 69640 -1 965
967 0 461810.47 250354.58 69640 -1 966
968 0 461849.84 250426.48 69600 -1 967
969 0 461890.3 250478.17 69560 -1 968
970 0 461906.12 250501.23 69480 -1 969
971 0 462168.75 250602.12 69440 -1 970
972 0 462162.03 250613.67 69320 -1 971
973 0 462206.62 250718.25 69200 -1 972
974 0 462263.94 250949.48 69040 -1 973
975 0 462274 251045.94 69000 -1 974
976 0 462263.25 251207.78 68880 -1 975
977 0 462143.1 251277.52 68840 -1 976
978 0 462052.72 251415.72 68800 -1 977
979 0 461927 251348 68880 -1 976
980 0 461811 251396 68920 -1 979
981 0 461767 251404 68960 -1 980
982 0 461383 251436 68960 -1 981
983 0 461371 251440 68920 -1 982
984 0 461263 251500 69000 -1 982
985 0 461179 251580 69040 -1 984
986 0 461139 251592 69120 -1 985
987 0 460995 251792 69200 -1 986
988 0 460823 251984 69240 -1 987
989 0 460613 251996 69280 -1 988
990 0 460569 252036 69360 -1 989
991 0 460573 252108 69400 -1 990
992 0 460553 252148 69440 -1 991
993 0 460229 252336 69440 -1 992
994 0 460169 252524 69440 -1 993
995 0 460141 252624 69360 -1 994
996 0 460105 252728 69320 -1 995
997 0 460025 252844 69360 -1 996
998 0 460041 252916 69440 -1 997
999 0 460183 253064 69520 -1 998
1000 0 460203 253084 69400 -1 999
1001 0 460239 253100 69240 -1 1000
1002 0 460267 253104 69160 -1 1001
1003 0 459987 253300 69560 -1 999
1004 0 460047 253448 69440 -1 1003
1005 0 460065 253544 69320 -1 1004
1006 0 460061 253608 69200 -1 1005
1007 0 459997 253684 69080 -1 1006
1008 0 459941 253780 69000 -1 1007
1009 0 459861 253832 68920 -1 1008
1010 0 459821 253892 68840 -1 1009
1011 0 459501 253888 68800 -1 1010
1012 0 459449 253904 68720 -1 1011
1013 0 459321 253832 68680 -1 1012
1014 0 459097 253784 68680 -1 1013
1015 0 459033 253736 68640 -1 1014
1016 0 458973 253680 68600 -1 1015
1017 0 458917 253652 68560 -1 1016
1018 0 458885 253648 68520 -1 1017
1019 0 458649 253576 68520 -1 1018
1020 0 461851 251660 68960 -1 981
1021 0 461827 251652 68920 -1 1020
1022 0 461827 251660 68880 -1 1021
1023 0 461843 251680 68840 -1 1022
1024 0 461500 250335 69640 -1 966
1025 0 461400 250527 69640 -1 1024
1026 0 461360 250579 69680 -1 1025
1027 0 461092 250539 69720 -1 1026
1028 0 461004 250491 69760 -1 1027
1029 0 460912 250495 69800 -1 1028
1030 0 460844 250507 69880 -1 1029
1031 0 460820 250491 69960 -1 1030
1032 0 462789 247108.4 72160 122 741
1033 0 462833 247112.4 72120 122 1032
1034 0 463061 247032.4 72040 -1 1033
1035 0 463159.25 246931.11 72160 -1 1034
1036 0 463238.84 246928.44 72240 -1 1035
1037 0 463285.28 246928.22 72400 -1 1036
1038 0 462296 246891 73840 98 733
1039 0 462336 246911 73880 98 1038
1040 0 462408 247071 73920 98 1039
1041 0 462544 246951 74000 -1 1040
1042 0 462428 246875 74040 -1 1041
1043 0 462392 246891 74080 -1 1042
1044 0 462320 246859 74120 40 1043
1045 0 462244 246807 74200 40 1044
1046 0 462220 246803 74240 40 1045
1047 0 462712 246923 74040 -1 1041
1048 0 462808 246971 74080 -1 1047
1049 0 462868 247039 74160 -1 1048
1050 0 462928 247095 74240 -1 1049
1051 0 462960 247131 74320 -1 1050
1052 0 462952 247167 74400 -1 1051
1053 0 462996 247231 74480 -1 1052
1054 0 463112 247283 74560 -1 1053
1055 0 463192 247291 74600 -1 1054
1056 0 463248 247319 74680 -1 1055
1057 0 463256 247383 74800 -1 1056
1058 0 463212 247443 74840 -1 1057
1059 0 463252 247435 74920 -1 1058
1060 0 463284 247435 74960 -1 1059
1061 0 463340 247459 75000 -1 1060
1062 0 463488 247463 75080 -1 1061
1063 0 463580 247467 75160 -1 1062
1064 0 463652 247511 75280 -1 1063
1065 0 463788 247467 75320 -1 1064
1066 0 463880 247687 75360 -1 1065
1067 0 463954 247791 75400 -1 1066
1068 0 463958 247803 75440 -1 1067
1069 0 464030 247763 75520 -1 1068
1070 0 464054 247743 75600 -1 1069
1071 0 464070 247771 75680 -1 1070
1072 0 464074 247787 75720 -1 1071
1073 0 464118 247903 75760 -1 1072
1074 0 464178 247947 75800 -1 1073
1075 0 464174 248003 75840 -1 1074
1076 0 464142 248115 75880 -1 1075
1077 0 464126 248155 75960 -1 1076
1078 0 464126 248215 76080 -1 1077
1079 0 464130 248263 76160 -1 1078
1080 0 464094 248311 76240 -1 1079
1081 0 463926 248435 76280 -1 1080
1082 0 463846 248519 76320 -1 1081
1083 0 463844 248563 76400 -1 1082
1084 0 463852 248580.33 76440 -1 1083
1085 0 463868 248615 76520 -1 1084
1086 0 463416 248631 76400 -1 1083
1087 0 463352 248575 76360 -1 1086
1088 0 463040 248663 76400 -1 1087
1089 0 462856 248551 76280 -1 1088
1090 0 462728 248467 76200 -1 1089
1091 0 462644 248427 76120 -1 1090
1092 0 462600 248399 76080 -1 1091
1093 0 462548 248383 76040 -1 1092
1094 0 463983.75 248938.34 81760 120 658
1095 0 463792.34 249108.36 81680 124 1094
1096 0 463726.25 249158.97 81640 108 1095
1097 0 463530.88 249371.5 81560 143 1096
1098 0 463366.22 249490.77 81440 143 1097
1099 0 463308.66 249547.73 81280 141 1098
1100 0 463225.8 249765.58 81120 140 1099
1101 0 463192.28 249960.17 80960 98 1100
1102 0 463261.9 250113.89 80880 150 1101
1103 0 463261 250162.5 80840 150 1102
1104 0 463189.5 250557 80840 163 1103
1105 0 463181.5 250549 80920 163 1104
1106 0 463159.5 250521 81000 163 1105
1107 0 463115.5 250485 81080 150 1106
1108 0 463039.5 250513 81160 -1 1107
1109 0 463039.5 250449 81240 -1 1108
1110 0 462991.5 250417 81360 -1 1109
1111 0 462931.5 250469 81440 -1 1110
1112 0 462891.5 250473 81480 -1 1111
1113 0 462783.5 250453 81520 -1 1112
1114 0 462523.5 250429 81600 -1 1113
1115 0 462535.5 250585 81680 -1 1114
1116 0 463257.97 250307.52 80720 163 1103
1117 0 463384.84 250424.86 80640 163 1116
1118 0 463531.62 250914.45 80480 128 1117
1119 0 463269.53 251357.52 80400 115 1118
1120 0 463063.53 251372.62 80280 115 1119
1121 0 462483.34 251770.16 80240 217 1120
1122 0 462186.34 252194.95 80160 156 1121
1123 0 462101.1 252303.73 79800 124 1122
1124 0 461828.75 252515.23 79600 128 1123
1125 0 461727.53 252608.27 79400 120 1124
1126 0 461473.03 252754.75 79200 135 1125
1127 0 461237.88 252945.77 79120 140 1126
1128 0 461048.3 253107.39 78960 101 1127
1129 0 460805.16 253286.58 78760 120 1128
1130 0 460858.97 253786.45 78800 71 1129
1131 0 461056.16 253954.67 78840 71 1130
1132 0 461434.3 254414.42 78880 71 1131
1133 0 461621.3 254735.39 78880 98 1132
1134 0 461662.53 254981.03 78800 80 1133
1135 0 461539.6 255477.95 78800 81 1134
1136 0 461312.72 255876.92 78800 81 1135
1137 0 461196.1 255940.72 78720 81 1136
1138 0 460844.62 256112.67 78720 86 1137
1139 0 460724.03 256135.42 78760 86 1138
1140 0 460627.28 256155.72 78840 60 1139
1141 0 460473.72 256251.75 78920 60 1140
1142 0 460348.16 256347.69 78960 75 1141
1143 0 460249.6 256389.78 79000 75 1142
1144 0 460135.8 256454.12 79040 60 1143
1145 0 460120.62 256472.78 79080 60 1144
1146 0 460056 256502.39 79120 60 1145
1147 0 459892.53 256556.11 79160 75 1146
1148 0 459687.2 256615.48 79240 71 1147
1149 0 459351.1 256811.45 79280 90 1148
1150 0 459163.56 256913.47 79320 90 1149
1151 0 459003.66 257031.95 79400 60 1150
1152 0 458804.78 257146.27 79480 80 1151
1153 0 458723.75 257356.34 79480 71 1152
1154 0 458663.2 257448.38 79520 71 1153
1155 0 458655.4 257502.6 79560 71 1154
1156 0 458624.16 257687.52 79720 75 1155
1157 0 458640.72 258006.67 79640 60 1156
1158 0 458643.4 258197.42 79560 60 1157
1159 0 458587.38 258412.6 79440 115 1158
1160 0 458502.94 258478.19 79360 115 1159
1161 0 458400.66 258615.47 79280 81 1160
1162 0 458208.2 258715.39 79240 80 1161
1163 0 457962.75 258715.44 79280 80 1162
1164 0 457841 258743.84 79320 60 1163
1165 0 457679 258767.33 79400 60 1164
1166 0 457512 258764.34 79400 60 1165
1167 0 457470.8 258747.23 79360 -1 1166
1168 0 457462.97 258743.95 79320 -1 1167
1169 0 457384.9 258742.39 79280 -1 1168
1170 0 457343.1 258750.56 79240 -1 1169
1171 0 457346.75 258727.72 79200 -1 1170
1172 0 457322.5 258727.75 79160 -1 1171
1173 0 457277 258734.53 79120 -1 1172
1174 0 457254.4 258681.83 79080 -1 1173
1175 0 457228.34 258661.3 79040 -1 1174
1176 0 457173.38 258660.38 79000 -1 1175
1177 0 457132.97 258667.73 78960 -1 1176
1178 0 457101.72 258678.75 78920 -1 1177
1179 0 457076.5 258694.56 78880 -1 1178
1180 0 457029.75 258724.19 78840 -1 1179
1181 0 456946.03 258754.97 78800 -1 1180
1182 0 456926.03 258759.81 78760 -1 1181
1183 0 456901.38 258781.38 78720 -1 1182
1184 0 456901.72 258795.72 78640 -1 1183
1185 0 456950.66 258763.94 78560 -1 1184
1186 0 456927.25 258760.34 78520 -1 1185
1187 0 456883.16 258748.8 78480 -1 1186
1188 0 456859.34 258734.53 78440 -1 1187
1189 0 456852.34 258719.73 78400 -1 1188
1190 0 456856.47 258724.02 78360 -1 1189
1191 0 456848.2 258736.27 78320 -1 1190
1192 0 456838.84 258736.53 78280 -1 1191
1193 0 456766.8 258737.27 78200 -1 1192
1194 0 456653.8 258722.64 78160 -1 1193
1195 0 456586.16 258699.38 78120 -1 1194
1196 0 456538.66 258677.61 78080 -1 1195
1197 0 456557.25 258674.4 78040 -1 1196
1198 0 456858.66 258998.64 78680 -1 1184
1199 0 456852.34 259117.5 78640 -1 1198
1200 0 456821.62 259161.92 78600 -1 1199
1201 0 456816.1 259147.98 78560 -1 1200
1202 0 457785.88 258829.08 79560 60 1165
1203 0 457957.6 259123 79600 64 1202
1204 0 458035.7 259432.03 79600 51 1203
1205 0 458033.2 259731.69 79640 60 1204
1206 0 457996.84 259892.05 79600 60 1205
1207 0 457933.84 260108.56 79560 60 1206
1208 0 457868.12 260152.89 79520 75 1207
1209 0 457866.2 260325.42 79480 75 1208
1210 0 457804.44 260455.6 79400 75 1209
1211 0 457806.94 260499.39 79320 60 1210
1212 0 456986.25 260882.36 79280 -1 1211
1213 0 456929.6 261060.75 79400 -1 1212
1214 0 456916.56 261340.78 79400 -1 1213
1215 0 456801.25 261691.3 79440 -1 1214
1216 0 456800.75 261775.2 79480 -1 1215
1217 0 456855.75 261872.23 79480 -1 1216
1218 0 456888.3 261911.34 79440 -1 1217
1219 0 456909.56 261963.78 79400 -1 1218
1220 0 456912.8 261959.1 79320 -1 1219
1221 0 456788.53 261962.61 79200 -1 1220
1222 0 456587.06 262023.62 79120 -1 1221
1223 0 456462.88 262050.81 79040 -1 1222
1224 0 456390.78 262099.9 78960 -1 1223
1225 0 456370.66 262142.61 78880 -1 1224
1226 0 456331.47 262172.12 78800 -1 1225
1227 0 456303.12 262165.84 78720 -1 1226
1228 0 457016.3 261983.36 79440 -1 1219
1229 0 457055.75 261988.22 79480 -1 1228
1230 0 457123.94 262078.31 79560 -1 1229
1231 0 457203.53 262119.12 79600 -1 1230
1232 0 457322.97 262119.66 79640 -1 1231
1233 0 457458.3 262151.38 79680 -1 1232
1234 0 457670.22 262124.06 79720 -1 1233
1235 0 457842.3 262103.34 79760 -1 1234
1236 0 457930.62 262107.95 79800 -1 1235
1237 0 458339.1 262056.16 79840 -1 1236
1238 0 459092.9 261487.52 79880 -1 1237
1239 0 459353.3 261483.86 79880 -1 1238
1240 0 459508.56 261530.83 79880 -1 1239
1241 0 459301.9 261939.34 79960 -1 1240
1242 0 459506.75 261991.44 80000 -1 1241
1243 0 459511.3 261991.06 80120 -1 1242
1244 0 459538.78 261988.14 80240 -1 1243
1245 0 459503.12 261962.12 80400 -1 1244
1246 0 459470.84 261919.33 80560 -1 1245
1247 0 459482.2 261922.77 80640 -1 1246
1248 0 459483.9 261966.19 80800 -1 1247
1249 0 459390.6 261842.58 80960 -1 1248
1250 0 459285.7 261691.44 81080 -1 1249
1251 0 459274.9 261558.36 81160 -1 1250
1252 0 459306.44 261515.72 81240 -1 1251
1253 0 459294.6 261480.08 81360 -1 1252
1254 0 459258.22 261525 81480 -1 1253
1255 0 459251.22 261555.1 81600 -1 1254
1256 0 459234.75 261606.88 81720 -1 1255
1257 0 459175.28 261619.05 81840 -1 1256
1258 0 459099.6 261622.64 81920 -1 1257
1259 0 458995.84 261607.12 82000 -1 1258
1260 0 458918.88 261650.95 82120 -1 1259
1261 0 458798.1 261664.39 82200 -1 1260
1262 0 458645.9 261715.61 82280 -1 1261
1263 0 458555.38 261796.06 82360 -1 1262
1264 0 458526.78 261847.58 82440 -1 1263
1265 0 458598.28 261886.28 82520 -1 1264
1266 0 458722.3 262306.25 82520 -1 1265
1267 0 458639.7 262563.44 82480 -1 1266
1268 0 458639.34 262564.06 82360 -1 1267
1269 0 458650.06 262583.53 82280 -1 1268
1270 0 458626.12 262947.47 82280 -1 1269
1271 0 458738.53 263104.56 82200 -1 1270
1272 0 458894.84 263107 82120 -1 1271
1273 0 459003.4 263047.16 82000 -1 1272
1274 0 459081.78 263006.72 81920 -1 1273
1275 0 459117.06 262975.22 81840 -1 1274
1276 0 459204.9 262906.94 81720 -1 1275
1277 0 459285.5 262755.22 81600 -1 1276
1278 0 459328.6 262722.8 81440 -1 1277
1279 0 456815.2 261818.62 79520 -1 1216
1280 0 456772.28 261858.19 79560 -1 1279
1281 0 456757.47 261869.14 79600 -1 1280
1282 0 457043 260903.53 79240 -1 1212
1283 0 457156.34 260944.8 79160 -1 1282
1284 0 457287.12 261158.84 79120 -1 1283
1285 0 457322.1 261198.17 79080 -1 1284
1286 0 457338.3 261228.6 79040 -1 1285
1287 0 457373.12 261260.6 79000 -1 1286
1288 0 457410.72 261282.86 78960 -1 1287
1289 0 457435.5 261270.08 78920 -1 1288
1290 0 457405.06 260679.38 79240 -1 1282
1291 0 457389.25 260667.77 79160 -1 1290
1292 0 458091.97 260416.3 79320 60 1211
1293 0 458336.9 260391.39 79280 64 1292
1294 0 458386.78 260393.45 79200 64 1293
1295 0 458416.16 260399.61 79160 64 1294
1296 0 458444.12 260404.73 79120 64 1295
1297 0 460785.44 253239.3 78640 124 1129
1298 0 460708.2 253199.22 78480 124 1297
1299 0 460595.94 253177.78 78320 124 1298
1300 0 460465.53 253169.12 78160 120 1299
1301 0 460407.38 253091.9 78040 120 1300
1302 0 460309.47 253124.58 77880 124 1301
1303 0 460285.4 253174.58 77720 137 1302
1304 0 460247.2 253211.72 77600 137 1303
1305 0 460181.44 253242.6 77480 176 1304
1306 0 460066.88 253257.89 77360 176 1305
1307 0 459942.25 253304.05 77240 131 1306
1308 0 459698.62 253328.22 77120 120 1307
1309 0 459561.97 253260.58 77000 98 1308
1310 0 459566.7 253187.92 76920 98 1309
1311 0 459398.47 253253.03 76840 98 1310
1312 0 459286.66 253195.86 76720 122 1311
1313 0 459274.38 253158.8 76600 122 1312
1314 0 459255.03 253139.11 76480 160 1313
1315 0 459188.34 253156.67 76360 160 1314
1316 0 459132.8 253167.97 76240 160 1315
1317 0 459051.94 253216.69 76120 160 1316
1318 0 458913.22 253211.77 76000 160 1317
1319 0 458812.2 253176.66 75880 45 1318
1320 0 458694.28 253111.34 75760 45 1319
1321 0 458587.9 253088.78 75680 90 1320
1322 0 458516.97 253048.03 75600 90 1321
1323 0 458369.75 253024 75520 96 1322
1324 0 458252.62 252968.58 75400 96 1323
1325 0 458236.56 252933.88 75280 81 1324
1326 0 458212.7 252872.1 75200 81 1325
1327 0 458193.66 252803.61 75120 81 1326
1328 0 458155.9 252755.48 75040 81 1327
1329 0 458036.3 252680.56 74960 81 1328
1330 0 457943.9 252588.89 74880 81 1329
1331 0 457901 252527.72 74800 81 1330
1332 0 457848.25 252475.11 74720 71 1331
1333 0 457708.7 252456.67 74600 71 1332
1334 0 457551.8 252496.34 74480 71 1333
1335 0 457342.28 252500.19 74400 98 1334
1336 0 457173.66 252515.44 74320 98 1335
1337 0 457008.28 252564.47 74240 75 1336
1338 0 456851.12 252608.53 74160 64 1337
1339 0 456625.53 252681.25 74080 71 1338
1340 0 456487.22 252733.03 74000 71 1339
1341 0 456390.44 252802.48 73960 45 1340
1342 0 456198.4 252888.88 73920 81 1341
1343 0 456101.78 252971.31 73880 81 1342
1344 0 455557.8 253059.48 73880 60 1343
1345 0 454963.84 253115.66 73880 75 1344
1346 0 454543.9 253203.73 73880 98 1345
1347 0 454496.9 253280.23 73760 98 1346
1348 0 454381.16 253315.36 73680 122 1347
1349 0 454244.9 253331.52 73600 128 1348
1350 0 454117.4 253319.67 73480 128 1349
1351 0 454064.7 253349.12 73400 96 1350
1352 0 453921.1 253380.81 73280 96 1351
1353 0 453816.6 253409.36 73200 101 1352
1354 0 453563.56 253445.6 73120 75 1353
1355 0 453528.88 253445.08 73080 75 1354
1356 0 453307.22 253436.08 73000 81 1355
1357 0 453230 253412.98 72920 81 1356
1358 0 453066.97 253477.19 72840 64 1357
1359 0 452943.5 253461.44 72760 64 1358
1360 0 452778.8 253469.1 72680 64 1359
1361 0 452687.2 253464.7 72600 86 1360
1362 0 452582.53 253548.27 72480 86 1361
1363 0 452522.03 253541.16 72360 91 1362
1364 0 452183.84 253436.36 72240 81 1363
1365 0 452110.5 253454.66 72160 98 1364
1366 0 451974 253453.94 72040 98 1365
1367 0 451945.97 253508.31 71880 124 1366
1368 0 451888.5 253544.11 71760 51 1367
1369 0 451860.94 253601.52 71680 51 1368
1370 0 451820.53 253635.75 71600 51 1369
1371 0 451768.38 253681.23 71520 51 1370
1372 0 451368.38 253477.28 71520 90 1371
1373 0 450976.4 253333.33 71520 90 1372
1374 0 450898.78 253345.66 71480 90 1373
1375 0 450891.03 253493.47 71360 243 1374
1376 0 450886.47 253565.19 71240 324 1375
1377 0 450890.7 253604.73 71080 324 1376
1378 0 450890.75 253603 71040 324 1377
1379 0 450890.22 253597.05 70920 262 1378
1380 0 450778.8 253560.64 70720 210 1379
1381 0 450714.6 253569.25 70560 164 1380
1382 0 450581.7 253558.12 70360 224 1381
1383 0 450619.84 253569.45 70240 224 1382
1384 0 450592.7 253601.66 70080 154 1383
1385 0 450540.88 253612.9 69920 154 1384
1386 0 450480.6 253597.22 69760 156 1385
1387 0 450324.38 253537.2 69600 96 1386
1388 0 450188.1 253560.75 69480 96 1387
1389 0 450099.97 253598.19 69360 32 1388
1390 0 449952.22 253677.8 69280 96 1389
1391 0 449808.9 253641.33 69160 96 1390
1392 0 449785.75 253641.75 69120 96 1391
1393 0 449495 253501 69120 60 1392
1394 0 449415 253465 69200 60 1393
1395 0 449247 253485 69280 60 1394
1396 0 449119 253497 69400 -1 1395
1397 0 449051 253529 69520 -1 1396
1398 0 449715.62 253643.66 69000 120 1392
1399 0 449396.53 253609.1 68920 60 1398
1400 0 449316.62 253625.14 68880 60 1399
1401 0 448985.84 253635.2 68840 51 1400
1402 0 448747.3 253612.9 68800 60 1401
1403 0 448596.97 253661.67 68720 60 1402
1404 0 448482.06 253673.16 68640 60 1403
1405 0 448311.06 253589.34 68560 60 1404
1406 0 448166.34 253600.84 68480 60 1405
1407 0 448162.97 253640.69 68360 60 1406
1408 0 448130.94 253649.52 68240 51 1407
1409 0 447994.7 253657.34 68120 102 1408
1410 0 447766.75 253708.84 68040 102 1409
1411 0 447637.66 253741.9 67920 81 1410
1412 0 447443.5 253736.25 67800 60 1411
1413 0 447341.8 253748.64 67760 60 1412
1414 0 447265.06 253791.14 67680 60 1413
1415 0 447225.78 253833.42 67600 60 1414
1416 0 447234 253826.1 67520 60 1415
1417 0 447257.12 253804.22 67440 -1 1416
1418 0 447272.47 253798.9 67320 -1 1417
1419 0 447257.4 253842.72 67280 -1 1418
1420 0 447225.16 253918.67 67200 -1 1419
1421 0 447221.84 254043.97 67120 -1 1420
1422 0 447211.62 254155.03 67040 -1 1421
1423 0 447163.3 254225.78 66960 -1 1422
1424 0 447126.28 254314.89 66880 -1 1423
1425 0 447132.3 254436.39 66840 -1 1424
1426 0 447091.84 254492 66800 -1 1425
1427 0 447156.62 254551.95 66680 -1 1426
1428 0 447256.16 254588.64 66560 -1 1427
1429 0 447436.6 254587.95 66480 -1 1428
1430 0 447537.22 254563.19 66400 -1 1429
1431 0 447605.4 254539.1 66360 -1 1430
1432 0 447697.8 254534.73 66280 -1 1431
1433 0 447780.94 254573.9 66200 -1 1432
1434 0 447840.9 254609.78 66120 -1 1433
1435 0 447896.78 254622.2 66040 -1 1434
1436 0 447927.6 254626.14 65960 -1 1435
1437 0 447883.97 254697.4 65880 -1 1436
1438 0 447867.84 254714.1 65840 -1 1437
1439 0 447812.34 254826.75 65720 -1 1438
1440 0 447758.88 254857.38 65640 -1 1439
1441 0 447852 254913.55 65560 -1 1440
1442 0 447863.97 254984.48 65480 -1 1441
1443 0 447847.1 255052.4 65360 -1 1442
1444 0 447860.22 255137.28 65280 -1 1443
1445 0 447818.72 255343.38 65200 -1 1444
1446 0 447778.78 255332.38 65120 -1 1445
1447 0 447812.22 255488.56 65040 -1 1446
1448 0 447892.6 255676.36 64960 -1 1447
1449 0 447922.5 255832 64880 -1 1448
1450 0 447913.06 256004.4 64800 -1 1449
1451 0 447901.6 256172.14 64720 -1 1450
1452 0 448002.4 256327.9 64600 -1 1451
1453 0 448051.53 256415.66 64520 -1 1452
1454 0 448071.38 256478.53 64440 -1 1453
1455 0 447977.28 256562.98 64320 -1 1454
1456 0 447949.4 256589.4 64280 -1 1455
1457 0 447738.9 256856.33 64240 -1 1456
1458 0 447468.88 257066.48 64200 -1 1457
1459 0 447311.72 257216.67 64200 -1 1458
1460 0 447144.47 257653.42 64120 -1 1459
1461 0 447000.28 257850.08 64040 -1 1460
1462 0 446830.28 258048.64 64000 -1 1461
1463 0 446737.94 258145.89 63960 -1 1462
1464 0 446659.03 258259.98 63920 -1 1463
1465 0 446488.22 258658.19 63880 -1 1464
1466 0 446356.7 258705.89 63840 -1 1465
1467 0 445764.6 258961.81 63840 -1 1466
1468 0 445462.4 259038 63840 -1 1467
1469 0 445217.5 259062.53 63880 -1 1468
1470 0 445186 259027.19 63920 -1 1469
1471 0 444789.84 258987.64 63920 -1 1470
1472 0 444827.84 258923.02 64000 -1 1471
1473 0 444851.72 258876.27 64080 -1 1472
1474 0 444740.6 258725.06 64120 -1 1473
1475 0 444576.3 258657.77 64120 -1 1474
1476 0 444286.4 258611.36 64200 -1 1475
1477 0 444082.16 258532.05 64240 -1 1476
1478 0 443570.12 258510.05 64280 -1 1477
1479 0 443147.9 258423.4 64280 -1 1478
1480 0 443004.25 258425.77 64320 -1 1479
1481 0 442915.4 258442.75 64360 -1 1480
1482 0 442776.2 258477.36 64400 -1 1481
1483 0 442656.44 258536.95 64440 -1 1482
1484 0 442561 258562.73 64480 -1 1483
1485 0 442316.88 258541.7 64520 -1 1484
1486 0 442130.22 258563.14 64600 -1 1485
1487 0 441813.22 258593.14 64680 -1 1486
1488 0 441618.38 258547 64760 -1 1487
1489 0 441498.3 258505.02 64840 -1 1488
1490 0 441315.7 258508.2 64920 -1 1489
1491 0 441087.47 258460.62 65040 -1 1490
1492 0 440839 258545.23 65200 -1 1491
1493 0 440680.34 258553.52 65280 -1 1492
1494 0 440556 258545.72 65360 -1 1493
1495 0 440447.7 258529.47 65440 -1 1494
1496 0 440300.7 258493.89 65560 -1 1495
1497 0 440108.44 258378.08 65680 -1 1496
1498 0 440060.06 258347.66 65800 -1 1497
1499 0 440069.47 258302.9 65960 -1 1498
1500 0 440010 258206.6 66120 -1 1499
1501 0 439997.16 258191.56 66160 -1 1500
1502 0 439898.53 258123.89 66200 -1 1501
1503 0 439354.44 258224.02 66200 -1 1502
1504 0 438999.16 258218.88 66240 -1 1503
1505 0 438803.12 258198.88 66240 -1 1504
1506 0 438619.4 258250.72 66280 -1 1505
1507 0 438419.28 258283.72 66360 -1 1506
1508 0 438320.38 258275.45 66400 -1 1507
1509 0 438119.44 258228.34 66440 -1 1508
1510 0 437796.22 258343.67 66400 -1 1509
1511 0 437618 258364 66440 -1 1510
1512 0 437494 258276 66480 -1 1511
1513 0 437470 258328 66560 -1 1512
1514 0 437446 258324 66600 -1 1513
1515 0 446311.84 258738.34 63760 -1 1465
1516 0 446349.2 258712.42 63640 -1 1515
1517 0 446330.22 258740.95 63560 -1 1516
1518 0 446355.88 258741.7 63480 -1 1517
1519 0 446912.28 254687.6 66800 -1 1426
1520 0 446810.97 254778.8 66760 -1 1519
1521 0 446726.5 254908.77 66720 -1 1520
1522 0 446854.5 255128.05 66680 -1 1521
1523 0 446826.7 255388.69 66720 -1 1522
1524 0 446846.75 255624.67 66720 -1 1523
1525 0 450842.56 253292.69 71640 90 1373
1526 0 450762.47 253296.31 71760 -1 1525
1527 0 450771.3 253149.77 71840 -1 1526
1528 0 450715.22 252926.36 71840 -1 1527
1529 0 450678.5 252912.69 71920 -1 1528
1530 0 450658.9 252836.47 72000 -1 1529
1531 0 450673.84 252738.16 72040 -1 1530
1532 0 450702.47 252696.6 72120 -1 1531
1533 0 450798.9 252612.69 72200 -1 1532
1534 0 458016.6 253045.88 75280 81 1325
1535 0 457914.72 253064.11 75200 81 1534
1536 0 457875.56 253123.81 75120 81 1535
1537 0 457798.2 253147.27 75040 -1 1536
1538 0 457662.5 253208.5 74960 -1 1537
1539 0 457614.34 253308.81 74880 -1 1538
1540 0 457642.8 253527.62 74920 -1 1539
1541 0 457652.78 253580.56 75000 -1 1540
1542 0 457663.03 253629.66 75080 -1 1541
1543 0 457666.22 253659.64 75160 -1 1542
1544 0 458517.25 253575.75 76000 120 1318
1545 0 458333.3 254015.73 76000 122 1544
1546 0 458230.2 254200.9 75880 98 1545
1547 0 458239.16 254252.53 75720 128 1546
1548 0 458252.5 254308.81 75560 128 1547
1549 0 458341.1 254434.6 75440 135 1548
1550 0 458412.88 254539.55 75320 124 1549
1551 0 458492.75 254603.5 75200 124 1550
1552 0 458545.1 254668.6 75080 108 1551
1553 0 458616.3 254826.36 75040 104 1552
1554 0 458667.34 254835.33 74960 104 1553
1555 0 458692.9 254839.66 74920 104 1554
1556 0 458647.84 254912.52 74840 104 1555
1557 0 458620.47 254927.36 74720 137 1556
1558 0 458591.97 254960.22 74560 137 1557
1559 0 458476.44 255008.62 74440 120 1558
1560 0 458392.56 255103.45 74320 71 1559
1561 0 458404.84 255192.33 74160 71 1560
1562 0 458329 255317.36 73960 107 1561
1563 0 458272.53 255453.36 73880 128 1562
1564 0 458305.1 255565.06 73720 163 1563
1565 0 458284.1 255584.34 73640 163 1564
1566 0 458298.7 255614.28 73560 163 1565
1567 0 458238.7 255695.6 73440 198 1566
1568 0 458226.3 255676.6 73320 198 1567
1569 0 457974.25 255568.66 73320 198 1568
1570 0 457790.2 255512.7 73320 -1 1569
1571 0 457810.3 255528.33 73240 -1 1570
1572 0 458214.38 255712.31 73240 198 1568
1573 0 458195.5 255831.7 73160 172 1572
1574 0 458198.44 255893.02 73080 172 1573
1575 0 458267.8 256063.1 73000 136 1574
1576 0 458091.06 256580.14 72960 160 1575
1577 0 458037.53 256792.92 72880 168 1576
1578 0 458044.16 256810.05 72840 168 1577
1579 0 458485.2 257243.92 72840 80 1578
1580 0 458611.22 257329.1 72880 71 1579
1581 0 458717.06 257415.89 72960 71 1580
1582 0 458874 257541.34 73080 120 1581
1583 0 459050.56 257748.06 73120 128 1582
1584 0 459119.5 257768.52 73200 128 1583
1585 0 459783.38 258100.45 73200 141 1584
1586 0 460084.1 258280.9 73080 120 1585
1587 0 460349.12 258358.95 73000 80 1586
1588 0 460744.03 258504.22 72920 81 1587
1589 0 461163.2 258735.89 72880 80 1588
1590 0 461499.22 258999.88 72880 115 1589
1591 0 461592.62 259067.77 72800 115 1590
1592 0 461680.75 259215.22 72720 75 1591
1593 0 461762.84 259363.36 72640 102 1592
1594 0 461779.56 259460.45 72560 102 1593
1595 0 461795.16 259503.44 72480 81 1594
1596 0 461938 259616.25 72400 81 1595
1597 0 462061.3 259714.81 72320 91 1596
1598 0 462145.5 259765.14 72240 91 1597
1599 0 462233.28 259851.48 72160 96 1598
1600 0 462337.06 259972.34 72080 96 1599
1601 0 462438.6 260032.02 72000 102 1600
1602 0 462486.06 260232.31 71880 32 1601
1603 0 462617.6 260356.67 71800 32 1602
1604 0 462766.25 260479.36 71720 80 1603
1605 0 462832.5 260532.58 71640 91 1604
1606 0 462874.62 260579.33 71560 91 1605
1607 0 463059.78 260672.36 71480 81 1606
1608 0 463194.88 260695.98 71360 81 1607
1609 0 463331.25 260755.44 71240 71 1608
1610 0 463387.56 260795.78 71160 81 1609
1611 0 463405.84 260804.95 71080 81 1610
1612 0 463378.7 260867.58 71000 104 1611
1613 0 463394.62 260923.83 70880 104 1612
1614 0 463451.38 260964.27 70800 75 1613
1615 0 463459.6 261008.06 70680 75 1614
1616 0 463431.06 261177.92 70560 51 1615
1617 0 463415.66 261266.6 70480 51 1616
1618 0 463399.5 261362.7 70400 75 1617
1619 0 463375.16 261415.86 70320 75 1618
1620 0 463318.78 261468.11 70200 75 1619
1621 0 463271.5 261507.19 70120 60 1620
1622 0 463409.28 261699 70080 60 1621
1623 0 463481.5 261720.1 70000 96 1622
1624 0 463592.72 261799.88 69920 96 1623
1625 0 463721.75 261876.45 69840 107 1624
1626 0 463865.25 261999.66 69720 102 1625
1627 0 464125.88 262279.3 69640 80 1626
1628 0 464250.84 262406.03 69600 96 1627
1629 0 464469.75 262519.84 69520 102 1628
1630 0 464652.62 262612.38 69440 81 1629
1631 0 464821.78 262763.22 69360 75 1630
1632 0 465015.94 262862.8 69320 75 1631
1633 0 465292 263119.34 69280 120 1632
1634 0 465314.72 263143.34 69200 120 1633
1635 0 465496.56 263313.9 69080 128 1634
1636 0 465626.94 263384 69160 86 1635
1637 0 465744.25 263442.28 69120 86 1636
1638 0 465934.97 263499.97 69160 86 1637
1639 0 466056.6 263566.03 69080 -1 1638
1640 0 466180.38 263618.9 69000 -1 1639
1641 0 466248 263638.9 68920 -1 1640
1642 0 466301.28 263658.78 68840 -1 1641
1643 0 466349.72 263716.12 68720 -1 1642
1644 0 466346.78 263752.28 68600 -1 1643
1645 0 466342.2 263728.16 68480 -1 1644
1646 0 466194.88 263634.66 68360 -1 1645
1647 0 466166.22 263653.22 68240 -1 1646
1648 0 466049.56 263635.6 68120 -1 1647
1649 0 465927.12 263643.75 68040 -1 1648
1650 0 465752.1 263619.66 67960 -1 1649
1651 0 465523.8 263624.03 67920 -1 1650
1652 0 465412.12 263634.5 67880 -1 1651
1653 0 465326.97 263647.1 67840 -1 1652
1654 0 465238.03 263643.75 67800 -1 1653
1655 0 465064.94 263672.78 67760 -1 1654
1656 0 464783.22 263584.88 67720 -1 1655
1657 0 464756.4 263614.03 67680 -1 1656
1658 0 464627.97 263588 67640 -1 1657
1659 0 464567.44 263543.03 67560 -1 1658
1660 0 464466.84 263601.06 67480 -1 1659
1661 0 464359.78 263615 67400 -1 1660
1662 0 464245.5 263658.16 67320 -1 1661
1663 0 464156.25 263731.72 67240 -1 1662
1664 0 464041.66 263780.78 67160 -1 1663
1665 0 463934.2 263801.16 67080 -1 1664
1666 0 463776.34 263878.66 67000 -1 1665
1667 0 463566.1 264050.38 66880 -1 1666
1668 0 463402.47 264123.5 66800 -1 1667
1669 0 463316.1 264166.06 66720 -1 1668
1670 0 463243.4 264229.03 66600 -1 1669
1671 0 463268 264270.03 66520 -1 1670
1672 0 463348.56 264325.8 66440 -1 1671
1673 0 463316.25 264401.2 66360 -1 1672
1674 0 463199.25 264446.72 66240 -1 1673
1675 0 463056.25 264472.25 66160 -1 1674
1676 0 462831.66 264508.62 66080 -1 1675
1677 0 462718.7 264508.34 66000 -1 1676
1678 0 462298.84 264424.66 65920 -1 1677
1679 0 462163.12 264392.12 65840 -1 1678
1680 0 461183.22 264412.4 65840 -1 1679
1681 0 461172.97 264469.38 65720 -1 1680
1682 0 461185.22 264468.88 65560 -1 1681
1683 0 461288.06 264487.97 65440 -1 1682
1684 0 461339.62 264481.03 65400 -1 1683
1685 0 461226.88 264430.16 65120 -1 1684
1686 0 461056.38 264412.12 65040 -1 1685
1687 0 461135.38 264356.72 64920 -1 1686
1688 0 461115.8 264320.22 64800 -1 1687
1689 0 461100.9 264259.72 64680 -1 1688
1690 0 461312.3 264077.28 64520 -1 1689
1691 0 461411.62 263897.97 64440 -1 1690
1692 0 461471.2 263781.84 64320 -1 1691
1693 0 461431.5 263742.28 64200 -1 1692
1694 0 461305.84 263729.6 64120 -1 1693
1695 0 461191 263833.06 64000 -1 1694
1696 0 461042.25 263921 63880 -1 1695
1697 0 460895.72 264012.2 63800 -1 1696
1698 0 460662.94 264126.53 63680 -1 1697
1699 0 460526.2 264080 63640 -1 1698
1700 0 460482.28 263907.88 63640 -1 1699
1701 0 460489.28 263955.75 63560 -1 1700
1702 0 460439 263988 63520 -1 1701
1703 0 460427 263964 63480 -1 1702
1704 0 460427 263856 63440 -1 1703
1705 0 460355 263800 63400 -1 1704
1706 0 460283 263708 63320 -1 1705
1707 0 460279 263692 63280 -1 1706
1708 0 460323 263624 63200 -1 1707
1709 0 460295 263556 63160 -1 1708
1710 0 460215 263456 63120 -1 1709
1711 0 463114.97 264576.06 66000 -1 1674
1712 0 463107.2 264641.06 65880 -1 1711
1713 0 463158.22 264717.12 65760 -1 1712
1714 0 463130.72 264688.78 65680 -1 1713
1715 0 463193.3 264657.9 65640 -1 1714
1716 0 463199.56 264585.44 65600 -1 1715
1717 0 463153.75 264576.56 65520 -1 1716
1718 0 464032.6 264436.2 66280 -1 1673
1719 0 464087.8 264456.62 66200 -1 1718
1720 0 464079.9 264449.84 66160 -1 1719
1721 0 463573.78 260700.97 71080 32 1611
1722 0 463801.75 260628.98 71080 32 1721
1723 0 464082.3 260372.2 71080 98 1722
1724 0 464123.47 260275.89 71160 98 1723
1725 0 464123.94 260262.58 71200 98 1724
1726 0 464033.5 260178.28 71280 98 1725
1727 0 463980.6 260135.97 71360 98 1726
1728 0 464349.94 260206.52 71200 51 1725
1729 0 464609.44 259966.95 71240 71 1728
1730 0 464741.47 259754.88 71240 51 1729
1731 0 464860.7 259638.27 71280 71 1730
1732 0 464980.72 259537.47 71320 60 1731
1733 0 465036.1 259443.94 71360 60 1732
1734 0 465104.6 259347.52 71400 60 1733
1735 0 465193.47 259279.48 71440 60 1734
1736 0 465269.44 259243.14 71480 60 1735
1737 0 465360.56 259227.33 71560 -1 1736
1738 0 465514.66 259199.6 71640 -1 1737
1739 0 465637.94 259170.84 71720 -1 1738
1740 0 465805.84 259129.06 71800 -1 1739
1741 0 466068.2 258999.7 71880 -1 1740
1742 0 466212 258915.42 71920 -1 1741
1743 0 466314.44 258868.02 71960 -1 1742
1744 0 466431.94 258787.72 72000 -1 1743
1745 0 466536.25 258713.62 72040 -1 1744
1746 0 466555.7 258630.08 72080 -1 1745
1747 0 466723.97 258542.1 72120 -1 1746
1748 0 466946.4 258421.31 72200 -1 1747
1749 0 467066.8 258376.27 72240 -1 1748
1750 0 467085.2 258403.7 72280 -1 1749
1751 0 467099.78 258451.39 72360 -1 1750
1752 0 467080 258486.45 72480 -1 1751
1753 0 467127.2 258524.39 72560 -1 1752
1754 0 467163.88 258496.77 72640 -1 1753
1755 0 467326.28 258305.47 72200 -1 1749
1756 0 467527.72 258329.84 72080 -1 1755
1757 0 467698.3 258279.44 72160 -1 1756
1758 0 467867.8 258237.75 72200 -1 1757
1759 0 468074.72 258215.97 72240 -1 1758
1760 0 468270.72 258139.9 72240 -1 1759
1761 0 468571.9 258113.66 72200 -1 1760
1762 0 468821.84 258131.56 72280 -1 1761
1763 0 468955.53 258102.92 72360 -1 1762
1764 0 469060.03 258094.03 72440 -1 1763
1765 0 469221.7 258138.31 72520 -1 1764
1766 0 469360.12 258162.17 72600 -1 1765
1767 0 469689 258254.94 72680 -1 1766
1768 0 469982.66 258266.58 72720 -1 1767
1769 0 470235.88 258234.08 72760 -1 1768
1770 0 470722.9 258202.86 72800 -1 1769
1771 0 471084.75 258203.06 72840 -1 1770
1772 0 471505.9 258206.33 72880 -1 1771
1773 0 471684.88 258270.28 72920 -1 1772
1774 0 471996.16 258306.86 72960 -1 1773
1775 0 472159.12 258337.67 73000 -1 1774
1776 0 472318.75 258345.98 73040 -1 1775
1777 0 472478.84 258382.48 73120 -1 1776
1778 0 472694.75 258414.1 73200 -1 1777
1779 0 472847.2 258438.27 73240 -1 1778
1780 0 472867.47 258430.12 73320 -1 1779
1781 0 472919.28 258410.12 73360 -1 1780
1782 0 473194.88 258388.02 73400 -1 1781
1783 0 473559.12 258358.66 73360 -1 1782
1784 0 473542.84 258377.72 73280 -1 1783
1785 0 473882.78 258393.61 73280 -1 1784
1786 0 473999.34 258385.95 73240 -1 1785
1787 0 474193.12 258353.77 73160 -1 1786
1788 0 474448.53 258342.52 73120 -1 1787
1789 0 474748.38 258226.45 73120 -1 1788
1790 0 474820.16 258151.14 73080 -1 1789
1791 0 475048.2 257987.11 73080 -1 1790
1792 0 475348.16 257927.05 73080 -1 1791
1793 0 475568.44 257774.16 73120 -1 1792
1794 0 475568.88 257705.27 73040 -1 1793
1795 0 475592.12 257722.73 72920 -1 1794
1796 0 475638 257785.8 72800 -1 1795
1797 0 475727.56 257810.19 72680 -1 1796
1798 0 458049.44 256828.17 72800 168 1578
1799 0 457989.3 256903.86 72680 168 1798
1800 0 457833.38 256981.08 72560 51 1799
1801 0 457648.44 257048.19 72440 64 1800
1802 0 457621.34 257129.05 72280 64 1801
1803 0 457544.72 257280.97 72080 32 1802
1804 0 457497.28 257420.69 71920 120 1803
1805 0 457441.16 257659.02 71760 120 1804
1806 0 457439.16 257893.33 71640 90 1805
1807 0 457486.75 258007.5 71520 71 1806
1808 0 457646.1 258028.22 71360 71 1807
1809 0 457651.5 258051.28 71200 115 1808
1810 0 457714.72 258068.11 71000 115 1809
1811 0 457819.28 258064.58 70760 107 1810
1812 0 457879.28 258038.11 70560 128 1811
1813 0 457990.7 258062.92 70400 98 1812
1814 0 458106.62 258119.48 70280 98 1813
1815 0 458155.72 258172.1 70160 120 1814
1816 0 458228.62 258185.73 69960 90 1815
1817 0 458263.38 258220.97 69800 90 1816
1818 0 458239.03 258256.11 69600 90 1817
1819 0 458234.88 258256.03 69440 90 1818
1820 0 458282.66 258288.39 69240 90 1819
1821 0 458483 258344.22 69120 75 1820
1822 0 458534.06 258400.77 69000 71 1821
1823 0 458543.28 258429.06 68800 71 1822
1824 0 458475.06 258459.5 68720 51 1823
1825 0 458460.25 258531.62 68640 51 1824
1826 0 458503.22 258620.66 68520 51 1825
1827 0 458579.53 258676.3 68360 71 1826
1828 0 458541.12 258795.08 68240 98 1827
1829 0 458640.5 258951.9 68080 90 1828
1830 0 458764.72 259052.8 67920 96 1829
1831 0 458876.1 259128.67 67760 96 1830
1832 0 458995.47 259222.22 67640 51 1831
1833 0 459202.72 259317.2 67520 91 1832
1834 0 458930.62 259485.11 67520 32 1833
1835 0 458682.94 259592.44 67600 40 1834
1836 0 458442.28 259652.14 67720 51 1835
1837 0 458418.12 259728.88 67760 51 1836
1838 0 458449.94 259900.16 67840 51 1837
1839 0 458403.5 259972.42 67880 51 1838
1840 0 458326.8 260117.06 67920 -1 1839
1841 0 458271.25 260248.4 67960 -1 1840
1842 0 458199.12 260360.33 68000 -1 1841
1843 0 458167.25 260403.81 68040 -1 1842
1844 0 458130.9 260431.9 68120 -1 1843
1845 0 458111.78 260448.83 68200 -1 1844
1846 0 458017.16 260481.88 68320 -1 1845
1847 0 457945.84 260460.1 68400 -1 1846
1848 0 457933.62 260443.95 68440 -1 1847
1849 0 457868.97 260453.36 68520 -1 1848
1850 0 457821.38 260377.02 68600 -1 1849
1851 0 457785.6 260263.95 68720 -1 1850
1852 0 457740.72 260172.84 68760 -1 1851
1853 0 457605.1 260111.44 68880 -1 1852
1854 0 457525.16 260024.45 68960 -1 1853
1855 0 457472.88 259939.64 69040 -1 1854
1856 0 457347.75 259851.62 69120 -1 1855
1857 0 457223.9 259795.89 69200 -1 1856
1858 0 457139.44 259752.52 69280 -1 1857
1859 0 457095.7 259743.42 69400 -1 1858
1860 0 457034.84 259680.61 69440 -1 1859
1861 0 457030.34 259601.4 69520 -1 1860
1862 0 457095.6 259483.61 69560 -1 1861
1863 0 457070.28 259441.45 69520 -1 1862
1864 0 457138.97 259360.78 69480 -1 1863
1865 0 459378.6 259262.95 67440 40 1833
1866 0 459504.56 259302.7 67320 40 1865
1867 0 459592.12 259308.05 67200 45 1866
1868 0 459612.6 259256.56 67080 45 1867
1869 0 459683.06 259252.75 67000 32 1868
1870 0 459620.4 259294.4 66920 51 1869
1871 0 459568.38 259154.69 66920 51 1870
1872 0 459379.62 259194.78 66720 60 1871
1873 0 459439.62 259118.47 66680 60 1872
1874 0 459395.28 259038.67 66600 60 1873
1875 0 459298.47 258874.14 66520 120 1874
1876 0 459343.28 258838.44 66400 120 1875
1877 0 459343.4 258649.88 66320 81 1876
1878 0 459298.53 258558.67 66280 60 1877
1879 0 459342.22 258486.06 66200 60 1878
1880 0 459405.88 258402.05 66120 60 1879
1881 0 459463.72 258318.11 66080 60 1880
1882 0 459554.6 258196.86 66000 -1 1881
1883 0 459574.53 258069.44 65920 -1 1882
1884 0 459579 258001.58 65840 -1 1883
1885 0 459549.97 257967.27 65760 -1 1884
1886 0 459538.62 257893.12 65680 -1 1885
1887 0 459566.75 257861.31 65560 -1 1886
1888 0 459589.3 257821.31 65440 -1 1887
1889 0 459618.44 257775.12 65320 -1 1888
1890 0 459651.8 257628.7 65280 -1 1889
1891 0 459690.62 257497.5 65240 -1 1890
1892 0 459752.6 257419.39 65160 -1 1891
1893 0 459742.3 257342.83 65080 -1 1892
1894 0 459867.66 257259.34 64960 -1 1893
1895 0 459899.7 257228.06 64880 -1 1894
1896 0 460031.06 257019.84 64800 -1 1895
1897 0 460003.1 256683.81 64800 -1 1896
1898 0 459889.22 256562.84 64720 -1 1897
1899 0 459987.34 256459.12 64600 -1 1898
1900 0 459966.97 256332.62 64560 -1 1899
1901 0 459957.5 256198.33 64520 -1 1900
1902 0 459960.5 256103.5 64480 -1 1901
1903 0 459963.34 256009.17 64440 -1 1902
1904 0 460043.66 255771.08 64360 -1 1903
1905 0 460050.7 255594.16 64240 -1 1904
1906 0 460078.97 255536.66 64120 -1 1905
1907 0 460055.56 255489.34 64000 -1 1906
1908 0 460078.22 255494.81 63840 -1 1907
1909 0 459886.3 255456.06 63720 -1 1908
1910 0 459738.44 255342.52 63640 -1 1909
1911 0 459582.47 255158.53 63640 -1 1910
1912 0 459190.6 255142.4 63640 -1 1911
1913 0 459135.38 255074.94 63680 -1 1912
1914 0 458911.38 254907.02 63680 -1 1913
1915 0 458977.88 254828.16 63800 -1 1914
1916 0 458682 254734.88 63840 -1 1915
1917 0 458659.16 254673.64 63880 -1 1916
1918 0 458535 254670.58 63920 -1 1917
1919 0 458350.84 254662.12 63880 -1 1918
1920 0 458178.94 254630.47 63880 -1 1919
1921 0 458158.78 254591.8 63920 -1 1920
1922 0 458128.25 254518.31 64000 -1 1921
1923 0 458109.88 254446.98 64080 -1 1922
1924 0 458013.5 254390.9 64200 -1 1923
1925 0 457892.06 254348.69 64280 -1 1924
1926 0 457803.75 254311.44 64400 -1 1925
1927 0 457674.16 254226.38 64480 -1 1926
1928 0 457589 254233.19 64560 -1 1927
1929 0 457296.25 253898.61 64560 -1 1928
1930 0 457103.75 253669.89 64520 -1 1929
1931 0 456928.94 253563.78 64480 -1 1930
1932 0 456541.53 253366.14 64440 -1 1931
1933 0 456254.62 253101.45 64400 -1 1932
1934 0 455836.9 253145.75 64400 -1 1933
1935 0 455675.2 253041.81 64320 -1 1934
1936 0 455496.22 253089.97 64280 -1 1935
1937 0 455461.16 253110.38 64240 -1 1936
1938 0 455203.5 253206.83 64200 -1 1937
1939 0 455002.2 253273.12 64120 -1 1938
1940 0 454841.44 253335.86 64080 -1 1939
1941 0 455111.75 253186.08 64240 -1 1938
1942 0 455066.94 253169.89 64280 -1 1941
1943 0 454942.12 253009.6 64360 -1 1942
1944 0 454904.5 252987.94 64440 -1 1943
1945 0 454892.9 253047.75 64520 -1 1944
1946 0 454922.25 252976 64560 -1 1945
1947 0 454899.44 252932.9 64600 -1 1946
1948 0 454849.8 252784.81 64560 -1 1947
1949 0 457679.03 254429.3 64600 -1 1926
1950 0 457788.5 254516.12 64760 -1 1949
1951 0 457857.38 254483.11 64920 -1 1950
1952 0 457837.12 254444.1 65040 -1 1951
1953 0 457950.47 254323.56 65120 -1 1952
1954 0 457902.1 254408.03 65280 -1 1953
1955 0 458049.72 254379.19 65320 -1 1954
1956 0 458198.06 254375.48 65400 -1 1955
1957 0 458305.94 254385.53 65520 -1 1956
1958 0 458501.94 254285.1 65600 -1 1957
1959 0 458450.56 254264.98 65680 -1 1958
1960 0 459580.47 259318.7 66880 51 1870
1961 0 459580.1 259389.36 66760 51 1960
1962 0 460208.28 259445.16 66760 51 1961
1963 0 460548.4 259317.03 66760 45 1962
1964 0 460545.78 259366.36 66680 45 1963
1965 0 460825.84 259414.34 66680 60 1964
1966 0 461017.84 259378.33 66680 60 1965
1967 0 461238.03 259473.3 66560 90 1966
1968 0 461269.62 259525.72 66480 75 1967
1969 0 461593.47 259642.06 66400 40 1968
1970 0 461689.84 259669.08 66360 40 1969
1971 0 461824.9 259738.23 66280 75 1970
1972 0 462048.62 259786 66200 90 1971
1973 0 462245.1 259832.11 66000 96 1972
1974 0 462289.34 259924.69 65840 120 1973
1975 0 462307.53 259957.62 65760 120 1974
1976 0 462359.4 260037.75 65640 134 1975
1977 0 462484.9 260085.61 65520 64 1976
1978 0 462618.5 260151.97 65360 64 1977
1979 0 462675.25 260236.23 65280 45 1978
1980 0 462642.94 260312.61 65240 45 1979
1981 0 462848.6 260468.05 65200 71 1980
1982 0 462987.25 260604.08 65120 81 1981
1983 0 463096.56 260743.56 65080 71 1982
1984 0 463201.53 260784.14 65040 71 1983
1985 0 463344.44 260873.45 65000 64 1984
1986 0 463485.34 260888.34 64960 64 1985
1987 0 463574.06 260891.89 64920 64 1986
1988 0 463766.44 260963.33 64840 86 1987
1989 0 463881.7 260991.61 64800 80 1988
1990 0 464054.75 261015.14 64720 80 1989
1991 0 464343.8 261013.67 64640 80 1990
1992 0 464611.4 260981.45 64560 60 1991
1993 0 464951.56 260938.42 64480 80 1992
1994 0 465162.8 260957.19 64400 60 1993
1995 0 465349.4 260936.78 64320 101 1994
1996 0 465443.8 260937.47 64240 101 1995
1997 0 465484.75 260963.22 64200 101 1996
1998 0 465489.66 260988.47 64080 101 1997
1999 0 465468.94 261080.42 64000 128 1998
2000 0 465478.3 261118.2 63880 128 1999
2001 0 465705 260849.3 63840 80 2000
2002 0 465816.7 260590.58 63800 107 2001
2003 0 466028.44 260118.73 63800 120 2002
2004 0 466408.12 260046.62 63720 102 2003
2005 0 466722.66 260306.8 63680 80 2004
2006 0 467022.56 260514.88 63680 51 2005
2007 0 467179.34 260590.31 63720 51 2006
2008 0 467392.53 260681.66 63760 40 2007
2009 0 467484.7 260680.3 63800 32 2008
2010 0 467584.75 260742.33 63840 32 2009
2011 0 467690 260858 63880 32 2010
2012 0 467766.38 260934.67 63920 32 2011
2013 0 467778.34 261077.36 63880 40 2012
2014 0 467642.78 261241.17 63760 40 2013
2015 0 467554.88 261397.16 63760 51 2014
2016 0 467438.22 261555.03 63680 32 2015
2017 0 467482.2 261719.05 63680 32 2016
2018 0 467545.72 261804.17 63640 32 2017
2019 0 467405.75 262072.31 63640 60 2018
2020 0 467374.03 262179.06 63680 60 2019
2021 0 467317.75 262384.47 63640 60 2020
2022 0 467429.66 262538.78 63600 -1 2021
2023 0 467614.6 262511.88 63560 -1 2022
2024 0 467653.72 262497.7 63720 -1 2023
2025 0 467625.44 262797.62 63720 -1 2024
2026 0 467465.25 263061.6 63720 -1 2025
2027 0 467515.78 263132.47 63760 -1 2026
2028 0 467676.72 263178.1 63800 -1 2027
2029 0 467822.34 263258.78 63840 -1 2028
2030 0 467960.8 263253.75 63920 -1 2029
2031 0 468034.8 263252.2 63960 -1 2030
2032 0 468117.16 263247.3 64000 -1 2031
2033 0 468056.97 263449.78 63960 -1 2031
2034 0 468001.06 263545.22 63920 -1 2033
2035 0 467946.75 263718.2 63840 -1 2034
2036 0 467885.16 263826.25 63800 -1 2035
2037 0 467833 263910 63760 -1 2036
2038 0 467938.44 262392 63560 -1 2023
2039 0 465856.62 259598.92 63720 91 2003
2040 0 465609.2 259348.03 63640 80 2039
2041 0 465501.12 259136.02 63640 75 2040
2042 0 465457.2 259068.92 63600 75 2041
2043 0 465420.88 259046.83 63560 75 2042
2044 0 465057.38 258773.94 63520 51 2043
2045 0 464449.16 258293.9 63520 150 2044
2046 0 464602.94 258284.02 63640 150 2045
2047 0 464808.9 258062.22 63680 80 2046
2048 0 465075 257464.25 63720 80 2047
2049 0 465296.84 256860.66 63720 32 2048
2050 0 465509.44 256658.64 63800 40 2049
2051 0 465698.3 256457.03 63880 60 2050
2052 0 466296.12 256164.22 63920 51 2051
2053 0 466814.44 255785.19 64000 -1 2052
2054 0 467436.3 255289.03 64000 -1 2053
2055 0 467332.53 255353.81 63920 -1 2054
2056 0 467262.2 255321.95 63840 -1 2055
2057 0 467586.94 254935.95 64000 -1 2054
2058 0 467717.9 254827.47 64080 -1 2057
2059 0 467790.88 254753 64120 -1 2058
2060 0 467849.34 254504 64120 -1 2059
2061 0 467818.25 254318.5 64120 -1 2060
2062 0 467981.2 254168.03 64120 -1 2061
2063 0 468164.9 253819.03 64200 -1 2062
2064 0 468324.06 253647.36 64240 -1 2063
2065 0 468501.5 253535.47 64280 -1 2064
2066 0 468718.66 253277.73 64320 -1 2065
2067 0 468803.22 253195.38 64360 -1 2066
2068 0 468846 253162.6 64400 -1 2067
2069 0 468875.34 253099.2 64440 -1 2068
2070 0 469000.03 252926.9 64480 -1 2069
2071 0 469230.16 252884.89 64400 -1 2070
2072 0 469586.22 252869.06 64360 -1 2071
2073 0 469709.97 252971.25 64400 -1 2072
2074 0 469696.97 253028.9 64480 -1 2073
2075 0 469674.47 253105.61 64560 -1 2074
2076 0 469695.3 253024.45 64640 -1 2075
2077 0 469842.12 253022.22 64680 -1 2076
2078 0 469933.44 252986.14 64720 -1 2077
2079 0 470125.34 252871.81 64800 -1 2078
2080 0 470176 252758 64720 -1 2079
2081 0 470264 252794 64680 -1 2080
2082 0 470340 252790 64640 -1 2081
2083 0 470202.66 252887.66 64920 -1 2079
2084 0 470292.22 252912.33 64960 -1 2083
2085 0 470348.94 252911.34 65000 -1 2084
2086 0 470457.25 252896.14 65080 -1 2085
2087 0 470577.8 252879.81 65160 -1 2086
2088 0 470634.03 252823.11 65240 -1 2087
2089 0 470657.3 252819.72 65320 -1 2088
2090 0 470745.47 252823.45 65360 -1 2089
2091 0 471086.4 252847.92 65440 -1 2090
2092 0 471225.5 252843.23 65520 -1 2091
2093 0 471369.12 252828.45 65560 -1 2092
2094 0 471549.47 252828.44 65600 -1 2093
2095 0 471683.56 252764.61 65640 -1 2094
2096 0 471961.4 252833 65680 -1 2095
2097 0 472179.7 252912.58 65640 -1 2096
2098 0 472377.72 252852.6 65640 -1 2097
2099 0 472451.47 252720.48 65600 -1 2098
2100 0 472518.84 252648.44 65560 -1 2099
2101 0 472635.53 252623.31 65520 -1 2100
2102 0 472652.5 252591.61 65440 -1 2101
2103 0 472803.47 252595.98 65320 -1 2102
2104 0 473048.1 252579.16 65240 -1 2103
2105 0 473192.1 252627.17 65240 -1 2104
2106 0 473300.1 252627.8 65280 -1 2105
2107 0 473580.1 252435.77 65280 -1 2106
2108 0 473587.16 252434.62 65200 -1 2107
2109 0 473811.3 252490.19 65320 -1 2107
2110 0 473939.56 252527.97 65280 -1 2109
2111 0 474235.16 252514.6 65200 -1 2110
2112 0 474367.44 252547.66 65120 -1 2111
2113 0 474439.44 252527.48 65040 -1 2112
2114 0 474531.1 252535.89 64920 -1 2113
2115 0 474645.94 252623.08 64880 -1 2114
2116 0 474662.06 252598.11 64760 -1 2115
2117 0 474752 252638 64680 -1 2116
2118 0 471893.3 252816.61 65840 -1 2096
2119 0 471930 252863.45 65960 -1 2118
2120 0 471929.53 252901.14 66080 -1 2119
2121 0 472011.4 252884.58 66200 -1 2120
2122 0 472022.34 252912.72 66360 -1 2121
2123 0 472669.53 252842.69 66400 -1 2122
2124 0 472935.56 252861.95 66480 -1 2123
2125 0 473289.8 252773.06 66600 -1 2124
2126 0 473563.06 252753.17 66720 -1 2125
2127 0 473868.3 252690.2 66840 -1 2126
2128 0 474329.22 252744.23 67000 -1 2127
2129 0 475146.3 252757.4 67040 -1 2128
2130 0 475769.5 252868.84 67000 -1 2129
2131 0 476205.75 252811.28 67080 -1 2130
2132 0 476608.34 252637.94 67200 -1 2131
2133 0 476887.2 252603.81 67320 -1 2132
2134 0 477122.2 252556.34 67440 -1 2133
2135 0 477575.5 252612.75 67600 -1 2134
2136 0 478124.94 252730.2 67560 -1 2135
2137 0 478589.94 252674.06 67480 -1 2136
2138 0 479012.75 252693.48 67400 -1 2137
2139 0 479235.88 252660.14 67520 -1 2138
2140 0 479270.5 252650.16 67600 -1 2139
2141 0 479400.5 252649.8 67640 -1 2140
2142 0 479559.44 252642.11 67760 -1 2141
2143 0 480311.4 252401.9 67880 -1 2142
2144 0 480506.06 252283.11 67920 -1 2143
2145 0 481106.62 252064.64 68000 -1 2144
2146 0 481305.2 251966.4 68160 -1 2145
2147 0 481473.3 251896.25 68360 -1 2146
2148 0 481668.8 251878.14 68560 -1 2147
2149 0 481861.44 251859.19 68720 -1 2148
2150 0 481988.25 251898.61 68920 -1 2149
2151 0 482019.7 252003.33 69120 -1 2150
2152 0 482180.06 252004.64 69320 -1 2151
2153 0 482305.7 252031.72 69520 -1 2152
2154 0 482531.47 251953.02 69720 -1 2153
2155 0 482775.56 251924.8 69880 -1 2154
2156 0 483062.8 251826.14 70080 -1 2155
2157 0 483381.7 251680.47 69960 -1 2156
2158 0 483676.25 251615.44 69840 -1 2157
2159 0 483930 251569.73 70000 -1 2158
2160 0 484107.9 251582.36 70120 -1 2159
2161 0 484349.7 251612.02 70240 -1 2160
2162 0 484524 251697.12 70400 -1 2161
2163 0 484602.88 251620.17 70600 -1 2162
2164 0 484656.5 251558.2 70800 -1 2163
2165 0 484665.9 251543.34 70960 -1 2164
2166 0 484678.66 251488.33 71120 -1 2165
2167 0 484646.2 251498.4 71160 -1 2166
2168 0 484515.12 251539.92 71320 -1 2167
2169 0 484431.53 251580.23 71520 -1 2168
2170 0 484418.72 251704.23 71640 -1 2169
2171 0 484434.38 251727.42 71800 -1 2170
2172 0 484559.12 251751.53 71960 -1 2171
2173 0 484611.22 251714.7 72120 -1 2172
2174 0 484660.75 251610.95 72240 -1 2173
2175 0 484608.66 251570.17 72280 -1 2174
2176 0 484620.62 251546.53 72360 -1 2175
2177 0 484666.88 251606.86 72520 -1 2176
2178 0 484631.88 251614.19 72640 -1 2177
2179 0 485550.56 251326.19 71240 -1 2167
2180 0 486245.8 251296.44 71200 -1 2179
2181 0 486516.7 251299.9 71000 -1 2180
2182 0 486674.5 251258.1 70880 -1 2181
2183 0 486802.84 251332.39 70720 -1 2182
2184 0 486859.5 251405.55 70560 -1 2183
2185 0 486832.5 251431.42 70360 -1 2184
2186 0 486862.7 251539.44 70280 -1 2185
2187 0 486963.25 251629.45 70120 -1 2186
2188 0 487062.7 251484.17 70080 -1 2187
2189 0 487315.78 251531.48 70040 -1 2188
2190 0 487158.9 251921.83 70040 -1 2187
2191 0 485368.2 251250.12 71360 -1 2179
2192 0 485389.5 251198.23 71560 -1 2191
2193 0 484506 251568.61 69960 -1 2161
2194 0 484660.72 251539.33 69760 -1 2193
2195 0 484711.2 251560.31 69680 -1 2194
2196 0 484768.25 251556.17 69600 -1 2195
2197 0 471562.78 253113.56 66440 -1 2122
2198 0 471358.2 253279.17 66520 -1 2197
2199 0 471221.8 253382.47 66640 -1 2198
2200 0 470840.62 253563.92 66760 -1 2199
2201 0 470084.12 253844.89 66880 -1 2200
2202 0 469757.66 253701.28 67000 -1 2201
2203 0 469578.25 253735.92 67160 -1 2202
2204 0 469494.97 254032.92 67040 -1 2203
2205 0 469590.44 254101.11 67160 -1 2204
2206 0 469654.56 254183.84 67240 -1 2205
2207 0 469702.5 254248.5 67280 -1 2206
2208 0 469750.5 254313 67320 -1 2207
2209 0 469936.28 254392.52 67400 -1 2208
2210 0 469284.62 253643.42 67240 -1 2203
2211 0 468945.8 253768.38 67280 -1 2210
2212 0 468897.9 253814.67 67200 -1 2211
2213 0 468834.4 253845.48 67120 -1 2212
2214 0 462321.22 259794.3 66240 90 1973
2215 0 462561.9 259673.05 66360 81 2214
2216 0 462757.5 259666.8 66440 104 2215
2217 0 463089.66 259669.36 66480 80 2216
2218 0 463189.1 259669.92 66520 80 2217
2219 0 463216 259701.5 66560 39 2218
2220 0 463243.47 259733.05 66600 -1 2219
2221 0 463463.3 259974.3 66720 -1 2220
2222 0 463771.5 260344.52 66640 -1 2221
2223 0 464140.3 260457.05 66520 -1 2222
2224 0 464334.4 260818.52 66440 -1 2223
2225 0 464534.94 261025.64 66400 -1 2224
2226 0 464711.5 261244.11 66320 -1 2225
2227 0 464940.53 261342.86 66280 -1 2226
2228 0 465209.66 261541.67 66240 -1 2227
2229 0 465302.12 261572.05 66320 -1 2228
2230 0 465815.28 261890.61 66320 -1 2229
2231 0 465986.12 261917.33 66440 -1 2230
2232 0 465336.75 261515.38 66360 -1 2229
2233 0 465563.06 261279.86 66440 -1 2232
2234 0 465665 261245.31 66520 -1 2233
2235 0 463297.56 259550.8 66600 -1 2219
2236 0 463421 259465.8 66720 -1 2235
2237 0 469338.56 247795.83 84480 107 643
2238 0 469384.25 247778.25 84400 107 2237
2239 0 469433.1 247729.58 84360 107 2238
2240 0 469631.1 247628.56 84360 104 2239
2241 0 469978.44 247429.22 84440 120 2240
2242 0 470346.97 247203.7 84520 91 2241
2243 0 470693.9 247006.64 84520 137 2242
2244 0 470725.25 246872.31 84640 137 2243
2245 0 470831.56 246746.89 84680 163 2244
2246 0 471204.38 246444.16 84720 164 2245
2247 0 470816 246272 85080 32 2246
2248 0 470624 246048 85080 80 2247
2249 0 470592 245792 85080 32 2248
2250 0 470528 245536 85040 32 2249
2251 0 470336 245344 84960 51 2250
2252 0 470080 245248 85000 71 2251
2253 0 469824 245216 84960 91 2252
2254 0 469600 245216 84840 45 2253
2255 0 469376 245216 84680 32 2254
2256 0 469120 245184 84640 64 2255
2257 0 469152 245216 84600 60 2256
2258 0 469027.12 245208.52 84400 -1 2257
2259 0 468732.5 245104.05 84200 -1 2258
2260 0 467924.25 245032.5 83960 -1 2259
2261 0 467609.56 245089.53 84040 -1 2260
2262 0 467463.88 245189.89 83840 -1 2261
2263 0 467039.7 245344.44 83640 -1 2262
2264 0 466930.1 245356.47 83600 -1 2263
2265 0 466497.3 245355.4 83520 -1 2264
2266 0 465664.06 245353.9 83480 -1 2265
2267 0 465446.2 245367.36 83400 -1 2266
2268 0 465198.3 245334.73 83280 -1 2267
2269 0 464957.75 245304.5 83160 -1 2268
2270 0 464783.75 245418.9 83040 -1 2269
2271 0 464567.75 245555.92 82880 -1 2270
2272 0 464505.38 245659.42 82760 -1 2271
2273 0 464199.2 245701.78 82600 -1 2272
2274 0 464090.56 245761.8 82480 -1 2273
2275 0 463655.38 245858.19 82280 -1 2274
2276 0 463385.6 245829.7 82120 -1 2275
2277 0 462814.1 245815.75 81960 -1 2276
2278 0 462195.62 245774.6 81880 -1 2277
2279 0 461661.12 245919.17 81920 -1 2278
2280 0 461036.25 245990.1 81960 -1 2279
2281 0 460334.56 246174.1 82000 -1 2280
2282 0 459768.8 246485.47 82160 -1 2281
2283 0 459268.06 246740.8 82040 -1 2282
2284 0 459130.62 246788.94 81920 -1 2283
2285 0 458588.12 246811.14 81800 -1 2284
2286 0 457991.75 246697.48 81760 -1 2285
2287 0 457761.25 246699.84 81880 -1 2286
2288 0 457344.94 246900.34 82000 -1 2287
2289 0 456782.62 247115.25 82080 -1 2288
2290 0 456461.88 247027.06 82200 -1 2289
2291 0 456162.88 246935.6 82280 -1 2290
2292 0 455439 246870.5 82400 -1 2291
2293 0 455077.44 246834.12 82520 -1 2292
2294 0 454592.8 246795.25 82640 -1 2293
2295 0 454165 246881.44 82760 -1 2294
2296 0 453794.7 247000.81 82880 -1 2295
2297 0 453363.8 247096.77 82960 -1 2296
2298 0 452992.5 247216.98 83080 -1 2297
2299 0 452345.2 247402.12 83160 -1 2298
2300 0 452036.62 247252.83 83320 -1 2299
2301 0 451913.88 247509.89 83160 -1 2300
2302 0 451551.5 247677.12 83040 -1 2301
2303 0 450886.44 247799.55 82920 -1 2302
2304 0 450248.53 248034.38 82800 -1 2303
2305 0 449655.3 248236.81 82880 -1 2304
2306 0 449333.12 248322.34 82960 -1 2305
2307 0 449204.06 248261.78 83080 -1 2306
2308 0 449037.94 248393.88 82800 -1 2306
2309 0 448665.6 248442.77 82720 -1 2308
2310 0 448388.78 248552.08 82520 -1 2309
2311 0 448116.34 248843.38 82400 -1 2310
2312 0 448080.2 248923.67 82240 -1 2311
2313 0 448093.5 249004.69 82080 -1 2312
2314 0 448010 249077 81960 -1 2313
2315 0 447981.88 249100.89 81920 -1 2314
2316 0 448108.12 249274.56 81880 -1 2315
2317 0 447597.78 248874.02 82520 -1 2310
2318 0 447220.8 248953.48 82600 -1 2317
2319 0 447003.94 249066.47 82680 -1 2318
2320 0 446823.88 249094.47 82720 -1 2319
2321 0 465313.62 245310.45 83560 -1 2266
2322 0 471815.1 245980.5 84760 141 2246
2323 0 472431.5 245676.94 84800 136 2322
2324 0 472869.97 245557.47 84920 139 2323
2325 0 473178.5 245565.25 84960 108 2324
2326 0 473474.97 245430.23 85040 32 2325
2327 0 473837.06 245329.9 85200 75 2326
2328 0 473841.78 245426.7 85320 75 2327
2329 0 473759.88 245477.66 85400 75 2328
2330 0 474371.34 244761.66 85440 140 2329
2331 0 474968.97 244256.98 85520 150 2330
2332 0 475354.22 244007.6 85560 157 2331
2333 0 475567.1 243964.77 85600 156 2332
2334 0 475970.78 243770.83 85520 178 2333
2335 0 476044.62 243668.53 85320 104 2334
2336 0 476167.12 243538.7 85200 60 2335
2337 0 476266.84 243489.3 85080 60 2336
2338 0 476249.72 243283.12 85000 80 2337
2339 0 476242.44 243214.64 84920 80 2338
2340 0 476262.44 243025.38 84840 107 2339
2341 0 476256.16 242887 84720 124 2340
2342 0 476334.88 242752.08 84600 156 2341
2343 0 476471.3 242552.88 84480 101 2342
2344 0 476733.22 242417.06 84440 75 2343
2345 0 477249.84 242302.11 84400 71 2344
2346 0 477927.78 242040.05 84400 115 2345
2347 0 478024.78 241891.73 84480 75 2346
2348 0 478528 241920 84160 102 2347
2349 0 478784 241920 84120 71 2348
2350 0 479040 241888 84120 81 2349
2351 0 479296 241888 84160 86 2350
2352 0 479552 241856 84160 86 2351
2353 0 479808 241856 84200 75 2352
2354 0 480064 241856 84200 80 2353
2355 0 480320 241856 84240 64 2354
2356 0 480576 241856 84280 80 2355
2357 0 480832 241792 84320 75 2356
2358 0 481088 241760 84360 81 2357
2359 0 481344 241760 84360 75 2358
2360 0 481600 241760 84360 75 2359
2361 0 481856 241760 84360 81 2360
2362 0 482112 241728 84360 51 2361
2363 0 482336 241728 84480 51 2362
2364 0 482592 241728 84560 51 2363
2365 0 482848 241632 84560 80 2364
2366 0 483104 241568 84560 120 2365
2367 0 483328 241600 84360 150 2366
2368 0 483552 241696 84240 101 2367
2369 0 483712 241856 84080 81 2368
2370 0 483840 242048 83960 81 2369
2371 0 484032 242208 83800 60 2370
2372 0 484192 242304 83600 60 2371
2373 0 484384 242272 83400 81 2372
2374 0 484544 242208 83200 81 2373
2375 0 484800 242080 83160 71 2374
2376 0 485024 241952 83120 75 2375
2377 0 485280 241920 83120 80 2376
2378 0 485504 241952 83000 91 2377
2379 0 485760 241952 82920 86 2378
2380 0 485952 241920 82720 91 2379
2381 0 486176 241920 82560 120 2380
2382 0 486400 241856 82440 98 2381
2383 0 486656 241824 82360 102 2382
2384 0 486912 241760 82360 102 2383
2385 0 487136 241632 82360 91 2384
2386 0 487360 241472 82360 137 2385
2387 0 487616 241440 82320 81 2386
2388 0 487712 241280 82120 131 2387
2389 0 487872 241248 81880 81 2388
2390 0 488000 241216 81640 75 2389
2391 0 488032 241152 81400 115 2390
2392 0 488128 241056 81200 128 2391
2393 0 488256 240896 81040 102 2392
2394 0 488384 240672 80960 91 2393
2395 0 488480 240416 80960 75 2394
2396 0 488544 240160 80960 71 2395
2397 0 488704 239968 80800 81 2396
2398 0 488832 239808 80640 86 2397
2399 0 488832 239552 80640 91 2398
2400 0 488896 239296 80640 80 2399
2401 0 488864 239040 80680 80 2400
2402 0 488704 238848 80760 104 2401
2403 0 488672 238656 80920 107 2402
2404 0 488608 238464 81080 71 2403
2405 0 488480 238272 81200 40 2404
2406 0 488320 238048 81240 60 2405
2407 0 488256 237792 81280 81 2406
2408 0 488224 237760 81280 81 2407
2409 0 488064 237664 81480 64 2408
2410 0 488032 237600 81720 64 2409
2411 0 488032 237600 82000 45 2410
2412 0 488000 237472 82240 90 2411
2413 0 488032 237344 82480 51 2412
2414 0 488032 237248 82720 75 2413
2415 0 488064 237088 82920 40 2414
2416 0 488064 236960 83160 64 2415
2417 0 488064 236864 83400 81 2416
2418 0 488032 236704 83600 75 2417
2419 0 488000 236544 83800 60 2418
2420 0 488064 236352 84000 64 2419
2421 0 488224 236256 84200 60 2420
2422 0 488288 236224 84440 40 2421
2423 0 488288 236128 84680 60 2422
2424 0 488352 236160 84960 98 2423
2425 0 488288 236192 85240 60 2424
2426 0 488224 236096 85480 71 2425
2427 0 488160 236064 85720 51 2426
2428 0 488096 236000 85960 51 2427
2429 0 488096 235936 86080 32 2428
2430 0 488049.06 235649.7 86160 -1 2429
2431 0 488060.12 235512.3 86280 -1 2430
2432 0 488062.8 235344.98 86440 -1 2431
2433 0 488101.7 235266.12 86600 -1 2432
2434 0 488070 235168.75 86800 -1 2433
2435 0 488109.38 234940.31 86920 -1 2434
2436 0 488267.5 234810.12 87120 -1 2435
2437 0 488378.3 234655.42 87320 -1 2436
2438 0 488484.8 234396.86 87520 -1 2437
2439 0 488540 234254.03 87680 -1 2438
2440 0 488688.3 234088.92 87840 -1 2439
2441 0 488898.8 233724.27 88000 -1 2440
2442 0 489142.6 233469.34 88200 -1 2441
2443 0 489396.03 233015.3 88400 -1 2442
2444 0 489510.2 232770.88 88480 -1 2443
2445 0 489498.06 232720.88 88600 -1 2444
2446 0 489637.56 232741.25 88640 -1 2445
2447 0 489714.2 232299.17 88760 -1 2446
2448 0 489682.12 232101.33 88880 -1 2447
2449 0 489537.7 231697.2 89000 -1 2448
2450 0 489444.72 231487.94 89120 -1 2449
2451 0 489460.38 231212.77 89320 -1 2450
2452 0 489668.84 230947.95 89480 -1 2451
2453 0 489750.12 230769.45 89640 -1 2452
2454 0 489812.7 230690.45 89800 -1 2453
2455 0 489870.3 230538.95 89960 -1 2454
2456 0 489955.5 230325.55 90160 -1 2455
2457 0 489927.44 230208.3 90320 -1 2456
2458 0 489991.62 230061.95 90520 -1 2457
2459 0 490087.56 230003.89 90560 -1 2458
2460 0 490135.03 230007.64 90600 -1 2459
2461 0 490799.3 230000.3 90640 -1 2460
2462 0 490964.56 229928.25 90680 -1 2461
2463 0 490983 229891.42 90800 -1 2462
2464 0 490947.88 229681.4 90960 -1 2463
2465 0 491062.66 229446.28 91040 -1 2464
2466 0 491118.8 229539.88 91120 -1 2465
2467 0 491325.66 229380.8 91280 -1 2466
2468 0 491330.7 229280.81 91440 -1 2467
2469 0 491303.62 229146.55 91600 -1 2468
2470 0 491190.8 228979.97 91760 -1 2469
2471 0 491106.28 228900.05 91920 -1 2470
2472 0 490936.06 228756.56 92080 -1 2471
2473 0 490859.06 228586.06 92240 -1 2472
2474 0 490802.7 228506.11 92440 -1 2473
2475 0 490674.78 228393.31 92640 -1 2474
2476 0 490464 228030.78 92760 -1 2475
2477 0 490304.8 227744.6 92920 -1 2476
2478 0 490106.38 227172.38 93000 -1 2477
2479 0 490007.62 226777.22 93080 -1 2478
2480 0 490100.56 226643.56 93240 -1 2479
2481 0 490178.44 226604.64 93400 -1 2480
2482 0 490273.78 226548.55 93600 -1 2481
2483 0 490273.4 226376.53 93800 -1 2482
2484 0 490253.62 225971.66 93920 -1 2483
2485 0 490148.1 225904.14 94000 -1 2484
2486 0 489986.97 225550.48 94120 -1 2485
2487 0 489838.5 225260.69 94160 -1 2486
2488 0 489643 225131.83 94360 -1 2487
2489 0 489452.06 224964.5 94520 -1 2488
2490 0 489327.94 224861.97 94680 -1 2489
2491 0 489303.44 224772.64 94800 -1 2490
2492 0 488160 237792 81040 120 2408
2493 0 488032 237792 80800 101 2492
2494 0 487840 237824 80600 122 2493
2495 0 487584 237792 80480 81 2494
2496 0 487360 237792 80360 51 2495
2497 0 487200 237728 80160 90 2496
2498 0 487072 237664 79920 71 2497
2499 0 487040 237600 79680 51 2498
2500 0 486976 237568 79440 90 2499
2501 0 486848 237568 79200 96 2500
2502 0 486688 237536 79000 90 2501
2503 0 486528 237536 78800 90 2502
2504 0 486304 237536 78680 81 2503
2505 0 486080 237568 78560 71 2504
2506 0 485856 237568 78400 71 2505
2507 0 485728 237568 78360 32 2506
2508 0 485549.38 237620.7 78200 -1 2507
2509 0 485094.6 237503.73 78000 -1 2508
2510 0 484673.3 237652.98 77760 -1 2509
2511 0 484320 237696 77760 32 2510
2512 0 484128 237600 77600 60 2511
2513 0 484064 237632 77360 96 2512
2514 0 483840 237696 77240 86 2513
2515 0 483616 237728 77120 64 2514
2516 0 483456 237856 76960 75 2515
2517 0 483296 237920 76760 64 2516
2518 0 483136 237920 76560 71 2517
2519 0 482976 237984 76360 75 2518
2520 0 482752 237984 76200 75 2519
2521 0 482496 238016 76120 81 2520
2522 0 482272 238080 76000 81 2521
2523 0 482048 238080 75880 81 2522
2524 0 481792 238112 75800 80 2523
2525 0 481536 238144 75760 75 2524
2526 0 481312 238144 75600 75 2525
2527 0 481120 238176 75440 71 2526
2528 0 480928 238240 75240 90 2527
2529 0 480768 238240 75000 64 2528
2530 0 480672 238304 74760 81 2529
2531 0 480704 238336 74480 75 2530
2532 0 480832 238336 74240 71 2531
2533 0 480896 238400 74000 75 2532
2534 0 480960 238400 73720 64 2533
2535 0 480960 238400 73640 45 2534
2536 0 481056 238400 73640 32 2535
2537 0 481120 238432 73360 71 2536
2538 0 481216 238496 73120 96 2537
2539 0 481312 238624 72880 60 2538
2540 0 481312 238720 72640 32 2539
2541 0 481344 238784 72400 96 2540
2542 0 481216 238720 72160 115 2541
2543 0 481184 238720 71880 96 2542
2544 0 481216 238688 71600 71 2543
2545 0 481248 238688 71320 64 2544
2546 0 481312 238656 71080 64 2545
2547 0 481312 238592 70800 51 2546
2548 0 481312 238464 70560 45 2547
2549 0 481280 238368 70320 71 2548
2550 0 481248 238336 70040 71 2549
2551 0 481216 238368 69760 81 2550
2552 0 481184 238336 69480 71 2551
2553 0 481088 238368 69240 75 2552
2554 0 480928 238336 69040 51 2553
2555 0 480768 238368 68840 51 2554
2556 0 480544 238368 68640 75 2555
2557 0 480416 238400 68400 98 2556
2558 0 480320 238528 68200 81 2557
2559 0 480160 238528 67960 51 2558
2560 0 479936 238464 67840 81 2559
2561 0 479744 238368 67680 71 2560
2562 0 479552 238400 67480 32 2561
2563 0 479360 238432 67280 64 2562
2564 0 479232 238528 67120 71 2563
2565 0 479072 238528 67320 51 2564
2566 0 478848 238464 67480 120 2565
2567 0 478624 238304 67520 81 2566
2568 0 478368 238176 67520 75 2567
2569 0 478112 238176 67560 101 2568
2570 0 477888 238272 67640 75 2569
2571 0 477696 238432 67760 32 2570
2572 0 477664 238496 67840 51 2571
2573 0 477977.7 238537.53 67920 -1 2572
2574 0 476974.62 238208.3 67880 -1 2572
2575 0 476506.6 238032.48 68040 -1 2574
2576 0 475930.25 238050.31 68200 -1 2575
2577 0 475305.5 237936.05 68360 -1 2576
2578 0 474789.06 237875.53 68480 -1 2577
2579 0 474630.88 237867.77 68600 -1 2578
2580 0 474321.38 237907.61 68840 -1 2579
2581 0 473536.38 237900.4 69000 -1 2580
2582 0 472897.2 237854.42 68920 -1 2581
2583 0 472482.94 237671.02 68880 -1 2582
2584 0 472162.3 237596.16 68960 -1 2583
2585 0 471954.62 237389.62 69080 -1 2584
2586 0 471772.75 237346.45 69160 -1 2585
2587 0 471433 237226.02 69320 -1 2586
2588 0 471069.84 237028.19 69200 -1 2587
2589 0 470854.78 237091.02 69160 -1 2588
2590 0 470796.44 237191.11 69280 -1 2589
2591 0 470793.2 236999.16 69120 -1 2589
2592 0 470615.84 236884.56 69000 -1 2591
2593 0 470566.7 236780.92 68920 -1 2592
2594 0 470514.12 236767.38 68840 -1 2593
2595 0 470359.97 236486.86 68840 -1 2594
2596 0 470233.4 236433.14 69000 -1 2595
2597 0 469993 236554.53 69080 -1 2596
2598 0 469924.47 236614.08 69280 -1 2597
2599 0 469895.97 236626.83 69440 -1 2598
2600 0 469795 236681.16 69600 -1 2599
2601 0 469630.38 236745.39 69760 -1 2600
2602 0 469392.4 236851.8 69920 -1 2601
2603 0 469289.5 236825.08 70120 -1 2602
2604 0 469138.25 236889.12 70280 -1 2603
2605 0 469138.03 236926.48 70360 -1 2604
2606 0 468808.97 236892.22 70520 -1 2605
2607 0 468339.56 236905.2 70440 -1 2606
2608 0 468151.88 236900.75 70360 -1 2607
2609 0 467924.7 236947.31 70480 -1 2608
2610 0 467816.4 236969.83 70560 -1 2609
2611 0 467523.38 237080.36 70440 -1 2610
2612 0 467583.2 237260.36 70320 -1 2611
2613 0 467661.47 237329.1 70160 -1 2612
2614 0 467754.12 237359.53 70000 -1 2613
2615 0 467679.47 237287.34 69800 -1 2614
2616 0 467625.72 237282.73 69640 -1 2615
2617 0 467619.22 237295.16 69520 -1 2616
2618 0 467744.5 237287.72 69320 -1 2617
2619 0 467900.6 237298.1 69240 -1 2618
2620 0 468089.28 237611.69 69080 -1 2619
2621 0 468060.97 237638.23 69040 -1 2620
2622 0 468089.9 237719.39 68960 -1 2621
2623 0 468386.06 237846.75 68880 -1 2622
2624 0 468485.88 238090.62 68760 -1 2623
2625 0 468803.34 238284.2 68640 -1 2624
2626 0 468891.06 238306.25 68520 -1 2625
2627 0 469012.6 238308.39 68400 -1 2626
2628 0 469340.8 238218 68280 -1 2627
2629 0 469527.2 238208.8 68200 -1 2628
2630 0 469553.22 238205.42 68160 -1 2629
2631 0 469737.22 238127.72 68080 -1 2630
2632 0 469691.2 237847.9 67920 -1 2631
2633 0 469721.88 237796.4 67840 -1 2632
2634 0 468725.1 238367.12 68240 -1 2627
2635 0 468334.25 238387.39 68160 -1 2634
2636 0 468153.5 238727.58 68120 -1 2635
2637 0 468328.12 238759.47 68040 -1 2636
2638 0 470749.38 236228.08 68840 -1 2595
2639 0 470777.2 235883.9 68760 -1 2638
2640 0 470986.3 235576.88 68760 -1 2639
2641 0 471042.47 235302.95 68880 -1 2640
2642 0 471065.34 235196.39 68960 -1 2641
2643 0 471014.9 235133.05 69080 -1 2642
2644 0 470647.1 235921.5 68680 -1 2639
2645 0 471295.75 237303.03 69160 -1 2587
2646 0 471375.25 237391.52 69040 -1 2645
2647 0 471408.25 237415.78 68920 -1 2646
2648 0 471316.34 237409.84 68760 -1 2647
2649 0 471297.75 237539.83 68560 -1 2648
2650 0 471193.75 237661.03 68400 -1 2649
2651 0 471033.66 237532.25 68320 -1 2650
2652 0 470872.06 237563.81 68280 -1 2651
2653 0 470966.25 237794.17 68280 -1 2652
2654 0 470834.8 237874.08 68360 -1 2653
2655 0 470782.06 237929.77 68440 -1 2654
2656 0 470724.56 238018.7 68520 -1 2655
2657 0 479168 238560 66880 60 2564
2658 0 479168 238624 66600 71 2657
2659 0 479296 238528 66360 71 2658
2660 0 479296 238464 66080 96 2659
2661 0 479392 238400 65840 64 2660
2662 0 479488 238432 65600 51 2661
2663 0 479712 238528 65480 75 2662
2664 0 479872 238624 65280 71 2663
2665 0 479808 238656 65040 60 2664
2666 0 479584 238656 64880 71 2665
2667 0 479520 238720 64640 75 2666
2668 0 479680 238784 64400 64 2667
2669 0 479776 238784 64160 64 2668
2670 0 479712 238848 63920 60 2669
2671 0 479552 238880 63720 81 2670
2672 0 479488 238688 63560 107 2671
2673 0 479456 238624 63320 75 2672
2674 0 479456 238784 63080 64 2673
2675 0 479424 238848 62840 81 2674
2676 0 479360 238880 62760 75 2675
2677 0 479066.25 238950.55 62680 -1 2676
2678 0 478990 238993 62640 -1 2677
2679 0 478510 238925 62560 -1 2678
2680 0 478054 238897 62400 -1 2679
2681 0 477854 238841 62320 -1 2680
2682 0 477682 238753 62200 -1 2681
2683 0 488256 241280 81160 71 2392
2684 0 488416 241440 81000 90 2683
2685 0 488512 241536 80760 96 2684
2686 0 488416 241600 80640 45 2685
2687 0 488626.84 241612.8 80560 -1 2686
2688 0 488849.94 241694.7 80360 -1 2687
2689 0 489115.94 241774.28 80160 -1 2688
2690 0 489415.25 241735.4 80080 -1 2689
2691 0 489868.2 241608.72 79840 -1 2690
2692 0 490243.16 241531.44 79680 -1 2691
2693 0 490488.75 241373.06 79560 -1 2692
2694 0 490821.2 241200.02 79400 -1 2693
2695 0 491079.56 241104.22 79240 -1 2694
2696 0 491404.75 241115.64 79000 -1 2695
2697 0 491735.47 241148.45 78760 -1 2696
2698 0 491987.84 241102.77 78560 -1 2697
2699 0 492063.75 240969.4 78320 -1 2698
2700 0 492068.5 241015.08 78120 -1 2699
2701 0 492129.94 240961.12 77840 -1 2700
2702 0 492246.62 240892.64 77640 -1 2701
2703 0 492270.88 240864.77 77400 -1 2702
2704 0 492719.06 240629.03 77160 -1 2703
2705 0 492831.06 240484.77 76960 -1 2704
2706 0 493113.16 240117.95 76720 -1 2705
2707 0 493257.56 240046.1 76480 -1 2706
2708 0 493270.62 240135.61 76240 -1 2707
2709 0 493266.53 240069.66 76000 -1 2708
2710 0 493428.94 240100.62 75800 -1 2709
2711 0 493565.56 240101.11 75560 -1 2710
2712 0 493722.2 240058.27 75280 -1 2711
2713 0 493773.8 240018.2 75080 -1 2712
2714 0 493761.34 240076.17 74840 -1 2713
2715 0 493850.53 240074.86 74560 -1 2714
2716 0 494013.12 240120.53 74320 -1 2715
2717 0 493899.75 240098.92 74080 -1 2716
2718 0 493770.62 239923.27 73840 -1 2717
2719 0 493730.1 240038.69 73640 -1 2718
2720 0 493506.12 240068.36 73440 -1 2719
2721 0 493398.66 240027.62 73240 -1 2720
2722 0 493250.44 240033.78 73040 -1 2721
2723 0 493096.56 240077.48 72800 -1 2722
2724 0 493042.7 239996.78 72640 -1 2723
2725 0 493023.66 239942.5 72360 -1 2724
2726 0 493097 239877.48 72160 -1 2725
2727 0 492995.94 239823.1 71880 -1 2726
2728 0 492963.75 239847.75 71840 -1 2727
2729 0 492867.06 239922.05 71720 -1 2728
2730 0 492643.2 240004.05 71600 -1 2729
2731 0 492544.25 239982.03 71400 -1 2730
2732 0 492551.62 239846.62 71160 -1 2731
2733 0 492607.88 239816.23 70920 -1 2732
2734 0 492770.38 239727.12 70720 -1 2733
2735 0 492798.56 239549.92 70480 -1 2734
2736 0 492846.5 239377.17 70280 -1 2735
2737 0 492848.25 239200.8 70080 -1 2736
2738 0 492828.2 239153.61 69920 -1 2737
2739 0 492831.44 239103 69760 -1 2738
2740 0 492897.44 238968.58 69600 -1 2739
2741 0 492993.3 239031.75 69400 -1 2740
2742 0 492969.3 239102.89 69240 -1 2741
2743 0 491852.66 239477.92 69240 -1 2742
2744 0 491767.9 239555.11 69280 -1 2743
2745 0 491771.25 239611 69400 -1 2744
2746 0 491615.72 239669.31 69520 -1 2745
2747 0 491516 239668.89 69680 -1 2746
2748 0 491510.44 239695.89 69840 -1 2747
2749 0 491272.1 239740.39 70000 -1 2748
2750 0 490808.3 239770.78 70160 -1 2749
2751 0 490609.8 239860.75 70200 -1 2750
2752 0 490467.62 239869.38 70280 -1 2751
2753 0 490328.62 239836.7 70160 -1 2752
2754 0 490165.12 239802.94 70040 -1 2753
2755 0 490315.78 239744.75 69920 -1 2754
2756 0 489904.94 239810.25 69960 -1 2754
2757 0 489861.78 239763.72 69840 -1 2756
2758 0 489887.62 239727.5 69680 -1 2757
2759 0 490050.2 239764.08 69520 -1 2758
2760 0 490092.8 239778.23 69360 -1 2759
2761 0 490131.12 239795.34 69240 -1 2760
2762 0 490085.44 239844.56 69040 -1 2761
2763 0 490149.7 240166.4 68880 -1 2762
2764 0 490223.94 240218.44 68720 -1 2763
2765 0 492685.7 239273.2 69080 -1 2742
2766 0 492697.53 239174.72 68920 -1 2765
2767 0 492675.2 239142.86 68760 -1 2766
2768 0 492697.44 238808.94 68600 -1 2767
2769 0 492725 238751.6 68360 -1 2768
2770 0 492703.56 238803.84 68120 -1 2769
2771 0 492712 238903.62 67960 -1 2770
2772 0 492658.75 238817.4 67760 -1 2771
2773 0 492724.12 238790.53 67720 -1 2772
2774 0 492778.44 238763.58 67680 -1 2773
2775 0 492816.88 238764.86 67640 -1 2774
2776 0 492896.78 238730.14 67560 -1 2775
2777 0 493025.38 238711.22 67480 -1 2776
2778 0 493170.72 238683.58 67400 -1 2777
2779 0 493239.03 238701.72 67280 -1 2778
2780 0 493220.62 238633.9 67120 -1 2779
2781 0 493266.53 238667.77 66960 -1 2780
2782 0 493447.44 238657.05 66840 -1 2781
2783 0 493795.2 238672.73 66880 -1 2782
2784 0 494158.4 238728.52 67000 -1 2783
2785 0 494429.94 238743.89 67040 -1 2784
2786 0 494735.94 238797.03 67160 -1 2785
2787 0 495080.12 238846.86 67200 -1 2786
2788 0 495405.62 238884.66 67320 -1 2787
2789 0 495933.88 238939.31 67240 -1 2788
2790 0 493423.3 238562.1 66760 -1 2782
2791 0 493474.03 238419.95 66720 -1 2790
2792 0 493540.44 238352.84 66640 -1 2791
2793 0 493665.94 238286.6 66560 -1 2792
2794 0 493804.03 238089.55 66520 -1 2793
2795 0 492512 238878.33 67680 -1 2772
2796 0 477993.22 241853.6 84560 75 2347
2797 0 478026.22 241772.81 84640 75 2796
2798 0 478049.5 241717.03 84760 75 2797
2799 0 478048.53 241696.34 84960 -1 2798
2800 0 477990.12 241810.28 85160 -1 2799
2801 0 477997.94 241837.08 85240 -1 2800
2802 0 478011.3 241857.28 85320 -1 2801
2803 0 478034.12 241882.31 85480 -1 2802
2804 0 478043.25 241966.44 85520 -1 2803
2805 0 478050.3 241989.75 85560 -1 2804
2806 0 477934.03 242108.06 85600 -1 2805
2807 0 477922.44 242111.27 85640 -1 2806
2808 0 477966.94 242163.05 85680 -1 2807
2809 0 477951.62 242176.06 85760 -1 2808
2810 0 477942.12 242171.05 85800 -1 2809
2811 0 477936.97 242177.67 85840 -1 2810
2812 0 477965.72 242174.72 85880 -1 2811
2813 0 477912.12 242126.55 85960 -1 2812
2814 0 477888.06 242078.16 86040 -1 2813
2815 0 477884.66 242057.8 86080 -1 2814
2816 0 477852.6 242034.9 86120 -1 2815
2817 0 477813.44 242036.48 86160 -1 2816
2818 0 477792.9 242048.6 86200 -1 2817
2819 0 477742.22 242074.73 86240 -1 2818
2820 0 477698.28 242103.88 86280 -1 2819
2821 0 477596.12 242114.67 86320 -1 2820
2822 0 477483 242081.78 86360 -1 2821
2823 0 477366.34 242074.39 86360 -1 2822
2824 0 477299.16 242090.72 86400 -1 2823
2825 0 477270.53 242071.56 86440 -1 2824
2826 0 478070.03 242005.08 85600 -1 2805
2827 0 478207.97 242102.05 85640 -1 2826
2828 0 478256.94 242118.02 85680 -1 2827
2829 0 478267.56 242128.47 85720 -1 2828
2830 0 478245.75 242196.69 85800 -1 2829
2831 0 476255.8 242648.27 84400 120 2342
2832 0 476046.9 242654.61 84320 40 2831
2833 0 475950.28 242691.1 84200 40 2832
2834 0 475873.47 242703.94 84080 64 2833
2835 0 475836.97 242716.86 83920 64 2834
2836 0 475760.16 242761.17 83800 90 2835
2837 0 475729.88 242804.06 83640 90 2836
2838 0 475578.56 242833.89 83520 86 2837
2839 0 475496.2 242836.67 83440 86 2838
2840 0 475405.9 242900.97 83360 86 2839
2841 0 475085.9 242972.94 83360 80 2840
2842 0 474941.03 242909.45 83400 80 2841
2843 0 474740.16 242864.8 83440 80 2842
2844 0 474248.4 242798.2 83520 -1 2843
2845 0 474067.38 242724.84 83560 -1 2844
2846 0 473319.44 242664.94 83560 -1 2845
2847 0 472924.47 242610.25 83480 -1 2846
2848 0 472604.88 242662.12 83400 -1 2847
2849 0 472441.03 242685.95 83320 -1 2848
2850 0 472326 242673.75 83200 -1 2849
2851 0 472301.84 242677.03 83160 -1 2850
2852 0 472143 242730.89 83040 -1 2851
2853 0 472071.8 242757.77 82880 -1 2852
2854 0 471965.5 243196.5 82880 -1 2853
2855 0 471951.5 243292.5 82920 -1 2854
2856 0 472071.5 243412.5 82920 -1 2855
2857 0 472132 243392 82880 -1 2856
2858 0 472220 243340 82840 -1 2857
2859 0 472280 243328 82760 -1 2858
2860 0 472324 243328 82640 -1 2859
2861 0 472392 243268 82560 -1 2860
2862 0 472512 243088 82520 -1 2861
2863 0 472752 243088 82480 -1 2862
2864 0 472808 243100 82400 -1 2863
2865 0 472892 243140 82360 -1 2864
2866 0 472940 243152 82320 -1 2865
2867 0 472912 243180 82240 -1 2866
2868 0 472012 243400 83000 -1 2856
2869 0 471803.5 243356.5 82920 -1 2855
2870 0 471715.5 243392.5 82880 -1 2869
2871 0 471631.5 243416.5 82800 -1 2870
2872 0 471629.5 243444.5 82680 -1 2871
2873 0 471557.5 243476.5 82600 -1 2872
2874 0 471605.5 243512.5 82560 -1 2873
2875 0 471577.5 243560.5 82480 -1 2874
2876 0 471281.5 243400.5 82600 -1 2873
2877 0 471205.5 243356.5 82560 -1 2876
2878 0 471181.5 243336.5 82520 -1 2877
2879 0 472162.34 242714.5 82720 -1 2853
2880 0 472188.97 242628.31 82600 -1 2879
2881 0 472119.66 242585.38 82480 -1 2880
2882 0 472047.1 242533.86 82280 -1 2881
2883 0 471983.97 242473.19 82120 -1 2882
2884 0 471943.28 242400.6 82000 -1 2883
2885 0 471979.56 242341.14 81880 -1 2884
2886 0 471803.94 242313.9 81720 -1 2885
2887 0 471603.7 242308.31 81640 -1 2886
2888 0 471471.28 242277.97 81520 -1 2887
2889 0 471371.66 242229.14 81400 -1 2888
2890 0 471310.53 242224.23 81240 -1 2889
2891 0 471228.62 242306.47 81120 -1 2890
2892 0 471134.5 242378.23 80960 -1 2891
2893 0 471104.72 242469.8 80840 -1 2892
2894 0 471033.5 242506.55 80680 -1 2893
2895 0 470906.53 242517.86 80520 -1 2894
2896 0 470868.9 242514.61 80400 -1 2895
2897 0 470797.75 242533.22 80240 -1 2896
2898 0 470771.8 242570.05 80120 -1 2897
2899 0 470817.56 242535.22 79960 -1 2898
2900 0 473401.8 239303.05 79880 -1 2899
2901 0 473847.5 239422.78 79880 -1 2900
2902 0 471523.3 242441.55 79920 -1 2901
2903 0 471667.2 242413.8 80000 -1 2902
2904 0 471799 242360.83 80040 -1 2903
2905 0 471787.12 242345.3 80080 -1 2904
2906 0 471871.44 242285.27 80200 -1 2905
2907 0 472119.78 242208.56 80320 -1 2906
2908 0 472330.7 242158.27 80400 -1 2907
2909 0 472379.94 242178.31 80520 -1 2908
2910 0 472383.25 242117.39 80600 -1 2909
2911 0 472491.22 242029.36 80600 -1 2910
2912 0 472615.8 242002.38 80520 -1 2911
2913 0 472611 241966.84 80440 -1 2912
2914 0 472747.22 242057.36 80600 -1 2912
2915 0 472775.47 242085.47 80640 -1 2914
2916 0 472874.88 242254.45 80680 -1 2915
2917 0 472927.16 242429.23 80720 -1 2916
2918 0 472966.38 242561.78 80840 -1 2917
2919 0 473004.06 242590.02 80960 -1 2918
2920 0 474025.16 239613.42 79880 -1 2901
2921 0 471519.38 242857.73 80000 -1 2920
2922 0 471543.06 242929.22 80080 -1 2921
2923 0 471563.62 243065.06 80200 -1 2922
2924 0 471569.75 243184.83 80320 -1 2923
2925 0 471548.7 243234.55 80400 -1 2924
2926 0 471418.2 243302.11 80480 -1 2925
2927 0 471270.62 243381.7 80520 -1 2926
2928 0 471190.66 243499.77 80560 -1 2927
2929 0 471159.3 243563.78 80600 -1 2928
2930 0 471127.75 243629.38 80640 -1 2929
2931 0 471093.44 243789.78 80720 -1 2930
2932 0 471105.16 243950.28 80800 -1 2931
2933 0 471036.62 244082.1 80840 -1 2932
2934 0 471085.5 244306.11 80880 -1 2933
2935 0 471130.66 244353.94 80920 -1 2934
2936 0 471180.44 244490.56 80960 -1 2935
2937 0 471187.12 244554 81040 -1 2936
2938 0 471191.3 244565.86 81080 -1 2937
2939 0 471191 244598.53 81120 -1 2938
2940 0 471235.62 244659.06 81160 -1 2939
2941 0 471184.4 244660.84 81240 -1 2940
2942 0 471224.53 244677.53 81360 -1 2941
2943 0 471368 244612.06 81440 -1 2942
2944 0 471394.84 244613.64 81560 -1 2943
2945 0 471435.7 244644.78 81640 -1 2944
2946 0 471668.28 244549.44 81720 -1 2945
2947 0 471729.97 244549.36 81800 -1 2946
2948 0 471891.88 244637.5 81760 -1 2947
2949 0 471132.62 243977.89 80920 -1 2932
2950 0 471143.2 244005.92 81000 -1 2949
2951 0 471583.88 242784.73 79800 -1 2920
2952 0 471619.94 242729.7 79680 -1 2951
2953 0 471641.62 242630.38 79560 -1 2952
2954 0 471605.06 242573.84 79440 -1 2953
2955 0 471606.34 242573.38 79320 -1 2954
2956 0 471646.06 242569.66 79240 -1 2955
2957 0 471817.3 242577.95 79160 -1 2956
2958 0 471949.16 242629.67 79080 -1 2957
2959 0 471932.34 242549.88 78880 -1 2958
2960 0 471943.03 242572.36 78760 -1 2959
2961 0 471857.34 242595.47 78640 -1 2960
2962 0 471783.66 242621.17 78520 -1 2961
2963 0 471652.5 242396.89 78440 -1 2962
2964 0 471655.78 242293.23 78360 -1 2963
2965 0 471671.53 242203.23 78280 -1 2964
2966 0 471609.38 242125.42 78200 -1 2964
2967 0 471796.56 242053.47 78080 -1 2966
2968 0 471986.72 242000.06 78040 -1 2967
2969 0 472150.84 241868.66 78000 -1 2968
2970 0 472246.03 241811.22 77960 -1 2969
2971 0 472302.97 241751.86 77880 -1 2970
2972 0 472300.12 241668.64 77800 -1 2971
2973 0 472280.5 241401.81 77760 -1 2972
2974 0 472116.53 241466.12 77760 -1 2973
2975 0 472080.2 241551.42 77680 -1 2974
2976 0 472061.3 241601.9 77560 -1 2975
2977 0 472085.72 241588.9 77440 -1 2976
2978 0 471962.75 241616.7 77400 -1 2977
2979 0 471883.78 241613.17 77320 -1 2978
2980 0 471844.16 241628.33 77240 -1 2979
2981 0 471825.66 241653.42 77160 -1 2980
2982 0 471753.72 241625.8 77040 -1 2981
2983 0 471720.75 241573.88 76960 -1 2982
2984 0 471628.78 241510 76880 -1 2983
2985 0 471585.12 241486.39 76800 -1 2984
2986 0 471465.16 241453.86 76680 -1 2985
2987 0 471393.53 241481.75 76600 -1 2986
2988 0 471565.4 241641.38 76520 -1 2987
2989 0 471660.2 241749.23 76480 -1 2988
2990 0 472365.78 241188.22 77760 -1 2973
2991 0 472379.1 241177.94 77840 -1 2990
2992 0 472446.25 241131.4 77920 -1 2991
2993 0 472491.1 241123.84 77960 -1 2992
2994 0 472543.3 241112.33 78000 -1 2993
2995 0 472643.38 241084.55 78040 -1 2994
2996 0 472005.94 242696.98 79000 -1 2958
2997 0 472102.47 242744.22 78920 -1 2996
2998 0 472167.56 242833.73 78840 -1 2997
2999 0 472143.78 243048.27 78760 -1 2998
3000 0 472144.8 243174.84 78680 -1 2999
3001 0 472127.22 243213.67 78600 -1 3000
3002 0 472059.16 243268.61 78520 -1 3001
3003 0 472054.72 243342.81 78400 -1 3002
3004 0 472064.1 243455.25 78280 -1 3003
3005 0 471969.3 243541.52 78200 -1 3004
3006 0 472023.53 243594.78 78080 -1 3005
3007 0 472075.12 243732.94 78000 -1 3006
3008 0 472080.06 243780.14 77880 -1 3007
3009 0 471964.44 243916.73 77880 -1 3008
3010 0 472000.75 243937.6 77800 -1 3009
3011 0 472018 243982.36 77720 -1 3010
3012 0 472088.44 244013.95 77640 -1 3011
3013 0 472164.75 244055.89 77560 -1 3012
3014 0 472172.44 244134.11 77440 -1 3013
3015 0 472210.4 244159.55 77400 -1 3014
3016 0 472341.5 244197.77 77320 -1 3015
3017 0 472570.88 244142.83 77280 -1 3016
3018 0 472593.4 244145.42 77120 -1 3017
3019 0 472610.38 244153.48 77000 -1 3018
3020 0 472681.28 244165.84 76880 -1 3019
3021 0 472722.4 244161.17 76760 -1 3020
3022 0 472732.62 244150.16 76640 -1 3021
3023 0 472738.25 244097.34 76520 -1 3022
3024 0 472733.7 244038.83 76400 -1 3023
3025 0 472682.88 243957.83 76320 -1 3024
3026 0 472654.25 243870.1 76200 -1 3025
3027 0 472685.7 243804.67 76080 -1 3026
3028 0 472745.1 243765.86 75960 -1 3027
3029 0 472765 243737.7 75840 -1 3028
3030 0 472765.22 243712.42 75760 -1 3029
3031 0 472805.34 243674.73 75640 -1 3030
3032 0 472921.28 243645.23 75560 -1 3031
3033 0 473065.44 243641.89 75480 -1 3032
3034 0 473153.44 243689.4 75400 -1 3033
3035 0 473254.1 243757.28 75320 -1 3034
3036 0 473308.53 243810.45 75240 -1 3035
3037 0 473349.44 243861.2 75160 -1 3036
3038 0 473437.47 243892.97 75040 -1 3037
3039 0 473472.94 243893.48 74920 -1 3038
3040 0 473519.88 243910.08 74840 -1 3039
3041 0 473589.22 243924.55 74760 -1 3040
3042 0 473636.28 243946.19 74640 -1 3041
3043 0 473718.28 243925.31 74520 -1 3042
3044 0 473761.3 243897.8 74440 -1 3043
3045 0 473746.56 243909.39 74360 -1 3044
3046 0 473782.06 243941.34 74240 -1 3045
3047 0 473889.53 244017.66 74120 -1 3046
3048 0 474020.9 243983.72 74040 -1 3047
3049 0 474074 244046.55 73960 -1 3048
3050 0 474132.53 244063.6 73880 -1 3049
3051 0 474185 244085.48 73800 -1 3050
3052 0 474237.78 244128.89 73720 -1 3051
3053 0 474314.34 244208.77 73640 -1 3052
3054 0 474364.97 244220.98 73520 -1 3053
3055 0 474470.5 244244.33 73440 -1 3054
3056 0 474537.56 244273.03 73360 -1 3055
3057 0 474573.6 244313.38 73240 -1 3056
3058 0 474693.8 244341.52 73120 -1 3057
3059 0 474821.9 244399.98 73000 -1 3058
3060 0 474925.7 244437 72920 -1 3059
3061 0 475041.47 244493.16 72800 -1 3060
3062 0 475133.25 244561.17 72680 -1 3061
3063 0 475203.62 244621.16 72640 -1 3062
3064 0 475467.22 244790.36 72600 -1 3063
3065 0 475567.8 244841.16 72520 -1 3064
3066 0 475739.38 244885.28 72400 -1 3065
3067 0 475898.88 244969.28 72280 -1 3066
3068 0 476123.75 245015.6 72160 -1 3067
3069 0 476200.1 245069.83 72040 -1 3068
3070 0 476341.44 245160.2 71920 -1 3069
3071 0 476435 245216.45 71800 -1 3070
3072 0 476463.56 245266.23 71680 -1 3071
3073 0 476532.1 245275.55 71520 -1 3072
3074 0 476535.62 245293.05 71360 -1 3073
3075 0 476485.6 245321.34 71200 -1 3074
3076 0 476469.66 245336.5 71000 -1 3075
3077 0 476403.16 245317.61 70920 -1 3076
3078 0 476355.4 245309.2 70840 -1 3077
3079 0 476242.22 245140.89 70800 -1 3078
3080 0 476175.97 245068.92 70720 -1 3079
3081 0 476132.3 244995.64 70640 -1 3080
3082 0 476124.44 244869.52 70520 -1 3081
3083 0 476184.25 244780.95 70400 -1 3082
3084 0 476227.84 244701.06 70280 -1 3083
3085 0 476263.25 244636.97 70160 -1 3084
3086 0 476267.38 244556.77 70040 -1 3085
3087 0 476311.66 244462.05 69920 -1 3086
3088 0 476331.1 244397.45 69800 -1 3087
3089 0 476371.38 244356.97 69680 -1 3088
3090 0 476323.8 244320.7 69560 -1 3089
3091 0 476380.44 244236.66 69480 -1 3090
3092 0 476502.72 244180.5 69400 -1 3091
3093 0 476564.22 244180.95 69320 -1 3092
3094 0 476603.78 244183.28 69240 -1 3093
3095 0 476544 244168.33 69120 -1 3094
3096 0 476579.66 244100.33 68960 -1 3095
3097 0 476566.78 244070.42 68840 -1 3096
3098 0 476565.97 243998.47 68680 -1 3097
3099 0 476484.1 243884.48 68600 -1 3098
3100 0 476427.03 243833.75 68520 -1 3099
3101 0 476323.06 243801.61 68400 -1 3100
3102 0 476268.44 243809.31 68280 -1 3101
3103 0 476150.66 243868.36 68160 -1 3102
3104 0 476147.66 243905.69 68040 -1 3103
3105 0 476186.88 243926.6 67920 -1 3104
3106 0 476231.56 244017.14 67800 -1 3105
3107 0 476313.62 244059.14 67680 -1 3106
3108 0 476495.47 244124 67600 -1 3107
3109 0 476747.38 244143.95 67560 -1 3108
3110 0 476912.06 244154.33 67520 -1 3109
3111 0 477169.34 244146.39 67480 -1 3110
3112 0 477340.16 244115.1 67400 -1 3111
3113 0 477346.1 244103.39 67320 -1 3112
3114 0 477388.28 244099.86 67240 -1 3113
3115 0 477428.7 244049.44 67120 -1 3114
3116 0 477520.78 244053.34 67040 -1 3115
3117 0 477585.28 244065.14 67000 -1 3116
3118 0 477637.44 244074.42 66960 -1 3117
3119 0 477671.72 244087.81 66920 -1 3118
3120 0 477696.4 244098.4 66880 -1 3119
3121 0 477735.97 244108.4 66840 -1 3120
3122 0 477760.1 244115.33 66800 -1 3121
3123 0 477400.72 244294.4 67400 -1 3112
3124 0 477393.62 244365.5 67480 -1 3123
3125 0 477316.4 244512.8 67520 -1 3124
3126 0 477287.47 244574.73 67560 -1 3125
3127 0 477237.72 244635.67 67640 -1 3126
3128 0 477194.5 244683.06 67720 -1 3127
3129 0 477249.7 244745.03 67800 -1 3128
3130 0 477296.2 244742.45 67920 -1 3129
3131 0 477305.25 244808.58 68000 -1 3130
3132 0 477268.75 244868.94 68120 -1 3131
3133 0 477030.44 244944.47 68200 -1 3132
3134 0 476974.12 244941.56 68280 -1 3133
3135 0 476910.7 244980.77 68360 -1 3134
3136 0 476869.38 245037.23 68400 -1 3135
3137 0 476797.3 245077.28 68440 -1 3136
3138 0 476748.78 245129.73 68520 -1 3137
3139 0 476665.12 245229.62 68640 -1 3138
3140 0 476613.62 245285.02 68720 -1 3139
3141 0 476621.12 245352.6 68800 -1 3140
3142 0 476651.66 245416.69 68880 -1 3141
3143 0 476680.56 245433.31 69000 -1 3142
3144 0 476646.84 245465.67 69040 -1 3143
3145 0 476610.06 245501.16 69080 -1 3144
3146 0 476584.38 245595.61 69120 -1 3145
3147 0 476619.28 245620.55 69200 -1 3146
3148 0 476679.72 245700.97 69280 -1 3147
3149 0 476647.25 245460.86 69200 -1 3144
3150 0 476644.2 245469.1 69320 -1 3149
3151 0 476692.34 245516.42 69480 -1 3150
3152 0 476762.3 245477.7 69640 -1 3151
3153 0 476755.6 245480.83 69840 -1 3152
3154 0 476671.9 245601.23 70000 -1 3153
3155 0 476551.7 245740.6 70120 -1 3154
3156 0 476423.66 245849.2 70280 -1 3155
3157 0 476359.6 245852.56 70320 -1 3156
3158 0 476319.88 245944.88 70360 -1 3157
3159 0 476263.16 246017 70440 -1 3158
3160 0 476168.06 246028.64 70560 -1 3159
3161 0 476036.12 246051.86 70640 -1 3160
3162 0 475867.25 246124.27 70760 -1 3161
3163 0 475727 246185.27 70840 -1 3162
3164 0 475623.4 246205.23 70920 -1 3163
3165 0 475515.72 246249.17 70960 -1 3164
3166 0 475376 246244.53 71040 -1 3165
3167 0 475115.56 246257.44 71080 -1 3166
3168 0 475043.53 246256.58 71160 -1 3167
3169 0 474939.4 246297.19 71240 -1 3168
3170 0 474879.4 246284.44 71320 -1 3169
3171 0 474809.72 246220.83 71440 -1 3170
3172 0 474823.4 246200.92 71480 -1 3171
3173 0 474610.38 246244.95 71480 -1 3172
3174 0 474478.5 246255.4 71520 -1 3173
3175 0 474434.84 246314.4 71640 -1 3174
3176 0 474357.9 246325.14 71760 -1 3175
3177 0 474197.94 246441.17 71760 -1 3176
3178 0 474118.06 246433.22 71840 -1 3177
3179 0 474090.06 246456.34 71880 -1 3178
3180 0 473953.22 246560.8 71960 -1 3179
3181 0 473885.25 246585.94 72120 -1 3180
3182 0 473669.38 246733.97 72120 -1 3181
3183 0 473622.8 246797.97 72200 -1 3182
3184 0 473548.88 246853.34 72360 -1 3183
3185 0 473513.62 246849.75 72480 -1 3184
3186 0 473413.8 246940.97 72520 -1 3185
3187 0 473381.84 246990.19 72600 -1 3186
3188 0 473301.22 247059.89 72680 -1 3187
3189 0 473170.66 247105.98 72760 -1 3188
3190 0 473043 247144.6 72840 -1 3189
3191 0 472894.4 247169.66 72920 -1 3190
3192 0 472726.47 247216.97 73000 -1 3191
3193 0 472577.5 247285.27 73080 -1 3192
3194 0 472414.28 247368.1 73200 -1 3193
3195 0 472256.3 247444.12 73200 -1 3194
3196 0 471980.38 247508.14 73200 -1 3195
3197 0 471943.72 247509.33 73280 -1 3196
3198 0 471848.47 247493.3 73400 -1 3197
3199 0 471651.53 247537.42 73480 -1 3198
3200 0 471432.88 247560.62 73560 -1 3199
3201 0 471379.6 247602.19 73600 -1 3200
3202 0 471343.44 247649.48 73640 -1 3201
3203 0 471259.44 247670.12 73720 -1 3202
3204 0 471196.25 247681.73 73800 -1 3203
3205 0 471183.34 247781.88 73840 -1 3204
3206 0 471157.2 247761.83 73920 -1 3205
3207 0 471158.94 247899.8 74000 -1 3206
3208 0 471163.97 247996.94 74080 -1 3207
3209 0 471114.66 248070.22 74160 -1 3208
3210 0 470983.6 248053.9 74240 -1 3209
3211 0 470882.44 248079.33 74320 -1 3210
3212 0 474849.25 246161.6 71560 -1 3172
3213 0 476477.7 245688.6 71000 -1 3076
3214 0 476569.84 245892.55 71040 -1 3213
3215 0 476601.78 245948.73 71120 -1 3214
3216 0 476601.78 246040.72 71120 -1 3215
3217 0 476693.8 246192.69 71120 -1 3216
3218 0 476645.84 246257.28 71200 -1 3217
3219 0 476561.5 246332.31 71320 -1 3218
3220 0 476592.03 246384.5 71440 -1 3219
3221 0 476587.78 246472.67 71480 -1 3220
3222 0 476479.1 246465.4 71560 -1 3221
3223 0 476421.1 246579.75 71600 -1 3222
3224 0 476360.3 246722.31 71640 -1 3223
3225 0 476224.34 246758.31 71640 -1 3224
3226 0 476183.38 246749.11 71720 -1 3225
3227 0 476096.22 246673.55 71840 -1 3226
3228 0 476042.22 246636.5 71920 -1 3227
3229 0 475972.38 246743.08 72000 -1 3228
3230 0 475905.75 246890.56 71920 -1 3229
3231 0 475822.12 247062.4 71800 -1 3230
3232 0 475589.3 247330.62 71680 -1 3231
3233 0 475322.84 247538.11 71800 -1 3232
3234 0 472102.16 243968.66 77600 -1 3012
3235 0 472485.8 243691.78 77600 -1 3234
3236 0 472680 243571.08 77560 -1 3235
3237 0 472776.03 243414.39 77480 -1 3236
3238 0 472867.75 243301.02 77520 -1 3237
3239 0 473071.62 243212.7 77520 -1 3238
3240 0 473259.84 243129.81 77480 -1 3239
3241 0 473346.12 243078.56 77400 -1 3240
3242 0 473424.88 243064.95 77320 -1 3241
3243 0 473530.47 243042.66 77280 -1 3242
3244 0 473580 243026.17 77200 -1 3243
3245 0 473693.88 242996.62 77160 -1 3244
3246 0 473756.97 242941.92 77080 -1 3245
3247 0 473771.62 242653.17 77000 -1 3246
3248 0 473459 242464.77 77040 -1 3247
3249 0 473558.3 242274.73 77120 -1 3248
3250 0 471742.7 243325.53 78600 -1 3001
3251 0 471655.1 243347 78640 -1 3250
3252 0 471406.03 243402.67 78720 -1 3251
3253 0 471217.53 243435.5 78800 -1 3252
3254 0 470953.2 243431.5 78800 -1 3253
3255 0 470809.6 243481.81 78840 -1 3254
3256 0 470745.28 243569.45 78960 -1 3255
3257 0 470721.88 243601.83 79000 -1 3256
3258 0 470673.84 243693.81 79000 -1 3257
3259 0 470665.72 243717.56 79040 -1 3258
3260 0 470617.4 243777.6 79080 -1 3259
3261 0 470582.4 243801.02 79120 -1 3260
3262 0 470521.62 243822.12 79160 -1 3261
3263 0 470305.62 243838.17 79160 -1 3262
3264 0 470280.53 243813.03 79120 -1 3263
3265 0 470291.72 243761.56 79040 -1 3264
3266 0 476020.34 243868.23 85680 186 2333
3267 0 476390.78 243851.44 85760 157 3266
3268 0 476842.66 243839.81 85960 122 3267
3269 0 477026.03 243826.7 86080 32 3268
3270 0 477120.2 243762.8 86200 91 3269
3271 0 477034.5 243682.55 86320 32 3270
3272 0 477134.97 243456.55 86480 45 3271
3273 0 477204.4 243317.89 86680 122 3272
3274 0 477518.8 243045.72 86760 153 3273
3275 0 478071.1 242798.47 86840 160 3274
3276 0 478479.94 242725.39 86960 137 3275
3277 0 478778.4 242674.28 87160 186 3276
3278 0 479076.8 242460.17 87240 150 3277
3279 0 479442.8 242178.16 87360 186 3278
3280 0 479547.78 242006.1 87480 124 3279
3281 0 479643.84 241879.1 87560 178 3280
3282 0 479648.5 241714.19 87680 178 3281
3283 0 479739.34 241747.05 87720 178 3282
3284 0 479799.12 241550.22 87840 150 3283
3285 0 479752.8 241175.22 87880 175 3284
3286 0 479640.8 241126.94 88000 175 3285
3287 0 479894.22 240834.75 88240 226 3286
3288 0 479985 240191.61 88280 124 3287
3289 0 479761.72 239895.78 88320 124 3288
3290 0 480321.03 239449.97 88520 40 3289
3291 0 481055.16 238956.66 88560 -1 3290
3292 0 480192.4 239603.97 88600 80 3291
3293 0 480100.12 239821 88640 80 3292
3294 0 480052.44 239473.55 88720 40 3293
3295 0 479990.38 239354.83 88760 40 3294
3296 0 479982.66 238998.77 89080 -1 3295
3297 0 479975.12 238978.58 89280 -1 3296
3298 0 480041.97 238773.55 89560 -1 3297
3299 0 480074.53 238669.4 89680 -1 3298
3300 0 480015.7 238448.17 89760 -1 3299
3301 0 479970 238319.56 89880 -1 3300
3302 0 479808.66 238221.03 90120 -1 3301
3303 0 479931.47 237976.86 90240 -1 3302
3304 0 480318.7 237726.77 90240 -1 3303
3305 0 481303.2 236921.47 90240 -1 3304
3306 0 482718.34 236091.8 89800 -1 3305
3307 0 482909.06 235953.36 89440 -1 3306
3308 0 482976.66 235918.11 89400 -1 3307
3309 0 481722.5 236574.23 90280 -1 3305
3310 0 482244.38 236359.05 90280 -1 3309
3311 0 482442.22 236300.62 90360 -1 3310
3312 0 482619.72 236212.25 90440 -1 3311
3313 0 482749.06 236175.66 90560 -1 3312
3314 0 482877.88 236199.28 90600 -1 3313
3315 0 484023.97 236264.38 90640 -1 3314
3316 0 484109.44 236274.77 90680 -1 3315
3317 0 484256.6 236281.62 90760 -1 3316
3318 0 484420.28 236022.52 90760 -1 3317
3319 0 484837.53 235784.97 90760 -1 3318
3320 0 485013.1 235735.5 90800 -1 3319
3321 0 485022.9 235916.31 90920 -1 3320
3322 0 485250.72 235684.06 90960 -1 3321
3323 0 485298.78 235060.16 91000 -1 3322
3324 0 485224 234916.27 91160 -1 3323
3325 0 485317.1 234058.84 92200 -1 3324
3326 0 485603.56 233752.14 92520 -1 3325
3327 0 485741.88 233575.66 92720 -1 3326
3328 0 485927.72 233451.27 92840 -1 3327
3329 0 485996.34 233310.6 92960 -1 3328
3330 0 486093.6 233067.1 93160 -1 3329
3331 0 486407.44 232480.02 93280 -1 3330
3332 0 486480.84 232489.44 93360 -1 3331
3333 0 486728.47 231689.89 93360 -1 3332
3334 0 486938.8 231464.11 93440 -1 3333
3335 0 487275.47 231046.6 93880 -1 3334
3336 0 487534.66 230912.27 94040 -1 3335
3337 0 487666.06 230850.78 94200 -1 3336
3338 0 487873.1 230706.33 94400 -1 3337
3339 0 488278.88 230634.38 94680 -1 3338
3340 0 488579.1 230521.7 94960 -1 3339
3341 0 488872.28 230373.64 95080 -1 3340
3342 0 489211.75 230103.1 95160 -1 3341
3343 0 489440.7 229932.2 95320 -1 3342
3344 0 489937.56 229783.23 95800 -1 3343
3345 0 490241.44 229797.81 96200 -1 3344
3346 0 490466.06 229636.83 96600 -1 3345
3347 0 490662.66 229551.36 96720 -1 3346
3348 0 490944.06 229362.31 96960 -1 3347
3349 0 491104.22 229262.4 97080 -1 3348
3350 0 491123.22 229086.7 97200 -1 3349
3351 0 491217.3 228939.78 97360 -1 3350
3352 0 491271.38 228644.58 97560 -1 3351
3353 0 491371.03 228415.47 97680 -1 3352
3354 0 491512.34 228182.69 97800 -1 3353
3355 0 491789.84 227959.11 97920 -1 3354
3356 0 491983.22 227913.14 98160 -1 3355
3357 0 492387.66 227857.55 98440 -1 3356
3358 0 492546.84 227835.56 98600 -1 3357
3359 0 492609.2 227783.5 98720 -1 3358
3360 0 492623.2 227529.94 99000 -1 3359
3361 0 492685.72 227448.42 99080 -1 3360
3362 0 492753.12 227276.19 99240 -1 3361
3363 0 492754.28 227132.6 99360 -1 3362
3364 0 492776.1 226915.17 99600 -1 3363
3365 0 492840.6 226666.83 99760 -1 3364
3366 0 492908.9 226529.12 99840 -1 3365
3367 0 493031.75 226295.36 1e+05 -1 3366
3368 0 493490.22 225758.75 100440 -1 3367
3369 0 493699.44 225699.7 100600 -1 3368
3370 0 494120.9 225684.88 100880 -1 3369
3371 0 494231.38 225639.62 100960 -1 3370
3372 0 494526.66 225495.5 101040 -1 3371
3373 0 494627.28 225199.38 101200 -1 3372
3374 0 494572.03 225009.38 101320 -1 3373
3375 0 494431.72 224761.66 101600 -1 3374
3376 0 494454.7 224599.3 101800 -1 3375
3377 0 494536.3 224466.83 101960 -1 3376
3378 0 494669.3 224085.9 102280 -1 3377
3379 0 494929.12 223839.98 102400 -1 3378
3380 0 495030.38 223591.22 102520 -1 3379
3381 0 495078.75 223456.67 102560 -1 3380
3382 0 495121.06 223132.73 102840 -1 3381
3383 0 495191 223032.69 103000 -1 3382
3384 0 495300.84 222885.34 103200 -1 3383
3385 0 495536.38 222682.22 103360 -1 3384
3386 0 495660.5 222508.77 103720 -1 3385
3387 0 495811.8 222370.4 103960 -1 3386
3388 0 495932.72 222153.6 104280 -1 3387
3389 0 496010.56 222031.28 104400 -1 3388
3390 0 496135.28 221632.81 104560 -1 3389
3391 0 496241.16 221441.98 104760 -1 3390
3392 0 496281.88 221311.78 104960 -1 3391
3393 0 496353.06 221241.06 105120 -1 3392
3394 0 496403.2 221200.6 105240 -1 3393
3395 0 496410.78 221116.19 105400 -1 3394
3396 0 496508.7 221097.3 105480 -1 3395
3397 0 496741.72 220853.72 105760 -1 3396
3398 0 496653.47 220166.33 106280 -1 3397
3399 0 496577.56 219808.78 106440 -1 3398
3400 0 496631.47 219472.1 106640 -1 3399
3401 0 496873.03 218880.44 107040 -1 3400
3402 0 497281.9 218357.44 107520 -1 3401
3403 0 497396.53 217993 107680 -1 3402
3404 0 497360.7 217767.42 107760 -1 3403
3405 0 497323.75 217572.83 107840 -1 3404
3406 0 497367.56 217492.11 108040 -1 3405
3407 0 497625.53 217174.72 108320 -1 3406
3408 0 497859.7 217082.62 108560 -1 3407
3409 0 497972.47 216903.77 108760 -1 3408
3410 0 498089.34 216823.39 108920 -1 3409
3411 0 498182.5 216642.06 109040 -1 3410
3412 0 498228.28 216543.05 109120 -1 3411
3413 0 498215.84 216346.31 109200 -1 3412
3414 0 498231 216301.4 109320 -1 3413
3415 0 498219.16 215945.55 109360 -1 3414
3416 0 498251.94 215947.39 109400 -1 3415
3417 0 498185.62 215645.3 109400 -1 3416
3418 0 498157.94 215529.06 109600 -1 3417
3419 0 498150.03 215396.73 109760 -1 3418
3420 0 498166.75 215366.12 109880 -1 3419
3421 0 498183.88 215258.77 110000 -1 3420
3422 0 498277.03 215098.1 110120 -1 3421
3423 0 498279.47 214882.28 110240 -1 3422
3424 0 498319.28 214610.53 110400 -1 3423
3425 0 498290.47 214507.9 110520 -1 3424
3426 0 498292.72 214372 110640 -1 3425
3427 0 498283.56 214231.42 110760 -1 3426
3428 0 498350.12 213855.66 111160 -1 3427
3429 0 498460.88 213810.52 111280 -1 3428
3430 0 498636.6 213757.56 111480 -1 3429
3431 0 498684.88 213725.95 111560 -1 3430
3432 0 498811.4 213569.55 111760 -1 3431
3433 0 498822.47 213442.94 111840 -1 3432
3434 0 498879.1 213222.36 112000 -1 3433
3435 0 498820 213089.5 112120 -1 3434
3436 0 498666.25 212718.81 112200 -1 3435
3437 0 498561.5 212598.86 112280 -1 3436
3438 0 498511.2 212494.39 112400 -1 3437
3439 0 498404.53 212264.6 112480 -1 3438
3440 0 498441.4 212106.92 112600 -1 3439
3441 0 498461.34 211924.23 112800 -1 3440
3442 0 498461.6 211820.58 112880 -1 3441
3443 0 498488.1 211631.1 112960 -1 3442
3444 0 498643.25 211428.81 113080 -1 3443
3445 0 498581.6 211233.17 113200 -1 3444
3446 0 498436.6 211211.55 113240 -1 3445
3447 0 498486.06 211056.14 113280 -1 3446
3448 0 498421.03 210775.31 113360 -1 3447
3449 0 498286.66 210508.67 113480 -1 3448
3450 0 498365.88 210354.88 113600 -1 3449
3451 0 498412.38 210165.08 113760 -1 3450
3452 0 498404.06 210052.17 113920 -1 3451
3453 0 498406.66 209940.05 114120 -1 3452
3454 0 498480.72 209862.2 114240 -1 3453
3455 0 498563 209698.84 114400 -1 3454
3456 0 498714.3 209506.61 114600 -1 3455
3457 0 498729.1 209419.92 114840 -1 3456
3458 0 498555.84 209143.08 115160 -1 3457
3459 0 498511.34 208867.12 115280 -1 3458
3460 0 498493.25 208873.47 115320 -1 3459
3461 0 498504.62 208844.16 115360 -1 3460
3462 0 498521.62 208798.61 115400 -1 3461
3463 0 498523.3 208602.88 115480 -1 3462
3464 0 498534.72 208367.42 115600 -1 3463
3465 0 498553.88 208118.03 115760 -1 3464
3466 0 498429.8 207968.28 115880 -1 3465
3467 0 498305.28 207801.97 116080 -1 3466
3468 0 497928.06 207699.1 116560 -1 3467
3469 0 498022.7 207625.8 116640 -1 3468
3470 0 498077.03 207379.48 116680 -1 3469
3471 0 498092.9 207329.03 116760 -1 3470
3472 0 498239.6 207313.52 117040 -1 3471
3473 0 498495.3 207412.17 117200 -1 3472
3474 0 498390.9 206961.52 117240 -1 3473
3475 0 498144.16 206699.52 117320 -1 3474
3476 0 497906.44 206562.94 117400 -1 3475
3477 0 497680.78 206265.7 117520 -1 3476
3478 0 497627.03 206095.77 117640 -1 3477
3479 0 497664.53 205851.98 117840 -1 3478
3480 0 497714.9 205660.11 118040 -1 3479
3481 0 497755.06 205241.47 118080 -1 3480
3482 0 497781.94 204983.19 118200 -1 3481
3483 0 497822.12 204877.66 118280 -1 3482
3484 0 497837.62 204821.5 118400 -1 3483
3485 0 497934.03 204582.5 118760 -1 3484
3486 0 497973 204533.44 118880 -1 3485
3487 0 497938.12 204325.95 119040 -1 3486
3488 0 497955.84 204217.23 119240 -1 3487
3489 0 497840.97 203988.56 119320 -1 3488
3490 0 497635.7 203703.38 119360 -1 3489
3491 0 497513.47 203553.94 119440 -1 3490
3492 0 497443.22 203516.34 119480 -1 3491
3493 0 497324.84 203284.73 119720 -1 3492
3494 0 497310.28 203216.78 119880 -1 3493
3495 0 497400.3 203199 120040 -1 3494
3496 0 497490.53 203176.72 120200 -1 3495
3497 0 497610.06 203109.38 120560 -1 3496
3498 0 497642.8 203074.2 120720 -1 3497
3499 0 497585.38 203058.95 120880 -1 3498
3500 0 497496.56 203014.61 121000 -1 3499
3501 0 497467.1 202986.38 121080 -1 3500
3502 0 497399.94 202956.58 121120 -1 3501
3503 0 497288.1 202805.98 121200 -1 3502
3504 0 497220.22 202705.94 121280 -1 3503
3505 0 497130.44 202529.98 121360 -1 3504
3506 0 497090.62 202421.22 121440 -1 3505
3507 0 497093.2 202145.83 121600 -1 3506
3508 0 497139 201806.72 121880 -1 3507
3509 0 497164.78 201509.88 122120 -1 3508
3510 0 497136.2 201319.11 122280 -1 3509
3511 0 497076 201179.22 122440 -1 3510
3512 0 497005.97 200969.33 122600 -1 3511
3513 0 497014.7 200904.98 122800 -1 3512
3514 0 497019.6 200901.53 122960 -1 3513
3515 0 497050.38 200839.52 123080 -1 3514
3516 0 497046.94 200738.17 123240 -1 3515
3517 0 497123.47 200587.69 123440 -1 3516
3518 0 497152.16 200373.2 123600 -1 3517
3519 0 497217.25 200193.72 123680 -1 3518
3520 0 497324.16 200010.53 123720 -1 3519
3521 0 497381.56 199683.27 123800 -1 3520
3522 0 497265.88 199580.62 123960 -1 3521
3523 0 497313.44 199524.64 124080 -1 3522
3524 0 497259.22 199439.03 124200 -1 3523
3525 0 497267.53 199317.48 124400 -1 3524
3526 0 497328.16 199110.34 124480 -1 3525
3527 0 497629.88 198850.84 124880 -1 3526
3528 0 497469.34 198680.12 125080 -1 3527
3529 0 497342.9 198587 125200 -1 3528
3530 0 497227.62 198357.53 125440 -1 3529
3531 0 496972.06 197930.81 125920 -1 3530
3532 0 497003.22 197798 126000 -1 3531
3533 0 497071.84 197378.89 126200 -1 3532
3534 0 497104.88 197119.61 126320 -1 3533
3535 0 497200.34 196857.75 126440 -1 3534
3536 0 497272.38 196717.86 126680 -1 3535
3537 0 497286.25 196596.4 126800 -1 3536
3538 0 497111.7 196324.27 127000 -1 3537
3539 0 497033.38 196141.39 127120 -1 3538
3540 0 496790.5 195852.14 127320 -1 3539
3541 0 496743.62 195657.1 127440 -1 3540
3542 0 496759.2 195553.28 127600 -1 3541
3543 0 496846.4 195434.72 127760 -1 3542
3544 0 496897.28 195342.62 127960 -1 3543
3545 0 496889.47 195216.78 128160 -1 3544
3546 0 496884.03 195116.95 128280 -1 3545
3547 0 496772.47 194903.7 128360 -1 3546
3548 0 496652.34 194668.33 128440 -1 3547
3549 0 496527.53 194520.3 128560 -1 3548
3550 0 496531.66 194407.89 128600 -1 3549
3551 0 496459.97 194149.27 128840 -1 3550
3552 0 496468.97 193932.31 129080 -1 3551
3553 0 496474.78 193733.36 129200 -1 3552
3554 0 496466.7 193631.12 129280 -1 3553
3555 0 496471.38 193593.72 129360 -1 3554
3556 0 496496.03 193548.95 129440 -1 3555
3557 0 496502.5 193406.53 129560 -1 3556
3558 0 496539.25 193159.73 129720 -1 3557
3559 0 496356.53 192946.52 129760 -1 3558
3560 0 496220.94 192680.52 129960 -1 3559
3561 0 496205.75 192601.53 130080 -1 3560
3562 0 496207.8 192524.05 130160 -1 3561
3563 0 496199.84 192433.03 130240 -1 3562
3564 0 496312.03 192329.69 130440 -1 3563
3565 0 496367.78 192228.66 130560 -1 3564
3566 0 496463.22 191915.55 130760 -1 3565
3567 0 496415.06 191765.47 130920 -1 3566
3568 0 496454.4 191642.66 131040 -1 3567
3569 0 496420.9 191581.53 131120 -1 3568
3570 0 496350.16 191385.02 131320 -1 3569
3571 0 496288.25 191167.56 131480 -1 3570
3572 0 496263.4 191039.06 131560 -1 3571
3573 0 496100.66 190546.22 131840 -1 3572
3574 0 496032.53 190276.48 132000 -1 3573
3575 0 495902.38 190051.58 132160 -1 3574
3576 0 495927.97 190021.08 132320 -1 3575
3577 0 495937.25 189897.6 132440 -1 3576
3578 0 495948.78 189899.53 132600 -1 3577
3579 0 495933.62 189734.45 132840 -1 3578
3580 0 495894.28 189579.6 133000 -1 3579
3581 0 495824 189345.22 133160 -1 3580
3582 0 495709.16 188872.45 133360 -1 3581
3583 0 495663.62 188515.95 133560 -1 3582
3584 0 495581 187996.34 133880 -1 3583
3585 0 495559.78 187788.44 134120 -1 3584
3586 0 495567.84 187618.33 134280 -1 3585
3587 0 495570.84 187385.8 134480 -1 3586
3588 0 495571.16 187184.12 134680 -1 3587
3589 0 495617.28 186870.94 134960 -1 3588
3590 0 495435.12 186623.83 134960 -1 3589
3591 0 495406.38 186427.47 135040 -1 3590
3592 0 495394.66 186225.67 135160 -1 3591
3593 0 495363.78 186119.48 135280 -1 3592
3594 0 495366.84 185908.67 135440 -1 3593
3595 0 495395.94 185864.75 135480 -1 3594
3596 0 495422.2 185603.55 135560 -1 3595
3597 0 495401.28 185422.06 135720 -1 3596
3598 0 495368.06 185288.05 135840 -1 3597
3599 0 495291.62 185130.38 135960 -1 3598
3600 0 495276.25 185081.36 136000 -1 3599
3601 0 495261.25 185060.64 136120 -1 3600
3602 0 495254.56 184998.88 136200 -1 3601
3603 0 495223.5 184758.98 136200 -1 3602
3604 0 495324 184461.66 136360 -1 3603
3605 0 495355.97 184346.97 136440 -1 3604
3606 0 495298.62 184089.86 136600 -1 3605
3607 0 495243.56 183955.61 136760 -1 3606
3608 0 495133.1 183559.48 137000 -1 3607
3609 0 495095.72 183365.2 137160 -1 3608
3610 0 495060.16 183107.89 137320 -1 3609
3611 0 494986.72 182694.42 137520 -1 3610
3612 0 494961.94 182600.5 137600 -1 3611
3613 0 494931.97 182330.1 137760 -1 3612
3614 0 494918.84 182032.73 137920 -1 3613
3615 0 494897.72 181752.38 138040 -1 3614
3616 0 494913.4 181660.28 138080 -1 3615
3617 0 494922.75 181592.39 138120 -1 3616
3618 0 494842.66 181666.08 138160 -1 3617
3619 0 494941.4 181528.6 138200 -1 3618
3620 0 494936.16 181485.17 138240 -1 3619
3621 0 494923.66 181451.75 138280 -1 3620
3622 0 494909.25 181430.4 138320 -1 3621
3623 0 494911.62 181398.6 138360 -1 3622
3624 0 494901.03 181369.38 138400 -1 3623
3625 0 494899 181342.78 138440 -1 3624
3626 0 494885.9 181289.55 138480 -1 3625
3627 0 494870.8 181238.69 138520 -1 3626
3628 0 494864.16 181195.89 138560 -1 3627
3629 0 494842.44 181148.08 138600 -1 3628
3630 0 494829.97 181065.47 138640 -1 3629
3631 0 494820.25 180977.52 138680 -1 3630
3632 0 494807.44 180894.11 138720 -1 3631
3633 0 494803.16 180823.61 138760 -1 3632
3634 0 494811.47 180784.62 138800 -1 3633
3635 0 494823.94 180742.88 138840 -1 3634
3636 0 494839.9 180693.27 138880 -1 3635
3637 0 494845.78 180649.84 138920 -1 3636
3638 0 494864.12 180607.5 138960 -1 3637
3639 0 494876.38 180620.73 139000 -1 3638
3640 0 494888.88 180638.34 139040 -1 3639
3641 0 494901.1 180655.86 139080 -1 3640
3642 0 494912.66 180672.75 139120 -1 3641
3643 0 494891.25 180650.95 139160 -1 3642
3644 0 494874.22 180643.28 139200 -1 3643
3645 0 494871.75 180658.78 139240 -1 3644
3646 0 494957.6 180793.42 139280 -1 3645
3647 0 494951.44 180774.8 139320 -1 3646
3648 0 494952.53 180766.67 139360 -1 3647
3649 0 494943.94 180749.81 139400 -1 3648
3650 0 494918.5 180728.61 139440 -1 3649
3651 0 494915.75 180699.47 139480 -1 3650
3652 0 494902.97 180675.08 139520 -1 3651
3653 0 494889.5 180648.22 139560 -1 3652
3654 0 494883.3 180611.47 139600 -1 3653
3655 0 494878.7 180595.56 139640 -1 3654
3656 0 494873.44 180559.66 139680 -1 3655
3657 0 494861.34 180527.4 139720 -1 3656
3658 0 494857.22 180497.05 139760 -1 3657
3659 0 494853.9 180453.53 139800 -1 3658
3660 0 494849.1 180426.36 139840 -1 3659
3661 0 494843.25 180385.36 139880 -1 3660
3662 0 494849.4 180387.38 139920 -1 3661
3663 0 494859.66 180388.27 139960 -1 3662
3664 0 494863.06 180380.7 140000 -1 3663
3665 0 494855.7 180381.6 140040 -1 3664
3666 0 494901.97 180274.53 140080 -1 3665
3667 0 494900.28 180185.64 140120 -1 3666
3668 0 494950.7 180137.73 140160 -1 3667
3669 0 495041.6 180061.27 140200 -1 3668
3670 0 495104.7 180014.47 140240 -1 3669
3671 0 495189.8 179957.53 140280 -1 3670
3672 0 495264.84 179928.2 140320 -1 3671
3673 0 495324.78 179886.66 140360 -1 3672
3674 0 495387.44 179849.97 140400 -1 3673
3675 0 495440.34 179819.36 140440 -1 3674
3676 0 495497.62 179787.02 140480 -1 3675
3677 0 495514.75 179714.25 140520 -1 3676
3678 0 495521.6 179665.25 140560 -1 3677
3679 0 495528.03 179618.05 140600 -1 3678
3680 0 495529.9 179555.19 140640 -1 3679
3681 0 495522.7 179531.8 140680 -1 3680
3682 0 495518.6 179501.6 140720 -1 3681
3683 0 495508.3 179463.92 140760 -1 3682
3684 0 495493.06 179438.62 140800 -1 3683
3685 0 495487.84 179399.55 140840 -1 3684
3686 0 495476 179347.92 140880 -1 3685
3687 0 495470.34 179297.36 140920 -1 3686
3688 0 495452.25 179245.62 140960 -1 3687
3689 0 495452.97 179139.11 141000 -1 3688
3690 0 495449.12 179040.9 141040 -1 3689
3691 0 495452.8 178923.02 141080 -1 3690
3692 0 495451.06 178817.62 141120 -1 3691
3693 0 495450.78 178763.1 141160 -1 3692
3694 0 495447.78 178700.05 141200 -1 3693
3695 0 495448.2 178631.19 141240 -1 3694
3696 0 495443.75 178563.05 141280 -1 3695
3697 0 495448.84 178512.1 141320 -1 3696
3698 0 495451.2 178460.19 141360 -1 3697
3699 0 495456.22 178417.97 141400 -1 3698
3700 0 495476.06 178323.31 141440 -1 3699
3701 0 495487.16 178248.98 141480 -1 3700
3702 0 495494.78 178167.28 141520 -1 3701
3703 0 495505.78 178106.22 141560 -1 3702
3704 0 495494 178051.95 141600 -1 3703
3705 0 495480.2 177999.48 141640 -1 3704
3706 0 495462.88 177948.25 141680 -1 3705
3707 0 495441.72 177895.2 141720 -1 3706
3708 0 495425.16 177849.92 141760 -1 3707
3709 0 495411.78 177789.81 141800 -1 3708
3710 0 495390.44 177739.97 141840 -1 3709
3711 0 495376.9 177700.53 141880 -1 3710
3712 0 495362.44 177671.1 141920 -1 3711
3713 0 495347.84 177650.6 141960 -1 3712
3714 0 495316.72 177620.11 142000 -1 3713
3715 0 495291.78 177598 142040 -1 3714
3716 0 495284.75 177591.48 142080 -1 3715
3717 0 495284.1 177581.11 142120 -1 3716
3718 0 495263.72 177574.84 142160 -1 3717
3719 0 495261.16 177559.39 142200 -1 3718
3720 0 495248.12 177541.66 142240 -1 3719
3721 0 495233.72 177525.16 142280 -1 3720
3722 0 495228.1 177501.31 142320 -1 3721
3723 0 495232.88 177456.86 142360 -1 3722
3724 0 495185.78 177342.94 142400 -1 3723
3725 0 495193 177214.16 142440 -1 3724
3726 0 495207.06 177131.39 142480 -1 3725
3727 0 495329.78 176967.9 142520 -1 3726
3728 0 495390.53 176872.64 142560 -1 3727
3729 0 495451.72 176798.97 142600 -1 3728
3730 0 495518.38 176713.19 142640 -1 3729
3731 0 495584.5 176627.17 142680 -1 3730
3732 0 495648.56 176561.66 142720 -1 3731
3733 0 495713.72 176479.92 142760 -1 3732
3734 0 495757.4 176405.38 142800 -1 3733
3735 0 495801.75 176329.52 142840 -1 3734
3736 0 495822.75 176277.72 142880 -1 3735
3737 0 495790.25 176133.33 142920 -1 3736
3738 0 495756.3 175991.97 142960 -1 3737
3739 0 495723.5 175851.25 143000 -1 3738
3740 0 495649.56 175691.17 143040 -1 3739
3741 0 495571.4 175517.97 143080 -1 3740
3742 0 495486.62 175386.44 143120 -1 3741
3743 0 495493.3 175323.1 143160 -1 3742
3744 0 495520.4 175279.83 143200 -1 3743
3745 0 495523.94 175234.38 143240 -1 3744
3746 0 495549.25 175211.3 143280 -1 3745
3747 0 495566.1 175163.11 143320 -1 3746
3748 0 495595.22 175141.6 143360 -1 3747
3749 0 495612.88 175118.5 143400 -1 3748
3750 0 495623.47 175043.36 143440 -1 3749
3751 0 495636.22 174992.67 143480 -1 3750
3752 0 495647.7 174932.75 143520 -1 3751
3753 0 495673.4 174886.66 143560 -1 3752
3754 0 495711.97 174840.25 143600 -1 3753
3755 0 495755.53 174799.88 143640 -1 3754
3756 0 495772.84 174757.3 143680 -1 3755
3757 0 495799.44 174715.78 143720 -1 3756
3758 0 495825.66 174661.62 143760 -1 3757
3759 0 495887.75 174472.3 143920 -1 3758
3760 0 495905.6 174434.19 143960 -1 3759
3761 0 495920.44 174373 144000 -1 3760
3762 0 495948.62 174265.3 144040 -1 3761
3763 0 495969.78 174160.23 144080 -1 3762
3764 0 495987 174069.75 144120 -1 3763
3765 0 496014.94 173964.05 144160 -1 3764
3766 0 496001.56 173908.53 144200 -1 3765
3767 0 495986.84 173876.58 144240 -1 3766
3768 0 495971.66 173830.81 144280 -1 3767
3769 0 495955.88 173786.31 144320 -1 3768
3770 0 495946.8 173759.73 144360 -1 3769
3771 0 495941.56 173721.89 144400 -1 3770
3772 0 495923.1 173691.83 144440 -1 3771
3773 0 495918.7 173676.56 144480 -1 3772
3774 0 495907.97 173649.7 144520 -1 3773
3775 0 495898.56 173634.9 144560 -1 3774
3776 0 495885.06 173590.39 144600 -1 3775
3777 0 495863.56 173541.19 144640 -1 3776
3778 0 495851.97 173510.86 144680 -1 3777
3779 0 495832.56 173471.73 144720 -1 3778
3780 0 495822.75 173430.4 144760 -1 3779
3781 0 495812.9 173390.64 144800 -1 3780
3782 0 495798.75 173342.86 144840 -1 3781
3783 0 495791.34 173302.39 144880 -1 3782
3784 0 495767.84 173241.45 144920 -1 3783
3785 0 495741.6 173164.9 144960 -1 3784
3786 0 495707.8 173102.45 145000 -1 3785
3787 0 495703.03 173051.8 145040 -1 3786
3788 0 495701.66 172990.2 145080 -1 3787
3789 0 495709.6 172941.34 145120 -1 3788
3790 0 495699.47 172845.28 145160 -1 3789
3791 0 495694.72 172718.72 145200 -1 3790
3792 0 495687 172597.36 145240 -1 3791
3793 0 495685.53 172573.36 145280 -1 3792
3794 0 495678.75 172537.53 145320 -1 3793
3795 0 495678.4 172509.52 145360 -1 3794
3796 0 495656.75 172469.17 145400 -1 3795
3797 0 495648.22 172441.48 145440 -1 3796
3798 0 495630.5 172410.31 145480 -1 3797
3799 0 495620.03 172374 145520 -1 3798
3800 0 495616 172367.06 145560 -1 3799
3801 0 495603.88 172324.92 145600 -1 3800
3802 0 495594.47 172278.86 145640 -1 3801
3803 0 495586.3 172243.5 145680 -1 3802
3804 0 495561.7 172249.05 145720 -1 3803
3805 0 495490.1 172183.3 145760 -1 3804
3806 0 495467.28 172165.38 145800 -1 3805
3807 0 495433.5 172089.42 145840 -1 3806
3808 0 495406.97 171914.11 145880 -1 3807
3809 0 495380.25 171729.44 145920 -1 3808
3810 0 495356.03 171543.33 145960 -1 3809
3811 0 495380.34 171444.31 146000 -1 3810
3812 0 495409.84 171346.44 146040 -1 3811
3813 0 495443.34 171244.77 146080 -1 3812
3814 0 495465 171164.69 146120 -1 3813
3815 0 495468.38 171097.25 146160 -1 3814
3816 0 495467.6 170995.5 146200 -1 3815
3817 0 495424.47 170892.47 146240 -1 3816
3818 0 495363.94 170767.4 146280 -1 3817
3819 0 495299.88 170657.25 146320 -1 3818
3820 0 495254.28 170608.44 146360 -1 3819
3821 0 495194.56 170563.4 146400 -1 3820
3822 0 495010.94 170533.22 146440 -1 3821
3823 0 495060.72 170502.34 146480 -1 3822
3824 0 495101.66 170466.86 146520 -1 3823
3825 0 495144.06 170419.55 146560 -1 3824
3826 0 495155.47 170386.05 146600 -1 3825
3827 0 495138.56 170281.17 146640 -1 3826
3828 0 495139.7 170288.94 146680 -1 3827
3829 0 495152.62 170218.62 146720 -1 3828
3830 0 495140.2 170164.94 146760 -1 3829
3831 0 495133.62 170108.2 146800 -1 3830
3832 0 495125.03 170065.6 146840 -1 3831
3833 0 495126.62 170011.44 146880 -1 3832
3834 0 495124.84 169952.8 146920 -1 3833
3835 0 495124.84 169898.44 146960 -1 3834
3836 0 495121.97 169855.5 147000 -1 3835
3837 0 495117.75 169810.7 147040 -1 3836
3838 0 495115.62 169768.92 147080 -1 3837
3839 0 495114.38 169751.05 147120 -1 3838
3840 0 495114.06 169730.25 147160 -1 3839
3841 0 495110.28 169697.48 147200 -1 3840
3842 0 495107.9 169688 147240 -1 3841
3843 0 495121.94 169565.62 147280 -1 3842
3844 0 495102.22 169457.52 147320 -1 3843
3845 0 495099.9 169396.72 147360 -1 3844
3846 0 495103.6 169330.89 147400 -1 3845
3847 0 495101.34 169268.5 147440 -1 3846
3848 0 495049.78 169130.98 147480 -1 3847
3849 0 495000.06 169002.52 147520 -1 3848
3850 0 494951.03 168868.44 147560 -1 3849
3851 0 494918.66 168815.89 147600 -1 3850
3852 0 494891.06 168765.75 147640 -1 3851
3853 0 494861.4 168715.77 147680 -1 3852
3854 0 494837.72 168658.2 147720 -1 3853
3855 0 494817.28 168606 147760 -1 3854
3856 0 494795.44 168542.75 147800 -1 3855
3857 0 494798.47 168517.12 147840 -1 3856
3858 0 494808.6 168502.47 147880 -1 3857
3859 0 494818.03 168481.81 147920 -1 3858
3860 0 494817.66 168456.2 147960 -1 3859
3861 0 494806.4 168402.77 148000 -1 3860
3862 0 494808.88 168364.33 148040 -1 3861
3863 0 494815.47 168283.25 148080 -1 3862
3864 0 494825.47 168198.22 148120 -1 3863
3865 0 494827.62 168103.81 148160 -1 3864
3866 0 494825.4 167960.88 148200 -1 3865
3867 0 494855.78 167782.69 148240 -1 3866
3868 0 494997.7 167733.73 148280 -1 3867
3869 0 494849.38 167522.11 148320 -1 3868
3870 0 494776.38 167391.92 148360 -1 3869
3871 0 494728.88 167244.97 148400 -1 3870
3872 0 494669.22 167102.9 148440 -1 3871
3873 0 494619.2 166994.39 148480 -1 3872
3874 0 494569.34 166880.25 148520 -1 3873
3875 0 494519.56 166767.44 148560 -1 3874
3876 0 494487.94 166675.12 148640 -1 3875
3877 0 494475.47 166633.55 148680 -1 3876
3878 0 494457.44 166599.55 148720 -1 3877
3879 0 494433.8 166556.28 148760 -1 3878
3880 0 494414 166508.06 148800 -1 3879
3881 0 494400.7 166465.97 148840 -1 3880
3882 0 494375.7 166390.2 148880 -1 3881
3883 0 494359.03 166321.03 148920 -1 3882
3884 0 494348.56 166248.44 148960 -1 3883
3885 0 494335.12 166143.75 149000 -1 3884
3886 0 494320.16 166022.66 149040 -1 3885
3887 0 494245.62 165846.56 149080 -1 3886
3888 0 494185.62 165691.9 149120 -1 3887
3889 0 494120 165528.53 149160 -1 3888
3890 0 494071.44 165422.94 149200 -1 3889
3891 0 494018.34 165333.3 149240 -1 3890
3892 0 493984.84 165240.17 149280 -1 3891
3893 0 493937.03 165193.38 149320 -1 3892
3894 0 493908.03 165147.56 149360 -1 3893
3895 0 493878.06 165112.1 149400 -1 3894
3896 0 493824.84 165034.3 149440 -1 3895
3897 0 493751.03 164955.7 149480 -1 3896
3898 0 493704 164875.4 149520 -1 3897
3899 0 493674.34 164816.5 149560 -1 3898
3900 0 493683.8 164880.17 149600 -1 3899
3901 0 493672.66 164877.69 149640 -1 3900
3902 0 493672.66 164803.1 149680 -1 3901
3903 0 493699.62 164761.28 149720 -1 3902
3904 0 493718.94 164710.14 149760 -1 3903
3905 0 493706.53 164636.94 149800 -1 3904
3906 0 493688.66 164601.33 149840 -1 3905
3907 0 493680.75 164578.95 149880 -1 3906
3908 0 493633.28 164566.38 149920 -1 3907
3909 0 493574.7 164519.8 149960 -1 3908
3910 0 493536.03 164503.5 150000 -1 3909
3911 0 493205.34 164276.3 150080 -1 3910
3912 0 493007.6 164117.61 150120 -1 3911
3913 0 493003.62 163970.5 150160 -1 3912
3914 0 493011.12 163645.08 150200 -1 3913
3915 0 493000.7 163498.14 150240 -1 3914
3916 0 492980.97 163338.72 150280 -1 3915
3917 0 492963.84 163168.22 150320 -1 3916
3918 0 492969.06 163076.88 150360 -1 3917
3919 0 492961.88 162973.3 150400 -1 3918
3920 0 492940.56 162821.84 150440 -1 3919
3921 0 492920.16 162694.31 150480 -1 3920
3922 0 492899.38 162573.75 150520 -1 3921
3923 0 492870.3 162436.55 150560 -1 3922
3924 0 492831.53 162257.17 150600 -1 3923
3925 0 492812.1 162085.53 150640 -1 3924
3926 0 492741.2 161869.95 150680 -1 3925
3927 0 492702.53 161713.11 150720 -1 3926
3928 0 492617.78 161591.88 150760 -1 3927
3929 0 492534.06 161473.39 150800 -1 3928
3930 0 492448.03 161357.78 150840 -1 3929
3931 0 492360.88 161232.27 150880 -1 3930
3932 0 492343.44 161165.48 150920 -1 3931
3933 0 492310.2 161093.94 150960 -1 3932
3934 0 492287.1 161036.66 151000 -1 3933
3935 0 492262.62 160984.72 151040 -1 3934
3936 0 492251.78 160911.97 151080 -1 3935
3937 0 492244.25 160865.06 151120 -1 3936
3938 0 492236.56 160801.53 151160 -1 3937
3939 0 492226.75 160770.36 151200 -1 3938
3940 0 492218.38 160745.83 151240 -1 3939
3941 0 492206.3 160718.44 151280 -1 3940
3942 0 492200.38 160691.7 151320 -1 3941
3943 0 492144.9 160614.2 151360 -1 3942
3944 0 492082.6 160536.83 151400 -1 3943
3945 0 492035.4 160471.25 151440 -1 3944
3946 0 491977.03 160389.36 151480 -1 3945
3947 0 491954.8 160357.64 151520 -1 3946
3948 0 491938.94 160346.83 151560 -1 3947
3949 0 491915.5 160326.53 151600 -1 3948
3950 0 491894.28 160325.77 151640 -1 3949
3951 0 491858 160293.62 151680 -1 3950
3952 0 491826.9 160266.86 151720 -1 3951
3953 0 491797.53 160238.02 151760 -1 3952
3954 0 491767.25 160214.48 151800 -1 3953
3955 0 491745.62 160098.14 151840 -1 3954
3956 0 491706.75 159973.9 151880 -1 3955
3957 0 491677.7 159855.7 151920 -1 3956
3958 0 491654.38 159734.08 151960 -1 3957
3959 0 491662.4 159695.16 152000 -1 3958
3960 0 491676.1 159630.92 152040 -1 3959
3961 0 491679.78 159578.47 152080 -1 3960
3962 0 491686.3 159534.25 152120 -1 3961
3963 0 491654.8 159487.9 152160 -1 3962
3964 0 491620.53 159438.81 152200 -1 3963
3965 0 491586.53 159389.83 152240 -1 3964
3966 0 491556.38 159346.25 152280 -1 3965
3967 0 491528.9 159315.58 152320 -1 3966
3968 0 491495.94 159306.3 152360 -1 3967
3969 0 491461.16 159276.72 152400 -1 3968
3970 0 491436.03 159250.73 152440 -1 3969
3971 0 491305.84 159177.89 152480 -1 3970
3972 0 491190.97 159104.17 152520 -1 3971
3973 0 491064.6 159013.4 152560 -1 3972
3974 0 491002.44 158965.25 152600 -1 3973
3975 0 490938.06 158918.77 152640 -1 3974
3976 0 490874.5 158859.48 152680 -1 3975
3977 0 490818.84 158816.17 152720 -1 3976
3978 0 490763.6 158773.42 152760 -1 3977
3979 0 490711.47 158733.48 152800 -1 3978
3980 0 490652 158692.36 152840 -1 3979
3981 0 490639.66 158679.1 152880 -1 3980
3982 0 490615.44 158663.22 152920 -1 3981
3983 0 490586.9 158635.23 152960 -1 3982
3984 0 490570.97 158627.94 153000 -1 3983
3985 0 490550.56 158597.75 153040 -1 3984
3986 0 490535.78 158573.34 153080 -1 3985
3987 0 490502.72 158538.69 153120 -1 3986
3988 0 490488.47 158507.27 153160 -1 3987
3989 0 490465.16 158484.05 153200 -1 3988
3990 0 490449.84 158474.31 153240 -1 3989
3991 0 490428.78 158454.36 153280 -1 3990
3992 0 490413.66 158425.61 153320 -1 3991
3993 0 490401.7 158413.48 153360 -1 3992
3994 0 490383.53 158406.83 153400 -1 3993
3995 0 490368.06 158399.61 153440 -1 3994
3996 0 490355.56 158396.69 153480 -1 3995
3997 0 490331.62 158353.36 153520 -1 3996
3998 0 490309.88 158310.05 153560 -1 3997
3999 0 490279.25 158259.06 153600 -1 3998
4000 0 490249.84 158209.64 153640 -1 3999
4001 0 490223.9 158143.19 153680 -1 4000
4002 0 490208.6 158078.83 153720 -1 4001
4003 0 490198.03 158025.77 153760 -1 4002
4004 0 490162.75 157948.33 153800 -1 4003
4005 0 490125.44 157864.8 153840 -1 4004
4006 0 490085.44 157791.2 153880 -1 4005
4007 0 490037.1 157657.7 153920 -1 4006
4008 0 489986.34 157525.08 153960 -1 4007
4009 0 489928.34 157391.84 154000 -1 4008
4010 0 489872.2 157273 154040 -1 4009
4011 0 489806.7 157127 154080 -1 4010
4012 0 489740.16 156978.11 154120 -1 4011
4013 0 489704.2 156892.67 154160 -1 4012
4014 0 489660.66 156798.12 154200 -1 4013
4015 0 489636.9 156714.58 154240 -1 4014
4016 0 489588.62 156630.52 154280 -1 4015
4017 0 489571.1 156588.95 154320 -1 4016
4018 0 489549.5 156571.22 154360 -1 4017
4019 0 489531.72 156538.11 154400 -1 4018
4020 0 489511.7 156508.53 154440 -1 4019
4021 0 489485.16 156469.69 154480 -1 4020
4022 0 489450.2 156438.64 154520 -1 4021
4023 0 489420.8 156397.14 154560 -1 4022
4024 0 489388.4 156366.62 154600 -1 4023
4025 0 489353.94 156311.25 154640 -1 4024
4026 0 489323 156262.61 154680 -1 4025
4027 0 489295.5 156212.52 154720 -1 4026
4028 0 489261.44 156162.1 154760 -1 4027
4029 0 489187.53 156118 154800 -1 4028
4030 0 489125.78 156081.97 154840 -1 4029
4031 0 489052.53 156022.7 154880 -1 4030
4032 0 488990.8 155979.53 154920 -1 4031
4033 0 488859.53 155933.89 154960 -1 4032
4034 0 488727.7 155894.75 155000 -1 4033
4035 0 488597.62 155852.42 155040 -1 4034
4036 0 488457.28 155801.11 155080 -1 4035
4037 0 488404.53 155714.73 155120 -1 4036
4038 0 488359.97 155649.34 155160 -1 4037
4039 0 488304.38 155578.72 155200 -1 4038
4040 0 488240.7 155501.69 155240 -1 4039
4041 0 488204.28 155430.78 155280 -1 4040
4042 0 488156.25 155347.62 155320 -1 4041
4043 0 488116.06 155272.31 155360 -1 4042
4044 0 488075.12 155200.77 155400 -1 4043
4045 0 488023.9 155161.73 155440 -1 4044
4046 0 487969.62 155125.25 155480 -1 4045
4047 0 487930.25 155079.97 155520 -1 4046
4048 0 487893.53 155057.77 155560 -1 4047
4049 0 487853.7 155002.08 155600 -1 4048
4050 0 487829.53 154940.92 155640 -1 4049
4051 0 487804.78 154902.05 155680 -1 4050
4052 0 487773.62 154853.81 155720 -1 4051
4053 0 487745.97 154811.03 155760 -1 4052
4054 0 487705.84 154783.17 155800 -1 4053
4055 0 487671.25 154723.45 155840 -1 4054
4056 0 487643.5 154689.77 155880 -1 4055
4057 0 487614.53 154660.17 155920 -1 4056
4058 0 487578.3 154646.86 155960 -1 4057
4059 0 487535.5 154611.9 156000 -1 4058
4060 0 487472.12 154554.7 156040 -1 4059
4061 0 487416.56 154481.1 156080 -1 4060
4062 0 487358.25 154424.05 156120 -1 4061
4063 0 487302.3 154358.27 156160 -1 4062
4064 0 487244 154305.05 156200 -1 4063
4065 0 487216.75 154290.28 156240 -1 4064
4066 0 487159.5 154125.02 156280 -1 4065
4067 0 487105.8 154060.83 156320 -1 4066
4068 0 487008.94 153915.6 156360 -1 4067
4069 0 486881.84 153794.81 156400 -1 4068
4070 0 486762 153746.3 156440 -1 4069
4071 0 486639.75 153420.14 156480 -1 4070
4072 0 486424.6 153203.45 156520 -1 4071
4073 0 486390.94 153169.34 156560 -1 4072
4074 0 486345.84 153123.17 156600 -1 4073
4075 0 486300.7 153097.56 156640 -1 4074
4076 0 486264.78 153050.73 156680 -1 4075
4077 0 486227.66 152997.14 156720 -1 4076
4078 0 486179.66 152943.39 156760 -1 4077
4079 0 486142.75 152894.36 156800 -1 4078
4080 0 486105.56 152856.83 156840 -1 4079
4081 0 486069.2 152824.48 156880 -1 4080
4082 0 486025.6 152801.17 156920 -1 4081
4083 0 486004.5 152739.48 156960 -1 4082
4084 0 485983 152693.44 157000 -1 4083
4085 0 485949.16 152638.7 157040 -1 4084
4086 0 485923.28 152603.83 157080 -1 4085
4087 0 485895.72 152577.58 157120 -1 4086
4088 0 485868.2 152557.48 157160 -1 4087
4089 0 485838.8 152509.28 157200 -1 4088
4090 0 485809.38 152459.86 157240 -1 4089
4091 0 485786.06 152408.66 157280 -1 4090
4092 0 485753.9 152364.67 157320 -1 4091
4093 0 485714.25 152259.38 157360 -1 4092
4094 0 485659.38 152170.16 157400 -1 4093
4095 0 485614.88 152062.66 157440 -1 4094
4096 0 485581.84 151962.83 157480 -1 4095
4097 0 485525.94 151888.42 157520 -1 4096
4098 0 485477.1 151802.14 157560 -1 4097
4099 0 485432.75 151717.9 157600 -1 4098
4100 0 485406.06 151655.27 157640 -1 4099
4101 0 485374.25 151593.1 157680 -1 4100
4102 0 485340.38 151525.33 157720 -1 4101
4103 0 485313.44 151461.02 157760 -1 4102
4104 0 485314.75 151409.17 157800 -1 4103
4105 0 485310.28 151374.86 157840 -1 4104
4106 0 485300.97 151338.28 157880 -1 4105
4107 0 485287.44 151265.97 157920 -1 4106
4108 0 485286.16 151219.03 157960 -1 4107
4109 0 485286.53 151169.34 158000 -1 4108
4110 0 485281.78 151139.3 158040 -1 4109
4111 0 485262 151115.89 158080 -1 4110
4112 0 485261.4 151129.02 158120 -1 4111
4113 0 485299.22 151094.67 158160 -1 4112
4114 0 485324 151098.52 158200 -1 4113
4115 0 485293.53 151072.22 158240 -1 4114
4116 0 485348.03 151046.05 158280 -1 4115
4117 0 485336.94 151027.67 158320 -1 4116
4118 0 485322.16 150969.36 158360 -1 4117
4119 0 485331.9 150902.88 158400 -1 4118
4120 0 485276.4 150849.98 158440 -1 4119
4121 0 485231.75 150789.8 158480 -1 4120
4122 0 485188.8 150619.73 158520 -1 4121
4123 0 485156.9 150575.2 158560 -1 4122
4124 0 485128.66 150533.45 158600 -1 4123
4125 0 485098.6 150487.52 158640 -1 4124
4126 0 485074.44 150444.98 158680 -1 4125
4127 0 485061.3 150410.03 158720 -1 4126
4128 0 485056.94 150371.95 158760 -1 4127
4129 0 485049.2 150320.81 158800 -1 4128
4130 0 485046.47 150277.1 158840 -1 4129
4131 0 485032.62 150244.42 158880 -1 4130
4132 0 485010.94 150198.25 158920 -1 4131
4133 0 485008.72 150157.38 158960 -1 4132
4134 0 485000.94 150116.1 159000 -1 4133
4135 0 484936.97 150030.88 159040 -1 4134
4136 0 484854.62 149948.48 159080 -1 4135
4137 0 484773.22 149883.58 159120 -1 4136
4138 0 484740.94 149816.92 159160 -1 4137
4139 0 484716.34 149757.33 159200 -1 4138
4140 0 484682.53 149696.58 159240 -1 4139
4141 0 484662.75 149669.31 159280 -1 4140
4142 0 484635.34 149621.03 159320 -1 4141
4143 0 484616.97 149579.44 159360 -1 4142
4144 0 484590.9 149542.77 159400 -1 4143
4145 0 484563.7 149469.47 159440 -1 4144
4146 0 484544.62 149403.38 159480 -1 4145
4147 0 484504.88 149372.78 159520 -1 4146
4148 0 484480.22 149326.66 159560 -1 4147
4149 0 484455.3 149267.95 159600 -1 4148
4150 0 484434.44 149216.88 159640 -1 4149
4151 0 484420.06 149171.06 159680 -1 4150
4152 0 484402.25 149121.66 159720 -1 4151
4153 0 484368.44 149076.05 159760 -1 4152
4154 0 484312.56 149023.12 159800 -1 4153
4155 0 484265.7 148952.84 159840 -1 4154
4156 0 484218.56 148869.9 159880 -1 4155
4157 0 484165.75 148792.66 159920 -1 4156
4158 0 484130.53 148697.86 159960 -1 4157
4159 0 484094.06 148626.58 160000 -1 4158
4160 0 484069.28 148532.6 160040 -1 4159
4161 0 484059.25 148431.45 160080 -1 4160
4162 0 484054.62 148342.86 160120 -1 4161
4163 0 484027.88 148254.45 160160 -1 4162
4164 0 484016.7 148165.55 160200 -1 4163
4165 0 483962.84 148066.56 160240 -1 4164
4166 0 483926.1 148020.02 160280 -1 4165
4167 0 483876.56 147950.27 160320 -1 4166
4168 0 483826.97 147862.33 160360 -1 4167
4169 0 483767.8 147804.03 160400 -1 4168
4170 0 483716.03 147703.55 160440 -1 4169
4171 0 483650.62 147634.78 160480 -1 4170
4172 0 483592.84 147564.75 160520 -1 4171
4173 0 483545.06 147488.16 160560 -1 4172
4174 0 483467.4 147440.5 160600 -1 4173
4175 0 483411.3 147388.44 160640 -1 4174
4176 0 483345.62 147323.89 160680 -1 4175
4177 0 483281.84 147291.27 160720 -1 4176
4178 0 483226.8 147204.17 160760 -1 4177
4179 0 483190.4 147133.38 160800 -1 4178
4180 0 483139.22 147068.39 160840 -1 4179
4181 0 483092.12 146984.1 160880 -1 4180
4182 0 483041.53 146904.86 160920 -1 4181
4183 0 483000.94 146826.64 160960 -1 4182
4184 0 482976.56 146755.86 161000 -1 4183
4185 0 482953.44 146687 161040 -1 4184
4186 0 482910.7 146638.34 161080 -1 4185
4187 0 482875.22 146568.56 161120 -1 4186
4188 0 482861.16 146513.53 161160 -1 4187
4189 0 482849.62 146454.06 161200 -1 4188
4190 0 482827.12 146386.48 161240 -1 4189
4191 0 482796.97 146338.39 161280 -1 4190
4192 0 482741 146259.02 161320 -1 4191
4193 0 482715.72 146204.23 161360 -1 4192
4194 0 482670.16 146194.14 161400 -1 4193
4195 0 482628.8 146168.12 161440 -1 4194
4196 0 482592 146140.6 161480 -1 4195
4197 0 482466.62 146132.84 161520 -1 4196
4198 0 482341.22 146118.17 161560 -1 4197
4199 0 482212.12 146088.53 161600 -1 4198
4200 0 482082.94 146066.05 161640 -1 4199
4201 0 481943.12 146042.77 161680 -1 4200
4202 0 481893.3 145991.84 161720 -1 4201
4203 0 481842.4 145966.58 161760 -1 4202
4204 0 481782.34 145960.44 161800 -1 4203
4205 0 481714.97 145904.3 161840 -1 4204
4206 0 481680.2 145842.7 161880 -1 4205
4207 0 481635.94 145792.84 161920 -1 4206
4208 0 481568.66 145720.25 161960 -1 4207
4209 0 481538.16 145659.66 162000 -1 4208
4210 0 481500.12 145594.48 162040 -1 4209
4211 0 481461.28 145539.56 162080 -1 4210
4212 0 481413.8 145464.12 162120 -1 4211
4213 0 481396.12 145421.3 162160 -1 4212
4214 0 481347.7 145373.6 162200 -1 4213
4215 0 481307.88 145347.75 162240 -1 4214
4216 0 481263.78 145308.94 162280 -1 4215
4217 0 481203.88 145281.78 162320 -1 4216
4218 0 481146.8 145249.53 162360 -1 4217
4219 0 481100.62 145210.83 162400 -1 4218
4220 0 481050.9 145146.12 162440 -1 4219
4221 0 480999.78 145070.02 162480 -1 4220
4222 0 480946.7 145019.69 162520 -1 4221
4223 0 480692.66 144827.19 162560 -1 4222
4224 0 480401.72 144679.28 162600 -1 4223
4225 0 480159.4 144479.62 162640 -1 4224
4226 0 479923.2 144190.39 162680 -1 4225
4227 0 479699.47 143900.3 162720 -1 4226
4228 0 479369.97 143583.52 162760 -1 4227
4229 0 479271 143579.56 162800 -1 4228
4230 0 479193.8 143564.78 162840 -1 4229
4231 0 479111.66 143546.44 162880 -1 4230
4232 0 479015.2 143516.16 162920 -1 4231
4233 0 478911.03 143470.58 162960 -1 4232
4234 0 478802.38 143447.86 163000 -1 4233
4235 0 478697.03 143423.38 163040 -1 4234
4236 0 478622.72 143417.7 163080 -1 4235
4237 0 478547.56 143379.84 163120 -1 4236
4238 0 478465.72 143352.44 163160 -1 4237
4239 0 478350.2 143350.83 163200 -1 4238
4240 0 478241.6 143329.11 163240 -1 4239
4241 0 478141.62 143315.98 163280 -1 4240
4242 0 478054.06 143295.12 163320 -1 4241
4243 0 477982 143269.02 163360 -1 4242
4244 0 477895.62 143245.39 163400 -1 4243
4245 0 477825.88 143211.62 163440 -1 4244
4246 0 477753.25 143185.86 163480 -1 4245
4247 0 477672.25 143170.14 163520 -1 4246
4248 0 477589.8 143101.7 163560 -1 4247
4249 0 477535.4 143023.84 163600 -1 4248
4250 0 477477.25 142940.16 163640 -1 4249
4251 0 477376.47 142903.53 163680 -1 4250
4252 0 477278.88 142846.92 163720 -1 4251
4253 0 477218.3 142752.61 163760 -1 4252
4254 0 477141.44 142655.78 163800 -1 4253
4255 0 477054.75 142565.56 163840 -1 4254
4256 0 476974.66 142474.4 163880 -1 4255
4257 0 476906 142389.02 163920 -1 4256
4258 0 476853.47 142310.55 163960 -1 4257
4259 0 476801.03 142247.11 164000 -1 4258
4260 0 476662.66 142060.34 164040 -1 4259
4261 0 476519.72 141886.66 164080 -1 4260
4262 0 476377.4 141707.14 164120 -1 4261
4263 0 476244.4 141587.78 164160 -1 4262
4264 0 476122.16 141455.78 164200 -1 4263
4265 0 476002.94 141325.95 164240 -1 4264
4266 0 475916.66 141184.28 164280 -1 4265
4267 0 475849.72 141060.16 164320 -1 4266
4268 0 475756.16 140922.66 164360 -1 4267
4269 0 475702.2 140869.6 164400 -1 4268
4270 0 475639.66 140814.4 164440 -1 4269
4271 0 475577.25 140779.34 164480 -1 4270
4272 0 475600.75 140726.23 164520 -1 4271
4273 0 475603.03 140697.62 164560 -1 4272
4274 0 475599.8 140652.19 164600 -1 4273
4275 0 475571.22 140583.4 164640 -1 4274
4276 0 475529.7 140511.27 164680 -1 4275
4277 0 475506.72 140439.19 164720 -1 4276
4278 0 475448.3 140437.67 164760 -1 4277
4279 0 475387.6 140413.47 164800 -1 4278
4280 0 475324 140414.97 164840 -1 4279
4281 0 475240.34 140345.81 164880 -1 4280
4282 0 475175.66 140288.69 164920 -1 4281
4283 0 475082.28 140254.28 164960 -1 4282
4284 0 475007.94 140178.48 165000 -1 4283
4285 0 474946.34 140142.27 165040 -1 4284
4286 0 474871.84 140093.72 165080 -1 4285
4287 0 474807.6 140055.88 165120 -1 4286
4288 0 474772.78 140039.11 165160 -1 4287
4289 0 474718.8 140034.55 165200 -1 4288
4290 0 474687.25 140029.64 165240 -1 4289
4291 0 474672.72 139996.86 165280 -1 4290
4292 0 474658.5 139957.36 165320 -1 4291
4293 0 474653.1 139903.67 165360 -1 4292
4294 0 474588.75 139817.05 165400 -1 4293
4295 0 474528.16 139726.42 165440 -1 4294
4296 0 474434.9 139693.55 165480 -1 4295
4297 0 474380.62 139594.36 165520 -1 4296
4298 0 474318.7 139513.06 165560 -1 4297
4299 0 474253.94 139426.61 165600 -1 4298
4300 0 474199.12 139275.95 165640 -1 4299
4301 0 474139.97 139111.47 165680 -1 4300
4302 0 474097.2 138929.94 165720 -1 4301
4303 0 474056.06 138863.92 165760 -1 4302
4304 0 473994.28 138800.23 165800 -1 4303
4305 0 473937.56 138741.62 165840 -1 4304
4306 0 473800.8 138608.23 165880 -1 4305
4307 0 473677.6 138475.86 165920 -1 4306
4308 0 473548.47 138358.17 165960 -1 4307
4309 0 473312.97 138082.31 166000 -1 4308
4310 0 473119.6 137814.64 166040 -1 4309
4311 0 472919.6 137593.72 166080 -1 4310
4312 0 472761.97 137383.31 166120 -1 4311
4313 0 472599.16 137178.9 166160 -1 4312
4314 0 472434.9 136972.75 166200 -1 4313
4315 0 472416.56 136948.86 166240 -1 4314
4316 0 472244.62 136887.72 166280 -1 4315
4317 0 472116.1 136814.1 166320 -1 4316
4318 0 472059.5 136746 166360 -1 4317
4319 0 471995.75 136686 166400 -1 4318
4320 0 471920.97 136614.36 166440 -1 4319
4321 0 471696.3 136473.67 166480 -1 4320
4322 0 471565.66 136219.97 166480 -1 4321
4323 0 471437.9 136034.2 166480 -1 4322
4324 0 470990.56 135863.62 166480 -1 4323
4325 0 470889.44 135809.02 166520 -1 4324
4326 0 470809.34 135770.36 166560 -1 4325
4327 0 470695.28 135706.48 166600 -1 4326
4328 0 470610.66 135659.61 166640 -1 4327
4329 0 470528.9 135588.42 166680 -1 4328
4330 0 470436.06 135536.05 166720 -1 4329
4331 0 470377.9 135497.9 166760 -1 4330
4332 0 470331.22 135472.45 166800 -1 4331
4333 0 470248.28 135411.31 166840 -1 4332
4334 0 470166.28 135342.44 166880 -1 4333
4335 0 470084.84 135238.45 166920 -1 4334
4336 0 470014.84 135138.58 166960 -1 4335
4337 0 469962.84 134991.55 167000 -1 4336
4338 0 469898.03 134866.78 167040 -1 4337
4339 0 469838.34 134740.64 167080 -1 4338
4340 0 469818.1 134652.1 167120 -1 4339
4341 0 469797.28 134558.48 167160 -1 4340
4342 0 469762.1 134484.3 167200 -1 4341
4343 0 469686.9 134363.5 167240 -1 4342
4344 0 469617.88 134246.03 167280 -1 4343
4345 0 469543.16 134117.94 167320 -1 4344
4346 0 469484.75 134085.52 167360 -1 4345
4347 0 469430.9 134030.17 167400 -1 4346
4348 0 469391.03 133950.73 167440 -1 4347
4349 0 469344.6 133916.2 167480 -1 4348
4350 0 469310.38 133873.17 167520 -1 4349
4351 0 469223.6 133835.81 167560 -1 4350
4352 0 469159.25 133730.17 167600 -1 4351
4353 0 469099.7 133623.06 167640 -1 4352
4354 0 469006.78 133510.06 167720 -1 4353
4355 0 468876.38 133381.06 167760 -1 4354
4356 0 468659.4 133044.7 167800 -1 4355
4357 0 468479.6 132785.5 167840 -1 4356
4358 0 468461.53 132732.62 167880 -1 4357
4359 0 468443.9 132692.12 167920 -1 4358
4360 0 468422.34 132662.34 167960 -1 4359
4361 0 468401.3 132622.31 168000 -1 4360
4362 0 468244.1 132519.78 168040 -1 4361
4363 0 467987.88 132332.56 168080 -1 4362
4364 0 467844.8 132249.16 168120 -1 4363
4365 0 467767.62 132183.02 168160 -1 4364
4366 0 467494.75 132050.16 168160 -1 4365
4367 0 467433.75 131941.23 168160 -1 4366
4368 0 467347.78 131823.33 168160 -1 4367
4369 0 467212.8 131561.5 168160 -1 4368
4370 0 467193.78 131131.75 168160 -1 4369
4371 0 467160.47 131139.75 168120 -1 4370
4372 0 467119.4 131125.45 168080 -1 4371
4373 0 467087.62 131119.3 168040 -1 4372
4374 0 467053.28 131106.84 168000 -1 4373
4375 0 467004.66 131096.23 167960 -1 4374
4376 0 466971.8 131071.68 167920 -1 4375
4377 0 466931.47 131057.18 167880 -1 4376
4378 0 466876.97 131068.84 167840 -1 4377
4379 0 466838.28 131059.12 167800 -1 4378
4380 0 466799.62 131048.4 167760 -1 4379
4381 0 466665.84 131012.03 167720 -1 4380
4382 0 466409.2 130952.41 167640 -1 4381
4383 0 466303.3 130887.164 167600 -1 4382
4384 0 466102.8 130648.87 167560 -1 4383
4385 0 466063.75 130199.19 167560 -1 4384
4386 0 466187.75 130024.3 167560 -1 4385
4387 0 466210.47 129957.44 167520 -1 4386
4388 0 466233.06 129889.625 167480 -1 4387
4389 0 466277.2 129820.555 167440 -1 4388
4390 0 466229.78 129758.67 167400 -1 4389
4391 0 466237.62 129643.66 167360 -1 4390
4392 0 466217.2 129515.586 167320 -1 4391
4393 0 465852.7 129441.81 167320 -1 4392
4394 0 465210.47 129339.7 167320 -1 4393
4395 0 464711.38 129181.62 167320 -1 4394
4396 0 464438 128973.19 167320 -1 4395
4397 0 464209.62 128699.73 167320 -1 4396
4398 0 464145.56 128586.375 167360 -1 4397
4399 0 464074.8 128465.875 167400 -1 4398
4400 0 464027.62 128286.36 167440 -1 4399
4401 0 463799.38 128115.23 167480 -1 4400
4402 0 463709.28 128040.67 167520 -1 4401
4403 0 463675.44 127924.94 167560 -1 4402
4404 0 463619.22 127849.125 167600 -1 4403
4405 0 463543.62 127787.48 167640 -1 4404
4406 0 463554.72 127592.51 167640 -1 4405
4407 0 463298.66 127348.61 167640 -1 4406
4408 0 462915.53 127245.67 167640 -1 4407
4409 0 462852.12 127188.03 167600 -1 4408
4410 0 462786.47 127130.93 167560 -1 4409
4411 0 462699.47 127095.33 167520 -1 4410
4412 0 462617.34 127057 167480 -1 4411
4413 0 462540.2 127019.23 167440 -1 4412
4414 0 462448.62 127030.87 167400 -1 4413
4415 0 462357.44 126977.97 167360 -1 4414
4416 0 462266.47 126914.49 167320 -1 4415
4417 0 462165.94 126864.72 167280 -1 4416
4418 0 462089.12 126764.67 167240 -1 4417
4419 0 462002.44 126632.13 167200 -1 4418
4420 0 461925.84 126521.8 167160 -1 4419
4421 0 461855.4 126399.39 167120 -1 4420
4422 0 461797.28 126279.734 167080 -1 4421
4423 0 461735.1 126133.234 167040 -1 4422
4424 0 461635.97 125996.47 167000 -1 4423
4425 0 461548.56 125859.41 166960 -1 4424
4426 0 461464.5 125712.28 166920 -1 4425
4427 0 461374.56 125645.26 166880 -1 4426
4428 0 461297.2 125583.45 166840 -1 4427
4429 0 461223.88 125525.01 166800 -1 4428
4430 0 461178.53 125508.16 166760 -1 4429
4431 0 461136 125483.55 166720 -1 4430
4432 0 461094.8 125455.43 166680 -1 4431
4433 0 460829.9 125427.41 166680 -1 4432
4434 0 460496.06 125180.3 166680 -1 4433
4435 0 460375.16 124875.18 166680 -1 4434
4436 0 460299.78 124810.81 166720 -1 4435
4437 0 460218.78 124755.43 166760 -1 4436
4438 0 460150.44 124677.78 166800 -1 4437
4439 0 460070.22 124613.5 166840 -1 4438
4440 0 459954.75 124508.984 166880 -1 4439
4441 0 459854.22 124412.71 166920 -1 4440
4442 0 459741.47 124299.47 166960 -1 4441
4443 0 459610.22 124208.016 167000 -1 4442
4444 0 459493.22 124105.53 167040 -1 4443
4445 0 459356.53 124028.055 167080 -1 4444
4446 0 459189.94 123921.73 167120 -1 4445
4447 0 459023.22 123813.78 167160 -1 4446
4448 0 458847.06 123731.94 167200 -1 4447
4449 0 458701.53 123611.516 167240 -1 4448
4450 0 458571.3 123574.02 167280 -1 4449
4451 0 458437.5 123531.09 167320 -1 4450
4452 0 458310.34 123470.06 167360 -1 4451
4453 0 458270.72 123417.48 167400 -1 4452
4454 0 458218.25 123321.29 167440 -1 4453
4455 0 458163.75 123244.75 167480 -1 4454
4456 0 458051.2 123170.95 167520 -1 4455
4457 0 457933 123099.78 167560 -1 4456
4458 0 457820.78 123019.93 167600 -1 4457
4459 0 457698.4 122914.28 167640 -1 4458
4460 0 457439.38 122658.49 167720 -1 4459
4461 0 457318.75 122561.62 167760 -1 4460
4462 0 457191.56 122499.984 167800 -1 4461
4463 0 457084.03 122417.57 167840 -1 4462
4464 0 456951.66 122348.04 167880 -1 4463
4465 0 456812.47 122266.664 167920 -1 4464
4466 0 456674.25 122179.74 167960 -1 4465
4467 0 456560.22 122087.305 168000 -1 4466
4468 0 456484.47 122041.08 168040 -1 4467
4469 0 456418.97 121996.14 168080 -1 4468
4470 0 456354.4 121952.89 168120 -1 4469
4471 0 456292.56 121895.65 168160 -1 4470
4472 0 456230.8 121844.85 168200 -1 4471
4473 0 456201.75 121823.01 168240 -1 4472
4474 0 456182.34 121803.695 168280 -1 4473
4475 0 456158 121783.45 168320 -1 4474
4476 0 456148.6 121767.73 168360 -1 4475
4477 0 456146.3 121729.89 168400 -1 4476
4478 0 456122.62 121732.23 168440 -1 4477
4479 0 456071.78 121722.72 168480 -1 4478
4480 0 456065.56 121699.44 168520 -1 4479
4481 0 456032.78 121690.2 168560 -1 4480
4482 0 455987.5 121688.61 168600 -1 4481
4483 0 456015.6 121649.83 168640 -1 4482
4484 0 456032.72 121625.48 168680 -1 4483
4485 0 456072.9 121578.13 168720 -1 4484
4486 0 456101.56 121562.734 168760 -1 4485
4487 0 456138.6 121525.27 168800 -1 4486
4488 0 456182.56 121478.36 168840 -1 4487
4489 0 456157.28 121466.28 168880 -1 4488
4490 0 456141.5 121454.78 168920 -1 4489
4491 0 456112.62 121433.93 168960 -1 4490
4492 0 456119.22 121347.12 169000 -1 4491
4493 0 456120.12 121267.43 169040 -1 4492
4494 0 456125.53 121199.62 169080 -1 4493
4495 0 456158.4 121172.03 169120 -1 4494
4496 0 456164.56 121128.266 169160 -1 4495
4497 0 456186.2 121085.4 169200 -1 4496
4498 0 456095.8 120996.14 169240 -1 4497
4499 0 455836.78 120508.1 169240 -1 4498
4500 0 455729.94 120470.27 169280 -1 4499
4501 0 455629.53 120394.414 169320 -1 4500
4502 0 455583.38 120314.68 169360 -1 4501
4503 0 455441.97 120139.84 169400 -1 4502
4504 0 455248.25 120129.125 169440 -1 4503
4505 0 455084.8 120115.625 169480 -1 4504
4506 0 454898.84 120042.93 169520 -1 4505
4507 0 454684.88 119928.67 169560 -1 4506
4508 0 454548.6 119826.055 169600 -1 4507
4509 0 454342.72 119827.305 169640 -1 4508
4510 0 454251.16 119805.48 169680 -1 4509
4511 0 454211.6 119773.43 169720 -1 4510
4512 0 454176.3 119755.55 169760 -1 4511
4513 0 454153.62 119777.86 169800 -1 4512
4514 0 454112.72 119781.23 169840 -1 4513
4515 0 454039.22 119805.57 169880 -1 4514
4516 0 454010.78 119827.8 169920 -1 4515
4517 0 453998.78 119762.52 169960 -1 4516
4518 0 453903.66 119740.75 170000 -1 4517
4519 0 453893.2 119737.195 170040 -1 4518
4520 0 453835.8 119732.83 170080 -1 4519
4521 0 453777.53 119722.914 170120 -1 4520
4522 0 453740.34 119710.42 170160 -1 4521
4523 0 453694.56 119701.8 170200 -1 4522
4524 0 453605.34 119653.1 170240 -1 4523
4525 0 453519.38 119606.67 170280 -1 4524
4526 0 453415.62 119557.38 170320 -1 4525
4527 0 453312.78 119427.33 170360 -1 4526
4528 0 453122.88 119125.36 170360 -1 4527
4529 0 453032.88 118710.34 170360 -1 4528
4530 0 452801.97 118460.32 170360 -1 4529
4531 0 452097.22 117890.234 170360 -1 4530
4532 0 452102.22 117836.07 170320 -1 4531
4533 0 452155.56 117785.836 170280 -1 4532
4534 0 452164.3 117746.79 170240 -1 4533
4535 0 452153.9 117669.63 170200 -1 4534
4536 0 452141.28 117586.016 170160 -1 4535
4537 0 452108.5 117512.53 170120 -1 4536
4538 0 452105.3 117429.95 170080 -1 4537
4539 0 452039.16 117362.97 170040 -1 4538
4540 0 451781.03 117257.81 170040 -1 4539
4541 0 451516.88 117195.65 170040 -1 4540
4542 0 451075.62 117065.41 170040 -1 4541
4543 0 450837.3 116723.03 170040 -1 4542
4544 0 450593.03 116480.695 170040 -1 4543
4545 0 450177.8 116543.54 170040 -1 4544
4546 0 450072.25 116536.59 170080 -1 4545
4547 0 449973.88 116524.164 170120 -1 4546
4548 0 449884.97 116504.086 170160 -1 4547
4549 0 449795.66 116492.3 170200 -1 4548
4550 0 449741.38 116513.86 170240 -1 4549
4551 0 449693.6 116529.66 170280 -1 4550
4552 0 449619.38 116553.625 170320 -1 4551
4553 0 449562.7 116587.555 170360 -1 4552
4554 0 449534.88 116592.19 170400 -1 4553
4555 0 449428.06 116597.65 170440 -1 4554
4556 0 449378.78 116578.89 170480 -1 4555
4557 0 449104.38 116511.3 170520 -1 4556
4558 0 448813.8 116441.23 170560 -1 4557
4559 0 448558.1 116368.46 170600 -1 4558
4560 0 448383.78 116326.23 170640 -1 4559
4561 0 448237.88 116273.15 170680 -1 4560
4562 0 448094.16 116206.695 170720 -1 4561
4563 0 447951.56 116143.64 170760 -1 4562
4564 0 447768.25 116112.65 170800 -1 4563
4565 0 447564.94 116096.01 170840 -1 4564
4566 0 447372.72 116067.89 170880 -1 4565
4567 0 447185.97 116042.305 170920 -1 4566
4568 0 446994.6 116021.625 170960 -1 4567
4569 0 446897.1 116005.1 171000 -1 4568
4570 0 446793.56 115995.3 171040 -1 4569
4571 0 446708.97 115965.52 171080 -1 4570
4572 0 446606.34 115958.3 171120 -1 4571
4573 0 446494.62 115941.34 171160 -1 4572
4574 0 446433.1 115940.625 171200 -1 4573
4575 0 446357.88 115946.86 171240 -1 4574
4576 0 446278.53 115953.766 171280 -1 4575
4577 0 446217.75 115949.555 171320 -1 4576
4578 0 446185.5 115948.48 171360 -1 4577
4579 0 446157.6 115949.22 171400 -1 4578
4580 0 446110.38 115951.875 171440 -1 4579
4581 0 446076.38 115962.8 171480 -1 4580
4582 0 446042.12 115931.26 171520 -1 4581
4583 0 445988.22 115912.45 171560 -1 4582
4584 0 445941 115885.016 171600 -1 4583
4585 0 445840.22 115839.68 171640 -1 4584
4586 0 445744.1 115796.086 171680 -1 4585
4587 0 445639.9 115768.66 171720 -1 4586
4588 0 445533.1 115720.89 171760 -1 4587
4589 0 445493.6 115733.984 171800 -1 4588
4590 0 445449.53 115728.48 171840 -1 4589
4591 0 445398.1 115734.24 171880 -1 4590
4592 0 445336.06 115731.89 171920 -1 4591
4593 0 445288 115671.375 171960 -1 4592
4594 0 445230.12 115623.29 172000 -1 4593
4595 0 445164.56 115569.74 172040 -1 4594
4596 0 445153.5 115492.414 172080 -1 4595
4597 0 445098.97 115391.05 172120 -1 4596
4598 0 444779.22 114866.96 172120 -1 4597
4599 0 444763.34 114805.59 172160 -1 4598
4600 0 444755.8 114747.836 172200 -1 4599
4601 0 444748.66 114683.445 172240 -1 4600
4602 0 444739.06 114629.54 172280 -1 4601
4603 0 444793.4 114379.13 172320 -1 4602
4604 0 444705.66 114195.445 172360 -1 4603
4605 0 444540.84 114049.01 172400 -1 4604
4606 0 444288.4 113862.14 172440 -1 4605
4607 0 444012.12 113820.4 172480 -1 4606
4608 0 443641.62 113818.555 172520 -1 4607
4609 0 443502.12 113709.9 172560 -1 4608
4610 0 443367.6 113675.48 172600 -1 4609
4611 0 443326.9 113658.5 172640 -1 4610
4612 0 443299.25 113652.98 172680 -1 4611
4613 0 443245.22 113656.32 172720 -1 4612
4614 0 443195.44 113649.61 172760 -1 4613
4615 0 443162.5 113635.71 172800 -1 4614
4616 0 443164.22 113533.14 172840 -1 4615
4617 0 443097.53 113566.8 172880 -1 4616
4618 0 443113.56 113530.41 172920 -1 4617
4619 0 443072.16 113515.74 172960 -1 4618
4620 0 443059.47 113530.73 173000 -1 4619
4621 0 443036.06 113552.15 173040 -1 4620
4622 0 443016.94 113570.695 173080 -1 4621
4623 0 442974.97 113599.66 173120 -1 4622
4624 0 442972.72 113555.85 173160 -1 4623
4625 0 442936.34 113535.734 173200 -1 4624
4626 0 442890.22 113589.42 173240 -1 4625
4627 0 442896.06 113554.8 173280 -1 4626
4628 0 442846.47 113560.71 173320 -1 4627
4629 0 442797.53 113577.586 173360 -1 4628
4630 0 442770.84 113563.74 173400 -1 4629
4631 0 442730.34 113556.734 173440 -1 4630
4632 0 442691.9 113547.195 173480 -1 4631
4633 0 442666.6 113548.38 173520 -1 4632
4634 0 442619.38 113537.04 173560 -1 4633
4635 0 442602.88 113538.47 173600 -1 4634
4636 0 442560.22 113556.64 173640 -1 4635
4637 0 442530 113555.5 173680 -1 4636
4638 0 442460.6 113591.05 173720 -1 4637
4639 0 442415.03 113595.21 173760 -1 4638
4640 0 442361.03 113579.76 173800 -1 4639
4641 0 442308.38 113560.1 173840 -1 4640
4642 0 442256.97 113523.46 173880 -1 4641
4643 0 442185.47 113504.734 173920 -1 4642
4644 0 442143.2 113456.05 173960 -1 4643
4645 0 442028 113439.39 174000 -1 4644
4646 0 441898.66 113473.984 174040 -1 4645
4647 0 441807.8 113447.44 174080 -1 4646
4648 0 441680.2 113404.96 174160 -1 4647
4649 0 441595.72 113425.42 174200 -1 4648
4650 0 441539.12 113453.055 174240 -1 4649
4651 0 441457.47 113466.57 174280 -1 4650
4652 0 441404.16 113467.2 174320 -1 4651
4653 0 441323.97 113471.49 174360 -1 4652
4654 0 441274.53 113479.92 174400 -1 4653
4655 0 441243.75 113478.875 174440 -1 4654
4656 0 441210.16 113467.68 174480 -1 4655
4657 0 441174.22 113453.72 174520 -1 4656
4658 0 441103.34 113488.36 174560 -1 4657
4659 0 441026.8 113512.195 174600 -1 4658
4660 0 440954.62 113537.69 174640 -1 4659
4661 0 440890.38 113542.48 174680 -1 4660
4662 0 440852.88 113570.42 174720 -1 4661
4663 0 440803.06 113579.57 174760 -1 4662
4664 0 440767.97 113612.78 174800 -1 4663
4665 0 440711.6 113648.12 174840 -1 4664
4666 0 440671.9 113636.81 174880 -1 4665
4667 0 440626.5 113621.84 174920 -1 4666
4668 0 440559.22 113619.664 174960 -1 4667
4669 0 440520.22 113608.55 175000 -1 4668
4670 0 440471.22 113602.97 175040 -1 4669
4671 0 440436.3 113610.97 175080 -1 4670
4672 0 440382.1 113620.445 175120 -1 4671
4673 0 440316.3 113632.29 175160 -1 4672
4674 0 440237.75 113660.945 175200 -1 4673
4675 0 440196.5 113572.75 175240 -1 4674
4676 0 440154.72 113618.96 175280 -1 4675
4677 0 440097.7 113630.37 175320 -1 4676
4678 0 440001.47 113695.89 175360 -1 4677
4679 0 439972.6 113635.17 175400 -1 4678
4680 0 439910.9 113630.55 175440 -1 4679
4681 0 439864.5 113583.1 175480 -1 4680
4682 0 439802.06 113533.5 175520 -1 4681
4683 0 439740.9 113533.805 175560 -1 4682
4684 0 439680.75 113516.195 175600 -1 4683
4685 0 439620.47 113503.41 175640 -1 4684
4686 0 439551.66 113485.17 175680 -1 4685
4687 0 439458.06 113476.23 175720 -1 4686
4688 0 439374.16 113449.74 175760 -1 4687
4689 0 439303.94 113404.55 175800 -1 4688
4690 0 439207.9 113397.3 175840 -1 4689
4691 0 439146.84 113359.89 175880 -1 4690
4692 0 439063.8 113338.57 175920 -1 4691
4693 0 438979.22 113318.01 175960 -1 4692
4694 0 438916.75 113285.46 176000 -1 4693
4695 0 438872.4 113254.17 176040 -1 4694
4696 0 438797.62 113251.03 176080 -1 4695
4697 0 438730.72 113199.52 176120 -1 4696
4698 0 438654.4 113157.41 176160 -1 4697
4699 0 438565.12 113128.53 176200 -1 4698
4700 0 438518.06 113112.33 176240 -1 4699
4701 0 438462.12 113076.01 176280 -1 4700
4702 0 438406.84 113035.82 176320 -1 4701
4703 0 438354.94 113020.77 176360 -1 4702
4704 0 438338.5 113000.12 176400 -1 4703
4705 0 438236.53 113009.67 176440 -1 4704
4706 0 438163.78 112982.89 176480 -1 4705
4707 0 438240.12 112916.44 176520 -1 4706
4708 0 438158.5 112888.89 176560 -1 4707
4709 0 438109.3 112857.21 176600 -1 4708
4710 0 438061.53 112829.01 176640 -1 4709
4711 0 438016.47 112772.11 176680 -1 4710
4712 0 437963.66 112750.36 176720 -1 4711
4713 0 437906.84 112766.055 176760 -1 4712
4714 0 437794.25 112890.29 176800 -1 4713
4715 0 437814.97 112769.42 176840 -1 4714
4716 0 437789.16 112733.2 176880 -1 4715
4717 0 437775.4 112680.98 176920 -1 4716
4718 0 437740.03 112644.78 176960 -1 4717
4719 0 437718.56 112602.65 177000 -1 4718
4720 0 437696 112616.99 177040 -1 4719
4721 0 437687.9 112600.98 177080 -1 4720
4722 0 437670.84 112596.27 177120 -1 4721
4723 0 437656.12 112581.93 177160 -1 4722
4724 0 437631.6 112550.8 177200 -1 4723
4725 0 437609.84 112516.695 177240 -1 4724
4726 0 437592.16 112482.68 177280 -1 4725
4727 0 437559.62 112465.45 177320 -1 4726
4728 0 437540.84 112442.21 177360 -1 4727
4729 0 437522.9 112412.41 177400 -1 4728
4730 0 437485.97 112393.1 177440 -1 4729
4731 0 437442.3 112361.71 177480 -1 4730
4732 0 437376.25 112346.53 177520 -1 4731
4733 0 437336.9 112309.445 177560 -1 4732
4734 0 437293.1 112317.3 177600 -1 4733
4735 0 437299.4 112275.29 177640 -1 4734
4736 0 437274.28 112247.22 177680 -1 4735
4737 0 437240.56 112220.97 177720 -1 4736
4738 0 437188.1 112156.23 177760 -1 4737
4739 0 437137.06 112137.13 177800 -1 4738
4740 0 437093.44 112093.25 177840 -1 4739
4741 0 437050.16 112107.03 177880 -1 4740
4742 0 437015.94 112096.97 177920 -1 4741
4743 0 436964.53 112086.555 177960 -1 4742
4744 0 436966.53 112065.49 178000 -1 4743
4745 0 436909.62 112030.125 178040 -1 4744
4746 0 436895.84 112019.72 178080 -1 4745
4747 0 436811.38 112019.516 178120 -1 4746
4748 0 436769.56 112029.79 178160 -1 4747
4749 0 436722.66 112070.98 178200 -1 4748
4750 0 436685.97 112053.16 178240 -1 4749
4751 0 436643.94 112090.14 178280 -1 4750
4752 0 436603.53 112119.516 178320 -1 4751
4753 0 436498.47 112139.586 178360 -1 4752
4754 0 436393.8 112146.42 178400 -1 4753
4755 0 436292.75 112159.734 178440 -1 4754
4756 0 436187.44 112175.62 178480 -1 4755
4757 0 436065.34 112206.45 178520 -1 4756
4758 0 435946.44 112228.26 178560 -1 4757
4759 0 435831.44 112262.27 178600 -1 4758
4760 0 435787.5 112258.44 178640 -1 4759
4761 0 435710.06 112262.5 178680 -1 4760
4762 0 435620.2 112258.445 178720 -1 4761
4763 0 435530.8 112253.195 178760 -1 4762
4764 0 435423 112270 178800 -1 4763
4765 0 435319.25 112272.08 178840 -1 4764
4766 0 435216 112323.18 178880 -1 4765
4767 0 435099.25 112377.58 178920 -1 4766
4768 0 434974.53 112413.43 179000 -1 4767
4769 0 434908.4 112434.414 179040 -1 4768
4770 0 434840.84 112450.85 179080 -1 4769
4771 0 434779.1 112462.99 179120 -1 4770
4772 0 434689.66 112444.78 179160 -1 4771
4773 0 434599.7 112423.52 179200 -1 4772
4774 0 434507.28 112395.99 179240 -1 4773
4775 0 434422.25 112380.44 179280 -1 4774
4776 0 434326.72 112380.82 179320 -1 4775
4777 0 434257.44 112360.88 179360 -1 4776
4778 0 434226.4 112358.234 179400 -1 4777
4779 0 434181.28 112358.97 179440 -1 4778
4780 0 434136.28 112370.3 179480 -1 4779
4781 0 434125.84 112328.16 179520 -1 4780
4782 0 434094.97 112278.8 179560 -1 4781
4783 0 434078.72 112238.805 179600 -1 4782
4784 0 434044.53 112227.64 179640 -1 4783
4785 0 434028.75 112210.234 179680 -1 4784
4786 0 433993.8 112189.56 179720 -1 4785
4787 0 433923.72 112169.98 179760 -1 4786
4788 0 433851.16 112157.33 179800 -1 4787
4789 0 433754.7 112161.64 179840 -1 4788
4790 0 433751.6 112181.17 179880 -1 4789
4791 0 433724.9 112208.57 179920 -1 4790
4792 0 433696.12 112233.77 179960 -1 4791
4793 0 433696.88 112209.54 180000 -1 4792
4794 0 433691.7 112211.06 180040 -1 4793
4795 0 433693.6 112133.61 180080 -1 4794
4796 0 433454.53 112133.66 180120 -1 4795
4797 0 433223.34 112078.266 180160 -1 4796
4798 0 433010.16 112019.57 180200 -1 4797
4799 0 432780.28 111965.98 180240 -1 4798
4800 0 432738.22 111940.77 180280 -1 4799
4801 0 432711.4 111913.92 180320 -1 4800
4802 0 432659.47 111887.81 180360 -1 4801
4803 0 432643.4 111855.17 180400 -1 4802
4804 0 432618.88 111818.04 180440 -1 4803
4805 0 432585.06 111790.05 180480 -1 4804
4806 0 432515.47 111837.77 180520 -1 4805
4807 0 432487.3 111798.87 180560 -1 4806
4808 0 432455.5 111802.875 180600 -1 4807
4809 0 432407.9 111837.59 180640 -1 4808
4810 0 432370.84 111871.47 180680 -1 4809
4811 0 432338.53 111888.33 180720 -1 4810
4812 0 432311.47 111897.125 180760 -1 4811
4813 0 432276.22 111919.51 180800 -1 4812
4814 0 432272.25 111913.67 180840 -1 4813
4815 0 432239.97 111928.85 180880 -1 4814
4816 0 432181.22 111965.34 180920 -1 4815
4817 0 432163.84 111979.24 180960 -1 4816
4818 0 432144.72 112013.99 181000 -1 4817
4819 0 432131.22 112039.65 181040 -1 4818
4820 0 432117.78 112040.266 181080 -1 4819
4821 0 432101.2 112047.055 181120 -1 4820
4822 0 432057.7 112069.64 181160 -1 4821
4823 0 432056.2 112081.18 181200 -1 4822
4824 0 431878.2 111987.73 181240 -1 4823
4825 0 431651.97 112284.37 181280 -1 4824
4826 0 431593.47 112306.15 181320 -1 4825
4827 0 431495.84 112399.06 181360 -1 4826
4828 0 431390.84 112511.21 181400 -1 4827
4829 0 431094.88 112823.06 181440 -1 4828
4830 0 430749.75 113216.164 181440 -1 4829
4831 0 430559.5 113867.24 181440 -1 4830
4832 0 430551.25 114482.23 181440 -1 4831
4833 0 430550.16 114555.94 181400 -1 4832
4834 0 430552.1 114633.914 181360 -1 4833
4835 0 430542.9 114716.32 181320 -1 4834
4836 0 430552.78 114780.516 181280 -1 4835
4837 0 430783.44 114703.31 181240 -1 4836
4838 0 430689.06 114766.836 181200 -1 4837
4839 0 430660.12 114778.33 181160 -1 4838
4840 0 430644.53 114776.57 181120 -1 4839
4841 0 430621.47 114780.59 181080 -1 4840
4842 0 430610.6 114777.46 181040 -1 4841
4843 0 430552.4 114825.79 181000 -1 4842
4844 0 430494.7 114867.89 180960 -1 4843
4845 0 430407.4 114912.77 180920 -1 4844
4846 0 430459.12 114909.625 180880 -1 4845
4847 0 430511.03 114902.03 180840 -1 4846
4848 0 430562.4 114894.805 180800 -1 4847
4849 0 430626.2 114869.28 180760 -1 4848
4850 0 430710.44 114852.805 180720 -1 4849
4851 0 430775.3 114846.91 180680 -1 4850
4852 0 430845.25 114832.086 180640 -1 4851
4853 0 430920.38 114882.12 180600 -1 4852
4854 0 430715.44 114971.125 180600 -1 4853
4855 0 430749.06 114988.52 180560 -1 4854
4856 0 430817.56 115006.86 180520 -1 4855
4857 0 430870.72 115019.56 180480 -1 4856
4858 0 430770.1 115076.51 180440 -1 4857
4859 0 430758.47 115064.555 180400 -1 4858
4860 0 430618.88 115079.53 180360 -1 4859
4861 0 430385.16 115069.99 180320 -1 4860
4862 0 430169.2 115101.04 180320 -1 4861
4863 0 429831.28 115263.49 180320 -1 4862
4864 0 429561.34 115049.41 180320 -1 4863
4865 0 429261.38 114960.32 180320 -1 4864
4866 0 429161.88 114976.8 180360 -1 4865
4867 0 429072.22 114983.19 180400 -1 4866
4868 0 428966.25 114990.055 180440 -1 4867
4869 0 428798.34 115044.305 180480 -1 4868
4870 0 428702.78 115072.57 180520 -1 4869
4871 0 428752.5 115111.46 180560 -1 4870
4872 0 428863.6 115113.26 180600 -1 4871
4873 0 428922.2 115137.64 180640 -1 4872
4874 0 428938.1 115176.836 180680 -1 4873
4875 0 429027.5 115174.52 180720 -1 4874
4876 0 429053.16 115226.72 180760 -1 4875
4877 0 430296.5 114855.77 181520 -1 4833
4878 0 430207.84 114791.98 181680 -1 4877
4879 0 430096.66 114882.086 181800 -1 4878
4880 0 429998.66 114981.23 181880 -1 4879
4881 0 429771 115025.03 181920 -1 4880
4882 0 430448.72 113953.82 181320 -1 4831
4883 0 430890.16 113009.23 181480 -1 4829
4884 0 430645.7 113320.59 181520 -1 4883
4885 0 430459.44 113627.79 181560 -1 4884
4886 0 430387.75 114026.43 181600 -1 4885
4887 0 430352.1 114003.65 181640 -1 4886
4888 0 430367.9 113954.73 181680 -1 4887
4889 0 430305.78 113944.086 181720 -1 4888
4890 0 430312.3 113916.83 181760 -1 4889
4891 0 430298.38 113889.65 181800 -1 4890
4892 0 430294.22 113856.69 181840 -1 4891
4893 0 430280.22 113833.18 181880 -1 4892
4894 0 430246.88 113816.42 181920 -1 4893
4895 0 430247.06 113785.9 181960 -1 4894
4896 0 430181.72 113774.69 182000 -1 4895
4897 0 430192.38 113777.52 182040 -1 4896
4898 0 430175.28 113744.22 182080 -1 4897
4899 0 430162.84 113717.34 182120 -1 4898
4900 0 430148 113686.76 182160 -1 4899
4901 0 430138.5 113646.43 182200 -1 4900
4902 0 430110.22 113594.3 182240 -1 4901
4903 0 430101.53 113588.41 182280 -1 4902
4904 0 430126.47 113584.59 182320 -1 4903
4905 0 430133 113577.13 182360 -1 4904
4906 0 429771.28 113989.63 181800 -1 4891
4907 0 429429.22 113993.68 181800 -1 4906
4908 0 429191.2 114016.7 181800 -1 4907
4909 0 428813.12 114106.73 181800 -1 4908
4910 0 428802.06 113999.77 181800 -1 4909
4911 0 428776.56 114025.734 181840 -1 4910
4912 0 428739.47 114058.05 181880 -1 4911
4913 0 428682.62 114100.4 181920 -1 4912
4914 0 428655.22 114092.49 181960 -1 4913
4915 0 428553.06 114099.76 182000 -1 4914
4916 0 428560.3 114117.42 182040 -1 4915
4917 0 428524.84 114128.48 182080 -1 4916
4918 0 428497.84 114131.12 182120 -1 4917
4919 0 428463.72 114130.42 182160 -1 4918
4920 0 428409.06 114091.38 182200 -1 4919
4921 0 428329.22 114043.945 182240 -1 4920
4922 0 428269.2 114034.71 182280 -1 4921
4923 0 428214.97 114009.34 182320 -1 4922
4924 0 428128.66 113978.375 182360 -1 4923
4925 0 428089.9 113947.46 182400 -1 4924
4926 0 428018.62 113911.71 182440 -1 4925
4927 0 427824.53 113814.37 182480 -1 4926
4928 0 427594.44 113736.8 182520 -1 4927
4929 0 427472.53 113711.164 182560 -1 4928
4930 0 427215.84 113503.94 182600 -1 4929
4931 0 427225.62 113532.93 182640 -1 4930
4932 0 427035.75 113407.63 182680 -1 4931
4933 0 426832.3 113307.234 182720 -1 4932
4934 0 426643.9 113201.9 182760 -1 4933
4935 0 426420.8 113140.36 182800 -1 4934
4936 0 426160.25 113120.34 182840 -1 4935
4937 0 425921.38 113077.92 182880 -1 4936
4938 0 425727.9 112907.47 182920 -1 4937
4939 0 425296.97 112851.4 182920 -1 4938
4940 0 424864 112876.305 182920 -1 4939
4941 0 424756.34 112856.24 182960 -1 4940
4942 0 424655.1 112824.42 183000 -1 4941
4943 0 424533.38 112808.12 183040 -1 4942
4944 0 424540.06 112796.42 183080 -1 4943
4945 0 424417.72 112749.47 183120 -1 4944
4946 0 424347.44 112739.68 183160 -1 4945
4947 0 424236.2 112773.664 183200 -1 4946
4948 0 424213.53 112755.47 183240 -1 4947
4949 0 424114.78 112753.56 183280 -1 4948
4950 0 424038 112760.234 183320 -1 4949
4951 0 423994.53 112790.06 183360 -1 4950
4952 0 423958.06 112801.266 183400 -1 4951
4953 0 423872.88 112842.03 183440 -1 4952
4954 0 423721.7 112875.57 183480 -1 4953
4955 0 423581.62 112903.1 183520 -1 4954
4956 0 423536.5 112933.16 183560 -1 4955
4957 0 423487.2 112958.72 183600 -1 4956
4958 0 423449.34 113007.8 183640 -1 4957
4959 0 423363.34 113070.76 183680 -1 4958
4960 0 423284.47 113132.49 183720 -1 4959
4961 0 423171.5 113199.555 183760 -1 4960
4962 0 423132.8 113247.09 183800 -1 4961
4963 0 423071.12 113284.43 183840 -1 4962
4964 0 423043.62 113350.55 183880 -1 4963
4965 0 422976.97 113354.77 183920 -1 4964
4966 0 422955.47 113432.78 183960 -1 4965
4967 0 422886.53 113469.93 184000 -1 4966
4968 0 422758 113509.4 184040 -1 4967
4969 0 422668.34 113509.31 184080 -1 4968
4970 0 422557.5 113581.27 184120 -1 4969
4971 0 422487.66 113676.65 184160 -1 4970
4972 0 422216.2 113776.9 184200 -1 4971
4973 0 422136.75 113884.4 184240 -1 4972
4974 0 422056.6 113957.3 184280 -1 4973
4975 0 421901.84 114040.04 184320 -1 4974
4976 0 421807.78 114146.88 184360 -1 4975
4977 0 421685.78 114265.05 184400 -1 4976
4978 0 421547.62 114321.42 184440 -1 4977
4979 0 421534.25 114358.66 184480 -1 4978
4980 0 421487.06 114411.125 184520 -1 4979
4981 0 421468.75 114478.35 184560 -1 4980
4982 0 421427.6 114495.01 184600 -1 4981
4983 0 421414.7 114584.22 184640 -1 4982
4984 0 421398.06 114654.195 184680 -1 4983
4985 0 421351.06 114711.44 184720 -1 4984
4986 0 421294.6 114756.48 184760 -1 4985
4987 0 421285.88 114787.96 184800 -1 4986
4988 0 421211.6 114791.234 184840 -1 4987
4989 0 421177.8 114870.56 184880 -1 4988
4990 0 420958.88 114872.414 184920 -1 4989
4991 0 420920.06 114845.28 184960 -1 4990
4992 0 420796.53 114872.84 185000 -1 4991
4993 0 420663.7 114891.47 185040 -1 4992
4994 0 420626.6 114899.62 185080 -1 4993
4995 0 420537.75 114939.234 185120 -1 4994
4996 0 420441.16 114933.61 185160 -1 4995
4997 0 420297.38 114902.234 185200 -1 4996
4998 0 420169.5 114985.69 185240 -1 4997
4999 0 419990.16 115022.516 185280 -1 4998
5000 0 419876.53 115072.305 185320 -1 4999
5001 0 419478.88 115188.59 185360 -1 5000
5002 0 419383.78 115258.1 185400 -1 5001
5003 0 419137.53 115408.24 185440 -1 5002
5004 0 418907.62 115591.25 185440 -1 5003
5005 0 418614.7 115631.305 185440 -1 5004
5006 0 418226.8 115787.375 185440 -1 5005
5007 0 417879.9 115929.43 185440 -1 5006
5008 0 417517.62 116066.74 185440 -1 5007
5009 0 417352.1 116138.48 185480 -1 5008
5010 0 417319.22 116217.4 185520 -1 5009
5011 0 417113.5 116436.625 185560 -1 5010
5012 0 417065.56 116543.05 185600 -1 5011
5013 0 417012.16 116617.88 185640 -1 5012
5014 0 416983.44 116622.23 185680 -1 5013
5015 0 416969.66 116654.78 185720 -1 5014
5016 0 416913.06 116724.65 185760 -1 5015
5017 0 416921.72 116723.695 185800 -1 5016
5018 0 416887.62 116772.65 185840 -1 5017
5019 0 416852.66 116847.9 185880 -1 5018
5020 0 416764.66 116904.66 185920 -1 5019
5021 0 416768.9 116951.13 185960 -1 5020
5022 0 416763.7 116956.79 186000 -1 5021
5023 0 416741.7 117003.76 186080 -1 5022
5024 0 416705.75 117053.42 186120 -1 5023
5025 0 416617.4 117082.766 186160 -1 5024
5026 0 416529.6 117137.46 186200 -1 5025
5027 0 416472.22 117182.75 186240 -1 5026
5028 0 416431.66 117217.37 186280 -1 5027
5029 0 416384 117252.99 186320 -1 5028
5030 0 416198.2 117261.98 186360 -1 5029
5031 0 415911.12 117389.664 186400 -1 5030
5032 0 415933.8 117346.36 186440 -1 5031
5033 0 415720.12 117423.914 186480 -1 5032
5034 0 415668.12 117460.61 186520 -1 5033
5035 0 415495.7 117547.2 186560 -1 5034
5036 0 415338.1 117654.15 186600 -1 5035
5037 0 415222.94 117799.72 186640 -1 5036
5038 0 415172.66 117825.53 186680 -1 5037
5039 0 415119.75 117833.21 186720 -1 5038
5040 0 414970.75 117824.64 186760 -1 5039
5041 0 414715.1 117802.32 186800 -1 5040
5042 0 414390.94 117819.85 186840 -1 5041
5043 0 414167.44 117809.62 186880 -1 5042
5044 0 414039.9 117858.18 186920 -1 5043
5045 0 413841.72 117930.34 186960 -1 5044
5046 0 413795.28 117961.055 187000 -1 5045
5047 0 413746.06 117950.91 187040 -1 5046
5048 0 413696.94 117959.8 187080 -1 5047
5049 0 413630.47 117986.77 187120 -1 5048
5050 0 413750.66 118232.07 187160 -1 5049
5051 0 414078.72 118538.94 187160 -1 5050
5052 0 414437.8 118933.73 187160 -1 5051
5053 0 414421.34 118924.94 187120 -1 5052
5054 0 414414.44 118918.016 187080 -1 5053
5055 0 414391.5 118914.94 187040 -1 5054
5056 0 414381.9 118907.81 187000 -1 5055
5057 0 414374.84 118913.18 186960 -1 5056
5058 0 414369.5 118912.82 186920 -1 5057
5059 0 414366.44 118919.18 186880 -1 5058
5060 0 414354.97 118921.625 186840 -1 5059
5061 0 414485.72 118889.164 186800 -1 5060
5062 0 414607 118865.52 186760 -1 5061
5063 0 415143 118598.03 186720 -1 5062
5064 0 415391 118658.07 186600 -1 5063
5065 0 415338.34 118655.16 186560 -1 5064
5066 0 415338.34 118655.16 186520 -1 5065
5067 0 415335.22 118686.19 186480 -1 5066
5068 0 415425.25 118601.36 186440 -1 5067
5069 0 413787.44 118329.58 187200 -1 5050
5070 0 413852.25 118469.11 187240 -1 5069
5071 0 414054.5 118605.26 187280 -1 5070
5072 0 414041.4 118650.055 187320 -1 5071
5073 0 413963.3 118602.11 187360 -1 5072
5074 0 413886.47 118540.914 187400 -1 5073
5075 0 413804.12 118499.484 187440 -1 5074
5076 0 413740.9 118466.53 187480 -1 5075
5077 0 413664.88 118327.42 187520 -1 5076
5078 0 413576.5 118403.35 187560 -1 5077
5079 0 413624.75 118325.14 187600 -1 5078
5080 0 413601.56 118306.414 187640 -1 5079
5081 0 413603.94 118305.695 187680 -1 5080
5082 0 413126.12 118324.68 187680 -1 5081
5083 0 412880.25 118448.695 187680 -1 5082
5084 0 412841.47 118484.33 187720 -1 5083
5085 0 412795.25 118509.43 187760 -1 5084
5086 0 412751.5 118530.9 187800 -1 5085
5087 0 412716.97 118555.75 187840 -1 5086
5088 0 412670.94 118565.336 187880 -1 5087
5089 0 412637.7 118578.336 187920 -1 5088
5090 0 412575.47 118601.55 187960 -1 5089
5091 0 412551.72 118595.84 188000 -1 5090
5092 0 412519.3 118588.9 188040 -1 5091
5093 0 412468.06 118607.42 188080 -1 5092
5094 0 412430.94 118612.73 188120 -1 5093
5095 0 412393.9 118619.945 188160 -1 5094
5096 0 412391.4 118632.625 188200 -1 5095
5097 0 412344.25 118661.09 188240 -1 5096
5098 0 412301.9 118690.3 188280 -1 5097
5099 0 412262.25 118724.3 188320 -1 5098
5100 0 412200.88 118750.04 188360 -1 5099
5101 0 412147.28 118763.8 188400 -1 5100
5102 0 412129.5 118768.45 188440 -1 5101
5103 0 412083.1 118861.54 188480 -1 5102
5104 0 412055.34 118919.29 188520 -1 5103
5105 0 411903.38 119007.9 188560 -1 5104
5106 0 411791.9 119083.695 188600 -1 5105
5107 0 411760.8 119127.76 188640 -1 5106
5108 0 411752.28 119155.73 188680 -1 5107
5109 0 411719 119197.02 188720 -1 5108
5110 0 411707.8 119248.04 188760 -1 5109
5111 0 411721.2 119272.12 188800 -1 5110
5112 0 411682.6 119325.59 188840 -1 5111
5113 0 411670.1 119391.49 188880 -1 5112
5114 0 411659.44 119417.13 188920 -1 5113
5115 0 411650.94 119451.98 188960 -1 5114
5116 0 411631.28 119473.17 189000 -1 5115
5117 0 411621 119509.18 189040 -1 5116
5118 0 411599.44 119554.05 189080 -1 5117
5119 0 411526.12 119639.336 189120 -1 5118
5120 0 411474 119694.234 189160 -1 5119
5121 0 411425.03 119739.65 189200 -1 5120
5122 0 411339.1 119886.86 189240 -1 5121
5123 0 411232.8 120044.98 189280 -1 5122
5124 0 411139 120171.32 189320 -1 5123
5125 0 411044.28 120262.15 189360 -1 5124
5126 0 410941.12 120342.1 189400 -1 5125
5127 0 410846.62 120442.02 189440 -1 5126
5128 0 410825.66 120465.23 189480 -1 5127
5129 0 410803.94 120471.09 189520 -1 5128
5130 0 410759.7 120504.734 189560 -1 5129
5131 0 410752.6 120581.15 189600 -1 5130
5132 0 410754.34 120639.23 189640 -1 5131
5133 0 410748.06 120695.414 189680 -1 5132
5134 0 410734.5 120747.04 189720 -1 5133
5135 0 410723.66 120784.62 189760 -1 5134
5136 0 410664.88 120833.49 189800 -1 5135
5137 0 410605.38 120887.08 189840 -1 5136
5138 0 410551.06 120933.67 189880 -1 5137
5139 0 410509.8 120969.3 189920 -1 5138
5140 0 410488.34 121015.3 189960 -1 5139
5141 0 410461.2 121059.53 190000 -1 5140
5142 0 410398.62 121118.56 190040 -1 5141
5143 0 410329.88 121168.336 190080 -1 5142
5144 0 410266.3 121217.71 190120 -1 5143
5145 0 410265.38 121305.516 190160 -1 5144
5146 0 410267.03 121378.55 190200 -1 5145
5147 0 410263.56 121471.375 190240 -1 5146
5148 0 410235.6 121504.54 190280 -1 5147
5149 0 410192.2 121547.53 190320 -1 5148
5150 0 410154.5 121591.41 190360 -1 5149
5151 0 410120.78 121634.12 190400 -1 5150
5152 0 410087.47 121685.22 190440 -1 5151
5153 0 410030.22 121755.22 190480 -1 5152
5154 0 409985.62 121823.516 190520 -1 5153
5155 0 409936.56 121897.44 190560 -1 5154
5156 0 409891.3 121974.03 190600 -1 5155
5157 0 409836.7 122040.32 190640 -1 5156
5158 0 409789.16 122119.11 190680 -1 5157
5159 0 409697.5 121859.02 190720 -1 5158
5160 0 409546.28 122377.59 190760 -1 5159
5161 0 409424.6 122516.66 190800 -1 5160
5162 0 409293.66 122657.21 190840 -1 5161
5163 0 409239.72 122784.35 190880 -1 5162
5164 0 409175.75 122896.93 190920 -1 5163
5165 0 409115.12 123018.35 190960 -1 5164
5166 0 409034.03 123121.79 191000 -1 5165
5167 0 408945.34 123230.414 191040 -1 5166
5168 0 408868.9 123322.445 191080 -1 5167
5169 0 408865.88 123378.85 191120 -1 5168
5170 0 408850.5 123418.26 191160 -1 5169
5171 0 408641.03 123868.62 191200 -1 5170
5172 0 408778.44 123471.74 191240 -1 5171
5173 0 408718.3 123519.91 191280 -1 5172
5174 0 408653.25 123570.3 191320 -1 5173
5175 0 408583.72 123622.4 191360 -1 5174
5176 0 408510.3 123717.125 191400 -1 5175
5177 0 408381.84 123854.07 191440 -1 5176
5178 0 408279.6 123960.27 191480 -1 5177
5179 0 408064.84 124150.33 191520 -1 5178
5180 0 407845.72 124336.414 191560 -1 5179
5181 0 407637.66 124527.29 191600 -1 5180
5182 0 407420.06 124713.46 191640 -1 5181
5183 0 407320.5 124760.58 191680 -1 5182
5184 0 407227.25 124800.13 191720 -1 5183
5185 0 407127.06 124842.664 191760 -1 5184
5186 0 406957.38 124966.13 191800 -1 5185
5187 0 406781.6 125088.41 191840 -1 5186
5188 0 406593.62 125222.1 191880 -1 5187
5189 0 406469.34 125312.164 191920 -1 5188
5190 0 406306.97 125413.23 191960 -1 5189
5191 0 406176.88 125491.664 192000 -1 5190
5192 0 406007.12 125623.76 192040 -1 5191
5193 0 405837 125757.02 192080 -1 5192
5194 0 405672.3 125886.17 192120 -1 5193
5195 0 405376.4 126219.01 192120 -1 5194
5196 0 404974.53 126902.77 192120 -1 5195
5197 0 405040.75 126832.67 192080 -1 5196
5198 0 405115.94 126763.234 192040 -1 5197
5199 0 405187.06 126678.625 192000 -1 5198
5200 0 405224.2 126631.12 191960 -1 5199
5201 0 405498.4 126526.23 191920 -1 5200
5202 0 405626 126369.04 191880 -1 5201
5203 0 405694.94 126317.414 191840 -1 5202
5204 0 405748.28 126281.38 191800 -1 5203
5205 0 405817.84 126240 191760 -1 5204
5206 0 405792 126223.516 191720 -1 5205
5207 0 405757.12 126211.984 191680 -1 5206
5208 0 405725.2 126194.055 191640 -1 5207
5209 0 404886.25 126956.65 192160 -1 5196
5210 0 404820.06 127013.3 192200 -1 5209
5211 0 404735.6 127064.336 192240 -1 5210
5212 0 404656.5 127107.734 192280 -1 5211
5213 0 404541.62 127112.58 192320 -1 5212
5214 0 404451 127141.96 192360 -1 5213
5215 0 404354.12 127132.945 192400 -1 5214
5216 0 404315.8 127154.9 192440 -1 5215
5217 0 404288.97 127178.2 192480 -1 5216
5218 0 404262.7 127208.766 192520 -1 5217
5219 0 404228.88 127242.195 192560 -1 5218
5220 0 404186.6 127255.97 192600 -1 5219
5221 0 404157.88 127281.055 192640 -1 5220
5222 0 403445.88 127760.19 192640 -1 5221
5223 0 403230.94 128337.85 192640 -1 5222
5224 0 403190.5 128402.32 192680 -1 5223
5225 0 403152.8 128480.76 192720 -1 5224
5226 0 403122 128550.586 192760 -1 5225
5227 0 403094.56 128629.41 192800 -1 5226
5228 0 403062.78 128704.53 192840 -1 5227
5229 0 403014.88 129142.516 192840 -1 5228
5230 0 403000.3 129209.79 192880 -1 5229
5231 0 402993 129287.79 192920 -1 5230
5232 0 402981 129357.21 192960 -1 5231
5233 0 402978.66 129431.31 193000 -1 5232
5234 0 402885.84 129538.66 193040 -1 5233
5235 0 402802.2 129610.88 193080 -1 5234
5236 0 402715.06 129685 193120 -1 5235
5237 0 402641.44 129765.06 193160 -1 5236
5238 0 402563.28 129844.08 193200 -1 5237
5239 0 402483.16 129922.06 193240 -1 5238
5240 0 402403.47 129995.33 193280 -1 5239
5241 0 402335.7 129996.39 193320 -1 5240
5242 0 402270.97 129982.95 193360 -1 5241
5243 0 402218.8 129990.984 193400 -1 5242
5244 0 402149.53 129989.57 193440 -1 5243
5245 0 402114.7 130027.64 193480 -1 5244
5246 0 402089.97 130071.71 193520 -1 5245
5247 0 402057.34 130109.164 193560 -1 5246
5248 0 402030.84 130143.67 193600 -1 5247
5249 0 401984.22 130169.13 193640 -1 5248
5250 0 401962.53 130207.93 193680 -1 5249
5251 0 401931.38 130226.79 193720 -1 5250
5252 0 401902.22 130251.07 193760 -1 5251
5253 0 401875.53 130360.016 193800 -1 5252
5254 0 401848.4 130471.35 193840 -1 5253
5255 0 401820.72 130577.89 193880 -1 5254
5256 0 401796.47 130612.45 193920 -1 5255
5257 0 401761 130632.52 193960 -1 5256
5258 0 401732.44 130653.4 194000 -1 5257
5259 0 401695.38 130662.57 194040 -1 5258
5260 0 401651.38 130665.31 194080 -1 5259
5261 0 401612.38 130668.07 194120 -1 5260
5262 0 401550.5 130701.97 194160 -1 5261
5263 0 401493.1 130737.51 194200 -1 5262
5264 0 401425.25 130771.664 194240 -1 5263
5265 0 401396.44 130816.28 194280 -1 5264
5266 0 401361.97 130851.45 194320 -1 5265
5267 0 401335 130891.695 194360 -1 5266
5268 0 401289.9 130942.766 194400 -1 5267
5269 0 401251.6 130995.92 194440 -1 5268
5270 0 401204.66 131045.19 194480 -1 5269
5271 0 401171.1 131101.39 194520 -1 5270
5272 0 401134.5 131145.78 194560 -1 5271
5273 0 401088.28 131179.67 194600 -1 5272
5274 0 401072.22 131273.23 194640 -1 5273
5275 0 401033.34 131340.6 194680 -1 5274
5276 0 400999.78 131406.6 194720 -1 5275
5277 0 400977.8 131481.55 194760 -1 5276
5278 0 400961.88 131546.69 194800 -1 5277
5279 0 400938.16 131577.62 194840 -1 5278
5280 0 400934.06 131608.23 194880 -1 5279
5281 0 400935.03 131642.83 194920 -1 5280
5282 0 400915.56 131664.53 194960 -1 5281
5283 0 400904.34 131668.86 195000 -1 5282
5284 0 400862.7 131763.56 195040 -1 5283
5285 0 400805.16 131845.06 195080 -1 5284
5286 0 400764.7 131931.11 195120 -1 5285
5287 0 400720.22 132011.55 195160 -1 5286
5288 0 400682.56 132059.7 195200 -1 5287
5289 0 400647.4 132122.14 195240 -1 5288
5290 0 400613.06 132188.86 195280 -1 5289
5291 0 400575.94 132214.94 195320 -1 5290
5292 0 400559.97 132246.31 195360 -1 5291
5293 0 400518.97 132267.66 195400 -1 5292
5294 0 400482.8 132300.28 195440 -1 5293
5295 0 400467 132356.77 195480 -1 5294
5296 0 400434.38 132375.81 195520 -1 5295
5297 0 400407.8 132429.62 195560 -1 5296
5298 0 400372.66 132441.38 195600 -1 5297
5299 0 400399.28 132506.97 195640 -1 5298
5300 0 400395.44 132533.33 195680 -1 5299
5301 0 400403.62 132581.23 195720 -1 5300
5302 0 400415.38 132627.89 195760 -1 5301
5303 0 400418.97 132680.39 195800 -1 5302
5304 0 400419.84 132685.48 195840 -1 5303
5305 0 400414.7 132699.36 195880 -1 5304
5306 0 400404.44 132727.94 195920 -1 5305
5307 0 400357.16 132811.64 195960 -1 5306
5308 0 400313.56 132909.75 196000 -1 5307
5309 0 400262.97 132980.39 196040 -1 5308
5310 0 400198.38 132980.77 196080 -1 5309
5311 0 400135.78 132991.31 196120 -1 5310
5312 0 400095.03 133033.86 196160 -1 5311
5313 0 400057.34 133045.42 196200 -1 5312
5314 0 399701.6 133311.7 196240 -1 5313
5315 0 399675.34 133323.67 196280 -1 5314
5316 0 399650.72 133339.9 196320 -1 5315
5317 0 399627.62 133370.4 196360 -1 5316
5318 0 399601.9 133381.72 196400 -1 5317
5319 0 399573.22 133412.02 196440 -1 5318
5320 0 399555.75 133428.55 196480 -1 5319
5321 0 399527.88 133443.9 196520 -1 5320
5322 0 399514.84 133468.08 196560 -1 5321
5323 0 399477.06 133501.25 196600 -1 5322
5324 0 399435.03 133543.22 196640 -1 5323
5325 0 399393.25 133570.9 196680 -1 5324
5326 0 399352.72 133624.42 196720 -1 5325
5327 0 399313.75 133658.14 196760 -1 5326
5328 0 399271.66 133694.83 196800 -1 5327
5329 0 399235.53 133740.67 196840 -1 5328
5330 1 399188.62 133817.12 196880 -1 5329
5331 0 399144.1 133901.2 196920 -1 5330
5332 0 399101.53 133992.64 196960 -1 5331
5333 0 399054 134072.19 197000 -1 5332
5334 0 399007.94 134160.3 197040 -1 5333
5335 0 398961.8 134257.27 197080 -1 5334
5336 0 398850.3 134376.31 197120 -1 5335
5337 0 398749.34 134501.03 197160 -1 5336
5338 0 398636.16 134614.36 197200 -1 5337
5339 0 398527.16 134697.81 197240 -1 5338
5340 0 398526.78 134791.05 197280 -1 5339
5341 0 398480.2 134874.72 197320 -1 5340
5342 0 398448.34 134958.55 197360 -1 5341
5343 0 398408.72 135046.44 197400 -1 5342
5344 0 398368.2 135132.55 197440 -1 5343
5345 0 398319.06 135206.95 197480 -1 5344
5346 0 398253.56 135453.02 197520 -1 5345
5347 0 398178.78 135693.83 197560 -1 5346
5348 0 398077.7 135732.58 197600 -1 5347
5349 0 397986.28 135783.9 197640 -1 5348
5350 0 397974.25 135829.28 197680 -1 5349
5351 0 397952.44 135870.75 197720 -1 5350
5352 0 397933.1 135916.12 197760 -1 5351
5353 0 397889.4 135989.44 197800 -1 5352
5354 0 397851.28 136081.88 197840 -1 5353
5355 0 397803.28 136174.53 197880 -1 5354
5356 0 397756.84 136280.38 197920 -1 5355
5357 0 397651.34 136381.81 197960 -1 5356
5358 0 397675.88 136388.77 198000 -1 5357
5359 0 397579.6 136482.11 198080 -1 5358
5360 0 397477.2 136574.56 198120 -1 5359
5361 0 397405.4 136643.39 198160 -1 5360
5362 0 397340.47 136706.86 198200 -1 5361
5363 0 397255.3 136818.39 198240 -1 5362
5364 0 397171.03 136939.67 198280 -1 5363
5365 0 397123.56 137010.2 198320 -1 5364
5366 0 396990.03 137116.61 198360 -1 5365
5367 0 396843.84 137231.28 198400 -1 5366
5368 0 396684.84 137344.7 198440 -1 5367
5369 0 396591.47 137442.89 198480 -1 5368
5370 0 396504.9 137535.98 198520 -1 5369
5371 0 396415.25 137629.12 198560 -1 5370
5372 0 396324.12 137721.8 198600 -1 5371
5373 0 396255.7 137813.55 198640 -1 5372
5374 0 396173.38 137923.52 198680 -1 5373
5375 0 396092 138030.53 198720 -1 5374
5376 0 396016.88 138133.27 198760 -1 5375
5377 0 395938.72 138230.44 198800 -1 5376
5378 0 395856.4 138333.36 198840 -1 5377
5379 0 395783.16 138443.98 198880 -1 5378
5380 0 395731.3 138551.55 198920 -1 5379
5381 0 395706.88 138634.69 198960 -1 5380
5382 0 395638.6 138765.56 199000 -1 5381
5383 0 395593.84 138874.6 199040 -1 5382
5384 0 395543.84 138960.14 199080 -1 5383
5385 0 395485.7 139058.11 199120 -1 5384
5386 0 395442.88 139134.84 199160 -1 5385
5387 0 395434.6 139168.58 199200 -1 5386
5388 0 395419.56 139203.75 199240 -1 5387
5389 0 395410.16 139213.16 199280 -1 5388
5390 0 395419.72 139211.34 199320 -1 5389
5391 0 395408.88 139272.1 199360 -1 5390
5392 0 395414.3 139314.7 199400 -1 5391
5393 0 395414.5 139339.05 199440 -1 5392
5394 0 395369.25 139386.19 199480 -1 5393
5395 0 395353.06 139450.23 199520 -1 5394
5396 0 395317.5 139516.03 199560 -1 5395
5397 0 395280.38 139585.05 199600 -1 5396
5398 0 395246.62 139650.36 199640 -1 5397
5399 0 395178.62 139846.72 199680 -1 5398
5400 0 395107.5 140030.23 199720 -1 5399
5401 0 395022.7 140216.48 199760 -1 5400
5402 0 394998.56 140391.78 199800 -1 5401
5403 0 394972.1 140552.47 199840 -1 5402
5404 0 394440.38 141619.11 199840 -1 5403
5405 0 394414.97 141736.31 199880 -1 5404
5406 0 394377.53 141840.42 199920 -1 5405
5407 0 394341.47 141951.88 199960 -1 5406
5408 0 394317.53 142096.38 2e+05 -1 5407
5409 0 394345.53 142309.62 200040 -1 5408
5410 0 394410.2 142502.83 200080 -1 5409
5411 0 394477.38 142688.81 200120 -1 5410
5412 0 394525.25 142858.62 200160 -1 5411
5413 0 394572.66 143017.8 200200 -1 5412
5414 0 394643.1 143134.53 200240 -1 5413
5415 0 394708.88 143240.6 200280 -1 5414
5416 0 394751.72 143313.7 200320 -1 5415
5417 0 394790.2 143369.36 200360 -1 5416
5418 0 394793.97 143447.33 200400 -1 5417
5419 0 394831.8 143496.2 200480 -1 5418
5420 0 394841.94 143543.08 200520 -1 5419
5421 0 394812.6 143571.02 200560 -1 5420
5422 0 394771.22 143598.5 200600 -1 5421
5423 0 394734.97 143614.78 200640 -1 5422
5424 0 394662.97 143612.61 200680 -1 5423
5425 0 394605.8 143629.56 200720 -1 5424
5426 0 394538.4 143619.11 200760 -1 5425
5427 0 394475.25 143622.3 200800 -1 5426
5428 0 394309.53 143681.88 200840 -1 5427
5429 0 394206.6 143733.19 200880 -1 5428
5430 0 394126.56 143713.33 200920 -1 5429
5431 0 393943.5 143826.02 200920 -1 5430
5432 0 393875.6 143803.53 200960 -1 5431
5433 0 393810.4 143794.3 201000 -1 5432
5434 0 393751.94 143763.02 201040 -1 5433
5435 0 393728.88 143811.1 201080 -1 5434
5436 0 393725.78 143878.83 201120 -1 5435
5437 0 395732.22 138663.78 198720 -1 5378
5438 0 395867.22 138611.8 198720 -1 5437
5439 0 395710.7 138670.56 198680 -1 5438
5440 0 395845.9 138562.56 198640 -1 5439
5441 0 395818.3 138478.83 198560 -1 5440
5442 0 395821.03 138478.56 198520 -1 5441
5443 0 395805.5 138507.28 198480 -1 5442
5444 0 395784.38 138500.84 198440 -1 5443
5445 0 395763.78 138450.45 198400 -1 5444
5446 0 395704 138401.94 198360 -1 5445
5447 0 395527.78 138472.28 198320 -1 5446
5448 0 395291.5 138637.42 198320 -1 5447
5449 0 395301.44 138619.53 198400 -1 5448
5450 0 395276 138644.06 198440 -1 5449
5451 0 404121.47 127275.766 192880 -1 5221
5452 0 418173 115765.03 185320 -1 5006
5453 0 418097 115709.03 185240 -1 5452
5454 0 426780.88 113332.8 182600 -1 4930
5455 0 426765.44 113381.336 182560 -1 5454
5456 0 426610.1 113446.46 182520 -1 5455
5457 0 426608.8 113503.8 182480 -1 5456
5458 0 426780.8 113437.836 182440 -1 5457
5459 0 426966.47 113496.52 182400 -1 5458
5460 0 426961.53 113509.37 182360 -1 5459
5461 0 427000.28 113550.984 182320 -1 5460
5462 0 427006.28 113534.78 182280 -1 5461
5463 0 426984.9 113732.93 182240 -1 5462
5464 0 427025.6 113800.79 182200 -1 5463
5465 0 427029.16 113819.984 182160 -1 5464
5466 0 426952.6 113942.62 182120 -1 5465
5467 0 427039.47 113864.1 182080 -1 5466
5468 0 428487.3 114375.22 182280 -1 4922
5469 0 428455.88 114583.555 182280 -1 5468
5470 0 428154.06 115019.99 182280 -1 5469
5471 0 428021.6 115246.68 182280 -1 5470
5472 0 427592.8 115604.39 182320 -1 5471
5473 0 427539.22 115651.164 182360 -1 5472
5474 0 427399.94 115692.09 182400 -1 5473
5475 0 427351.6 115715.35 182440 -1 5474
5476 0 427163.8 115802.04 182480 -1 5475
5477 0 427109.16 115819.99 182520 -1 5476
5478 0 427004.62 115868.56 182560 -1 5477
5479 0 426964.3 115803.25 182600 -1 5478
5480 0 426932 115819.54 182640 -1 5479
5481 0 426811.66 115841.72 182680 -1 5480
5482 0 426700.44 115818.75 182760 -1 5481
5483 0 426681.78 115828.64 182800 -1 5482
5484 0 426577.2 115818.81 182880 -1 5483
5485 0 426365.94 115825.234 182960 -1 5484
5486 0 426129.62 115779.32 183040 -1 5485
5487 0 425648.56 115833.35 183040 -1 5486
5488 0 425161.1 116016.42 183000 -1 5487
5489 0 424547.44 116218.29 183040 -1 5488
5490 0 424335.28 116263.63 183080 -1 5489
5491 0 424205.8 116275.02 183120 -1 5490
5492 0 423793.25 116336.125 183160 -1 5491
5493 0 423599.56 116371.25 183240 -1 5492
5494 0 423412.94 116396.27 183280 -1 5493
5495 0 423193.47 116429.78 183320 -1 5494
5496 0 423000.16 116413.04 183360 -1 5495
5497 0 422920.5 116431.71 183400 -1 5496
5498 0 422700.75 116470.125 183480 -1 5497
5499 0 422495.3 116502.36 183600 -1 5498
5500 0 421759.62 116366.23 183600 -1 5499
5501 0 421102.5 116410.305 183640 -1 5500
5502 0 420540.75 116456.95 183640 -1 5501
5503 0 420525.8 116591.33 183760 -1 5502
5504 0 420503.22 116763.414 183920 -1 5503
5505 0 420497.97 116810.805 183960 -1 5504
5506 0 420137.22 117235.19 184320 -1 5505
5507 0 420019.56 117371.4 184440 -1 5506
5508 0 419942.2 117463.36 184520 -1 5507
5509 0 419858.7 117562.28 184640 -1 5508
5510 0 419708.62 117589.39 184760 -1 5509
5511 0 419528.16 117649.125 184840 -1 5510
5512 0 419039.53 117833.32 184880 -1 5511
5513 0 419069.66 117870.17 184960 -1 5512
5514 0 418924.22 117883.086 184840 -1 5513
5515 0 418799.75 117946.6 184760 -1 5514
5516 0 418471.47 118024.33 184600 -1 5515
5517 0 417921.6 118409.28 184600 -1 5516
5518 0 417590.88 119040.18 184600 -1 5517
5519 0 417552.56 119029.52 184440 -1 5518
5520 0 417387.22 119243.91 184760 -1 5519
5521 0 417017.88 119468.27 184880 -1 5520
5522 0 416905.25 119659.93 184920 -1 5521
5523 0 417332.56 120343.82 184920 -1 5522
5524 0 417348.34 120314.13 184840 -1 5523
5525 0 417326.84 120206.28 184720 -1 5524
5526 0 417398.38 120120.99 184600 -1 5525
5527 0 417412.25 120070.33 184560 -1 5526
5528 0 416798.1 119843.83 184960 -1 5522
5529 0 416738.66 119875.67 185040 -1 5528
5530 0 416632.34 119986.44 185120 -1 5529
5531 0 416573.84 120051.625 185240 -1 5530
5532 0 416595.06 120114.375 185320 -1 5531
5533 0 416617.5 120175.3 185400 -1 5532
5534 0 416584.94 120224.13 185560 -1 5533
5535 0 417008.62 119937.98 185560 -1 5534
5536 0 416974.7 120063.9 185760 -1 5535
5537 0 416999.84 120112.59 185840 -1 5536
5538 0 416976.03 120165.86 185920 -1 5537
5539 0 416979.16 120168.79 185960 -1 5538
5540 0 416926.7 120169.49 186000 -1 5539
5541 0 416973.75 120181.945 186080 -1 5540
5542 0 416952.6 120266.24 186120 -1 5541
5543 0 416947.03 120335.875 186160 -1 5542
5544 0 416957.84 120402.2 186200 -1 5543
5545 0 416584.97 120238.41 185640 -1 5534
5546 0 416900.03 120130.03 184960 -1 5528
5547 0 416841.4 120054.19 184840 -1 5546
5548 0 431269 112097.57 181320 -1 4826
5549 0 431118.2 112041.95 181440 -1 5548
5550 0 430793.94 111925.71 181400 -1 5549
5551 0 430693 111895.03 181280 -1 5550
5552 0 430785 111643.03 181240 -1 5551
5553 0 430713 111723.03 181200 -1 5552
5554 0 430539 111691.03 181080 -1 5553
5555 0 430403 111487.03 180880 -1 5554
5556 0 430191 111343.03 180680 -1 5555
5557 0 429991 111171.03 180480 -1 5556
5558 0 429825 110895.03 180360 -1 5557
5559 0 429771 110727.03 180240 -1 5558
5560 0 429679 110475.03 179960 -1 5559
5561 0 429403 110227.03 179840 -1 5560
5562 0 429237 110171.07 179920 -1 5561
5563 0 429157 109999.07 180000 -1 5562
5564 0 428993 109675.07 180080 -1 5563
5565 0 428907 109603.03 180160 -1 5564
5566 0 428767 109579.055 180280 -1 5565
5567 0 428659 109371.03 180200 -1 5566
5568 0 428639 109239.03 180080 -1 5567
5569 0 428493 108991.03 179920 -1 5568
5570 0 428017 108575.03 179920 -1 5569
5571 0 427605 108455.03 180000 -1 5570
5572 0 427245 108399.055 179920 -1 5571
5573 0 427373 108347.03 179880 -1 5572
5574 0 427329 108399.03 179760 -1 5573
5575 0 427065 108551.06 179880 -1 5572
5576 0 426645 108375.03 179840 -1 5575
5577 0 425797 108231.03 179840 -1 5576
5578 0 425665 108359.03 179880 -1 5577
5579 0 425533 108331.03 179800 -1 5577
5580 0 425345 108503.03 179720 -1 5579
5581 0 425053 108579.03 179640 -1 5580
5582 0 424829 108663.03 179560 -1 5581
5583 0 424403 108587.03 179600 -1 5582
5584 0 424175 108527.03 179520 -1 5583
5585 0 423731 108531.03 179560 -1 5584
5586 0 423465 108439.03 179520 -1 5585
5587 0 423111 108187.03 179560 -1 5586
5588 0 422931 108119.03 179560 -1 5587
5589 0 422809 108035.07 179640 -1 5588
5590 0 422649 107943.07 179760 -1 5589
5591 0 422509 107807.07 179960 -1 5590
5592 0 422025 107691.07 179960 -1 5591
5593 0 421803 107715.1 180040 -1 5592
5594 0 421589 107643.03 179960 -1 5593
5595 0 421441 107423.03 179800 -1 5594
5596 0 421185 107315.03 179680 -1 5595
5597 0 421137 107215.03 179720 -1 5596
5598 0 421141 107207.03 179840 -1 5597
5599 0 421173 107131.03 179960 -1 5598
5600 0 421165 107187.03 180040 -1 5599
5601 0 421057 107443.03 179480 -1 5596
5602 0 420933 107443.03 179400 -1 5601
5603 0 420741 107323.03 179360 -1 5602
5604 0 420355 107219.07 179280 -1 5603
5605 0 419993 106999.03 179200 -1 5604
5606 0 419903 106871.03 179120 -1 5605
5607 0 419823 106679.03 179000 -1 5606
5608 0 419731 106611.03 178840 -1 5607
5609 0 419711 106615.03 178640 -1 5608
5610 0 419619 106551.03 178440 -1 5609
5611 0 419505 106519.03 178400 -1 5610
5612 0 419339 106635.03 178360 -1 5611
5613 0 419455 106471.03 178320 -1 5612
5614 0 419447 106551.03 178240 -1 5613
5615 0 419471 106591.03 178080 -1 5614
5616 0 419411 106655.03 177920 -1 5615
5617 0 419315 106715.03 177760 -1 5616
5618 0 419191 106687.03 177600 -1 5617
5619 0 418461 106379.07 177520 -1 5618
5620 0 418475 106351.03 177400 -1 5619
5621 0 418471 106319.03 177280 -1 5620
5622 0 418491 106275.03 177200 -1 5621
5623 0 418491 106255.03 177040 -1 5622
5624 0 418689 106543.03 177000 -1 5623
5625 0 418369 107179.03 177040 -1 5624
5626 0 418287 107471.03 176960 -1 5625
5627 0 418145 107631.03 176880 -1 5626
5628 0 418093 107603.03 176760 -1 5627
5629 0 418079 107675.03 176720 -1 5628
5630 0 417995 107847.03 176680 -1 5629
5631 0 418107 107695.03 176640 -1 5630
5632 0 418785 106599.03 176920 -1 5624
5633 0 418813 106499.03 176880 -1 5632
5634 0 418779 106451.07 176760 -1 5633
5635 0 418827 106535.07 176680 -1 5634
5636 0 418377 105867.03 176960 -1 5623
5637 0 417941 105627.03 176880 -1 5636
5638 0 417643 105351.03 176760 -1 5637
5639 0 417201 105239.03 176680 -1 5638
5640 0 417265 105211.03 176560 -1 5639
5641 0 417221 104995.03 176520 -1 5640
5642 0 417157 105023.03 176440 -1 5641
5643 0 416939 104895.03 176520 -1 5642
5644 0 416905 104783.03 176560 -1 5643
5645 0 416789 104803.03 176600 -1 5644
5646 0 416493 104775.03 176680 -1 5645
5647 0 416105 104383.03 176680 -1 5646
5648 0 416063 104075.07 176800 -1 5647
5649 0 416083 104143.07 176920 -1 5648
5650 0 416171 104159.07 177120 -1 5649
5651 0 416363 104067.07 177200 -1 5650
5652 0 416015 104219.07 176600 -1 5647
5653 0 416041.66 104220.336 176560 -1 5652
5654 0 416095 104223.07 176480 -1 5653
5655 0 416095 104283.07 176400 -1 5654
5656 0 416075 104295.07 176320 -1 5655
5657 0 416191 104399.07 176200 -1 5656
5658 0 428779 109699.03 180360 -1 5566
5659 0 428747 109783.03 180480 -1 5658
5660 0 428667 109915.03 180520 -1 5659
5661 0 428645 109827.03 180600 -1 5660
5662 0 428601 109983.03 180760 -1 5661
5663 0 428601 110119.03 180920 -1 5662
5664 0 428507 110047.03 180960 -1 5663
5665 0 428387 110083.03 181040 -1 5664
5666 0 428217 110059.07 181120 -1 5665
5667 0 428069 110123.07 181200 -1 5666
5668 0 427827 110327.03 181280 -1 5667
5669 0 427707 110343.03 181440 -1 5668
5670 0 427587 110459.03 181560 -1 5669
5671 0 427527 110495.03 181680 -1 5670
5672 0 427499 110559.03 181800 -1 5671
5673 0 427341 110691.07 181840 -1 5672
5674 0 427147 110763.03 181880 -1 5673
5675 0 426867 110903.03 181880 -1 5674
5676 0 426751 110987.03 181800 -1 5675
5677 0 426553 111055.03 181840 -1 5676
5678 0 426421 111263.03 181920 -1 5677
5679 0 426193 111375.03 182040 -1 5678
5680 0 425875 111259.07 182200 -1 5679
5681 0 425551 111247.07 182320 -1 5680
5682 0 425133 111123.1 182440 -1 5681
5683 0 424701 111063.1 182560 -1 5682
5684 0 424275 110931.13 182600 -1 5683
5685 0 424120 110853 182680 -1 5684
5686 0 423965 110775.17 182760 -1 5685
5687 0 423743 110515.03 182920 -1 5686
5688 0 423663 110231.03 183040 -1 5687
5689 0 423779 110139.03 183160 -1 5688
5690 0 432632 112040.03 180080 -1 4799
5691 0 432556 112076.03 180000 -1 5690
5692 0 432384 112236.03 179960 -1 5691
5693 0 432298 112424.03 179960 -1 5692
5694 0 443650.56 113797.08 172480 -1 4608
5695 0 443651 113792.35 172440 -1 5694
5696 0 443643.75 113798.32 172400 -1 5695
5697 0 443646.84 113781.83 172360 -1 5696
5698 0 443639.3 113789.664 172320 -1 5697
5699 0 443640.9 113761.29 172280 -1 5698
5700 0 443646.94 113739.8 172240 -1 5699
5701 0 443643.2 113729.03 172200 -1 5700
5702 0 443648.12 113708.44 172160 -1 5701
5703 0 443652.1 113695.836 172120 -1 5702
5704 0 443645.75 113729.664 172080 -1 5703
5705 0 443629.34 113718.72 172040 -1 5704
5706 0 443639.66 113691.86 172000 -1 5705
5707 0 443647 113669.086 171960 -1 5706
5708 0 443648.28 113645.305 171920 -1 5707
5709 0 443648.3 113622.1 171880 -1 5708
5710 0 443788 113562.03 171840 -1 5709
5711 0 443902 113610.03 171760 -1 5710
5712 0 443902 113582.03 171680 -1 5711
5713 0 443914 113670.03 171560 -1 5712
5714 0 443954 113614.03 171400 -1 5713
5715 0 444114 113626.03 171240 -1 5714
5716 0 444306 113654.03 171120 -1 5715
5717 0 444518 113698.03 171000 -1 5716
5718 0 444512 113578.07 170880 -1 5717
5719 0 444588 113594.07 170720 -1 5718
5720 0 444724 113626.07 170520 -1 5719
5721 0 443074.94 113909.05 172360 -1 5697
5722 0 444708.6 114893.914 172080 -1 4598
5723 0 444606.53 114891.11 172040 -1 5722
5724 0 444548.38 114863.83 172000 -1 5723
5725 0 444482.25 114837.484 171960 -1 5724
5726 0 444413.34 114817.15 171920 -1 5725
5727 0 444345.94 114792.625 171880 -1 5726
5728 0 444275.72 114760.08 171840 -1 5727
5729 0 444228.62 114757.59 171800 -1 5728
5730 0 444171.06 114735.51 171760 -1 5729
5731 0 444127.16 114726.11 171720 -1 5730
5732 0 444066.6 114724.58 171680 -1 5731
5733 0 444000.66 114740.54 171640 -1 5732
5734 0 443934.34 114754.84 171600 -1 5733
5735 0 443901.2 114738.66 171560 -1 5734
5736 0 443873.22 114715.78 171520 -1 5735
5737 0 443843.34 114698.93 171480 -1 5736
5738 0 443794.84 114685.5 171440 -1 5737
5739 0 443777.78 114671.92 171400 -1 5738
5740 0 443745.44 114658.95 171360 -1 5739
5741 0 443739.8 114631.82 171320 -1 5740
5742 0 443728.75 114604.02 171280 -1 5741
5743 0 443723.47 114573.19 171240 -1 5742
5744 0 443710.16 114554.61 171200 -1 5743
5745 0 443685.44 114547.984 171160 -1 5744
5746 0 443686.38 114526.27 171120 -1 5745
5747 0 443711.12 114507.29 171080 -1 5746
5748 0 443701.3 114529.3 171040 -1 5747
5749 0 443712.47 114528.16 171000 -1 5748
5750 0 443718.38 114512.695 170960 -1 5749
5751 0 443720.16 114498.75 170920 -1 5750
5752 0 443719.2 114485.49 170880 -1 5751
5753 0 443666.97 114476.51 170840 -1 5752
5754 0 443656.22 114444.5 170800 -1 5753
5755 0 443570.16 114451.164 170760 -1 5754
5756 0 443451.78 114421.805 170720 -1 5755
5757 0 443348.62 114393.02 170680 -1 5756
5758 0 443235.56 114354.1 170640 -1 5757
5759 0 443140.88 114312.37 170600 -1 5758
5760 0 443107.9 114282.74 170560 -1 5759
5761 0 443078.47 114266.484 170520 -1 5760
5762 0 443039.7 114250.59 170480 -1 5761
5763 0 443002.44 114242.625 170440 -1 5762
5764 0 443036.5 114223.33 170400 -1 5763
5765 0 443041.75 114201.59 170360 -1 5764
5766 0 443070.5 114188.14 170320 -1 5765
5767 0 443085.97 114191.04 170280 -1 5766
5768 0 443065.88 114213.44 170240 -1 5767
5769 0 443043.75 114234.305 170200 -1 5768
5770 0 443013.6 114244.12 170160 -1 5769
5771 0 443010.38 114256.28 170120 -1 5770
5772 0 442996.53 114242.34 170080 -1 5771
5773 0 442989.12 114221.44 170040 -1 5772
5774 0 442976.72 114208.89 170000 -1 5773
5775 0 442967.6 114184.85 169960 -1 5774
5776 0 442987.44 114194.72 169920 -1 5775
5777 0 443020.3 114185.48 169880 -1 5776
5778 0 443035.8 114188.89 169840 -1 5777
5779 0 443061.62 114185.05 169800 -1 5778
5780 0 443077.84 114184.97 169760 -1 5779
5781 0 443118.7 114185.82 169720 -1 5780
5782 0 443114.8 114204.07 169680 -1 5781
5783 0 443144.25 114205.016 169640 -1 5782
5784 0 443183.66 114190.445 169600 -1 5783
5785 0 443220.4 114167.9 169560 -1 5784
5786 0 443249.62 114146.27 169520 -1 5785
5787 0 443311.4 114130.15 169480 -1 5786
5788 0 443363.84 114128.33 169440 -1 5787
5789 0 443410.06 114123.44 169400 -1 5788
5790 0 443430.9 114124.766 169360 -1 5789
5791 0 443467.25 114134.516 169320 -1 5790
5792 0 443495.1 114146.44 169280 -1 5791
5793 0 443534.12 114141.016 169240 -1 5792
5794 0 443562.03 114147.266 169200 -1 5793
5795 0 443592.47 114192.055 169160 -1 5794
5796 0 443710.4 114073.22 169120 -1 5795
5797 0 443767.03 114128.66 169080 -1 5796
5798 0 443824.1 114177.16 169040 -1 5797
5799 0 443875.2 114238.87 169000 -1 5798
5800 0 443931.72 114281.67 168960 -1 5799
5801 0 443992.9 114317.29 168920 -1 5800
5802 0 444053.56 114345.44 168880 -1 5801
5803 0 444111.75 114373.984 168840 -1 5802
5804 0 444149.3 114421.34 168800 -1 5803
5805 0 444204.38 114445.37 168760 -1 5804
5806 0 444203.47 114470.8 168720 -1 5805
5807 0 444196.06 114508.78 168680 -1 5806
5808 0 444193.8 114533.78 168640 -1 5807
5809 0 444190.53 114566.83 168600 -1 5808
5810 0 444185.22 114613.266 168560 -1 5809
5811 0 444212.03 114589.79 168520 -1 5810
5812 0 444235.72 114571.836 168480 -1 5811
5813 0 444259.38 114559.945 168440 -1 5812
5814 0 444286.38 114550.72 168400 -1 5813
5815 0 444333.25 114517.57 168360 -1 5814
5816 0 444331.4 114513.23 168320 -1 5815
5817 0 444332.47 114518.29 168280 -1 5816
5818 0 444356.56 114500.53 168240 -1 5817
5819 0 444336.22 114526.09 168200 -1 5818
5820 0 444346.47 114517.836 168160 -1 5819
5821 0 444347.38 114530.2 168120 -1 5820
5822 0 444392.34 114516.9 168080 -1 5821
5823 0 444403.78 114536.484 168040 -1 5822
5824 0 444426.16 114538.31 168000 -1 5823
5825 0 444465.94 114525.625 167960 -1 5824
5826 0 444465.22 114520.195 167920 -1 5825
5827 0 444479.28 114528.98 167880 -1 5826
5828 0 444526 114502.68 167840 -1 5827
5829 0 444558.38 114493.81 167800 -1 5828
5830 0 444575.6 114477.33 167760 -1 5829
5831 0 444691.66 114426.08 167720 -1 5830
5832 0 444778.56 114434.26 167640 -1 5831
5833 0 444807.1 114423.15 167600 -1 5832
5834 0 444821.78 114450.836 167560 -1 5833
5835 0 444845 114532.766 167440 -1 5834
5836 0 444897.03 114598.73 167400 -1 5835
5837 0 444915.3 114609.625 167360 -1 5836
5838 0 444939.5 114582.016 167320 -1 5837
5839 0 444967.62 114594.91 167280 -1 5838
5840 0 445091.03 114603.66 167240 -1 5839
5841 0 445126.38 114624.44 167200 -1 5840
5842 0 445199.7 114654.55 167160 -1 5841
5843 0 445253.6 114721.68 167120 -1 5842
5844 0 445282.1 114764.3 167080 -1 5843
5845 0 445335.47 114792.875 167040 -1 5844
5846 0 445408.34 114871.72 167000 -1 5845
5847 0 445442.66 114933.7 166960 -1 5846
5848 0 445483.9 114967.84 166920 -1 5847
5849 0 445496.75 115009.3 166880 -1 5848
5850 0 445554.34 115046.586 166840 -1 5849
5851 0 445572.72 115060.22 166800 -1 5850
5852 0 445578.88 115097.96 166760 -1 5851
5853 0 445646.34 115133.12 166720 -1 5852
5854 0 445722.12 115132.48 166680 -1 5853
5855 0 445806.12 115130.14 166640 -1 5854
5856 0 445857.62 115129.23 166600 -1 5855
5857 0 445869.25 115141.4 166560 -1 5856
5858 0 445905.44 115181.67 166520 -1 5857
5859 0 445942.9 115235.54 166480 -1 5858
5860 0 445952.28 115300.01 166440 -1 5859
5861 0 445973.44 115345.96 166400 -1 5860
5862 0 445962.12 115327.56 166360 -1 5861
5863 0 445999.8 115289.04 166320 -1 5862
5864 0 446049.53 115303.1 166280 -1 5863
5865 0 446139.22 115338.05 166200 -1 5864
5866 0 446166.12 115371.266 166160 -1 5865
5867 0 446222.72 115414.86 166120 -1 5866
5868 0 446268.75 115450.97 166080 -1 5867
5869 0 446302.78 115477.93 166040 -1 5868
5870 0 446363.72 115567.07 166000 -1 5869
5871 0 446388.2 115626.75 165960 -1 5870
5872 0 444839.47 114466.61 167520 -1 5834
5873 0 442676.66 114230.84 170000 -1 5774
5874 0 442195.53 114230.75 170000 -1 5873
5875 0 441805.25 113981.25 170000 -1 5874
5876 0 441803.62 113912.03 169960 -1 5875
5877 0 441801.3 113852.53 169920 -1 5876
5878 0 441812.6 113771.24 169880 -1 5877
5879 0 441801.75 113704.93 169840 -1 5878
5880 0 441806.25 113633.07 169800 -1 5879
5881 0 441733.22 113595.75 169760 -1 5880
5882 0 441693.7 113553.73 169720 -1 5881
5883 0 441600.88 113536.45 169680 -1 5882
5884 0 441608.94 113494.29 169640 -1 5883
5885 0 441604.72 113460.484 169600 -1 5884
5886 0 441600.5 113422.88 169560 -1 5885
5887 0 441609.22 113381.95 169520 -1 5886
5888 0 441639.88 113353.414 169480 -1 5887
5889 0 441662.94 113332.336 169440 -1 5888
5890 0 441684.75 113310.08 169400 -1 5889
5891 0 441665.16 113285.08 169360 -1 5890
5892 0 441661.75 113264.24 169320 -1 5891
5893 0 441651.12 113250.45 169280 -1 5892
5894 0 441611.1 113176.055 169240 -1 5893
5895 0 441560.62 113115.984 169200 -1 5894
5896 0 441507.47 113049.09 169160 -1 5895
5897 0 441454.34 112847.74 169120 -1 5896
5898 0 441473.97 112880.086 169080 -1 5897
5899 0 441466.94 112890.48 169040 -1 5898
5900 0 441472.56 112905.13 169000 -1 5899
5901 0 441487.12 112910.7 168960 -1 5900
5902 0 441503.03 112909.78 168920 -1 5901
5903 0 441504.2 112904.516 168880 -1 5902
5904 0 441532.38 112899.11 168840 -1 5903
5905 0 441545.4 112895.1 168800 -1 5904
5906 0 441572.28 112876.83 168760 -1 5905
5907 0 441601.7 112846.11 168720 -1 5906
5908 0 441608.44 112842.125 168680 -1 5907
5909 0 441628.16 112816.7 168640 -1 5908
5910 0 441641.12 112804 168600 -1 5909
5911 0 441659.75 112798.39 168560 -1 5910
5912 0 441663.16 112783.12 168520 -1 5911
5913 0 441656.78 112780.41 168480 -1 5912
5914 0 441663.8 112777.93 168440 -1 5913
5915 0 441652.3 112780.37 168400 -1 5914
5916 0 441673.22 112780.09 168360 -1 5915
5917 0 441662.56 112791.74 168320 -1 5916
5918 0 441663.84 112811.6 168280 -1 5917
5919 0 441712.6 112794.88 168240 -1 5918
5920 0 441670.16 112835.734 168200 -1 5919
5921 0 441677.62 112838.29 168160 -1 5920
5922 0 441681.12 112863.79 168120 -1 5921
5923 0 441708.4 112865.88 168080 -1 5922
5924 0 441690.97 112898.59 168040 -1 5923
5925 0 441689 112922.67 168000 -1 5924
5926 0 441692.28 112933.4 167960 -1 5925
5927 0 441659.1 112954.516 167920 -1 5926
5928 0 441620.22 112987.67 167880 -1 5927
5929 0 441600.53 113006.51 167840 -1 5928
5930 0 441585.1 113011.85 167800 -1 5929
5931 0 441592.03 113015.94 167760 -1 5930
5932 0 441584.34 113015.3 167720 -1 5931
5933 0 441549.3 113054.81 167640 -1 5932
5934 0 441562.6 113040.53 167600 -1 5933
5935 0 441623.22 113051.31 167560 -1 5934
5936 0 441684.9 113039.63 167520 -1 5935
5937 0 441749.75 113058.05 167480 -1 5936
5938 0 441779.44 113098.53 167440 -1 5937
5939 0 441810.6 113169.98 167400 -1 5938
5940 0 441838.75 113210.89 167360 -1 5939
5941 0 441853.1 113225.516 167320 -1 5940
5942 0 441386.53 113094.836 167880 -1 5928
5943 0 441008.5 113033.27 167880 -1 5942
5944 0 441009.16 113056.05 167840 -1 5943
5945 0 440982.16 113092.375 167800 -1 5944
5946 0 440976.16 113122.96 167760 -1 5945
5947 0 440956.44 113156.43 167720 -1 5946
5948 0 441565.72 112415.09 168440 -1 5914
5949 0 441537.56 111980.25 168440 -1 5948
5950 0 441644.5 111845.25 168440 -1 5949
5951 0 441665.3 111483.34 168440 -1 5950
5952 0 441677.2 111153.42 168440 -1 5951
5953 0 441709.34 111145.65 168400 -1 5952
5954 0 441696.44 111083.555 168360 -1 5953
5955 0 441644.4 110837.445 168320 -1 5954
5956 0 441601.22 110767.29 168240 -1 5955
5957 0 441407.06 110447.77 168160 -1 5956
5958 0 441284.56 110278.47 168120 -1 5957
5959 0 441227.06 109987.64 168160 -1 5958
5960 0 441201.2 109800.93 168200 -1 5959
5961 0 441177.25 109663.46 168240 -1 5960
5962 0 441157.06 109592.055 168200 -1 5961
5963 0 441085.25 109575.76 168080 -1 5962
5964 0 441034.25 109473.06 168040 -1 5963
5965 0 441185.06 109140.35 168000 -1 5964
5966 0 441242.94 108948.79 167920 -1 5965
5967 0 441396.4 108744.11 167800 -1 5966
5968 0 441493.25 108716.08 167720 -1 5967
5969 0 441594.16 108567.69 167640 -1 5968
5970 0 441624.38 108494.805 167560 -1 5969
5971 0 441640 108032.94 167520 -1 5970
5972 0 441675.88 108159.7 167400 -1 5971
5973 0 441725.84 108132.32 167280 -1 5972
5974 0 441976.34 107597.33 167240 -1 5973
5975 0 442095.47 107417.5 167160 -1 5974
5976 0 442139.47 107372.02 167120 -1 5975
5977 0 442100.1 107361.98 167040 -1 5976
5978 0 441947.66 107192.98 166960 -1 5977
5979 0 441990.6 107278.73 166880 -1 5978
5980 0 441923.7 107166.49 166760 -1 5979
5981 0 441802.84 106978.484 166640 -1 5980
5982 0 441606 106592.96 166680 -1 5981
5983 0 441484.25 106492.48 166720 -1 5982
5984 0 441470.75 106412.99 166760 -1 5983
5985 0 441412.03 106072.06 166840 -1 5984
5986 0 441205.25 105687.71 166880 -1 5985
5987 0 441007.5 105348.01 166840 -1 5986
5988 0 440812.6 104939.03 166880 -1 5987
5989 0 440505.7 104703.78 166920 -1 5988
5990 0 439967.06 104533.09 167000 -1 5989
5991 0 439694.84 104318.83 167040 -1 5990
5992 0 439559.97 104196.41 167120 -1 5991
5993 0 439435.28 104056.18 167240 -1 5992
5994 0 439335.88 103932.21 167360 -1 5993
5995 0 439066.47 103764.42 167480 -1 5994
5996 0 438880.34 103618.086 167600 -1 5995
5997 0 438603.7 103479.37 167560 -1 5996
5998 0 438255.97 103463.76 167560 -1 5997
5999 0 437820.12 103259.09 167640 -1 5998
6000 0 437505.28 103214.4 167520 -1 5999
6001 0 437100.06 102907.3 167640 -1 6000
6002 0 436881.84 102625.77 167800 -1 6001
6003 0 436741.72 102477.82 167920 -1 6002
6004 0 436659.7 102369.375 168040 -1 6003
6005 0 436551.88 102234.32 168160 -1 6004
6006 0 436510.2 102013.61 168280 -1 6005
6007 0 436408.12 101877.195 168360 -1 6006
6008 0 436251.25 101767.13 168480 -1 6007
6009 0 436196.72 101701.37 168600 -1 6008
6010 0 436023.22 101643.28 168720 -1 6009
6011 0 435875.88 101430.9 168840 -1 6010
6012 0 435606.7 101228.72 168920 -1 6011
6013 0 435241 100959 169040 -1 6012
6014 0 434937 100799 169160 -1 6013
6015 0 434077 100451 169280 -1 6014
6016 0 433785 100323 169400 -1 6015
6017 0 433503 99949 169480 -1 6016
6018 0 433079 99289 169520 -1 6017
6019 0 432281 99715 169520 -1 6018
6020 0 432257 99779 169440 -1 6019
6021 0 432405 99919 169280 -1 6020
6022 0 432401 99975 169120 -1 6021
6023 0 432437 100023 169040 -1 6022
6024 0 431929 100311.03 169040 -1 6023
6025 0 431481 100383.07 169040 -1 6024
6026 0 431397 100359.07 169080 -1 6025
6027 0 432473 100071 168960 -1 6023
6028 0 432669 100063 168800 -1 6027
6029 0 432829 100055.03 168680 -1 6028
6030 0 432857 100043.03 168480 -1 6029
6031 0 432821 100139.03 168320 -1 6030
6032 0 432793 99295 169640 -1 6018
6033 0 432577 99355 169800 -1 6032
6034 0 432409 99387 170040 -1 6033
6035 0 432217 99351 170200 -1 6034
6036 0 431825 99379 170320 -1 6035
6037 0 431457 98907 170320 -1 6036
6038 0 430941 98395 170360 -1 6037
6039 0 430637 98191 170440 -1 6038
6040 0 430687 98237 170280 -1 6039
6041 0 430795 98069 170080 -1 6040
6042 0 430863 97933 169920 -1 6041
6043 0 431047 97905 169760 -1 6042
6044 0 430983 97585 169600 -1 6043
6045 0 431047 97425 169480 -1 6044
6046 0 431163 97617 169400 -1 6045
6047 0 431259 97557 169280 -1 6046
6048 0 431591 97293 169200 -1 6047
6049 0 431643 97269 169080 -1 6048
6050 0 431691 97277 169000 -1 6049
6051 0 431845 97291 168880 -1 6050
6052 0 431978.34 97291 168800 -1 6051
6053 0 432045 97291 168760 -1 6052
6054 0 432209 97339 168600 -1 6053
6055 0 432269 97407 168480 -1 6054
6056 0 432345 97419 168440 -1 6055
6057 0 432357 97655.03 168400 -1 6056
6058 0 432353 97803.03 168280 -1 6057
6059 0 432397 97863.03 168200 -1 6058
6060 0 430279 98053 170480 -1 6039
6061 0 429999 98105 170680 -1 6060
6062 0 429747 98117 170880 -1 6061
6063 0 429437 98203 171000 -1 6062
6064 0 429025 98099 171120 -1 6063
6065 0 428669 97947 171160 -1 6064
6066 0 427893 97747 171200 -1 6065
6067 0 427769 97875 171280 -1 6066
6068 0 427399 97885 171400 -1 6067
6069 0 427171 98089 171520 -1 6068
6070 0 426963 98177 171640 -1 6069
6071 0 426651 98477 171720 -1 6070
6072 0 426503 98485 171800 -1 6071
6073 0 426375 98421 171960 -1 6072
6074 0 426281 98351 172080 -1 6073
6075 0 426037 98263 172240 -1 6074
6076 0 425881 98387 172400 -1 6075
6077 0 425665 98287 172560 -1 6076
6078 0 425513 98227 172640 -1 6077
6079 0 425325 98239 172760 -1 6078
6080 0 425037 98047 172880 -1 6079
6081 0 424403 98097 172960 -1 6080
6082 0 423473 97843 173000 -1 6081
6083 0 423125 98063 173000 -1 6082
6084 0 423053 98007 172920 -1 6083
6085 0 422897 98075 172840 -1 6084
6086 0 421797 97971 172800 -1 6085
6087 0 421223 98017 172760 -1 6086
6088 0 420685 97875.055 172840 -1 6087
6089 0 420755 97349 172920 -1 6088
6090 0 420821 97241.03 173080 -1 6089
6091 0 420801 97105.03 173240 -1 6090
6092 0 420855 97061.03 173360 -1 6091
6093 0 420791 96973.03 173600 -1 6092
6094 0 420249 97899.03 172880 -1 6088
6095 0 420021 97911.03 172960 -1 6094
6096 0 419807 98075.03 173040 -1 6095
6097 0 419665 98043.03 173080 -1 6096
6098 0 419443 98051.03 173200 -1 6097
6099 0 419167 97995.03 173280 -1 6098
6100 0 418643 97947.03 173360 -1 6099
6101 0 418153 97915.03 173280 -1 6100
6102 0 417723 97935.03 173160 -1 6101
6103 0 417289 97835.03 173120 -1 6102
6104 0 417025 97663.03 173200 -1 6103
6105 0 416673 97571.03 173280 -1 6104
6106 0 416183 97591.07 173400 -1 6105
6107 0 415855 97555.07 173520 -1 6106
6108 0 415101 97311.13 173600 -1 6107
6109 0 414591 97271.17 173720 -1 6108
6110 0 414331 97227.17 173880 -1 6109
6111 0 414113 97115.234 174000 -1 6110
6112 0 413981 97003.234 174200 -1 6111
6113 0 413877 96843.234 174360 -1 6112
6114 0 413833 96815.234 174520 -1 6113
6115 0 414329 97299.234 173640 -1 6109
6116 0 414145 97419.26 173520 -1 6115
6117 0 413919 97287.336 173480 -1 6116
6118 0 413649 97375.336 173400 -1 6117
6119 0 413573 97411.336 173280 -1 6118
6120 0 413501 97307.336 173160 -1 6119
6121 0 413417 97243.336 173080 -1 6120
6122 0 413315 96975.37 173000 -1 6121
6123 0 413273 96355.44 172960 -1 6122
6124 0 413161 95927.44 172840 -1 6123
6125 0 413155 96007.47 172680 -1 6124
6126 0 413119 96155.47 172560 -1 6125
6127 0 413099 96291.47 172400 -1 6126
6128 0 413135 96167.47 172280 -1 6127
6129 0 413203 96003.47 172200 -1 6128
6130 0 413411 95907.47 172040 -1 6129
6131 0 413477 95775.53 171960 -1 6130
6132 0 413527 95743.53 171880 -1 6131
6133 0 413517 95691.53 171800 -1 6132
6134 0 413547 95511.53 171760 -1 6133
6135 0 413623 95503.53 171680 -1 6134
6136 0 413789 95187.53 171560 -1 6135
6137 0 413833 95163.53 171360 -1 6136
6138 0 413951 94827.53 171200 -1 6137
6139 0 413841 94767.53 171160 -1 6138
6140 0 413849 94967.53 171080 -1 6139
6141 0 413945 94795.53 170960 -1 6140
6142 0 413079 96519.47 172360 -1 6127
6143 0 413099 96539.47 172200 -1 6142
6144 0 413159 96819.47 172040 -1 6143
6145 0 420667 98215.03 172880 -1 6088
6146 0 420715 98439.03 173040 -1 6145
6147 0 420743 98487.03 173120 -1 6146
6148 0 420617 98691.07 173200 -1 6147
6149 0 420569 98871.07 173280 -1 6148
6150 0 420417 99107.07 173400 -1 6149
6151 0 420115 99203.1 173520 -1 6150
6152 0 419917 99199.13 173680 -1 6151
6153 0 419825 99367.13 173840 -1 6152
6154 0 419781 99479.13 174000 -1 6153
6155 0 419645 99683.13 174160 -1 6154
6156 0 419459 100003.13 174320 -1 6155
6157 0 419595.38 100023.08 174400 -1 6156
6158 0 421195 98097 172680 -1 6087
6159 0 421203 98101 172520 -1 6158
6160 0 421203 98101 172440 -1 6159
6161 0 421231 97937.03 172360 -1 6160
6162 0 421235 97813.03 172240 -1 6161
6163 0 421179 97553.03 172120 -1 6162
6164 0 421303 97765.03 172000 -1 6163
6165 0 421807 97921 172920 -1 6086
6166 0 421851 97873 172960 -1 6165
6167 0 431419 98891.03 170200 -1 6037
6168 0 431395 98823.03 170080 -1 6167
6169 0 431511 98859.03 169960 -1 6168
6170 0 438095 103458.03 167480 -1 6000
6171 0 438023 103558.03 167360 -1 6170
6172 0 438031 103678.03 167280 -1 6171
6173 0 437971 103790.03 167160 -1 6172
6174 0 441333.5 112850.22 169160 -1 5896
6175 0 441281.4 112802.42 169240 -1 6174
6176 0 441268.12 112792.92 169280 -1 6175
6177 0 441233.06 112809.17 169320 -1 6176
6178 0 444013.7 114289.82 170440 -1 5763
6179 0 444014.7 114302.58 170480 -1 6178
6180 0 444893 114983.03 172040 -1 5722
6181 0 444941 115015.03 171920 -1 6180
6182 0 444961 115007.03 171840 -1 6181
6183 0 444917 114959.03 171760 -1 6182
6184 0 447791 115800.03 170720 -1 4563
6185 0 447827 115628.03 170640 -1 6184
6186 0 447871 115580.03 170560 -1 6185
6187 0 447883 115532.03 170480 -1 6186
6188 0 447804.2 115404.31 170440 -1 6187
6189 0 447839.22 115351.086 170400 -1 6188
6190 0 447827.5 115293 170360 -1 6189
6191 0 447494 114844.03 170400 -1 6190
6192 0 447406 114892.03 170480 -1 6191
6193 0 447390 114932.03 170600 -1 6192
6194 0 447350 114996.03 170680 -1 6193
6195 0 447362 115064.03 170840 -1 6194
6196 0 447349.7 115056.39 170920 -1 6195
6197 0 447389 115079.42 170960 -1 6196
6198 0 447847.44 115240.81 170320 -1 6190
6199 0 447864.9 115197.32 170280 -1 6198
6200 0 447868.84 115155.43 170240 -1 6199
6201 0 447871.94 115117.766 170200 -1 6200
6202 0 447867.66 115066.06 170160 -1 6201
6203 0 447894.3 115012.805 170120 -1 6202
6204 0 447915.38 114957.83 170080 -1 6203
6205 0 447936.6 114894.39 170040 -1 6204
6206 0 447958.3 114845.62 170000 -1 6205
6207 0 447979.2 114780.44 169960 -1 6206
6208 0 447958.47 114761.62 169920 -1 6207
6209 0 447949.72 114716.16 169880 -1 6208
6210 0 447931.47 114693.914 169840 -1 6209
6211 0 447911.6 114657.98 169800 -1 6210
6212 0 447880 114637.86 169760 -1 6211
6213 0 447875.88 114608.055 169720 -1 6212
6214 0 447836.5 114598.23 169680 -1 6213
6215 0 447807.16 114579.35 169640 -1 6214
6216 0 447829.62 114543.67 169600 -1 6215
6217 0 447841.44 114503.08 169560 -1 6216
6218 0 447854.2 114462.84 169520 -1 6217
6219 0 447891.97 114426.09 169480 -1 6218
6220 0 447888.94 114398.22 169440 -1 6219
6221 0 447875.47 114370.72 169400 -1 6220
6222 0 447861.38 114338.26 169360 -1 6221
6223 0 447849.66 114319.08 169320 -1 6222
6224 0 447861.84 114254.09 169280 -1 6223
6225 0 447884.88 114171.65 169240 -1 6224
6226 0 447905.47 114094.71 169200 -1 6225
6227 0 447907.7 114040.31 169160 -1 6226
6228 0 447940.16 113914.95 169120 -1 6227
6229 0 447907.3 113899.234 169080 -1 6228
6230 0 447892.4 113879.98 169040 -1 6229
6231 0 447877.78 113878.88 169000 -1 6230
6232 0 447920 113855.98 168960 -1 6231
6233 0 447961.88 113829.664 168920 -1 6232
6234 0 448001.34 113800.16 168880 -1 6233
6235 0 448041.7 113767.05 168840 -1 6234
6236 0 448054.5 113759.43 168800 -1 6235
6237 0 448083.56 113734 168760 -1 6236
6238 0 448113.75 113693.28 168720 -1 6237
6239 0 448139.4 113660.67 168680 -1 6238
6240 0 448194.7 113610.67 168640 -1 6239
6241 0 448238.94 113581.67 168600 -1 6240
6242 0 448283.72 113566.875 168560 -1 6241
6243 0 448325.1 113540.54 168520 -1 6242
6244 0 448362.9 113512.54 168480 -1 6243
6245 0 448408.7 113490.016 168440 -1 6244
6246 0 448449.06 113460.72 168400 -1 6245
6247 0 448499 113430.19 168360 -1 6246
6248 0 448532.03 113465.37 168320 -1 6247
6249 0 448581.78 113495.51 168280 -1 6248
6250 0 448649.53 113513.76 168240 -1 6249
6251 0 448658.38 113576.74 168200 -1 6250
6252 0 448764.44 113594.15 168160 -1 6251
6253 0 448853.2 113636.195 168120 -1 6252
6254 0 448969.88 113658.85 168080 -1 6253
6255 0 448963.78 113711.71 168040 -1 6254
6256 0 448969.47 113750.19 168000 -1 6255
6257 0 448990.66 113771.65 167960 -1 6256
6258 0 448978.7 113812.14 167920 -1 6257
6259 0 448976.5 113856.28 167880 -1 6258
6260 0 448989.2 113883.82 167840 -1 6259
6261 0 449021.66 113864.16 167800 -1 6260
6262 0 449060 113848.01 167760 -1 6261
6263 0 449028.44 113714.28 167720 -1 6262
6264 0 448986.4 113719.25 167640 -1 6263
6265 0 448993.88 113736.4 167600 -1 6264
6266 0 449021.44 113759.17 167560 -1 6265
6267 0 449039.16 113810.47 167520 -1 6266
6268 0 449065.47 113804.75 167480 -1 6267
6269 0 449081.84 113864.484 167440 -1 6268
6270 0 449148.75 113922.75 167400 -1 6269
6271 0 449201.06 113892.375 167360 -1 6270
6272 0 449211 113963.28 167320 -1 6271
6273 0 449227.2 114033.27 167280 -1 6272
6274 0 449256.66 114059.734 167240 -1 6273
6275 0 449322.3 114009.54 167200 -1 6274
6276 0 449372.72 113953.69 167160 -1 6275
6277 0 449388.03 113908.66 167120 -1 6276
6278 0 449389.47 113924.12 167080 -1 6277
6279 0 449426.66 113946.24 167040 -1 6278
6280 0 449478.22 113936.89 167000 -1 6279
6281 0 449500.4 113963.4 166960 -1 6280
6282 0 449531.44 113992.68 166920 -1 6281
6283 0 449576.9 114005.3 166880 -1 6282
6284 0 449611.94 114014.81 166840 -1 6283
6285 0 449641.78 114028.03 166800 -1 6284
6286 0 449663.47 114046.984 166760 -1 6285
6287 0 449702.1 114048.28 166720 -1 6286
6288 0 449723.8 114058.48 166680 -1 6287
6289 0 449742.88 114070.055 166640 -1 6288
6290 0 450223.44 114337.27 166640 -1 6289
6291 0 450264.38 114354.73 166560 -1 6290
6292 0 450290.38 114599.055 166600 -1 6290
6293 0 450220.75 114656.92 166560 -1 6292
6294 0 450474.53 114591.13 166600 -1 6292
6295 0 450600.53 114629.13 166560 -1 6294
6296 0 450659.56 114590.25 166480 -1 6295
6297 0 450775.88 114596.18 166360 -1 6296
6298 0 450872.5 114603.58 166280 -1 6297
6299 0 450998.75 114666.15 166200 -1 6298
6300 0 451191.03 114767.96 166120 -1 6299
6301 0 451283 114772.03 166080 -1 6300
6302 0 449771 114078.83 166600 -1 6289
6303 0 449794.22 114047.18 166560 -1 6302
6304 0 449781.66 114052.67 166520 -1 6303
6305 0 449777.9 114049.484 166480 -1 6304
6306 0 449773.28 114079.82 166440 -1 6305
6307 0 449772.5 114106.94 166400 -1 6306
6308 0 449760 114112.89 166360 -1 6307
6309 0 449725.7 114175.984 166320 -1 6308
6310 0 449696 114212.67 166280 -1 6309
6311 0 451943.1 117303.54 170000 -1 4539
6312 0 451881.2 117236.83 169960 -1 6311
6313 0 451817.47 117195.54 169920 -1 6312
6314 0 451761 117130.805 169880 -1 6313
6315 0 451723.3 117074.56 169840 -1 6314
6316 0 451620.9 116986.586 169800 -1 6315
6317 0 451529.47 116913.3 169760 -1 6316
6318 0 451440.3 116833.3 169720 -1 6317
6319 0 451458.94 116726.24 169680 -1 6318
6320 0 451476.94 116612.695 169640 -1 6319
6321 0 451507.06 116502.58 169600 -1 6320
6322 0 451521.44 116394.95 169560 -1 6321
6323 0 451580.8 116385.42 169520 -1 6322
6324 0 451635.16 116384.65 169480 -1 6323
6325 0 451713.72 116380.05 169440 -1 6324
6326 0 451754.38 116383.71 169400 -1 6325
6327 0 451777.28 116342.74 169360 -1 6326
6328 0 451784.6 116315.38 169320 -1 6327
6329 0 451792.8 116287.18 169280 -1 6328
6330 0 451824.53 116236.27 169240 -1 6329
6331 0 451846.97 116273.36 169200 -1 6330
6332 0 451857.4 116274.625 169160 -1 6331
6333 0 451835.12 116215.74 169120 -1 6332
6334 0 451905.3 116291.21 169080 -1 6333
6335 0 451924.4 116240.586 169040 -1 6334
6336 0 451965.34 116189.375 169000 -1 6335
6337 0 452009.3 116184.5 168960 -1 6336
6338 0 452045.1 116182.414 168920 -1 6337
6339 0 452085.03 116171.72 168880 -1 6338
6340 0 452119.25 116164.734 168840 -1 6339
6341 0 452138.6 116162.984 168800 -1 6340
6342 0 452160.1 116158.99 168760 -1 6341
6343 0 452197.22 116125.87 168720 -1 6342
6344 0 452231.1 116094.9 168680 -1 6343
6345 0 452263.28 116049.57 168640 -1 6344
6346 0 452300.66 116027.01 168600 -1 6345
6347 0 452322.7 116009.59 168560 -1 6346
6348 0 452346.5 115994.74 168520 -1 6347
6349 0 452353 115968.76 168480 -1 6348
6350 0 452354.9 115947.125 168440 -1 6349
6351 0 452395.5 115898.92 168400 -1 6350
6352 0 452390.2 115884.12 168360 -1 6351
6353 0 452404.9 115871.27 168320 -1 6352
6354 0 452422.4 115858.97 168280 -1 6353
6355 0 452439.62 115840.98 168240 -1 6354
6356 0 452433.6 115838.664 168200 -1 6355
6357 0 452439.1 115812.33 168160 -1 6356
6358 0 452435.2 115806.07 168120 -1 6357
6359 0 452453.7 115789.35 168080 -1 6358
6360 0 452454.28 115785.39 168040 -1 6359
6361 0 452453.72 115781.37 168000 -1 6360
6362 0 452482.25 115767.29 167960 -1 6361
6363 0 452472.28 115763.77 167920 -1 6362
6364 0 452479.3 115760.08 167880 -1 6363
6365 0 452496.97 115767.16 167840 -1 6364
6366 0 452502.9 115783.19 167800 -1 6365
6367 0 452515.66 115801.63 167760 -1 6366
6368 0 452526.1 115794.195 167720 -1 6367
6369 0 452508.03 115837.38 167640 -1 6368
6370 0 452515.16 115828.19 167600 -1 6369
6371 0 452523.44 115816 167560 -1 6370
6372 0 452535.1 115808.04 167520 -1 6371
6373 0 452534.6 115802.77 167480 -1 6372
6374 0 452521.56 115822.92 167440 -1 6373
6375 0 452530.8 115858.94 167400 -1 6374
6376 0 452537.7 115861.51 167360 -1 6375
6377 0 452534.56 115862.875 167320 -1 6376
6378 0 452526.44 115884.64 167280 -1 6377
6379 0 452524 115896.76 167240 -1 6378
6380 0 452517 115871.766 167200 -1 6379
6381 0 452504.1 115859.13 167160 -1 6380
6382 0 452485.62 115848.375 167120 -1 6381
6383 0 452470.34 115846.62 167080 -1 6382
6384 0 452482.3 115829.69 167040 -1 6383
6385 0 452499.06 115807.94 167000 -1 6384
6386 0 452490.9 115788.8 166960 -1 6385
6387 0 452490.6 115790.84 166920 -1 6386
6388 0 452467.88 115744.19 166880 -1 6387
6389 0 452451.78 115691.56 166840 -1 6388
6390 0 452433.38 115641.16 166800 -1 6389
6391 0 452398.78 115599.16 166760 -1 6390
6392 0 452381.94 115568.44 166720 -1 6391
6393 0 452357.56 115540.42 166680 -1 6392
6394 0 452329.66 115520.83 166640 -1 6393
6395 0 452379.75 115533.4 166600 -1 6394
6396 0 452422.25 115497.945 166560 -1 6395
6397 0 452468.5 115478.16 166520 -1 6396
6398 0 452527.2 115504.08 166480 -1 6397
6399 0 452579.72 115569.33 166440 -1 6398
6400 0 452596.38 115632.08 166400 -1 6399
6401 0 452643.75 115574.74 166360 -1 6400
6402 0 452726.56 115561.36 166320 -1 6401
6403 0 452832.97 115538.38 166280 -1 6402
6404 0 452933.56 115562.22 166200 -1 6403
6405 0 452998.53 115566.305 166160 -1 6404
6406 0 453055.7 115550.69 166120 -1 6405
6407 0 453104.03 115539.125 166080 -1 6406
6408 0 453146.72 115542.81 166040 -1 6407
6409 0 453214.97 115554.6 166000 -1 6408
6410 0 453297.1 115570.79 165960 -1 6409
6411 0 453378.97 115556.266 165920 -1 6410
6412 0 453452.94 115550.28 165880 -1 6411
6413 0 453539.75 115549.63 165840 -1 6412
6414 0 453619.4 115563.42 165800 -1 6413
6415 0 453691.75 115557.5 165760 -1 6414
6416 0 453753.25 115563.17 165720 -1 6415
6417 0 453724.7 115652.03 165680 -1 6416
6418 0 454210.56 115569.19 165680 -1 6417
6419 0 454528.8 115664.57 165560 -1 6418
6420 0 454638.7 115704.01 165440 -1 6419
6421 0 454773.84 115681.66 165360 -1 6420
6422 0 455127.66 115965.41 165280 -1 6421
6423 0 455555.9 116050.414 165280 -1 6422
6424 0 455675.53 116059.41 165160 -1 6423
6425 0 455712.2 116044.78 165080 -1 6424
6426 0 455901.78 115991.91 164960 -1 6425
6427 0 455979.06 115943.055 164920 -1 6426
6428 0 456053.62 115940.875 164880 -1 6427
6429 0 456151.56 115879.17 164760 -1 6428
6430 0 456273.5 115834.63 164640 -1 6429
6431 0 456467.75 115787.8 164560 -1 6430
6432 0 456531.75 115755.25 164360 -1 6431
6433 0 456539.06 115762.33 164280 -1 6432
6434 0 456569.56 115812.86 164240 -1 6433
6435 0 456573.75 115786.17 164160 -1 6434
6436 0 456652.3 115802.34 164080 -1 6435
6437 0 456664.88 115803.24 164040 -1 6436
6438 0 456658.38 115808.72 164000 -1 6437
6439 0 456771.97 115844.74 163880 -1 6438
6440 0 456764.6 115862.39 163800 -1 6439
6441 0 456488.5 116058.44 163800 -1 6440
6442 0 456475.6 116065.56 163720 -1 6441
6443 0 457244.88 115682.555 163800 -1 6440
6444 0 457329.9 115646.89 163720 -1 6443
6445 0 457446.66 115632.25 163600 -1 6444
6446 0 457472.62 115421.266 163520 -1 6445
6447 0 457477.3 115355.62 163440 -1 6446
6448 0 457535.84 115332.45 163320 -1 6447
6449 0 457748.97 115355.98 163200 -1 6448
6450 0 457875 115308.6 163120 -1 6449
6451 0 458003.2 115263.37 163000 -1 6450
6452 0 458097.8 115185.5 162880 -1 6451
6453 0 458298.9 115108.33 162720 -1 6452
6454 0 458466.5 115034.6 162640 -1 6453
6455 0 458630.72 115007.76 162520 -1 6454
6456 0 458645.06 115003.83 162400 -1 6455
6457 0 458582.44 114971.01 162320 -1 6456
6458 0 458536.9 114951.37 162200 -1 6457
6459 0 458570.3 114929.74 162080 -1 6458
6460 0 458567.2 114850.37 161960 -1 6459
6461 0 458500.97 114768.81 161840 -1 6460
6462 0 458418.97 114625.51 161720 -1 6461
6463 0 458332.44 114571.01 161600 -1 6462
6464 0 458271.72 114506.484 161480 -1 6463
6465 0 458197.3 114466.664 161360 -1 6464
6466 0 458149.12 114446.16 161280 -1 6465
6467 0 457871.9 114334.44 161160 -1 6466
6468 0 457780.34 114215.414 161080 -1 6467
6469 0 457716.2 114160.79 161040 -1 6468
6470 0 457693.38 114098.41 160960 -1 6469
6471 0 457675.34 114041.9 160880 -1 6470
6472 0 457486.56 113766.25 160800 -1 6471
6473 0 457383.12 113450.07 160840 -1 6472
6474 0 457274.6 113158.88 160800 -1 6473
6475 0 457222.75 112911.86 160720 -1 6474
6476 0 457134.44 112705.61 160680 -1 6475
6477 0 457059.62 112620.73 160600 -1 6476
6478 0 456977.53 112415.25 160560 -1 6477
6479 0 456938.44 112354.81 160480 -1 6478
6480 0 456841.88 112283.26 160360 -1 6479
6481 0 456766.9 112152.195 160280 -1 6480
6482 0 456801.25 112131.414 160200 -1 6481
6483 0 456684.03 112000.45 160080 -1 6482
6484 0 456685.03 111889.47 160000 -1 6483
6485 0 456715.2 111814.93 159920 -1 6484
6486 0 456723.97 111780.46 159840 -1 6485
6487 0 456765.3 111794.65 159760 -1 6486
6488 0 456771.3 111758.914 159640 -1 6487
6489 0 456738.28 111726.6 159560 -1 6488
6490 0 456929 111610.055 159480 -1 6489
6491 0 456212.8 111494.76 159480 -1 6490
6492 0 455856 111109.03 159440 -1 6491
6493 0 455900 110757.03 159560 -1 6492
6494 0 455840 110509.03 159400 -1 6493
6495 0 455776 110325.03 159280 -1 6494
6496 0 455664 110209.03 159120 -1 6495
6497 0 455584 110081.03 159000 -1 6496
6498 0 455590 109997.07 158880 -1 6497
6499 0 455452 109925.03 158800 -1 6498
6500 0 455302 109909.03 158760 -1 6499
6501 0 455194 109789.03 158680 -1 6500
6502 0 455006 109653.03 158480 -1 6501
6503 0 454882 109425.03 158280 -1 6502
6504 0 454934 109061.03 158160 -1 6503
6505 0 454840 108673.03 158120 -1 6504
6506 0 454658 108517.03 158160 -1 6505
6507 0 454598 108477.03 158240 -1 6506
6508 0 454336 108069.03 158200 -1 6507
6509 0 454108 107857.03 158080 -1 6508
6510 0 453918 107801.03 158120 -1 6509
6511 0 453818 107761.03 158200 -1 6510
6512 0 453766 107741.03 158320 -1 6511
6513 0 453698 107745.03 158480 -1 6512
6514 0 453470 107633.03 158640 -1 6513
6515 0 453254 107665.03 158800 -1 6514
6516 0 453054 107729.03 159000 -1 6515
6517 0 452864 107629.07 159080 -1 6516
6518 0 452502 107277.03 159040 -1 6517
6519 0 452002 107225.03 159000 -1 6518
6520 0 451520 107165.03 159080 -1 6519
6521 0 451272 107173.03 159200 -1 6520
6522 0 450910 106853.03 159160 75 6521
6523 0 450586 106437.03 159120 107 6522
6524 0 450096 106101.07 159040 75 6523
6525 0 449610 105993.03 158920 40 6524
6526 0 449212 105917.03 159000 91 6525
6527 0 448988 105917.03 159120 75 6526
6528 0 448632 105817.03 159240 81 6527
6529 0 448378 105869.07 159320 51 6528
6530 0 448012 105805.03 159440 64 6529
6531 0 447580 105557.03 159480 51 6530
6532 0 446702 105009.07 159480 164 6531
6533 0 446672 104857.03 159360 189 6532
6534 0 446596 104733.03 159240 -1 6533
6535 0 446528 104633.03 159120 -1 6534
6536 0 446468 104573.03 159080 -1 6535
6537 0 446212 104565.03 159040 -1 6536
6538 0 446596 104757.1 159640 189 6532
6539 0 446520 104637.1 159720 189 6538
6540 0 446426 104557.13 159760 218 6539
6541 0 446208 104353.03 159920 124 6540
6542 0 445892 104049.03 159960 137 6541
6543 0 445710 104013.03 160040 71 6542
6544 0 445630 104017.03 160120 71 6543
6545 0 447511.28 105647.27 159600 57 6531
6546 0 447328 105888 159920 75 6545
6547 0 447168 105920 160120 102 6546
6548 0 446944 105920 160240 86 6547
6549 0 446688 105888 160320 86 6548
6550 0 446432 105856 160320 160 6549
6551 0 446176 105888 160360 128 6550
6552 0 445952 106016 160480 60 6551
6553 0 445728 106112 160560 71 6552
6554 0 445472 106112 160640 40 6553
6555 0 445216 106112 160640 51 6554
6556 0 444992 106016 160560 60 6555
6557 0 444768 105888 160520 51 6556
6558 0 444512 105856 160480 60 6557
6559 0 444256 105856 160480 51 6558
6560 0 444000 105824 160520 80 6559
6561 0 443776 105728 160600 60 6560
6562 0 443520 105760 160680 32 6561
6563 0 443328 105696 160840 60 6562
6564 0 443104 105536 160840 80 6563
6565 0 442880 105472 160720 98 6564
6566 0 442688 105376 160560 209 6565
6567 0 442432 105344 160440 245 6566
6568 0 442176 105408 160440 245 6567
6569 0 441952 105408 160560 209 6568
6570 0 441728 105376 160720 246 6569
6571 0 441632 105152 160880 246 6570
6572 0 441440 105024 161040 196 6571
6573 0 441248 105152 161240 178 6572
6574 0 441088 105280 161400 124 6573
6575 0 440960 105331.2 161560 96 6574
6576 0 440928 105344 161600 90 6575
6577 0 440768 105504 161760 86 6576
6578 0 440608 105664 161960 51 6577
6579 0 440448 105824 162160 40 6578
6580 0 440320 106016 162320 75 6579
6581 0 440128 106208 162440 91 6580
6582 0 439968 106368 162600 80 6581
6583 0 439712 106432 162720 51 6582
6584 0 439520 106528 162880 51 6583
6585 0 439360 106688 163040 51 6584
6586 0 439200 106848 163200 40 6585
6587 0 438976 106944 163280 71 6586
6588 0 438752 107008 163400 64 6587
6589 0 438496 107136 163480 90 6588
6590 0 438272 107232 163600 64 6589
6591 0 438048 107328 163760 60 6590
6592 0 437792 107360 163840 45 6591
6593 0 437568 107360 163960 60 6592
6594 0 437504 107360 164040 75 6593
6595 0 437408 107360 164160 98 6594
6596 0 437376 107360 164440 51 6595
6597 0 437280 107360 164680 60 6596
6598 0 437120 107360 164880 40 6597
6599 0 436928 107392 165040 51 6598
6600 0 436704 107392 165160 40 6599
6601 0 436448 107488 165280 51 6600
6602 0 436224 107520 165400 75 6601
6603 0 436064 107488 165600 75 6602
6604 0 435904 107392 165840 64 6603
6605 0 435872 107392 165880 64 6604
6606 0 435697.03 107495.87 165920 -1 6605
6607 0 435436.75 107531.4 166040 -1 6606
6608 0 435209.94 107660.15 166200 -1 6607
6609 0 435063.7 107488.414 166400 -1 6608
6610 0 434890.78 107597.85 166560 -1 6609
6611 0 434441.12 107753.62 166720 -1 6610
6612 0 434181.3 107784.69 166840 -1 6611
6613 0 434079.2 107791.03 167000 -1 6612
6614 0 433786.06 107845.59 167200 -1 6613
6615 0 433655.6 107947.54 167200 -1 6614
6616 0 433592.5 107935.1 167320 -1 6615
6617 0 433590.75 108138.98 167320 -1 6616
6618 0 433431.62 108161.81 167480 -1 6617
6619 0 433427.3 108180.48 167760 -1 6618
6620 0 433274.12 108235.336 168000 -1 6619
6621 0 433350.2 108440.96 168320 -1 6620
6622 0 433182.84 108469.234 168520 -1 6621
6623 0 433112.34 108594.21 168720 -1 6622
6624 0 432957.8 108913.414 168920 -1 6623
6625 0 432928.5 108927.46 169000 -1 6624
6626 0 432883.84 108927.7 169080 -1 6625
6627 0 432843.7 108894 169200 -1 6626
6628 0 432823.62 108882.734 169280 -1 6627
6629 0 432727.12 108917.664 169400 -1 6628
6630 0 432657.66 109072.99 169440 -1 6629
6631 0 432772.22 109185.016 169520 -1 6630
6632 0 432942.28 109133.94 169680 -1 6631
6633 0 433101.3 109226.15 169880 -1 6632
6634 0 433203.97 109258.72 170000 -1 6633
6635 0 432868.3 109282.51 170200 -1 6634
6636 0 432775.4 109317.4 170320 -1 6635
6637 0 432775.4 109317.4 170400 -1 6636
6638 0 440995.53 105084.09 161560 -1 6575
6639 0 440930.5 104981.984 161560 -1 6638
6640 0 440869.75 104951.98 161600 -1 6639
6641 0 440831.7 104895.695 161680 -1 6640
6642 0 440794.2 104793.12 161760 -1 6641
6643 0 442442.03 105336.266 160400 -1 6567
6644 0 442544.66 105323.75 160280 -1 6643
6645 0 442656.94 105216.64 160200 -1 6644
6646 0 442798.12 105118.44 160000 -1 6645
6647 0 442713.3 104793.14 159920 -1 6646
6648 0 442714.78 104555.92 159840 -1 6647
6649 0 442738.97 104485.586 159720 -1 6648
6650 0 442783.66 104450.984 159640 -1 6649
6651 0 445378.94 106122.59 160680 -1 6554
6652 0 456997 111566.055 159400 -1 6490
6653 0 457117 111454.03 159280 -1 6652
6654 0 457325 111162.03 159160 -1 6653
6655 0 457491 111038.07 159080 -1 6654
6656 0 457715 110834.07 158880 -1 6655
6657 0 457823 110618.07 158640 -1 6656
6658 0 458099 110414.07 158560 -1 6657
6659 0 458521 110514.1 158440 -1 6658
6660 0 458699 110450.03 158320 -1 6659
6661 0 458787 110282.03 158160 -1 6660
6662 0 458883 110114.03 158000 -1 6661
6663 0 459037 110002.07 157720 -1 6662
6664 0 459141 109990.07 157520 -1 6663
6665 0 459385 109790.03 157400 -1 6664
6666 0 459601 109694.07 157320 -1 6665
6667 0 459693 109434.07 157160 -1 6666
6668 0 459933 109322.03 156960 -1 6667
6669 0 459969 109162.03 156800 -1 6668
6670 0 460221 108978.03 156560 -1 6669
6671 0 460393 108766.03 156440 -1 6670
6672 0 460669 108750.07 156280 -1 6671
6673 0 460865 108646.07 156120 -1 6672
6674 0 460889 108466.07 156000 -1 6673
6675 0 460881 108354.1 155960 -1 6674
6676 0 460801 108414.1 155840 -1 6675
6677 0 460777 108490.13 155720 -1 6676
6678 0 461021 108526.03 155640 -1 6677
6679 0 461049 108570.03 155520 -1 6678
6680 0 461465 108594.03 155440 -1 6679
6681 0 461625 108478.03 155400 -1 6680
6682 0 461717 108378.03 155320 -1 6681
6683 0 461961 108294.03 155120 -1 6682
6684 0 462101 108294.03 154960 -1 6683
6685 0 462477 108290.03 154800 -1 6684
6686 0 463241 108118.03 154800 -1 6685
6687 0 463725 108258.07 154760 -1 6686
6688 0 464001 108206.03 154600 -1 6687
6689 0 464029 108094.03 154320 -1 6688
6690 0 464313 108130.03 154120 -1 6689
6691 0 464777 108242.03 154040 -1 6690
6692 0 465033 108150.03 153920 -1 6691
6693 0 465281 108042.03 153720 -1 6692
6694 0 465421 107878.03 153600 -1 6693
6695 0 465633 107834.03 153440 -1 6694
6696 0 465789 107650.03 153280 -1 6695
6697 0 465993 107518.03 153000 -1 6696
6698 0 466285 107614.03 152880 -1 6697
6699 0 466805 107582.03 152840 -1 6698
6700 0 466953 107490.03 152720 -1 6699
6701 0 467085 107506.03 152600 -1 6700
6702 0 467233 107434.03 152440 -1 6701
6703 0 467821 107186.03 152400 -1 6702
6704 0 468109 107046.07 152360 -1 6703
6705 0 468089 106954.03 152440 -1 6704
6706 0 468197 106918.03 152720 -1 6705
6707 0 468225 106958.03 152880 -1 6706
6708 0 468013 106994.03 153000 -1 6707
6709 0 468529 107146.03 152280 -1 6704
6710 0 468529 107354.03 152120 -1 6709
6711 0 468517 107342.07 151960 -1 6710
6712 0 468505 107354.07 151800 -1 6711
6713 0 468681 107634.07 151680 -1 6712
6714 0 468781 107590.07 151520 -1 6713
6715 0 468833 107566.07 151440 -1 6714
6716 0 468941 107442.07 151280 -1 6715
6717 0 469125 107274.07 151080 -1 6716
6718 0 469393 107102.03 151040 -1 6717
6719 0 469641 107162.03 150960 -1 6718
6720 0 470125 107250.03 150920 -1 6719
6721 0 470509 107238.03 150800 -1 6720
6722 0 470673 107750.03 150600 -1 6721
6723 0 470789.03 108262.1 150480 -1 6722
6724 0 470905.03 108582.13 150360 -1 6723
6725 0 470801 108710.03 150240 -1 6724
6726 0 470745 108802.03 150080 -1 6725
6727 0 470697 108474.03 150000 -1 6726
6728 0 470865 108166.03 149880 -1 6727
6729 0 470885 107902.03 149800 -1 6728
6730 0 470665 107330.03 149640 -1 6729
6731 0 470625 106934.03 149520 -1 6730
6732 0 459060.94 115047.984 162400 -1 6456
6733 0 459639.72 115051.195 162360 -1 6732
6734 0 459714.8 115055.1 162280 -1 6733
6735 0 459809.25 115090.805 162200 -1 6734
6736 0 460158.25 115228.63 162160 -1 6735
6737 0 460678 115534.91 162120 -1 6736
6738 0 461241.6 115790.19 162120 -1 6737
6739 0 461925.12 115847.42 162120 -1 6738
6740 0 463207.16 114911.13 162160 -1 6739
6741 0 463376.53 114810.4 162080 -1 6740
6742 0 463566.38 114722.76 162000 -1 6741
6743 0 463760 114687.01 161920 -1 6742
6744 0 464047.47 114620.29 161880 -1 6743
6745 0 464136.3 114556.87 161800 -1 6744
6746 0 464226.2 114447.664 161720 -1 6745
6747 0 464281.8 114302.91 161640 -1 6746
6748 0 464410.97 114173.35 161560 -1 6747
6749 0 464567.2 114108.72 161480 -1 6748
6750 0 464677.62 114054.38 161400 -1 6749
6751 0 464818.7 113967.58 161320 -1 6750
6752 0 464928.53 113925.72 161240 -1 6751
6753 0 465071 113836 161120 -1 6752
6754 0 465187 113840 160960 -1 6753
6755 0 465271 113780 160840 -1 6754
6756 0 465423 113716 160720 -1 6755
6757 0 465607 113676 160600 -1 6756
6758 0 465723 113624 160400 -1 6757
6759 0 465819 113616 160200 -1 6758
6760 0 465907 113516 160040 -1 6759
6761 0 465967 113348 159920 -1 6760
6762 0 466087 113356 159760 -1 6761
6763 0 466247 113332 159680 -1 6762
6764 0 466451 113424 159520 -1 6763
6765 0 466735 113504 159360 -1 6764
6766 0 467025 113666 159240 -1 6765
6767 0 467297 113778 159200 -1 6766
6768 0 467365 113870 159080 -1 6767
6769 0 467341 113890 159000 -1 6768
6770 0 467329 113970 158920 -1 6769
6771 0 466861 113870 158840 -1 6770
6772 0 466757 113838 158800 -1 6771
6773 0 465961 114086.07 158840 -1 6772
6774 0 465915.66 114102 158880 -1 6773
6775 0 465825 114134.07 158960 -1 6774
6776 0 465817 114326.07 159120 -1 6775
6777 0 466734 113846 158760 -1 6772
6778 0 466665 113870 158640 -1 6777
6779 0 466665 113870 158480 -1 6778
6780 0 466721 113850 158360 -1 6779
6781 0 466713 113858 158320 -1 6780
6782 0 467033 113802 158240 -1 6781
6783 0 467501 113574 158160 -1 6782
6784 0 467677 113474 158080 -1 6783
6785 0 467829 113370 158000 -1 6784
6786 0 467717 113350 157880 -1 6785
6787 0 468393 113470 158000 -1 6785
6788 0 468907 113516 158040 -1 6787
6789 0 469427 113416 158000 -1 6788
6790 0 470195 113392 158040 -1 6789
6791 0 470655 113224 157960 -1 6790
6792 0 470987 113192 157840 -1 6791
6793 0 471113 113150 157760 -1 6792
6794 0 471509 113102 157680 -1 6793
6795 0 471981 113118 157600 -1 6794
6796 0 472305 113302 157560 -1 6795
6797 0 472533 113298 157480 -1 6796
6798 0 472841 113270 157360 -1 6797
6799 0 472827 113216 157240 -1 6798
6800 0 472883 113176 157120 -1 6799
6801 0 472923 113196 157000 -1 6800
6802 0 472931 113184 156880 -1 6801
6803 0 472971 113240 156760 -1 6802
6804 0 472979 113324 156640 -1 6803
6805 0 472931 113408 156560 -1 6804
6806 0 472995 113412 156400 -1 6805
6807 0 473051 113408 156240 -1 6806
6808 0 473171 113400 156200 -1 6807
6809 0 473491 113452 156080 -1 6808
6810 0 473560.34 113468 156000 -1 6809
6811 0 474089 113326.03 156040 -1 6810
6812 0 474117 113294.03 156160 -1 6811
6813 0 474189 113246.03 156240 -1 6812
6814 0 474225 113198.03 156320 -1 6813
6815 0 474237 113154.03 156400 -1 6814
6816 0 474209 113206.03 156560 -1 6815
6817 0 474009 113306.03 156720 -1 6816
6818 0 473595 113476 155960 -1 6810
6819 0 473723 113492 155840 -1 6818
6820 0 473725 113458 155720 -1 6819
6821 0 473821 113486 155680 -1 6820
6822 0 474901 112822 155560 -1 6821
6823 0 475213 112582 155480 -1 6822
6824 0 475297 112586 155400 -1 6823
6825 0 474817 112838 155360 -1 6824
6826 0 475603 112204 155400 -1 6824
6827 0 475627 112204 155360 -1 6826
6828 0 461929.1 115845.195 162080 -1 6739
6829 0 461931.3 115842.3 162000 -1 6828
6830 0 462004.75 115857.164 161880 -1 6829
6831 0 462050.06 115841.13 161760 -1 6830
6832 0 462036.4 115813.984 161680 -1 6831
6833 0 461742 115803.03 162200 -1 6739
6834 0 461562 115799.03 162320 -1 6833
6835 0 461510 115743.03 162440 -1 6834
6836 0 461122 115847.03 162520 -1 6835
6837 0 460966 116099.03 162600 -1 6836
6838 0 457201.9 116058.73 164040 -1 6437
6839 0 457358.88 116374.59 164040 -1 6838
6840 0 457309 116405.62 163920 -1 6839
6841 0 457341.56 116479.8 163800 -1 6840
6842 0 456065.97 120993.14 169280 -1 4498
6843 0 473266.47 137889.44 165920 -1 4310
6844 0 473656.94 137976.73 165880 -1 6843
6845 0 473767.3 138062.16 165800 -1 6844
6846 0 473837.56 138120.55 165720 -1 6845
6847 0 473839.38 138164.47 165600 -1 6846
6848 0 473822.9 138180.25 165560 -1 6847
6849 0 473850.84 138218.3 165440 -1 6848
6850 0 496643.5 191706.16 131080 -1 3569
6851 0 496921.28 191790.06 131080 -1 6850
6852 0 479733.16 238043.06 90600 -1 3303
6853 0 481251.16 238083.19 90640 -1 6852
6854 0 481112.44 238123.58 90720 -1 6853
6855 0 462036.94 254762.6 93040 -1 569
6856 0 462058.9 254773.64 92920 -1 6855
6857 0 462007.78 254778.27 92840 -1 6856
6858 0 462011.16 254802.52 92760 -1 6857
6859 0 462006.72 254811.27 92720 -1 6858
